# Supplementary material for: Mechanistic Modeling of Monoglyceride Lipase Covalent Modification Elucidates the Role of Leaving Group Expulsion and Discriminates Inhibitors with High and Low Potency
Source: J Chem Inf Model. 2022 May 17;62(11):2771–87. doi: 10.1021/acs.jcim.2c00140 (PMC9198976; doi:10.1021/acs.jcim.2c00140)
Supplement: Supplementary file 2 — ci2c00140_si_002.zip [file ci2c00140_si_002.zip]

Archive with 6 entries (5 files):
- docking/
- docking/cpd4_start.pdb
- docking/cpd5_start.pdb
- docking/cpd6_start.pdb
- docking/cpd1_start.pdb
- docking/cpd7_start.pdb
