# Supplementary material for: Mechanistic Modeling of Monoglyceride Lipase Covalent Modification Elucidates the Role of Leaving Group Expulsion and Discriminates Inhibitors with High and Low Potency
Source: J Chem Inf Model. 2022 May 17;62(11):2771–87. doi: 10.1021/acs.jcim.2c00140 (PMC9198976; doi:10.1021/acs.jcim.2c00140)
Supplement: Supplementary file 2 — ci2c00140_si_002.zip [file ci2c00140_si_002.zip › docking/cpd4_start.pdb]

CRYST1   83.511   70.410   69.404  90.00  90.00  90.00               1
ATOM      1 HH31 ACE     1      30.614  55.738  32.724  1.00  0.00           H  
ATOM      2  CH3 ACE     1      31.160  55.883  31.792  1.00  0.00           C  
ATOM      3 HH32 ACE     1      32.000  55.190  31.750  1.00  0.00           H  
ATOM      4 HH33 ACE     1      31.532  56.907  31.744  1.00  0.00           H  
ATOM      5  C   ACE     1      30.263  55.634  30.587  1.00  0.00           C  
ATOM      6  O   ACE     1      29.087  55.314  30.752  1.00  0.00           O  
ATOM      7  N   ASP     2      30.810  55.792  29.374  1.00  0.00           N  
ATOM      8  H   ASP     2      31.748  56.165  29.334  1.00  0.00           H  
ATOM      9  CA  ASP     2      30.110  55.527  28.108  1.00  0.00           C  
ATOM     10  HA  ASP     2      29.098  55.928  28.161  1.00  0.00           H  
ATOM     11  CB  ASP     2      30.844  56.192  26.915  1.00  0.00           C  
ATOM     12  HB2 ASP     2      31.149  57.217  27.129  1.00  0.00           H  
ATOM     13  HB3 ASP     2      31.727  55.557  26.848  1.00  0.00           H  
ATOM     14  CG  ASP     2      30.085  56.152  25.586  1.00  0.00           C  
ATOM     15  OD1 ASP     2      28.852  56.335  25.584  1.00  0.00           O  
ATOM     16  OD2 ASP     2      30.758  56.086  24.537  1.00  0.00           O  
ATOM     17  C   ASP     2      29.953  54.002  27.873  1.00  0.00           C  
ATOM     18  O   ASP     2      28.911  53.542  27.406  1.00  0.00           O  
ATOM     19  N   LEU     3      31.001  53.246  28.224  1.00  0.00           N  
ATOM     20  H   LEU     3      31.802  53.755  28.570  1.00  0.00           H  
ATOM     21  CA  LEU     3      31.088  51.782  28.145  1.00  0.00           C  
ATOM     22  HA  LEU     3      30.738  51.412  27.181  1.00  0.00           H  
ATOM     23  CB  LEU     3      32.578  51.410  28.305  1.00  0.00           C  
ATOM     24  HB2 LEU     3      32.854  52.011  29.172  1.00  0.00           H  
ATOM     25  HB3 LEU     3      32.720  50.354  28.535  1.00  0.00           H  
ATOM     26  CG  LEU     3      33.471  51.800  27.102  1.00  0.00           C  
ATOM     27  HG  LEU     3      33.258  52.835  26.835  1.00  0.00           H  
ATOM     28  CD1 LEU     3      34.970  51.654  27.440  1.00  0.00           C  
ATOM     29 HD11 LEU     3      35.184  50.619  27.707  1.00  0.00           H  
ATOM     30 HD12 LEU     3      35.567  51.936  26.573  1.00  0.00           H  
ATOM     31 HD13 LEU     3      35.219  52.304  28.279  1.00  0.00           H  
ATOM     32  CD2 LEU     3      33.085  51.047  25.810  1.00  0.00           C  
ATOM     33 HD21 LEU     3      32.052  51.278  25.549  1.00  0.00           H  
ATOM     34 HD22 LEU     3      33.742  51.358  24.998  1.00  0.00           H  
ATOM     35 HD23 LEU     3      33.188  49.974  25.970  1.00  0.00           H  
ATOM     36  C   LEU     3      30.246  51.094  29.259  1.00  0.00           C  
ATOM     37  O   LEU     3      29.997  51.734  30.287  1.00  0.00           O  
ATOM     38  N   PRO     4      29.877  49.795  29.091  1.00  0.00           N  
ATOM     39  CD  PRO     4      29.982  49.026  27.850  1.00  0.00           C  
ATOM     40  HD2 PRO     4      31.018  48.714  27.715  1.00  0.00           H  
ATOM     41  HD3 PRO     4      29.682  49.660  27.016  1.00  0.00           H  
ATOM     42  CG  PRO     4      29.038  47.848  28.052  1.00  0.00           C  
ATOM     43  HG2 PRO     4      29.355  46.990  27.460  1.00  0.00           H  
ATOM     44  HG3 PRO     4      28.017  48.118  27.783  1.00  0.00           H  
ATOM     45  CB  PRO     4      29.150  47.566  29.541  1.00  0.00           C  
ATOM     46  HB2 PRO     4      30.009  46.917  29.713  1.00  0.00           H  
ATOM     47  HB3 PRO     4      28.256  47.102  29.958  1.00  0.00           H  
ATOM     48  CA  PRO     4      29.388  48.936  30.202  1.00  0.00           C  
ATOM     49  HA  PRO     4      28.450  49.348  30.574  1.00  0.00           H  
ATOM     50  C   PRO     4      30.416  48.874  31.355  1.00  0.00           C  
ATOM     51  O   PRO     4      31.593  48.619  31.090  1.00  0.00           O  
ATOM     52  N   HID     5      29.992  49.153  32.595  1.00  0.00           N  
ATOM     53  H   HID     5      29.006  49.303  32.754  1.00  0.00           H  
ATOM     54  CA  HID     5      30.914  49.339  33.721  1.00  0.00           C  
ATOM     55  HA  HID     5      31.732  48.621  33.658  1.00  0.00           H  
ATOM     56  CB  HID     5      31.508  50.773  33.685  1.00  0.00           C  
ATOM     57  HB2 HID     5      32.281  50.868  34.447  1.00  0.00           H  
ATOM     58  HB3 HID     5      31.944  50.950  32.702  1.00  0.00           H  
ATOM     59  CG  HID     5      30.520  51.894  33.929  1.00  0.00           C  
ATOM     60  ND1 HID     5      29.771  52.479  32.923  1.00  0.00           N  
ATOM     61  HD1 HID     5      29.799  52.240  31.942  1.00  0.00           H  
ATOM     62  CE1 HID     5      29.004  53.417  33.479  1.00  0.00           C  
ATOM     63  HE1 HID     5      28.345  53.963  32.804  1.00  0.00           H  
ATOM     64  NE2 HID     5      29.187  53.519  34.791  1.00  0.00           N  
ATOM     65  CD2 HID     5      30.157  52.555  35.083  1.00  0.00           C  
ATOM     66  HD2 HID     5      30.506  52.426  36.108  1.00  0.00           H  
ATOM     67  C   HID     5      30.262  49.054  35.088  1.00  0.00           C  
ATOM     68  O   HID     5      29.034  48.982  35.180  1.00  0.00           O  
ATOM     69  N   LEU     6      31.102  48.964  36.131  1.00  0.00           N  
ATOM     70  H   LEU     6      32.044  48.684  35.899  1.00  0.00           H  
ATOM     71  CA  LEU     6      30.727  49.034  37.547  1.00  0.00           C  
ATOM     72  HA  LEU     6      29.853  49.677  37.654  1.00  0.00           H  
ATOM     73  CB  LEU     6      30.386  47.634  38.124  1.00  0.00           C  
ATOM     74  HB2 LEU     6      29.888  47.906  39.055  1.00  0.00           H  
ATOM     75  HB3 LEU     6      29.673  47.142  37.462  1.00  0.00           H  
ATOM     76  CG  LEU     6      31.558  46.669  38.428  1.00  0.00           C  
ATOM     77  HG  LEU     6      32.244  46.706  37.582  1.00  0.00           H  
ATOM     78  CD1 LEU     6      32.320  47.027  39.725  1.00  0.00           C  
ATOM     79 HD11 LEU     6      31.635  46.990  40.572  1.00  0.00           H  
ATOM     80 HD12 LEU     6      33.128  46.313  39.881  1.00  0.00           H  
ATOM     81 HD13 LEU     6      32.735  48.031  39.638  1.00  0.00           H  
ATOM     82  CD2 LEU     6      31.066  45.206  38.464  1.00  0.00           C  
ATOM     83 HD21 LEU     6      30.635  44.943  37.498  1.00  0.00           H  
ATOM     84 HD22 LEU     6      31.905  44.545  38.679  1.00  0.00           H  
ATOM     85 HD23 LEU     6      30.309  45.096  39.241  1.00  0.00           H  
ATOM     86  C   LEU     6      31.791  49.846  38.306  1.00  0.00           C  
ATOM     87  O   LEU     6      32.924  49.955  37.833  1.00  0.00           O  
ATOM     88  N   VAL     7      31.399  50.423  39.448  1.00  0.00           N  
ATOM     89  H   VAL     7      30.426  50.322  39.700  1.00  0.00           H  
ATOM     90  CA  VAL     7      32.270  51.187  40.340  1.00  0.00           C  
ATOM     91  HA  VAL     7      33.236  51.401  39.884  1.00  0.00           H  
ATOM     92  CB  VAL     7      31.608  52.533  40.759  1.00  0.00           C  
ATOM     93  HB  VAL     7      30.645  52.296  41.210  1.00  0.00           H  
ATOM     94  CG1 VAL     7      32.452  53.353  41.753  1.00  0.00           C  
ATOM     95 HG11 VAL     7      33.415  53.591  41.302  1.00  0.00           H  
ATOM     96 HG12 VAL     7      31.928  54.277  42.000  1.00  0.00           H  
ATOM     97 HG13 VAL     7      32.610  52.772  42.662  1.00  0.00           H  
ATOM     98  CG2 VAL     7      31.299  53.401  39.524  1.00  0.00           C  
ATOM     99 HG21 VAL     7      30.616  52.865  38.864  1.00  0.00           H  
ATOM    100 HG22 VAL     7      30.837  54.336  39.843  1.00  0.00           H  
ATOM    101 HG23 VAL     7      32.224  53.617  38.990  1.00  0.00           H  
ATOM    102  C   VAL     7      32.525  50.315  41.578  1.00  0.00           C  
ATOM    103  O   VAL     7      31.565  49.920  42.247  1.00  0.00           O  
ATOM    104  N   ASN     8      33.795  49.988  41.829  1.00  0.00           N  
ATOM    105  H   ASN     8      34.481  50.203  41.120  1.00  0.00           H  
ATOM    106  CA  ASN     8      34.203  49.150  42.956  1.00  0.00           C  
ATOM    107  HA  ASN     8      33.436  48.398  43.142  1.00  0.00           H  
ATOM    108  CB  ASN     8      35.542  48.431  42.672  1.00  0.00           C  
ATOM    109  HB2 ASN     8      35.545  47.548  43.311  1.00  0.00           H  
ATOM    110  HB3 ASN     8      35.471  48.124  41.629  1.00  0.00           H  
ATOM    111  CG  ASN     8      36.860  49.185  42.872  1.00  0.00           C  
ATOM    112  OD1 ASN     8      36.901  50.348  43.267  1.00  0.00           O  
ATOM    113  ND2 ASN     8      37.969  48.506  42.611  1.00  0.00           N  
ATOM    114 HD21 ASN     8      38.868  48.951  42.725  1.00  0.00           H  
ATOM    115 HD22 ASN     8      37.909  47.547  42.300  1.00  0.00           H  
ATOM    116  C   ASN     8      34.148  49.899  44.306  1.00  0.00           C  
ATOM    117  O   ASN     8      33.901  51.108  44.341  1.00  0.00           O  
ATOM    118  N   ALA     9      34.390  49.175  45.408  1.00  0.00           N  
ATOM    119  H   ALA     9      34.544  48.185  45.282  1.00  0.00           H  
ATOM    120  CA  ALA     9      34.358  49.705  46.776  1.00  0.00           C  
ATOM    121  HA  ALA     9      33.372  50.147  46.921  1.00  0.00           H  
ATOM    122  CB  ALA     9      34.526  48.547  47.767  1.00  0.00           C  
ATOM    123  HB1 ALA     9      35.512  48.100  47.641  1.00  0.00           H  
ATOM    124  HB2 ALA     9      34.426  48.922  48.786  1.00  0.00           H  
ATOM    125  HB3 ALA     9      33.760  47.794  47.581  1.00  0.00           H  
ATOM    126  C   ALA     9      35.404  50.812  47.050  1.00  0.00           C  
ATOM    127  O   ALA     9      35.182  51.632  47.942  1.00  0.00           O  
ATOM    128  N   ASP    10      36.495  50.841  46.270  1.00  0.00           N  
ATOM    129  H   ASP    10      36.674  49.993  45.752  1.00  0.00           H  
ATOM    130  CA  ASP    10      37.531  51.887  46.275  1.00  0.00           C  
ATOM    131  HA  ASP    10      37.478  52.411  47.229  1.00  0.00           H  
ATOM    132  CB  ASP    10      38.971  51.345  46.087  1.00  0.00           C  
ATOM    133  HB2 ASP    10      38.874  50.625  45.275  1.00  0.00           H  
ATOM    134  HB3 ASP    10      39.655  52.139  45.788  1.00  0.00           H  
ATOM    135  CG  ASP    10      39.518  50.643  47.326  1.00  0.00           C  
ATOM    136  OD1 ASP    10      39.677  51.320  48.364  1.00  0.00           O  
ATOM    137  OD2 ASP    10      39.868  49.449  47.235  1.00  0.00           O  
ATOM    138  C   ASP    10      37.229  53.067  45.345  1.00  0.00           C  
ATOM    139  O   ASP    10      38.029  54.003  45.275  1.00  0.00           O  
ATOM    140  N   GLY    11      36.068  53.056  44.686  1.00  0.00           N  
ATOM    141  H   GLY    11      35.472  52.246  44.783  1.00  0.00           H  
ATOM    142  CA  GLY    11      35.615  54.148  43.836  1.00  0.00           C  
ATOM    143  HA2 GLY    11      34.526  54.122  43.784  1.00  0.00           H  
ATOM    144  HA3 GLY    11      35.934  55.091  44.280  1.00  0.00           H  
ATOM    145  C   GLY    11      36.185  54.046  42.417  1.00  0.00           C  
ATOM    146  O   GLY    11      36.061  55.007  41.657  1.00  0.00           O  
ATOM    147  N   GLN    12      36.817  52.923  42.060  1.00  0.00           N  
ATOM    148  H   GLN    12      36.874  52.183  42.745  1.00  0.00           H  
ATOM    149  CA  GLN    12      37.462  52.722  40.772  1.00  0.00           C  
ATOM    150  HA  GLN    12      37.785  53.681  40.367  1.00  0.00           H  
ATOM    151  CB  GLN    12      38.698  51.809  40.924  1.00  0.00           C  
ATOM    152  HB2 GLN    12      38.331  50.818  41.193  1.00  0.00           H  
ATOM    153  HB3 GLN    12      39.183  51.764  39.949  1.00  0.00           H  
ATOM    154  CG  GLN    12      39.714  52.285  41.982  1.00  0.00           C  
ATOM    155  HG2 GLN    12      40.156  53.216  41.626  1.00  0.00           H  
ATOM    156  HG3 GLN    12      39.215  52.462  42.935  1.00  0.00           H  
ATOM    157  CD  GLN    12      40.831  51.266  42.198  1.00  0.00           C  
ATOM    158  OE1 GLN    12      40.573  50.104  42.499  1.00  0.00           O  
ATOM    159  NE2 GLN    12      42.083  51.690  42.080  1.00  0.00           N  
ATOM    160 HE21 GLN    12      42.847  51.043  42.216  1.00  0.00           H  
ATOM    161 HE22 GLN    12      42.266  52.657  41.855  1.00  0.00           H  
ATOM    162  C   GLN    12      36.478  52.117  39.771  1.00  0.00           C  
ATOM    163  O   GLN    12      35.721  51.210  40.126  1.00  0.00           O  
ATOM    164  N   TYR    13      36.527  52.612  38.534  1.00  0.00           N  
ATOM    165  H   TYR    13      37.090  53.434  38.370  1.00  0.00           H  
ATOM    166  CA  TYR    13      35.732  52.090  37.434  1.00  0.00           C  
ATOM    167  HA  TYR    13      34.758  51.773  37.807  1.00  0.00           H  
ATOM    168  CB  TYR    13      35.518  53.163  36.345  1.00  0.00           C  
ATOM    169  HB2 TYR    13      36.484  53.640  36.179  1.00  0.00           H  
ATOM    170  HB3 TYR    13      35.216  52.632  35.443  1.00  0.00           H  
ATOM    171  CG  TYR    13      34.479  54.225  36.680  1.00  0.00           C  
ATOM    172  CD1 TYR    13      34.762  55.236  37.624  1.00  0.00           C  
ATOM    173  HD1 TYR    13      35.734  55.256  38.117  1.00  0.00           H  
ATOM    174  CE1 TYR    13      33.797  56.215  37.930  1.00  0.00           C  
ATOM    175  HE1 TYR    13      34.021  56.988  38.665  1.00  0.00           H  
ATOM    176  CZ  TYR    13      32.543  56.195  37.290  1.00  0.00           C  
ATOM    177  OH  TYR    13      31.614  57.148  37.588  1.00  0.00           O  
ATOM    178  HH  TYR    13      31.920  57.779  38.244  1.00  0.00           H  
ATOM    179  CE2 TYR    13      32.256  55.192  36.343  1.00  0.00           C  
ATOM    180  HE2 TYR    13      31.288  55.177  35.842  1.00  0.00           H  
ATOM    181  CD2 TYR    13      33.220  54.209  36.043  1.00  0.00           C  
ATOM    182  HD2 TYR    13      32.995  53.430  35.315  1.00  0.00           H  
ATOM    183  C   TYR    13      36.357  50.819  36.857  1.00  0.00           C  
ATOM    184  O   TYR    13      37.505  50.840  36.399  1.00  0.00           O  
ATOM    185  N   LEU    14      35.553  49.755  36.852  1.00  0.00           N  
ATOM    186  H   LEU    14      34.690  49.826  37.372  1.00  0.00           H  
ATOM    187  CA  LEU    14      35.847  48.507  36.176  1.00  0.00           C  
ATOM    188  HA  LEU    14      36.915  48.446  35.967  1.00  0.00           H  
ATOM    189  CB  LEU    14      35.447  47.303  37.051  1.00  0.00           C  
ATOM    190  HB2 LEU    14      34.380  47.476  37.196  1.00  0.00           H  
ATOM    191  HB3 LEU    14      35.593  46.369  36.509  1.00  0.00           H  
ATOM    192  CG  LEU    14      36.145  47.214  38.425  1.00  0.00           C  
ATOM    193  HG  LEU    14      35.911  48.106  39.006  1.00  0.00           H  
ATOM    194  CD1 LEU    14      35.655  45.966  39.182  1.00  0.00           C  
ATOM    195 HD11 LEU    14      35.889  45.073  38.602  1.00  0.00           H  
ATOM    196 HD12 LEU    14      36.152  45.910  40.151  1.00  0.00           H  
ATOM    197 HD13 LEU    14      34.577  46.030  39.330  1.00  0.00           H  
ATOM    198  CD2 LEU    14      37.684  47.256  38.331  1.00  0.00           C  
ATOM    199 HD21 LEU    14      37.995  48.191  37.865  1.00  0.00           H  
ATOM    200 HD22 LEU    14      38.111  47.189  39.332  1.00  0.00           H  
ATOM    201 HD23 LEU    14      38.035  46.417  37.730  1.00  0.00           H  
ATOM    202  C   LEU    14      35.078  48.479  34.848  1.00  0.00           C  
ATOM    203  O   LEU    14      33.893  48.818  34.834  1.00  0.00           O  
ATOM    204  N   PHE    15      35.749  48.075  33.765  1.00  0.00           N  
ATOM    205  H   PHE    15      36.756  48.036  33.834  1.00  0.00           H  
ATOM    206  CA  PHE    15      35.131  47.810  32.463  1.00  0.00           C  
ATOM    207  HA  PHE    15      34.328  48.523  32.276  1.00  0.00           H  
ATOM    208  CB  PHE    15      36.187  47.953  31.346  1.00  0.00           C  
ATOM    209  HB2 PHE    15      36.400  49.022  31.348  1.00  0.00           H  
ATOM    210  HB3 PHE    15      37.114  47.398  31.491  1.00  0.00           H  
ATOM    211  CG  PHE    15      35.689  47.612  29.952  1.00  0.00           C  
ATOM    212  CD1 PHE    15      34.851  48.505  29.251  1.00  0.00           C  
ATOM    213  HD1 PHE    15      34.631  49.489  29.667  1.00  0.00           H  
ATOM    214  CE1 PHE    15      34.305  48.129  28.029  1.00  0.00           C  
ATOM    215  HE1 PHE    15      33.680  48.834  27.480  1.00  0.00           H  
ATOM    216  CZ  PHE    15      34.550  46.869  27.508  1.00  0.00           C  
ATOM    217  HZ  PHE    15      34.114  46.578  26.552  1.00  0.00           H  
ATOM    218  CE2 PHE    15      35.350  45.979  28.203  1.00  0.00           C  
ATOM    219  HE2 PHE    15      35.533  44.991  27.781  1.00  0.00           H  
ATOM    220  CD2 PHE    15      35.915  46.328  29.419  1.00  0.00           C  
ATOM    221  HD2 PHE    15      36.532  45.610  29.960  1.00  0.00           H  
ATOM    222  C   PHE    15      34.425  46.446  32.469  1.00  0.00           C  
ATOM    223  O   PHE    15      35.040  45.495  32.947  1.00  0.00           O  
ATOM    224  N   CYS    16      33.182  46.373  31.965  1.00  0.00           N  
ATOM    225  H   CYS    16      32.774  47.233  31.628  1.00  0.00           H  
ATOM    226  CA  CYS    16      32.350  45.166  31.974  1.00  0.00           C  
ATOM    227  HA  CYS    16      32.907  44.362  32.455  1.00  0.00           H  
ATOM    228  CB  CYS    16      31.020  45.364  32.728  1.00  0.00           C  
ATOM    229  HB2 CYS    16      30.475  46.242  32.382  1.00  0.00           H  
ATOM    230  HB3 CYS    16      30.374  44.488  32.666  1.00  0.00           H  
ATOM    231  SG  CYS    16      31.336  45.632  34.498  1.00  0.00           S  
ATOM    232  HG  CYS    16      30.060  45.762  34.849  1.00  0.00           H  
ATOM    233  C   CYS    16      32.089  44.635  30.556  1.00  0.00           C  
ATOM    234  O   CYS    16      32.017  45.409  29.602  1.00  0.00           O  
ATOM    235  N   ARG    17      31.904  43.313  30.458  1.00  0.00           N  
ATOM    236  H   ARG    17      32.098  42.788  31.299  1.00  0.00           H  
ATOM    237  CA  ARG    17      31.559  42.577  29.246  1.00  0.00           C  
ATOM    238  HA  ARG    17      31.174  43.254  28.484  1.00  0.00           H  
ATOM    239  CB  ARG    17      32.835  41.884  28.695  1.00  0.00           C  
ATOM    240  HB2 ARG    17      33.555  41.816  29.511  1.00  0.00           H  
ATOM    241  HB3 ARG    17      32.556  40.881  28.372  1.00  0.00           H  
ATOM    242  CG  ARG    17      33.469  42.647  27.512  1.00  0.00           C  
ATOM    243  HG2 ARG    17      32.733  42.636  26.708  1.00  0.00           H  
ATOM    244  HG3 ARG    17      33.620  43.672  27.852  1.00  0.00           H  
ATOM    245  CD  ARG    17      34.807  42.074  26.992  1.00  0.00           C  
ATOM    246  HD2 ARG    17      34.760  40.988  27.069  1.00  0.00           H  
ATOM    247  HD3 ARG    17      34.911  42.360  25.945  1.00  0.00           H  
ATOM    248  NE  ARG    17      35.992  42.549  27.731  1.00  0.00           N  
ATOM    249  HE  ARG    17      36.032  42.235  28.690  1.00  0.00           H  
ATOM    250  CZ  ARG    17      36.980  43.335  27.273  1.00  0.00           C  
ATOM    251  NH1 ARG    17      36.971  43.767  26.010  1.00  0.00           N  
ATOM    252 HH11 ARG    17      36.216  43.501  25.394  1.00  0.00           H  
ATOM    253 HH12 ARG    17      37.719  44.358  25.676  1.00  0.00           H  
ATOM    254  NH2 ARG    17      37.994  43.693  28.065  1.00  0.00           N  
ATOM    255 HH21 ARG    17      38.022  43.370  29.022  1.00  0.00           H  
ATOM    256 HH22 ARG    17      38.728  44.285  27.704  1.00  0.00           H  
ATOM    257  C   ARG    17      30.407  41.613  29.547  1.00  0.00           C  
ATOM    258  O   ARG    17      30.349  41.055  30.644  1.00  0.00           O  
ATOM    259  N   TYR    18      29.510  41.461  28.564  1.00  0.00           N  
ATOM    260  H   TYR    18      29.703  41.957  27.706  1.00  0.00           H  
ATOM    261  CA  TYR    18      28.296  40.653  28.638  1.00  0.00           C  
ATOM    262  HA  TYR    18      28.381  39.933  29.452  1.00  0.00           H  
ATOM    263  CB  TYR    18      27.064  41.550  28.899  1.00  0.00           C  
ATOM    264  HB2 TYR    18      27.018  42.214  28.036  1.00  0.00           H  
ATOM    265  HB3 TYR    18      26.193  40.895  28.900  1.00  0.00           H  
ATOM    266  CG  TYR    18      27.076  42.378  30.174  1.00  0.00           C  
ATOM    267  CD1 TYR    18      27.037  41.745  31.435  1.00  0.00           C  
ATOM    268  HD1 TYR    18      27.019  40.657  31.495  1.00  0.00           H  
ATOM    269  CE1 TYR    18      27.021  42.516  32.614  1.00  0.00           C  
ATOM    270  HE1 TYR    18      27.015  42.022  33.586  1.00  0.00           H  
ATOM    271  CZ  TYR    18      27.028  43.922  32.539  1.00  0.00           C  
ATOM    272  OH  TYR    18      26.982  44.669  33.679  1.00  0.00           O  
ATOM    273  HH  TYR    18      26.947  44.135  34.476  1.00  0.00           H  
ATOM    274  CE2 TYR    18      27.067  44.557  31.283  1.00  0.00           C  
ATOM    275  HE2 TYR    18      27.074  45.645  31.224  1.00  0.00           H  
ATOM    276  CD2 TYR    18      27.097  43.787  30.104  1.00  0.00           C  
ATOM    277  HD2 TYR    18      27.136  44.279  29.132  1.00  0.00           H  
ATOM    278  C   TYR    18      28.107  39.909  27.321  1.00  0.00           C  
ATOM    279  O   TYR    18      28.237  40.520  26.258  1.00  0.00           O  
ATOM    280  N   TRP    19      27.731  38.635  27.425  1.00  0.00           N  
ATOM    281  H   TRP    19      27.859  38.187  28.321  1.00  0.00           H  
ATOM    282  CA  TRP    19      27.245  37.833  26.317  1.00  0.00           C  
ATOM    283  HA  TRP    19      27.013  38.490  25.479  1.00  0.00           H  
ATOM    284  CB  TRP    19      28.285  36.791  25.854  1.00  0.00           C  
ATOM    285  HB2 TRP    19      28.451  36.094  26.676  1.00  0.00           H  
ATOM    286  HB3 TRP    19      27.868  36.255  25.002  1.00  0.00           H  
ATOM    287  CG  TRP    19      29.642  37.287  25.429  1.00  0.00           C  
ATOM    288  CD1 TRP    19      30.043  37.447  24.147  1.00  0.00           C  
ATOM    289  HD1 TRP    19      29.313  37.234  23.366  1.00  0.00           H  
ATOM    290  NE1 TRP    19      31.360  37.867  24.118  1.00  0.00           N  
ATOM    291  HE1 TRP    19      31.868  38.020  23.259  1.00  0.00           H  
ATOM    292  CE2 TRP    19      31.872  38.022  25.389  1.00  0.00           C  
ATOM    293  CZ2 TRP    19      33.138  38.389  25.880  1.00  0.00           C  
ATOM    294  HZ2 TRP    19      33.899  38.630  25.138  1.00  0.00           H  
ATOM    295  CH2 TRP    19      33.354  38.426  27.270  1.00  0.00           C  
ATOM    296  HH2 TRP    19      34.330  38.681  27.683  1.00  0.00           H  
ATOM    297  CZ3 TRP    19      32.296  38.130  28.152  1.00  0.00           C  
ATOM    298  HZ3 TRP    19      32.424  38.165  29.234  1.00  0.00           H  
ATOM    299  CE3 TRP    19      31.028  37.777  27.647  1.00  0.00           C  
ATOM    300  HE3 TRP    19      30.272  37.547  28.398  1.00  0.00           H  
ATOM    301  CD2 TRP    19      30.784  37.690  26.254  1.00  0.00           C  
ATOM    302  C   TRP    19      25.916  37.211  26.781  1.00  0.00           C  
ATOM    303  O   TRP    19      25.912  36.171  27.444  1.00  0.00           O  
ATOM    304  N   LYS    20      24.815  37.921  26.496  1.00  0.00           N  
ATOM    305  H   LYS    20      24.964  38.761  25.956  1.00  0.00           H  
ATOM    306  CA  LYS    20      23.444  37.584  26.893  1.00  0.00           C  
ATOM    307  HA  LYS    20      23.432  36.947  27.778  1.00  0.00           H  
ATOM    308  CB  LYS    20      22.721  38.910  27.229  1.00  0.00           C  
ATOM    309  HB2 LYS    20      22.873  39.587  26.388  1.00  0.00           H  
ATOM    310  HB3 LYS    20      21.658  38.687  27.327  1.00  0.00           H  
ATOM    311  CG  LYS    20      23.227  39.577  28.524  1.00  0.00           C  
ATOM    312  HG2 LYS    20      22.939  38.937  29.358  1.00  0.00           H  
ATOM    313  HG3 LYS    20      24.314  39.629  28.465  1.00  0.00           H  
ATOM    314  CD  LYS    20      22.658  40.989  28.741  1.00  0.00           C  
ATOM    315  HD2 LYS    20      23.005  41.618  27.922  1.00  0.00           H  
ATOM    316  HD3 LYS    20      21.571  40.919  28.710  1.00  0.00           H  
ATOM    317  CE  LYS    20      23.095  41.608  30.085  1.00  0.00           C  
ATOM    318  HE2 LYS    20      22.700  40.984  30.887  1.00  0.00           H  
ATOM    319  HE3 LYS    20      24.184  41.600  30.121  1.00  0.00           H  
ATOM    320  NZ  LYS    20      22.609  42.989  30.253  1.00  0.00           N  
ATOM    321  HZ1 LYS    20      21.599  42.997  30.220  1.00  0.00           H  
ATOM    322  HZ2 LYS    20      22.919  43.349  31.144  1.00  0.00           H  
ATOM    323  HZ3 LYS    20      22.975  43.567  29.510  1.00  0.00           H  
ATOM    324  C   LYS    20      22.736  36.867  25.731  1.00  0.00           C  
ATOM    325  O   LYS    20      22.712  37.423  24.628  1.00  0.00           O  
ATOM    326  N   PRO    21      22.188  35.656  25.974  1.00  0.00           N  
ATOM    327  CD  PRO    21      22.188  34.933  27.250  1.00  0.00           C  
ATOM    328  HD2 PRO    21      21.814  35.605  28.023  1.00  0.00           H  
ATOM    329  HD3 PRO    21      23.215  34.650  27.482  1.00  0.00           H  
ATOM    330  CG  PRO    21      21.286  33.724  27.039  1.00  0.00           C  
ATOM    331  HG2 PRO    21      20.264  33.941  27.350  1.00  0.00           H  
ATOM    332  HG3 PRO    21      21.657  32.860  27.590  1.00  0.00           H  
ATOM    333  CB  PRO    21      21.373  33.490  25.539  1.00  0.00           C  
ATOM    334  HB2 PRO    21      20.469  33.005  25.170  1.00  0.00           H  
ATOM    335  HB3 PRO    21      22.242  32.888  25.274  1.00  0.00           H  
ATOM    336  CA  PRO    21      21.501  34.897  24.923  1.00  0.00           C  
ATOM    337  HA  PRO    21      22.155  34.883  24.052  1.00  0.00           H  
ATOM    338  C   PRO    21      20.125  35.489  24.525  1.00  0.00           C  
ATOM    339  O   PRO    21      19.580  36.332  25.239  1.00  0.00           O  
ATOM    340  N   THR    22      19.586  35.036  23.384  1.00  0.00           N  
ATOM    341  H   THR    22      20.137  34.374  22.857  1.00  0.00           H  
ATOM    342  CA  THR    22      18.288  35.456  22.835  1.00  0.00           C  
ATOM    343  HA  THR    22      18.173  36.536  22.928  1.00  0.00           H  
ATOM    344  CB  THR    22      18.223  35.077  21.330  1.00  0.00           C  
ATOM    345  HB  THR    22      17.207  35.259  20.980  1.00  0.00           H  
ATOM    346  CG2 THR    22      19.212  35.891  20.479  1.00  0.00           C  
ATOM    347 HG21 THR    22      20.228  35.709  20.829  1.00  0.00           H  
ATOM    348 HG22 THR    22      19.128  35.589  19.435  1.00  0.00           H  
ATOM    349 HG23 THR    22      18.982  36.953  20.569  1.00  0.00           H  
ATOM    350  OG1 THR    22      18.543  33.703  21.133  1.00  0.00           O  
ATOM    351  HG1 THR    22      18.496  33.495  20.197  1.00  0.00           H  
ATOM    352  C   THR    22      17.090  34.828  23.565  1.00  0.00           C  
ATOM    353  O   THR    22      16.014  35.429  23.598  1.00  0.00           O  
ATOM    354  N   GLY    23      17.303  33.652  24.157  1.00  0.00           N  
ATOM    355  H   GLY    23      18.204  33.216  24.024  1.00  0.00           H  
ATOM    356  CA  GLY    23      16.321  32.967  24.976  1.00  0.00           C  
ATOM    357  HA2 GLY    23      15.324  33.348  24.754  1.00  0.00           H  
ATOM    358  HA3 GLY    23      16.353  31.896  24.774  1.00  0.00           H  
ATOM    359  C   GLY    23      16.625  33.203  26.453  1.00  0.00           C  
ATOM    360  O   GLY    23      17.642  33.796  26.820  1.00  0.00           O  
ATOM    361  N   THR    24      15.728  32.710  27.306  1.00  0.00           N  
ATOM    362  H   THR    24      14.918  32.260  26.904  1.00  0.00           H  
ATOM    363  CA  THR    24      15.844  32.755  28.757  1.00  0.00           C  
ATOM    364  HA  THR    24      15.916  33.778  29.126  1.00  0.00           H  
ATOM    365  CB  THR    24      14.586  32.088  29.383  1.00  0.00           C  
ATOM    366  HB  THR    24      14.620  31.033  29.113  1.00  0.00           H  
ATOM    367  CG2 THR    24      14.482  32.222  30.913  1.00  0.00           C  
ATOM    368 HG21 THR    24      14.447  33.277  31.184  1.00  0.00           H  
ATOM    369 HG22 THR    24      13.575  31.728  31.261  1.00  0.00           H  
ATOM    370 HG23 THR    24      15.350  31.756  31.379  1.00  0.00           H  
ATOM    371  OG1 THR    24      13.414  32.658  28.811  1.00  0.00           O  
ATOM    372  HG1 THR    24      12.637  32.247  29.197  1.00  0.00           H  
ATOM    373  C   THR    24      17.083  31.985  29.267  1.00  0.00           C  
ATOM    374  O   THR    24      17.244  30.818  28.890  1.00  0.00           O  
ATOM    375  N   PRO    25      17.955  32.645  30.062  1.00  0.00           N  
ATOM    376  CD  PRO    25      17.868  34.033  30.525  1.00  0.00           C  
ATOM    377  HD2 PRO    25      16.868  34.202  30.924  1.00  0.00           H  
ATOM    378  HD3 PRO    25      18.035  34.692  29.673  1.00  0.00           H  
ATOM    379  CG  PRO    25      18.953  34.170  31.587  1.00  0.00           C  
ATOM    380  HG2 PRO    25      18.558  33.944  32.578  1.00  0.00           H  
ATOM    381  HG3 PRO    25      19.373  35.176  31.585  1.00  0.00           H  
ATOM    382  CB  PRO    25      19.991  33.148  31.157  1.00  0.00           C  
ATOM    383  HB2 PRO    25      20.565  32.776  32.006  1.00  0.00           H  
ATOM    384  HB3 PRO    25      20.670  33.573  30.418  1.00  0.00           H  
ATOM    385  CA  PRO    25      19.183  31.999  30.528  1.00  0.00           C  
ATOM    386  HA  PRO    25      19.712  31.632  29.648  1.00  0.00           H  
ATOM    387  C   PRO    25      18.937  30.834  31.500  1.00  0.00           C  
ATOM    388  O   PRO    25      18.107  30.947  32.402  1.00  0.00           O  
ATOM    389  N   LYS    26      19.657  29.731  31.280  1.00  0.00           N  
ATOM    390  H   LYS    26      20.233  29.715  30.451  1.00  0.00           H  
ATOM    391  CA  LYS    26      19.628  28.540  32.127  1.00  0.00           C  
ATOM    392  HA  LYS    26      18.620  28.359  32.500  1.00  0.00           H  
ATOM    393  CB  LYS    26      20.071  27.321  31.289  1.00  0.00           C  
ATOM    394  HB2 LYS    26      21.027  27.570  30.829  1.00  0.00           H  
ATOM    395  HB3 LYS    26      20.205  26.484  31.974  1.00  0.00           H  
ATOM    396  CG  LYS    26      19.061  26.931  30.194  1.00  0.00           C  
ATOM    397  HG2 LYS    26      18.166  26.553  30.688  1.00  0.00           H  
ATOM    398  HG3 LYS    26      18.813  27.833  29.634  1.00  0.00           H  
ATOM    399  CD  LYS    26      19.604  25.863  29.230  1.00  0.00           C  
ATOM    400  HD2 LYS    26      20.462  26.287  28.708  1.00  0.00           H  
ATOM    401  HD3 LYS    26      19.926  25.008  29.824  1.00  0.00           H  
ATOM    402  CE  LYS    26      18.551  25.406  28.200  1.00  0.00           C  
ATOM    403  HE2 LYS    26      18.025  24.550  28.622  1.00  0.00           H  
ATOM    404  HE3 LYS    26      17.850  26.228  28.056  1.00  0.00           H  
ATOM    405  NZ  LYS    26      19.138  25.030  26.904  1.00  0.00           N  
ATOM    406  HZ1 LYS    26      19.787  24.268  27.037  1.00  0.00           H  
ATOM    407  HZ2 LYS    26      18.404  24.741  26.273  1.00  0.00           H  
ATOM    408  HZ3 LYS    26      19.625  25.823  26.512  1.00  0.00           H  
ATOM    409  C   LYS    26      20.529  28.697  33.367  1.00  0.00           C  
ATOM    410  O   LYS    26      20.229  28.099  34.400  1.00  0.00           O  
ATOM    411  N   ALA    27      21.609  29.483  33.250  1.00  0.00           N  
ATOM    412  H   ALA    27      21.777  29.889  32.341  1.00  0.00           H  
ATOM    413  CA  ALA    27      22.587  29.722  34.306  1.00  0.00           C  
ATOM    414  HA  ALA    27      22.047  29.945  35.227  1.00  0.00           H  
ATOM    415  CB  ALA    27      23.456  28.469  34.535  1.00  0.00           C  
ATOM    416  HB1 ALA    27      24.009  28.239  33.625  1.00  0.00           H  
ATOM    417  HB2 ALA    27      24.157  28.656  35.349  1.00  0.00           H  
ATOM    418  HB3 ALA    27      22.816  27.625  34.794  1.00  0.00           H  
ATOM    419  C   ALA    27      23.456  30.953  33.984  1.00  0.00           C  
ATOM    420  O   ALA    27      23.445  31.444  32.850  1.00  0.00           O  
ATOM    421  N   LEU    28      24.187  31.416  35.004  1.00  0.00           N  
ATOM    422  H   LEU    28      24.056  30.929  35.879  1.00  0.00           H  
ATOM    423  CA  LEU    28      25.130  32.534  34.966  1.00  0.00           C  
ATOM    424  HA  LEU    28      25.003  33.120  34.056  1.00  0.00           H  
ATOM    425  CB  LEU    28      24.847  33.449  36.188  1.00  0.00           C  
ATOM    426  HB2 LEU    28      25.025  32.767  37.019  1.00  0.00           H  
ATOM    427  HB3 LEU    28      25.571  34.263  36.225  1.00  0.00           H  
ATOM    428  CG  LEU    28      23.413  34.029  36.294  1.00  0.00           C  
ATOM    429  HG  LEU    28      22.699  33.207  36.241  1.00  0.00           H  
ATOM    430  CD1 LEU    28      23.219  34.794  37.624  1.00  0.00           C  
ATOM    431 HD11 LEU    28      23.932  35.616  37.678  1.00  0.00           H  
ATOM    432 HD12 LEU    28      22.204  35.190  37.671  1.00  0.00           H  
ATOM    433 HD13 LEU    28      23.383  34.116  38.461  1.00  0.00           H  
ATOM    434  CD2 LEU    28      23.045  34.904  35.081  1.00  0.00           C  
ATOM    435 HD21 LEU    28      23.100  34.307  34.171  1.00  0.00           H  
ATOM    436 HD22 LEU    28      22.031  35.287  35.203  1.00  0.00           H  
ATOM    437 HD23 LEU    28      23.742  35.739  35.010  1.00  0.00           H  
ATOM    438  C   LEU    28      26.550  31.977  35.030  1.00  0.00           C  
ATOM    439  O   LEU    28      26.777  30.994  35.738  1.00  0.00           O  
ATOM    440  N   ILE    29      27.492  32.621  34.340  1.00  0.00           N  
ATOM    441  H   ILE    29      27.219  33.318  33.662  1.00  0.00           H  
ATOM    442  CA  ILE    29      28.891  32.235  34.407  1.00  0.00           C  
ATOM    443  HA  ILE    29      29.214  31.903  35.393  1.00  0.00           H  
ATOM    444  CB  ILE    29      29.277  31.159  33.343  1.00  0.00           C  
ATOM    445  HB  ILE    29      28.717  30.257  33.590  1.00  0.00           H  
ATOM    446  CG2 ILE    29      28.985  31.561  31.884  1.00  0.00           C  
ATOM    447 HG21 ILE    29      29.544  32.463  31.636  1.00  0.00           H  
ATOM    448 HG22 ILE    29      29.285  30.753  31.217  1.00  0.00           H  
ATOM    449 HG23 ILE    29      27.918  31.752  31.766  1.00  0.00           H  
ATOM    450  CG1 ILE    29      30.735  30.660  33.499  1.00  0.00           C  
ATOM    451 HG12 ILE    29      31.382  31.389  33.012  1.00  0.00           H  
ATOM    452 HG13 ILE    29      30.957  30.633  34.566  1.00  0.00           H  
ATOM    453  CD1 ILE    29      30.979  29.272  32.890  1.00  0.00           C  
ATOM    454 HD11 ILE    29      30.757  29.299  31.823  1.00  0.00           H  
ATOM    455 HD12 ILE    29      32.021  28.988  33.037  1.00  0.00           H  
ATOM    456 HD13 ILE    29      30.332  28.542  33.377  1.00  0.00           H  
ATOM    457  C   ILE    29      29.827  33.465  34.369  1.00  0.00           C  
ATOM    458  O   ILE    29      29.776  34.245  33.417  1.00  0.00           O  
ATOM    459  N   PHE    30      30.641  33.627  35.424  1.00  0.00           N  
ATOM    460  H   PHE    30      30.511  33.007  36.211  1.00  0.00           H  
ATOM    461  CA  PHE    30      31.632  34.700  35.541  1.00  0.00           C  
ATOM    462  HA  PHE    30      31.326  35.548  34.929  1.00  0.00           H  
ATOM    463  CB  PHE    30      31.765  35.171  37.005  1.00  0.00           C  
ATOM    464  HB2 PHE    30      30.777  35.595  37.188  1.00  0.00           H  
ATOM    465  HB3 PHE    30      31.990  34.431  37.773  1.00  0.00           H  
ATOM    466  CG  PHE    30      32.765  36.304  37.186  1.00  0.00           C  
ATOM    467  CD1 PHE    30      32.421  37.608  36.774  1.00  0.00           C  
ATOM    468  HD1 PHE    30      31.402  37.819  36.450  1.00  0.00           H  
ATOM    469  CE1 PHE    30      33.370  38.619  36.779  1.00  0.00           C  
ATOM    470  HE1 PHE    30      33.088  39.631  36.487  1.00  0.00           H  
ATOM    471  CZ  PHE    30      34.676  38.344  37.155  1.00  0.00           C  
ATOM    472  HZ  PHE    30      35.418  39.142  37.150  1.00  0.00           H  
ATOM    473  CE2 PHE    30      35.040  37.060  37.537  1.00  0.00           C  
ATOM    474  HE2 PHE    30      36.070  36.860  37.830  1.00  0.00           H  
ATOM    475  CD2 PHE    30      34.103  36.035  37.548  1.00  0.00           C  
ATOM    476  HD2 PHE    30      34.401  35.027  37.836  1.00  0.00           H  
ATOM    477  C   PHE    30      32.985  34.252  34.960  1.00  0.00           C  
ATOM    478  O   PHE    30      33.477  33.197  35.361  1.00  0.00           O  
ATOM    479  N   VAL    31      33.575  35.060  34.073  1.00  0.00           N  
ATOM    480  H   VAL    31      33.042  35.859  33.761  1.00  0.00           H  
ATOM    481  CA  VAL    31      34.891  34.827  33.477  1.00  0.00           C  
ATOM    482  HA  VAL    31      35.277  33.825  33.666  1.00  0.00           H  
ATOM    483  CB  VAL    31      34.845  35.060  31.942  1.00  0.00           C  
ATOM    484  HB  VAL    31      34.340  36.013  31.784  1.00  0.00           H  
ATOM    485  CG1 VAL    31      36.218  35.087  31.250  1.00  0.00           C  
ATOM    486 HG11 VAL    31      36.723  34.134  31.407  1.00  0.00           H  
ATOM    487 HG12 VAL    31      36.084  35.255  30.182  1.00  0.00           H  
ATOM    488 HG13 VAL    31      36.822  35.891  31.671  1.00  0.00           H  
ATOM    489  CG2 VAL    31      33.952  34.009  31.255  1.00  0.00           C  
ATOM    490 HG21 VAL    31      32.939  34.078  31.651  1.00  0.00           H  
ATOM    491 HG22 VAL    31      33.935  34.192  30.181  1.00  0.00           H  
ATOM    492 HG23 VAL    31      34.349  33.012  31.447  1.00  0.00           H  
ATOM    493  C   VAL    31      35.955  35.731  34.154  1.00  0.00           C  
ATOM    494  O   VAL    31      35.907  36.955  34.019  1.00  0.00           O  
ATOM    495  N   SER    32      36.898  35.093  34.857  1.00  0.00           N  
ATOM    496  H   SER    32      36.760  34.093  34.899  1.00  0.00           H  
ATOM    497  CA  SER    32      38.038  35.667  35.573  1.00  0.00           C  
ATOM    498  HA  SER    32      37.914  36.733  35.764  1.00  0.00           H  
ATOM    499  CB  SER    32      38.080  34.922  36.933  1.00  0.00           C  
ATOM    500  HB2 SER    32      37.059  34.909  37.314  1.00  0.00           H  
ATOM    501  HB3 SER    32      38.400  33.902  36.720  1.00  0.00           H  
ATOM    502  OG  SER    32      38.933  35.490  37.898  1.00  0.00           O  
ATOM    503  HG  SER    32      38.897  34.968  38.703  1.00  0.00           H  
ATOM    504  C   SER    32      39.279  35.443  34.687  1.00  0.00           C  
ATOM    505  O   SER    32      39.566  34.306  34.310  1.00  0.00           O  
ATOM    506  N   HID    33      39.975  36.515  34.309  1.00  0.00           N  
ATOM    507  H   HID    33      39.657  37.425  34.611  1.00  0.00           H  
ATOM    508  CA  HID    33      41.143  36.445  33.428  1.00  0.00           C  
ATOM    509  HA  HID    33      41.121  35.537  32.826  1.00  0.00           H  
ATOM    510  CB  HID    33      41.111  37.671  32.477  1.00  0.00           C  
ATOM    511  HB2 HID    33      41.908  37.505  31.753  1.00  0.00           H  
ATOM    512  HB3 HID    33      40.152  37.710  31.959  1.00  0.00           H  
ATOM    513  CG  HID    33      41.341  39.049  33.067  1.00  0.00           C  
ATOM    514  ND1 HID    33      42.572  39.484  33.534  1.00  0.00           N  
ATOM    515  HD1 HID    33      43.422  38.939  33.558  1.00  0.00           H  
ATOM    516  CE1 HID    33      42.438  40.740  33.944  1.00  0.00           C  
ATOM    517  HE1 HID    33      43.332  41.213  34.351  1.00  0.00           H  
ATOM    518  NE2 HID    33      41.208  41.203  33.780  1.00  0.00           N  
ATOM    519  CD2 HID    33      40.500  40.128  33.230  1.00  0.00           C  
ATOM    520  HD2 HID    33      39.440  40.234  33.001  1.00  0.00           H  
ATOM    521  C   HID    33      42.441  36.396  34.278  1.00  0.00           C  
ATOM    522  O   HID    33      42.414  36.659  35.482  1.00  0.00           O  
ATOM    523  N   GLY    34      43.573  36.072  33.646  1.00  0.00           N  
ATOM    524  H   GLY    34      43.498  35.879  32.658  1.00  0.00           H  
ATOM    525  CA  GLY    34      44.892  35.979  34.274  1.00  0.00           C  
ATOM    526  HA2 GLY    34      44.764  35.556  35.270  1.00  0.00           H  
ATOM    527  HA3 GLY    34      45.507  35.311  33.672  1.00  0.00           H  
ATOM    528  C   GLY    34      45.600  37.337  34.395  1.00  0.00           C  
ATOM    529  O   GLY    34      45.049  38.387  34.058  1.00  0.00           O  
ATOM    530  N   ALA    35      46.850  37.307  34.880  1.00  0.00           N  
ATOM    531  H   ALA    35      47.191  36.406  35.183  1.00  0.00           H  
ATOM    532  CA  ALA    35      47.716  38.471  35.058  1.00  0.00           C  
ATOM    533  HA  ALA    35      47.143  39.298  35.478  1.00  0.00           H  
ATOM    534  CB  ALA    35      48.869  38.134  36.019  1.00  0.00           C  
ATOM    535  HB1 ALA    35      49.457  37.314  35.608  1.00  0.00           H  
ATOM    536  HB2 ALA    35      49.505  39.010  36.145  1.00  0.00           H  
ATOM    537  HB3 ALA    35      48.462  37.839  36.986  1.00  0.00           H  
ATOM    538  C   ALA    35      48.237  38.935  33.706  1.00  0.00           C  
ATOM    539  O   ALA    35      48.764  38.141  32.926  1.00  0.00           O  
ATOM    540  N   GLY    36      48.081  40.228  33.464  1.00  0.00           N  
ATOM    541  H   GLY    36      47.604  40.789  34.155  1.00  0.00           H  
ATOM    542  CA  GLY    36      48.557  40.878  32.264  1.00  0.00           C  
ATOM    543  HA2 GLY    36      48.815  41.907  32.516  1.00  0.00           H  
ATOM    544  HA3 GLY    36      49.450  40.352  31.925  1.00  0.00           H  
ATOM    545  C   GLY    36      47.526  40.886  31.135  1.00  0.00           C  
ATOM    546  O   GLY    36      47.661  41.719  30.238  1.00  0.00           O  
ATOM    547  N   GLU    37      46.515  40.008  31.173  1.00  0.00           N  
ATOM    548  H   GLU    37      46.593  39.267  31.854  1.00  0.00           H  
ATOM    549  CA  GLU    37      45.481  39.901  30.150  1.00  0.00           C  
ATOM    550  HA  GLU    37      45.776  40.486  29.279  1.00  0.00           H  
ATOM    551  CB  GLU    37      45.265  38.444  29.713  1.00  0.00           C  
ATOM    552  HB2 GLU    37      44.478  38.457  28.959  1.00  0.00           H  
ATOM    553  HB3 GLU    37      46.198  38.113  29.257  1.00  0.00           H  
ATOM    554  CG  GLU    37      44.877  37.481  30.840  1.00  0.00           C  
ATOM    555  HG2 GLU    37      45.771  37.312  31.440  1.00  0.00           H  
ATOM    556  HG3 GLU    37      44.109  37.949  31.457  1.00  0.00           H  
ATOM    557  CD  GLU    37      44.361  36.149  30.312  1.00  0.00           C  
ATOM    558  OE1 GLU    37      44.796  35.727  29.224  1.00  0.00           O  
ATOM    559  OE2 GLU    37      43.504  35.567  31.007  1.00  0.00           O  
ATOM    560  C   GLU    37      44.186  40.706  30.487  1.00  0.00           C  
ATOM    561  O   GLU    37      44.268  41.671  31.252  1.00  0.00           O  
ATOM    562  N   HIE    38      43.041  40.373  29.859  1.00  0.00           N  
ATOM    563  H   HIE    38      43.114  39.585  29.231  1.00  0.00           H  
ATOM    564  CA  HIE    38      41.767  41.120  29.901  1.00  0.00           C  
ATOM    565  HA  HIE    38      41.507  41.330  30.938  1.00  0.00           H  
ATOM    566  CB  HIE    38      41.870  42.460  29.136  1.00  0.00           C  
ATOM    567  HB2 HIE    38      40.875  42.900  29.062  1.00  0.00           H  
ATOM    568  HB3 HIE    38      42.533  43.148  29.661  1.00  0.00           H  
ATOM    569  CG  HIE    38      42.396  42.343  27.729  1.00  0.00           C  
ATOM    570  ND1 HIE    38      41.610  42.453  26.591  1.00  0.00           N  
ATOM    571  CE1 HIE    38      42.414  42.272  25.539  1.00  0.00           C  
ATOM    572  HE1 HIE    38      41.945  42.318  24.556  1.00  0.00           H  
ATOM    573  NE2 HIE    38      43.675  42.063  25.893  1.00  0.00           N  
ATOM    574  HE2 HIE    38      44.488  41.885  25.321  1.00  0.00           H  
ATOM    575  CD2 HIE    38      43.678  42.137  27.279  1.00  0.00           C  
ATOM    576  HD2 HIE    38      44.614  42.034  27.828  1.00  0.00           H  
ATOM    577  C   HIE    38      40.586  40.255  29.420  1.00  0.00           C  
ATOM    578  O   HIE    38      40.814  39.212  28.801  1.00  0.00           O  
ATOM    579  N   SER    39      39.341  40.689  29.703  1.00  0.00           N  
ATOM    580  H   SER    39      39.288  41.459  30.355  1.00  0.00           H  
ATOM    581  CA  SER    39      38.106  39.942  29.402  1.00  0.00           C  
ATOM    582  HA  SER    39      38.275  38.876  29.553  1.00  0.00           H  
ATOM    583  CB  SER    39      36.954  40.395  30.327  1.00  0.00           C  
ATOM    584  HB2 SER    39      36.090  39.777  30.081  1.00  0.00           H  
ATOM    585  HB3 SER    39      37.270  40.187  31.349  1.00  0.00           H  
ATOM    586  OG  SER    39      36.604  41.762  30.211  1.00  0.00           O  
ATOM    587  HG  SER    39      35.885  41.961  30.815  1.00  0.00           H  
ATOM    588  C   SER    39      37.782  39.787  27.904  1.00  0.00           C  
ATOM    589  O   SER    39      37.008  38.905  27.531  1.00  0.00           O  
ATOM    590  N   GLY    40      38.438  40.589  27.058  1.00  0.00           N  
ATOM    591  H   GLY    40      39.085  41.254  27.457  1.00  0.00           H  
ATOM    592  CA  GLY    40      38.279  40.564  25.608  1.00  0.00           C  
ATOM    593  HA2 GLY    40      37.212  40.544  25.384  1.00  0.00           H  
ATOM    594  HA3 GLY    40      38.718  41.475  25.202  1.00  0.00           H  
ATOM    595  C   GLY    40      38.947  39.356  24.954  1.00  0.00           C  
ATOM    596  O   GLY    40      38.572  38.984  23.842  1.00  0.00           O  
ATOM    597  N   ARG    41      39.895  38.709  25.644  1.00  0.00           N  
ATOM    598  H   ARG    41      40.272  39.176  26.456  1.00  0.00           H  
ATOM    599  CA  ARG    41      40.563  37.496  25.168  1.00  0.00           C  
ATOM    600  HA  ARG    41      40.657  37.526  24.083  1.00  0.00           H  
ATOM    601  CB  ARG    41      41.969  37.386  25.780  1.00  0.00           C  
ATOM    602  HB2 ARG    41      41.883  37.315  26.864  1.00  0.00           H  
ATOM    603  HB3 ARG    41      42.457  36.491  25.396  1.00  0.00           H  
ATOM    604  CG  ARG    41      42.807  38.627  25.411  1.00  0.00           C  
ATOM    605  HG2 ARG    41      42.621  38.820  24.354  1.00  0.00           H  
ATOM    606  HG3 ARG    41      42.413  39.452  26.005  1.00  0.00           H  
ATOM    607  CD  ARG    41      44.312  38.502  25.649  1.00  0.00           C  
ATOM    608  HD2 ARG    41      44.777  39.469  25.460  1.00  0.00           H  
ATOM    609  HD3 ARG    41      44.479  38.216  26.688  1.00  0.00           H  
ATOM    610  NE  ARG    41      44.940  37.498  24.777  1.00  0.00           N  
ATOM    611  HE  ARG    41      45.168  36.638  25.254  1.00  0.00           H  
ATOM    612  CZ  ARG    41      45.230  37.602  23.473  1.00  0.00           C  
ATOM    613  NH1 ARG    41      44.977  38.703  22.759  1.00  0.00           N  
ATOM    614 HH11 ARG    41      44.549  39.502  23.204  1.00  0.00           H  
ATOM    615 HH12 ARG    41      45.215  38.731  21.778  1.00  0.00           H  
ATOM    616  NH2 ARG    41      45.794  36.553  22.871  1.00  0.00           N  
ATOM    617 HH21 ARG    41      45.988  35.715  23.400  1.00  0.00           H  
ATOM    618 HH22 ARG    41      46.024  36.602  21.889  1.00  0.00           H  
ATOM    619  C   ARG    41      39.679  36.235  25.296  1.00  0.00           C  
ATOM    620  O   ARG    41      40.078  35.171  24.824  1.00  0.00           O  
ATOM    621  N   TYR    42      38.469  36.388  25.855  1.00  0.00           N  
ATOM    622  H   TYR    42      38.273  37.309  26.221  1.00  0.00           H  
ATOM    623  CA  TYR    42      37.508  35.319  26.119  1.00  0.00           C  
ATOM    624  HA  TYR    42      37.952  34.348  25.899  1.00  0.00           H  
ATOM    625  CB  TYR    42      37.102  35.349  27.604  1.00  0.00           C  
ATOM    626  HB2 TYR    42      36.715  36.328  27.887  1.00  0.00           H  
ATOM    627  HB3 TYR    42      36.313  34.604  27.704  1.00  0.00           H  
ATOM    628  CG  TYR    42      38.262  34.982  28.512  1.00  0.00           C  
ATOM    629  CD1 TYR    42      38.436  33.643  28.920  1.00  0.00           C  
ATOM    630  HD1 TYR    42      37.694  32.891  28.652  1.00  0.00           H  
ATOM    631  CE1 TYR    42      39.567  33.278  29.672  1.00  0.00           C  
ATOM    632  HE1 TYR    42      39.688  32.249  30.012  1.00  0.00           H  
ATOM    633  CZ  TYR    42      40.534  34.246  30.001  1.00  0.00           C  
ATOM    634  OH  TYR    42      41.652  33.869  30.677  1.00  0.00           O  
ATOM    635  HH  TYR    42      41.672  32.930  30.874  1.00  0.00           H  
ATOM    636  CE2 TYR    42      40.352  35.587  29.617  1.00  0.00           C  
ATOM    637  HE2 TYR    42      41.096  36.338  29.884  1.00  0.00           H  
ATOM    638  CD2 TYR    42      39.209  35.958  28.888  1.00  0.00           C  
ATOM    639  HD2 TYR    42      39.053  37.001  28.612  1.00  0.00           H  
ATOM    640  C   TYR    42      36.310  35.306  25.161  1.00  0.00           C  
ATOM    641  O   TYR    42      35.387  34.527  25.386  1.00  0.00           O  
ATOM    642  N   GLU    43      36.361  36.116  24.093  1.00  0.00           N  
ATOM    643  H   GLU    43      37.177  36.709  24.047  1.00  0.00           H  
ATOM    644  CA  GLU    43      35.312  36.297  23.085  1.00  0.00           C  
ATOM    645  HA  GLU    43      34.431  36.769  23.519  1.00  0.00           H  
ATOM    646  CB  GLU    43      35.870  37.219  21.971  1.00  0.00           C  
ATOM    647  HB2 GLU    43      36.252  38.103  22.482  1.00  0.00           H  
ATOM    648  HB3 GLU    43      36.699  36.673  21.522  1.00  0.00           H  
ATOM    649  CG  GLU    43      34.879  37.651  20.866  1.00  0.00           C  
ATOM    650  HG2 GLU    43      35.443  38.094  20.045  1.00  0.00           H  
ATOM    651  HG3 GLU    43      34.389  36.741  20.520  1.00  0.00           H  
ATOM    652  CD  GLU    43      33.824  38.643  21.351  1.00  0.00           C  
ATOM    653  OE1 GLU    43      34.018  39.853  21.118  1.00  0.00           O  
ATOM    654  OE2 GLU    43      32.811  38.204  21.928  1.00  0.00           O  
ATOM    655  C   GLU    43      34.738  34.971  22.528  1.00  0.00           C  
ATOM    656  O   GLU    43      33.547  34.709  22.668  1.00  0.00           O  
ATOM    657  N   GLU    44      35.604  34.136  21.937  1.00  0.00           N  
ATOM    658  H   GLU    44      36.568  34.436  21.912  1.00  0.00           H  
ATOM    659  CA  GLU    44      35.257  32.851  21.314  1.00  0.00           C  
ATOM    660  HA  GLU    44      34.527  32.990  20.517  1.00  0.00           H  
ATOM    661  CB  GLU    44      36.551  32.241  20.703  1.00  0.00           C  
ATOM    662  HB2 GLU    44      37.129  31.863  21.546  1.00  0.00           H  
ATOM    663  HB3 GLU    44      36.223  31.406  20.085  1.00  0.00           H  
ATOM    664  CG  GLU    44      37.434  33.195  19.857  1.00  0.00           C  
ATOM    665  HG2 GLU    44      36.809  33.570  19.046  1.00  0.00           H  
ATOM    666  HG3 GLU    44      37.753  34.028  20.484  1.00  0.00           H  
ATOM    667  CD  GLU    44      38.666  32.495  19.271  1.00  0.00           C  
ATOM    668  OE1 GLU    44      39.779  32.661  19.820  1.00  0.00           O  
ATOM    669  OE2 GLU    44      38.505  31.801  18.247  1.00  0.00           O  
ATOM    670  C   GLU    44      34.643  31.854  22.317  1.00  0.00           C  
ATOM    671  O   GLU    44      33.649  31.199  22.001  1.00  0.00           O  
ATOM    672  N   LEU    45      35.257  31.771  23.506  1.00  0.00           N  
ATOM    673  H   LEU    45      36.117  32.291  23.606  1.00  0.00           H  
ATOM    674  CA  LEU    45      34.854  30.883  24.595  1.00  0.00           C  
ATOM    675  HA  LEU    45      34.668  29.877  24.218  1.00  0.00           H  
ATOM    676  CB  LEU    45      35.990  30.816  25.643  1.00  0.00           C  
ATOM    677  HB2 LEU    45      36.816  30.434  25.043  1.00  0.00           H  
ATOM    678  HB3 LEU    45      36.234  31.815  26.003  1.00  0.00           H  
ATOM    679  CG  LEU    45      35.753  29.878  26.849  1.00  0.00           C  
ATOM    680  HG  LEU    45      34.963  30.314  27.461  1.00  0.00           H  
ATOM    681  CD1 LEU    45      35.346  28.451  26.424  1.00  0.00           C  
ATOM    682 HD11 LEU    45      36.135  28.014  25.813  1.00  0.00           H  
ATOM    683 HD12 LEU    45      35.193  27.837  27.311  1.00  0.00           H  
ATOM    684 HD13 LEU    45      34.422  28.493  25.848  1.00  0.00           H  
ATOM    685  CD2 LEU    45      36.987  29.870  27.777  1.00  0.00           C  
ATOM    686 HD21 LEU    45      37.172  30.879  28.144  1.00  0.00           H  
ATOM    687 HD22 LEU    45      36.803  29.205  28.621  1.00  0.00           H  
ATOM    688 HD23 LEU    45      37.857  29.520  27.222  1.00  0.00           H  
ATOM    689  C   LEU    45      33.482  31.296  25.168  1.00  0.00           C  
ATOM    690  O   LEU    45      32.609  30.448  25.356  1.00  0.00           O  
ATOM    691  N   ALA    46      33.287  32.605  25.362  1.00  0.00           N  
ATOM    692  H   ALA    46      34.083  33.216  25.244  1.00  0.00           H  
ATOM    693  CA  ALA    46      32.031  33.187  25.815  1.00  0.00           C  
ATOM    694  HA  ALA    46      31.721  32.634  26.702  1.00  0.00           H  
ATOM    695  CB  ALA    46      32.265  34.646  26.206  1.00  0.00           C  
ATOM    696  HB1 ALA    46      32.567  35.214  25.327  1.00  0.00           H  
ATOM    697  HB2 ALA    46      31.344  35.066  26.611  1.00  0.00           H  
ATOM    698  HB3 ALA    46      33.050  34.699  26.960  1.00  0.00           H  
ATOM    699  C   ALA    46      30.897  33.072  24.789  1.00  0.00           C  
ATOM    700  O   ALA    46      29.775  32.739  25.168  1.00  0.00           O  
ATOM    701  N   ARG    47      31.202  33.291  23.502  1.00  0.00           N  
ATOM    702  H   ARG    47      32.100  33.702  23.293  1.00  0.00           H  
ATOM    703  CA  ARG    47      30.260  33.085  22.401  1.00  0.00           C  
ATOM    704  HA  ARG    47      29.334  33.624  22.602  1.00  0.00           H  
ATOM    705  CB  ARG    47      30.853  33.602  21.077  1.00  0.00           C  
ATOM    706  HB2 ARG    47      31.872  33.224  20.998  1.00  0.00           H  
ATOM    707  HB3 ARG    47      30.252  33.198  20.263  1.00  0.00           H  
ATOM    708  CG  ARG    47      30.868  35.141  20.989  1.00  0.00           C  
ATOM    709  HG2 ARG    47      29.833  35.483  21.017  1.00  0.00           H  
ATOM    710  HG3 ARG    47      31.398  35.516  21.865  1.00  0.00           H  
ATOM    711  CD  ARG    47      31.546  35.668  19.716  1.00  0.00           C  
ATOM    712  HD2 ARG    47      31.652  36.750  19.795  1.00  0.00           H  
ATOM    713  HD3 ARG    47      32.532  35.213  19.628  1.00  0.00           H  
ATOM    714  NE  ARG    47      30.772  35.357  18.501  1.00  0.00           N  
ATOM    715  HE  ARG    47      29.812  35.089  18.665  1.00  0.00           H  
ATOM    716  CZ  ARG    47      31.218  35.399  17.237  1.00  0.00           C  
ATOM    717  NH1 ARG    47      32.478  35.740  16.963  1.00  0.00           N  
ATOM    718 HH11 ARG    47      33.110  35.971  17.716  1.00  0.00           H  
ATOM    719 HH12 ARG    47      32.794  35.766  16.004  1.00  0.00           H  
ATOM    720  NH2 ARG    47      30.387  35.093  16.241  1.00  0.00           N  
ATOM    721 HH21 ARG    47      29.433  34.833  16.446  1.00  0.00           H  
ATOM    722 HH22 ARG    47      30.715  35.122  15.286  1.00  0.00           H  
ATOM    723  C   ARG    47      29.792  31.618  22.288  1.00  0.00           C  
ATOM    724  O   ARG    47      28.637  31.394  21.921  1.00  0.00           O  
ATOM    725  N   MET    48      30.651  30.651  22.648  1.00  0.00           N  
ATOM    726  H   MET    48      31.625  30.897  22.750  1.00  0.00           H  
ATOM    727  CA  MET    48      30.275  29.241  22.768  1.00  0.00           C  
ATOM    728  HA  MET    48      29.686  28.947  21.899  1.00  0.00           H  
ATOM    729  CB  MET    48      31.521  28.336  22.848  1.00  0.00           C  
ATOM    730  HB2 MET    48      32.175  28.605  22.019  1.00  0.00           H  
ATOM    731  HB3 MET    48      32.023  28.552  23.791  1.00  0.00           H  
ATOM    732  CG  MET    48      31.191  26.832  22.774  1.00  0.00           C  
ATOM    733  HG2 MET    48      30.216  26.697  23.243  1.00  0.00           H  
ATOM    734  HG3 MET    48      31.124  26.572  21.718  1.00  0.00           H  
ATOM    735  SD  MET    48      32.394  25.747  23.578  1.00  0.00           S  
ATOM    736  CE  MET    48      32.092  26.142  25.326  1.00  0.00           C  
ATOM    737  HE1 MET    48      31.057  25.910  25.578  1.00  0.00           H  
ATOM    738  HE2 MET    48      32.760  25.551  25.953  1.00  0.00           H  
ATOM    739  HE3 MET    48      32.278  27.202  25.497  1.00  0.00           H  
ATOM    740  C   MET    48      29.304  29.005  23.943  1.00  0.00           C  
ATOM    741  O   MET    48      28.247  28.414  23.727  1.00  0.00           O  
ATOM    742  N   LEU    49      29.659  29.481  25.145  1.00  0.00           N  
ATOM    743  H   LEU    49      30.579  29.889  25.226  1.00  0.00           H  
ATOM    744  CA  LEU    49      28.841  29.360  26.361  1.00  0.00           C  
ATOM    745  HA  LEU    49      28.587  28.315  26.539  1.00  0.00           H  
ATOM    746  CB  LEU    49      29.628  29.891  27.579  1.00  0.00           C  
ATOM    747  HB2 LEU    49      30.006  30.843  27.206  1.00  0.00           H  
ATOM    748  HB3 LEU    49      28.981  30.069  28.438  1.00  0.00           H  
ATOM    749  CG  LEU    49      30.814  28.998  28.004  1.00  0.00           C  
ATOM    750  HG  LEU    49      31.347  28.676  27.109  1.00  0.00           H  
ATOM    751  CD1 LEU    49      31.781  29.764  28.930  1.00  0.00           C  
ATOM    752 HD11 LEU    49      31.249  30.086  29.825  1.00  0.00           H  
ATOM    753 HD12 LEU    49      32.606  29.111  29.214  1.00  0.00           H  
ATOM    754 HD13 LEU    49      32.172  30.637  28.406  1.00  0.00           H  
ATOM    755  CD2 LEU    49      30.335  27.664  28.623  1.00  0.00           C  
ATOM    756 HD21 LEU    49      29.739  27.117  27.892  1.00  0.00           H  
ATOM    757 HD22 LEU    49      31.199  27.064  28.909  1.00  0.00           H  
ATOM    758 HD23 LEU    49      29.728  27.869  29.505  1.00  0.00           H  
ATOM    759  C   LEU    49      27.471  30.067  26.223  1.00  0.00           C  
ATOM    760  O   LEU    49      26.462  29.510  26.651  1.00  0.00           O  
ATOM    761  N   MET    50      27.422  31.230  25.552  1.00  0.00           N  
ATOM    762  H   MET    50      28.303  31.687  25.363  1.00  0.00           H  
ATOM    763  CA  MET    50      26.180  31.933  25.191  1.00  0.00           C  
ATOM    764  HA  MET    50      25.590  32.135  26.085  1.00  0.00           H  
ATOM    765  CB  MET    50      26.517  33.276  24.508  1.00  0.00           C  
ATOM    766  HB2 MET    50      27.164  33.825  25.192  1.00  0.00           H  
ATOM    767  HB3 MET    50      27.068  33.039  23.598  1.00  0.00           H  
ATOM    768  CG  MET    50      25.291  34.141  24.155  1.00  0.00           C  
ATOM    769  HG2 MET    50      24.648  33.533  23.519  1.00  0.00           H  
ATOM    770  HG3 MET    50      24.776  34.356  25.092  1.00  0.00           H  
ATOM    771  SD  MET    50      25.664  35.702  23.307  1.00  0.00           S  
ATOM    772  CE  MET    50      26.269  35.088  21.709  1.00  0.00           C  
ATOM    773  HE1 MET    50      25.487  34.505  21.224  1.00  0.00           H  
ATOM    774  HE2 MET    50      26.539  35.932  21.074  1.00  0.00           H  
ATOM    775  HE3 MET    50      27.144  34.459  21.869  1.00  0.00           H  
ATOM    776  C   MET    50      25.233  31.062  24.338  1.00  0.00           C  
ATOM    777  O   MET    50      24.019  31.109  24.527  1.00  0.00           O  
ATOM    778  N   GLY    51      25.807  30.237  23.453  1.00  0.00           N  
ATOM    779  H   GLY    51      26.815  30.260  23.393  1.00  0.00           H  
ATOM    780  CA  GLY    51      25.081  29.317  22.578  1.00  0.00           C  
ATOM    781  HA2 GLY    51      24.273  29.873  22.102  1.00  0.00           H  
ATOM    782  HA3 GLY    51      25.774  28.961  21.816  1.00  0.00           H  
ATOM    783  C   GLY    51      24.491  28.115  23.314  1.00  0.00           C  
ATOM    784  O   GLY    51      23.636  27.426  22.758  1.00  0.00           O  
ATOM    785  N   LEU    52      24.913  27.879  24.558  1.00  0.00           N  
ATOM    786  H   LEU    52      25.709  28.405  24.890  1.00  0.00           H  
ATOM    787  CA  LEU    52      24.336  26.872  25.436  1.00  0.00           C  
ATOM    788  HA  LEU    52      23.924  26.051  24.849  1.00  0.00           H  
ATOM    789  CB  LEU    52      25.433  26.308  26.373  1.00  0.00           C  
ATOM    790  HB2 LEU    52      25.812  27.221  26.833  1.00  0.00           H  
ATOM    791  HB3 LEU    52      25.013  25.661  27.143  1.00  0.00           H  
ATOM    792  CG  LEU    52      26.588  25.575  25.658  1.00  0.00           C  
ATOM    793  HG  LEU    52      26.957  26.207  24.851  1.00  0.00           H  
ATOM    794  CD1 LEU    52      27.740  25.269  26.640  1.00  0.00           C  
ATOM    795 HD11 LEU    52      27.371  24.637  27.448  1.00  0.00           H  
ATOM    796 HD12 LEU    52      28.541  24.752  26.112  1.00  0.00           H  
ATOM    797 HD13 LEU    52      28.122  26.202  27.055  1.00  0.00           H  
ATOM    798  CD2 LEU    52      26.088  24.320  24.911  1.00  0.00           C  
ATOM    799 HD21 LEU    52      25.350  24.611  24.163  1.00  0.00           H  
ATOM    800 HD22 LEU    52      26.928  23.830  24.420  1.00  0.00           H  
ATOM    801 HD23 LEU    52      25.631  23.631  25.622  1.00  0.00           H  
ATOM    802  C   LEU    52      23.153  27.437  26.263  1.00  0.00           C  
ATOM    803  O   LEU    52      22.597  26.702  27.080  1.00  0.00           O  
ATOM    804  N   ASP    53      22.781  28.711  26.048  1.00  0.00           N  
ATOM    805  H   ASP    53      23.383  29.210  25.409  1.00  0.00           H  
ATOM    806  CA  ASP    53      21.759  29.476  26.789  1.00  0.00           C  
ATOM    807  HA  ASP    53      21.718  30.463  26.328  1.00  0.00           H  
ATOM    808  CB  ASP    53      20.322  28.884  26.825  1.00  0.00           C  
ATOM    809  HB2 ASP    53      20.442  28.060  27.528  1.00  0.00           H  
ATOM    810  HB3 ASP    53      19.619  29.610  27.234  1.00  0.00           H  
ATOM    811  CG  ASP    53      19.787  28.349  25.503  1.00  0.00           C  
ATOM    812  OD1 ASP    53      19.719  29.120  24.525  1.00  0.00           O  
ATOM    813  OD2 ASP    53      19.335  27.184  25.495  1.00  0.00           O  
ATOM    814  C   ASP    53      22.265  29.864  28.181  1.00  0.00           C  
ATOM    815  O   ASP    53      21.480  29.903  29.130  1.00  0.00           O  
ATOM    816  N   LEU    54      23.565  30.169  28.282  1.00  0.00           N  
ATOM    817  H   LEU    54      24.184  29.888  27.535  1.00  0.00           H  
ATOM    818  CA  LEU    54      24.148  30.763  29.474  1.00  0.00           C  
ATOM    819  HA  LEU    54      23.410  30.731  30.276  1.00  0.00           H  
ATOM    820  CB  LEU    54      25.425  30.028  29.947  1.00  0.00           C  
ATOM    821  HB2 LEU    54      25.851  29.688  29.003  1.00  0.00           H  
ATOM    822  HB3 LEU    54      26.132  30.691  30.447  1.00  0.00           H  
ATOM    823  CG  LEU    54      25.137  28.808  30.850  1.00  0.00           C  
ATOM    824  HG  LEU    54      24.341  29.086  31.541  1.00  0.00           H  
ATOM    825  CD1 LEU    54      24.712  27.559  30.053  1.00  0.00           C  
ATOM    826 HD11 LEU    54      25.508  27.280  29.362  1.00  0.00           H  
ATOM    827 HD12 LEU    54      24.523  26.735  30.741  1.00  0.00           H  
ATOM    828 HD13 LEU    54      23.804  27.778  29.491  1.00  0.00           H  
ATOM    829  CD2 LEU    54      26.323  28.522  31.787  1.00  0.00           C  
ATOM    830 HD21 LEU    54      26.503  29.390  32.421  1.00  0.00           H  
ATOM    831 HD22 LEU    54      26.093  27.659  32.411  1.00  0.00           H  
ATOM    832 HD23 LEU    54      27.213  28.314  31.194  1.00  0.00           H  
ATOM    833  C   LEU    54      24.392  32.254  29.280  1.00  0.00           C  
ATOM    834  O   LEU    54      24.719  32.693  28.182  1.00  0.00           O  
ATOM    835  N   LEU    55      24.236  33.004  30.371  1.00  0.00           N  
ATOM    836  H   LEU    55      23.834  32.578  31.194  1.00  0.00           H  
ATOM    837  CA  LEU    55      24.563  34.416  30.418  1.00  0.00           C  
ATOM    838  HA  LEU    55      24.495  34.860  29.425  1.00  0.00           H  
ATOM    839  CB  LEU    55      23.554  35.129  31.348  1.00  0.00           C  
ATOM    840  HB2 LEU    55      22.637  34.583  31.126  1.00  0.00           H  
ATOM    841  HB3 LEU    55      23.806  35.002  32.401  1.00  0.00           H  
ATOM    842  CG  LEU    55      23.345  36.627  31.047  1.00  0.00           C  
ATOM    843  HG  LEU    55      23.133  36.746  29.984  1.00  0.00           H  
ATOM    844  CD1 LEU    55      22.172  37.194  31.871  1.00  0.00           C  
ATOM    845 HD11 LEU    55      22.383  37.076  32.934  1.00  0.00           H  
ATOM    846 HD12 LEU    55      22.044  38.252  31.642  1.00  0.00           H  
ATOM    847 HD13 LEU    55      21.258  36.655  31.621  1.00  0.00           H  
ATOM    848  CD2 LEU    55      24.623  37.475  31.209  1.00  0.00           C  
ATOM    849 HD21 LEU    55      25.390  37.111  30.526  1.00  0.00           H  
ATOM    850 HD22 LEU    55      24.399  38.517  30.981  1.00  0.00           H  
ATOM    851 HD23 LEU    55      24.984  37.397  32.235  1.00  0.00           H  
ATOM    852  C   LEU    55      26.016  34.528  30.903  1.00  0.00           C  
ATOM    853  O   LEU    55      26.290  34.235  32.070  1.00  0.00           O  
ATOM    854  N   VAL    56      26.920  34.918  29.998  1.00  0.00           N  
ATOM    855  H   VAL    56      26.631  35.057  29.040  1.00  0.00           H  
ATOM    856  CA  VAL    56      28.325  35.118  30.332  1.00  0.00           C  
ATOM    857  HA  VAL    56      28.614  34.568  31.228  1.00  0.00           H  
ATOM    858  CB  VAL    56      29.290  34.732  29.181  1.00  0.00           C  
ATOM    859  HB  VAL    56      29.193  35.479  28.393  1.00  0.00           H  
ATOM    860  CG1 VAL    56      30.758  34.665  29.648  1.00  0.00           C  
ATOM    861 HG11 VAL    56      30.855  33.918  30.436  1.00  0.00           H  
ATOM    862 HG12 VAL    56      31.395  34.391  28.807  1.00  0.00           H  
ATOM    863 HG13 VAL    56      31.062  35.639  30.032  1.00  0.00           H  
ATOM    864  CG2 VAL    56      28.893  33.409  28.501  1.00  0.00           C  
ATOM    865 HG21 VAL    56      27.891  33.501  28.083  1.00  0.00           H  
ATOM    866 HG22 VAL    56      29.600  33.184  27.703  1.00  0.00           H  
ATOM    867 HG23 VAL    56      28.907  32.604  29.236  1.00  0.00           H  
ATOM    868  C   VAL    56      28.534  36.586  30.696  1.00  0.00           C  
ATOM    869  O   VAL    56      28.016  37.467  30.002  1.00  0.00           O  
ATOM    870  N   PHE    57      29.285  36.819  31.769  1.00  0.00           N  
ATOM    871  H   PHE    57      29.529  36.031  32.352  1.00  0.00           H  
ATOM    872  CA  PHE    57      29.627  38.148  32.232  1.00  0.00           C  
ATOM    873  HA  PHE    57      29.678  38.832  31.385  1.00  0.00           H  
ATOM    874  CB  PHE    57      28.559  38.668  33.225  1.00  0.00           C  
ATOM    875  HB2 PHE    57      28.802  39.716  33.401  1.00  0.00           H  
ATOM    876  HB3 PHE    57      27.568  38.596  32.777  1.00  0.00           H  
ATOM    877  CG  PHE    57      28.468  38.006  34.593  1.00  0.00           C  
ATOM    878  CD1 PHE    57      28.958  38.668  35.739  1.00  0.00           C  
ATOM    879  HD1 PHE    57      29.415  39.653  35.643  1.00  0.00           H  
ATOM    880  CE1 PHE    57      28.858  38.067  36.987  1.00  0.00           C  
ATOM    881  HE1 PHE    57      29.201  38.600  37.874  1.00  0.00           H  
ATOM    882  CZ  PHE    57      28.323  36.792  37.107  1.00  0.00           C  
ATOM    883  HZ  PHE    57      28.242  36.330  38.091  1.00  0.00           H  
ATOM    884  CE2 PHE    57      27.892  36.106  35.981  1.00  0.00           C  
ATOM    885  HE2 PHE    57      27.508  35.091  36.085  1.00  0.00           H  
ATOM    886  CD2 PHE    57      27.947  36.702  34.729  1.00  0.00           C  
ATOM    887  HD2 PHE    57      27.588  36.163  33.853  1.00  0.00           H  
ATOM    888  C   PHE    57      31.059  38.161  32.759  1.00  0.00           C  
ATOM    889  O   PHE    57      31.609  37.119  33.120  1.00  0.00           O  
ATOM    890  N   ALA    58      31.667  39.346  32.716  1.00  0.00           N  
ATOM    891  H   ALA    58      31.120  40.151  32.445  1.00  0.00           H  
ATOM    892  CA  ALA    58      33.065  39.542  33.038  1.00  0.00           C  
ATOM    893  HA  ALA    58      33.355  38.979  33.925  1.00  0.00           H  
ATOM    894  CB  ALA    58      33.928  39.071  31.852  1.00  0.00           C  
ATOM    895  HB1 ALA    58      33.655  39.632  30.958  1.00  0.00           H  
ATOM    896  HB2 ALA    58      34.981  39.239  32.079  1.00  0.00           H  
ATOM    897  HB3 ALA    58      33.759  38.008  31.679  1.00  0.00           H  
ATOM    898  C   ALA    58      33.344  41.022  33.305  1.00  0.00           C  
ATOM    899  O   ALA    58      32.599  41.876  32.820  1.00  0.00           O  
ATOM    900  N   HIE    59      34.448  41.296  34.002  1.00  0.00           N  
ATOM    901  H   HIE    59      34.800  40.570  34.609  1.00  0.00           H  
ATOM    902  CA  HIE    59      35.078  42.612  34.060  1.00  0.00           C  
ATOM    903  HA  HIE    59      34.786  43.185  33.180  1.00  0.00           H  
ATOM    904  CB  HIE    59      34.661  43.397  35.320  1.00  0.00           C  
ATOM    905  HB2 HIE    59      35.157  44.368  35.328  1.00  0.00           H  
ATOM    906  HB3 HIE    59      33.581  43.541  35.277  1.00  0.00           H  
ATOM    907  CG  HIE    59      34.957  42.750  36.650  1.00  0.00           C  
ATOM    908  ND1 HIE    59      34.053  42.778  37.695  1.00  0.00           N  
ATOM    909  CE1 HIE    59      34.606  42.118  38.709  1.00  0.00           C  
ATOM    910  HE1 HIE    59      33.992  42.038  39.606  1.00  0.00           H  
ATOM    911  NE2 HIE    59      35.825  41.667  38.446  1.00  0.00           N  
ATOM    912  HE2 HIE    59      36.478  41.148  39.016  1.00  0.00           H  
ATOM    913  CD2 HIE    59      36.057  42.074  37.133  1.00  0.00           C  
ATOM    914  HD2 HIE    59      37.006  41.841  36.650  1.00  0.00           H  
ATOM    915  C   HIE    59      36.588  42.451  33.891  1.00  0.00           C  
ATOM    916  O   HIE    59      37.108  41.352  34.103  1.00  0.00           O  
ATOM    917  N   ASP    60      37.259  43.548  33.525  1.00  0.00           N  
ATOM    918  H   ASP    60      36.758  44.272  33.030  1.00  0.00           H  
ATOM    919  CA  ASP    60      38.714  43.657  33.627  1.00  0.00           C  
ATOM    920  HA  ASP    60      39.120  42.653  33.508  1.00  0.00           H  
ATOM    921  CB  ASP    60      39.394  44.592  32.595  1.00  0.00           C  
ATOM    922  HB2 ASP    60      39.013  45.563  32.911  1.00  0.00           H  
ATOM    923  HB3 ASP    60      40.475  44.564  32.733  1.00  0.00           H  
ATOM    924  CG  ASP    60      39.062  44.370  31.114  1.00  0.00           C  
ATOM    925  OD1 ASP    60      38.666  43.254  30.694  1.00  0.00           O  
ATOM    926  OD2 ASP    60      39.308  45.314  30.335  1.00  0.00           O  
ATOM    927  C   ASP    60      39.050  43.967  35.083  1.00  0.00           C  
ATOM    928  O   ASP    60      38.492  44.916  35.639  1.00  0.00           O  
ATOM    929  N   HIE    61      39.909  43.143  35.693  1.00  0.00           N  
ATOM    930  H   HIE    61      40.156  42.297  35.200  1.00  0.00           H  
ATOM    931  CA  HIE    61      40.400  43.317  37.065  1.00  0.00           C  
ATOM    932  HA  HIE    61      39.561  43.427  37.752  1.00  0.00           H  
ATOM    933  CB  HIE    61      41.223  42.085  37.486  1.00  0.00           C  
ATOM    934  HB2 HIE    61      42.042  41.975  36.775  1.00  0.00           H  
ATOM    935  HB3 HIE    61      41.628  42.188  38.493  1.00  0.00           H  
ATOM    936  CG  HIE    61      40.448  40.781  37.461  1.00  0.00           C  
ATOM    937  ND1 HIE    61      39.214  40.606  38.075  1.00  0.00           N  
ATOM    938  CE1 HIE    61      38.791  39.373  37.792  1.00  0.00           C  
ATOM    939  HE1 HIE    61      37.822  39.090  38.204  1.00  0.00           H  
ATOM    940  NE2 HIE    61      39.648  38.696  37.040  1.00  0.00           N  
ATOM    941  HE2 HIE    61      39.595  37.759  36.667  1.00  0.00           H  
ATOM    942  CD2 HIE    61      40.713  39.578  36.843  1.00  0.00           C  
ATOM    943  HD2 HIE    61      41.583  39.262  36.268  1.00  0.00           H  
ATOM    944  C   HIE    61      41.160  44.660  37.194  1.00  0.00           C  
ATOM    945  O   HIE    61      41.601  45.217  36.185  1.00  0.00           O  
ATOM    946  N   VAL    62      41.265  45.213  38.410  1.00  0.00           N  
ATOM    947  H   VAL    62      40.860  44.719  39.193  1.00  0.00           H  
ATOM    948  CA  VAL    62      41.930  46.499  38.666  1.00  0.00           C  
ATOM    949  HA  VAL    62      41.448  47.336  38.160  1.00  0.00           H  
ATOM    950  CB  VAL    62      41.984  46.805  40.195  1.00  0.00           C  
ATOM    951  HB  VAL    62      42.446  45.941  40.672  1.00  0.00           H  
ATOM    952  CG1 VAL    62      42.766  48.083  40.576  1.00  0.00           C  
ATOM    953 HG11 VAL    62      42.304  48.948  40.100  1.00  0.00           H  
ATOM    954 HG12 VAL    62      42.748  48.212  41.658  1.00  0.00           H  
ATOM    955 HG13 VAL    62      43.798  47.992  40.239  1.00  0.00           H  
ATOM    956  CG2 VAL    62      40.573  46.889  40.802  1.00  0.00           C  
ATOM    957 HG21 VAL    62      40.058  45.939  40.658  1.00  0.00           H  
ATOM    958 HG22 VAL    62      40.648  47.103  41.868  1.00  0.00           H  
ATOM    959 HG23 VAL    62      40.012  47.684  40.311  1.00  0.00           H  
ATOM    960  C   VAL    62      43.376  46.488  38.125  1.00  0.00           C  
ATOM    961  O   VAL    62      44.101  45.500  38.290  1.00  0.00           O  
ATOM    962  N   GLY    63      43.745  47.569  37.438  1.00  0.00           N  
ATOM    963  H   GLY    63      43.094  48.333  37.328  1.00  0.00           H  
ATOM    964  CA  GLY    63      45.061  47.693  36.835  1.00  0.00           C  
ATOM    965  HA2 GLY    63      45.229  48.747  36.614  1.00  0.00           H  
ATOM    966  HA3 GLY    63      45.796  47.354  37.565  1.00  0.00           H  
ATOM    967  C   GLY    63      45.226  46.880  35.546  1.00  0.00           C  
ATOM    968  O   GLY    63      46.354  46.766  35.062  1.00  0.00           O  
ATOM    969  N   HID    64      44.145  46.312  35.001  1.00  0.00           N  
ATOM    970  H   HID    64      43.273  46.418  35.500  1.00  0.00           H  
ATOM    971  CA  HID    64      44.156  45.493  33.796  1.00  0.00           C  
ATOM    972  HA  HID    64      45.130  45.566  33.312  1.00  0.00           H  
ATOM    973  CB  HID    64      43.885  44.014  34.138  1.00  0.00           C  
ATOM    974  HB2 HID    64      42.990  43.967  34.758  1.00  0.00           H  
ATOM    975  HB3 HID    64      43.727  43.435  33.228  1.00  0.00           H  
ATOM    976  CG  HID    64      44.982  43.318  34.909  1.00  0.00           C  
ATOM    977  ND1 HID    64      45.228  43.490  36.264  1.00  0.00           N  
ATOM    978  HD1 HID    64      44.722  44.095  36.896  1.00  0.00           H  
ATOM    979  CE1 HID    64      46.260  42.707  36.585  1.00  0.00           C  
ATOM    980  HE1 HID    64      46.574  42.733  37.629  1.00  0.00           H  
ATOM    981  NE2 HID    64      46.731  42.019  35.549  1.00  0.00           N  
ATOM    982  CD2 HID    64      45.908  42.396  34.485  1.00  0.00           C  
ATOM    983  HD2 HID    64      46.061  41.962  33.497  1.00  0.00           H  
ATOM    984  C   HID    64      43.151  46.018  32.773  1.00  0.00           C  
ATOM    985  O   HID    64      42.125  46.589  33.145  1.00  0.00           O  
ATOM    986  N   GLY    65      43.474  45.780  31.495  1.00  0.00           N  
ATOM    987  H   GLY    65      44.391  45.388  31.339  1.00  0.00           H  
ATOM    988  CA  GLY    65      42.626  46.036  30.337  1.00  0.00           C  
ATOM    989  HA2 GLY    65      43.201  45.819  29.437  1.00  0.00           H  
ATOM    990  HA3 GLY    65      41.766  45.369  30.388  1.00  0.00           H  
ATOM    991  C   GLY    65      42.134  47.474  30.275  1.00  0.00           C  
ATOM    992  O   GLY    65      42.934  48.411  30.270  1.00  0.00           O  
ATOM    993  N   GLN    66      40.814  47.625  30.193  1.00  0.00           N  
ATOM    994  H   GLN    66      40.258  46.792  30.061  1.00  0.00           H  
ATOM    995  CA  GLN    66      40.152  48.914  30.108  1.00  0.00           C  
ATOM    996  HA  GLN    66      40.858  49.683  29.794  1.00  0.00           H  
ATOM    997  CB  GLN    66      39.013  48.836  29.070  1.00  0.00           C  
ATOM    998  HB2 GLN    66      38.382  47.982  29.315  1.00  0.00           H  
ATOM    999  HB3 GLN    66      38.425  49.752  29.135  1.00  0.00           H  
ATOM   1000  CG  GLN    66      39.560  48.677  27.637  1.00  0.00           C  
ATOM   1001  HG2 GLN    66      40.356  49.408  27.493  1.00  0.00           H  
ATOM   1002  HG3 GLN    66      39.971  47.671  27.549  1.00  0.00           H  
ATOM   1003  CD  GLN    66      38.513  48.874  26.543  1.00  0.00           C  
ATOM   1004  OE1 GLN    66      38.777  49.532  25.540  1.00  0.00           O  
ATOM   1005  NE2 GLN    66      37.324  48.314  26.703  1.00  0.00           N  
ATOM   1006 HE21 GLN    66      36.615  48.430  25.993  1.00  0.00           H  
ATOM   1007 HE22 GLN    66      37.131  47.773  27.534  1.00  0.00           H  
ATOM   1008  C   GLN    66      39.706  49.484  31.472  1.00  0.00           C  
ATOM   1009  O   GLN    66      39.087  50.549  31.495  1.00  0.00           O  
ATOM   1010  N   SER    67      40.033  48.815  32.584  1.00  0.00           N  
ATOM   1011  H   SER    67      40.462  47.907  32.475  1.00  0.00           H  
ATOM   1012  CA  SER    67      39.720  49.276  33.937  1.00  0.00           C  
ATOM   1013  HA  SER    67      38.783  49.832  33.947  1.00  0.00           H  
ATOM   1014  CB  SER    67      39.574  48.051  34.853  1.00  0.00           C  
ATOM   1015  HB2 SER    67      40.453  47.413  34.761  1.00  0.00           H  
ATOM   1016  HB3 SER    67      39.468  48.374  35.889  1.00  0.00           H  
ATOM   1017  OG  SER    67      38.422  47.325  34.465  1.00  0.00           O  
ATOM   1018  HG  SER    67      38.322  46.557  35.032  1.00  0.00           H  
ATOM   1019  C   SER    67      40.761  50.277  34.473  1.00  0.00           C  
ATOM   1020  O   SER    67      41.898  50.329  33.988  1.00  0.00           O  
ATOM   1021  N   GLU    68      40.353  51.068  35.474  1.00  0.00           N  
ATOM   1022  H   GLU    68      39.366  51.068  35.690  1.00  0.00           H  
ATOM   1023  CA  GLU    68      41.223  51.993  36.201  1.00  0.00           C  
ATOM   1024  HA  GLU    68      41.836  52.563  35.503  1.00  0.00           H  
ATOM   1025  CB  GLU    68      40.361  52.976  37.016  1.00  0.00           C  
ATOM   1026  HB2 GLU    68      39.683  52.387  37.634  1.00  0.00           H  
ATOM   1027  HB3 GLU    68      41.030  53.550  37.657  1.00  0.00           H  
ATOM   1028  CG  GLU    68      39.544  53.940  36.132  1.00  0.00           C  
ATOM   1029  HG2 GLU    68      40.222  54.420  35.426  1.00  0.00           H  
ATOM   1030  HG3 GLU    68      38.810  53.348  35.586  1.00  0.00           H  
ATOM   1031  CD  GLU    68      38.827  55.006  36.951  1.00  0.00           C  
ATOM   1032  OE1 GLU    68      38.282  54.660  38.017  1.00  0.00           O  
ATOM   1033  OE2 GLU    68      38.830  56.176  36.516  1.00  0.00           O  
ATOM   1034  C   GLU    68      42.250  51.267  37.097  1.00  0.00           C  
ATOM   1035  O   GLU    68      42.154  50.058  37.333  1.00  0.00           O  
ATOM   1036  N   GLY    69      43.214  52.051  37.588  1.00  0.00           N  
ATOM   1037  H   GLY    69      43.181  53.024  37.319  1.00  0.00           H  
ATOM   1038  CA  GLY    69      44.290  51.613  38.467  1.00  0.00           C  
ATOM   1039  HA2 GLY    69      44.355  52.271  39.334  1.00  0.00           H  
ATOM   1040  HA3 GLY    69      44.107  50.591  38.800  1.00  0.00           H  
ATOM   1041  C   GLY    69      45.616  51.659  37.706  1.00  0.00           C  
ATOM   1042  O   GLY    69      45.639  51.541  36.474  1.00  0.00           O  
ATOM   1043  N   GLU    70      46.731  51.791  38.446  1.00  0.00           N  
ATOM   1044  H   GLU    70      46.638  52.165  39.380  1.00  0.00           H  
ATOM   1045  CA  GLU    70      48.078  51.605  37.903  1.00  0.00           C  
ATOM   1046  HA  GLU    70      48.171  52.202  36.996  1.00  0.00           H  
ATOM   1047  CB  GLU    70      49.198  52.030  38.894  1.00  0.00           C  
ATOM   1048  HB2 GLU    70      49.186  53.119  38.951  1.00  0.00           H  
ATOM   1049  HB3 GLU    70      48.945  51.613  39.869  1.00  0.00           H  
ATOM   1050  CG  GLU    70      50.617  51.548  38.477  1.00  0.00           C  
ATOM   1051  HG2 GLU    70      50.516  50.464  38.420  1.00  0.00           H  
ATOM   1052  HG3 GLU    70      50.808  51.947  37.481  1.00  0.00           H  
ATOM   1053  CD  GLU    70      51.777  51.901  39.395  1.00  0.00           C  
ATOM   1054  OE1 GLU    70      51.656  52.841  40.206  1.00  0.00           O  
ATOM   1055  OE2 GLU    70      52.817  51.224  39.235  1.00  0.00           O  
ATOM   1056  C   GLU    70      48.250  50.158  37.335  1.00  0.00           C  
ATOM   1057  O   GLU    70      47.653  49.220  37.865  1.00  0.00           O  
ATOM   1058  N   ARG    71      49.037  50.003  36.257  1.00  0.00           N  
ATOM   1059  H   ARG    71      49.406  50.851  35.851  1.00  0.00           H  
ATOM   1060  CA  ARG    71      49.193  48.747  35.510  1.00  0.00           C  
ATOM   1061  HA  ARG    71      48.233  48.236  35.433  1.00  0.00           H  
ATOM   1062  CB  ARG    71      49.711  49.042  34.086  1.00  0.00           C  
ATOM   1063  HB2 ARG    71      50.376  49.903  34.141  1.00  0.00           H  
ATOM   1064  HB3 ARG    71      50.271  48.172  33.744  1.00  0.00           H  
ATOM   1065  CG  ARG    71      48.563  49.340  33.090  1.00  0.00           C  
ATOM   1066  HG2 ARG    71      49.041  49.690  32.175  1.00  0.00           H  
ATOM   1067  HG3 ARG    71      48.073  48.385  32.901  1.00  0.00           H  
ATOM   1068  CD  ARG    71      47.512  50.376  33.550  1.00  0.00           C  
ATOM   1069  HD2 ARG    71      47.020  50.009  34.451  1.00  0.00           H  
ATOM   1070  HD3 ARG    71      48.013  51.319  33.769  1.00  0.00           H  
ATOM   1071  NE  ARG    71      46.491  50.614  32.520  1.00  0.00           N  
ATOM   1072  HE  ARG    71      46.853  50.685  31.580  1.00  0.00           H  
ATOM   1073  CZ  ARG    71      45.170  50.761  32.711  1.00  0.00           C  
ATOM   1074  NH1 ARG    71      44.624  50.826  33.928  1.00  0.00           N  
ATOM   1075 HH11 ARG    71      45.213  50.764  34.746  1.00  0.00           H  
ATOM   1076 HH12 ARG    71      43.625  50.937  34.025  1.00  0.00           H  
ATOM   1077  NH2 ARG    71      44.369  50.823  31.652  1.00  0.00           N  
ATOM   1078 HH21 ARG    71      44.760  50.759  30.723  1.00  0.00           H  
ATOM   1079 HH22 ARG    71      43.373  50.934  31.782  1.00  0.00           H  
ATOM   1080  C   ARG    71      49.952  47.658  36.283  1.00  0.00           C  
ATOM   1081  O   ARG    71      51.097  47.881  36.693  1.00  0.00           O  
ATOM   1082  N   MET    72      49.251  46.522  36.463  1.00  0.00           N  
ATOM   1083  H   MET    72      48.323  46.571  36.068  1.00  0.00           H  
ATOM   1084  CA  MET    72      49.617  45.328  37.237  1.00  0.00           C  
ATOM   1085  HA  MET    72      48.723  44.735  37.433  1.00  0.00           H  
ATOM   1086  CB  MET    72      50.633  44.451  36.469  1.00  0.00           C  
ATOM   1087  HB2 MET    72      51.534  45.049  36.328  1.00  0.00           H  
ATOM   1088  HB3 MET    72      50.862  43.593  37.101  1.00  0.00           H  
ATOM   1089  CG  MET    72      50.126  43.960  35.104  1.00  0.00           C  
ATOM   1090  HG2 MET    72      49.148  43.506  35.267  1.00  0.00           H  
ATOM   1091  HG3 MET    72      50.017  44.837  34.466  1.00  0.00           H  
ATOM   1092  SD  MET    72      51.214  42.757  34.285  1.00  0.00           S  
ATOM   1093  CE  MET    72      50.967  41.317  35.360  1.00  0.00           C  
ATOM   1094  HE1 MET    72      49.914  41.035  35.354  1.00  0.00           H  
ATOM   1095  HE2 MET    72      51.568  40.484  34.996  1.00  0.00           H  
ATOM   1096  HE3 MET    72      51.270  41.566  36.377  1.00  0.00           H  
ATOM   1097  C   MET    72      50.113  45.710  38.655  1.00  0.00           C  
ATOM   1098  O   MET    72      51.229  45.344  39.028  1.00  0.00           O  
ATOM   1099  N   VAL    73      49.300  46.470  39.406  1.00  0.00           N  
ATOM   1100  H   VAL    73      48.569  46.988  38.940  1.00  0.00           H  
ATOM   1101  CA  VAL    73      49.486  46.673  40.844  1.00  0.00           C  
ATOM   1102  HA  VAL    73      50.025  45.868  41.344  1.00  0.00           H  
ATOM   1103  CB  VAL    73      50.128  48.030  41.252  1.00  0.00           C  
ATOM   1104  HB  VAL    73      50.246  48.038  42.336  1.00  0.00           H  
ATOM   1105  CG1 VAL    73      51.496  48.246  40.586  1.00  0.00           C  
ATOM   1106 HG11 VAL    73      51.378  48.239  39.502  1.00  0.00           H  
ATOM   1107 HG12 VAL    73      51.906  49.206  40.900  1.00  0.00           H  
ATOM   1108 HG13 VAL    73      52.175  47.447  40.883  1.00  0.00           H  
ATOM   1109  CG2 VAL    73      49.231  49.266  41.104  1.00  0.00           C  
ATOM   1110 HG21 VAL    73      48.345  49.149  41.728  1.00  0.00           H  
ATOM   1111 HG22 VAL    73      49.780  50.154  41.416  1.00  0.00           H  
ATOM   1112 HG23 VAL    73      48.929  49.374  40.062  1.00  0.00           H  
ATOM   1113  C   VAL    73      48.145  46.481  41.576  1.00  0.00           C  
ATOM   1114  O   VAL    73      47.087  46.674  40.974  1.00  0.00           O  
ATOM   1115  N   VAL    74      48.217  46.116  42.863  1.00  0.00           N  
ATOM   1116  H   VAL    74      49.129  45.869  43.219  1.00  0.00           H  
ATOM   1117  CA  VAL    74      47.066  45.955  43.741  1.00  0.00           C  
ATOM   1118  HA  VAL    74      46.299  46.725  43.657  1.00  0.00           H  
ATOM   1119  CB  VAL    74      46.393  44.560  43.561  1.00  0.00           C  
ATOM   1120  HB  VAL    74      46.282  44.409  42.487  1.00  0.00           H  
ATOM   1121  CG1 VAL    74      47.158  43.369  44.171  1.00  0.00           C  
ATOM   1122 HG11 VAL    74      47.269  43.520  45.245  1.00  0.00           H  
ATOM   1123 HG12 VAL    74      46.603  42.449  43.989  1.00  0.00           H  
ATOM   1124 HG13 VAL    74      48.143  43.296  43.711  1.00  0.00           H  
ATOM   1125  CG2 VAL    74      44.931  44.569  44.027  1.00  0.00           C  
ATOM   1126 HG21 VAL    74      44.368  45.298  43.445  1.00  0.00           H  
ATOM   1127 HG22 VAL    74      44.498  43.579  43.885  1.00  0.00           H  
ATOM   1128 HG23 VAL    74      44.887  44.836  45.083  1.00  0.00           H  
ATOM   1129  C   VAL    74      47.513  46.218  45.198  1.00  0.00           C  
ATOM   1130  O   VAL    74      48.652  45.895  45.545  1.00  0.00           O  
ATOM   1131  N   SER    75      46.645  46.842  46.010  1.00  0.00           N  
ATOM   1132  H   SER    75      45.807  47.204  45.577  1.00  0.00           H  
ATOM   1133  CA  SER    75      46.894  47.163  47.422  1.00  0.00           C  
ATOM   1134  HA  SER    75      47.907  47.540  47.560  1.00  0.00           H  
ATOM   1135  CB  SER    75      45.898  48.255  47.860  1.00  0.00           C  
ATOM   1136  HB2 SER    75      46.001  48.406  48.935  1.00  0.00           H  
ATOM   1137  HB3 SER    75      46.147  49.179  47.339  1.00  0.00           H  
ATOM   1138  OG  SER    75      44.560  47.889  47.560  1.00  0.00           O  
ATOM   1139  HG  SER    75      43.966  48.588  47.844  1.00  0.00           H  
ATOM   1140  C   SER    75      46.895  45.908  48.323  1.00  0.00           C  
ATOM   1141  O   SER    75      47.681  45.844  49.270  1.00  0.00           O  
ATOM   1142  N   ASP    76      46.070  44.916  47.974  1.00  0.00           N  
ATOM   1143  H   ASP    76      45.330  45.176  47.337  1.00  0.00           H  
ATOM   1144  CA  ASP    76      46.086  43.553  48.497  1.00  0.00           C  
ATOM   1145  HA  ASP    76      47.120  43.210  48.503  1.00  0.00           H  
ATOM   1146  CB  ASP    76      45.506  43.410  49.936  1.00  0.00           C  
ATOM   1147  HB2 ASP    76      46.073  44.062  50.600  1.00  0.00           H  
ATOM   1148  HB3 ASP    76      44.481  43.772  49.861  1.00  0.00           H  
ATOM   1149  CG  ASP    76      45.504  41.981  50.500  1.00  0.00           C  
ATOM   1150  OD1 ASP    76      46.291  41.686  51.423  1.00  0.00           O  
ATOM   1151  OD2 ASP    76      44.684  41.152  50.052  1.00  0.00           O  
ATOM   1152  C   ASP    76      45.347  42.670  47.491  1.00  0.00           C  
ATOM   1153  O   ASP    76      44.382  43.139  46.887  1.00  0.00           O  
ATOM   1154  N   PHE    77      45.784  41.415  47.349  1.00  0.00           N  
ATOM   1155  H   PHE    77      46.660  41.193  47.800  1.00  0.00           H  
ATOM   1156  CA  PHE    77      45.196  40.423  46.453  1.00  0.00           C  
ATOM   1157  HA  PHE    77      45.231  40.786  45.426  1.00  0.00           H  
ATOM   1158  CB  PHE    77      45.977  39.095  46.534  1.00  0.00           C  
ATOM   1159  HB2 PHE    77      47.011  39.428  46.447  1.00  0.00           H  
ATOM   1160  HB3 PHE    77      45.864  38.493  47.436  1.00  0.00           H  
ATOM   1161  CG  PHE    77      45.717  38.169  45.357  1.00  0.00           C  
ATOM   1162  CD1 PHE    77      46.391  38.398  44.139  1.00  0.00           C  
ATOM   1163  HD1 PHE    77      47.163  39.165  44.082  1.00  0.00           H  
ATOM   1164  CE1 PHE    77      46.073  37.649  43.015  1.00  0.00           C  
ATOM   1165  HE1 PHE    77      46.614  37.815  42.084  1.00  0.00           H  
ATOM   1166  CZ  PHE    77      45.069  36.691  43.074  1.00  0.00           C  
ATOM   1167  HZ  PHE    77      44.835  36.101  42.188  1.00  0.00           H  
ATOM   1168  CE2 PHE    77      44.364  36.483  44.253  1.00  0.00           C  
ATOM   1169  HE2 PHE    77      43.566  35.741  44.283  1.00  0.00           H  
ATOM   1170  CD2 PHE    77      44.673  37.217  45.392  1.00  0.00           C  
ATOM   1171  HD2 PHE    77      44.110  37.058  46.312  1.00  0.00           H  
ATOM   1172  C   PHE    77      43.667  40.224  46.591  1.00  0.00           C  
ATOM   1173  O   PHE    77      42.977  39.963  45.605  1.00  0.00           O  
ATOM   1174  N   HIE    78      43.149  40.412  47.807  1.00  0.00           N  
ATOM   1175  H   HIE    78      43.815  40.586  48.546  1.00  0.00           H  
ATOM   1176  CA  HIE    78      41.733  40.340  48.154  1.00  0.00           C  
ATOM   1177  HA  HIE    78      41.311  39.358  47.940  1.00  0.00           H  
ATOM   1178  CB  HIE    78      41.651  40.592  49.684  1.00  0.00           C  
ATOM   1179  HB2 HIE    78      42.209  39.792  50.171  1.00  0.00           H  
ATOM   1180  HB3 HIE    78      42.147  41.545  49.869  1.00  0.00           H  
ATOM   1181  CG  HIE    78      40.303  40.663  50.374  1.00  0.00           C  
ATOM   1182  ND1 HIE    78      40.117  41.398  51.536  1.00  0.00           N  
ATOM   1183  CE1 HIE    78      38.839  41.282  51.895  1.00  0.00           C  
ATOM   1184  HE1 HIE    78      38.538  41.815  52.797  1.00  0.00           H  
ATOM   1185  NE2 HIE    78      38.144  40.516  51.064  1.00  0.00           N  
ATOM   1186  HE2 HIE    78      37.168  40.256  51.076  1.00  0.00           H  
ATOM   1187  CD2 HIE    78      39.072  40.106  50.101  1.00  0.00           C  
ATOM   1188  HD2 HIE    78      38.763  39.442  49.294  1.00  0.00           H  
ATOM   1189  C   HIE    78      40.820  41.323  47.403  1.00  0.00           C  
ATOM   1190  O   HIE    78      39.639  41.019  47.230  1.00  0.00           O  
ATOM   1191  N   VAL    79      41.364  42.457  46.941  1.00  0.00           N  
ATOM   1192  H   VAL    79      42.317  42.656  47.209  1.00  0.00           H  
ATOM   1193  CA  VAL    79      40.648  43.449  46.135  1.00  0.00           C  
ATOM   1194  HA  VAL    79      39.776  43.884  46.625  1.00  0.00           H  
ATOM   1195  CB  VAL    79      41.608  44.602  45.711  1.00  0.00           C  
ATOM   1196  HB  VAL    79      42.542  44.120  45.425  1.00  0.00           H  
ATOM   1197  CG1 VAL    79      41.129  45.516  44.564  1.00  0.00           C  
ATOM   1198 HG11 VAL    79      40.195  45.999  44.850  1.00  0.00           H  
ATOM   1199 HG12 VAL    79      41.884  46.276  44.365  1.00  0.00           H  
ATOM   1200 HG13 VAL    79      40.969  44.919  43.666  1.00  0.00           H  
ATOM   1201  CG2 VAL    79      41.983  45.463  46.929  1.00  0.00           C  
ATOM   1202 HG21 VAL    79      42.481  44.842  47.674  1.00  0.00           H  
ATOM   1203 HG22 VAL    79      42.653  46.263  46.616  1.00  0.00           H  
ATOM   1204 HG23 VAL    79      41.080  45.894  47.362  1.00  0.00           H  
ATOM   1205  C   VAL    79      39.987  42.814  44.881  1.00  0.00           C  
ATOM   1206  O   VAL    79      38.837  43.122  44.580  1.00  0.00           O  
ATOM   1207  N   PHE    80      40.680  41.863  44.235  1.00  0.00           N  
ATOM   1208  H   PHE    80      41.646  41.728  44.497  1.00  0.00           H  
ATOM   1209  CA  PHE    80      40.158  41.107  43.096  1.00  0.00           C  
ATOM   1210  HA  PHE    80      39.777  41.789  42.337  1.00  0.00           H  
ATOM   1211  CB  PHE    80      41.280  40.256  42.474  1.00  0.00           C  
ATOM   1212  HB2 PHE    80      41.623  39.647  43.310  1.00  0.00           H  
ATOM   1213  HB3 PHE    80      40.958  39.606  41.660  1.00  0.00           H  
ATOM   1214  CG  PHE    80      42.496  41.023  41.965  1.00  0.00           C  
ATOM   1215  CD1 PHE    80      42.351  42.196  41.191  1.00  0.00           C  
ATOM   1216  HD1 PHE    80      41.358  42.610  41.015  1.00  0.00           H  
ATOM   1217  CE1 PHE    80      43.468  42.821  40.656  1.00  0.00           C  
ATOM   1218  HE1 PHE    80      43.349  43.739  40.080  1.00  0.00           H  
ATOM   1219  CZ  PHE    80      44.733  42.283  40.851  1.00  0.00           C  
ATOM   1220  HZ  PHE    80      45.603  42.782  40.424  1.00  0.00           H  
ATOM   1221  CE2 PHE    80      44.893  41.116  41.585  1.00  0.00           C  
ATOM   1222  HE2 PHE    80      45.890  40.700  41.730  1.00  0.00           H  
ATOM   1223  CD2 PHE    80      43.788  40.478  42.134  1.00  0.00           C  
ATOM   1224  HD2 PHE    80      43.916  39.554  42.697  1.00  0.00           H  
ATOM   1225  C   PHE    80      38.913  40.266  43.462  1.00  0.00           C  
ATOM   1226  O   PHE    80      37.923  40.300  42.735  1.00  0.00           O  
ATOM   1227  N   VAL    81      38.956  39.574  44.606  1.00  0.00           N  
ATOM   1228  H   VAL    81      39.821  39.619  45.126  1.00  0.00           H  
ATOM   1229  CA  VAL    81      37.882  38.718  45.118  1.00  0.00           C  
ATOM   1230  HA  VAL    81      37.443  38.056  44.372  1.00  0.00           H  
ATOM   1231  CB  VAL    81      38.416  37.852  46.300  1.00  0.00           C  
ATOM   1232  HB  VAL    81      38.851  38.541  47.024  1.00  0.00           H  
ATOM   1233  CG1 VAL    81      37.352  36.982  46.996  1.00  0.00           C  
ATOM   1234 HG11 VAL    81      36.916  36.292  46.273  1.00  0.00           H  
ATOM   1235 HG12 VAL    81      37.816  36.416  47.804  1.00  0.00           H  
ATOM   1236 HG13 VAL    81      36.569  37.622  47.404  1.00  0.00           H  
ATOM   1237  CG2 VAL    81      39.596  36.963  45.858  1.00  0.00           C  
ATOM   1238 HG21 VAL    81      40.409  37.592  45.495  1.00  0.00           H  
ATOM   1239 HG22 VAL    81      39.944  36.373  46.706  1.00  0.00           H  
ATOM   1240 HG23 VAL    81      39.270  36.296  45.060  1.00  0.00           H  
ATOM   1241  C   VAL    81      36.646  39.527  45.563  1.00  0.00           C  
ATOM   1242  O   VAL    81      35.522  39.147  45.227  1.00  0.00           O  
ATOM   1243  N   ARG    82      36.878  40.654  46.258  1.00  0.00           N  
ATOM   1244  H   ARG    82      37.825  40.785  46.583  1.00  0.00           H  
ATOM   1245  CA  ARG    82      35.867  41.644  46.644  1.00  0.00           C  
ATOM   1246  HA  ARG    82      35.134  41.203  47.321  1.00  0.00           H  
ATOM   1247  CB  ARG    82      36.569  42.808  47.369  1.00  0.00           C  
ATOM   1248  HB2 ARG    82      37.101  42.369  48.213  1.00  0.00           H  
ATOM   1249  HB3 ARG    82      37.289  43.222  46.662  1.00  0.00           H  
ATOM   1250  CG  ARG    82      35.642  43.931  47.874  1.00  0.00           C  
ATOM   1251  HG2 ARG    82      34.865  44.093  47.127  1.00  0.00           H  
ATOM   1252  HG3 ARG    82      35.185  43.602  48.808  1.00  0.00           H  
ATOM   1253  CD  ARG    82      36.401  45.239  48.111  1.00  0.00           C  
ATOM   1254  HD2 ARG    82      35.753  45.948  48.626  1.00  0.00           H  
ATOM   1255  HD3 ARG    82      37.283  45.043  48.721  1.00  0.00           H  
ATOM   1256  NE  ARG    82      36.832  45.834  46.838  1.00  0.00           N  
ATOM   1257  HE  ARG    82      36.420  45.404  46.022  1.00  0.00           H  
ATOM   1258  CZ  ARG    82      37.686  46.840  46.663  1.00  0.00           C  
ATOM   1259  NH1 ARG    82      38.284  47.452  47.682  1.00  0.00           N  
ATOM   1260 HH11 ARG    82      38.093  47.154  48.628  1.00  0.00           H  
ATOM   1261 HH12 ARG    82      38.926  48.212  47.505  1.00  0.00           H  
ATOM   1262  NH2 ARG    82      37.914  47.221  45.419  1.00  0.00           N  
ATOM   1263 HH21 ARG    82      37.447  46.751  44.657  1.00  0.00           H  
ATOM   1264 HH22 ARG    82      38.554  47.980  45.236  1.00  0.00           H  
ATOM   1265  C   ARG    82      35.056  42.118  45.403  1.00  0.00           C  
ATOM   1266  O   ARG    82      33.823  42.120  45.447  1.00  0.00           O  
ATOM   1267  N   ASP    83      35.764  42.481  44.321  1.00  0.00           N  
ATOM   1268  H   ASP    83      36.759  42.567  44.471  1.00  0.00           H  
ATOM   1269  CA  ASP    83      35.197  43.021  43.075  1.00  0.00           C  
ATOM   1270  HA  ASP    83      34.345  43.649  43.338  1.00  0.00           H  
ATOM   1271  CB  ASP    83      36.189  43.860  42.239  1.00  0.00           C  
ATOM   1272  HB2 ASP    83      36.989  43.160  41.998  1.00  0.00           H  
ATOM   1273  HB3 ASP    83      35.704  44.188  41.319  1.00  0.00           H  
ATOM   1274  CG  ASP    83      36.779  45.081  42.972  1.00  0.00           C  
ATOM   1275  OD1 ASP    83      36.402  45.372  44.133  1.00  0.00           O  
ATOM   1276  OD2 ASP    83      37.586  45.804  42.353  1.00  0.00           O  
ATOM   1277  C   ASP    83      34.398  41.969  42.291  1.00  0.00           C  
ATOM   1278  O   ASP    83      33.287  42.286  41.856  1.00  0.00           O  
ATOM   1279  N   VAL    84      34.901  40.725  42.180  1.00  0.00           N  
ATOM   1280  H   VAL    84      35.867  40.594  42.444  1.00  0.00           H  
ATOM   1281  CA  VAL    84      34.172  39.579  41.604  1.00  0.00           C  
ATOM   1282  HA  VAL    84      33.820  39.800  40.597  1.00  0.00           H  
ATOM   1283  CB  VAL    84      35.037  38.283  41.556  1.00  0.00           C  
ATOM   1284  HB  VAL    84      35.504  38.182  42.536  1.00  0.00           H  
ATOM   1285  CG1 VAL    84      34.258  36.992  41.221  1.00  0.00           C  
ATOM   1286 HG11 VAL    84      33.791  37.093  40.241  1.00  0.00           H  
ATOM   1287 HG12 VAL    84      34.944  36.145  41.211  1.00  0.00           H  
ATOM   1288 HG13 VAL    84      33.488  36.826  41.974  1.00  0.00           H  
ATOM   1289  CG2 VAL    84      36.180  38.447  40.541  1.00  0.00           C  
ATOM   1290 HG21 VAL    84      36.810  39.286  40.835  1.00  0.00           H  
ATOM   1291 HG22 VAL    84      36.778  37.536  40.516  1.00  0.00           H  
ATOM   1292 HG23 VAL    84      35.763  38.635  39.552  1.00  0.00           H  
ATOM   1293  C   VAL    84      32.837  39.322  42.353  1.00  0.00           C  
ATOM   1294  O   VAL    84      31.798  39.234  41.697  1.00  0.00           O  
ATOM   1295  N   LEU    85      32.866  39.277  43.697  1.00  0.00           N  
ATOM   1296  H   LEU    85      33.775  39.260  44.138  1.00  0.00           H  
ATOM   1297  CA  LEU    85      31.677  39.090  44.543  1.00  0.00           C  
ATOM   1298  HA  LEU    85      31.121  38.215  44.206  1.00  0.00           H  
ATOM   1299  CB  LEU    85      32.081  38.879  46.018  1.00  0.00           C  
ATOM   1300  HB2 LEU    85      32.856  39.628  46.179  1.00  0.00           H  
ATOM   1301  HB3 LEU    85      31.246  39.071  46.692  1.00  0.00           H  
ATOM   1302  CG  LEU    85      32.657  37.472  46.299  1.00  0.00           C  
ATOM   1303  HG  LEU    85      33.403  37.248  45.537  1.00  0.00           H  
ATOM   1304  CD1 LEU    85      33.307  37.391  47.694  1.00  0.00           C  
ATOM   1305 HD11 LEU    85      32.561  37.615  48.457  1.00  0.00           H  
ATOM   1306 HD12 LEU    85      33.700  36.387  47.855  1.00  0.00           H  
ATOM   1307 HD13 LEU    85      34.120  38.114  47.759  1.00  0.00           H  
ATOM   1308  CD2 LEU    85      31.596  36.367  46.122  1.00  0.00           C  
ATOM   1309 HD21 LEU    85      31.221  36.383  45.099  1.00  0.00           H  
ATOM   1310 HD22 LEU    85      32.044  35.395  46.329  1.00  0.00           H  
ATOM   1311 HD23 LEU    85      30.771  36.541  46.813  1.00  0.00           H  
ATOM   1312  C   LEU    85      30.630  40.202  44.366  1.00  0.00           C  
ATOM   1313  O   LEU    85      29.449  39.882  44.245  1.00  0.00           O  
ATOM   1314  N   GLN    86      31.064  41.470  44.276  1.00  0.00           N  
ATOM   1315  H   GLN    86      32.029  41.660  44.505  1.00  0.00           H  
ATOM   1316  CA  GLN    86      30.184  42.604  43.976  1.00  0.00           C  
ATOM   1317  HA  GLN    86      29.368  42.644  44.698  1.00  0.00           H  
ATOM   1318  CB  GLN    86      30.979  43.930  44.054  1.00  0.00           C  
ATOM   1319  HB2 GLN    86      31.473  43.953  45.025  1.00  0.00           H  
ATOM   1320  HB3 GLN    86      31.730  43.903  43.265  1.00  0.00           H  
ATOM   1321  CG  GLN    86      30.106  45.196  43.890  1.00  0.00           C  
ATOM   1322  HG2 GLN    86      29.554  45.078  42.958  1.00  0.00           H  
ATOM   1323  HG3 GLN    86      29.404  45.269  44.721  1.00  0.00           H  
ATOM   1324  CD  GLN    86      30.914  46.493  43.818  1.00  0.00           C  
ATOM   1325  OE1 GLN    86      31.944  46.645  44.468  1.00  0.00           O  
ATOM   1326  NE2 GLN    86      30.425  47.457  43.049  1.00  0.00           N  
ATOM   1327 HE21 GLN    86      30.920  48.334  42.967  1.00  0.00           H  
ATOM   1328 HE22 GLN    86      29.560  47.310  42.549  1.00  0.00           H  
ATOM   1329  C   GLN    86      29.465  42.432  42.615  1.00  0.00           C  
ATOM   1330  O   GLN    86      28.253  42.644  42.547  1.00  0.00           O  
ATOM   1331  N   HID    87      30.204  42.033  41.568  1.00  0.00           N  
ATOM   1332  H   HID    87      31.204  41.967  41.694  1.00  0.00           H  
ATOM   1333  CA  HID    87      29.655  41.805  40.226  1.00  0.00           C  
ATOM   1334  HA  HID    87      29.047  42.660  39.930  1.00  0.00           H  
ATOM   1335  CB  HID    87      30.786  41.622  39.192  1.00  0.00           C  
ATOM   1336  HB2 HID    87      31.631  42.278  39.401  1.00  0.00           H  
ATOM   1337  HB3 HID    87      31.114  40.583  39.233  1.00  0.00           H  
ATOM   1338  CG  HID    87      30.373  41.890  37.760  1.00  0.00           C  
ATOM   1339  ND1 HID    87      31.261  41.842  36.698  1.00  0.00           N  
ATOM   1340  HD1 HID    87      32.239  41.593  36.743  1.00  0.00           H  
ATOM   1341  CE1 HID    87      30.588  42.187  35.597  1.00  0.00           C  
ATOM   1342  HE1 HID    87      31.165  42.211  34.673  1.00  0.00           H  
ATOM   1343  NE2 HID    87      29.309  42.444  35.830  1.00  0.00           N  
ATOM   1344  CD2 HID    87      29.164  42.254  37.203  1.00  0.00           C  
ATOM   1345  HD2 HID    87      28.191  42.398  37.673  1.00  0.00           H  
ATOM   1346  C   HID    87      28.658  40.626  40.195  1.00  0.00           C  
ATOM   1347  O   HID    87      27.545  40.786  39.688  1.00  0.00           O  
ATOM   1348  N   VAL    88      29.051  39.486  40.783  1.00  0.00           N  
ATOM   1349  H   VAL    88      30.016  39.446  41.077  1.00  0.00           H  
ATOM   1350  CA  VAL    88      28.229  38.281  40.932  1.00  0.00           C  
ATOM   1351  HA  VAL    88      27.821  37.897  39.997  1.00  0.00           H  
ATOM   1352  CB  VAL    88      29.044  37.142  41.627  1.00  0.00           C  
ATOM   1353  HB  VAL    88      29.632  37.626  42.407  1.00  0.00           H  
ATOM   1354  CG1 VAL    88      28.222  35.993  42.243  1.00  0.00           C  
ATOM   1355 HG11 VAL    88      27.634  35.508  41.464  1.00  0.00           H  
ATOM   1356 HG12 VAL    88      28.896  35.265  42.695  1.00  0.00           H  
ATOM   1357 HG13 VAL    88      27.554  36.392  43.006  1.00  0.00           H  
ATOM   1358  CG2 VAL    88      30.103  36.552  40.676  1.00  0.00           C  
ATOM   1359 HG21 VAL    88      30.795  37.337  40.370  1.00  0.00           H  
ATOM   1360 HG22 VAL    88      30.653  35.763  41.189  1.00  0.00           H  
ATOM   1361 HG23 VAL    88      29.611  36.139  39.795  1.00  0.00           H  
ATOM   1362  C   VAL    88      26.906  38.565  41.678  1.00  0.00           C  
ATOM   1363  O   VAL    88      25.844  38.185  41.180  1.00  0.00           O  
ATOM   1364  N   ASP    89      26.978  39.282  42.810  1.00  0.00           N  
ATOM   1365  H   ASP    89      27.897  39.439  43.199  1.00  0.00           H  
ATOM   1366  CA  ASP    89      25.811  39.694  43.597  1.00  0.00           C  
ATOM   1367  HA  ASP    89      25.192  38.810  43.749  1.00  0.00           H  
ATOM   1368  CB  ASP    89      26.133  40.318  44.982  1.00  0.00           C  
ATOM   1369  HB2 ASP    89      26.862  41.069  44.677  1.00  0.00           H  
ATOM   1370  HB3 ASP    89      25.268  40.811  45.427  1.00  0.00           H  
ATOM   1371  CG  ASP    89      26.768  39.379  46.009  1.00  0.00           C  
ATOM   1372  OD1 ASP    89      26.594  38.147  45.915  1.00  0.00           O  
ATOM   1373  OD2 ASP    89      27.315  39.888  47.011  1.00  0.00           O  
ATOM   1374  C   ASP    89      24.837  40.594  42.830  1.00  0.00           C  
ATOM   1375  O   ASP    89      23.625  40.392  42.931  1.00  0.00           O  
ATOM   1376  N   SER    90      25.366  41.548  42.055  1.00  0.00           N  
ATOM   1377  H   SER    90      26.355  41.734  42.140  1.00  0.00           H  
ATOM   1378  CA  SER    90      24.570  42.418  41.193  1.00  0.00           C  
ATOM   1379  HA  SER    90      23.771  42.886  41.768  1.00  0.00           H  
ATOM   1380  CB  SER    90      25.464  43.526  40.599  1.00  0.00           C  
ATOM   1381  HB2 SER    90      26.392  43.081  40.241  1.00  0.00           H  
ATOM   1382  HB3 SER    90      24.942  43.996  39.765  1.00  0.00           H  
ATOM   1383  OG  SER    90      25.758  44.505  41.585  1.00  0.00           O  
ATOM   1384  HG  SER    90      26.314  45.188  41.202  1.00  0.00           H  
ATOM   1385  C   SER    90      23.796  41.656  40.105  1.00  0.00           C  
ATOM   1386  O   SER    90      22.607  41.915  39.912  1.00  0.00           O  
ATOM   1387  N   MET    91      24.461  40.697  39.450  1.00  0.00           N  
ATOM   1388  H   MET    91      25.453  40.598  39.609  1.00  0.00           H  
ATOM   1389  CA  MET    91      23.837  39.859  38.431  1.00  0.00           C  
ATOM   1390  HA  MET    91      23.243  40.477  37.758  1.00  0.00           H  
ATOM   1391  CB  MET    91      24.912  39.124  37.606  1.00  0.00           C  
ATOM   1392  HB2 MET    91      25.594  38.648  38.310  1.00  0.00           H  
ATOM   1393  HB3 MET    91      24.405  38.359  37.018  1.00  0.00           H  
ATOM   1394  CG  MET    91      25.706  40.048  36.668  1.00  0.00           C  
ATOM   1395  HG2 MET    91      26.175  40.801  37.301  1.00  0.00           H  
ATOM   1396  HG3 MET    91      26.476  39.431  36.206  1.00  0.00           H  
ATOM   1397  SD  MET    91      24.743  40.876  35.367  1.00  0.00           S  
ATOM   1398  CE  MET    91      24.337  39.458  34.313  1.00  0.00           C  
ATOM   1399  HE1 MET    91      23.765  38.729  34.888  1.00  0.00           H  
ATOM   1400  HE2 MET    91      23.744  39.795  33.463  1.00  0.00           H  
ATOM   1401  HE3 MET    91      25.257  38.996  33.954  1.00  0.00           H  
ATOM   1402  C   MET    91      22.810  38.871  39.008  1.00  0.00           C  
ATOM   1403  O   MET    91      21.742  38.704  38.417  1.00  0.00           O  
ATOM   1404  N   GLN    92      23.111  38.271  40.170  1.00  0.00           N  
ATOM   1405  H   GLN    92      24.048  38.376  40.533  1.00  0.00           H  
ATOM   1406  CA  GLN    92      22.183  37.396  40.887  1.00  0.00           C  
ATOM   1407  HA  GLN    92      21.870  36.585  40.229  1.00  0.00           H  
ATOM   1408  CB  GLN    92      22.840  36.787  42.142  1.00  0.00           C  
ATOM   1409  HB2 GLN    92      23.433  37.576  42.605  1.00  0.00           H  
ATOM   1410  HB3 GLN    92      22.033  36.498  42.815  1.00  0.00           H  
ATOM   1411  CG  GLN    92      23.736  35.568  41.863  1.00  0.00           C  
ATOM   1412  HG2 GLN    92      23.210  34.873  41.208  1.00  0.00           H  
ATOM   1413  HG3 GLN    92      24.662  35.887  41.385  1.00  0.00           H  
ATOM   1414  CD  GLN    92      24.082  34.846  43.165  1.00  0.00           C  
ATOM   1415  OE1 GLN    92      23.216  34.244  43.796  1.00  0.00           O  
ATOM   1416  NE2 GLN    92      25.337  34.902  43.582  1.00  0.00           N  
ATOM   1417 HE21 GLN    92      25.603  34.437  44.438  1.00  0.00           H  
ATOM   1418 HE22 GLN    92      26.023  35.410  43.042  1.00  0.00           H  
ATOM   1419  C   GLN    92      20.856  38.063  41.283  1.00  0.00           C  
ATOM   1420  O   GLN    92      19.823  37.397  41.278  1.00  0.00           O  
ATOM   1421  N   LYS    93      20.896  39.356  41.624  1.00  0.00           N  
ATOM   1422  H   LYS    93      21.802  39.791  41.722  1.00  0.00           H  
ATOM   1423  CA  LYS    93      19.714  40.128  41.996  1.00  0.00           C  
ATOM   1424  HA  LYS    93      19.097  39.575  42.705  1.00  0.00           H  
ATOM   1425  CB  LYS    93      20.180  41.444  42.667  1.00  0.00           C  
ATOM   1426  HB2 LYS    93      20.848  41.147  43.476  1.00  0.00           H  
ATOM   1427  HB3 LYS    93      20.747  41.982  41.908  1.00  0.00           H  
ATOM   1428  CG  LYS    93      19.070  42.361  43.227  1.00  0.00           C  
ATOM   1429  HG2 LYS    93      18.223  41.722  43.479  1.00  0.00           H  
ATOM   1430  HG3 LYS    93      19.461  42.820  44.135  1.00  0.00           H  
ATOM   1431  CD  LYS    93      18.609  43.464  42.250  1.00  0.00           C  
ATOM   1432  HD2 LYS    93      19.467  44.113  42.074  1.00  0.00           H  
ATOM   1433  HD3 LYS    93      18.331  42.970  41.319  1.00  0.00           H  
ATOM   1434  CE  LYS    93      17.422  44.307  42.758  1.00  0.00           C  
ATOM   1435  HE2 LYS    93      17.126  44.979  41.953  1.00  0.00           H  
ATOM   1436  HE3 LYS    93      16.602  43.623  42.980  1.00  0.00           H  
ATOM   1437  NZ  LYS    93      17.743  45.095  43.962  1.00  0.00           N  
ATOM   1438  HZ1 LYS    93      18.502  45.729  43.757  1.00  0.00           H  
ATOM   1439  HZ2 LYS    93      16.930  45.623  44.245  1.00  0.00           H  
ATOM   1440  HZ3 LYS    93      18.017  44.472  44.709  1.00  0.00           H  
ATOM   1441  C   LYS    93      18.750  40.342  40.806  1.00  0.00           C  
ATOM   1442  O   LYS    93      17.535  40.314  41.008  1.00  0.00           O  
ATOM   1443  N   ASP    94      19.294  40.525  39.592  1.00  0.00           N  
ATOM   1444  H   ASP    94      20.293  40.670  39.554  1.00  0.00           H  
ATOM   1445  CA  ASP    94      18.519  40.665  38.345  1.00  0.00           C  
ATOM   1446  HA  ASP    94      17.609  41.217  38.579  1.00  0.00           H  
ATOM   1447  CB  ASP    94      19.266  41.402  37.204  1.00  0.00           C  
ATOM   1448  HB2 ASP    94      20.192  40.828  37.179  1.00  0.00           H  
ATOM   1449  HB3 ASP    94      18.752  41.304  36.248  1.00  0.00           H  
ATOM   1450  CG  ASP    94      19.587  42.875  37.461  1.00  0.00           C  
ATOM   1451  OD1 ASP    94      18.896  43.521  38.276  1.00  0.00           O  
ATOM   1452  OD2 ASP    94      20.441  43.415  36.730  1.00  0.00           O  
ATOM   1453  C   ASP    94      17.973  39.325  37.833  1.00  0.00           C  
ATOM   1454  O   ASP    94      16.909  39.311  37.212  1.00  0.00           O  
ATOM   1455  N   TYR    95      18.683  38.227  38.114  1.00  0.00           N  
ATOM   1456  H   TYR    95      19.534  38.364  38.640  1.00  0.00           H  
ATOM   1457  CA  TYR    95      18.360  36.874  37.656  1.00  0.00           C  
ATOM   1458  HA  TYR    95      17.368  36.842  37.205  1.00  0.00           H  
ATOM   1459  CB  TYR    95      19.401  36.464  36.589  1.00  0.00           C  
ATOM   1460  HB2 TYR    95      20.390  36.567  37.035  1.00  0.00           H  
ATOM   1461  HB3 TYR    95      19.209  35.413  36.372  1.00  0.00           H  
ATOM   1462  CG  TYR    95      19.340  37.267  35.299  1.00  0.00           C  
ATOM   1463  CD1 TYR    95      18.415  36.918  34.293  1.00  0.00           C  
ATOM   1464  HD1 TYR    95      17.769  36.051  34.428  1.00  0.00           H  
ATOM   1465  CE1 TYR    95      18.325  37.687  33.117  1.00  0.00           C  
ATOM   1466  HE1 TYR    95      17.613  37.409  32.339  1.00  0.00           H  
ATOM   1467  CZ  TYR    95      19.155  38.811  32.943  1.00  0.00           C  
ATOM   1468  OH  TYR    95      19.043  39.563  31.811  1.00  0.00           O  
ATOM   1469  HH  TYR    95      18.372  39.236  31.208  1.00  0.00           H  
ATOM   1470  CE2 TYR    95      20.092  39.154  33.939  1.00  0.00           C  
ATOM   1471  HE2 TYR    95      20.741  40.019  33.803  1.00  0.00           H  
ATOM   1472  CD2 TYR    95      20.189  38.378  35.110  1.00  0.00           C  
ATOM   1473  HD2 TYR    95      20.922  38.635  35.875  1.00  0.00           H  
ATOM   1474  C   TYR    95      18.314  35.884  38.845  1.00  0.00           C  
ATOM   1475  O   TYR    95      19.183  35.011  38.936  1.00  0.00           O  
ATOM   1476  N   PRO    96      17.340  36.047  39.773  1.00  0.00           N  
ATOM   1477  CD  PRO    96      16.244  37.021  39.735  1.00  0.00           C  
ATOM   1478  HD2 PRO    96      15.791  36.991  38.744  1.00  0.00           H  
ATOM   1479  HD3 PRO    96      16.659  38.013  39.914  1.00  0.00           H  
ATOM   1480  CG  PRO    96      15.281  36.588  40.832  1.00  0.00           C  
ATOM   1481  HG2 PRO    96      14.545  35.879  40.453  1.00  0.00           H  
ATOM   1482  HG3 PRO    96      14.768  37.446  41.267  1.00  0.00           H  
ATOM   1483  CB  PRO    96      16.207  35.937  41.847  1.00  0.00           C  
ATOM   1484  HB2 PRO    96      15.671  35.203  42.448  1.00  0.00           H  
ATOM   1485  HB3 PRO    96      16.671  36.674  42.503  1.00  0.00           H  
ATOM   1486  CA  PRO    96      17.285  35.234  41.001  1.00  0.00           C  
ATOM   1487  HA  PRO    96      18.261  35.302  41.481  1.00  0.00           H  
ATOM   1488  C   PRO    96      16.943  33.765  40.750  1.00  0.00           C  
ATOM   1489  O   PRO    96      16.092  33.448  39.918  1.00  0.00           O  
ATOM   1490  N   GLY    97      17.614  32.898  41.508  1.00  0.00           N  
ATOM   1491  H   GLY    97      18.337  33.261  42.113  1.00  0.00           H  
ATOM   1492  CA  GLY    97      17.365  31.463  41.513  1.00  0.00           C  
ATOM   1493  HA2 GLY    97      17.671  31.065  42.481  1.00  0.00           H  
ATOM   1494  HA3 GLY    97      16.296  31.300  41.376  1.00  0.00           H  
ATOM   1495  C   GLY    97      18.125  30.728  40.410  1.00  0.00           C  
ATOM   1496  O   GLY    97      18.099  29.497  40.386  1.00  0.00           O  
ATOM   1497  N   LEU    98      18.818  31.446  39.517  1.00  0.00           N  
ATOM   1498  H   LEU    98      18.730  32.452  39.521  1.00  0.00           H  
ATOM   1499  CA  LEU    98      19.684  30.833  38.523  1.00  0.00           C  
ATOM   1500  HA  LEU    98      19.200  29.951  38.103  1.00  0.00           H  
ATOM   1501  CB  LEU    98      19.977  31.829  37.376  1.00  0.00           C  
ATOM   1502  HB2 LEU    98      20.272  32.734  37.907  1.00  0.00           H  
ATOM   1503  HB3 LEU    98      20.817  31.465  36.785  1.00  0.00           H  
ATOM   1504  CG  LEU    98      18.788  32.145  36.441  1.00  0.00           C  
ATOM   1505  HG  LEU    98      18.039  32.711  36.995  1.00  0.00           H  
ATOM   1506  CD1 LEU    98      19.266  32.971  35.233  1.00  0.00           C  
ATOM   1507 HD11 LEU    98      20.015  32.405  34.679  1.00  0.00           H  
ATOM   1508 HD12 LEU    98      18.419  33.187  34.582  1.00  0.00           H  
ATOM   1509 HD13 LEU    98      19.703  33.907  35.582  1.00  0.00           H  
ATOM   1510  CD2 LEU    98      18.026  30.895  35.959  1.00  0.00           C  
ATOM   1511 HD21 LEU    98      17.626  30.358  36.819  1.00  0.00           H  
ATOM   1512 HD22 LEU    98      17.206  31.197  35.308  1.00  0.00           H  
ATOM   1513 HD23 LEU    98      18.705  30.244  35.409  1.00  0.00           H  
ATOM   1514  C   LEU    98      21.015  30.396  39.175  1.00  0.00           C  
ATOM   1515  O   LEU    98      21.603  31.196  39.909  1.00  0.00           O  
ATOM   1516  N   PRO    99      21.469  29.153  38.895  1.00  0.00           N  
ATOM   1517  CD  PRO    99      20.713  28.106  38.198  1.00  0.00           C  
ATOM   1518  HD2 PRO    99      20.651  28.371  37.142  1.00  0.00           H  
ATOM   1519  HD3 PRO    99      19.709  28.066  38.621  1.00  0.00           H  
ATOM   1520  CG  PRO    99      21.490  26.827  38.433  1.00  0.00           C  
ATOM   1521  HG2 PRO    99      21.362  26.126  37.608  1.00  0.00           H  
ATOM   1522  HG3 PRO    99      21.193  26.348  39.366  1.00  0.00           H  
ATOM   1523  CB  PRO    99      22.913  27.330  38.514  1.00  0.00           C  
ATOM   1524  HB2 PRO    99      23.320  27.455  37.511  1.00  0.00           H  
ATOM   1525  HB3 PRO    99      23.549  26.652  39.082  1.00  0.00           H  
ATOM   1526  CA  PRO    99      22.836  28.701  39.225  1.00  0.00           C  
ATOM   1527  HA  PRO    99      22.894  28.638  40.312  1.00  0.00           H  
ATOM   1528  C   PRO    99      23.963  29.619  38.702  1.00  0.00           C  
ATOM   1529  O   PRO    99      23.837  30.153  37.597  1.00  0.00           O  
ATOM   1530  N   VAL   100      25.043  29.755  39.484  1.00  0.00           N  
ATOM   1531  H   VAL   100      25.045  29.282  40.376  1.00  0.00           H  
ATOM   1532  CA  VAL   100      26.207  30.564  39.126  1.00  0.00           C  
ATOM   1533  HA  VAL   100      26.080  31.030  38.149  1.00  0.00           H  
ATOM   1534  CB  VAL   100      26.495  31.678  40.174  1.00  0.00           C  
ATOM   1535  HB  VAL   100      26.761  31.191  41.112  1.00  0.00           H  
ATOM   1536  CG1 VAL   100      27.636  32.628  39.746  1.00  0.00           C  
ATOM   1537 HG11 VAL   100      27.370  33.116  38.808  1.00  0.00           H  
ATOM   1538 HG12 VAL   100      27.790  33.383  40.517  1.00  0.00           H  
ATOM   1539 HG13 VAL   100      28.554  32.056  39.610  1.00  0.00           H  
ATOM   1540  CG2 VAL   100      25.240  32.515  40.472  1.00  0.00           C  
ATOM   1541 HG21 VAL   100      24.456  31.868  40.866  1.00  0.00           H  
ATOM   1542 HG22 VAL   100      25.481  33.282  41.208  1.00  0.00           H  
ATOM   1543 HG23 VAL   100      24.892  32.989  39.554  1.00  0.00           H  
ATOM   1544  C   VAL   100      27.456  29.669  39.008  1.00  0.00           C  
ATOM   1545  O   VAL   100      27.734  28.884  39.919  1.00  0.00           O  
ATOM   1546  N   PHE   101      28.185  29.833  37.900  1.00  0.00           N  
ATOM   1547  H   PHE   101      27.761  30.408  37.187  1.00  0.00           H  
ATOM   1548  CA  PHE   101      29.486  29.233  37.622  1.00  0.00           C  
ATOM   1549  HA  PHE   101      29.727  28.487  38.379  1.00  0.00           H  
ATOM   1550  CB  PHE   101      29.454  28.543  36.243  1.00  0.00           C  
ATOM   1551  HB2 PHE   101      29.125  29.175  35.418  1.00  0.00           H  
ATOM   1552  HB3 PHE   101      30.491  28.247  36.082  1.00  0.00           H  
ATOM   1553  CG  PHE   101      28.624  27.273  36.175  1.00  0.00           C  
ATOM   1554  CD1 PHE   101      29.210  26.028  36.484  1.00  0.00           C  
ATOM   1555  HD1 PHE   101      30.275  25.968  36.710  1.00  0.00           H  
ATOM   1556  CE1 PHE   101      28.431  24.878  36.501  1.00  0.00           C  
ATOM   1557  HE1 PHE   101      28.891  23.913  36.713  1.00  0.00           H  
ATOM   1558  CZ  PHE   101      27.067  24.957  36.248  1.00  0.00           C  
ATOM   1559  HZ  PHE   101      26.465  24.048  36.256  1.00  0.00           H  
ATOM   1560  CE2 PHE   101      26.469  26.183  35.986  1.00  0.00           C  
ATOM   1561  HE2 PHE   101      25.395  26.233  35.804  1.00  0.00           H  
ATOM   1562  CD2 PHE   101      27.232  27.341  35.956  1.00  0.00           C  
ATOM   1563  HD2 PHE   101      26.756  28.303  35.763  1.00  0.00           H  
ATOM   1564  C   PHE   101      30.588  30.301  37.669  1.00  0.00           C  
ATOM   1565  O   PHE   101      30.336  31.476  37.392  1.00  0.00           O  
ATOM   1566  N   LEU   102      31.807  29.860  37.972  1.00  0.00           N  
ATOM   1567  H   LEU   102      31.883  28.905  38.292  1.00  0.00           H  
ATOM   1568  CA  LEU   102      33.030  30.640  37.826  1.00  0.00           C  
ATOM   1569  HA  LEU   102      32.795  31.672  37.565  1.00  0.00           H  
ATOM   1570  CB  LEU   102      33.800  30.633  39.168  1.00  0.00           C  
ATOM   1571  HB2 LEU   102      33.862  29.565  39.378  1.00  0.00           H  
ATOM   1572  HB3 LEU   102      34.805  31.040  39.054  1.00  0.00           H  
ATOM   1573  CG  LEU   102      33.087  31.345  40.336  1.00  0.00           C  
ATOM   1574  HG  LEU   102      32.073  30.954  40.419  1.00  0.00           H  
ATOM   1575  CD1 LEU   102      33.838  31.111  41.662  1.00  0.00           C  
ATOM   1576 HD11 LEU   102      34.852  31.502  41.580  1.00  0.00           H  
ATOM   1577 HD12 LEU   102      33.316  31.623  42.471  1.00  0.00           H  
ATOM   1578 HD13 LEU   102      33.877  30.043  41.874  1.00  0.00           H  
ATOM   1579  CD2 LEU   102      32.852  32.843  40.056  1.00  0.00           C  
ATOM   1580 HD21 LEU   102      32.232  32.954  39.166  1.00  0.00           H  
ATOM   1581 HD22 LEU   102      32.347  33.298  40.909  1.00  0.00           H  
ATOM   1582 HD23 LEU   102      33.810  33.338  39.895  1.00  0.00           H  
ATOM   1583  C   LEU   102      33.887  29.938  36.760  1.00  0.00           C  
ATOM   1584  O   LEU   102      33.887  28.709  36.672  1.00  0.00           O  
ATOM   1585  N   LEU   103      34.642  30.726  36.003  1.00  0.00           N  
ATOM   1586  H   LEU   103      34.460  31.716  36.082  1.00  0.00           H  
ATOM   1587  CA  LEU   103      35.661  30.285  35.065  1.00  0.00           C  
ATOM   1588  HA  LEU   103      35.919  29.240  35.233  1.00  0.00           H  
ATOM   1589  CB  LEU   103      35.091  30.430  33.630  1.00  0.00           C  
ATOM   1590  HB2 LEU   103      34.197  29.809  33.693  1.00  0.00           H  
ATOM   1591  HB3 LEU   103      34.802  31.462  33.432  1.00  0.00           H  
ATOM   1592  CG  LEU   103      35.995  29.917  32.482  1.00  0.00           C  
ATOM   1593  HG  LEU   103      36.545  29.044  32.834  1.00  0.00           H  
ATOM   1594  CD1 LEU   103      35.157  29.532  31.245  1.00  0.00           C  
ATOM   1595 HD11 LEU   103      34.607  30.405  30.892  1.00  0.00           H  
ATOM   1596 HD12 LEU   103      35.817  29.175  30.455  1.00  0.00           H  
ATOM   1597 HD13 LEU   103      34.453  28.744  31.513  1.00  0.00           H  
ATOM   1598  CD2 LEU   103      37.129  30.896  32.108  1.00  0.00           C  
ATOM   1599 HD21 LEU   103      37.767  31.063  32.976  1.00  0.00           H  
ATOM   1600 HD22 LEU   103      37.722  30.473  31.298  1.00  0.00           H  
ATOM   1601 HD23 LEU   103      36.699  31.845  31.786  1.00  0.00           H  
ATOM   1602  C   LEU   103      36.872  31.172  35.330  1.00  0.00           C  
ATOM   1603  O   LEU   103      36.709  32.391  35.409  1.00  0.00           O  
ATOM   1604  N   GLY   104      38.049  30.571  35.501  1.00  0.00           N  
ATOM   1605  H   GLY   104      38.121  29.567  35.419  1.00  0.00           H  
ATOM   1606  CA  GLY   104      39.251  31.325  35.807  1.00  0.00           C  
ATOM   1607  HA2 GLY   104      39.129  32.355  35.472  1.00  0.00           H  
ATOM   1608  HA3 GLY   104      39.425  31.311  36.883  1.00  0.00           H  
ATOM   1609  C   GLY   104      40.458  30.713  35.101  1.00  0.00           C  
ATOM   1610  O   GLY   104      40.534  29.496  34.924  1.00  0.00           O  
ATOM   1611  N   HID   105      41.431  31.563  34.759  1.00  0.00           N  
ATOM   1612  H   HID   105      41.234  32.547  34.870  1.00  0.00           H  
ATOM   1613  CA  HID   105      42.715  31.175  34.184  1.00  0.00           C  
ATOM   1614  HA  HID   105      42.870  30.102  34.300  1.00  0.00           H  
ATOM   1615  CB  HID   105      42.738  31.516  32.680  1.00  0.00           C  
ATOM   1616  HB2 HID   105      41.999  30.911  32.155  1.00  0.00           H  
ATOM   1617  HB3 HID   105      42.472  32.570  32.593  1.00  0.00           H  
ATOM   1618  CG  HID   105      44.050  31.337  31.941  1.00  0.00           C  
ATOM   1619  ND1 HID   105      44.864  30.220  32.053  1.00  0.00           N  
ATOM   1620  HD1 HID   105      44.665  29.393  32.597  1.00  0.00           H  
ATOM   1621  CE1 HID   105      45.956  30.430  31.316  1.00  0.00           C  
ATOM   1622  HE1 HID   105      46.710  29.643  31.329  1.00  0.00           H  
ATOM   1623  NE2 HID   105      45.925  31.595  30.682  1.00  0.00           N  
ATOM   1624  CD2 HID   105      44.721  32.178  31.081  1.00  0.00           C  
ATOM   1625  HD2 HID   105      44.443  33.164  30.708  1.00  0.00           H  
ATOM   1626  C   HID   105      43.847  31.867  34.937  1.00  0.00           C  
ATOM   1627  O   HID   105      43.760  33.071  35.176  1.00  0.00           O  
ATOM   1628  N   SER   106      44.879  31.094  35.298  1.00  0.00           N  
ATOM   1629  H   SER   106      44.708  30.102  35.221  1.00  0.00           H  
ATOM   1630  CA  SER   106      46.106  31.537  35.957  1.00  0.00           C  
ATOM   1631  HA  SER   106      46.657  30.684  36.353  1.00  0.00           H  
ATOM   1632  CB  SER   106      46.993  32.261  34.929  1.00  0.00           C  
ATOM   1633  HB2 SER   106      46.925  31.748  33.970  1.00  0.00           H  
ATOM   1634  HB3 SER   106      46.649  33.289  34.816  1.00  0.00           H  
ATOM   1635  OG  SER   106      48.334  32.260  35.369  1.00  0.00           O  
ATOM   1636  HG  SER   106      48.864  31.979  34.602  1.00  0.00           H  
ATOM   1637  C   SER   106      45.764  32.301  37.263  1.00  0.00           C  
ATOM   1638  O   SER   106      45.160  31.693  38.153  1.00  0.00           O  
ATOM   1639  N   MET   107      46.071  33.603  37.355  1.00  0.00           N  
ATOM   1640  H   MET   107      46.702  33.963  36.654  1.00  0.00           H  
ATOM   1641  CA  MET   107      45.647  34.502  38.439  1.00  0.00           C  
ATOM   1642  HA  MET   107      46.052  34.168  39.394  1.00  0.00           H  
ATOM   1643  CB  MET   107      46.176  35.919  38.149  1.00  0.00           C  
ATOM   1644  HB2 MET   107      47.243  35.821  37.948  1.00  0.00           H  
ATOM   1645  HB3 MET   107      45.667  36.267  37.250  1.00  0.00           H  
ATOM   1646  CG  MET   107      45.960  36.933  39.284  1.00  0.00           C  
ATOM   1647  HG2 MET   107      44.908  36.895  39.566  1.00  0.00           H  
ATOM   1648  HG3 MET   107      46.574  36.620  40.129  1.00  0.00           H  
ATOM   1649  SD  MET   107      46.393  38.631  38.830  1.00  0.00           S  
ATOM   1650  CE  MET   107      44.926  39.112  37.872  1.00  0.00           C  
ATOM   1651  HE1 MET   107      44.040  39.041  38.503  1.00  0.00           H  
ATOM   1652  HE2 MET   107      45.041  40.138  37.521  1.00  0.00           H  
ATOM   1653  HE3 MET   107      44.816  38.446  37.016  1.00  0.00           H  
ATOM   1654  C   MET   107      44.126  34.507  38.680  1.00  0.00           C  
ATOM   1655  O   MET   107      43.695  34.484  39.831  1.00  0.00           O  
ATOM   1656  N   GLY   108      43.344  34.458  37.596  1.00  0.00           N  
ATOM   1657  H   GLY   108      43.808  34.462  36.699  1.00  0.00           H  
ATOM   1658  CA  GLY   108      41.886  34.400  37.621  1.00  0.00           C  
ATOM   1659  HA2 GLY   108      41.511  35.226  38.225  1.00  0.00           H  
ATOM   1660  HA3 GLY   108      41.512  34.497  36.602  1.00  0.00           H  
ATOM   1661  C   GLY   108      41.386  33.088  38.210  1.00  0.00           C  
ATOM   1662  O   GLY   108      40.277  33.026  38.741  1.00  0.00           O  
ATOM   1663  N   GLY   109      42.225  32.053  38.133  1.00  0.00           N  
ATOM   1664  H   GLY   109      43.083  32.199  37.621  1.00  0.00           H  
ATOM   1665  CA  GLY   109      41.993  30.758  38.723  1.00  0.00           C  
ATOM   1666  HA2 GLY   109      40.991  30.417  38.463  1.00  0.00           H  
ATOM   1667  HA3 GLY   109      42.728  30.050  38.340  1.00  0.00           H  
ATOM   1668  C   GLY   109      42.115  30.826  40.243  1.00  0.00           C  
ATOM   1669  O   GLY   109      41.241  30.322  40.945  1.00  0.00           O  
ATOM   1670  N   ALA   110      43.159  31.496  40.746  1.00  0.00           N  
ATOM   1671  H   ALA   110      43.870  31.819  40.105  1.00  0.00           H  
ATOM   1672  CA  ALA   110      43.343  31.754  42.171  1.00  0.00           C  
ATOM   1673  HA  ALA   110      43.337  30.810  42.716  1.00  0.00           H  
ATOM   1674  CB  ALA   110      44.693  32.450  42.408  1.00  0.00           C  
ATOM   1675  HB1 ALA   110      44.710  33.401  41.876  1.00  0.00           H  
ATOM   1676  HB2 ALA   110      44.828  32.628  43.475  1.00  0.00           H  
ATOM   1677  HB3 ALA   110      45.499  31.815  42.041  1.00  0.00           H  
ATOM   1678  C   ALA   110      42.198  32.631  42.735  1.00  0.00           C  
ATOM   1679  O   ALA   110      41.665  32.302  43.793  1.00  0.00           O  
ATOM   1680  N   ILE   111      41.804  33.694  42.006  1.00  0.00           N  
ATOM   1681  H   ILE   111      42.387  33.941  41.220  1.00  0.00           H  
ATOM   1682  CA  ILE   111      40.670  34.575  42.339  1.00  0.00           C  
ATOM   1683  HA  ILE   111      40.760  34.960  43.355  1.00  0.00           H  
ATOM   1684  CB  ILE   111      40.514  35.766  41.344  1.00  0.00           C  
ATOM   1685  HB  ILE   111      40.514  35.345  40.339  1.00  0.00           H  
ATOM   1686  CG2 ILE   111      39.231  36.603  41.551  1.00  0.00           C  
ATOM   1687 HG21 ILE   111      39.230  37.025  42.556  1.00  0.00           H  
ATOM   1688 HG22 ILE   111      39.201  37.410  40.819  1.00  0.00           H  
ATOM   1689 HG23 ILE   111      38.356  35.965  41.425  1.00  0.00           H  
ATOM   1690  CG1 ILE   111      41.749  36.695  41.402  1.00  0.00           C  
ATOM   1691 HG12 ILE   111      41.612  37.350  42.263  1.00  0.00           H  
ATOM   1692 HG13 ILE   111      42.617  36.057  41.566  1.00  0.00           H  
ATOM   1693  CD1 ILE   111      41.970  37.546  40.141  1.00  0.00           C  
ATOM   1694 HD11 ILE   111      41.102  38.185  39.977  1.00  0.00           H  
ATOM   1695 HD12 ILE   111      42.857  38.166  40.271  1.00  0.00           H  
ATOM   1696 HD13 ILE   111      42.107  36.892  39.280  1.00  0.00           H  
ATOM   1697  C   ILE   111      39.354  33.766  42.456  1.00  0.00           C  
ATOM   1698  O   ILE   111      38.676  33.898  43.469  1.00  0.00           O  
ATOM   1699  N   ALA   112      39.049  32.896  41.478  1.00  0.00           N  
ATOM   1700  H   ALA   112      39.630  32.905  40.652  1.00  0.00           H  
ATOM   1701  CA  ALA   112      37.875  32.014  41.494  1.00  0.00           C  
ATOM   1702  HA  ALA   112      37.002  32.660  41.584  1.00  0.00           H  
ATOM   1703  CB  ALA   112      37.785  31.249  40.162  1.00  0.00           C  
ATOM   1704  HB1 ALA   112      38.648  30.591  40.062  1.00  0.00           H  
ATOM   1705  HB2 ALA   112      36.871  30.655  40.145  1.00  0.00           H  
ATOM   1706  HB3 ALA   112      37.772  31.959  39.335  1.00  0.00           H  
ATOM   1707  C   ALA   112      37.847  31.044  42.692  1.00  0.00           C  
ATOM   1708  O   ALA   112      36.805  30.931  43.341  1.00  0.00           O  
ATOM   1709  N   ILE   113      38.987  30.403  42.996  1.00  0.00           N  
ATOM   1710  H   ILE   113      39.756  30.488  42.347  1.00  0.00           H  
ATOM   1711  CA  ILE   113      39.154  29.528  44.163  1.00  0.00           C  
ATOM   1712  HA  ILE   113      38.397  28.745  44.206  1.00  0.00           H  
ATOM   1713  CB  ILE   113      40.580  28.879  44.217  1.00  0.00           C  
ATOM   1714  HB  ILE   113      41.285  29.672  43.969  1.00  0.00           H  
ATOM   1715  CG2 ILE   113      40.980  28.238  45.570  1.00  0.00           C  
ATOM   1716 HG21 ILE   113      40.275  27.444  45.819  1.00  0.00           H  
ATOM   1717 HG22 ILE   113      41.984  27.821  45.492  1.00  0.00           H  
ATOM   1718 HG23 ILE   113      40.962  28.997  46.352  1.00  0.00           H  
ATOM   1719  CG1 ILE   113      40.764  27.839  43.088  1.00  0.00           C  
ATOM   1720 HG12 ILE   113      40.252  26.929  43.401  1.00  0.00           H  
ATOM   1721 HG13 ILE   113      40.280  28.240  42.197  1.00  0.00           H  
ATOM   1722  CD1 ILE   113      42.235  27.516  42.771  1.00  0.00           C  
ATOM   1723 HD11 ILE   113      42.719  27.114  43.661  1.00  0.00           H  
ATOM   1724 HD12 ILE   113      42.281  26.779  41.969  1.00  0.00           H  
ATOM   1725 HD13 ILE   113      42.748  28.425  42.458  1.00  0.00           H  
ATOM   1726  C   ILE   113      38.867  30.277  45.483  1.00  0.00           C  
ATOM   1727  O   ILE   113      38.095  29.791  46.313  1.00  0.00           O  
ATOM   1728  N   LEU   114      39.463  31.467  45.633  1.00  0.00           N  
ATOM   1729  H   LEU   114      40.161  31.733  44.954  1.00  0.00           H  
ATOM   1730  CA  LEU   114      39.257  32.333  46.788  1.00  0.00           C  
ATOM   1731  HA  LEU   114      39.339  31.753  47.707  1.00  0.00           H  
ATOM   1732  CB  LEU   114      40.320  33.450  46.814  1.00  0.00           C  
ATOM   1733  HB2 LEU   114      40.245  33.850  45.803  1.00  0.00           H  
ATOM   1734  HB3 LEU   114      40.086  34.235  47.533  1.00  0.00           H  
ATOM   1735  CG  LEU   114      41.758  32.938  47.061  1.00  0.00           C  
ATOM   1736  HG  LEU   114      41.979  32.162  46.329  1.00  0.00           H  
ATOM   1737  CD1 LEU   114      42.792  34.077  46.932  1.00  0.00           C  
ATOM   1738 HD11 LEU   114      42.571  34.854  47.665  1.00  0.00           H  
ATOM   1739 HD12 LEU   114      43.792  33.683  47.112  1.00  0.00           H  
ATOM   1740 HD13 LEU   114      42.744  34.500  45.929  1.00  0.00           H  
ATOM   1741  CD2 LEU   114      41.886  32.180  48.394  1.00  0.00           C  
ATOM   1742 HD21 LEU   114      41.217  31.319  48.389  1.00  0.00           H  
ATOM   1743 HD22 LEU   114      42.914  31.840  48.522  1.00  0.00           H  
ATOM   1744 HD23 LEU   114      41.618  32.843  49.217  1.00  0.00           H  
ATOM   1745  C   LEU   114      37.804  32.889  46.857  1.00  0.00           C  
ATOM   1746  O   LEU   114      37.259  32.958  47.959  1.00  0.00           O  
ATOM   1747  N   THR   115      37.169  33.212  45.715  1.00  0.00           N  
ATOM   1748  H   THR   115      37.751  33.281  44.893  1.00  0.00           H  
ATOM   1749  CA  THR   115      35.748  33.589  45.599  1.00  0.00           C  
ATOM   1750  HA  THR   115      35.523  34.411  46.278  1.00  0.00           H  
ATOM   1751  CB  THR   115      35.373  34.022  44.154  1.00  0.00           C  
ATOM   1752  HB  THR   115      35.768  33.247  43.497  1.00  0.00           H  
ATOM   1753  CG2 THR   115      33.878  34.221  43.868  1.00  0.00           C  
ATOM   1754 HG21 THR   115      33.482  34.996  44.524  1.00  0.00           H  
ATOM   1755 HG22 THR   115      33.743  34.522  42.829  1.00  0.00           H  
ATOM   1756 HG23 THR   115      33.346  33.287  44.048  1.00  0.00           H  
ATOM   1757  OG1 THR   115      36.022  35.245  43.854  1.00  0.00           O  
ATOM   1758  HG1 THR   115      35.794  35.518  42.962  1.00  0.00           H  
ATOM   1759  C   THR   115      34.802  32.486  46.114  1.00  0.00           C  
ATOM   1760  O   THR   115      33.913  32.775  46.919  1.00  0.00           O  
ATOM   1761  N   ALA   116      35.041  31.237  45.702  1.00  0.00           N  
ATOM   1762  H   ALA   116      35.760  31.087  45.009  1.00  0.00           H  
ATOM   1763  CA  ALA   116      34.254  30.092  46.140  1.00  0.00           C  
ATOM   1764  HA  ALA   116      33.205  30.341  45.976  1.00  0.00           H  
ATOM   1765  CB  ALA   116      34.611  28.875  45.273  1.00  0.00           C  
ATOM   1766  HB1 ALA   116      35.656  28.608  45.433  1.00  0.00           H  
ATOM   1767  HB2 ALA   116      33.975  28.033  45.548  1.00  0.00           H  
ATOM   1768  HB3 ALA   116      34.456  29.119  44.222  1.00  0.00           H  
ATOM   1769  C   ALA   116      34.417  29.763  47.635  1.00  0.00           C  
ATOM   1770  O   ALA   116      33.446  29.352  48.269  1.00  0.00           O  
ATOM   1771  N   ALA   117      35.619  29.974  48.189  1.00  0.00           N  
ATOM   1772  H   ALA   117      36.380  30.224  47.574  1.00  0.00           H  
ATOM   1773  CA  ALA   117      35.912  29.773  49.610  1.00  0.00           C  
ATOM   1774  HA  ALA   117      35.575  28.770  49.870  1.00  0.00           H  
ATOM   1775  CB  ALA   117      37.430  29.852  49.827  1.00  0.00           C  
ATOM   1776  HB1 ALA   117      37.781  30.854  49.580  1.00  0.00           H  
ATOM   1777  HB2 ALA   117      37.660  29.634  50.870  1.00  0.00           H  
ATOM   1778  HB3 ALA   117      37.927  29.124  49.186  1.00  0.00           H  
ATOM   1779  C   ALA   117      35.169  30.753  50.534  1.00  0.00           C  
ATOM   1780  O   ALA   117      34.866  30.386  51.669  1.00  0.00           O  
ATOM   1781  N   GLU   118      34.883  31.967  50.043  1.00  0.00           N  
ATOM   1782  H   GLU   118      35.315  32.233  49.170  1.00  0.00           H  
ATOM   1783  CA  GLU   118      34.163  32.989  50.799  1.00  0.00           C  
ATOM   1784  HA  GLU   118      34.331  32.850  51.867  1.00  0.00           H  
ATOM   1785  CB  GLU   118      34.662  34.397  50.400  1.00  0.00           C  
ATOM   1786  HB2 GLU   118      35.746  34.402  50.510  1.00  0.00           H  
ATOM   1787  HB3 GLU   118      34.403  34.550  49.352  1.00  0.00           H  
ATOM   1788  CG  GLU   118      34.052  35.537  51.254  1.00  0.00           C  
ATOM   1789  HG2 GLU   118      33.053  35.636  50.830  1.00  0.00           H  
ATOM   1790  HG3 GLU   118      33.975  35.235  52.299  1.00  0.00           H  
ATOM   1791  CD  GLU   118      34.777  36.875  51.164  1.00  0.00           C  
ATOM   1792  OE1 GLU   118      36.011  36.874  50.995  1.00  0.00           O  
ATOM   1793  OE2 GLU   118      34.106  37.906  51.368  1.00  0.00           O  
ATOM   1794  C   GLU   118      32.633  32.815  50.765  1.00  0.00           C  
ATOM   1795  O   GLU   118      31.945  33.335  51.645  1.00  0.00           O  
ATOM   1796  N   ARG   119      32.120  32.042  49.804  1.00  0.00           N  
ATOM   1797  H   ARG   119      32.751  31.697  49.095  1.00  0.00           H  
ATOM   1798  CA  ARG   119      30.704  31.708  49.692  1.00  0.00           C  
ATOM   1799  HA  ARG   119      30.173  31.983  50.604  1.00  0.00           H  
ATOM   1800  CB  ARG   119      30.090  32.497  48.503  1.00  0.00           C  
ATOM   1801  HB2 ARG   119      30.653  32.169  47.629  1.00  0.00           H  
ATOM   1802  HB3 ARG   119      29.063  32.138  48.429  1.00  0.00           H  
ATOM   1803  CG  ARG   119      30.092  34.035  48.567  1.00  0.00           C  
ATOM   1804  HG2 ARG   119      31.068  34.344  48.941  1.00  0.00           H  
ATOM   1805  HG3 ARG   119      29.960  34.403  47.550  1.00  0.00           H  
ATOM   1806  CD  ARG   119      28.992  34.615  49.468  1.00  0.00           C  
ATOM   1807  HD2 ARG   119      28.022  34.252  49.127  1.00  0.00           H  
ATOM   1808  HD3 ARG   119      29.161  34.288  50.494  1.00  0.00           H  
ATOM   1809  NE  ARG   119      28.982  36.086  49.438  1.00  0.00           N  
ATOM   1810  HE  ARG   119      29.501  36.513  50.192  1.00  0.00           H  
ATOM   1811  CZ  ARG   119      28.385  36.885  48.537  1.00  0.00           C  
ATOM   1812  NH1 ARG   119      27.665  36.402  47.525  1.00  0.00           N  
ATOM   1813 HH11 ARG   119      27.555  35.404  47.419  1.00  0.00           H  
ATOM   1814 HH12 ARG   119      27.232  37.037  46.869  1.00  0.00           H  
ATOM   1815  NH2 ARG   119      28.504  38.204  48.665  1.00  0.00           N  
ATOM   1816 HH21 ARG   119      29.037  38.588  49.432  1.00  0.00           H  
ATOM   1817 HH22 ARG   119      28.060  38.815  47.995  1.00  0.00           H  
ATOM   1818  C   ARG   119      30.528  30.187  49.501  1.00  0.00           C  
ATOM   1819  O   ARG   119      30.255  29.749  48.378  1.00  0.00           O  
ATOM   1820  N   PRO   120      30.687  29.385  50.578  1.00  0.00           N  
ATOM   1821  CD  PRO   120      31.071  29.770  51.938  1.00  0.00           C  
ATOM   1822  HD2 PRO   120      30.181  30.090  52.480  1.00  0.00           H  
ATOM   1823  HD3 PRO   120      31.780  30.596  51.886  1.00  0.00           H  
ATOM   1824  CG  PRO   120      31.690  28.511  52.523  1.00  0.00           C  
ATOM   1825  HG2 PRO   120      31.604  28.499  53.610  1.00  0.00           H  
ATOM   1826  HG3 PRO   120      32.739  28.421  52.241  1.00  0.00           H  
ATOM   1827  CB  PRO   120      30.862  27.408  51.889  1.00  0.00           C  
ATOM   1828  HB2 PRO   120      29.956  27.218  52.465  1.00  0.00           H  
ATOM   1829  HB3 PRO   120      31.437  26.486  51.803  1.00  0.00           H  
ATOM   1830  CA  PRO   120      30.491  27.930  50.484  1.00  0.00           C  
ATOM   1831  HA  PRO   120      31.191  27.559  49.736  1.00  0.00           H  
ATOM   1832  C   PRO   120      29.064  27.514  50.099  1.00  0.00           C  
ATOM   1833  O   PRO   120      28.100  28.012  50.683  1.00  0.00           O  
ATOM   1834  N   GLY   121      28.958  26.604  49.126  1.00  0.00           N  
ATOM   1835  H   GLY   121      29.807  26.303  48.670  1.00  0.00           H  
ATOM   1836  CA  GLY   121      27.688  26.020  48.685  1.00  0.00           C  
ATOM   1837  HA2 GLY   121      27.910  25.099  48.146  1.00  0.00           H  
ATOM   1838  HA3 GLY   121      27.099  25.788  49.572  1.00  0.00           H  
ATOM   1839  C   GLY   121      26.876  26.946  47.776  1.00  0.00           C  
ATOM   1840  O   GLY   121      25.747  26.618  47.412  1.00  0.00           O  
ATOM   1841  N   HID   122      27.439  28.103  47.430  1.00  0.00           N  
ATOM   1842  H   HID   122      28.386  28.260  47.744  1.00  0.00           H  
ATOM   1843  CA  HID   122      26.773  29.164  46.691  1.00  0.00           C  
ATOM   1844  HA  HID   122      25.717  29.236  46.950  1.00  0.00           H  
ATOM   1845  CB  HID   122      27.469  30.476  47.093  1.00  0.00           C  
ATOM   1846  HB2 HID   122      27.537  30.406  48.179  1.00  0.00           H  
ATOM   1847  HB3 HID   122      28.471  30.542  46.670  1.00  0.00           H  
ATOM   1848  CG  HID   122      26.785  31.784  46.788  1.00  0.00           C  
ATOM   1849  ND1 HID   122      25.553  32.145  47.310  1.00  0.00           N  
ATOM   1850  HD1 HID   122      24.952  31.572  47.885  1.00  0.00           H  
ATOM   1851  CE1 HID   122      25.301  33.394  46.915  1.00  0.00           C  
ATOM   1852  HE1 HID   122      24.350  33.821  47.235  1.00  0.00           H  
ATOM   1853  NE2 HID   122      26.284  33.906  46.181  1.00  0.00           N  
ATOM   1854  CD2 HID   122      27.220  32.877  46.072  1.00  0.00           C  
ATOM   1855  HD2 HID   122      28.125  33.024  45.483  1.00  0.00           H  
ATOM   1856  C   HID   122      26.817  28.933  45.185  1.00  0.00           C  
ATOM   1857  O   HID   122      25.854  29.237  44.479  1.00  0.00           O  
ATOM   1858  N   PHE   123      27.940  28.376  44.735  1.00  0.00           N  
ATOM   1859  H   PHE   123      28.657  28.144  45.408  1.00  0.00           H  
ATOM   1860  CA  PHE   123      28.220  28.161  43.333  1.00  0.00           C  
ATOM   1861  HA  PHE   123      27.632  28.845  42.721  1.00  0.00           H  
ATOM   1862  CB  PHE   123      29.718  28.419  43.062  1.00  0.00           C  
ATOM   1863  HB2 PHE   123      30.425  27.819  43.636  1.00  0.00           H  
ATOM   1864  HB3 PHE   123      29.828  28.194  42.001  1.00  0.00           H  
ATOM   1865  CG  PHE   123      30.131  29.870  43.244  1.00  0.00           C  
ATOM   1866  CD1 PHE   123      29.815  30.818  42.249  1.00  0.00           C  
ATOM   1867  HD1 PHE   123      29.358  30.492  41.315  1.00  0.00           H  
ATOM   1868  CE1 PHE   123      30.084  32.164  42.457  1.00  0.00           C  
ATOM   1869  HE1 PHE   123      29.850  32.890  41.678  1.00  0.00           H  
ATOM   1870  CZ  PHE   123      30.649  32.586  43.652  1.00  0.00           C  
ATOM   1871  HZ  PHE   123      30.856  33.645  43.806  1.00  0.00           H  
ATOM   1872  CE2 PHE   123      30.950  31.667  44.649  1.00  0.00           C  
ATOM   1873  HE2 PHE   123      31.404  32.010  45.579  1.00  0.00           H  
ATOM   1874  CD2 PHE   123      30.676  30.318  44.467  1.00  0.00           C  
ATOM   1875  HD2 PHE   123      30.882  29.607  45.268  1.00  0.00           H  
ATOM   1876  C   PHE   123      27.805  26.761  42.881  1.00  0.00           C  
ATOM   1877  O   PHE   123      27.922  25.798  43.642  1.00  0.00           O  
ATOM   1878  N   ALA   124      27.354  26.683  41.626  1.00  0.00           N  
ATOM   1879  H   ALA   124      27.208  27.554  41.137  1.00  0.00           H  
ATOM   1880  CA  ALA   124      27.022  25.442  40.940  1.00  0.00           C  
ATOM   1881  HA  ALA   124      26.534  24.740  41.617  1.00  0.00           H  
ATOM   1882  CB  ALA   124      26.061  25.769  39.801  1.00  0.00           C  
ATOM   1883  HB1 ALA   124      26.538  26.464  39.110  1.00  0.00           H  
ATOM   1884  HB2 ALA   124      25.799  24.853  39.271  1.00  0.00           H  
ATOM   1885  HB3 ALA   124      25.157  26.224  40.207  1.00  0.00           H  
ATOM   1886  C   ALA   124      28.301  24.748  40.410  1.00  0.00           C  
ATOM   1887  O   ALA   124      28.283  23.525  40.274  1.00  0.00           O  
ATOM   1888  N   GLY   125      29.394  25.494  40.154  1.00  0.00           N  
ATOM   1889  H   GLY   125      29.359  26.499  40.252  1.00  0.00           H  
ATOM   1890  CA  GLY   125      30.653  24.882  39.731  1.00  0.00           C  
ATOM   1891  HA2 GLY   125      31.000  24.237  40.538  1.00  0.00           H  
ATOM   1892  HA3 GLY   125      30.452  24.279  38.845  1.00  0.00           H  
ATOM   1893  C   GLY   125      31.751  25.905  39.401  1.00  0.00           C  
ATOM   1894  O   GLY   125      31.504  27.111  39.368  1.00  0.00           O  
ATOM   1895  N   MET   126      32.970  25.401  39.152  1.00  0.00           N  
ATOM   1896  H   MET   126      33.047  24.397  39.233  1.00  0.00           H  
ATOM   1897  CA  MET   126      34.187  26.171  38.890  1.00  0.00           C  
ATOM   1898  HA  MET   126      33.947  27.143  38.459  1.00  0.00           H  
ATOM   1899  CB  MET   126      34.918  26.393  40.232  1.00  0.00           C  
ATOM   1900  HB2 MET   126      34.227  26.931  40.880  1.00  0.00           H  
ATOM   1901  HB3 MET   126      35.113  25.405  40.650  1.00  0.00           H  
ATOM   1902  CG  MET   126      36.236  27.174  40.129  1.00  0.00           C  
ATOM   1903  HG2 MET   126      36.958  26.547  39.607  1.00  0.00           H  
ATOM   1904  HG3 MET   126      36.048  28.075  39.544  1.00  0.00           H  
ATOM   1905  SD  MET   126      36.911  27.642  41.742  1.00  0.00           S  
ATOM   1906  CE  MET   126      37.604  26.063  42.304  1.00  0.00           C  
ATOM   1907  HE1 MET   126      38.363  25.727  41.598  1.00  0.00           H  
ATOM   1908  HE2 MET   126      38.056  26.194  43.287  1.00  0.00           H  
ATOM   1909  HE3 MET   126      36.810  25.319  42.366  1.00  0.00           H  
ATOM   1910  C   MET   126      35.064  25.496  37.821  1.00  0.00           C  
ATOM   1911  O   MET   126      35.584  24.416  38.075  1.00  0.00           O  
ATOM   1912  N   VAL   127      35.260  26.126  36.659  1.00  0.00           N  
ATOM   1913  H   VAL   127      34.625  26.869  36.405  1.00  0.00           H  
ATOM   1914  CA  VAL   127      36.244  25.680  35.664  1.00  0.00           C  
ATOM   1915  HA  VAL   127      36.702  24.706  35.836  1.00  0.00           H  
ATOM   1916  CB  VAL   127      35.700  25.726  34.192  1.00  0.00           C  
ATOM   1917  HB  VAL   127      35.381  24.713  33.946  1.00  0.00           H  
ATOM   1918  CG1 VAL   127      34.533  26.703  33.958  1.00  0.00           C  
ATOM   1919 HG11 VAL   127      34.852  27.716  34.204  1.00  0.00           H  
ATOM   1920 HG12 VAL   127      34.228  26.662  32.912  1.00  0.00           H  
ATOM   1921 HG13 VAL   127      33.692  26.423  34.592  1.00  0.00           H  
ATOM   1922  CG2 VAL   127      36.766  25.892  33.086  1.00  0.00           C  
ATOM   1923 HG21 VAL   127      37.465  25.057  33.126  1.00  0.00           H  
ATOM   1924 HG22 VAL   127      36.279  25.911  32.111  1.00  0.00           H  
ATOM   1925 HG23 VAL   127      37.307  26.826  33.240  1.00  0.00           H  
ATOM   1926  C   VAL   127      37.566  26.448  35.852  1.00  0.00           C  
ATOM   1927  O   VAL   127      37.559  27.665  36.048  1.00  0.00           O  
ATOM   1928  N   LEU   128      38.676  25.709  35.807  1.00  0.00           N  
ATOM   1929  H   LEU   128      38.559  24.723  35.625  1.00  0.00           H  
ATOM   1930  CA  LEU   128      40.024  26.219  36.001  1.00  0.00           C  
ATOM   1931  HA  LEU   128      40.012  27.304  36.104  1.00  0.00           H  
ATOM   1932  CB  LEU   128      40.608  25.607  37.292  1.00  0.00           C  
ATOM   1933  HB2 LEU   128      40.441  24.545  37.113  1.00  0.00           H  
ATOM   1934  HB3 LEU   128      41.678  25.798  37.373  1.00  0.00           H  
ATOM   1935  CG  LEU   128      39.912  26.022  38.604  1.00  0.00           C  
ATOM   1936  HG  LEU   128      38.835  25.894  38.492  1.00  0.00           H  
ATOM   1937  CD1 LEU   128      40.414  25.152  39.775  1.00  0.00           C  
ATOM   1938 HD11 LEU   128      41.490  25.280  39.888  1.00  0.00           H  
ATOM   1939 HD12 LEU   128      39.914  25.456  40.695  1.00  0.00           H  
ATOM   1940 HD13 LEU   128      40.192  24.104  39.571  1.00  0.00           H  
ATOM   1941  CD2 LEU   128      40.045  27.536  38.881  1.00  0.00           C  
ATOM   1942 HD21 LEU   128      39.590  28.097  38.065  1.00  0.00           H  
ATOM   1943 HD22 LEU   128      39.539  27.781  39.815  1.00  0.00           H  
ATOM   1944 HD23 LEU   128      41.099  27.800  38.959  1.00  0.00           H  
ATOM   1945  C   LEU   128      40.882  25.822  34.794  1.00  0.00           C  
ATOM   1946  O   LEU   128      40.990  24.633  34.488  1.00  0.00           O  
ATOM   1947  N   ILE   129      41.497  26.817  34.153  1.00  0.00           N  
ATOM   1948  H   ILE   129      41.288  27.755  34.465  1.00  0.00           H  
ATOM   1949  CA  ILE   129      42.433  26.648  33.047  1.00  0.00           C  
ATOM   1950  HA  ILE   129      42.480  25.609  32.722  1.00  0.00           H  
ATOM   1951  CB  ILE   129      42.037  27.552  31.840  1.00  0.00           C  
ATOM   1952  HB  ILE   129      42.107  28.595  32.149  1.00  0.00           H  
ATOM   1953  CG2 ILE   129      42.963  27.310  30.636  1.00  0.00           C  
ATOM   1954 HG21 ILE   129      42.892  26.267  30.327  1.00  0.00           H  
ATOM   1955 HG22 ILE   129      42.662  27.955  29.810  1.00  0.00           H  
ATOM   1956 HG23 ILE   129      43.991  27.537  30.917  1.00  0.00           H  
ATOM   1957  CG1 ILE   129      40.558  27.338  31.419  1.00  0.00           C  
ATOM   1958 HG12 ILE   129      40.470  26.306  31.080  1.00  0.00           H  
ATOM   1959 HG13 ILE   129      39.949  27.480  32.312  1.00  0.00           H  
ATOM   1960  CD1 ILE   129      40.069  28.284  30.311  1.00  0.00           C  
ATOM   1961 HD11 ILE   129      40.677  28.143  29.417  1.00  0.00           H  
ATOM   1962 HD12 ILE   129      39.027  28.065  30.079  1.00  0.00           H  
ATOM   1963 HD13 ILE   129      40.156  29.317  30.649  1.00  0.00           H  
ATOM   1964  C   ILE   129      43.818  27.055  33.620  1.00  0.00           C  
ATOM   1965  O   ILE   129      44.056  28.244  33.814  1.00  0.00           O  
ATOM   1966  N   SER   130      44.684  26.087  33.961  1.00  0.00           N  
ATOM   1967  H   SER   130      44.273  25.169  34.053  1.00  0.00           H  
ATOM   1968  CA  SER   130      46.062  26.295  34.472  1.00  0.00           C  
ATOM   1969  HA  SER   130      46.371  25.448  35.085  1.00  0.00           H  
ATOM   1970  CB  SER   130      47.040  26.424  33.274  1.00  0.00           C  
ATOM   1971  HB2 SER   130      48.020  26.679  33.676  1.00  0.00           H  
ATOM   1972  HB3 SER   130      47.090  25.452  32.784  1.00  0.00           H  
ATOM   1973  OG  SER   130      46.645  27.407  32.332  1.00  0.00           O  
ATOM   1974  HG  SER   130      47.285  27.441  31.618  1.00  0.00           H  
ATOM   1975  C   SER   130      46.239  27.342  35.604  1.00  0.00           C  
ATOM   1976  O   SER   130      46.978  28.315  35.435  1.00  0.00           O  
ATOM   1977  N   PRO   131      45.505  27.164  36.725  1.00  0.00           N  
ATOM   1978  CD  PRO   131      44.757  25.955  37.090  1.00  0.00           C  
ATOM   1979  HD2 PRO   131      45.392  25.087  36.911  1.00  0.00           H  
ATOM   1980  HD3 PRO   131      43.870  25.892  36.460  1.00  0.00           H  
ATOM   1981  CG  PRO   131      44.411  26.133  38.563  1.00  0.00           C  
ATOM   1982  HG2 PRO   131      45.199  25.745  39.208  1.00  0.00           H  
ATOM   1983  HG3 PRO   131      43.467  25.649  38.812  1.00  0.00           H  
ATOM   1984  CB  PRO   131      44.293  27.642  38.679  1.00  0.00           C  
ATOM   1985  HB2 PRO   131      44.458  27.964  39.707  1.00  0.00           H  
ATOM   1986  HB3 PRO   131      43.324  28.006  38.336  1.00  0.00           H  
ATOM   1987  CA  PRO   131      45.412  28.191  37.772  1.00  0.00           C  
ATOM   1988  HA  PRO   131      45.119  29.122  37.287  1.00  0.00           H  
ATOM   1989  C   PRO   131      46.719  28.409  38.548  1.00  0.00           C  
ATOM   1990  O   PRO   131      47.540  27.499  38.675  1.00  0.00           O  
ATOM   1991  N   LEU   132      46.865  29.626  39.076  1.00  0.00           N  
ATOM   1992  H   LEU   132      46.199  30.329  38.788  1.00  0.00           H  
ATOM   1993  CA  LEU   132      47.964  30.030  39.935  1.00  0.00           C  
ATOM   1994  HA  LEU   132      48.904  29.611  39.576  1.00  0.00           H  
ATOM   1995  CB  LEU   132      48.074  31.576  39.921  1.00  0.00           C  
ATOM   1996  HB2 LEU   132      48.300  31.762  38.871  1.00  0.00           H  
ATOM   1997  HB3 LEU   132      47.122  32.043  40.175  1.00  0.00           H  
ATOM   1998  CG  LEU   132      49.194  32.175  40.804  1.00  0.00           C  
ATOM   1999  HG  LEU   132      49.003  31.884  41.837  1.00  0.00           H  
ATOM   2000  CD1 LEU   132      50.593  31.685  40.382  1.00  0.00           C  
ATOM   2001 HD11 LEU   132      50.784  31.976  39.349  1.00  0.00           H  
ATOM   2002 HD12 LEU   132      51.346  32.132  41.031  1.00  0.00           H  
ATOM   2003 HD13 LEU   132      50.639  30.599  40.467  1.00  0.00           H  
ATOM   2004  CD2 LEU   132      49.108  33.713  40.853  1.00  0.00           C  
ATOM   2005 HD21 LEU   132      48.144  34.011  41.267  1.00  0.00           H  
ATOM   2006 HD22 LEU   132      49.909  34.102  41.482  1.00  0.00           H  
ATOM   2007 HD23 LEU   132      49.209  34.115  39.845  1.00  0.00           H  
ATOM   2008  C   LEU   132      47.792  29.440  41.347  1.00  0.00           C  
ATOM   2009  O   LEU   132      47.032  29.992  42.141  1.00  0.00           O  
ATOM   2010  N   VAL   133      48.463  28.316  41.627  1.00  0.00           N  
ATOM   2011  H   VAL   133      49.097  27.939  40.938  1.00  0.00           H  
ATOM   2012  CA  VAL   133      48.256  27.563  42.867  1.00  0.00           C  
ATOM   2013  HA  VAL   133      47.857  28.147  43.697  1.00  0.00           H  
ATOM   2014  CB  VAL   133      47.319  26.334  42.625  1.00  0.00           C  
ATOM   2015  HB  VAL   133      47.211  25.806  43.573  1.00  0.00           H  
ATOM   2016  CG1 VAL   133      45.928  26.736  42.101  1.00  0.00           C  
ATOM   2017 HG11 VAL   133      46.035  27.264  41.153  1.00  0.00           H  
ATOM   2018 HG12 VAL   133      45.323  25.842  41.952  1.00  0.00           H  
ATOM   2019 HG13 VAL   133      45.440  27.388  42.826  1.00  0.00           H  
ATOM   2020  CG2 VAL   133      47.917  25.236  41.723  1.00  0.00           C  
ATOM   2021 HG21 VAL   133      48.831  24.851  42.176  1.00  0.00           H  
ATOM   2022 HG22 VAL   133      47.197  24.425  41.612  1.00  0.00           H  
ATOM   2023 HG23 VAL   133      48.146  25.655  40.743  1.00  0.00           H  
ATOM   2024  C   VAL   133      49.544  27.071  43.549  1.00  0.00           C  
ATOM   2025  O   VAL   133      49.468  26.491  44.633  1.00  0.00           O  
ATOM   2026  N   LEU   134      50.699  27.289  42.921  1.00  0.00           N  
ATOM   2027  H   LEU   134      50.666  27.800  42.051  1.00  0.00           H  
ATOM   2028  CA  LEU   134      51.989  26.813  43.393  1.00  0.00           C  
ATOM   2029  HA  LEU   134      51.996  26.728  44.480  1.00  0.00           H  
ATOM   2030  CB  LEU   134      52.247  25.408  42.783  1.00  0.00           C  
ATOM   2031  HB2 LEU   134      51.411  24.848  43.202  1.00  0.00           H  
ATOM   2032  HB3 LEU   134      52.158  25.435  41.697  1.00  0.00           H  
ATOM   2033  CG  LEU   134      53.577  24.720  43.175  1.00  0.00           C  
ATOM   2034  HG  LEU   134      54.396  25.370  42.866  1.00  0.00           H  
ATOM   2035  CD1 LEU   134      53.678  24.452  44.691  1.00  0.00           C  
ATOM   2036 HD11 LEU   134      52.860  23.802  45.001  1.00  0.00           H  
ATOM   2037 HD12 LEU   134      54.629  23.968  44.912  1.00  0.00           H  
ATOM   2038 HD13 LEU   134      53.616  25.396  45.232  1.00  0.00           H  
ATOM   2039  CD2 LEU   134      53.807  23.442  42.342  1.00  0.00           C  
ATOM   2040 HD21 LEU   134      53.846  23.700  41.284  1.00  0.00           H  
ATOM   2041 HD22 LEU   134      54.748  22.979  42.638  1.00  0.00           H  
ATOM   2042 HD23 LEU   134      52.989  22.743  42.515  1.00  0.00           H  
ATOM   2043  C   LEU   134      53.029  27.844  42.951  1.00  0.00           C  
ATOM   2044  O   LEU   134      52.923  28.375  41.843  1.00  0.00           O  
ATOM   2045  N   ALA   135      54.019  28.082  43.812  1.00  0.00           N  
ATOM   2046  H   ALA   135      53.933  27.683  44.736  1.00  0.00           H  
ATOM   2047  CA  ALA   135      55.198  28.878  43.512  1.00  0.00           C  
ATOM   2048  HA  ALA   135      55.117  29.420  42.570  1.00  0.00           H  
ATOM   2049  CB  ALA   135      55.418  29.894  44.645  1.00  0.00           C  
ATOM   2050  HB1 ALA   135      55.510  29.366  45.594  1.00  0.00           H  
ATOM   2051  HB2 ALA   135      56.330  30.460  44.454  1.00  0.00           H  
ATOM   2052  HB3 ALA   135      54.570  30.577  44.691  1.00  0.00           H  
ATOM   2053  C   ALA   135      56.401  27.933  43.394  1.00  0.00           C  
ATOM   2054  O   ALA   135      56.446  26.908  44.079  1.00  0.00           O  
ATOM   2055  N   ASN   136      57.368  28.307  42.548  1.00  0.00           N  
ATOM   2056  H   ASN   136      57.160  29.098  41.955  1.00  0.00           H  
ATOM   2057  CA  ASN   136      58.671  27.643  42.394  1.00  0.00           C  
ATOM   2058  HA  ASN   136      58.562  26.594  42.120  1.00  0.00           H  
ATOM   2059  CB  ASN   136      59.398  28.381  41.245  1.00  0.00           C  
ATOM   2060  HB2 ASN   136      58.833  28.224  40.326  1.00  0.00           H  
ATOM   2061  HB3 ASN   136      59.409  29.444  41.487  1.00  0.00           H  
ATOM   2062  CG  ASN   136      60.837  27.916  41.020  1.00  0.00           C  
ATOM   2063  OD1 ASN   136      61.078  26.752  40.710  1.00  0.00           O  
ATOM   2064  ND2 ASN   136      61.801  28.814  41.165  1.00  0.00           N  
ATOM   2065 HD21 ASN   136      62.764  28.544  41.025  1.00  0.00           H  
ATOM   2066 HD22 ASN   136      61.568  29.764  41.415  1.00  0.00           H  
ATOM   2067  C   ASN   136      59.427  27.723  43.731  1.00  0.00           C  
ATOM   2068  O   ASN   136      59.683  28.841  44.192  1.00  0.00           O  
ATOM   2069  N   PRO   137      59.698  26.561  44.366  1.00  0.00           N  
ATOM   2070  CD  PRO   137      59.566  25.206  43.827  1.00  0.00           C  
ATOM   2071  HD2 PRO   137      59.979  25.189  42.818  1.00  0.00           H  
ATOM   2072  HD3 PRO   137      58.508  24.945  43.791  1.00  0.00           H  
ATOM   2073  CG  PRO   137      60.349  24.325  44.795  1.00  0.00           C  
ATOM   2074  HG2 PRO   137      61.399  24.268  44.510  1.00  0.00           H  
ATOM   2075  HG3 PRO   137      59.929  23.320  44.835  1.00  0.00           H  
ATOM   2076  CB  PRO   137      60.173  25.040  46.126  1.00  0.00           C  
ATOM   2077  HB2 PRO   137      60.990  24.850  46.822  1.00  0.00           H  
ATOM   2078  HB3 PRO   137      59.231  24.735  46.581  1.00  0.00           H  
ATOM   2079  CA  PRO   137      60.125  26.537  45.771  1.00  0.00           C  
ATOM   2080  HA  PRO   137      59.326  27.001  46.350  1.00  0.00           H  
ATOM   2081  C   PRO   137      61.443  27.257  46.054  1.00  0.00           C  
ATOM   2082  O   PRO   137      61.617  27.811  47.140  1.00  0.00           O  
ATOM   2083  N   GLU   138      62.329  27.266  45.055  1.00  0.00           N  
ATOM   2084  H   GLU   138      62.133  26.691  44.249  1.00  0.00           H  
ATOM   2085  CA  GLU   138      63.639  27.866  45.166  1.00  0.00           C  
ATOM   2086  HA  GLU   138      64.016  27.750  46.182  1.00  0.00           H  
ATOM   2087  CB  GLU   138      64.624  27.182  44.194  1.00  0.00           C  
ATOM   2088  HB2 GLU   138      65.599  27.632  44.380  1.00  0.00           H  
ATOM   2089  HB3 GLU   138      64.650  26.129  44.476  1.00  0.00           H  
ATOM   2090  CG  GLU   138      64.279  27.304  42.696  1.00  0.00           C  
ATOM   2091  HG2 GLU   138      63.315  26.820  42.537  1.00  0.00           H  
ATOM   2092  HG3 GLU   138      64.194  28.366  42.464  1.00  0.00           H  
ATOM   2093  CD  GLU   138      65.325  26.667  41.785  1.00  0.00           C  
ATOM   2094  OE1 GLU   138      65.839  25.581  42.121  1.00  0.00           O  
ATOM   2095  OE2 GLU   138      65.621  27.265  40.733  1.00  0.00           O  
ATOM   2096  C   GLU   138      63.702  29.387  45.112  1.00  0.00           C  
ATOM   2097  O   GLU   138      64.742  29.967  45.439  1.00  0.00           O  
ATOM   2098  N   SER   139      62.596  30.010  44.725  1.00  0.00           N  
ATOM   2099  H   SER   139      61.827  29.452  44.382  1.00  0.00           H  
ATOM   2100  CA  SER   139      62.504  31.447  44.611  1.00  0.00           C  
ATOM   2101  HA  SER   139      63.419  31.924  44.961  1.00  0.00           H  
ATOM   2102  CB  SER   139      62.300  31.804  43.118  1.00  0.00           C  
ATOM   2103  HB2 SER   139      62.216  32.888  43.047  1.00  0.00           H  
ATOM   2104  HB3 SER   139      63.185  31.472  42.576  1.00  0.00           H  
ATOM   2105  OG  SER   139      61.144  31.202  42.552  1.00  0.00           O  
ATOM   2106  HG  SER   139      61.069  31.458  41.630  1.00  0.00           H  
ATOM   2107  C   SER   139      61.475  32.067  45.556  1.00  0.00           C  
ATOM   2108  O   SER   139      61.094  33.223  45.376  1.00  0.00           O  
ATOM   2109  N   ALA   140      61.071  31.296  46.564  1.00  0.00           N  
ATOM   2110  H   ALA   140      61.401  30.342  46.588  1.00  0.00           H  
ATOM   2111  CA  ALA   140      60.119  31.718  47.569  1.00  0.00           C  
ATOM   2112  HA  ALA   140      60.109  32.806  47.632  1.00  0.00           H  
ATOM   2113  CB  ALA   140      58.712  31.235  47.165  1.00  0.00           C  
ATOM   2114  HB1 ALA   140      58.704  30.147  47.107  1.00  0.00           H  
ATOM   2115  HB2 ALA   140      57.987  31.564  47.909  1.00  0.00           H  
ATOM   2116  HB3 ALA   140      58.449  31.653  46.193  1.00  0.00           H  
ATOM   2117  C   ALA   140      60.552  31.207  48.965  1.00  0.00           C  
ATOM   2118  O   ALA   140      59.694  30.936  49.806  1.00  0.00           O  
ATOM   2119  N   THR   141      61.869  31.075  49.198  1.00  0.00           N  
ATOM   2120  H   THR   141      62.486  31.177  48.405  1.00  0.00           H  
ATOM   2121  CA  THR   141      62.460  30.752  50.504  1.00  0.00           C  
ATOM   2122  HA  THR   141      61.935  29.973  51.056  1.00  0.00           H  
ATOM   2123  CB  THR   141      63.954  30.335  50.353  1.00  0.00           C  
ATOM   2124  HB  THR   141      64.270  29.912  51.307  1.00  0.00           H  
ATOM   2125  CG2 THR   141      64.203  29.313  49.231  1.00  0.00           C  
ATOM   2126 HG21 THR   141      63.887  29.736  48.277  1.00  0.00           H  
ATOM   2127 HG22 THR   141      65.265  29.072  49.188  1.00  0.00           H  
ATOM   2128 HG23 THR   141      63.633  28.406  49.432  1.00  0.00           H  
ATOM   2129  OG1 THR   141      64.852  31.423  50.194  1.00  0.00           O  
ATOM   2130  HG1 THR   141      65.748  31.089  50.108  1.00  0.00           H  
ATOM   2131  C   THR   141      62.348  31.968  51.477  1.00  0.00           C  
ATOM   2132  O   THR   141      62.067  33.080  51.022  1.00  0.00           O  
ATOM   2133  N   THR   142      62.594  31.777  52.786  1.00  0.00           N  
ATOM   2134  H   THR   142      62.753  30.824  53.080  1.00  0.00           H  
ATOM   2135  CA  THR   142      62.604  32.838  53.815  1.00  0.00           C  
ATOM   2136  HA  THR   142      61.619  33.302  53.874  1.00  0.00           H  
ATOM   2137  CB  THR   142      62.948  32.226  55.199  1.00  0.00           C  
ATOM   2138  HB  THR   142      63.107  33.045  55.900  1.00  0.00           H  
ATOM   2139  CG2 THR   142      61.832  31.311  55.726  1.00  0.00           C  
ATOM   2140 HG21 THR   142      61.672  30.492  55.025  1.00  0.00           H  
ATOM   2141 HG22 THR   142      62.120  30.908  56.697  1.00  0.00           H  
ATOM   2142 HG23 THR   142      60.911  31.884  55.830  1.00  0.00           H  
ATOM   2143  OG1 THR   142      64.130  31.435  55.127  1.00  0.00           O  
ATOM   2144  HG1 THR   142      64.322  31.068  55.993  1.00  0.00           H  
ATOM   2145  C   THR   142      63.610  33.970  53.487  1.00  0.00           C  
ATOM   2146  O   THR   142      63.292  35.142  53.692  1.00  0.00           O  
ATOM   2147  N   PHE   143      64.761  33.608  52.902  1.00  0.00           N  
ATOM   2148  H   PHE   143      64.993  32.626  52.933  1.00  0.00           H  
ATOM   2149  CA  PHE   143      65.751  34.536  52.367  1.00  0.00           C  
ATOM   2150  HA  PHE   143      65.930  35.343  53.078  1.00  0.00           H  
ATOM   2151  CB  PHE   143      67.086  33.795  52.113  1.00  0.00           C  
ATOM   2152  HB2 PHE   143      67.473  33.659  53.123  1.00  0.00           H  
ATOM   2153  HB3 PHE   143      66.987  32.824  51.629  1.00  0.00           H  
ATOM   2154  CG  PHE   143      68.149  34.561  51.339  1.00  0.00           C  
ATOM   2155  CD1 PHE   143      68.927  35.545  51.986  1.00  0.00           C  
ATOM   2156  HD1 PHE   143      68.827  35.700  53.060  1.00  0.00           H  
ATOM   2157  CE1 PHE   143      69.820  36.316  51.254  1.00  0.00           C  
ATOM   2158  HE1 PHE   143      70.434  37.060  51.762  1.00  0.00           H  
ATOM   2159  CZ  PHE   143      69.933  36.142  49.880  1.00  0.00           C  
ATOM   2160  HZ  PHE   143      70.643  36.748  49.317  1.00  0.00           H  
ATOM   2161  CE2 PHE   143      69.148  35.202  49.223  1.00  0.00           C  
ATOM   2162  HE2 PHE   143      69.238  35.080  48.144  1.00  0.00           H  
ATOM   2163  CD2 PHE   143      68.251  34.420  49.937  1.00  0.00           C  
ATOM   2164  HD2 PHE   143      67.624  33.696  49.416  1.00  0.00           H  
ATOM   2165  C   PHE   143      65.228  35.305  51.123  1.00  0.00           C  
ATOM   2166  O   PHE   143      65.321  36.533  51.104  1.00  0.00           O  
ATOM   2167  N   LYS   144      64.661  34.596  50.125  1.00  0.00           N  
ATOM   2168  H   LYS   144      64.698  33.590  50.205  1.00  0.00           H  
ATOM   2169  CA  LYS   144      64.108  35.181  48.883  1.00  0.00           C  
ATOM   2170  HA  LYS   144      64.854  35.823  48.415  1.00  0.00           H  
ATOM   2171  CB  LYS   144      63.718  34.068  47.885  1.00  0.00           C  
ATOM   2172  HB2 LYS   144      62.981  33.441  48.388  1.00  0.00           H  
ATOM   2173  HB3 LYS   144      63.252  34.562  47.032  1.00  0.00           H  
ATOM   2174  CG  LYS   144      64.892  33.190  47.394  1.00  0.00           C  
ATOM   2175  HG2 LYS   144      65.443  32.877  48.281  1.00  0.00           H  
ATOM   2176  HG3 LYS   144      64.452  32.316  46.913  1.00  0.00           H  
ATOM   2177  CD  LYS   144      65.853  33.887  46.412  1.00  0.00           C  
ATOM   2178  HD2 LYS   144      65.277  34.151  45.525  1.00  0.00           H  
ATOM   2179  HD3 LYS   144      66.210  34.796  46.896  1.00  0.00           H  
ATOM   2180  CE  LYS   144      67.060  33.014  46.001  1.00  0.00           C  
ATOM   2181  HE2 LYS   144      67.788  33.671  45.526  1.00  0.00           H  
ATOM   2182  HE3 LYS   144      67.487  32.601  46.915  1.00  0.00           H  
ATOM   2183  NZ  LYS   144      66.714  31.915  45.079  1.00  0.00           N  
ATOM   2184  HZ1 LYS   144      66.319  32.298  44.232  1.00  0.00           H  
ATOM   2185  HZ2 LYS   144      67.546  31.389  44.855  1.00  0.00           H  
ATOM   2186  HZ3 LYS   144      66.040  31.306  45.520  1.00  0.00           H  
ATOM   2187  C   LYS   144      62.936  36.142  49.165  1.00  0.00           C  
ATOM   2188  O   LYS   144      62.863  37.208  48.553  1.00  0.00           O  
ATOM   2189  N   VAL   145      62.079  35.774  50.128  1.00  0.00           N  
ATOM   2190  H   VAL   145      62.151  34.823  50.462  1.00  0.00           H  
ATOM   2191  CA  VAL   145      60.989  36.605  50.635  1.00  0.00           C  
ATOM   2192  HA  VAL   145      60.393  37.050  49.839  1.00  0.00           H  
ATOM   2193  CB  VAL   145      60.043  35.791  51.570  1.00  0.00           C  
ATOM   2194  HB  VAL   145      60.689  35.203  52.222  1.00  0.00           H  
ATOM   2195  CG1 VAL   145      59.068  36.625  52.429  1.00  0.00           C  
ATOM   2196 HG11 VAL   145      58.421  37.213  51.778  1.00  0.00           H  
ATOM   2197 HG12 VAL   145      58.459  35.958  53.040  1.00  0.00           H  
ATOM   2198 HG13 VAL   145      59.635  37.294  53.077  1.00  0.00           H  
ATOM   2199  CG2 VAL   145      59.234  34.764  50.753  1.00  0.00           C  
ATOM   2200 HG21 VAL   145      59.917  34.077  50.254  1.00  0.00           H  
ATOM   2201 HG22 VAL   145      58.578  34.204  51.420  1.00  0.00           H  
ATOM   2202 HG23 VAL   145      58.633  35.284  50.007  1.00  0.00           H  
ATOM   2203  C   VAL   145      61.499  37.886  51.330  1.00  0.00           C  
ATOM   2204  O   VAL   145      61.028  38.974  50.995  1.00  0.00           O  
ATOM   2205  N   LEU   146      62.473  37.750  52.244  1.00  0.00           N  
ATOM   2206  H   LEU   146      62.724  36.812  52.521  1.00  0.00           H  
ATOM   2207  CA  LEU   146      63.110  38.874  52.938  1.00  0.00           C  
ATOM   2208  HA  LEU   146      62.357  39.496  53.422  1.00  0.00           H  
ATOM   2209  CB  LEU   146      64.073  38.331  54.021  1.00  0.00           C  
ATOM   2210  HB2 LEU   146      63.388  37.757  54.646  1.00  0.00           H  
ATOM   2211  HB3 LEU   146      64.811  37.661  53.581  1.00  0.00           H  
ATOM   2212  CG  LEU   146      64.792  39.393  54.886  1.00  0.00           C  
ATOM   2213  HG  LEU   146      65.398  40.013  54.225  1.00  0.00           H  
ATOM   2214  CD1 LEU   146      63.801  40.286  55.663  1.00  0.00           C  
ATOM   2215 HD11 LEU   146      63.195  39.667  56.325  1.00  0.00           H  
ATOM   2216 HD12 LEU   146      64.355  41.015  56.255  1.00  0.00           H  
ATOM   2217 HD13 LEU   146      63.152  40.808  54.959  1.00  0.00           H  
ATOM   2218  CD2 LEU   146      65.830  38.729  55.817  1.00  0.00           C  
ATOM   2219 HD21 LEU   146      66.572  38.203  55.217  1.00  0.00           H  
ATOM   2220 HD22 LEU   146      66.323  39.494  56.416  1.00  0.00           H  
ATOM   2221 HD23 LEU   146      65.327  38.021  56.476  1.00  0.00           H  
ATOM   2222  C   LEU   146      63.812  39.833  51.942  1.00  0.00           C  
ATOM   2223  O   LEU   146      63.605  41.042  52.036  1.00  0.00           O  
ATOM   2224  N   ALA   147      64.576  39.287  50.977  1.00  0.00           N  
ATOM   2225  H   ALA   147      64.736  38.292  51.051  1.00  0.00           H  
ATOM   2226  CA  ALA   147      65.258  40.026  49.902  1.00  0.00           C  
ATOM   2227  HA  ALA   147      65.957  40.716  50.374  1.00  0.00           H  
ATOM   2228  CB  ALA   147      66.051  39.051  49.018  1.00  0.00           C  
ATOM   2229  HB1 ALA   147      65.363  38.359  48.532  1.00  0.00           H  
ATOM   2230  HB2 ALA   147      66.599  39.611  48.260  1.00  0.00           H  
ATOM   2231  HB3 ALA   147      66.754  38.491  49.634  1.00  0.00           H  
ATOM   2232  C   ALA   147      64.280  40.879  49.061  1.00  0.00           C  
ATOM   2233  O   ALA   147      64.530  42.070  48.873  1.00  0.00           O  
ATOM   2234  N   ALA   148      63.165  40.275  48.617  1.00  0.00           N  
ATOM   2235  H   ALA   148      63.088  39.280  48.772  1.00  0.00           H  
ATOM   2236  CA  ALA   148      62.098  40.947  47.866  1.00  0.00           C  
ATOM   2237  HA  ALA   148      62.553  41.434  47.004  1.00  0.00           H  
ATOM   2238  CB  ALA   148      61.086  39.906  47.364  1.00  0.00           C  
ATOM   2239  HB1 ALA   148      60.615  39.416  48.216  1.00  0.00           H  
ATOM   2240  HB2 ALA   148      60.323  40.401  46.763  1.00  0.00           H  
ATOM   2241  HB3 ALA   148      61.601  39.162  46.757  1.00  0.00           H  
ATOM   2242  C   ALA   148      61.384  42.039  48.689  1.00  0.00           C  
ATOM   2243  O   ALA   148      61.171  43.133  48.171  1.00  0.00           O  
ATOM   2244  N   LYS   149      61.043  41.754  49.954  1.00  0.00           N  
ATOM   2245  H   LYS   149      61.175  40.806  50.277  1.00  0.00           H  
ATOM   2246  CA  LYS   149      60.376  42.708  50.849  1.00  0.00           C  
ATOM   2247  HA  LYS   149      59.548  43.191  50.330  1.00  0.00           H  
ATOM   2248  CB  LYS   149      59.820  41.973  52.086  1.00  0.00           C  
ATOM   2249  HB2 LYS   149      60.604  41.315  52.461  1.00  0.00           H  
ATOM   2250  HB3 LYS   149      59.585  42.724  52.840  1.00  0.00           H  
ATOM   2251  CG  LYS   149      58.558  41.144  51.777  1.00  0.00           C  
ATOM   2252  HG2 LYS   149      57.807  41.819  51.367  1.00  0.00           H  
ATOM   2253  HG3 LYS   149      58.823  40.399  51.027  1.00  0.00           H  
ATOM   2254  CD  LYS   149      57.990  40.440  53.020  1.00  0.00           C  
ATOM   2255  HD2 LYS   149      58.720  39.701  53.349  1.00  0.00           H  
ATOM   2256  HD3 LYS   149      57.858  41.191  53.799  1.00  0.00           H  
ATOM   2257  CE  LYS   149      56.643  39.744  52.745  1.00  0.00           C  
ATOM   2258  HE2 LYS   149      55.944  40.495  52.377  1.00  0.00           H  
ATOM   2259  HE3 LYS   149      56.803  38.990  51.975  1.00  0.00           H  
ATOM   2260  NZ  LYS   149      56.087  39.104  53.951  1.00  0.00           N  
ATOM   2261  HZ1 LYS   149      55.938  39.803  54.665  1.00  0.00           H  
ATOM   2262  HZ2 LYS   149      55.208  38.663  53.723  1.00  0.00           H  
ATOM   2263  HZ3 LYS   149      56.735  38.408  54.292  1.00  0.00           H  
ATOM   2264  C   LYS   149      61.265  43.907  51.253  1.00  0.00           C  
ATOM   2265  O   LYS   149      60.732  45.002  51.417  1.00  0.00           O  
ATOM   2266  N   VAL   150      62.588  43.720  51.373  1.00  0.00           N  
ATOM   2267  H   VAL   150      62.932  42.771  51.414  1.00  0.00           H  
ATOM   2268  CA  VAL   150      63.552  44.819  51.538  1.00  0.00           C  
ATOM   2269  HA  VAL   150      63.226  45.563  52.265  1.00  0.00           H  
ATOM   2270  CB  VAL   150      64.954  44.284  51.966  1.00  0.00           C  
ATOM   2271  HB  VAL   150      65.142  43.402  51.354  1.00  0.00           H  
ATOM   2272  CG1 VAL   150      66.130  45.275  51.816  1.00  0.00           C  
ATOM   2273 HG11 VAL   150      65.943  46.157  52.428  1.00  0.00           H  
ATOM   2274 HG12 VAL   150      67.053  44.796  52.143  1.00  0.00           H  
ATOM   2275 HG13 VAL   150      66.225  45.572  50.772  1.00  0.00           H  
ATOM   2276  CG2 VAL   150      64.913  43.776  53.419  1.00  0.00           C  
ATOM   2277 HG21 VAL   150      64.185  42.969  53.502  1.00  0.00           H  
ATOM   2278 HG22 VAL   150      65.898  43.406  53.703  1.00  0.00           H  
ATOM   2279 HG23 VAL   150      64.627  44.593  54.082  1.00  0.00           H  
ATOM   2280  C   VAL   150      63.651  45.663  50.256  1.00  0.00           C  
ATOM   2281  O   VAL   150      63.637  46.892  50.331  1.00  0.00           O  
ATOM   2282  N   LEU   151      63.693  44.987  49.101  1.00  0.00           N  
ATOM   2283  H   LEU   151      63.811  43.985  49.152  1.00  0.00           H  
ATOM   2284  CA  LEU   151      63.732  45.622  47.790  1.00  0.00           C  
ATOM   2285  HA  LEU   151      64.513  46.381  47.758  1.00  0.00           H  
ATOM   2286  CB  LEU   151      64.037  44.554  46.715  1.00  0.00           C  
ATOM   2287  HB2 LEU   151      64.949  44.103  47.105  1.00  0.00           H  
ATOM   2288  HB3 LEU   151      63.243  43.808  46.695  1.00  0.00           H  
ATOM   2289  CG  LEU   151      64.292  45.074  45.282  1.00  0.00           C  
ATOM   2290  HG  LEU   151      63.370  45.531  44.922  1.00  0.00           H  
ATOM   2291  CD1 LEU   151      65.436  46.109  45.223  1.00  0.00           C  
ATOM   2292 HD11 LEU   151      66.358  45.653  45.583  1.00  0.00           H  
ATOM   2293 HD12 LEU   151      65.573  46.441  44.194  1.00  0.00           H  
ATOM   2294 HD13 LEU   151      65.185  46.965  45.850  1.00  0.00           H  
ATOM   2295  CD2 LEU   151      64.539  43.887  44.326  1.00  0.00           C  
ATOM   2296 HD21 LEU   151      63.665  43.236  44.321  1.00  0.00           H  
ATOM   2297 HD22 LEU   151      64.718  44.262  43.319  1.00  0.00           H  
ATOM   2298 HD23 LEU   151      65.409  43.323  44.663  1.00  0.00           H  
ATOM   2299  C   LEU   151      62.478  46.453  47.485  1.00  0.00           C  
ATOM   2300  O   LEU   151      62.600  47.560  46.965  1.00  0.00           O  
ATOM   2301  N   ASN   152      61.313  45.939  47.893  1.00  0.00           N  
ATOM   2302  H   ASN   152      61.361  44.995  48.250  1.00  0.00           H  
ATOM   2303  CA  ASN   152      60.001  46.581  47.805  1.00  0.00           C  
ATOM   2304  HA  ASN   152      59.719  46.742  46.765  1.00  0.00           H  
ATOM   2305  CB  ASN   152      58.950  45.650  48.465  1.00  0.00           C  
ATOM   2306  HB2 ASN   152      58.989  44.699  47.933  1.00  0.00           H  
ATOM   2307  HB3 ASN   152      59.240  45.496  49.505  1.00  0.00           H  
ATOM   2308  CG  ASN   152      57.510  46.171  48.430  1.00  0.00           C  
ATOM   2309  OD1 ASN   152      56.979  46.619  49.443  1.00  0.00           O  
ATOM   2310  ND2 ASN   152      56.856  46.108  47.279  1.00  0.00           N  
ATOM   2311 HD21 ASN   152      55.905  46.443  47.223  1.00  0.00           H  
ATOM   2312 HD22 ASN   152      57.312  45.725  46.463  1.00  0.00           H  
ATOM   2313  C   ASN   152      59.953  47.987  48.441  1.00  0.00           C  
ATOM   2314  O   ASN   152      59.248  48.852  47.931  1.00  0.00           O  
ATOM   2315  N   LEU   153      60.698  48.207  49.531  1.00  0.00           N  
ATOM   2316  H   LEU   153      61.231  47.440  49.916  1.00  0.00           H  
ATOM   2317  CA  LEU   153      60.731  49.494  50.229  1.00  0.00           C  
ATOM   2318  HA  LEU   153      59.720  49.883  50.354  1.00  0.00           H  
ATOM   2319  CB  LEU   153      61.365  49.306  51.628  1.00  0.00           C  
ATOM   2320  HB2 LEU   153      62.307  48.824  51.368  1.00  0.00           H  
ATOM   2321  HB3 LEU   153      61.568  50.258  52.119  1.00  0.00           H  
ATOM   2322  CG  LEU   153      60.567  48.393  52.586  1.00  0.00           C  
ATOM   2323  HG  LEU   153      60.280  47.490  52.048  1.00  0.00           H  
ATOM   2324  CD1 LEU   153      61.408  48.010  53.823  1.00  0.00           C  
ATOM   2325 HD11 LEU   153      61.694  48.913  54.362  1.00  0.00           H  
ATOM   2326 HD12 LEU   153      60.820  47.368  54.478  1.00  0.00           H  
ATOM   2327 HD13 LEU   153      62.304  47.479  53.503  1.00  0.00           H  
ATOM   2328  CD2 LEU   153      59.196  48.996  52.965  1.00  0.00           C  
ATOM   2329 HD21 LEU   153      58.600  49.141  52.064  1.00  0.00           H  
ATOM   2330 HD22 LEU   153      58.674  48.317  53.639  1.00  0.00           H  
ATOM   2331 HD23 LEU   153      59.345  49.956  53.460  1.00  0.00           H  
ATOM   2332  C   LEU   153      61.491  50.576  49.453  1.00  0.00           C  
ATOM   2333  O   LEU   153      61.174  51.758  49.598  1.00  0.00           O  
ATOM   2334  N   VAL   154      62.485  50.157  48.667  1.00  0.00           N  
ATOM   2335  H   VAL   154      62.644  49.163  48.588  1.00  0.00           H  
ATOM   2336  CA  VAL   154      63.361  51.055  47.933  1.00  0.00           C  
ATOM   2337  HA  VAL   154      63.347  52.064  48.345  1.00  0.00           H  
ATOM   2338  CB  VAL   154      64.833  50.538  47.930  1.00  0.00           C  
ATOM   2339  HB  VAL   154      64.857  49.613  47.354  1.00  0.00           H  
ATOM   2340  CG1 VAL   154      65.828  51.549  47.321  1.00  0.00           C  
ATOM   2341 HG11 VAL   154      65.804  52.474  47.897  1.00  0.00           H  
ATOM   2342 HG12 VAL   154      66.834  51.131  47.348  1.00  0.00           H  
ATOM   2343 HG13 VAL   154      65.549  51.757  46.288  1.00  0.00           H  
ATOM   2344  CG2 VAL   154      65.316  50.161  49.345  1.00  0.00           C  
ATOM   2345 HG21 VAL   154      64.680  49.373  49.749  1.00  0.00           H  
ATOM   2346 HG22 VAL   154      66.345  49.806  49.296  1.00  0.00           H  
ATOM   2347 HG23 VAL   154      65.264  51.037  49.992  1.00  0.00           H  
ATOM   2348  C   VAL   154      62.872  51.186  46.475  1.00  0.00           C  
ATOM   2349  O   VAL   154      62.707  52.308  45.995  1.00  0.00           O  
ATOM   2350  N   LEU   155      62.626  50.048  45.810  1.00  0.00           N  
ATOM   2351  H   LEU   155      62.786  49.193  46.324  1.00  0.00           H  
ATOM   2352  CA  LEU   155      62.242  49.949  44.404  1.00  0.00           C  
ATOM   2353  HA  LEU   155      61.885  50.917  44.052  1.00  0.00           H  
ATOM   2354  CB  LEU   155      63.451  49.520  43.532  1.00  0.00           C  
ATOM   2355  HB2 LEU   155      63.623  48.519  43.928  1.00  0.00           H  
ATOM   2356  HB3 LEU   155      63.149  49.450  42.487  1.00  0.00           H  
ATOM   2357  CG  LEU   155      64.753  50.346  43.637  1.00  0.00           C  
ATOM   2358  HG  LEU   155      65.032  50.433  44.687  1.00  0.00           H  
ATOM   2359  CD1 LEU   155      65.897  49.661  42.855  1.00  0.00           C  
ATOM   2360 HD11 LEU   155      65.618  49.574  41.805  1.00  0.00           H  
ATOM   2361 HD12 LEU   155      66.805  50.258  42.941  1.00  0.00           H  
ATOM   2362 HD13 LEU   155      66.075  48.668  43.267  1.00  0.00           H  
ATOM   2363  CD2 LEU   155      64.562  51.822  43.221  1.00  0.00           C  
ATOM   2364 HD21 LEU   155      63.819  52.289  43.868  1.00  0.00           H  
ATOM   2365 HD22 LEU   155      65.510  52.352  43.315  1.00  0.00           H  
ATOM   2366 HD23 LEU   155      64.222  51.867  42.186  1.00  0.00           H  
ATOM   2367  C   LEU   155      61.044  48.987  44.248  1.00  0.00           C  
ATOM   2368  O   LEU   155      61.231  47.867  43.766  1.00  0.00           O  
ATOM   2369  N   PRO   156      59.819  49.412  44.634  1.00  0.00           N  
ATOM   2370  CD  PRO   156      59.476  50.714  45.217  1.00  0.00           C  
ATOM   2371  HD2 PRO   156      59.959  51.494  44.629  1.00  0.00           H  
ATOM   2372  HD3 PRO   156      59.852  50.745  46.240  1.00  0.00           H  
ATOM   2373  CG  PRO   156      57.952  50.791  45.155  1.00  0.00           C  
ATOM   2374  HG2 PRO   156      57.631  51.286  44.239  1.00  0.00           H  
ATOM   2375  HG3 PRO   156      57.561  51.333  46.016  1.00  0.00           H  
ATOM   2376  CB  PRO   156      57.510  49.333  45.184  1.00  0.00           C  
ATOM   2377  HB2 PRO   156      56.564  49.197  44.660  1.00  0.00           H  
ATOM   2378  HB3 PRO   156      57.414  48.970  46.207  1.00  0.00           H  
ATOM   2379  CA  PRO   156      58.627  48.563  44.456  1.00  0.00           C  
ATOM   2380  HA  PRO   156      58.835  47.613  44.948  1.00  0.00           H  
ATOM   2381  C   PRO   156      58.245  48.306  42.983  1.00  0.00           C  
ATOM   2382  O   PRO   156      57.718  47.237  42.670  1.00  0.00           O  
ATOM   2383  N   ASN   157      58.529  49.294  42.121  1.00  0.00           N  
ATOM   2384  H   ASN   157      58.934  50.125  42.529  1.00  0.00           H  
ATOM   2385  CA  ASN   157      58.254  49.290  40.678  1.00  0.00           C  
ATOM   2386  HA  ASN   157      57.347  48.721  40.472  1.00  0.00           H  
ATOM   2387  CB  ASN   157      58.053  50.744  40.172  1.00  0.00           C  
ATOM   2388  HB2 ASN   157      58.930  51.319  40.469  1.00  0.00           H  
ATOM   2389  HB3 ASN   157      57.999  50.701  39.084  1.00  0.00           H  
ATOM   2390  CG  ASN   157      56.800  51.456  40.697  1.00  0.00           C  
ATOM   2391  OD1 ASN   157      56.030  50.916  41.486  1.00  0.00           O  
ATOM   2392  ND2 ASN   157      56.581  52.692  40.265  1.00  0.00           N  
ATOM   2393 HD21 ASN   157      55.768  53.199  40.585  1.00  0.00           H  
ATOM   2394 HD22 ASN   157      57.228  53.120  39.619  1.00  0.00           H  
ATOM   2395  C   ASN   157      59.381  48.600  39.894  1.00  0.00           C  
ATOM   2396  O   ASN   157      59.292  48.549  38.666  1.00  0.00           O  
ATOM   2397  N   LEU   158      60.417  48.081  40.578  1.00  0.00           N  
ATOM   2398  H   LEU   158      60.517  48.321  41.554  1.00  0.00           H  
ATOM   2399  CA  LEU   158      61.456  47.264  39.956  1.00  0.00           C  
ATOM   2400  HA  LEU   158      61.861  47.798  39.096  1.00  0.00           H  
ATOM   2401  CB  LEU   158      62.611  46.953  40.932  1.00  0.00           C  
ATOM   2402  HB2 LEU   158      62.955  47.954  41.192  1.00  0.00           H  
ATOM   2403  HB3 LEU   158      62.230  46.457  41.825  1.00  0.00           H  
ATOM   2404  CG  LEU   158      63.792  46.135  40.351  1.00  0.00           C  
ATOM   2405  HG  LEU   158      63.417  45.143  40.101  1.00  0.00           H  
ATOM   2406  CD1 LEU   158      64.412  46.782  39.094  1.00  0.00           C  
ATOM   2407 HD11 LEU   158      64.787  47.774  39.343  1.00  0.00           H  
ATOM   2408 HD12 LEU   158      65.234  46.163  38.734  1.00  0.00           H  
ATOM   2409 HD13 LEU   158      63.653  46.866  38.316  1.00  0.00           H  
ATOM   2410  CD2 LEU   158      64.855  45.876  41.437  1.00  0.00           C  
ATOM   2411 HD21 LEU   158      64.407  45.317  42.258  1.00  0.00           H  
ATOM   2412 HD22 LEU   158      65.677  45.300  41.012  1.00  0.00           H  
ATOM   2413 HD23 LEU   158      65.233  46.828  41.810  1.00  0.00           H  
ATOM   2414  C   LEU   158      60.829  45.973  39.388  1.00  0.00           C  
ATOM   2415  O   LEU   158      60.131  45.268  40.114  1.00  0.00           O  
ATOM   2416  N   SER   159      61.055  45.733  38.098  1.00  0.00           N  
ATOM   2417  H   SER   159      61.687  46.377  37.644  1.00  0.00           H  
ATOM   2418  CA  SER   159      60.473  44.658  37.303  1.00  0.00           C  
ATOM   2419  HA  SER   159      59.532  44.300  37.720  1.00  0.00           H  
ATOM   2420  CB  SER   159      60.194  45.276  35.911  1.00  0.00           C  
ATOM   2421  HB2 SER   159      59.400  46.010  36.049  1.00  0.00           H  
ATOM   2422  HB3 SER   159      61.109  45.784  35.606  1.00  0.00           H  
ATOM   2423  OG  SER   159      59.812  44.351  34.910  1.00  0.00           O  
ATOM   2424  HG  SER   159      59.660  44.817  34.085  1.00  0.00           H  
ATOM   2425  C   SER   159      61.457  43.473  37.215  1.00  0.00           C  
ATOM   2426  O   SER   159      62.674  43.674  37.199  1.00  0.00           O  
ATOM   2427  N   LEU   160      60.901  42.261  37.111  1.00  0.00           N  
ATOM   2428  H   LEU   160      59.903  42.239  37.265  1.00  0.00           H  
ATOM   2429  CA  LEU   160      61.602  40.991  36.931  1.00  0.00           C  
ATOM   2430  HA  LEU   160      62.454  40.923  37.608  1.00  0.00           H  
ATOM   2431  CB  LEU   160      60.623  39.830  37.248  1.00  0.00           C  
ATOM   2432  HB2 LEU   160      60.255  40.129  38.230  1.00  0.00           H  
ATOM   2433  HB3 LEU   160      59.797  39.826  36.537  1.00  0.00           H  
ATOM   2434  CG  LEU   160      61.235  38.410  37.337  1.00  0.00           C  
ATOM   2435  HG  LEU   160      61.643  38.158  36.358  1.00  0.00           H  
ATOM   2436  CD1 LEU   160      62.351  38.313  38.400  1.00  0.00           C  
ATOM   2437 HD11 LEU   160      61.944  38.565  39.379  1.00  0.00           H  
ATOM   2438 HD12 LEU   160      62.746  37.297  38.421  1.00  0.00           H  
ATOM   2439 HD13 LEU   160      63.152  39.009  38.151  1.00  0.00           H  
ATOM   2440  CD2 LEU   160      60.139  37.347  37.559  1.00  0.00           C  
ATOM   2441 HD21 LEU   160      59.434  37.372  36.728  1.00  0.00           H  
ATOM   2442 HD22 LEU   160      60.596  36.359  37.618  1.00  0.00           H  
ATOM   2443 HD23 LEU   160      59.610  37.558  38.489  1.00  0.00           H  
ATOM   2444  C   LEU   160      62.274  40.835  35.557  1.00  0.00           C  
ATOM   2445  O   LEU   160      63.220  40.057  35.422  1.00  0.00           O  
ATOM   2446  N   GLY   161      61.782  41.576  34.563  1.00  0.00           N  
ATOM   2447  H   GLY   161      61.119  42.301  34.797  1.00  0.00           H  
ATOM   2448  CA  GLY   161      62.146  41.398  33.163  1.00  0.00           C  
ATOM   2449  HA2 GLY   161      62.321  42.362  32.684  1.00  0.00           H  
ATOM   2450  HA3 GLY   161      63.039  40.780  33.072  1.00  0.00           H  
ATOM   2451  C   GLY   161      60.986  40.699  32.462  1.00  0.00           C  
ATOM   2452  O   GLY   161      60.373  39.805  33.056  1.00  0.00           O  
ATOM   2453  N   PRO   162      60.652  41.097  31.217  1.00  0.00           N  
ATOM   2454  CD  PRO   162      61.141  42.290  30.518  1.00  0.00           C  
ATOM   2455  HD2 PRO   162      62.138  42.083  30.130  1.00  0.00           H  
ATOM   2456  HD3 PRO   162      61.192  43.115  31.229  1.00  0.00           H  
ATOM   2457  CG  PRO   162      60.124  42.539  29.413  1.00  0.00           C  
ATOM   2458  HG2 PRO   162      60.587  43.024  28.554  1.00  0.00           H  
ATOM   2459  HG3 PRO   162      59.296  43.150  29.772  1.00  0.00           H  
ATOM   2460  CB  PRO   162      59.654  41.138  29.071  1.00  0.00           C  
ATOM   2461  HB2 PRO   162      60.324  40.644  28.367  1.00  0.00           H  
ATOM   2462  HB3 PRO   162      58.645  41.160  28.658  1.00  0.00           H  
ATOM   2463  CA  PRO   162      59.656  40.383  30.415  1.00  0.00           C  
ATOM   2464  HA  PRO   162      58.700  40.499  30.926  1.00  0.00           H  
ATOM   2465  C   PRO   162      59.945  38.890  30.204  1.00  0.00           C  
ATOM   2466  O   PRO   162      61.081  38.516  29.901  1.00  0.00           O  
ATOM   2467  N   ILE   163      58.899  38.074  30.352  1.00  0.00           N  
ATOM   2468  H   ILE   163      58.056  38.463  30.751  1.00  0.00           H  
ATOM   2469  CA  ILE   163      58.914  36.655  30.016  1.00  0.00           C  
ATOM   2470  HA  ILE   163      59.796  36.115  30.361  1.00  0.00           H  
ATOM   2471  CB  ILE   163      57.626  35.960  30.572  1.00  0.00           C  
ATOM   2472  HB  ILE   163      57.606  36.135  31.648  1.00  0.00           H  
ATOM   2473  CG2 ILE   163      56.310  36.471  29.942  1.00  0.00           C  
ATOM   2474 HG21 ILE   163      56.329  36.296  28.866  1.00  0.00           H  
ATOM   2475 HG22 ILE   163      55.466  35.939  30.381  1.00  0.00           H  
ATOM   2476 HG23 ILE   163      56.205  37.539  30.134  1.00  0.00           H  
ATOM   2477  CG1 ILE   163      57.650  34.414  30.509  1.00  0.00           C  
ATOM   2478 HG12 ILE   163      56.712  34.064  30.940  1.00  0.00           H  
ATOM   2479 HG13 ILE   163      57.689  34.139  29.455  1.00  0.00           H  
ATOM   2480  CD1 ILE   163      58.828  33.766  31.251  1.00  0.00           C  
ATOM   2481 HD11 ILE   163      58.789  34.040  32.305  1.00  0.00           H  
ATOM   2482 HD12 ILE   163      58.766  32.682  31.155  1.00  0.00           H  
ATOM   2483 HD13 ILE   163      59.766  34.116  30.820  1.00  0.00           H  
ATOM   2484  C   ILE   163      59.012  36.454  28.489  1.00  0.00           C  
ATOM   2485  O   ILE   163      58.551  37.303  27.719  1.00  0.00           O  
ATOM   2486  N   ASP   164      59.609  35.331  28.078  1.00  0.00           N  
ATOM   2487  H   ASP   164      60.140  34.802  28.754  1.00  0.00           H  
ATOM   2488  CA  ASP   164      59.621  34.887  26.687  1.00  0.00           C  
ATOM   2489  HA  ASP   164      59.840  35.737  26.041  1.00  0.00           H  
ATOM   2490  CB  ASP   164      60.689  33.795  26.445  1.00  0.00           C  
ATOM   2491  HB2 ASP   164      61.593  34.247  26.853  1.00  0.00           H  
ATOM   2492  HB3 ASP   164      60.448  32.893  27.008  1.00  0.00           H  
ATOM   2493  CG  ASP   164      60.919  33.432  24.975  1.00  0.00           C  
ATOM   2494  OD1 ASP   164      59.971  33.469  24.162  1.00  0.00           O  
ATOM   2495  OD2 ASP   164      62.053  33.014  24.665  1.00  0.00           O  
ATOM   2496  C   ASP   164      58.201  34.430  26.313  1.00  0.00           C  
ATOM   2497  O   ASP   164      57.723  33.433  26.852  1.00  0.00           O  
ATOM   2498  N   SER   165      57.544  35.174  25.418  1.00  0.00           N  
ATOM   2499  H   SER   165      57.999  36.025  25.121  1.00  0.00           H  
ATOM   2500  CA  SER   165      56.176  34.927  24.970  1.00  0.00           C  
ATOM   2501  HA  SER   165      55.502  34.819  25.820  1.00  0.00           H  
ATOM   2502  CB  SER   165      55.719  36.131  24.131  1.00  0.00           C  
ATOM   2503  HB2 SER   165      54.705  35.933  23.784  1.00  0.00           H  
ATOM   2504  HB3 SER   165      55.716  37.009  24.777  1.00  0.00           H  
ATOM   2505  OG  SER   165      56.563  36.367  23.016  1.00  0.00           O  
ATOM   2506  HG  SER   165      56.239  37.125  22.524  1.00  0.00           H  
ATOM   2507  C   SER   165      55.978  33.569  24.262  1.00  0.00           C  
ATOM   2508  O   SER   165      54.838  33.115  24.166  1.00  0.00           O  
ATOM   2509  N   SER   166      57.060  32.902  23.829  1.00  0.00           N  
ATOM   2510  H   SER   166      57.937  33.398  23.765  1.00  0.00           H  
ATOM   2511  CA  SER   166      56.976  31.568  23.247  1.00  0.00           C  
ATOM   2512  HA  SER   166      56.093  31.495  22.612  1.00  0.00           H  
ATOM   2513  CB  SER   166      58.226  31.278  22.389  1.00  0.00           C  
ATOM   2514  HB2 SER   166      58.032  30.364  21.828  1.00  0.00           H  
ATOM   2515  HB3 SER   166      58.346  32.110  21.696  1.00  0.00           H  
ATOM   2516  OG  SER   166      59.410  31.123  23.150  1.00  0.00           O  
ATOM   2517  HG  SER   166      60.147  30.946  22.562  1.00  0.00           H  
ATOM   2518  C   SER   166      56.631  30.454  24.264  1.00  0.00           C  
ATOM   2519  O   SER   166      56.190  29.391  23.829  1.00  0.00           O  
ATOM   2520  N   VAL   167      56.775  30.693  25.580  1.00  0.00           N  
ATOM   2521  H   VAL   167      57.218  31.553  25.871  1.00  0.00           H  
ATOM   2522  CA  VAL   167      56.406  29.714  26.614  1.00  0.00           C  
ATOM   2523  HA  VAL   167      56.464  28.664  26.328  1.00  0.00           H  
ATOM   2524  CB  VAL   167      57.195  29.913  27.947  1.00  0.00           C  
ATOM   2525  HB  VAL   167      57.013  29.047  28.584  1.00  0.00           H  
ATOM   2526  CG1 VAL   167      58.708  30.062  27.703  1.00  0.00           C  
ATOM   2527 HG11 VAL   167      58.890  30.928  27.067  1.00  0.00           H  
ATOM   2528 HG12 VAL   167      59.218  30.198  28.656  1.00  0.00           H  
ATOM   2529 HG13 VAL   167      59.087  29.165  27.213  1.00  0.00           H  
ATOM   2530  CG2 VAL   167      56.677  30.998  28.916  1.00  0.00           C  
ATOM   2531 HG21 VAL   167      55.655  30.762  29.214  1.00  0.00           H  
ATOM   2532 HG22 VAL   167      57.314  31.031  29.800  1.00  0.00           H  
ATOM   2533 HG23 VAL   167      56.695  31.968  28.419  1.00  0.00           H  
ATOM   2534  C   VAL   167      54.885  29.705  26.908  1.00  0.00           C  
ATOM   2535  O   VAL   167      54.423  28.843  27.655  1.00  0.00           O  
ATOM   2536  N   LEU   168      54.135  30.660  26.341  1.00  0.00           N  
ATOM   2537  H   LEU   168      54.604  31.345  25.766  1.00  0.00           H  
ATOM   2538  CA  LEU   168      52.705  30.826  26.587  1.00  0.00           C  
ATOM   2539  HA  LEU   168      52.482  30.594  27.629  1.00  0.00           H  
ATOM   2540  CB  LEU   168      52.265  32.279  26.300  1.00  0.00           C  
ATOM   2541  HB2 LEU   168      52.900  32.537  25.453  1.00  0.00           H  
ATOM   2542  HB3 LEU   168      51.219  32.336  25.999  1.00  0.00           H  
ATOM   2543  CG  LEU   168      52.523  33.270  27.458  1.00  0.00           C  
ATOM   2544  HG  LEU   168      51.943  32.918  28.311  1.00  0.00           H  
ATOM   2545  CD1 LEU   168      54.005  33.409  27.866  1.00  0.00           C  
ATOM   2546 HD11 LEU   168      54.585  33.761  27.014  1.00  0.00           H  
ATOM   2547 HD12 LEU   168      54.091  34.124  28.684  1.00  0.00           H  
ATOM   2548 HD13 LEU   168      54.386  32.440  28.189  1.00  0.00           H  
ATOM   2549  CD2 LEU   168      51.897  34.640  27.139  1.00  0.00           C  
ATOM   2550 HD21 LEU   168      50.822  34.526  27.002  1.00  0.00           H  
ATOM   2551 HD22 LEU   168      52.087  35.328  27.963  1.00  0.00           H  
ATOM   2552 HD23 LEU   168      52.339  35.038  26.226  1.00  0.00           H  
ATOM   2553  C   LEU   168      51.856  29.822  25.788  1.00  0.00           C  
ATOM   2554  O   LEU   168      50.868  29.316  26.319  1.00  0.00           O  
ATOM   2555  N   SER   169      52.241  29.548  24.540  1.00  0.00           N  
ATOM   2556  H   SER   169      53.088  29.989  24.210  1.00  0.00           H  
ATOM   2557  CA  SER   169      51.491  28.712  23.612  1.00  0.00           C  
ATOM   2558  HA  SER   169      51.044  27.868  24.137  1.00  0.00           H  
ATOM   2559  CB  SER   169      50.360  29.550  22.971  1.00  0.00           C  
ATOM   2560  HB2 SER   169      49.639  29.793  23.751  1.00  0.00           H  
ATOM   2561  HB3 SER   169      50.801  30.470  22.586  1.00  0.00           H  
ATOM   2562  OG  SER   169      49.705  28.865  21.920  1.00  0.00           O  
ATOM   2563  HG  SER   169      49.014  29.423  21.556  1.00  0.00           H  
ATOM   2564  C   SER   169      52.467  28.145  22.571  1.00  0.00           C  
ATOM   2565  O   SER   169      53.375  28.864  22.146  1.00  0.00           O  
ATOM   2566  N   ARG   170      52.245  26.894  22.138  1.00  0.00           N  
ATOM   2567  H   ARG   170      51.629  26.299  22.673  1.00  0.00           H  
ATOM   2568  CA  ARG   170      52.924  26.322  20.971  1.00  0.00           C  
ATOM   2569  HA  ARG   170      53.982  26.583  20.999  1.00  0.00           H  
ATOM   2570  CB  ARG   170      52.797  24.798  20.960  1.00  0.00           C  
ATOM   2571  HB2 ARG   170      51.733  24.561  20.952  1.00  0.00           H  
ATOM   2572  HB3 ARG   170      53.255  24.441  20.038  1.00  0.00           H  
ATOM   2573  CG  ARG   170      53.465  24.112  22.162  1.00  0.00           C  
ATOM   2574  HG2 ARG   170      54.542  24.263  22.098  1.00  0.00           H  
ATOM   2575  HG3 ARG   170      53.089  24.567  23.079  1.00  0.00           H  
ATOM   2576  CD  ARG   170      53.162  22.618  22.175  1.00  0.00           C  
ATOM   2577  HD2 ARG   170      53.466  22.162  21.233  1.00  0.00           H  
ATOM   2578  HD3 ARG   170      53.686  22.133  22.999  1.00  0.00           H  
ATOM   2579  NE  ARG   170      51.723  22.416  22.351  1.00  0.00           N  
ATOM   2580  HE  ARG   170      51.230  23.243  22.656  1.00  0.00           H  
ATOM   2581  CZ  ARG   170      51.030  21.292  22.174  1.00  0.00           C  
ATOM   2582  NH1 ARG   170      51.636  20.126  21.948  1.00  0.00           N  
ATOM   2583 HH11 ARG   170      52.644  20.084  21.908  1.00  0.00           H  
ATOM   2584 HH12 ARG   170      51.084  19.290  21.818  1.00  0.00           H  
ATOM   2585  NH2 ARG   170      49.710  21.377  22.211  1.00  0.00           N  
ATOM   2586 HH21 ARG   170      49.269  22.272  22.369  1.00  0.00           H  
ATOM   2587 HH22 ARG   170      49.150  20.547  22.081  1.00  0.00           H  
ATOM   2588  C   ARG   170      52.424  26.902  19.635  1.00  0.00           C  
ATOM   2589  O   ARG   170      53.096  26.725  18.617  1.00  0.00           O  
ATOM   2590  N   ASN   171      51.261  27.562  19.638  1.00  0.00           N  
ATOM   2591  H   ASN   171      50.751  27.620  20.508  1.00  0.00           H  
ATOM   2592  CA  ASN   171      50.646  28.114  18.439  1.00  0.00           C  
ATOM   2593  HA  ASN   171      50.887  27.495  17.575  1.00  0.00           H  
ATOM   2594  CB  ASN   171      49.115  28.151  18.607  1.00  0.00           C  
ATOM   2595  HB2 ASN   171      48.829  27.235  19.123  1.00  0.00           H  
ATOM   2596  HB3 ASN   171      48.850  29.012  19.222  1.00  0.00           H  
ATOM   2597  CG  ASN   171      48.339  28.233  17.290  1.00  0.00           C  
ATOM   2598  OD1 ASN   171      48.860  28.647  16.256  1.00  0.00           O  
ATOM   2599  ND2 ASN   171      47.066  27.857  17.321  1.00  0.00           N  
ATOM   2600 HD21 ASN   171      46.511  27.893  16.478  1.00  0.00           H  
ATOM   2601 HD22 ASN   171      46.658  27.537  18.188  1.00  0.00           H  
ATOM   2602  C   ASN   171      51.251  29.499  18.134  1.00  0.00           C  
ATOM   2603  O   ASN   171      50.902  30.476  18.798  1.00  0.00           O  
ATOM   2604  N   LYS   172      52.159  29.551  17.142  1.00  0.00           N  
ATOM   2605  H   LYS   172      52.371  28.660  16.718  1.00  0.00           H  
ATOM   2606  CA  LYS   172      52.920  30.733  16.702  1.00  0.00           C  
ATOM   2607  HA  LYS   172      53.579  31.072  17.501  1.00  0.00           H  
ATOM   2608  CB  LYS   172      53.780  30.378  15.471  1.00  0.00           C  
ATOM   2609  HB2 LYS   172      53.107  30.005  14.699  1.00  0.00           H  
ATOM   2610  HB3 LYS   172      54.252  31.298  15.127  1.00  0.00           H  
ATOM   2611  CG  LYS   172      54.866  29.320  15.762  1.00  0.00           C  
ATOM   2612  HG2 LYS   172      55.524  29.739  16.524  1.00  0.00           H  
ATOM   2613  HG3 LYS   172      54.358  28.443  16.164  1.00  0.00           H  
ATOM   2614  CD  LYS   172      55.699  28.912  14.532  1.00  0.00           C  
ATOM   2615  HD2 LYS   172      56.304  28.055  14.827  1.00  0.00           H  
ATOM   2616  HD3 LYS   172      54.995  28.609  13.757  1.00  0.00           H  
ATOM   2617  CE  LYS   172      56.617  30.026  13.986  1.00  0.00           C  
ATOM   2618  HE2 LYS   172      55.988  30.854  13.660  1.00  0.00           H  
ATOM   2619  HE3 LYS   172      57.264  30.360  14.797  1.00  0.00           H  
ATOM   2620  NZ  LYS   172      57.443  29.563  12.858  1.00  0.00           N  
ATOM   2621  HZ1 LYS   172      56.843  29.254  12.106  1.00  0.00           H  
ATOM   2622  HZ2 LYS   172      58.026  30.322  12.534  1.00  0.00           H  
ATOM   2623  HZ3 LYS   172      58.026  28.796  13.161  1.00  0.00           H  
ATOM   2624  C   LYS   172      52.019  31.964  16.422  1.00  0.00           C  
ATOM   2625  O   LYS   172      52.344  33.063  16.867  1.00  0.00           O  
ATOM   2626  N   THR   173      50.876  31.751  15.752  1.00  0.00           N  
ATOM   2627  H   THR   173      50.726  30.814  15.406  1.00  0.00           H  
ATOM   2628  CA  THR   173      49.868  32.775  15.448  1.00  0.00           C  
ATOM   2629  HA  THR   173      50.312  33.612  14.909  1.00  0.00           H  
ATOM   2630  CB  THR   173      48.730  32.173  14.579  1.00  0.00           C  
ATOM   2631  HB  THR   173      48.180  31.480  15.215  1.00  0.00           H  
ATOM   2632  CG2 THR   173      47.757  33.208  13.988  1.00  0.00           C  
ATOM   2633 HG21 THR   173      48.306  33.902  13.351  1.00  0.00           H  
ATOM   2634 HG22 THR   173      46.997  32.697  13.397  1.00  0.00           H  
ATOM   2635 HG23 THR   173      47.277  33.760  14.797  1.00  0.00           H  
ATOM   2636  OG1 THR   173      49.297  31.439  13.500  1.00  0.00           O  
ATOM   2637  HG1 THR   173      48.594  31.067  12.962  1.00  0.00           H  
ATOM   2638  C   THR   173      49.247  33.416  16.711  1.00  0.00           C  
ATOM   2639  O   THR   173      49.058  34.633  16.748  1.00  0.00           O  
ATOM   2640  N   GLU   174      48.998  32.604  17.747  1.00  0.00           N  
ATOM   2641  H   GLU   174      49.146  31.613  17.619  1.00  0.00           H  
ATOM   2642  CA  GLU   174      48.378  33.057  18.989  1.00  0.00           C  
ATOM   2643  HA  GLU   174      47.620  33.809  18.769  1.00  0.00           H  
ATOM   2644  CB  GLU   174      47.706  31.882  19.722  1.00  0.00           C  
ATOM   2645  HB2 GLU   174      48.510  31.220  20.043  1.00  0.00           H  
ATOM   2646  HB3 GLU   174      47.214  32.306  20.598  1.00  0.00           H  
ATOM   2647  CG  GLU   174      46.673  31.076  18.889  1.00  0.00           C  
ATOM   2648  HG2 GLU   174      47.273  30.675  18.072  1.00  0.00           H  
ATOM   2649  HG3 GLU   174      46.297  30.255  19.500  1.00  0.00           H  
ATOM   2650  CD  GLU   174      45.494  31.866  18.315  1.00  0.00           C  
ATOM   2651  OE1 GLU   174      44.495  32.077  19.037  1.00  0.00           O  
ATOM   2652  OE2 GLU   174      45.554  32.208  17.118  1.00  0.00           O  
ATOM   2653  C   GLU   174      49.368  33.844  19.874  1.00  0.00           C  
ATOM   2654  O   GLU   174      48.957  34.809  20.521  1.00  0.00           O  
ATOM   2655  N   VAL   175      50.662  33.482  19.829  1.00  0.00           N  
ATOM   2656  H   VAL   175      50.873  32.583  19.421  1.00  0.00           H  
ATOM   2657  CA  VAL   175      51.764  34.257  20.415  1.00  0.00           C  
ATOM   2658  HA  VAL   175      51.575  34.530  21.453  1.00  0.00           H  
ATOM   2659  CB  VAL   175      53.117  33.487  20.340  1.00  0.00           C  
ATOM   2660  HB  VAL   175      53.244  33.175  19.303  1.00  0.00           H  
ATOM   2661  CG1 VAL   175      54.350  34.299  20.787  1.00  0.00           C  
ATOM   2662 HG11 VAL   175      54.224  34.611  21.824  1.00  0.00           H  
ATOM   2663 HG12 VAL   175      55.244  33.681  20.700  1.00  0.00           H  
ATOM   2664 HG13 VAL   175      54.455  35.180  20.153  1.00  0.00           H  
ATOM   2665  CG2 VAL   175      53.056  32.180  21.154  1.00  0.00           C  
ATOM   2666 HG21 VAL   175      52.268  31.540  20.757  1.00  0.00           H  
ATOM   2667 HG22 VAL   175      54.013  31.663  21.084  1.00  0.00           H  
ATOM   2668 HG23 VAL   175      52.844  32.411  22.198  1.00  0.00           H  
ATOM   2669  C   VAL   175      51.879  35.646  19.751  1.00  0.00           C  
ATOM   2670  O   VAL   175      51.963  36.650  20.458  1.00  0.00           O  
ATOM   2671  N   ASP   176      51.785  35.689  18.415  1.00  0.00           N  
ATOM   2672  H   ASP   176      51.845  34.816  17.911  1.00  0.00           H  
ATOM   2673  CA  ASP   176      51.752  36.935  17.645  1.00  0.00           C  
ATOM   2674  HA  ASP   176      52.601  37.537  17.968  1.00  0.00           H  
ATOM   2675  CB  ASP   176      51.818  36.770  16.103  1.00  0.00           C  
ATOM   2676  HB2 ASP   176      50.985  36.077  15.980  1.00  0.00           H  
ATOM   2677  HB3 ASP   176      51.600  37.697  15.573  1.00  0.00           H  
ATOM   2678  CG  ASP   176      53.089  36.144  15.533  1.00  0.00           C  
ATOM   2679  OD1 ASP   176      54.168  36.288  16.143  1.00  0.00           O  
ATOM   2680  OD2 ASP   176      53.023  35.664  14.383  1.00  0.00           O  
ATOM   2681  C   ASP   176      50.564  37.856  18.001  1.00  0.00           C  
ATOM   2682  O   ASP   176      50.777  39.058  18.168  1.00  0.00           O  
ATOM   2683  N   ILE   177      49.345  37.303  18.127  1.00  0.00           N  
ATOM   2684  H   ILE   177      49.245  36.346  17.821  1.00  0.00           H  
ATOM   2685  CA  ILE   177      48.133  38.032  18.552  1.00  0.00           C  
ATOM   2686  HA  ILE   177      48.009  38.965  18.002  1.00  0.00           H  
ATOM   2687  CB  ILE   177      46.849  37.160  18.393  1.00  0.00           C  
ATOM   2688  HB  ILE   177      47.094  36.176  18.792  1.00  0.00           H  
ATOM   2689  CG2 ILE   177      45.585  37.702  19.099  1.00  0.00           C  
ATOM   2690 HG21 ILE   177      45.339  38.686  18.700  1.00  0.00           H  
ATOM   2691 HG22 ILE   177      44.751  37.022  18.926  1.00  0.00           H  
ATOM   2692 HG23 ILE   177      45.772  37.781  20.170  1.00  0.00           H  
ATOM   2693  CG1 ILE   177      46.545  36.941  16.891  1.00  0.00           C  
ATOM   2694 HG12 ILE   177      46.187  37.891  16.494  1.00  0.00           H  
ATOM   2695 HG13 ILE   177      47.486  36.677  16.408  1.00  0.00           H  
ATOM   2696  CD1 ILE   177      45.504  35.847  16.615  1.00  0.00           C  
ATOM   2697 HD11 ILE   177      44.563  36.111  17.097  1.00  0.00           H  
ATOM   2698 HD12 ILE   177      45.348  35.756  15.540  1.00  0.00           H  
ATOM   2699 HD13 ILE   177      45.861  34.897  17.012  1.00  0.00           H  
ATOM   2700  C   ILE   177      48.276  38.592  19.979  1.00  0.00           C  
ATOM   2701  O   ILE   177      47.940  39.753  20.201  1.00  0.00           O  
ATOM   2702  N   TYR   178      48.843  37.791  20.892  1.00  0.00           N  
ATOM   2703  H   TYR   178      48.910  36.809  20.667  1.00  0.00           H  
ATOM   2704  CA  TYR   178      49.220  38.221  22.237  1.00  0.00           C  
ATOM   2705  HA  TYR   178      48.356  38.643  22.750  1.00  0.00           H  
ATOM   2706  CB  TYR   178      49.742  37.007  23.058  1.00  0.00           C  
ATOM   2707  HB2 TYR   178      48.845  36.446  23.320  1.00  0.00           H  
ATOM   2708  HB3 TYR   178      50.360  36.411  22.387  1.00  0.00           H  
ATOM   2709  CG  TYR   178      50.530  37.326  24.326  1.00  0.00           C  
ATOM   2710  CD1 TYR   178      49.864  37.468  25.560  1.00  0.00           C  
ATOM   2711  HD1 TYR   178      48.789  37.295  25.619  1.00  0.00           H  
ATOM   2712  CE1 TYR   178      50.583  37.833  26.716  1.00  0.00           C  
ATOM   2713  HE1 TYR   178      50.060  37.949  27.666  1.00  0.00           H  
ATOM   2714  CZ  TYR   178      51.971  38.059  26.644  1.00  0.00           C  
ATOM   2715  OH  TYR   178      52.659  38.426  27.764  1.00  0.00           O  
ATOM   2716  HH  TYR   178      52.099  38.500  28.541  1.00  0.00           H  
ATOM   2717  CE2 TYR   178      52.645  37.894  25.419  1.00  0.00           C  
ATOM   2718  HE2 TYR   178      53.721  38.060  25.362  1.00  0.00           H  
ATOM   2719  CD2 TYR   178      51.929  37.514  24.268  1.00  0.00           C  
ATOM   2720  HD2 TYR   178      52.454  37.363  23.325  1.00  0.00           H  
ATOM   2721  C   TYR   178      50.195  39.417  22.238  1.00  0.00           C  
ATOM   2722  O   TYR   178      49.923  40.443  22.863  1.00  0.00           O  
ATOM   2723  N   ASN   179      51.305  39.284  21.503  1.00  0.00           N  
ATOM   2724  H   ASN   179      51.420  38.411  21.009  1.00  0.00           H  
ATOM   2725  CA  ASN   179      52.379  40.280  21.416  1.00  0.00           C  
ATOM   2726  HA  ASN   179      52.696  40.583  22.414  1.00  0.00           H  
ATOM   2727  CB  ASN   179      53.596  39.662  20.674  1.00  0.00           C  
ATOM   2728  HB2 ASN   179      53.246  38.968  19.909  1.00  0.00           H  
ATOM   2729  HB3 ASN   179      54.118  40.492  20.199  1.00  0.00           H  
ATOM   2730  CG  ASN   179      54.575  38.928  21.588  1.00  0.00           C  
ATOM   2731  OD1 ASN   179      54.694  37.709  21.539  1.00  0.00           O  
ATOM   2732  ND2 ASN   179      55.326  39.657  22.408  1.00  0.00           N  
ATOM   2733 HD21 ASN   179      55.983  39.202  23.025  1.00  0.00           H  
ATOM   2734 HD22 ASN   179      55.236  40.663  22.410  1.00  0.00           H  
ATOM   2735  C   ASN   179      51.975  41.599  20.720  1.00  0.00           C  
ATOM   2736  O   ASN   179      52.811  42.502  20.666  1.00  0.00           O  
ATOM   2737  N   SER   180      50.756  41.707  20.176  1.00  0.00           N  
ATOM   2738  H   SER   180      50.173  40.882  20.178  1.00  0.00           H  
ATOM   2739  CA  SER   180      50.300  42.876  19.424  1.00  0.00           C  
ATOM   2740  HA  SER   180      50.971  43.720  19.580  1.00  0.00           H  
ATOM   2741  CB  SER   180      50.291  42.523  17.919  1.00  0.00           C  
ATOM   2742  HB2 SER   180      49.943  43.402  17.376  1.00  0.00           H  
ATOM   2743  HB3 SER   180      51.316  42.298  17.626  1.00  0.00           H  
ATOM   2744  OG  SER   180      49.457  41.416  17.611  1.00  0.00           O  
ATOM   2745  HG  SER   180      49.490  41.243  16.667  1.00  0.00           H  
ATOM   2746  C   SER   180      48.977  43.484  19.949  1.00  0.00           C  
ATOM   2747  O   SER   180      48.507  44.464  19.367  1.00  0.00           O  
ATOM   2748  N   ASP   181      48.402  42.948  21.037  1.00  0.00           N  
ATOM   2749  H   ASP   181      48.867  42.158  21.461  1.00  0.00           H  
ATOM   2750  CA  ASP   181      47.124  43.403  21.620  1.00  0.00           C  
ATOM   2751  HA  ASP   181      46.458  43.772  20.840  1.00  0.00           H  
ATOM   2752  CB  ASP   181      46.440  42.212  22.330  1.00  0.00           C  
ATOM   2753  HB2 ASP   181      46.624  41.314  21.740  1.00  0.00           H  
ATOM   2754  HB3 ASP   181      46.938  42.120  23.295  1.00  0.00           H  
ATOM   2755  CG  ASP   181      44.936  42.380  22.547  1.00  0.00           C  
ATOM   2756  OD1 ASP   181      44.447  43.528  22.520  1.00  0.00           O  
ATOM   2757  OD2 ASP   181      44.271  41.333  22.711  1.00  0.00           O  
ATOM   2758  C   ASP   181      47.415  44.562  22.591  1.00  0.00           C  
ATOM   2759  O   ASP   181      48.128  44.326  23.572  1.00  0.00           O  
ATOM   2760  N   PRO   182      46.958  45.804  22.301  1.00  0.00           N  
ATOM   2761  CD  PRO   182      46.114  46.203  21.171  1.00  0.00           C  
ATOM   2762  HD2 PRO   182      45.276  45.509  21.103  1.00  0.00           H  
ATOM   2763  HD3 PRO   182      46.707  46.146  20.259  1.00  0.00           H  
ATOM   2764  CG  PRO   182      45.671  47.627  21.488  1.00  0.00           C  
ATOM   2765  HG2 PRO   182      44.746  47.629  22.065  1.00  0.00           H  
ATOM   2766  HG3 PRO   182      45.530  48.204  20.574  1.00  0.00           H  
ATOM   2767  CB  PRO   182      46.833  48.174  22.301  1.00  0.00           C  
ATOM   2768  HB2 PRO   182      46.544  48.986  22.969  1.00  0.00           H  
ATOM   2769  HB3 PRO   182      47.622  48.517  21.632  1.00  0.00           H  
ATOM   2770  CA  PRO   182      47.328  46.971  23.124  1.00  0.00           C  
ATOM   2771  HA  PRO   182      48.417  46.991  23.163  1.00  0.00           H  
ATOM   2772  C   PRO   182      46.764  46.970  24.557  1.00  0.00           C  
ATOM   2773  O   PRO   182      47.268  47.721  25.393  1.00  0.00           O  
ATOM   2774  N   LEU   183      45.745  46.145  24.822  1.00  0.00           N  
ATOM   2775  H   LEU   183      45.313  45.676  24.038  1.00  0.00           H  
ATOM   2776  CA  LEU   183      45.147  45.978  26.143  1.00  0.00           C  
ATOM   2777  HA  LEU   183      45.201  46.908  26.709  1.00  0.00           H  
ATOM   2778  CB  LEU   183      43.665  45.590  25.975  1.00  0.00           C  
ATOM   2779  HB2 LEU   183      43.738  44.694  25.358  1.00  0.00           H  
ATOM   2780  HB3 LEU   183      43.206  45.336  26.931  1.00  0.00           H  
ATOM   2781  CG  LEU   183      42.796  46.645  25.250  1.00  0.00           C  
ATOM   2782  HG  LEU   183      43.266  46.891  24.298  1.00  0.00           H  
ATOM   2783  CD1 LEU   183      41.372  46.109  24.997  1.00  0.00           C  
ATOM   2784 HD11 LEU   183      40.901  45.863  25.949  1.00  0.00           H  
ATOM   2785 HD12 LEU   183      40.782  46.870  24.486  1.00  0.00           H  
ATOM   2786 HD13 LEU   183      41.425  45.214  24.377  1.00  0.00           H  
ATOM   2787  CD2 LEU   183      42.782  48.000  25.985  1.00  0.00           C  
ATOM   2788 HD21 LEU   183      43.798  48.389  26.051  1.00  0.00           H  
ATOM   2789 HD22 LEU   183      42.158  48.705  25.436  1.00  0.00           H  
ATOM   2790 HD23 LEU   183      42.379  47.865  26.989  1.00  0.00           H  
ATOM   2791  C   LEU   183      45.936  44.982  27.019  1.00  0.00           C  
ATOM   2792  O   LEU   183      45.720  44.979  28.233  1.00  0.00           O  
ATOM   2793  N   ILE   184      46.860  44.199  26.434  1.00  0.00           N  
ATOM   2794  H   ILE   184      46.883  44.153  25.425  1.00  0.00           H  
ATOM   2795  CA  ILE   184      47.756  43.324  27.189  1.00  0.00           C  
ATOM   2796  HA  ILE   184      47.244  43.003  28.097  1.00  0.00           H  
ATOM   2797  CB  ILE   184      48.250  42.074  26.403  1.00  0.00           C  
ATOM   2798  HB  ILE   184      48.722  42.434  25.489  1.00  0.00           H  
ATOM   2799  CG2 ILE   184      49.253  41.191  27.188  1.00  0.00           C  
ATOM   2800 HG21 ILE   184      48.782  40.830  28.102  1.00  0.00           H  
ATOM   2801 HG22 ILE   184      49.549  40.342  26.573  1.00  0.00           H  
ATOM   2802 HG23 ILE   184      50.134  41.780  27.442  1.00  0.00           H  
ATOM   2803  CG1 ILE   184      47.049  41.199  25.991  1.00  0.00           C  
ATOM   2804 HG12 ILE   184      46.560  40.879  26.911  1.00  0.00           H  
ATOM   2805 HG13 ILE   184      46.372  41.838  25.424  1.00  0.00           H  
ATOM   2806  CD1 ILE   184      47.413  39.968  25.151  1.00  0.00           C  
ATOM   2807 HD11 ILE   184      48.090  39.328  25.717  1.00  0.00           H  
ATOM   2808 HD12 ILE   184      46.507  39.413  24.908  1.00  0.00           H  
ATOM   2809 HD13 ILE   184      47.901  40.287  24.230  1.00  0.00           H  
ATOM   2810  C   ILE   184      48.960  44.128  27.740  1.00  0.00           C  
ATOM   2811  O   ILE   184      49.548  44.929  27.009  1.00  0.00           O  
ATOM   2812  N   CYS   185      49.318  43.890  29.011  1.00  0.00           N  
ATOM   2813  H   CYS   185      48.664  43.361  29.571  1.00  0.00           H  
ATOM   2814  CA  CYS   185      50.520  44.420  29.662  1.00  0.00           C  
ATOM   2815  HA  CYS   185      50.888  45.278  29.099  1.00  0.00           H  
ATOM   2816  CB  CYS   185      50.222  44.871  31.110  1.00  0.00           C  
ATOM   2817  HB2 CYS   185      49.423  45.612  31.140  1.00  0.00           H  
ATOM   2818  HB3 CYS   185      49.956  44.025  31.744  1.00  0.00           H  
ATOM   2819  SG  CYS   185      51.667  45.655  31.894  1.00  0.00           S  
ATOM   2820  HG  CYS   185      51.076  45.900  33.060  1.00  0.00           H  
ATOM   2821  C   CYS   185      51.616  43.338  29.567  1.00  0.00           C  
ATOM   2822  O   CYS   185      51.524  42.327  30.264  1.00  0.00           O  
ATOM   2823  N   ARG   186      52.603  43.546  28.680  1.00  0.00           N  
ATOM   2824  H   ARG   186      52.533  44.384  28.121  1.00  0.00           H  
ATOM   2825  CA  ARG   186      53.698  42.601  28.391  1.00  0.00           C  
ATOM   2826  HA  ARG   186      53.482  41.632  28.840  1.00  0.00           H  
ATOM   2827  CB  ARG   186      53.849  42.416  26.873  1.00  0.00           C  
ATOM   2828  HB2 ARG   186      54.082  43.385  26.431  1.00  0.00           H  
ATOM   2829  HB3 ARG   186      54.674  41.727  26.692  1.00  0.00           H  
ATOM   2830  CG  ARG   186      52.569  41.859  26.238  1.00  0.00           C  
ATOM   2831  HG2 ARG   186      52.318  40.936  26.760  1.00  0.00           H  
ATOM   2832  HG3 ARG   186      51.778  42.592  26.397  1.00  0.00           H  
ATOM   2833  CD  ARG   186      52.708  41.577  24.748  1.00  0.00           C  
ATOM   2834  HD2 ARG   186      53.613  40.997  24.570  1.00  0.00           H  
ATOM   2835  HD3 ARG   186      51.842  41.014  24.401  1.00  0.00           H  
ATOM   2836  NE  ARG   186      52.793  42.830  23.982  1.00  0.00           N  
ATOM   2837  HE  ARG   186      53.720  43.145  23.736  1.00  0.00           H  
ATOM   2838  CZ  ARG   186      51.744  43.561  23.586  1.00  0.00           C  
ATOM   2839  NH1 ARG   186      50.514  43.058  23.652  1.00  0.00           N  
ATOM   2840 HH11 ARG   186      50.373  42.121  24.002  1.00  0.00           H  
ATOM   2841 HH12 ARG   186      49.727  43.615  23.352  1.00  0.00           H  
ATOM   2842  NH2 ARG   186      51.928  44.800  23.136  1.00  0.00           N  
ATOM   2843 HH21 ARG   186      52.860  45.186  23.095  1.00  0.00           H  
ATOM   2844 HH22 ARG   186      51.134  45.349  22.838  1.00  0.00           H  
ATOM   2845  C   ARG   186      55.030  43.020  29.055  1.00  0.00           C  
ATOM   2846  O   ARG   186      56.063  42.414  28.766  1.00  0.00           O  
ATOM   2847  N   ALA   187      55.000  44.025  29.946  1.00  0.00           N  
ATOM   2848  H   ALA   187      54.169  44.599  29.967  1.00  0.00           H  
ATOM   2849  CA  ALA   187      56.103  44.362  30.857  1.00  0.00           C  
ATOM   2850  HA  ALA   187      57.034  44.494  30.305  1.00  0.00           H  
ATOM   2851  CB  ALA   187      55.767  45.678  31.575  1.00  0.00           C  
ATOM   2852  HB1 ALA   187      54.842  45.559  32.139  1.00  0.00           H  
ATOM   2853  HB2 ALA   187      56.577  45.938  32.257  1.00  0.00           H  
ATOM   2854  HB3 ALA   187      55.643  46.473  30.839  1.00  0.00           H  
ATOM   2855  C   ALA   187      56.332  43.227  31.878  1.00  0.00           C  
ATOM   2856  O   ALA   187      55.432  42.421  32.126  1.00  0.00           O  
ATOM   2857  N   GLY   188      57.536  43.184  32.456  1.00  0.00           N  
ATOM   2858  H   GLY   188      58.219  43.878  32.188  1.00  0.00           H  
ATOM   2859  CA  GLY   188      57.916  42.186  33.455  1.00  0.00           C  
ATOM   2860  HA2 GLY   188      57.669  41.197  33.070  1.00  0.00           H  
ATOM   2861  HA3 GLY   188      58.991  42.252  33.622  1.00  0.00           H  
ATOM   2862  C   GLY   188      57.187  42.399  34.795  1.00  0.00           C  
ATOM   2863  O   GLY   188      56.625  43.463  35.065  1.00  0.00           O  
ATOM   2864  N   LEU   189      57.218  41.363  35.641  1.00  0.00           N  
ATOM   2865  H   LEU   189      57.670  40.525  35.304  1.00  0.00           H  
ATOM   2866  CA  LEU   189      56.581  41.326  36.956  1.00  0.00           C  
ATOM   2867  HA  LEU   189      55.554  41.687  36.903  1.00  0.00           H  
ATOM   2868  CB  LEU   189      56.564  39.852  37.440  1.00  0.00           C  
ATOM   2869  HB2 LEU   189      55.915  39.394  36.694  1.00  0.00           H  
ATOM   2870  HB3 LEU   189      57.562  39.420  37.368  1.00  0.00           H  
ATOM   2871  CG  LEU   189      55.989  39.590  38.854  1.00  0.00           C  
ATOM   2872  HG  LEU   189      56.634  40.087  39.579  1.00  0.00           H  
ATOM   2873  CD1 LEU   189      54.551  40.113  39.006  1.00  0.00           C  
ATOM   2874 HD11 LEU   189      53.905  39.617  38.282  1.00  0.00           H  
ATOM   2875 HD12 LEU   189      54.193  39.905  40.014  1.00  0.00           H  
ATOM   2876 HD13 LEU   189      54.534  41.189  38.830  1.00  0.00           H  
ATOM   2877  CD2 LEU   189      56.100  38.096  39.228  1.00  0.00           C  
ATOM   2878 HD21 LEU   189      57.147  37.795  39.216  1.00  0.00           H  
ATOM   2879 HD22 LEU   189      55.689  37.939  40.225  1.00  0.00           H  
ATOM   2880 HD23 LEU   189      55.542  37.498  38.508  1.00  0.00           H  
ATOM   2881  C   LEU   189      57.278  42.266  37.956  1.00  0.00           C  
ATOM   2882  O   LEU   189      58.445  42.042  38.262  1.00  0.00           O  
ATOM   2883  N   LYS   190      56.571  43.283  38.459  1.00  0.00           N  
ATOM   2884  H   LYS   190      55.647  43.443  38.084  1.00  0.00           H  
ATOM   2885  CA  LYS   190      57.047  44.161  39.532  1.00  0.00           C  
ATOM   2886  HA  LYS   190      58.015  44.591  39.277  1.00  0.00           H  
ATOM   2887  CB  LYS   190      56.024  45.316  39.719  1.00  0.00           C  
ATOM   2888  HB2 LYS   190      55.060  44.841  39.899  1.00  0.00           H  
ATOM   2889  HB3 LYS   190      56.335  45.855  40.614  1.00  0.00           H  
ATOM   2890  CG  LYS   190      55.898  46.305  38.540  1.00  0.00           C  
ATOM   2891  HG2 LYS   190      56.838  46.850  38.461  1.00  0.00           H  
ATOM   2892  HG3 LYS   190      55.739  45.723  37.632  1.00  0.00           H  
ATOM   2893  CD  LYS   190      54.733  47.309  38.720  1.00  0.00           C  
ATOM   2894  HD2 LYS   190      53.804  46.739  38.736  1.00  0.00           H  
ATOM   2895  HD3 LYS   190      54.870  47.806  39.681  1.00  0.00           H  
ATOM   2896  CE  LYS   190      54.667  48.368  37.598  1.00  0.00           C  
ATOM   2897  HE2 LYS   190      55.537  49.014  37.712  1.00  0.00           H  
ATOM   2898  HE3 LYS   190      54.731  47.837  36.649  1.00  0.00           H  
ATOM   2899  NZ  LYS   190      53.439  49.189  37.620  1.00  0.00           N  
ATOM   2900  HZ1 LYS   190      53.379  49.682  38.500  1.00  0.00           H  
ATOM   2901  HZ2 LYS   190      53.466  49.856  36.862  1.00  0.00           H  
ATOM   2902  HZ3 LYS   190      52.632  48.591  37.514  1.00  0.00           H  
ATOM   2903  C   LYS   190      57.164  43.401  40.873  1.00  0.00           C  
ATOM   2904  O   LYS   190      56.328  42.534  41.141  1.00  0.00           O  
ATOM   2905  N   VAL   191      58.127  43.793  41.721  1.00  0.00           N  
ATOM   2906  H   VAL   191      58.775  44.478  41.358  1.00  0.00           H  
ATOM   2907  CA  VAL   191      58.369  43.248  43.067  1.00  0.00           C  
ATOM   2908  HA  VAL   191      58.629  42.190  43.052  1.00  0.00           H  
ATOM   2909  CB  VAL   191      59.510  44.032  43.791  1.00  0.00           C  
ATOM   2910  HB  VAL   191      59.308  45.090  43.622  1.00  0.00           H  
ATOM   2911  CG1 VAL   191      59.649  43.771  45.304  1.00  0.00           C  
ATOM   2912 HG11 VAL   191      59.852  42.714  45.474  1.00  0.00           H  
ATOM   2913 HG12 VAL   191      60.471  44.367  45.702  1.00  0.00           H  
ATOM   2914 HG13 VAL   191      58.723  44.048  45.808  1.00  0.00           H  
ATOM   2915  CG2 VAL   191      60.875  43.765  43.134  1.00  0.00           C  
ATOM   2916 HG21 VAL   191      60.845  44.081  42.091  1.00  0.00           H  
ATOM   2917 HG22 VAL   191      61.648  44.325  43.661  1.00  0.00           H  
ATOM   2918 HG23 VAL   191      61.101  42.700  43.184  1.00  0.00           H  
ATOM   2919  C   VAL   191      57.099  43.207  43.955  1.00  0.00           C  
ATOM   2920  O   VAL   191      56.812  42.172  44.556  1.00  0.00           O  
ATOM   2921  N   CYS   192      56.344  44.315  43.989  1.00  0.00           N  
ATOM   2922  H   CYS   192      56.686  45.118  43.481  1.00  0.00           H  
ATOM   2923  CA  CYS   192      55.123  44.467  44.790  1.00  0.00           C  
ATOM   2924  HA  CYS   192      55.321  44.190  45.826  1.00  0.00           H  
ATOM   2925  CB  CYS   192      54.638  45.937  44.755  1.00  0.00           C  
ATOM   2926  HB2 CYS   192      55.458  46.627  44.952  1.00  0.00           H  
ATOM   2927  HB3 CYS   192      54.183  46.179  43.794  1.00  0.00           H  
ATOM   2928  SG  CYS   192      53.373  46.285  46.013  1.00  0.00           S  
ATOM   2929  HG  CYS   192      53.210  47.566  45.696  1.00  0.00           H  
ATOM   2930  C   CYS   192      54.007  43.504  44.362  1.00  0.00           C  
ATOM   2931  O   CYS   192      53.401  42.849  45.209  1.00  0.00           O  
ATOM   2932  N   PHE   193      53.778  43.409  43.047  1.00  0.00           N  
ATOM   2933  H   PHE   193      54.257  44.038  42.419  1.00  0.00           H  
ATOM   2934  CA  PHE   193      52.754  42.527  42.495  1.00  0.00           C  
ATOM   2935  HA  PHE   193      51.846  42.583  43.096  1.00  0.00           H  
ATOM   2936  CB  PHE   193      52.418  42.957  41.056  1.00  0.00           C  
ATOM   2937  HB2 PHE   193      52.349  44.045  41.067  1.00  0.00           H  
ATOM   2938  HB3 PHE   193      53.170  42.649  40.330  1.00  0.00           H  
ATOM   2939  CG  PHE   193      51.084  42.442  40.544  1.00  0.00           C  
ATOM   2940  CD1 PHE   193      49.888  42.929  41.113  1.00  0.00           C  
ATOM   2941  HD1 PHE   193      49.928  43.684  41.898  1.00  0.00           H  
ATOM   2942  CE1 PHE   193      48.664  42.449  40.676  1.00  0.00           C  
ATOM   2943  HE1 PHE   193      47.742  42.839  41.107  1.00  0.00           H  
ATOM   2944  CZ  PHE   193      48.611  41.473  39.692  1.00  0.00           C  
ATOM   2945  HZ  PHE   193      47.642  41.113  39.345  1.00  0.00           H  
ATOM   2946  CE2 PHE   193      49.780  40.954  39.149  1.00  0.00           C  
ATOM   2947  HE2 PHE   193      49.723  40.176  38.388  1.00  0.00           H  
ATOM   2948  CD2 PHE   193      51.017  41.422  39.572  1.00  0.00           C  
ATOM   2949  HD2 PHE   193      51.931  41.001  39.153  1.00  0.00           H  
ATOM   2950  C   PHE   193      53.183  41.050  42.627  1.00  0.00           C  
ATOM   2951  O   PHE   193      52.342  40.203  42.917  1.00  0.00           O  
ATOM   2952  N   GLY   194      54.497  40.786  42.537  1.00  0.00           N  
ATOM   2953  H   GLY   194      55.091  41.551  42.252  1.00  0.00           H  
ATOM   2954  CA  GLY   194      55.119  39.492  42.818  1.00  0.00           C  
ATOM   2955  HA2 GLY   194      54.725  38.755  42.119  1.00  0.00           H  
ATOM   2956  HA3 GLY   194      56.196  39.584  42.679  1.00  0.00           H  
ATOM   2957  C   GLY   194      54.838  39.020  44.253  1.00  0.00           C  
ATOM   2958  O   GLY   194      54.450  37.869  44.453  1.00  0.00           O  
ATOM   2959  N   ILE   195      54.975  39.917  45.241  1.00  0.00           N  
ATOM   2960  H   ILE   195      55.445  40.781  45.012  1.00  0.00           H  
ATOM   2961  CA  ILE   195      54.617  39.671  46.642  1.00  0.00           C  
ATOM   2962  HA  ILE   195      55.008  38.725  47.016  1.00  0.00           H  
ATOM   2963  CB  ILE   195      55.094  40.835  47.571  1.00  0.00           C  
ATOM   2964  HB  ILE   195      54.844  41.762  47.054  1.00  0.00           H  
ATOM   2965  CG2 ILE   195      54.478  40.854  48.990  1.00  0.00           C  
ATOM   2966 HG21 ILE   195      54.728  39.928  49.508  1.00  0.00           H  
ATOM   2967 HG22 ILE   195      54.877  41.701  49.549  1.00  0.00           H  
ATOM   2968 HG23 ILE   195      53.394  40.947  48.915  1.00  0.00           H  
ATOM   2969  CG1 ILE   195      56.640  40.849  47.671  1.00  0.00           C  
ATOM   2970 HG12 ILE   195      56.920  40.085  48.397  1.00  0.00           H  
ATOM   2971 HG13 ILE   195      57.026  40.576  46.689  1.00  0.00           H  
ATOM   2972  CD1 ILE   195      57.233  42.201  48.096  1.00  0.00           C  
ATOM   2973 HD11 ILE   195      56.847  42.475  49.078  1.00  0.00           H  
ATOM   2974 HD12 ILE   195      58.319  42.124  48.141  1.00  0.00           H  
ATOM   2975 HD13 ILE   195      56.953  42.965  47.371  1.00  0.00           H  
ATOM   2976  C   ILE   195      53.099  39.369  46.812  1.00  0.00           C  
ATOM   2977  O   ILE   195      52.752  38.461  47.568  1.00  0.00           O  
ATOM   2978  N   GLN   196      52.222  40.071  46.073  1.00  0.00           N  
ATOM   2979  H   GLN   196      52.567  40.895  45.602  1.00  0.00           H  
ATOM   2980  CA  GLN   196      50.770  39.829  46.083  1.00  0.00           C  
ATOM   2981  HA  GLN   196      50.437  39.675  47.110  1.00  0.00           H  
ATOM   2982  CB  GLN   196      49.994  41.023  45.487  1.00  0.00           C  
ATOM   2983  HB2 GLN   196      50.404  41.208  44.494  1.00  0.00           H  
ATOM   2984  HB3 GLN   196      48.952  40.715  45.397  1.00  0.00           H  
ATOM   2985  CG  GLN   196      50.078  42.317  46.329  1.00  0.00           C  
ATOM   2986  HG2 GLN   196      51.127  42.611  46.363  1.00  0.00           H  
ATOM   2987  HG3 GLN   196      49.500  43.093  45.826  1.00  0.00           H  
ATOM   2988  CD  GLN   196      49.562  42.176  47.764  1.00  0.00           C  
ATOM   2989  OE1 GLN   196      48.773  41.287  48.084  1.00  0.00           O  
ATOM   2990  NE2 GLN   196      49.988  43.064  48.652  1.00  0.00           N  
ATOM   2991 HE21 GLN   196      49.672  43.007  49.610  1.00  0.00           H  
ATOM   2992 HE22 GLN   196      50.626  43.793  48.367  1.00  0.00           H  
ATOM   2993  C   GLN   196      50.350  38.473  45.485  1.00  0.00           C  
ATOM   2994  O   GLN   196      49.445  37.838  46.027  1.00  0.00           O  
ATOM   2995  N   LEU   197      51.038  38.005  44.436  1.00  0.00           N  
ATOM   2996  H   LEU   197      51.682  38.622  43.962  1.00  0.00           H  
ATOM   2997  CA  LEU   197      50.808  36.671  43.870  1.00  0.00           C  
ATOM   2998  HA  LEU   197      49.738  36.508  43.739  1.00  0.00           H  
ATOM   2999  CB  LEU   197      51.502  36.531  42.494  1.00  0.00           C  
ATOM   3000  HB2 LEU   197      52.515  36.843  42.749  1.00  0.00           H  
ATOM   3001  HB3 LEU   197      51.516  35.495  42.155  1.00  0.00           H  
ATOM   3002  CG  LEU   197      50.952  37.437  41.363  1.00  0.00           C  
ATOM   3003  HG  LEU   197      50.956  38.471  41.709  1.00  0.00           H  
ATOM   3004  CD1 LEU   197      51.815  37.318  40.092  1.00  0.00           C  
ATOM   3005 HD11 LEU   197      51.811  36.285  39.745  1.00  0.00           H  
ATOM   3006 HD12 LEU   197      51.408  37.964  39.314  1.00  0.00           H  
ATOM   3007 HD13 LEU   197      52.837  37.622  40.317  1.00  0.00           H  
ATOM   3008  CD2 LEU   197      49.454  37.229  41.053  1.00  0.00           C  
ATOM   3009 HD21 LEU   197      48.865  37.441  41.945  1.00  0.00           H  
ATOM   3010 HD22 LEU   197      49.152  37.902  40.250  1.00  0.00           H  
ATOM   3011 HD23 LEU   197      49.286  36.197  40.744  1.00  0.00           H  
ATOM   3012  C   LEU   197      51.219  35.537  44.817  1.00  0.00           C  
ATOM   3013  O   LEU   197      50.565  34.495  44.840  1.00  0.00           O  
ATOM   3014  N   LEU   198      52.257  35.764  45.628  1.00  0.00           N  
ATOM   3015  H   LEU   198      52.825  36.587  45.487  1.00  0.00           H  
ATOM   3016  CA  LEU   198      52.654  34.821  46.664  1.00  0.00           C  
ATOM   3017  HA  LEU   198      52.698  33.813  46.251  1.00  0.00           H  
ATOM   3018  CB  LEU   198      54.051  35.189  47.220  1.00  0.00           C  
ATOM   3019  HB2 LEU   198      53.936  36.258  47.398  1.00  0.00           H  
ATOM   3020  HB3 LEU   198      54.258  34.685  48.164  1.00  0.00           H  
ATOM   3021  CG  LEU   198      55.224  34.953  46.243  1.00  0.00           C  
ATOM   3022  HG  LEU   198      54.948  35.346  45.265  1.00  0.00           H  
ATOM   3023  CD1 LEU   198      56.509  35.656  46.737  1.00  0.00           C  
ATOM   3024 HD11 LEU   198      56.786  35.263  47.715  1.00  0.00           H  
ATOM   3025 HD12 LEU   198      57.318  35.473  46.030  1.00  0.00           H  
ATOM   3026 HD13 LEU   198      56.330  36.729  46.814  1.00  0.00           H  
ATOM   3027  CD2 LEU   198      55.446  33.452  45.952  1.00  0.00           C  
ATOM   3028 HD21 LEU   198      54.544  33.030  45.507  1.00  0.00           H  
ATOM   3029 HD22 LEU   198      56.280  33.335  45.261  1.00  0.00           H  
ATOM   3030 HD23 LEU   198      55.670  32.930  46.883  1.00  0.00           H  
ATOM   3031  C   LEU   198      51.634  34.725  47.812  1.00  0.00           C  
ATOM   3032  O   LEU   198      51.418  33.630  48.338  1.00  0.00           O  
ATOM   3033  N   ASN   199      50.996  35.852  48.161  1.00  0.00           N  
ATOM   3034  H   ASN   199      51.320  36.724  47.767  1.00  0.00           H  
ATOM   3035  CA  ASN   199      49.884  35.892  49.118  1.00  0.00           C  
ATOM   3036  HA  ASN   199      50.201  35.425  50.051  1.00  0.00           H  
ATOM   3037  CB  ASN   199      49.427  37.345  49.421  1.00  0.00           C  
ATOM   3038  HB2 ASN   199      49.249  37.802  48.447  1.00  0.00           H  
ATOM   3039  HB3 ASN   199      48.493  37.310  49.981  1.00  0.00           H  
ATOM   3040  CG  ASN   199      50.427  38.209  50.191  1.00  0.00           C  
ATOM   3041  OD1 ASN   199      51.254  37.708  50.951  1.00  0.00           O  
ATOM   3042  ND2 ASN   199      50.341  39.527  50.044  1.00  0.00           N  
ATOM   3043 HD21 ASN   199      50.984  40.130  50.537  1.00  0.00           H  
ATOM   3044 HD22 ASN   199      49.633  39.920  49.440  1.00  0.00           H  
ATOM   3045  C   ASN   199      48.693  35.085  48.587  1.00  0.00           C  
ATOM   3046  O   ASN   199      48.158  34.274  49.336  1.00  0.00           O  
ATOM   3047  N   ALA   200      48.346  35.255  47.301  1.00  0.00           N  
ATOM   3048  H   ALA   200      48.809  35.994  46.792  1.00  0.00           H  
ATOM   3049  CA  ALA   200      47.325  34.466  46.606  1.00  0.00           C  
ATOM   3050  HA  ALA   200      46.353  34.665  47.058  1.00  0.00           H  
ATOM   3051  CB  ALA   200      47.268  34.864  45.126  1.00  0.00           C  
ATOM   3052  HB1 ALA   200      48.231  34.662  44.658  1.00  0.00           H  
ATOM   3053  HB2 ALA   200      46.492  34.286  44.624  1.00  0.00           H  
ATOM   3054  HB3 ALA   200      47.040  35.927  45.044  1.00  0.00           H  
ATOM   3055  C   ALA   200      47.602  32.939  46.715  1.00  0.00           C  
ATOM   3056  O   ALA   200      46.704  32.209  47.124  1.00  0.00           O  
ATOM   3057  N   VAL   201      48.840  32.489  46.420  1.00  0.00           N  
ATOM   3058  H   VAL   201      49.461  33.157  45.987  1.00  0.00           H  
ATOM   3059  CA  VAL   201      49.294  31.087  46.544  1.00  0.00           C  
ATOM   3060  HA  VAL   201      48.630  30.389  46.033  1.00  0.00           H  
ATOM   3061  CB  VAL   201      50.743  30.890  45.996  1.00  0.00           C  
ATOM   3062  HB  VAL   201      51.330  31.723  46.382  1.00  0.00           H  
ATOM   3063  CG1 VAL   201      51.431  29.558  46.371  1.00  0.00           C  
ATOM   3064 HG11 VAL   201      50.845  28.724  45.985  1.00  0.00           H  
ATOM   3065 HG12 VAL   201      52.431  29.530  45.938  1.00  0.00           H  
ATOM   3066 HG13 VAL   201      51.503  29.479  47.456  1.00  0.00           H  
ATOM   3067  CG2 VAL   201      50.771  31.043  44.463  1.00  0.00           C  
ATOM   3068 HG21 VAL   201      50.424  32.040  44.191  1.00  0.00           H  
ATOM   3069 HG22 VAL   201      51.790  30.902  44.102  1.00  0.00           H  
ATOM   3070 HG23 VAL   201      50.119  30.296  44.011  1.00  0.00           H  
ATOM   3071  C   VAL   201      49.144  30.535  47.981  1.00  0.00           C  
ATOM   3072  O   VAL   201      48.607  29.441  48.166  1.00  0.00           O  
ATOM   3073  N   SER   202      49.564  31.329  48.973  1.00  0.00           N  
ATOM   3074  H   SER   202      50.069  32.161  48.705  1.00  0.00           H  
ATOM   3075  CA  SER   202      49.437  31.023  50.397  1.00  0.00           C  
ATOM   3076  HA  SER   202      49.835  30.034  50.626  1.00  0.00           H  
ATOM   3077  CB  SER   202      50.257  32.078  51.176  1.00  0.00           C  
ATOM   3078  HB2 SER   202      51.278  32.045  50.795  1.00  0.00           H  
ATOM   3079  HB3 SER   202      49.821  33.054  50.961  1.00  0.00           H  
ATOM   3080  OG  SER   202      50.269  31.864  52.578  1.00  0.00           O  
ATOM   3081  HG  SER   202      50.792  32.549  53.002  1.00  0.00           H  
ATOM   3082  C   SER   202      47.970  30.938  50.869  1.00  0.00           C  
ATOM   3083  O   SER   202      47.646  30.121  51.735  1.00  0.00           O  
ATOM   3084  N   ARG   203      47.105  31.785  50.304  1.00  0.00           N  
ATOM   3085  H   ARG   203      47.480  32.493  49.689  1.00  0.00           H  
ATOM   3086  CA  ARG   203      45.686  31.830  50.624  1.00  0.00           C  
ATOM   3087  HA  ARG   203      45.532  31.615  51.681  1.00  0.00           H  
ATOM   3088  CB  ARG   203      45.128  33.238  50.320  1.00  0.00           C  
ATOM   3089  HB2 ARG   203      45.362  33.454  49.278  1.00  0.00           H  
ATOM   3090  HB3 ARG   203      44.046  33.185  50.446  1.00  0.00           H  
ATOM   3091  CG  ARG   203      45.696  34.359  51.218  1.00  0.00           C  
ATOM   3092  HG2 ARG   203      45.301  34.222  52.225  1.00  0.00           H  
ATOM   3093  HG3 ARG   203      46.781  34.262  51.238  1.00  0.00           H  
ATOM   3094  CD  ARG   203      45.315  35.760  50.703  1.00  0.00           C  
ATOM   3095  HD2 ARG   203      45.548  35.813  49.640  1.00  0.00           H  
ATOM   3096  HD3 ARG   203      44.244  35.902  50.847  1.00  0.00           H  
ATOM   3097  NE  ARG   203      46.033  36.844  51.398  1.00  0.00           N  
ATOM   3098  HE  ARG   203      46.714  36.549  52.083  1.00  0.00           H  
ATOM   3099  CZ  ARG   203      45.850  38.161  51.201  1.00  0.00           C  
ATOM   3100  NH1 ARG   203      44.941  38.602  50.336  1.00  0.00           N  
ATOM   3101 HH11 ARG   203      44.379  37.942  49.818  1.00  0.00           H  
ATOM   3102 HH12 ARG   203      44.817  39.595  50.201  1.00  0.00           H  
ATOM   3103  NH2 ARG   203      46.584  39.052  51.864  1.00  0.00           N  
ATOM   3104 HH21 ARG   203      47.284  38.737  52.520  1.00  0.00           H  
ATOM   3105 HH22 ARG   203      46.437  40.039  51.708  1.00  0.00           H  
ATOM   3106  C   ARG   203      44.888  30.723  49.938  1.00  0.00           C  
ATOM   3107  O   ARG   203      43.994  30.171  50.579  1.00  0.00           O  
ATOM   3108  N   VAL   204      45.248  30.375  48.695  1.00  0.00           N  
ATOM   3109  H   VAL   204      45.834  31.017  48.180  1.00  0.00           H  
ATOM   3110  CA  VAL   204      44.759  29.181  48.009  1.00  0.00           C  
ATOM   3111  HA  VAL   204      43.671  29.147  47.954  1.00  0.00           H  
ATOM   3112  CB  VAL   204      45.336  29.049  46.564  1.00  0.00           C  
ATOM   3113  HB  VAL   204      46.372  29.382  46.618  1.00  0.00           H  
ATOM   3114  CG1 VAL   204      45.281  27.636  45.944  1.00  0.00           C  
ATOM   3115 HG11 VAL   204      44.244  27.303  45.889  1.00  0.00           H  
ATOM   3116 HG12 VAL   204      45.707  27.662  44.941  1.00  0.00           H  
ATOM   3117 HG13 VAL   204      45.852  26.944  46.564  1.00  0.00           H  
ATOM   3118  CG2 VAL   204      44.644  30.042  45.611  1.00  0.00           C  
ATOM   3119 HG21 VAL   204      44.808  31.060  45.965  1.00  0.00           H  
ATOM   3120 HG22 VAL   204      45.060  29.935  44.609  1.00  0.00           H  
ATOM   3121 HG23 VAL   204      43.574  29.835  45.584  1.00  0.00           H  
ATOM   3122  C   VAL   204      45.054  27.923  48.857  1.00  0.00           C  
ATOM   3123  O   VAL   204      44.106  27.229  49.212  1.00  0.00           O  
ATOM   3124  N   GLU   205      46.323  27.731  49.264  1.00  0.00           N  
ATOM   3125  H   GLU   205      47.007  28.345  48.846  1.00  0.00           H  
ATOM   3126  CA  GLU   205      46.800  26.638  50.125  1.00  0.00           C  
ATOM   3127  HA  GLU   205      46.648  25.674  49.639  1.00  0.00           H  
ATOM   3128  CB  GLU   205      48.314  26.826  50.387  1.00  0.00           C  
ATOM   3129  HB2 GLU   205      48.797  26.834  49.410  1.00  0.00           H  
ATOM   3130  HB3 GLU   205      48.426  27.804  50.855  1.00  0.00           H  
ATOM   3131  CG  GLU   205      48.974  25.749  51.279  1.00  0.00           C  
ATOM   3132  HG2 GLU   205      48.474  25.809  52.246  1.00  0.00           H  
ATOM   3133  HG3 GLU   205      48.794  24.769  50.838  1.00  0.00           H  
ATOM   3134  CD  GLU   205      50.475  25.954  51.469  1.00  0.00           C  
ATOM   3135  OE1 GLU   205      51.206  24.944  51.457  1.00  0.00           O  
ATOM   3136  OE2 GLU   205      50.908  27.107  51.660  1.00  0.00           O  
ATOM   3137  C   GLU   205      45.977  26.461  51.419  1.00  0.00           C  
ATOM   3138  O   GLU   205      45.607  25.337  51.760  1.00  0.00           O  
ATOM   3139  N   ARG   206      45.674  27.577  52.094  1.00  0.00           N  
ATOM   3140  H   ARG   206      46.094  28.439  51.777  1.00  0.00           H  
ATOM   3141  CA  ARG   206      44.871  27.606  53.316  1.00  0.00           C  
ATOM   3142  HA  ARG   206      45.123  26.765  53.961  1.00  0.00           H  
ATOM   3143  CB  ARG   206      45.167  28.915  54.075  1.00  0.00           C  
ATOM   3144  HB2 ARG   206      45.167  29.732  53.353  1.00  0.00           H  
ATOM   3145  HB3 ARG   206      44.369  29.073  54.801  1.00  0.00           H  
ATOM   3146  CG  ARG   206      46.523  28.874  54.803  1.00  0.00           C  
ATOM   3147  HG2 ARG   206      46.462  28.096  55.564  1.00  0.00           H  
ATOM   3148  HG3 ARG   206      47.280  28.603  54.067  1.00  0.00           H  
ATOM   3149  CD  ARG   206      46.905  30.206  55.464  1.00  0.00           C  
ATOM   3150  HD2 ARG   206      46.022  30.622  55.950  1.00  0.00           H  
ATOM   3151  HD3 ARG   206      47.675  30.018  56.212  1.00  0.00           H  
ATOM   3152  NE  ARG   206      47.417  31.188  54.497  1.00  0.00           N  
ATOM   3153  HE  ARG   206      47.699  30.807  53.605  1.00  0.00           H  
ATOM   3154  CZ  ARG   206      47.524  32.510  54.690  1.00  0.00           C  
ATOM   3155  NH1 ARG   206      46.938  33.106  55.730  1.00  0.00           N  
ATOM   3156 HH11 ARG   206      46.403  32.557  56.387  1.00  0.00           H  
ATOM   3157 HH12 ARG   206      47.032  34.104  55.855  1.00  0.00           H  
ATOM   3158  NH2 ARG   206      48.241  33.233  53.835  1.00  0.00           N  
ATOM   3159 HH21 ARG   206      48.695  32.782  53.054  1.00  0.00           H  
ATOM   3160 HH22 ARG   206      48.328  34.230  53.971  1.00  0.00           H  
ATOM   3161  C   ARG   206      43.355  27.414  53.081  1.00  0.00           C  
ATOM   3162  O   ARG   206      42.662  27.026  54.022  1.00  0.00           O  
ATOM   3163  N   ALA   207      42.849  27.676  51.868  1.00  0.00           N  
ATOM   3164  H   ALA   207      43.476  28.055  51.173  1.00  0.00           H  
ATOM   3165  CA  ALA   207      41.437  27.503  51.511  1.00  0.00           C  
ATOM   3166  HA  ALA   207      40.829  27.739  52.385  1.00  0.00           H  
ATOM   3167  CB  ALA   207      41.074  28.481  50.382  1.00  0.00           C  
ATOM   3168  HB1 ALA   207      41.668  28.252  49.497  1.00  0.00           H  
ATOM   3169  HB2 ALA   207      40.015  28.384  50.143  1.00  0.00           H  
ATOM   3170  HB3 ALA   207      41.281  29.502  50.704  1.00  0.00           H  
ATOM   3171  C   ALA   207      41.106  26.066  51.093  1.00  0.00           C  
ATOM   3172  O   ALA   207      39.955  25.662  51.261  1.00  0.00           O  
ATOM   3173  N   LEU   208      42.085  25.310  50.568  1.00  0.00           N  
ATOM   3174  H   LEU   208      42.981  25.744  50.401  1.00  0.00           H  
ATOM   3175  CA  LEU   208      41.848  23.968  50.019  1.00  0.00           C  
ATOM   3176  HA  LEU   208      41.073  24.048  49.256  1.00  0.00           H  
ATOM   3177  CB  LEU   208      43.106  23.314  49.383  1.00  0.00           C  
ATOM   3178  HB2 LEU   208      43.757  23.259  50.255  1.00  0.00           H  
ATOM   3179  HB3 LEU   208      42.891  22.307  49.027  1.00  0.00           H  
ATOM   3180  CG  LEU   208      43.807  24.115  48.268  1.00  0.00           C  
ATOM   3181  HG  LEU   208      44.198  25.035  48.703  1.00  0.00           H  
ATOM   3182  CD1 LEU   208      44.957  23.322  47.628  1.00  0.00           C  
ATOM   3183 HD11 LEU   208      44.566  22.402  47.193  1.00  0.00           H  
ATOM   3184 HD12 LEU   208      45.423  23.923  46.848  1.00  0.00           H  
ATOM   3185 HD13 LEU   208      45.698  23.077  48.389  1.00  0.00           H  
ATOM   3186  CD2 LEU   208      42.847  24.667  47.200  1.00  0.00           C  
ATOM   3187 HD21 LEU   208      42.124  25.334  47.670  1.00  0.00           H  
ATOM   3188 HD22 LEU   208      43.415  25.218  46.450  1.00  0.00           H  
ATOM   3189 HD23 LEU   208      42.321  23.841  46.722  1.00  0.00           H  
ATOM   3190  C   LEU   208      41.119  22.951  50.927  1.00  0.00           C  
ATOM   3191  O   LEU   208      40.199  22.294  50.431  1.00  0.00           O  
ATOM   3192  N   PRO   209      41.430  22.893  52.243  1.00  0.00           N  
ATOM   3193  CD  PRO   209      42.601  23.472  52.906  1.00  0.00           C  
ATOM   3194  HD2 PRO   209      42.352  24.476  53.251  1.00  0.00           H  
ATOM   3195  HD3 PRO   209      43.421  23.527  52.191  1.00  0.00           H  
ATOM   3196  CG  PRO   209      42.894  22.517  54.051  1.00  0.00           C  
ATOM   3197  HG2 PRO   209      43.422  23.019  54.861  1.00  0.00           H  
ATOM   3198  HG3 PRO   209      43.477  21.661  53.713  1.00  0.00           H  
ATOM   3199  CB  PRO   209      41.501  22.089  54.479  1.00  0.00           C  
ATOM   3200  HB2 PRO   209      41.032  22.764  55.195  1.00  0.00           H  
ATOM   3201  HB3 PRO   209      41.568  21.091  54.912  1.00  0.00           H  
ATOM   3202  CA  PRO   209      40.671  22.044  53.178  1.00  0.00           C  
ATOM   3203  HA  PRO   209      40.707  21.039  52.758  1.00  0.00           H  
ATOM   3204  C   PRO   209      39.205  22.436  53.445  1.00  0.00           C  
ATOM   3205  O   PRO   209      38.548  21.731  54.211  1.00  0.00           O  
ATOM   3206  N   LYS   210      38.709  23.522  52.843  1.00  0.00           N  
ATOM   3207  H   LYS   210      39.368  24.153  52.410  1.00  0.00           H  
ATOM   3208  CA  LYS   210      37.312  23.927  52.919  1.00  0.00           C  
ATOM   3209  HA  LYS   210      36.692  23.077  53.204  1.00  0.00           H  
ATOM   3210  CB  LYS   210      37.140  25.043  53.979  1.00  0.00           C  
ATOM   3211  HB2 LYS   210      36.073  25.262  54.021  1.00  0.00           H  
ATOM   3212  HB3 LYS   210      37.460  24.614  54.929  1.00  0.00           H  
ATOM   3213  CG  LYS   210      37.922  26.346  53.715  1.00  0.00           C  
ATOM   3214  HG2 LYS   210      38.986  26.112  53.737  1.00  0.00           H  
ATOM   3215  HG3 LYS   210      37.650  26.708  52.724  1.00  0.00           H  
ATOM   3216  CD  LYS   210      37.615  27.432  54.759  1.00  0.00           C  
ATOM   3217  HD2 LYS   210      36.546  27.643  54.714  1.00  0.00           H  
ATOM   3218  HD3 LYS   210      37.864  27.028  55.740  1.00  0.00           H  
ATOM   3219  CE  LYS   210      38.405  28.734  54.525  1.00  0.00           C  
ATOM   3220  HE2 LYS   210      39.468  28.498  54.566  1.00  0.00           H  
ATOM   3221  HE3 LYS   210      38.154  29.109  53.533  1.00  0.00           H  
ATOM   3222  NZ  LYS   210      38.092  29.763  55.533  1.00  0.00           N  
ATOM   3223  HZ1 LYS   210      38.325  29.416  56.452  1.00  0.00           H  
ATOM   3224  HZ2 LYS   210      38.630  30.596  55.342  1.00  0.00           H  
ATOM   3225  HZ3 LYS   210      37.107  29.982  55.495  1.00  0.00           H  
ATOM   3226  C   LYS   210      36.740  24.283  51.526  1.00  0.00           C  
ATOM   3227  O   LYS   210      35.667  24.882  51.457  1.00  0.00           O  
ATOM   3228  N   LEU   211      37.429  23.900  50.438  1.00  0.00           N  
ATOM   3229  H   LEU   211      38.350  23.513  50.583  1.00  0.00           H  
ATOM   3230  CA  LEU   211      36.952  24.062  49.062  1.00  0.00           C  
ATOM   3231  HA  LEU   211      36.359  24.972  48.970  1.00  0.00           H  
ATOM   3232  CB  LEU   211      38.169  24.165  48.109  1.00  0.00           C  
ATOM   3233  HB2 LEU   211      38.769  24.934  48.595  1.00  0.00           H  
ATOM   3234  HB3 LEU   211      38.734  23.234  48.071  1.00  0.00           H  
ATOM   3235  CG  LEU   211      37.820  24.615  46.670  1.00  0.00           C  
ATOM   3236  HG  LEU   211      37.040  23.958  46.285  1.00  0.00           H  
ATOM   3237  CD1 LEU   211      37.326  26.080  46.630  1.00  0.00           C  
ATOM   3238 HD11 LEU   211      38.106  26.738  47.014  1.00  0.00           H  
ATOM   3239 HD12 LEU   211      37.091  26.357  45.602  1.00  0.00           H  
ATOM   3240 HD13 LEU   211      36.432  26.179  47.246  1.00  0.00           H  
ATOM   3241  CD2 LEU   211      38.998  24.370  45.702  1.00  0.00           C  
ATOM   3242 HD21 LEU   211      39.238  23.307  45.683  1.00  0.00           H  
ATOM   3243 HD22 LEU   211      38.720  24.697  44.700  1.00  0.00           H  
ATOM   3244 HD23 LEU   211      39.869  24.933  46.039  1.00  0.00           H  
ATOM   3245  C   LEU   211      36.045  22.876  48.724  1.00  0.00           C  
ATOM   3246  O   LEU   211      36.522  21.743  48.765  1.00  0.00           O  
ATOM   3247  N   THR   212      34.765  23.148  48.457  1.00  0.00           N  
ATOM   3248  H   THR   212      34.490  24.118  48.398  1.00  0.00           H  
ATOM   3249  CA  THR   212      33.738  22.124  48.267  1.00  0.00           C  
ATOM   3250  HA  THR   212      34.167  21.122  48.269  1.00  0.00           H  
ATOM   3251  CB  THR   212      32.703  22.224  49.423  1.00  0.00           C  
ATOM   3252  HB  THR   212      31.893  21.527  49.206  1.00  0.00           H  
ATOM   3253  CG2 THR   212      33.309  21.894  50.797  1.00  0.00           C  
ATOM   3254 HG21 THR   212      34.118  22.591  51.015  1.00  0.00           H  
ATOM   3255 HG22 THR   212      32.540  21.981  51.564  1.00  0.00           H  
ATOM   3256 HG23 THR   212      33.699  20.876  50.788  1.00  0.00           H  
ATOM   3257  OG1 THR   212      32.137  23.528  49.503  1.00  0.00           O  
ATOM   3258  HG1 THR   212      31.504  23.558  50.224  1.00  0.00           H  
ATOM   3259  C   THR   212      32.993  22.256  46.925  1.00  0.00           C  
ATOM   3260  O   THR   212      32.200  21.373  46.592  1.00  0.00           O  
ATOM   3261  N   VAL   213      33.259  23.328  46.166  1.00  0.00           N  
ATOM   3262  H   VAL   213      33.903  24.013  46.534  1.00  0.00           H  
ATOM   3263  CA  VAL   213      32.637  23.588  44.871  1.00  0.00           C  
ATOM   3264  HA  VAL   213      31.550  23.511  44.850  1.00  0.00           H  
ATOM   3265  CB  VAL   213      33.046  25.012  44.373  1.00  0.00           C  
ATOM   3266  HB  VAL   213      32.766  25.709  45.163  1.00  0.00           H  
ATOM   3267  CG1 VAL   213      34.541  25.188  44.038  1.00  0.00           C  
ATOM   3268 HG11 VAL   213      34.821  24.492  43.248  1.00  0.00           H  
ATOM   3269 HG12 VAL   213      34.721  26.209  43.702  1.00  0.00           H  
ATOM   3270 HG13 VAL   213      35.139  24.988  44.927  1.00  0.00           H  
ATOM   3271  CG2 VAL   213      32.197  25.486  43.181  1.00  0.00           C  
ATOM   3272 HG21 VAL   213      31.147  25.522  43.473  1.00  0.00           H  
ATOM   3273 HG22 VAL   213      32.522  26.480  42.875  1.00  0.00           H  
ATOM   3274 HG23 VAL   213      32.318  24.792  42.349  1.00  0.00           H  
ATOM   3275  C   VAL   213      33.043  22.503  43.833  1.00  0.00           C  
ATOM   3276  O   VAL   213      34.232  22.174  43.770  1.00  0.00           O  
ATOM   3277  N   PRO   214      32.075  21.932  43.074  1.00  0.00           N  
ATOM   3278  CD  PRO   214      30.630  22.083  43.265  1.00  0.00           C  
ATOM   3279  HD2 PRO   214      30.344  23.094  42.973  1.00  0.00           H  
ATOM   3280  HD3 PRO   214      30.401  21.931  44.320  1.00  0.00           H  
ATOM   3281  CG  PRO   214      30.003  21.019  42.376  1.00  0.00           C  
ATOM   3282  HG2 PRO   214      29.016  21.325  42.028  1.00  0.00           H  
ATOM   3283  HG3 PRO   214      29.924  20.065  42.897  1.00  0.00           H  
ATOM   3284  CB  PRO   214      30.991  20.930  41.230  1.00  0.00           C  
ATOM   3285  HB2 PRO   214      30.806  21.756  40.544  1.00  0.00           H  
ATOM   3286  HB3 PRO   214      30.950  19.988  40.683  1.00  0.00           H  
ATOM   3287  CA  PRO   214      32.374  21.096  41.889  1.00  0.00           C  
ATOM   3288  HA  PRO   214      32.802  20.156  42.237  1.00  0.00           H  
ATOM   3289  C   PRO   214      33.352  21.777  40.930  1.00  0.00           C  
ATOM   3290  O   PRO   214      33.136  22.952  40.629  1.00  0.00           O  
ATOM   3291  N   PHE   215      34.398  21.082  40.474  1.00  0.00           N  
ATOM   3292  H   PHE   215      34.651  20.190  40.874  1.00  0.00           H  
ATOM   3293  CA  PHE   215      35.334  21.719  39.560  1.00  0.00           C  
ATOM   3294  HA  PHE   215      34.799  22.441  38.942  1.00  0.00           H  
ATOM   3295  CB  PHE   215      36.464  22.462  40.326  1.00  0.00           C  
ATOM   3296  HB2 PHE   215      36.972  23.156  39.656  1.00  0.00           H  
ATOM   3297  HB3 PHE   215      35.950  23.023  41.107  1.00  0.00           H  
ATOM   3298  CG  PHE   215      37.549  21.651  41.016  1.00  0.00           C  
ATOM   3299  CD1 PHE   215      37.427  21.306  42.377  1.00  0.00           C  
ATOM   3300  HD1 PHE   215      36.545  21.611  42.940  1.00  0.00           H  
ATOM   3301  CE1 PHE   215      38.431  20.577  43.001  1.00  0.00           C  
ATOM   3302  HE1 PHE   215      38.344  20.339  44.061  1.00  0.00           H  
ATOM   3303  CZ  PHE   215      39.541  20.152  42.283  1.00  0.00           C  
ATOM   3304  HZ  PHE   215      40.329  19.592  42.785  1.00  0.00           H  
ATOM   3305  CE2 PHE   215      39.648  20.439  40.928  1.00  0.00           C  
ATOM   3306  HE2 PHE   215      40.514  20.086  40.369  1.00  0.00           H  
ATOM   3307  CD2 PHE   215      38.659  21.172  40.286  1.00  0.00           C  
ATOM   3308  HD2 PHE   215      38.739  21.378  39.219  1.00  0.00           H  
ATOM   3309  C   PHE   215      35.842  20.807  38.435  1.00  0.00           C  
ATOM   3310  O   PHE   215      35.991  19.596  38.606  1.00  0.00           O  
ATOM   3311  N   LEU   216      36.115  21.445  37.293  1.00  0.00           N  
ATOM   3312  H   LEU   216      35.803  22.405  37.248  1.00  0.00           H  
ATOM   3313  CA  LEU   216      36.816  20.893  36.145  1.00  0.00           C  
ATOM   3314  HA  LEU   216      36.941  19.817  36.262  1.00  0.00           H  
ATOM   3315  CB  LEU   216      35.998  21.159  34.856  1.00  0.00           C  
ATOM   3316  HB2 LEU   216      35.165  20.470  34.995  1.00  0.00           H  
ATOM   3317  HB3 LEU   216      35.624  22.183  34.841  1.00  0.00           H  
ATOM   3318  CG  LEU   216      36.706  20.848  33.512  1.00  0.00           C  
ATOM   3319  HG  LEU   216      37.583  21.490  33.435  1.00  0.00           H  
ATOM   3320  CD1 LEU   216      37.139  19.372  33.410  1.00  0.00           C  
ATOM   3321 HD11 LEU   216      36.262  18.729  33.487  1.00  0.00           H  
ATOM   3322 HD12 LEU   216      37.630  19.202  32.452  1.00  0.00           H  
ATOM   3323 HD13 LEU   216      37.831  19.139  34.219  1.00  0.00           H  
ATOM   3324  CD2 LEU   216      35.839  21.285  32.312  1.00  0.00           C  
ATOM   3325 HD21 LEU   216      35.654  22.358  32.368  1.00  0.00           H  
ATOM   3326 HD22 LEU   216      36.361  21.055  31.383  1.00  0.00           H  
ATOM   3327 HD23 LEU   216      34.889  20.752  32.336  1.00  0.00           H  
ATOM   3328  C   LEU   216      38.173  21.629  36.093  1.00  0.00           C  
ATOM   3329  O   LEU   216      38.186  22.861  36.085  1.00  0.00           O  
ATOM   3330  N   LEU   217      39.283  20.888  36.049  1.00  0.00           N  
ATOM   3331  H   LEU   217      39.162  19.888  36.118  1.00  0.00           H  
ATOM   3332  CA  LEU   217      40.643  21.419  36.001  1.00  0.00           C  
ATOM   3333  HA  LEU   217      40.634  22.509  35.975  1.00  0.00           H  
ATOM   3334  CB  LEU   217      41.391  20.960  37.280  1.00  0.00           C  
ATOM   3335  HB2 LEU   217      40.865  21.519  38.054  1.00  0.00           H  
ATOM   3336  HB3 LEU   217      41.227  19.893  37.428  1.00  0.00           H  
ATOM   3337  CG  LEU   217      42.907  21.266  37.363  1.00  0.00           C  
ATOM   3338  HG  LEU   217      43.404  20.693  36.581  1.00  0.00           H  
ATOM   3339  CD1 LEU   217      43.228  22.760  37.187  1.00  0.00           C  
ATOM   3340 HD11 LEU   217      42.731  23.334  37.970  1.00  0.00           H  
ATOM   3341 HD12 LEU   217      44.305  22.911  37.255  1.00  0.00           H  
ATOM   3342 HD13 LEU   217      42.875  23.096  36.212  1.00  0.00           H  
ATOM   3343  CD2 LEU   217      43.486  20.721  38.685  1.00  0.00           C  
ATOM   3344 HD21 LEU   217      43.336  19.642  38.731  1.00  0.00           H  
ATOM   3345 HD22 LEU   217      44.552  20.941  38.733  1.00  0.00           H  
ATOM   3346 HD23 LEU   217      42.979  21.194  39.526  1.00  0.00           H  
ATOM   3347  C   LEU   217      41.331  20.978  34.698  1.00  0.00           C  
ATOM   3348  O   LEU   217      41.528  19.782  34.489  1.00  0.00           O  
ATOM   3349  N   LEU   218      41.701  21.948  33.856  1.00  0.00           N  
ATOM   3350  H   LEU   218      41.422  22.886  34.107  1.00  0.00           H  
ATOM   3351  CA  LEU   218      42.461  21.758  32.620  1.00  0.00           C  
ATOM   3352  HA  LEU   218      42.454  20.708  32.326  1.00  0.00           H  
ATOM   3353  CB  LEU   218      41.810  22.594  31.488  1.00  0.00           C  
ATOM   3354  HB2 LEU   218      41.958  23.604  31.869  1.00  0.00           H  
ATOM   3355  HB3 LEU   218      42.348  22.479  30.548  1.00  0.00           H  
ATOM   3356  CG  LEU   218      40.299  22.348  31.251  1.00  0.00           C  
ATOM   3357  HG  LEU   218      39.766  22.509  32.189  1.00  0.00           H  
ATOM   3358  CD1 LEU   218      39.746  23.306  30.175  1.00  0.00           C  
ATOM   3359 HD11 LEU   218      40.278  23.146  29.237  1.00  0.00           H  
ATOM   3360 HD12 LEU   218      38.683  23.113  30.027  1.00  0.00           H  
ATOM   3361 HD13 LEU   218      39.886  24.337  30.500  1.00  0.00           H  
ATOM   3362  CD2 LEU   218      39.963  20.877  30.941  1.00  0.00           C  
ATOM   3363 HD21 LEU   218      40.270  20.250  31.778  1.00  0.00           H  
ATOM   3364 HD22 LEU   218      38.889  20.774  30.786  1.00  0.00           H  
ATOM   3365 HD23 LEU   218      40.491  20.565  30.040  1.00  0.00           H  
ATOM   3366  C   LEU   218      43.899  22.229  32.891  1.00  0.00           C  
ATOM   3367  O   LEU   218      44.083  23.339  33.402  1.00  0.00           O  
ATOM   3368  N   GLN   219      44.893  21.402  32.547  1.00  0.00           N  
ATOM   3369  H   GLN   219      44.643  20.499  32.169  1.00  0.00           H  
ATOM   3370  CA  GLN   219      46.309  21.697  32.757  1.00  0.00           C  
ATOM   3371  HA  GLN   219      46.476  22.773  32.805  1.00  0.00           H  
ATOM   3372  CB  GLN   219      46.750  21.066  34.103  1.00  0.00           C  
ATOM   3373  HB2 GLN   219      46.124  21.523  34.870  1.00  0.00           H  
ATOM   3374  HB3 GLN   219      46.516  20.004  34.030  1.00  0.00           H  
ATOM   3375  CG  GLN   219      48.238  21.241  34.481  1.00  0.00           C  
ATOM   3376  HG2 GLN   219      48.421  20.737  35.430  1.00  0.00           H  
ATOM   3377  HG3 GLN   219      48.843  20.778  33.702  1.00  0.00           H  
ATOM   3378  CD  GLN   219      48.655  22.708  34.617  1.00  0.00           C  
ATOM   3379  OE1 GLN   219      48.035  23.469  35.351  1.00  0.00           O  
ATOM   3380  NE2 GLN   219      49.709  23.112  33.921  1.00  0.00           N  
ATOM   3381 HE21 GLN   219      50.014  24.073  33.985  1.00  0.00           H  
ATOM   3382 HE22 GLN   219      50.201  22.457  33.330  1.00  0.00           H  
ATOM   3383  C   GLN   219      47.144  21.187  31.563  1.00  0.00           C  
ATOM   3384  O   GLN   219      46.811  20.158  30.973  1.00  0.00           O  
ATOM   3385  N   GLY   220      48.235  21.893  31.244  1.00  0.00           N  
ATOM   3386  H   GLY   220      48.390  22.760  31.738  1.00  0.00           H  
ATOM   3387  CA  GLY   220      49.209  21.488  30.232  1.00  0.00           C  
ATOM   3388  HA2 GLY   220      48.763  20.769  29.545  1.00  0.00           H  
ATOM   3389  HA3 GLY   220      49.557  22.357  29.673  1.00  0.00           H  
ATOM   3390  C   GLY   220      50.404  20.834  30.931  1.00  0.00           C  
ATOM   3391  O   GLY   220      50.827  21.310  31.989  1.00  0.00           O  
ATOM   3392  N   SER   221      50.969  19.764  30.350  1.00  0.00           N  
ATOM   3393  H   SER   221      50.498  19.349  29.559  1.00  0.00           H  
ATOM   3394  CA  SER   221      52.119  19.055  30.926  1.00  0.00           C  
ATOM   3395  HA  SER   221      52.012  19.009  32.010  1.00  0.00           H  
ATOM   3396  CB  SER   221      52.215  17.616  30.378  1.00  0.00           C  
ATOM   3397  HB2 SER   221      52.819  17.037  31.077  1.00  0.00           H  
ATOM   3398  HB3 SER   221      51.205  17.207  30.346  1.00  0.00           H  
ATOM   3399  OG  SER   221      52.791  17.548  29.089  1.00  0.00           O  
ATOM   3400  HG  SER   221      52.824  16.633  28.801  1.00  0.00           H  
ATOM   3401  C   SER   221      53.443  19.841  30.825  1.00  0.00           C  
ATOM   3402  O   SER   221      54.331  19.621  31.651  1.00  0.00           O  
ATOM   3403  N   ALA   222      53.548  20.744  29.841  1.00  0.00           N  
ATOM   3404  H   ALA   222      52.752  20.836  29.226  1.00  0.00           H  
ATOM   3405  CA  ALA   222      54.756  21.503  29.529  1.00  0.00           C  
ATOM   3406  HA  ALA   222      55.557  21.133  30.169  1.00  0.00           H  
ATOM   3407  CB  ALA   222      55.141  21.250  28.065  1.00  0.00           C  
ATOM   3408  HB1 ALA   222      54.353  21.624  27.412  1.00  0.00           H  
ATOM   3409  HB2 ALA   222      56.074  21.766  27.840  1.00  0.00           H  
ATOM   3410  HB3 ALA   222      55.270  20.180  27.903  1.00  0.00           H  
ATOM   3411  C   ALA   222      54.599  23.000  29.862  1.00  0.00           C  
ATOM   3412  O   ALA   222      55.305  23.828  29.289  1.00  0.00           O  
ATOM   3413  N   ASP   223      53.698  23.327  30.799  1.00  0.00           N  
ATOM   3414  H   ASP   223      53.053  22.600  31.074  1.00  0.00           H  
ATOM   3415  CA  ASP   223      53.511  24.671  31.360  1.00  0.00           C  
ATOM   3416  HA  ASP   223      53.474  25.405  30.555  1.00  0.00           H  
ATOM   3417  CB  ASP   223      52.192  24.748  32.157  1.00  0.00           C  
ATOM   3418  HB2 ASP   223      51.436  24.340  31.486  1.00  0.00           H  
ATOM   3419  HB3 ASP   223      52.274  24.114  33.040  1.00  0.00           H  
ATOM   3420  CG  ASP   223      51.789  26.158  32.580  1.00  0.00           C  
ATOM   3421  OD1 ASP   223      52.663  27.037  32.704  1.00  0.00           O  
ATOM   3422  OD2 ASP   223      50.587  26.364  32.837  1.00  0.00           O  
ATOM   3423  C   ASP   223      54.748  25.050  32.188  1.00  0.00           C  
ATOM   3424  O   ASP   223      55.083  24.362  33.156  1.00  0.00           O  
ATOM   3425  N   ARG   224      55.421  26.114  31.745  1.00  0.00           N  
ATOM   3426  H   ARG   224      55.105  26.526  30.879  1.00  0.00           H  
ATOM   3427  CA  ARG   224      56.612  26.662  32.375  1.00  0.00           C  
ATOM   3428  HA  ARG   224      57.112  25.895  32.966  1.00  0.00           H  
ATOM   3429  CB  ARG   224      57.590  27.165  31.288  1.00  0.00           C  
ATOM   3430  HB2 ARG   224      57.126  28.028  30.811  1.00  0.00           H  
ATOM   3431  HB3 ARG   224      58.503  27.478  31.795  1.00  0.00           H  
ATOM   3432  CG  ARG   224      57.933  26.108  30.217  1.00  0.00           C  
ATOM   3433  HG2 ARG   224      58.156  25.178  30.739  1.00  0.00           H  
ATOM   3434  HG3 ARG   224      57.045  25.973  29.599  1.00  0.00           H  
ATOM   3435  CD  ARG   224      59.124  26.493  29.326  1.00  0.00           C  
ATOM   3436  HD2 ARG   224      59.176  25.797  28.489  1.00  0.00           H  
ATOM   3437  HD3 ARG   224      58.968  27.504  28.948  1.00  0.00           H  
ATOM   3438  NE  ARG   224      60.404  26.453  30.054  1.00  0.00           N  
ATOM   3439  HE  ARG   224      60.372  25.982  30.947  1.00  0.00           H  
ATOM   3440  CZ  ARG   224      61.571  26.975  29.647  1.00  0.00           C  
ATOM   3441  NH1 ARG   224      61.670  27.603  28.473  1.00  0.00           N  
ATOM   3442 HH11 ARG   224      60.857  27.689  27.880  1.00  0.00           H  
ATOM   3443 HH12 ARG   224      62.557  27.990  28.184  1.00  0.00           H  
ATOM   3444  NH2 ARG   224      62.645  26.861  30.426  1.00  0.00           N  
ATOM   3445 HH21 ARG   224      62.573  26.384  31.314  1.00  0.00           H  
ATOM   3446 HH22 ARG   224      63.527  27.252  30.126  1.00  0.00           H  
ATOM   3447  C   ARG   224      56.274  27.784  33.382  1.00  0.00           C  
ATOM   3448  O   ARG   224      57.191  28.252  34.059  1.00  0.00           O  
ATOM   3449  N   LEU   225      55.005  28.212  33.469  1.00  0.00           N  
ATOM   3450  H   LEU   225      54.333  27.773  32.856  1.00  0.00           H  
ATOM   3451  CA  LEU   225      54.555  29.319  34.313  1.00  0.00           C  
ATOM   3452  HA  LEU   225      55.415  29.874  34.688  1.00  0.00           H  
ATOM   3453  CB  LEU   225      53.661  30.284  33.496  1.00  0.00           C  
ATOM   3454  HB2 LEU   225      52.908  29.604  33.096  1.00  0.00           H  
ATOM   3455  HB3 LEU   225      53.179  31.026  34.133  1.00  0.00           H  
ATOM   3456  CG  LEU   225      54.384  31.000  32.326  1.00  0.00           C  
ATOM   3457  HG  LEU   225      54.964  30.262  31.773  1.00  0.00           H  
ATOM   3458  CD1 LEU   225      53.377  31.678  31.376  1.00  0.00           C  
ATOM   3459 HD11 LEU   225      52.796  32.417  31.928  1.00  0.00           H  
ATOM   3460 HD12 LEU   225      53.915  32.171  30.567  1.00  0.00           H  
ATOM   3461 HD13 LEU   225      52.706  30.926  30.960  1.00  0.00           H  
ATOM   3462  CD2 LEU   225      55.464  31.983  32.825  1.00  0.00           C  
ATOM   3463 HD21 LEU   225      56.211  31.440  33.404  1.00  0.00           H  
ATOM   3464 HD22 LEU   225      55.943  32.461  31.971  1.00  0.00           H  
ATOM   3465 HD23 LEU   225      55.001  32.744  33.454  1.00  0.00           H  
ATOM   3466  C   LEU   225      53.842  28.794  35.560  1.00  0.00           C  
ATOM   3467  O   LEU   225      54.179  29.215  36.667  1.00  0.00           O  
ATOM   3468  N   CYS   226      52.916  27.856  35.368  1.00  0.00           N  
ATOM   3469  H   CYS   226      52.712  27.614  34.409  1.00  0.00           H  
ATOM   3470  CA  CYS   226      52.152  27.205  36.422  1.00  0.00           C  
ATOM   3471  HA  CYS   226      52.526  27.537  37.390  1.00  0.00           H  
ATOM   3472  CB  CYS   226      50.647  27.539  36.334  1.00  0.00           C  
ATOM   3473  HB2 CYS   226      50.277  27.499  35.310  1.00  0.00           H  
ATOM   3474  HB3 CYS   226      50.044  26.885  36.964  1.00  0.00           H  
ATOM   3475  SG  CYS   226      50.332  29.234  36.918  1.00  0.00           S  
ATOM   3476  HG  CYS   226      49.017  29.206  36.723  1.00  0.00           H  
ATOM   3477  C   CYS   226      52.404  25.695  36.297  1.00  0.00           C  
ATOM   3478  O   CYS   226      51.682  25.008  35.576  1.00  0.00           O  
ATOM   3479  N   ASP   227      53.445  25.206  36.993  1.00  0.00           N  
ATOM   3480  H   ASP   227      53.994  25.893  37.490  1.00  0.00           H  
ATOM   3481  CA  ASP   227      53.900  23.803  37.007  1.00  0.00           C  
ATOM   3482  HA  ASP   227      54.238  23.518  36.011  1.00  0.00           H  
ATOM   3483  CB  ASP   227      55.073  23.614  38.000  1.00  0.00           C  
ATOM   3484  HB2 ASP   227      55.762  24.426  37.767  1.00  0.00           H  
ATOM   3485  HB3 ASP   227      54.696  23.738  39.015  1.00  0.00           H  
ATOM   3486  CG  ASP   227      55.805  22.277  37.889  1.00  0.00           C  
ATOM   3487  OD1 ASP   227      56.684  22.032  38.739  1.00  0.00           O  
ATOM   3488  OD2 ASP   227      55.552  21.503  36.947  1.00  0.00           O  
ATOM   3489  C   ASP   227      52.742  22.839  37.308  1.00  0.00           C  
ATOM   3490  O   ASP   227      51.995  23.057  38.268  1.00  0.00           O  
ATOM   3491  N   SER   228      52.626  21.793  36.484  1.00  0.00           N  
ATOM   3492  H   SER   228      53.275  21.773  35.711  1.00  0.00           H  
ATOM   3493  CA  SER   228      51.569  20.790  36.525  1.00  0.00           C  
ATOM   3494  HA  SER   228      50.587  21.263  36.502  1.00  0.00           H  
ATOM   3495  CB  SER   228      51.707  19.879  35.286  1.00  0.00           C  
ATOM   3496  HB2 SER   228      50.905  19.141  35.316  1.00  0.00           H  
ATOM   3497  HB3 SER   228      51.597  20.498  34.396  1.00  0.00           H  
ATOM   3498  OG  SER   228      52.961  19.214  35.248  1.00  0.00           O  
ATOM   3499  HG  SER   228      53.006  18.660  34.465  1.00  0.00           H  
ATOM   3500  C   SER   228      51.514  20.022  37.865  1.00  0.00           C  
ATOM   3501  O   SER   228      50.452  19.507  38.215  1.00  0.00           O  
ATOM   3502  N   LYS   229      52.613  20.055  38.641  1.00  0.00           N  
ATOM   3503  H   LYS   229      53.470  20.318  38.177  1.00  0.00           H  
ATOM   3504  CA  LYS   229      52.682  19.643  40.043  1.00  0.00           C  
ATOM   3505  HA  LYS   229      52.470  18.576  40.118  1.00  0.00           H  
ATOM   3506  CB  LYS   229      54.078  19.911  40.637  1.00  0.00           C  
ATOM   3507  HB2 LYS   229      54.263  20.982  40.558  1.00  0.00           H  
ATOM   3508  HB3 LYS   229      54.042  19.626  41.689  1.00  0.00           H  
ATOM   3509  CG  LYS   229      55.210  19.142  39.936  1.00  0.00           C  
ATOM   3510  HG2 LYS   229      54.863  18.123  39.765  1.00  0.00           H  
ATOM   3511  HG3 LYS   229      55.398  19.627  38.978  1.00  0.00           H  
ATOM   3512  CD  LYS   229      56.512  19.109  40.759  1.00  0.00           C  
ATOM   3513  HD2 LYS   229      56.589  20.055  41.295  1.00  0.00           H  
ATOM   3514  HD3 LYS   229      56.430  18.292  41.476  1.00  0.00           H  
ATOM   3515  CE  LYS   229      57.769  18.907  39.891  1.00  0.00           C  
ATOM   3516  HE2 LYS   229      58.510  18.370  40.484  1.00  0.00           H  
ATOM   3517  HE3 LYS   229      57.492  18.306  39.025  1.00  0.00           H  
ATOM   3518  NZ  LYS   229      58.337  20.187  39.438  1.00  0.00           N  
ATOM   3519  HZ1 LYS   229      58.594  20.744  40.240  1.00  0.00           H  
ATOM   3520  HZ2 LYS   229      59.156  20.011  38.874  1.00  0.00           H  
ATOM   3521  HZ3 LYS   229      57.651  20.684  38.889  1.00  0.00           H  
ATOM   3522  C   LYS   229      51.590  20.276  40.931  1.00  0.00           C  
ATOM   3523  O   LYS   229      51.046  19.593  41.799  1.00  0.00           O  
ATOM   3524  N   GLY   230      51.251  21.546  40.675  1.00  0.00           N  
ATOM   3525  H   GLY   230      51.717  22.021  39.915  1.00  0.00           H  
ATOM   3526  CA  GLY   230      50.244  22.279  41.436  1.00  0.00           C  
ATOM   3527  HA2 GLY   230      50.445  22.158  42.500  1.00  0.00           H  
ATOM   3528  HA3 GLY   230      50.300  23.336  41.174  1.00  0.00           H  
ATOM   3529  C   GLY   230      48.827  21.763  41.133  1.00  0.00           C  
ATOM   3530  O   GLY   230      47.997  21.718  42.039  1.00  0.00           O  
ATOM   3531  N   ALA   231      48.558  21.330  39.891  1.00  0.00           N  
ATOM   3532  H   ALA   231      49.273  21.464  39.190  1.00  0.00           H  
ATOM   3533  CA  ALA   231      47.273  20.760  39.473  1.00  0.00           C  
ATOM   3534  HA  ALA   231      46.482  21.439  39.791  1.00  0.00           H  
ATOM   3535  CB  ALA   231      47.227  20.636  37.945  1.00  0.00           C  
ATOM   3536  HB1 ALA   231      48.008  19.952  37.612  1.00  0.00           H  
ATOM   3537  HB2 ALA   231      46.254  20.252  37.640  1.00  0.00           H  
ATOM   3538  HB3 ALA   231      47.387  21.616  37.496  1.00  0.00           H  
ATOM   3539  C   ALA   231      47.004  19.408  40.152  1.00  0.00           C  
ATOM   3540  O   ALA   231      45.884  19.158  40.599  1.00  0.00           O  
ATOM   3541  N   TYR   232      48.052  18.584  40.275  1.00  0.00           N  
ATOM   3542  H   TYR   232      48.896  18.805  39.766  1.00  0.00           H  
ATOM   3543  CA  TYR   232      47.994  17.320  41.005  1.00  0.00           C  
ATOM   3544  HA  TYR   232      47.125  16.748  40.679  1.00  0.00           H  
ATOM   3545  CB  TYR   232      49.262  16.479  40.749  1.00  0.00           C  
ATOM   3546  HB2 TYR   232      50.097  17.128  41.012  1.00  0.00           H  
ATOM   3547  HB3 TYR   232      49.234  15.629  41.431  1.00  0.00           H  
ATOM   3548  CG  TYR   232      49.439  15.978  39.322  1.00  0.00           C  
ATOM   3549  CD1 TYR   232      48.480  15.118  38.743  1.00  0.00           C  
ATOM   3550  HD1 TYR   232      47.598  14.830  39.314  1.00  0.00           H  
ATOM   3551  CE1 TYR   232      48.660  14.633  37.433  1.00  0.00           C  
ATOM   3552  HE1 TYR   232      47.909  13.979  36.990  1.00  0.00           H  
ATOM   3553  CZ  TYR   232      49.799  15.001  36.692  1.00  0.00           C  
ATOM   3554  OH  TYR   232      49.977  14.511  35.432  1.00  0.00           O  
ATOM   3555  HH  TYR   232      49.268  13.927  35.153  1.00  0.00           H  
ATOM   3556  CE2 TYR   232      50.756  15.864  37.262  1.00  0.00           C  
ATOM   3557  HE2 TYR   232      51.634  16.159  36.688  1.00  0.00           H  
ATOM   3558  CD2 TYR   232      50.577  16.345  38.573  1.00  0.00           C  
ATOM   3559  HD2 TYR   232      51.321  17.007  39.017  1.00  0.00           H  
ATOM   3560  C   TYR   232      47.736  17.503  42.508  1.00  0.00           C  
ATOM   3561  O   TYR   232      46.927  16.770  43.077  1.00  0.00           O  
ATOM   3562  N   LEU   233      48.388  18.503  43.114  1.00  0.00           N  
ATOM   3563  H   LEU   233      49.115  18.980  42.600  1.00  0.00           H  
ATOM   3564  CA  LEU   233      48.176  18.867  44.513  1.00  0.00           C  
ATOM   3565  HA  LEU   233      48.223  17.976  45.139  1.00  0.00           H  
ATOM   3566  CB  LEU   233      49.270  19.861  44.983  1.00  0.00           C  
ATOM   3567  HB2 LEU   233      49.592  20.234  44.011  1.00  0.00           H  
ATOM   3568  HB3 LEU   233      48.876  20.687  45.576  1.00  0.00           H  
ATOM   3569  CG  LEU   233      50.477  19.227  45.719  1.00  0.00           C  
ATOM   3570  HG  LEU   233      51.212  20.009  45.907  1.00  0.00           H  
ATOM   3571  CD1 LEU   233      50.059  18.581  47.058  1.00  0.00           C  
ATOM   3572 HD11 LEU   233      49.324  17.798  46.871  1.00  0.00           H  
ATOM   3573 HD12 LEU   233      50.934  18.148  47.542  1.00  0.00           H  
ATOM   3574 HD13 LEU   233      49.623  19.340  47.708  1.00  0.00           H  
ATOM   3575  CD2 LEU   233      51.325  18.280  44.843  1.00  0.00           C  
ATOM   3576 HD21 LEU   233      51.723  18.831  43.991  1.00  0.00           H  
ATOM   3577 HD22 LEU   233      52.149  17.879  45.433  1.00  0.00           H  
ATOM   3578 HD23 LEU   233      50.702  17.460  44.485  1.00  0.00           H  
ATOM   3579  C   LEU   233      46.762  19.421  44.758  1.00  0.00           C  
ATOM   3580  O   LEU   233      46.147  19.050  45.754  1.00  0.00           O  
ATOM   3581  N   LEU   234      46.254  20.249  43.836  1.00  0.00           N  
ATOM   3582  H   LEU   234      46.893  20.590  43.132  1.00  0.00           H  
ATOM   3583  CA  LEU   234      44.895  20.792  43.861  1.00  0.00           C  
ATOM   3584  HA  LEU   234      44.707  21.309  44.802  1.00  0.00           H  
ATOM   3585  CB  LEU   234      44.736  21.805  42.698  1.00  0.00           C  
ATOM   3586  HB2 LEU   234      45.487  22.550  42.961  1.00  0.00           H  
ATOM   3587  HB3 LEU   234      45.007  21.334  41.753  1.00  0.00           H  
ATOM   3588  CG  LEU   234      43.358  22.491  42.554  1.00  0.00           C  
ATOM   3589  HG  LEU   234      42.614  21.720  42.355  1.00  0.00           H  
ATOM   3590  CD1 LEU   234      42.962  23.271  43.824  1.00  0.00           C  
ATOM   3591 HD11 LEU   234      43.705  24.043  44.024  1.00  0.00           H  
ATOM   3592 HD12 LEU   234      41.987  23.736  43.676  1.00  0.00           H  
ATOM   3593 HD13 LEU   234      42.913  22.587  44.671  1.00  0.00           H  
ATOM   3594  CD2 LEU   234      43.325  23.382  41.294  1.00  0.00           C  
ATOM   3595 HD21 LEU   234      43.509  22.770  40.411  1.00  0.00           H  
ATOM   3596 HD22 LEU   234      42.347  23.857  41.209  1.00  0.00           H  
ATOM   3597 HD23 LEU   234      44.095  24.149  41.371  1.00  0.00           H  
ATOM   3598  C   LEU   234      43.820  19.694  43.865  1.00  0.00           C  
ATOM   3599  O   LEU   234      42.939  19.707  44.726  1.00  0.00           O  
ATOM   3600  N   MET   235      43.967  18.723  42.953  1.00  0.00           N  
ATOM   3601  H   MET   235      44.672  18.857  42.243  1.00  0.00           H  
ATOM   3602  CA  MET   235      43.123  17.531  42.876  1.00  0.00           C  
ATOM   3603  HA  MET   235      42.079  17.820  42.757  1.00  0.00           H  
ATOM   3604  CB  MET   235      43.536  16.670  41.668  1.00  0.00           C  
ATOM   3605  HB2 MET   235      44.624  16.603  41.670  1.00  0.00           H  
ATOM   3606  HB3 MET   235      43.111  15.677  41.813  1.00  0.00           H  
ATOM   3607  CG  MET   235      43.063  17.237  40.327  1.00  0.00           C  
ATOM   3608  HG2 MET   235      43.449  18.255  40.266  1.00  0.00           H  
ATOM   3609  HG3 MET   235      43.524  16.627  39.551  1.00  0.00           H  
ATOM   3610  SD  MET   235      41.259  17.264  40.075  1.00  0.00           S  
ATOM   3611  CE  MET   235      40.855  15.499  40.185  1.00  0.00           C  
ATOM   3612  HE1 MET   235      41.148  15.119  41.164  1.00  0.00           H  
ATOM   3613  HE2 MET   235      39.782  15.362  40.050  1.00  0.00           H  
ATOM   3614  HE3 MET   235      41.391  14.954  39.408  1.00  0.00           H  
ATOM   3615  C   MET   235      43.141  16.687  44.156  1.00  0.00           C  
ATOM   3616  O   MET   235      42.094  16.176  44.559  1.00  0.00           O  
ATOM   3617  N   GLU   236      44.314  16.554  44.779  1.00  0.00           N  
ATOM   3618  H   GLU   236      45.144  16.894  44.315  1.00  0.00           H  
ATOM   3619  CA  GLU   236      44.473  15.817  46.021  1.00  0.00           C  
ATOM   3620  HA  GLU   236      43.879  14.903  45.997  1.00  0.00           H  
ATOM   3621  CB  GLU   236      45.960  15.435  46.208  1.00  0.00           C  
ATOM   3622  HB2 GLU   236      46.258  14.879  45.320  1.00  0.00           H  
ATOM   3623  HB3 GLU   236      46.522  16.367  46.258  1.00  0.00           H  
ATOM   3624  CG  GLU   236      46.253  14.588  47.469  1.00  0.00           C  
ATOM   3625  HG2 GLU   236      46.015  15.236  48.313  1.00  0.00           H  
ATOM   3626  HG3 GLU   236      45.597  13.718  47.484  1.00  0.00           H  
ATOM   3627  CD  GLU   236      47.706  14.131  47.572  1.00  0.00           C  
ATOM   3628  OE1 GLU   236      48.240  13.601  46.578  1.00  0.00           O  
ATOM   3629  OE2 GLU   236      48.284  14.262  48.668  1.00  0.00           O  
ATOM   3630  C   GLU   236      43.874  16.575  47.233  1.00  0.00           C  
ATOM   3631  O   GLU   236      43.056  16.003  47.955  1.00  0.00           O  
ATOM   3632  N   LEU   237      44.297  17.829  47.447  1.00  0.00           N  
ATOM   3633  H   LEU   237      44.897  18.237  46.745  1.00  0.00           H  
ATOM   3634  CA  LEU   237      44.027  18.601  48.665  1.00  0.00           C  
ATOM   3635  HA  LEU   237      44.137  17.963  49.542  1.00  0.00           H  
ATOM   3636  CB  LEU   237      45.022  19.776  48.782  1.00  0.00           C  
ATOM   3637  HB2 LEU   237      44.963  20.247  47.801  1.00  0.00           H  
ATOM   3638  HB3 LEU   237      44.690  20.481  49.544  1.00  0.00           H  
ATOM   3639  CG  LEU   237      46.482  19.361  49.066  1.00  0.00           C  
ATOM   3640  HG  LEU   237      46.769  18.575  48.368  1.00  0.00           H  
ATOM   3641  CD1 LEU   237      47.426  20.563  48.900  1.00  0.00           C  
ATOM   3642 HD11 LEU   237      47.140  21.350  49.598  1.00  0.00           H  
ATOM   3643 HD12 LEU   237      48.450  20.252  49.104  1.00  0.00           H  
ATOM   3644 HD13 LEU   237      47.358  20.941  47.880  1.00  0.00           H  
ATOM   3645  CD2 LEU   237      46.655  18.710  50.454  1.00  0.00           C  
ATOM   3646 HD21 LEU   237      46.035  17.816  50.516  1.00  0.00           H  
ATOM   3647 HD22 LEU   237      47.700  18.438  50.601  1.00  0.00           H  
ATOM   3648 HD23 LEU   237      46.352  19.416  51.227  1.00  0.00           H  
ATOM   3649  C   LEU   237      42.576  19.120  48.783  1.00  0.00           C  
ATOM   3650  O   LEU   237      42.060  19.157  49.905  1.00  0.00           O  
ATOM   3651  N   ALA   238      41.946  19.526  47.668  1.00  0.00           N  
ATOM   3652  H   ALA   238      42.450  19.477  46.795  1.00  0.00           H  
ATOM   3653  CA  ALA   238      40.591  20.097  47.659  1.00  0.00           C  
ATOM   3654  HA  ALA   238      40.554  20.902  48.393  1.00  0.00           H  
ATOM   3655  CB  ALA   238      40.284  20.682  46.275  1.00  0.00           C  
ATOM   3656  HB1 ALA   238      40.308  19.886  45.530  1.00  0.00           H  
ATOM   3657  HB2 ALA   238      39.295  21.140  46.285  1.00  0.00           H  
ATOM   3658  HB3 ALA   238      41.031  21.436  46.025  1.00  0.00           H  
ATOM   3659  C   ALA   238      39.522  19.067  48.051  1.00  0.00           C  
ATOM   3660  O   ALA   238      39.591  17.909  47.624  1.00  0.00           O  
ATOM   3661  N   LYS   239      38.554  19.513  48.854  1.00  0.00           N  
ATOM   3662  H   LYS   239      38.605  20.485  49.123  1.00  0.00           H  
ATOM   3663  CA  LYS   239      37.556  18.666  49.505  1.00  0.00           C  
ATOM   3664  HA  LYS   239      37.911  17.637  49.562  1.00  0.00           H  
ATOM   3665  CB  LYS   239      37.304  19.180  50.938  1.00  0.00           C  
ATOM   3666  HB2 LYS   239      36.978  20.218  50.863  1.00  0.00           H  
ATOM   3667  HB3 LYS   239      36.502  18.578  51.367  1.00  0.00           H  
ATOM   3668  CG  LYS   239      38.551  19.097  51.845  1.00  0.00           C  
ATOM   3669  HG2 LYS   239      39.377  19.536  51.286  1.00  0.00           H  
ATOM   3670  HG3 LYS   239      38.343  19.707  52.724  1.00  0.00           H  
ATOM   3671  CD  LYS   239      38.931  17.670  52.289  1.00  0.00           C  
ATOM   3672  HD2 LYS   239      38.143  17.312  52.952  1.00  0.00           H  
ATOM   3673  HD3 LYS   239      38.964  17.046  51.396  1.00  0.00           H  
ATOM   3674  CE  LYS   239      40.288  17.597  53.017  1.00  0.00           C  
ATOM   3675  HE2 LYS   239      40.375  18.482  53.647  1.00  0.00           H  
ATOM   3676  HE3 LYS   239      40.282  16.705  53.643  1.00  0.00           H  
ATOM   3677  NZ  LYS   239      41.434  17.539  52.089  1.00  0.00           N  
ATOM   3678  HZ1 LYS   239      41.440  18.366  51.509  1.00  0.00           H  
ATOM   3679  HZ2 LYS   239      42.293  17.493  52.618  1.00  0.00           H  
ATOM   3680  HZ3 LYS   239      41.353  16.719  51.505  1.00  0.00           H  
ATOM   3681  C   LYS   239      36.263  18.449  48.689  1.00  0.00           C  
ATOM   3682  O   LYS   239      35.331  17.809  49.182  1.00  0.00           O  
ATOM   3683  N   SER   240      36.233  18.950  47.450  1.00  0.00           N  
ATOM   3684  H   SER   240      37.033  19.511  47.195  1.00  0.00           H  
ATOM   3685  CA  SER   240      35.159  18.793  46.475  1.00  0.00           C  
ATOM   3686  HA  SER   240      34.225  19.219  46.843  1.00  0.00           H  
ATOM   3687  CB  SER   240      35.577  19.549  45.202  1.00  0.00           C  
ATOM   3688  HB2 SER   240      36.461  19.075  44.776  1.00  0.00           H  
ATOM   3689  HB3 SER   240      34.762  19.514  44.479  1.00  0.00           H  
ATOM   3690  OG  SER   240      35.871  20.900  45.518  1.00  0.00           O  
ATOM   3691  HG  SER   240      36.131  21.366  44.720  1.00  0.00           H  
ATOM   3692  C   SER   240      34.861  17.325  46.150  1.00  0.00           C  
ATOM   3693  O   SER   240      35.779  16.552  45.872  1.00  0.00           O  
ATOM   3694  N   GLN   241      33.572  16.982  46.183  1.00  0.00           N  
ATOM   3695  H   GLN   241      32.904  17.681  46.476  1.00  0.00           H  
ATOM   3696  CA  GLN   241      33.087  15.633  45.906  1.00  0.00           C  
ATOM   3697  HA  GLN   241      33.816  14.888  46.225  1.00  0.00           H  
ATOM   3698  CB  GLN   241      31.776  15.409  46.692  1.00  0.00           C  
ATOM   3699  HB2 GLN   241      31.046  16.117  46.299  1.00  0.00           H  
ATOM   3700  HB3 GLN   241      31.447  14.392  46.477  1.00  0.00           H  
ATOM   3701  CG  GLN   241      31.904  15.597  48.224  1.00  0.00           C  
ATOM   3702  HG2 GLN   241      32.211  16.624  48.421  1.00  0.00           H  
ATOM   3703  HG3 GLN   241      30.929  15.416  48.677  1.00  0.00           H  
ATOM   3704  CD  GLN   241      32.923  14.651  48.863  1.00  0.00           C  
ATOM   3705  OE1 GLN   241      32.706  13.443  48.908  1.00  0.00           O  
ATOM   3706  NE2 GLN   241      34.037  15.171  49.362  1.00  0.00           N  
ATOM   3707 HE21 GLN   241      34.725  14.568  49.789  1.00  0.00           H  
ATOM   3708 HE22 GLN   241      34.192  16.168  49.313  1.00  0.00           H  
ATOM   3709  C   GLN   241      32.902  15.377  44.394  1.00  0.00           C  
ATOM   3710  O   GLN   241      32.816  14.219  43.987  1.00  0.00           O  
ATOM   3711  N   ASP   242      32.868  16.452  43.597  1.00  0.00           N  
ATOM   3712  H   ASP   242      32.786  17.342  44.067  1.00  0.00           H  
ATOM   3713  CA  ASP   242      32.879  16.439  42.135  1.00  0.00           C  
ATOM   3714  HA  ASP   242      32.930  15.408  41.786  1.00  0.00           H  
ATOM   3715  CB  ASP   242      31.604  17.098  41.548  1.00  0.00           C  
ATOM   3716  HB2 ASP   242      30.693  16.709  42.004  1.00  0.00           H  
ATOM   3717  HB3 ASP   242      31.757  18.129  41.866  1.00  0.00           H  
ATOM   3718  CG  ASP   242      31.473  17.048  40.021  1.00  0.00           C  
ATOM   3719  OD1 ASP   242      32.061  16.160  39.372  1.00  0.00           O  
ATOM   3720  OD2 ASP   242      30.653  17.819  39.483  1.00  0.00           O  
ATOM   3721  C   ASP   242      34.166  17.166  41.726  1.00  0.00           C  
ATOM   3722  O   ASP   242      34.272  18.371  41.948  1.00  0.00           O  
ATOM   3723  N   LYS   243      35.156  16.426  41.223  1.00  0.00           N  
ATOM   3724  H   LYS   243      35.071  15.422  41.287  1.00  0.00           H  
ATOM   3725  CA  LYS   243      36.427  16.986  40.777  1.00  0.00           C  
ATOM   3726  HA  LYS   243      36.237  17.938  40.282  1.00  0.00           H  
ATOM   3727  CB  LYS   243      37.410  17.225  41.948  1.00  0.00           C  
ATOM   3728  HB2 LYS   243      38.343  17.543  41.484  1.00  0.00           H  
ATOM   3729  HB3 LYS   243      36.988  18.053  42.518  1.00  0.00           H  
ATOM   3730  CG  LYS   243      37.684  16.040  42.891  1.00  0.00           C  
ATOM   3731  HG2 LYS   243      36.738  15.720  43.329  1.00  0.00           H  
ATOM   3732  HG3 LYS   243      38.108  15.224  42.307  1.00  0.00           H  
ATOM   3733  CD  LYS   243      38.662  16.430  44.013  1.00  0.00           C  
ATOM   3734  HD2 LYS   243      39.613  16.685  43.546  1.00  0.00           H  
ATOM   3735  HD3 LYS   243      38.255  17.310  44.512  1.00  0.00           H  
ATOM   3736  CE  LYS   243      38.883  15.310  45.047  1.00  0.00           C  
ATOM   3737  HE2 LYS   243      37.934  15.116  45.547  1.00  0.00           H  
ATOM   3738  HE3 LYS   243      39.203  14.414  44.516  1.00  0.00           H  
ATOM   3739  NZ  LYS   243      39.899  15.676  46.049  1.00  0.00           N  
ATOM   3740  HZ1 LYS   243      39.602  16.506  46.542  1.00  0.00           H  
ATOM   3741  HZ2 LYS   243      40.013  14.917  46.706  1.00  0.00           H  
ATOM   3742  HZ3 LYS   243      40.778  15.856  45.586  1.00  0.00           H  
ATOM   3743  C   LYS   243      36.985  16.154  39.619  1.00  0.00           C  
ATOM   3744  O   LYS   243      37.092  14.932  39.745  1.00  0.00           O  
ATOM   3745  N   THR   244      37.306  16.832  38.513  1.00  0.00           N  
ATOM   3746  H   THR   244      37.210  17.836  38.559  1.00  0.00           H  
ATOM   3747  CA  THR   244      37.778  16.239  37.268  1.00  0.00           C  
ATOM   3748  HA  THR   244      38.017  15.185  37.406  1.00  0.00           H  
ATOM   3749  CB  THR   244      36.688  16.361  36.162  1.00  0.00           C  
ATOM   3750  HB  THR   244      36.426  17.418  36.105  1.00  0.00           H  
ATOM   3751  CG2 THR   244      37.096  15.857  34.765  1.00  0.00           C  
ATOM   3752 HG21 THR   244      37.357  14.800  34.821  1.00  0.00           H  
ATOM   3753 HG22 THR   244      36.264  15.989  34.073  1.00  0.00           H  
ATOM   3754 HG23 THR   244      37.956  16.425  34.410  1.00  0.00           H  
ATOM   3755  OG1 THR   244      35.535  15.631  36.554  1.00  0.00           O  
ATOM   3756  HG1 THR   244      34.862  15.705  35.873  1.00  0.00           H  
ATOM   3757  C   THR   244      39.047  16.971  36.803  1.00  0.00           C  
ATOM   3758  O   THR   244      39.036  18.198  36.703  1.00  0.00           O  
ATOM   3759  N   LEU   245      40.098  16.201  36.502  1.00  0.00           N  
ATOM   3760  H   LEU   245      40.003  15.213  36.688  1.00  0.00           H  
ATOM   3761  CA  LEU   245      41.349  16.679  35.921  1.00  0.00           C  
ATOM   3762  HA  LEU   245      41.439  17.760  36.030  1.00  0.00           H  
ATOM   3763  CB  LEU   245      42.525  16.007  36.672  1.00  0.00           C  
ATOM   3764  HB2 LEU   245      42.351  16.371  37.685  1.00  0.00           H  
ATOM   3765  HB3 LEU   245      42.418  14.922  36.653  1.00  0.00           H  
ATOM   3766  CG  LEU   245      43.958  16.393  36.224  1.00  0.00           C  
ATOM   3767  HG  LEU   245      44.098  16.035  35.204  1.00  0.00           H  
ATOM   3768  CD1 LEU   245      44.204  17.914  36.273  1.00  0.00           C  
ATOM   3769 HD11 LEU   245      44.064  18.273  37.293  1.00  0.00           H  
ATOM   3770 HD12 LEU   245      45.222  18.129  35.949  1.00  0.00           H  
ATOM   3771 HD13 LEU   245      43.499  18.418  35.612  1.00  0.00           H  
ATOM   3772  CD2 LEU   245      45.018  15.609  37.026  1.00  0.00           C  
ATOM   3773 HD21 LEU   245      44.878  14.540  36.866  1.00  0.00           H  
ATOM   3774 HD22 LEU   245      46.014  15.899  36.692  1.00  0.00           H  
ATOM   3775 HD23 LEU   245      44.911  15.834  38.087  1.00  0.00           H  
ATOM   3776  C   LEU   245      41.383  16.285  34.434  1.00  0.00           C  
ATOM   3777  O   LEU   245      40.915  15.194  34.095  1.00  0.00           O  
ATOM   3778  N   LYS   246      41.999  17.120  33.591  1.00  0.00           N  
ATOM   3779  H   LYS   246      42.093  18.083  33.881  1.00  0.00           H  
ATOM   3780  CA  LYS   246      42.387  16.767  32.232  1.00  0.00           C  
ATOM   3781  HA  LYS   246      42.564  15.693  32.169  1.00  0.00           H  
ATOM   3782  CB  LYS   246      41.279  17.142  31.230  1.00  0.00           C  
ATOM   3783  HB2 LYS   246      40.345  16.742  31.624  1.00  0.00           H  
ATOM   3784  HB3 LYS   246      41.226  18.231  31.207  1.00  0.00           H  
ATOM   3785  CG  LYS   246      41.504  16.608  29.799  1.00  0.00           C  
ATOM   3786  HG2 LYS   246      42.230  17.250  29.300  1.00  0.00           H  
ATOM   3787  HG3 LYS   246      41.900  15.595  29.865  1.00  0.00           H  
ATOM   3788  CD  LYS   246      40.193  16.594  28.994  1.00  0.00           C  
ATOM   3789  HD2 LYS   246      39.484  16.002  29.573  1.00  0.00           H  
ATOM   3790  HD3 LYS   246      39.850  17.628  28.948  1.00  0.00           H  
ATOM   3791  CE  LYS   246      40.294  16.022  27.564  1.00  0.00           C  
ATOM   3792  HE2 LYS   246      40.808  15.062  27.622  1.00  0.00           H  
ATOM   3793  HE3 LYS   246      39.281  15.870  27.191  1.00  0.00           H  
ATOM   3794  NZ  LYS   246      41.024  16.915  26.650  1.00  0.00           N  
ATOM   3795  HZ1 LYS   246      41.962  17.056  26.995  1.00  0.00           H  
ATOM   3796  HZ2 LYS   246      41.062  16.498  25.731  1.00  0.00           H  
ATOM   3797  HZ3 LYS   246      40.548  17.804  26.596  1.00  0.00           H  
ATOM   3798  C   LYS   246      43.771  17.357  31.915  1.00  0.00           C  
ATOM   3799  O   LYS   246      43.961  18.568  32.047  1.00  0.00           O  
ATOM   3800  N   ILE   247      44.708  16.479  31.527  1.00  0.00           N  
ATOM   3801  H   ILE   247      44.430  15.509  31.490  1.00  0.00           H  
ATOM   3802  CA  ILE   247      46.091  16.817  31.198  1.00  0.00           C  
ATOM   3803  HA  ILE   247      46.352  17.844  31.453  1.00  0.00           H  
ATOM   3804  CB  ILE   247      47.112  15.841  31.862  1.00  0.00           C  
ATOM   3805  HB  ILE   247      46.798  14.830  31.602  1.00  0.00           H  
ATOM   3806  CG2 ILE   247      48.583  16.052  31.427  1.00  0.00           C  
ATOM   3807 HG21 ILE   247      48.898  17.063  31.687  1.00  0.00           H  
ATOM   3808 HG22 ILE   247      49.220  15.331  31.938  1.00  0.00           H  
ATOM   3809 HG23 ILE   247      48.667  15.912  30.349  1.00  0.00           H  
ATOM   3810  CG1 ILE   247      47.009  15.851  33.407  1.00  0.00           C  
ATOM   3811 HG12 ILE   247      45.959  15.682  33.648  1.00  0.00           H  
ATOM   3812 HG13 ILE   247      47.603  15.009  33.762  1.00  0.00           H  
ATOM   3813  CD1 ILE   247      47.491  17.144  34.093  1.00  0.00           C  
ATOM   3814 HD11 ILE   247      46.897  17.987  33.739  1.00  0.00           H  
ATOM   3815 HD12 ILE   247      47.377  17.048  35.173  1.00  0.00           H  
ATOM   3816 HD13 ILE   247      48.541  17.314  33.853  1.00  0.00           H  
ATOM   3817  C   ILE   247      46.267  16.793  29.672  1.00  0.00           C  
ATOM   3818  O   ILE   247      45.995  15.771  29.038  1.00  0.00           O  
ATOM   3819  N   TYR   248      46.733  17.915  29.123  1.00  0.00           N  
ATOM   3820  H   TYR   248      46.808  18.719  29.730  1.00  0.00           H  
ATOM   3821  CA  TYR   248      47.099  18.072  27.720  1.00  0.00           C  
ATOM   3822  HA  TYR   248      46.608  17.313  27.111  1.00  0.00           H  
ATOM   3823  CB  TYR   248      46.648  19.463  27.232  1.00  0.00           C  
ATOM   3824  HB2 TYR   248      47.080  20.232  27.872  1.00  0.00           H  
ATOM   3825  HB3 TYR   248      47.044  19.566  26.222  1.00  0.00           H  
ATOM   3826  CG  TYR   248      45.140  19.620  27.202  1.00  0.00           C  
ATOM   3827  CD1 TYR   248      44.417  19.197  26.070  1.00  0.00           C  
ATOM   3828  HD1 TYR   248      44.945  18.819  25.195  1.00  0.00           H  
ATOM   3829  CE1 TYR   248      43.014  19.263  26.070  1.00  0.00           C  
ATOM   3830  HE1 TYR   248      42.460  18.993  25.171  1.00  0.00           H  
ATOM   3831  CZ  TYR   248      42.326  19.723  27.209  1.00  0.00           C  
ATOM   3832  OH  TYR   248      40.963  19.672  27.240  1.00  0.00           O  
ATOM   3833  HH  TYR   248      40.583  19.307  26.438  1.00  0.00           H  
ATOM   3834  CE2 TYR   248      43.048  20.185  28.325  1.00  0.00           C  
ATOM   3835  HE2 TYR   248      42.519  20.577  29.194  1.00  0.00           H  
ATOM   3836  CD2 TYR   248      44.454  20.140  28.319  1.00  0.00           C  
ATOM   3837  HD2 TYR   248      45.015  20.507  29.179  1.00  0.00           H  
ATOM   3838  C   TYR   248      48.624  17.886  27.611  1.00  0.00           C  
ATOM   3839  O   TYR   248      49.384  18.746  28.065  1.00  0.00           O  
ATOM   3840  N   GLU   249      49.049  16.738  27.065  1.00  0.00           N  
ATOM   3841  H   GLU   249      48.337  16.086  26.768  1.00  0.00           H  
ATOM   3842  CA  GLU   249      50.453  16.337  26.944  1.00  0.00           C  
ATOM   3843  HA  GLU   249      50.978  16.474  27.889  1.00  0.00           H  
ATOM   3844  CB  GLU   249      50.500  14.836  26.564  1.00  0.00           C  
ATOM   3845  HB2 GLU   249      49.865  14.322  27.286  1.00  0.00           H  
ATOM   3846  HB3 GLU   249      50.054  14.762  25.572  1.00  0.00           H  
ATOM   3847  CG  GLU   249      51.900  14.179  26.550  1.00  0.00           C  
ATOM   3848  HG2 GLU   249      51.791  13.182  26.124  1.00  0.00           H  
ATOM   3849  HG3 GLU   249      52.538  14.782  25.904  1.00  0.00           H  
ATOM   3850  CD  GLU   249      52.533  14.073  27.935  1.00  0.00           C  
ATOM   3851  OE1 GLU   249      52.456  12.981  28.530  1.00  0.00           O  
ATOM   3852  OE2 GLU   249      53.097  15.079  28.407  1.00  0.00           O  
ATOM   3853  C   GLU   249      51.189  17.220  25.930  1.00  0.00           C  
ATOM   3854  O   GLU   249      50.798  17.282  24.762  1.00  0.00           O  
ATOM   3855  N   GLY   250      52.238  17.881  26.408  1.00  0.00           N  
ATOM   3856  H   GLY   250      52.418  17.781  27.397  1.00  0.00           H  
ATOM   3857  CA  GLY   250      53.128  18.721  25.628  1.00  0.00           C  
ATOM   3858  HA2 GLY   250      54.107  18.724  26.108  1.00  0.00           H  
ATOM   3859  HA3 GLY   250      53.215  18.295  24.628  1.00  0.00           H  
ATOM   3860  C   GLY   250      52.626  20.160  25.514  1.00  0.00           C  
ATOM   3861  O   GLY   250      53.385  21.010  25.057  1.00  0.00           O  
ATOM   3862  N   ALA   251      51.387  20.445  25.930  1.00  0.00           N  
ATOM   3863  H   ALA   251      50.836  19.691  26.315  1.00  0.00           H  
ATOM   3864  CA  ALA   251      50.775  21.761  25.820  1.00  0.00           C  
ATOM   3865  HA  ALA   251      50.992  22.187  24.841  1.00  0.00           H  
ATOM   3866  CB  ALA   251      49.256  21.605  25.961  1.00  0.00           C  
ATOM   3867  HB1 ALA   251      49.022  21.188  26.941  1.00  0.00           H  
ATOM   3868  HB2 ALA   251      48.779  22.580  25.859  1.00  0.00           H  
ATOM   3869  HB3 ALA   251      48.885  20.936  25.184  1.00  0.00           H  
ATOM   3870  C   ALA   251      51.313  22.740  26.878  1.00  0.00           C  
ATOM   3871  O   ALA   251      51.671  22.316  27.983  1.00  0.00           O  
ATOM   3872  N   TYR   252      51.351  24.026  26.514  1.00  0.00           N  
ATOM   3873  H   TYR   252      51.083  24.235  25.563  1.00  0.00           H  
ATOM   3874  CA  TYR   252      51.866  25.117  27.347  1.00  0.00           C  
ATOM   3875  HA  TYR   252      52.541  24.736  28.113  1.00  0.00           H  
ATOM   3876  CB  TYR   252      52.653  26.096  26.434  1.00  0.00           C  
ATOM   3877  HB2 TYR   252      51.930  26.371  25.666  1.00  0.00           H  
ATOM   3878  HB3 TYR   252      52.864  26.963  27.060  1.00  0.00           H  
ATOM   3879  CG  TYR   252      53.946  25.620  25.769  1.00  0.00           C  
ATOM   3880  CD1 TYR   252      54.490  24.335  25.991  1.00  0.00           C  
ATOM   3881  HD1 TYR   252      53.975  23.648  26.663  1.00  0.00           H  
ATOM   3882  CE1 TYR   252      55.682  23.938  25.356  1.00  0.00           C  
ATOM   3883  HE1 TYR   252      56.084  22.940  25.530  1.00  0.00           H  
ATOM   3884  CZ  TYR   252      56.354  24.827  24.498  1.00  0.00           C  
ATOM   3885  OH  TYR   252      57.508  24.437  23.884  1.00  0.00           O  
ATOM   3886  HH  TYR   252      57.768  23.541  24.108  1.00  0.00           H  
ATOM   3887  CE2 TYR   252      55.829  26.114  24.280  1.00  0.00           C  
ATOM   3888  HE2 TYR   252      56.348  26.807  23.618  1.00  0.00           H  
ATOM   3889  CD2 TYR   252      54.635  26.507  24.915  1.00  0.00           C  
ATOM   3890  HD2 TYR   252      54.233  27.507  24.749  1.00  0.00           H  
ATOM   3891  C   TYR   252      50.736  25.793  28.165  1.00  0.00           C  
ATOM   3892  O   TYR   252      49.741  25.140  28.478  1.00  0.00           O  
ATOM   3893  N   HID   253      50.936  27.057  28.572  1.00  0.00           N  
ATOM   3894  H   HID   253      51.786  27.502  28.257  1.00  0.00           H  
ATOM   3895  CA  HID   253      50.105  27.761  29.555  1.00  0.00           C  
ATOM   3896  HA  HID   253      49.889  27.102  30.396  1.00  0.00           H  
ATOM   3897  CB  HID   253      50.839  29.012  30.084  1.00  0.00           C  
ATOM   3898  HB2 HID   253      51.864  28.761  30.356  1.00  0.00           H  
ATOM   3899  HB3 HID   253      50.847  29.782  29.313  1.00  0.00           H  
ATOM   3900  CG  HID   253      50.207  29.632  31.307  1.00  0.00           C  
ATOM   3901  ND1 HID   253      49.968  28.912  32.462  1.00  0.00           N  
ATOM   3902  HD1 HID   253      50.182  27.936  32.609  1.00  0.00           H  
ATOM   3903  CE1 HID   253      49.406  29.730  33.346  1.00  0.00           C  
ATOM   3904  HE1 HID   253      49.139  29.294  34.309  1.00  0.00           H  
ATOM   3905  NE2 HID   253      49.268  30.966  32.881  1.00  0.00           N  
ATOM   3906  CD2 HID   253      49.749  30.904  31.571  1.00  0.00           C  
ATOM   3907  HD2 HID   253      49.719  31.790  30.937  1.00  0.00           H  
ATOM   3908  C   HID   253      48.674  28.084  29.078  1.00  0.00           C  
ATOM   3909  O   HID   253      47.717  27.675  29.737  1.00  0.00           O  
ATOM   3910  N   VAL   254      48.531  28.823  27.967  1.00  0.00           N  
ATOM   3911  H   VAL   254      49.362  29.070  27.450  1.00  0.00           H  
ATOM   3912  CA  VAL   254      47.247  29.383  27.529  1.00  0.00           C  
ATOM   3913  HA  VAL   254      46.611  29.562  28.396  1.00  0.00           H  
ATOM   3914  CB  VAL   254      47.418  30.720  26.753  1.00  0.00           C  
ATOM   3915  HB  VAL   254      47.796  30.505  25.754  1.00  0.00           H  
ATOM   3916  CG1 VAL   254      46.070  31.453  26.644  1.00  0.00           C  
ATOM   3917 HG11 VAL   254      45.691  31.669  27.643  1.00  0.00           H  
ATOM   3918 HG12 VAL   254      46.206  32.387  26.098  1.00  0.00           H  
ATOM   3919 HG13 VAL   254      45.355  30.824  26.113  1.00  0.00           H  
ATOM   3920  CG2 VAL   254      48.429  31.668  27.431  1.00  0.00           C  
ATOM   3921 HG21 VAL   254      49.404  31.183  27.484  1.00  0.00           H  
ATOM   3922 HG22 VAL   254      48.512  32.587  26.850  1.00  0.00           H  
ATOM   3923 HG23 VAL   254      48.086  31.905  28.438  1.00  0.00           H  
ATOM   3924  C   VAL   254      46.486  28.312  26.705  1.00  0.00           C  
ATOM   3925  O   VAL   254      46.499  28.346  25.478  1.00  0.00           O  
ATOM   3926  N   LEU   255      45.879  27.332  27.395  1.00  0.00           N  
ATOM   3927  H   LEU   255      45.937  27.409  28.401  1.00  0.00           H  
ATOM   3928  CA  LEU   255      45.215  26.146  26.821  1.00  0.00           C  
ATOM   3929  HA  LEU   255      45.912  25.592  26.193  1.00  0.00           H  
ATOM   3930  CB  LEU   255      44.732  25.221  27.955  1.00  0.00           C  
ATOM   3931  HB2 LEU   255      44.171  25.906  28.591  1.00  0.00           H  
ATOM   3932  HB3 LEU   255      44.059  24.459  27.561  1.00  0.00           H  
ATOM   3933  CG  LEU   255      45.845  24.545  28.783  1.00  0.00           C  
ATOM   3934  HG  LEU   255      46.600  25.289  29.036  1.00  0.00           H  
ATOM   3935  CD1 LEU   255      45.263  23.943  30.077  1.00  0.00           C  
ATOM   3936 HD11 LEU   255      44.508  23.199  29.825  1.00  0.00           H  
ATOM   3937 HD12 LEU   255      46.061  23.470  30.649  1.00  0.00           H  
ATOM   3938 HD13 LEU   255      44.808  24.734  30.674  1.00  0.00           H  
ATOM   3939  CD2 LEU   255      46.617  23.493  27.961  1.00  0.00           C  
ATOM   3940 HD21 LEU   255      47.078  23.973  27.098  1.00  0.00           H  
ATOM   3941 HD22 LEU   255      47.391  23.042  28.582  1.00  0.00           H  
ATOM   3942 HD23 LEU   255      45.928  22.720  27.621  1.00  0.00           H  
ATOM   3943  C   LEU   255      44.037  26.463  25.882  1.00  0.00           C  
ATOM   3944  O   LEU   255      43.777  25.700  24.955  1.00  0.00           O  
ATOM   3945  N   HIE   256      43.348  27.585  26.111  1.00  0.00           N  
ATOM   3946  H   HIE   256      43.511  28.086  26.972  1.00  0.00           H  
ATOM   3947  CA  HIE   256      42.289  28.061  25.222  1.00  0.00           C  
ATOM   3948  HA  HIE   256      41.751  27.218  24.788  1.00  0.00           H  
ATOM   3949  CB  HIE   256      41.289  28.922  26.030  1.00  0.00           C  
ATOM   3950  HB2 HIE   256      40.394  29.125  25.441  1.00  0.00           H  
ATOM   3951  HB3 HIE   256      41.016  28.357  26.921  1.00  0.00           H  
ATOM   3952  CG  HIE   256      41.806  30.262  26.508  1.00  0.00           C  
ATOM   3953  ND1 HIE   256      42.234  30.509  27.804  1.00  0.00           N  
ATOM   3954  CE1 HIE   256      42.598  31.794  27.868  1.00  0.00           C  
ATOM   3955  HE1 HIE   256      42.958  32.147  28.834  1.00  0.00           H  
ATOM   3956  NE2 HIE   256      42.450  32.427  26.708  1.00  0.00           N  
ATOM   3957  HE2 HIE   256      42.651  33.383  26.453  1.00  0.00           H  
ATOM   3958  CD2 HIE   256      41.930  31.463  25.847  1.00  0.00           C  
ATOM   3959  HD2 HIE   256      41.689  31.725  24.817  1.00  0.00           H  
ATOM   3960  C   HIE   256      42.843  28.815  23.996  1.00  0.00           C  
ATOM   3961  O   HIE   256      42.055  29.231  23.147  1.00  0.00           O  
ATOM   3962  N   LYS   257      44.166  29.007  23.933  1.00  0.00           N  
ATOM   3963  H   LYS   257      44.691  28.689  24.735  1.00  0.00           H  
ATOM   3964  CA  LYS   257      44.869  29.750  22.899  1.00  0.00           C  
ATOM   3965  HA  LYS   257      44.254  29.832  22.003  1.00  0.00           H  
ATOM   3966  CB  LYS   257      45.175  31.176  23.422  1.00  0.00           C  
ATOM   3967  HB2 LYS   257      44.467  31.361  24.230  1.00  0.00           H  
ATOM   3968  HB3 LYS   257      46.186  31.140  23.827  1.00  0.00           H  
ATOM   3969  CG  LYS   257      45.077  32.312  22.384  1.00  0.00           C  
ATOM   3970  HG2 LYS   257      45.953  32.945  22.530  1.00  0.00           H  
ATOM   3971  HG3 LYS   257      45.128  31.843  21.402  1.00  0.00           H  
ATOM   3972  CD  LYS   257      43.797  33.175  22.477  1.00  0.00           C  
ATOM   3973  HD2 LYS   257      43.623  33.345  23.540  1.00  0.00           H  
ATOM   3974  HD3 LYS   257      44.034  34.122  21.993  1.00  0.00           H  
ATOM   3975  CE  LYS   257      42.527  32.574  21.837  1.00  0.00           C  
ATOM   3976  HE2 LYS   257      42.560  31.495  21.986  1.00  0.00           H  
ATOM   3977  HE3 LYS   257      41.665  32.986  22.361  1.00  0.00           H  
ATOM   3978  NZ  LYS   257      42.413  32.868  20.398  1.00  0.00           N  
ATOM   3979  HZ1 LYS   257      43.211  32.486  19.912  1.00  0.00           H  
ATOM   3980  HZ2 LYS   257      41.567  32.452  20.035  1.00  0.00           H  
ATOM   3981  HZ3 LYS   257      42.382  33.868  20.260  1.00  0.00           H  
ATOM   3982  C   LYS   257      46.094  28.936  22.423  1.00  0.00           C  
ATOM   3983  O   LYS   257      47.123  29.516  22.076  1.00  0.00           O  
ATOM   3984  N   GLU   258      45.961  27.602  22.446  1.00  0.00           N  
ATOM   3985  H   GLU   258      45.078  27.282  22.817  1.00  0.00           H  
ATOM   3986  CA  GLU   258      46.986  26.603  22.134  1.00  0.00           C  
ATOM   3987  HA  GLU   258      47.984  27.039  22.170  1.00  0.00           H  
ATOM   3988  CB  GLU   258      46.895  25.486  23.203  1.00  0.00           C  
ATOM   3989  HB2 GLU   258      46.073  25.750  23.868  1.00  0.00           H  
ATOM   3990  HB3 GLU   258      46.653  24.563  22.677  1.00  0.00           H  
ATOM   3991  CG  GLU   258      48.183  25.284  24.032  1.00  0.00           C  
ATOM   3992  HG2 GLU   258      48.516  26.242  24.432  1.00  0.00           H  
ATOM   3993  HG3 GLU   258      47.891  24.629  24.853  1.00  0.00           H  
ATOM   3994  CD  GLU   258      49.317  24.640  23.249  1.00  0.00           C  
ATOM   3995  OE1 GLU   258      50.494  24.852  23.605  1.00  0.00           O  
ATOM   3996  OE2 GLU   258      49.021  23.874  22.308  1.00  0.00           O  
ATOM   3997  C   GLU   258      46.845  26.151  20.670  1.00  0.00           C  
ATOM   3998  O   GLU   258      46.212  26.846  19.866  1.00  0.00           O  
ATOM   3999  N   LEU   259      47.440  25.006  20.309  1.00  0.00           N  
ATOM   4000  H   LEU   259      48.113  24.599  20.942  1.00  0.00           H  
ATOM   4001  CA  LEU   259      47.203  24.339  19.019  1.00  0.00           C  
ATOM   4002  HA  LEU   259      47.477  24.999  18.196  1.00  0.00           H  
ATOM   4003  CB  LEU   259      48.066  23.060  18.935  1.00  0.00           C  
ATOM   4004  HB2 LEU   259      47.837  22.574  19.884  1.00  0.00           H  
ATOM   4005  HB3 LEU   259      47.758  22.414  18.113  1.00  0.00           H  
ATOM   4006  CG  LEU   259      49.587  23.320  18.843  1.00  0.00           C  
ATOM   4007  HG  LEU   259      49.884  23.953  19.680  1.00  0.00           H  
ATOM   4008  CD1 LEU   259      50.380  21.999  18.891  1.00  0.00           C  
ATOM   4009 HD11 LEU   259      50.084  21.366  18.055  1.00  0.00           H  
ATOM   4010 HD12 LEU   259      51.447  22.212  18.825  1.00  0.00           H  
ATOM   4011 HD13 LEU   259      50.171  21.483  19.828  1.00  0.00           H  
ATOM   4012  CD2 LEU   259      49.980  24.178  17.622  1.00  0.00           C  
ATOM   4013 HD21 LEU   259      49.482  25.146  17.682  1.00  0.00           H  
ATOM   4014 HD22 LEU   259      51.060  24.325  17.613  1.00  0.00           H  
ATOM   4015 HD23 LEU   259      49.676  23.670  16.707  1.00  0.00           H  
ATOM   4016  C   LEU   259      45.694  24.010  18.863  1.00  0.00           C  
ATOM   4017  O   LEU   259      45.026  23.792  19.886  1.00  0.00           O  
ATOM   4018  N   PRO   260      45.161  24.011  17.615  1.00  0.00           N  
ATOM   4019  CD  PRO   260      45.856  24.338  16.365  1.00  0.00           C  
ATOM   4020  HD2 PRO   260      46.517  23.510  16.109  1.00  0.00           H  
ATOM   4021  HD3 PRO   260      46.448  25.239  16.523  1.00  0.00           H  
ATOM   4022  CG  PRO   260      44.748  24.543  15.337  1.00  0.00           C  
ATOM   4023  HG2 PRO   260      45.088  24.268  14.339  1.00  0.00           H  
ATOM   4024  HG3 PRO   260      44.410  25.579  15.332  1.00  0.00           H  
ATOM   4025  CB  PRO   260      43.648  23.616  15.823  1.00  0.00           C  
ATOM   4026  HB2 PRO   260      43.781  22.586  15.492  1.00  0.00           H  
ATOM   4027  HB3 PRO   260      42.675  23.981  15.493  1.00  0.00           H  
ATOM   4028  CA  PRO   260      43.742  23.688  17.356  1.00  0.00           C  
ATOM   4029  HA  PRO   260      43.158  24.536  17.713  1.00  0.00           H  
ATOM   4030  C   PRO   260      43.234  22.396  18.028  1.00  0.00           C  
ATOM   4031  O   PRO   260      42.148  22.412  18.607  1.00  0.00           O  
ATOM   4032  N   GLU   261      44.054  21.335  17.999  1.00  0.00           N  
ATOM   4033  H   GLU   261      44.868  21.444  17.411  1.00  0.00           H  
ATOM   4034  CA  GLU   261      43.834  20.045  18.644  1.00  0.00           C  
ATOM   4035  HA  GLU   261      42.936  19.580  18.239  1.00  0.00           H  
ATOM   4036  CB  GLU   261      45.036  19.099  18.398  1.00  0.00           C  
ATOM   4037  HB2 GLU   261      45.918  19.640  18.740  1.00  0.00           H  
ATOM   4038  HB3 GLU   261      44.871  18.232  19.038  1.00  0.00           H  
ATOM   4039  CG  GLU   261      45.253  18.628  16.937  1.00  0.00           C  
ATOM   4040  HG2 GLU   261      45.958  17.798  16.991  1.00  0.00           H  
ATOM   4041  HG3 GLU   261      44.283  18.259  16.603  1.00  0.00           H  
ATOM   4042  CD  GLU   261      45.770  19.673  15.946  1.00  0.00           C  
ATOM   4043  OE1 GLU   261      46.157  20.777  16.378  1.00  0.00           O  
ATOM   4044  OE2 GLU   261      45.784  19.361  14.739  1.00  0.00           O  
ATOM   4045  C   GLU   261      43.536  20.159  20.163  1.00  0.00           C  
ATOM   4046  O   GLU   261      42.584  19.534  20.635  1.00  0.00           O  
ATOM   4047  N   VAL   262      44.326  20.962  20.894  1.00  0.00           N  
ATOM   4048  H   VAL   262      45.146  21.334  20.438  1.00  0.00           H  
ATOM   4049  CA  VAL   262      44.132  21.250  22.323  1.00  0.00           C  
ATOM   4050  HA  VAL   262      43.846  20.371  22.900  1.00  0.00           H  
ATOM   4051  CB  VAL   262      45.404  21.866  22.957  1.00  0.00           C  
ATOM   4052  HB  VAL   262      45.749  22.635  22.266  1.00  0.00           H  
ATOM   4053  CG1 VAL   262      45.221  22.481  24.359  1.00  0.00           C  
ATOM   4054 HG11 VAL   262      44.876  21.713  25.051  1.00  0.00           H  
ATOM   4055 HG12 VAL   262      46.173  22.883  24.707  1.00  0.00           H  
ATOM   4056 HG13 VAL   262      44.484  23.283  24.311  1.00  0.00           H  
ATOM   4057  CG2 VAL   262      46.537  20.831  23.003  1.00  0.00           C  
ATOM   4058 HG21 VAL   262      46.770  20.502  21.991  1.00  0.00           H  
ATOM   4059 HG22 VAL   262      47.423  21.281  23.451  1.00  0.00           H  
ATOM   4060 HG23 VAL   262      46.223  19.975  23.600  1.00  0.00           H  
ATOM   4061  C   VAL   262      42.893  22.158  22.525  1.00  0.00           C  
ATOM   4062  O   VAL   262      42.004  21.802  23.297  1.00  0.00           O  
ATOM   4063  N   THR   263      42.819  23.271  21.781  1.00  0.00           N  
ATOM   4064  H   THR   263      43.569  23.425  21.122  1.00  0.00           H  
ATOM   4065  CA  THR   263      41.777  24.301  21.904  1.00  0.00           C  
ATOM   4066  HA  THR   263      41.716  24.678  22.925  1.00  0.00           H  
ATOM   4067  CB  THR   263      42.068  25.493  20.952  1.00  0.00           C  
ATOM   4068  HB  THR   263      42.018  25.103  19.936  1.00  0.00           H  
ATOM   4069  CG2 THR   263      41.104  26.682  21.092  1.00  0.00           C  
ATOM   4070 HG21 THR   263      41.154  27.073  22.108  1.00  0.00           H  
ATOM   4071 HG22 THR   263      41.386  27.464  20.388  1.00  0.00           H  
ATOM   4072 HG23 THR   263      40.087  26.353  20.880  1.00  0.00           H  
ATOM   4073  OG1 THR   263      43.387  25.972  21.172  1.00  0.00           O  
ATOM   4074  HG1 THR   263      43.562  26.708  20.582  1.00  0.00           H  
ATOM   4075  C   THR   263      40.343  23.775  21.636  1.00  0.00           C  
ATOM   4076  O   THR   263      39.436  24.067  22.417  1.00  0.00           O  
ATOM   4077  N   ASN   264      40.154  22.968  20.578  1.00  0.00           N  
ATOM   4078  H   ASN   264      40.942  22.786  19.974  1.00  0.00           H  
ATOM   4079  CA  ASN   264      38.848  22.387  20.217  1.00  0.00           C  
ATOM   4080  HA  ASN   264      38.092  23.172  20.193  1.00  0.00           H  
ATOM   4081  CB  ASN   264      38.909  21.716  18.822  1.00  0.00           C  
ATOM   4082  HB2 ASN   264      39.800  21.088  18.825  1.00  0.00           H  
ATOM   4083  HB3 ASN   264      38.025  21.090  18.700  1.00  0.00           H  
ATOM   4084  CG  ASN   264      38.994  22.682  17.634  1.00  0.00           C  
ATOM   4085  OD1 ASN   264      38.725  23.876  17.748  1.00  0.00           O  
ATOM   4086  ND2 ASN   264      39.343  22.172  16.459  1.00  0.00           N  
ATOM   4087 HD21 ASN   264      39.411  22.774  15.651  1.00  0.00           H  
ATOM   4088 HD22 ASN   264      39.539  21.185  16.379  1.00  0.00           H  
ATOM   4089  C   ASN   264      38.372  21.372  21.270  1.00  0.00           C  
ATOM   4090  O   ASN   264      37.175  21.323  21.558  1.00  0.00           O  
ATOM   4091  N   SER   265      39.314  20.611  21.849  1.00  0.00           N  
ATOM   4092  H   SER   265      40.228  20.598  21.419  1.00  0.00           H  
ATOM   4093  CA  SER   265      39.059  19.699  22.962  1.00  0.00           C  
ATOM   4094  HA  SER   265      38.177  19.092  22.756  1.00  0.00           H  
ATOM   4095  CB  SER   265      40.274  18.758  23.156  1.00  0.00           C  
ATOM   4096  HB2 SER   265      40.534  18.360  22.175  1.00  0.00           H  
ATOM   4097  HB3 SER   265      41.097  19.366  23.531  1.00  0.00           H  
ATOM   4098  OG  SER   265      40.031  17.681  24.056  1.00  0.00           O  
ATOM   4099  HG  SER   265      40.821  17.141  24.129  1.00  0.00           H  
ATOM   4100  C   SER   265      38.659  20.497  24.215  1.00  0.00           C  
ATOM   4101  O   SER   265      37.584  20.240  24.744  1.00  0.00           O  
ATOM   4102  N   VAL   266      39.447  21.514  24.597  1.00  0.00           N  
ATOM   4103  H   VAL   266      40.337  21.600  24.127  1.00  0.00           H  
ATOM   4104  CA  VAL   266      39.158  22.424  25.710  1.00  0.00           C  
ATOM   4105  HA  VAL   266      39.085  21.927  26.678  1.00  0.00           H  
ATOM   4106  CB  VAL   266      40.230  23.560  25.810  1.00  0.00           C  
ATOM   4107  HB  VAL   266      40.467  23.829  24.781  1.00  0.00           H  
ATOM   4108  CG1 VAL   266      39.840  24.832  26.598  1.00  0.00           C  
ATOM   4109 HG11 VAL   266      39.603  24.564  27.628  1.00  0.00           H  
ATOM   4110 HG12 VAL   266      40.672  25.536  26.588  1.00  0.00           H  
ATOM   4111 HG13 VAL   266      38.969  25.295  26.134  1.00  0.00           H  
ATOM   4112  CG2 VAL   266      41.553  23.016  26.373  1.00  0.00           C  
ATOM   4113 HG21 VAL   266      41.933  22.233  25.717  1.00  0.00           H  
ATOM   4114 HG22 VAL   266      42.282  23.824  26.433  1.00  0.00           H  
ATOM   4115 HG23 VAL   266      41.383  22.606  27.368  1.00  0.00           H  
ATOM   4116  C   VAL   266      37.727  23.029  25.663  1.00  0.00           C  
ATOM   4117  O   VAL   266      37.010  22.944  26.660  1.00  0.00           O  
ATOM   4118  N   PHE   267      37.314  23.553  24.497  1.00  0.00           N  
ATOM   4119  H   PHE   267      38.020  23.680  23.786  1.00  0.00           H  
ATOM   4120  CA  PHE   267      35.965  24.082  24.243  1.00  0.00           C  
ATOM   4121  HA  PHE   267      35.713  24.829  24.996  1.00  0.00           H  
ATOM   4122  CB  PHE   267      35.899  24.745  22.848  1.00  0.00           C  
ATOM   4123  HB2 PHE   267      36.446  24.194  22.083  1.00  0.00           H  
ATOM   4124  HB3 PHE   267      34.838  24.757  22.598  1.00  0.00           H  
ATOM   4125  CG  PHE   267      36.381  26.190  22.773  1.00  0.00           C  
ATOM   4126  CD1 PHE   267      37.625  26.584  23.317  1.00  0.00           C  
ATOM   4127  HD1 PHE   267      38.235  25.856  23.852  1.00  0.00           H  
ATOM   4128  CE1 PHE   267      38.070  27.890  23.173  1.00  0.00           C  
ATOM   4129  HE1 PHE   267      39.024  28.188  23.608  1.00  0.00           H  
ATOM   4130  CZ  PHE   267      37.305  28.815  22.478  1.00  0.00           C  
ATOM   4131  HZ  PHE   267      37.661  29.840  22.376  1.00  0.00           H  
ATOM   4132  CE2 PHE   267      36.093  28.442  21.914  1.00  0.00           C  
ATOM   4133  HE2 PHE   267      35.504  29.177  21.365  1.00  0.00           H  
ATOM   4134  CD2 PHE   267      35.630  27.140  22.047  1.00  0.00           C  
ATOM   4135  HD2 PHE   267      34.684  26.849  21.590  1.00  0.00           H  
ATOM   4136  C   PHE   267      34.867  23.034  24.455  1.00  0.00           C  
ATOM   4137  O   PHE   267      33.959  23.264  25.252  1.00  0.00           O  
ATOM   4138  N   HID   268      35.003  21.875  23.798  1.00  0.00           N  
ATOM   4139  H   HID   268      35.741  21.810  23.112  1.00  0.00           H  
ATOM   4140  CA  HID   268      34.104  20.730  23.961  1.00  0.00           C  
ATOM   4141  HA  HID   268      33.084  21.006  23.694  1.00  0.00           H  
ATOM   4142  CB  HID   268      34.566  19.584  23.031  1.00  0.00           C  
ATOM   4143  HB2 HID   268      34.625  19.931  22.000  1.00  0.00           H  
ATOM   4144  HB3 HID   268      35.554  19.266  23.364  1.00  0.00           H  
ATOM   4145  CG  HID   268      33.693  18.347  23.022  1.00  0.00           C  
ATOM   4146  ND1 HID   268      33.867  17.269  23.882  1.00  0.00           N  
ATOM   4147  HD1 HID   268      34.570  17.183  24.602  1.00  0.00           H  
ATOM   4148  CE1 HID   268      32.935  16.364  23.585  1.00  0.00           C  
ATOM   4149  HE1 HID   268      32.936  15.458  24.192  1.00  0.00           H  
ATOM   4150  NE2 HID   268      32.152  16.738  22.577  1.00  0.00           N  
ATOM   4151  CD2 HID   268      32.633  17.999  22.214  1.00  0.00           C  
ATOM   4152  HD2 HID   268      32.166  18.546  21.395  1.00  0.00           H  
ATOM   4153  C   HID   268      34.016  20.248  25.421  1.00  0.00           C  
ATOM   4154  O   HID   268      32.913  20.005  25.910  1.00  0.00           O  
ATOM   4155  N   GLU   269      35.159  20.157  26.112  1.00  0.00           N  
ATOM   4156  H   GLU   269      36.030  20.229  25.606  1.00  0.00           H  
ATOM   4157  CA  GLU   269      35.199  19.692  27.490  1.00  0.00           C  
ATOM   4158  HA  GLU   269      34.492  18.870  27.603  1.00  0.00           H  
ATOM   4159  CB  GLU   269      36.595  19.200  27.908  1.00  0.00           C  
ATOM   4160  HB2 GLU   269      37.273  20.046  27.800  1.00  0.00           H  
ATOM   4161  HB3 GLU   269      36.529  18.920  28.959  1.00  0.00           H  
ATOM   4162  CG  GLU   269      37.131  18.000  27.086  1.00  0.00           C  
ATOM   4163  HG2 GLU   269      37.350  18.406  26.098  1.00  0.00           H  
ATOM   4164  HG3 GLU   269      38.057  17.671  27.557  1.00  0.00           H  
ATOM   4165  CD  GLU   269      36.179  16.812  26.949  1.00  0.00           C  
ATOM   4166  OE1 GLU   269      36.123  15.990  27.886  1.00  0.00           O  
ATOM   4167  OE2 GLU   269      35.522  16.707  25.891  1.00  0.00           O  
ATOM   4168  C   GLU   269      34.527  20.648  28.496  1.00  0.00           C  
ATOM   4169  O   GLU   269      33.814  20.173  29.383  1.00  0.00           O  
ATOM   4170  N   ILE   270      34.675  21.965  28.299  1.00  0.00           N  
ATOM   4171  H   ILE   270      35.406  22.266  27.671  1.00  0.00           H  
ATOM   4172  CA  ILE   270      33.918  22.989  29.027  1.00  0.00           C  
ATOM   4173  HA  ILE   270      33.882  22.795  30.099  1.00  0.00           H  
ATOM   4174  CB  ILE   270      34.509  24.413  28.776  1.00  0.00           C  
ATOM   4175  HB  ILE   270      34.664  24.501  27.701  1.00  0.00           H  
ATOM   4176  CG2 ILE   270      33.626  25.586  29.267  1.00  0.00           C  
ATOM   4177 HG21 ILE   270      33.470  25.499  30.342  1.00  0.00           H  
ATOM   4178 HG22 ILE   270      34.122  26.532  29.048  1.00  0.00           H  
ATOM   4179 HG23 ILE   270      32.663  25.555  28.757  1.00  0.00           H  
ATOM   4180  CG1 ILE   270      35.920  24.503  29.409  1.00  0.00           C  
ATOM   4181 HG12 ILE   270      35.778  24.540  30.489  1.00  0.00           H  
ATOM   4182 HG13 ILE   270      36.443  23.584  29.143  1.00  0.00           H  
ATOM   4183  CD1 ILE   270      36.753  25.714  28.961  1.00  0.00           C  
ATOM   4184 HD11 ILE   270      36.231  26.633  29.227  1.00  0.00           H  
ATOM   4185 HD12 ILE   270      37.723  25.691  29.457  1.00  0.00           H  
ATOM   4186 HD13 ILE   270      36.896  25.678  27.881  1.00  0.00           H  
ATOM   4187  C   ILE   270      32.414  22.924  28.690  1.00  0.00           C  
ATOM   4188  O   ILE   270      31.590  22.942  29.605  1.00  0.00           O  
ATOM   4189  N   ASN   271      32.095  22.777  27.394  1.00  0.00           N  
ATOM   4190  H   ASN   271      32.860  22.875  26.742  1.00  0.00           H  
ATOM   4191  CA  ASN   271      30.742  22.609  26.858  1.00  0.00           C  
ATOM   4192  HA  ASN   271      30.132  23.478  27.105  1.00  0.00           H  
ATOM   4193  CB  ASN   271      30.796  22.463  25.316  1.00  0.00           C  
ATOM   4194  HB2 ASN   271      31.448  23.271  24.983  1.00  0.00           H  
ATOM   4195  HB3 ASN   271      31.240  21.504  25.048  1.00  0.00           H  
ATOM   4196  CG  ASN   271      29.452  22.595  24.603  1.00  0.00           C  
ATOM   4197  OD1 ASN   271      28.587  21.732  24.720  1.00  0.00           O  
ATOM   4198  ND2 ASN   271      29.283  23.640  23.801  1.00  0.00           N  
ATOM   4199 HD21 ASN   271      28.407  23.761  23.312  1.00  0.00           H  
ATOM   4200 HD22 ASN   271      30.031  24.309  23.684  1.00  0.00           H  
ATOM   4201  C   ASN   271      29.990  21.441  27.533  1.00  0.00           C  
ATOM   4202  O   ASN   271      28.917  21.680  28.086  1.00  0.00           O  
ATOM   4203  N   MET   272      30.579  20.232  27.539  1.00  0.00           N  
ATOM   4204  H   MET   272      31.420  20.136  26.988  1.00  0.00           H  
ATOM   4205  CA  MET   272      30.037  19.033  28.201  1.00  0.00           C  
ATOM   4206  HA  MET   272      29.039  18.827  27.815  1.00  0.00           H  
ATOM   4207  CB  MET   272      30.929  17.798  27.947  1.00  0.00           C  
ATOM   4208  HB2 MET   272      31.935  18.079  28.260  1.00  0.00           H  
ATOM   4209  HB3 MET   272      30.553  17.010  28.600  1.00  0.00           H  
ATOM   4210  CG  MET   272      30.967  17.287  26.496  1.00  0.00           C  
ATOM   4211  HG2 MET   272      31.361  18.103  25.890  1.00  0.00           H  
ATOM   4212  HG3 MET   272      31.667  16.452  26.479  1.00  0.00           H  
ATOM   4213  SD  MET   272      29.374  16.746  25.807  1.00  0.00           S  
ATOM   4214  CE  MET   272      28.950  18.206  24.814  1.00  0.00           C  
ATOM   4215  HE1 MET   272      29.723  18.373  24.064  1.00  0.00           H  
ATOM   4216  HE2 MET   272      27.993  18.043  24.318  1.00  0.00           H  
ATOM   4217  HE3 MET   272      28.879  19.079  25.463  1.00  0.00           H  
ATOM   4218  C   MET   272      29.822  19.252  29.715  1.00  0.00           C  
ATOM   4219  O   MET   272      28.705  19.049  30.189  1.00  0.00           O  
ATOM   4220  N   TRP   273      30.869  19.677  30.442  1.00  0.00           N  
ATOM   4221  H   TRP   273      31.734  19.840  29.947  1.00  0.00           H  
ATOM   4222  CA  TRP   273      30.874  19.784  31.910  1.00  0.00           C  
ATOM   4223  HA  TRP   273      30.561  18.844  32.364  1.00  0.00           H  
ATOM   4224  CB  TRP   273      32.302  20.106  32.382  1.00  0.00           C  
ATOM   4225  HB2 TRP   273      32.936  19.365  31.895  1.00  0.00           H  
ATOM   4226  HB3 TRP   273      32.639  21.107  32.112  1.00  0.00           H  
ATOM   4227  CG  TRP   273      32.528  19.961  33.853  1.00  0.00           C  
ATOM   4228  CD1 TRP   273      32.836  18.799  34.473  1.00  0.00           C  
ATOM   4229  HD1 TRP   273      33.000  17.922  33.847  1.00  0.00           H  
ATOM   4230  NE1 TRP   273      32.874  19.002  35.837  1.00  0.00           N  
ATOM   4231  HE1 TRP   273      33.074  18.263  36.495  1.00  0.00           H  
ATOM   4232  CE2 TRP   273      32.587  20.308  36.165  1.00  0.00           C  
ATOM   4233  CZ2 TRP   273      32.478  20.986  37.387  1.00  0.00           C  
ATOM   4234  HZ2 TRP   273      32.643  20.402  38.292  1.00  0.00           H  
ATOM   4235  CH2 TRP   273      32.168  22.356  37.382  1.00  0.00           C  
ATOM   4236  HH2 TRP   273      32.088  22.912  38.316  1.00  0.00           H  
ATOM   4237  CZ3 TRP   273      31.956  23.031  36.165  1.00  0.00           C  
ATOM   4238  HZ3 TRP   273      31.720  24.095  36.130  1.00  0.00           H  
ATOM   4239  CE3 TRP   273      32.046  22.332  34.944  1.00  0.00           C  
ATOM   4240  HE3 TRP   273      31.846  22.917  34.046  1.00  0.00           H  
ATOM   4241  CD2 TRP   273      32.366  20.954  34.911  1.00  0.00           C  
ATOM   4242  C   TRP   273      29.824  20.772  32.454  1.00  0.00           C  
ATOM   4243  O   TRP   273      29.094  20.422  33.387  1.00  0.00           O  
ATOM   4244  N   VAL   274      29.735  21.955  31.828  1.00  0.00           N  
ATOM   4245  H   VAL   274      30.436  22.161  31.131  1.00  0.00           H  
ATOM   4246  CA  VAL   274      28.749  22.987  32.146  1.00  0.00           C  
ATOM   4247  HA  VAL   274      28.630  23.139  33.219  1.00  0.00           H  
ATOM   4248  CB  VAL   274      29.130  24.348  31.490  1.00  0.00           C  
ATOM   4249  HB  VAL   274      29.344  24.140  30.442  1.00  0.00           H  
ATOM   4250  CG1 VAL   274      28.052  25.444  31.585  1.00  0.00           C  
ATOM   4251 HG11 VAL   274      27.837  25.653  32.633  1.00  0.00           H  
ATOM   4252 HG12 VAL   274      28.412  26.351  31.100  1.00  0.00           H  
ATOM   4253 HG13 VAL   274      27.143  25.104  31.089  1.00  0.00           H  
ATOM   4254  CG2 VAL   274      30.446  24.893  32.082  1.00  0.00           C  
ATOM   4255 HG21 VAL   274      31.249  24.179  31.901  1.00  0.00           H  
ATOM   4256 HG22 VAL   274      30.692  25.844  31.609  1.00  0.00           H  
ATOM   4257 HG23 VAL   274      30.328  25.042  33.155  1.00  0.00           H  
ATOM   4258  C   VAL   274      27.319  22.551  31.722  1.00  0.00           C  
ATOM   4259  O   VAL   274      26.376  22.770  32.485  1.00  0.00           O  
ATOM   4260  N   SER   275      27.164  21.901  30.555  1.00  0.00           N  
ATOM   4261  H   SER   275      27.974  21.777  29.964  1.00  0.00           H  
ATOM   4262  CA  SER   275      25.862  21.428  30.061  1.00  0.00           C  
ATOM   4263  HA  SER   275      25.138  22.242  30.107  1.00  0.00           H  
ATOM   4264  CB  SER   275      25.964  20.941  28.603  1.00  0.00           C  
ATOM   4265  HB2 SER   275      26.760  20.200  28.535  1.00  0.00           H  
ATOM   4266  HB3 SER   275      25.017  20.483  28.318  1.00  0.00           H  
ATOM   4267  OG  SER   275      26.247  22.018  27.732  1.00  0.00           O  
ATOM   4268  HG  SER   275      26.306  21.693  26.831  1.00  0.00           H  
ATOM   4269  C   SER   275      25.242  20.314  30.921  1.00  0.00           C  
ATOM   4270  O   SER   275      24.026  20.293  31.104  1.00  0.00           O  
ATOM   4271  N   GLN   276      26.079  19.412  31.445  1.00  0.00           N  
ATOM   4272  H   GLN   276      27.051  19.461  31.175  1.00  0.00           H  
ATOM   4273  CA  GLN   276      25.670  18.361  32.374  1.00  0.00           C  
ATOM   4274  HA  GLN   276      24.879  17.749  31.940  1.00  0.00           H  
ATOM   4275  CB  GLN   276      26.888  17.458  32.667  1.00  0.00           C  
ATOM   4276  HB2 GLN   276      27.723  18.123  32.889  1.00  0.00           H  
ATOM   4277  HB3 GLN   276      26.639  16.879  33.556  1.00  0.00           H  
ATOM   4278  CG  GLN   276      27.283  16.502  31.525  1.00  0.00           C  
ATOM   4279  HG2 GLN   276      26.562  15.685  31.483  1.00  0.00           H  
ATOM   4280  HG3 GLN   276      27.257  17.058  30.588  1.00  0.00           H  
ATOM   4281  CD  GLN   276      28.686  15.909  31.704  1.00  0.00           C  
ATOM   4282  OE1 GLN   276      29.375  16.156  32.694  1.00  0.00           O  
ATOM   4283  NE2 GLN   276      29.128  15.107  30.744  1.00  0.00           N  
ATOM   4284 HE21 GLN   276      30.046  14.693  30.819  1.00  0.00           H  
ATOM   4285 HE22 GLN   276      28.544  14.914  29.943  1.00  0.00           H  
ATOM   4286  C   GLN   276      25.140  18.908  33.713  1.00  0.00           C  
ATOM   4287  O   GLN   276      24.229  18.322  34.297  1.00  0.00           O  
ATOM   4288  N   ARG   277      25.745  20.008  34.175  1.00  0.00           N  
ATOM   4289  H   ARG   277      26.526  20.340  33.628  1.00  0.00           H  
ATOM   4290  CA  ARG   277      25.479  20.648  35.463  1.00  0.00           C  
ATOM   4291  HA  ARG   277      24.945  19.970  36.129  1.00  0.00           H  
ATOM   4292  CB  ARG   277      26.832  21.018  36.115  1.00  0.00           C  
ATOM   4293  HB2 ARG   277      27.439  21.555  35.386  1.00  0.00           H  
ATOM   4294  HB3 ARG   277      26.645  21.661  36.975  1.00  0.00           H  
ATOM   4295  CG  ARG   277      27.582  19.750  36.574  1.00  0.00           C  
ATOM   4296  HG2 ARG   277      27.047  19.371  37.445  1.00  0.00           H  
ATOM   4297  HG3 ARG   277      27.504  19.031  35.759  1.00  0.00           H  
ATOM   4298  CD  ARG   277      29.062  19.959  36.933  1.00  0.00           C  
ATOM   4299  HD2 ARG   277      29.562  20.478  36.116  1.00  0.00           H  
ATOM   4300  HD3 ARG   277      29.133  20.558  37.841  1.00  0.00           H  
ATOM   4301  NE  ARG   277      29.742  18.674  37.162  1.00  0.00           N  
ATOM   4302  HE  ARG   277      30.018  18.524  38.122  1.00  0.00           H  
ATOM   4303  CZ  ARG   277      30.033  17.732  36.259  1.00  0.00           C  
ATOM   4304  NH1 ARG   277      29.699  17.883  34.973  1.00  0.00           N  
ATOM   4305 HH11 ARG   277      29.219  18.720  34.674  1.00  0.00           H  
ATOM   4306 HH12 ARG   277      29.928  17.159  34.307  1.00  0.00           H  
ATOM   4307  NH2 ARG   277      30.649  16.628  36.676  1.00  0.00           N  
ATOM   4308 HH21 ARG   277      30.883  16.522  37.653  1.00  0.00           H  
ATOM   4309 HH22 ARG   277      30.880  15.901  36.014  1.00  0.00           H  
ATOM   4310  C   ARG   277      24.471  21.811  35.339  1.00  0.00           C  
ATOM   4311  O   ARG   277      24.326  22.588  36.282  1.00  0.00           O  
ATOM   4312  N   THR   278      23.741  21.876  34.219  1.00  0.00           N  
ATOM   4313  H   THR   278      24.039  21.274  33.465  1.00  0.00           H  
ATOM   4314  CA  THR   278      22.603  22.762  33.989  1.00  0.00           C  
ATOM   4315  HA  THR   278      22.298  23.209  34.935  1.00  0.00           H  
ATOM   4316  CB  THR   278      22.980  23.903  32.999  1.00  0.00           C  
ATOM   4317  HB  THR   278      22.058  24.393  32.684  1.00  0.00           H  
ATOM   4318  CG2 THR   278      23.921  24.940  33.627  1.00  0.00           C  
ATOM   4319 HG21 THR   278      24.843  24.451  33.942  1.00  0.00           H  
ATOM   4320 HG22 THR   278      24.152  25.713  32.894  1.00  0.00           H  
ATOM   4321 HG23 THR   278      23.437  25.393  34.492  1.00  0.00           H  
ATOM   4322  OG1 THR   278      23.645  23.406  31.853  1.00  0.00           O  
ATOM   4323  HG1 THR   278      23.861  24.135  31.267  1.00  0.00           H  
ATOM   4324  C   THR   278      21.412  21.932  33.443  1.00  0.00           C  
ATOM   4325  O   THR   278      21.578  20.753  33.119  1.00  0.00           O  
ATOM   4326  N   ALA   279      20.212  22.531  33.419  1.00  0.00           N  
ATOM   4327  H   ALA   279      20.184  23.488  33.740  1.00  0.00           H  
ATOM   4328  CA  ALA   279      18.955  21.900  33.006  1.00  0.00           C  
ATOM   4329  HA  ALA   279      19.141  20.989  32.437  1.00  0.00           H  
ATOM   4330  CB  ALA   279      18.140  21.539  34.259  1.00  0.00           C  
ATOM   4331  HB1 ALA   279      17.938  22.443  34.834  1.00  0.00           H  
ATOM   4332  HB2 ALA   279      17.197  21.080  33.960  1.00  0.00           H  
ATOM   4333  HB3 ALA   279      18.706  20.838  34.872  1.00  0.00           H  
ATOM   4334  C   ALA   279      18.165  22.854  32.089  1.00  0.00           C  
ATOM   4335  O   ALA   279      18.378  24.067  32.146  1.00  0.00           O  
ATOM   4336  N   NME   280      17.258  22.290  31.278  1.00  0.00           N  
ATOM   4337  H   NME   280      17.185  21.284  31.324  1.00  0.00           H  
ATOM   4338  CH3 NME   280      16.382  23.008  30.349  1.00  0.00           C  
ATOM   4339 HH31 NME   280      16.579  24.078  30.416  1.00  0.00           H  
ATOM   4340 HH32 NME   280      16.573  22.667  29.332  1.00  0.00           H  
ATOM   4341 HH33 NME   280      15.341  22.814  30.607  1.00  0.00           H  
TER    4342      NME   280 
ATOM   4342  C11 SAR   281      53.942  34.009  40.927  1.00  0.00           C  
ATOM   4343  C12 SAR   281      53.982  34.178  39.545  1.00  0.00           C  
ATOM   4344  H13 SAR   281      53.964  35.172  39.120  1.00  0.00           H  
ATOM   4345  H12 SAR   281      53.896  34.865  41.582  1.00  0.00           H  
ATOM   4346  C10 SAR   281      53.954  32.726  41.466  1.00  0.00           C  
ATOM   4347  F1  SAR   281      53.903  32.559  42.806  1.00  0.00           F  
ATOM   4348  C9  SAR   281      54.010  31.612  40.635  1.00  0.00           C  
ATOM   4349  H11 SAR   281      53.993  30.622  41.060  1.00  0.00           H  
ATOM   4350  C8  SAR   281      54.057  31.777  39.253  1.00  0.00           C  
ATOM   4351  H10 SAR   281      54.092  30.904  38.617  1.00  0.00           H  
ATOM   4352  C7  SAR   281      54.045  33.061  38.700  1.00  0.00           C  
ATOM   4353  C6  SAR   281      54.103  33.226  37.172  1.00  0.00           C  
ATOM   4354  C13 SAR   281      55.550  33.558  36.758  1.00  0.00           C  
ATOM   4355  C14 SAR   281      56.016  34.880  36.717  1.00  0.00           C  
ATOM   4356  C15 SAR   281      57.318  35.151  36.303  1.00  0.00           C  
ATOM   4357  C16 SAR   281      58.160  34.104  35.941  1.00  0.00           C  
ATOM   4358  C17 SAR   281      57.716  32.786  36.000  1.00  0.00           C  
ATOM   4359  C18 SAR   281      56.414  32.512  36.412  1.00  0.00           C  
ATOM   4360  H17 SAR   281      56.073  31.487  36.452  1.00  0.00           H  
ATOM   4361  H16 SAR   281      58.381  31.983  35.720  1.00  0.00           H  
ATOM   4362  F2  SAR   281      59.421  34.367  35.529  1.00  0.00           F  
ATOM   4363  H15 SAR   281      57.674  36.168  36.255  1.00  0.00           H  
ATOM   4364  H14 SAR   281      55.357  35.692  36.991  1.00  0.00           H  
ATOM   4365  H9  SAR   281      53.866  32.254  36.730  1.00  0.00           H  
ATOM   4366  N2  SAR   281      53.075  34.165  36.646  1.00  0.00           N  
ATOM   4367  C4  SAR   281      51.709  33.728  37.005  1.00  0.00           C  
ATOM   4368  C5  SAR   281      50.606  34.690  36.497  1.00  0.00           C  
ATOM   4369  H7  SAR   281      49.626  34.258  36.705  1.00  0.00           H  
ATOM   4370  H8  SAR   281      50.687  35.627  37.048  1.00  0.00           H  
ATOM   4371  H5  SAR   281      51.595  33.621  38.085  1.00  0.00           H  
ATOM   4372  H6  SAR   281      51.535  32.757  36.533  1.00  0.00           H  
ATOM   4373  C3  SAR   281      53.187  34.388  35.193  1.00  0.00           C  
ATOM   4374  H3  SAR   281      54.178  34.741  34.907  1.00  0.00           H  
ATOM   4375  H4  SAR   281      53.000  33.454  34.658  1.00  0.00           H  
ATOM   4376  C2  SAR   281      52.170  35.450  34.734  1.00  0.00           C  
ATOM   4377  H1  SAR   281      52.359  36.375  35.278  1.00  0.00           H  
ATOM   4378  H2  SAR   281      52.307  35.707  33.686  1.00  0.00           H  
ATOM   4379  N1  SAR   281      50.820  34.952  35.061  1.00  0.00           N  
ATOM   4380  C1  SAR   281      49.750  34.996  34.210  1.00  0.00           C  
ATOM   4381  O1  SAR   281      48.582  35.140  34.600  1.00  0.00           O  
ATOM   4382  N3  SAR   281      50.020  34.863  32.801  1.00  0.00           N  
ATOM   4383  C19 SAR   281      49.176  35.228  31.779  1.00  0.00           C  
ATOM   4384  H18 SAR   281      48.224  35.696  31.987  1.00  0.00           H  
ATOM   4385  N4  SAR   281      49.695  34.963  30.608  1.00  0.00           N  
ATOM   4386  C20 SAR   281      50.844  34.410  30.948  1.00  0.00           C  
ATOM   4387  H19 SAR   281      51.546  34.058  30.206  1.00  0.00           H  
ATOM   4388  N5  SAR   281      51.094  34.286  32.231  1.00  0.00           N  
TER    4389      SAR   281 
ATOM   4389 Na+  Na+   282      37.332  58.091  39.966  1.00  0.00          NA  
TER    4390      Na+   282 
ATOM   4390 Na+  Na+   283      24.280  55.176  27.348  1.00  0.00          NA  
TER    4391      Na+   283 
ATOM   4391 Na+  Na+   284      52.512  14.286  45.799  1.00  0.00          NA  
TER    4392      Na+   284 
ATOM   4392  O   WAT   285      80.279  64.236  63.045  1.00  0.00           O  
ATOM   4393  H1  WAT   285      79.503  63.756  63.334  1.00  0.00           H  
ATOM   4394  H2  WAT   285      80.930  63.557  62.870  1.00  0.00           H  
TER    4395      WAT   285 
ATOM   4395  O   WAT   286      74.295  64.548  63.922  1.00  0.00           O  
ATOM   4396  H1  WAT   286      73.464  64.293  64.322  1.00  0.00           H  
ATOM   4397  H2  WAT   286      74.903  64.619  64.658  1.00  0.00           H  
TER    4398      WAT   286 
ATOM   4398  O   WAT   287      72.704  59.508  57.706  1.00  0.00           O  
ATOM   4399  H1  WAT   287      71.816  59.850  57.604  1.00  0.00           H  
ATOM   4400  H2  WAT   287      72.988  59.308  56.814  1.00  0.00           H  
TER    4401      WAT   287 
ATOM   4401  O   WAT   288      70.668  62.109  63.590  1.00  0.00           O  
ATOM   4402  H1  WAT   288      71.239  61.341  63.591  1.00  0.00           H  
ATOM   4403  H2  WAT   288      70.668  62.408  62.681  1.00  0.00           H  
TER    4404      WAT   288 
ATOM   4404  O   WAT   289      79.719  66.912  63.052  1.00  0.00           O  
ATOM   4405  H1  WAT   289      79.650  65.971  62.890  1.00  0.00           H  
ATOM   4406  H2  WAT   289      80.481  67.002  63.624  1.00  0.00           H  
TER    4407      WAT   289 
ATOM   4407  O   WAT   290      71.910  57.517  65.377  1.00  0.00           O  
ATOM   4408  H1  WAT   290      71.730  56.620  65.657  1.00  0.00           H  
ATOM   4409  H2  WAT   290      71.508  58.064  66.052  1.00  0.00           H  
TER    4410      WAT   290 
ATOM   4410  O   WAT   291      80.750  59.719  63.278  1.00  0.00           O  
ATOM   4411  H1  WAT   291      81.126  58.846  63.166  1.00  0.00           H  
ATOM   4412  H2  WAT   291      80.652  60.055  62.387  1.00  0.00           H  
TER    4413      WAT   291 
ATOM   4413  O   WAT   292      74.880  58.091  58.740  1.00  0.00           O  
ATOM   4414  H1  WAT   292      74.987  58.992  59.047  1.00  0.00           H  
ATOM   4415  H2  WAT   292      73.970  58.043  58.450  1.00  0.00           H  
TER    4416      WAT   292 
ATOM   4416  O   WAT   293      72.529  60.013  63.985  1.00  0.00           O  
ATOM   4417  H1  WAT   293      73.210  60.277  64.604  1.00  0.00           H  
ATOM   4418  H2  WAT   293      72.214  59.173  64.319  1.00  0.00           H  
TER    4419      WAT   293 
ATOM   4419  O   WAT   294      76.721  61.060  63.073  1.00  0.00           O  
ATOM   4420  H1  WAT   294      77.229  61.558  63.713  1.00  0.00           H  
ATOM   4421  H2  WAT   294      77.253  60.284  62.897  1.00  0.00           H  
TER    4422      WAT   294 
ATOM   4422  O   WAT   295      75.005  55.700  67.339  1.00  0.00           O  
ATOM   4423  H1  WAT   295      75.007  56.217  66.534  1.00  0.00           H  
ATOM   4424  H2  WAT   295      74.175  55.223  67.316  1.00  0.00           H  
TER    4425      WAT   295 
ATOM   4425  O   WAT   296      81.392  65.812  58.838  1.00  0.00           O  
ATOM   4426  H1  WAT   296      80.774  66.277  58.274  1.00  0.00           H  
ATOM   4427  H2  WAT   296      81.904  66.505  59.255  1.00  0.00           H  
TER    4428      WAT   296 
ATOM   4428  O   WAT   297      76.255  65.339  65.516  1.00  0.00           O  
ATOM   4429  H1  WAT   297      75.922  65.966  66.158  1.00  0.00           H  
ATOM   4430  H2  WAT   297      76.432  65.866  64.737  1.00  0.00           H  
TER    4431      WAT   297 
ATOM   4431  O   WAT   298      74.686  57.411  65.346  1.00  0.00           O  
ATOM   4432  H1  WAT   298      75.028  58.255  65.051  1.00  0.00           H  
ATOM   4433  H2  WAT   298      73.748  57.559  65.463  1.00  0.00           H  
TER    4434      WAT   298 
ATOM   4434  O   WAT   299      75.467  67.307  67.331  1.00  0.00           O  
ATOM   4435  H1  WAT   299      76.084  67.983  67.050  1.00  0.00           H  
ATOM   4436  H2  WAT   299      74.606  67.716  67.240  1.00  0.00           H  
TER    4437      WAT   299 
ATOM   4437  O   WAT   300      70.760  66.497  56.212  1.00  0.00           O  
ATOM   4438  H1  WAT   300      70.383  66.986  55.480  1.00  0.00           H  
ATOM   4439  H2  WAT   300      71.018  67.170  56.843  1.00  0.00           H  
TER    4440      WAT   300 
ATOM   4440  O   WAT   301      78.369  54.899  61.671  1.00  0.00           O  
ATOM   4441  H1  WAT   301      78.677  54.344  60.954  1.00  0.00           H  
ATOM   4442  H2  WAT   301      77.439  55.034  61.488  1.00  0.00           H  
TER    4443      WAT   301 
ATOM   4443  O   WAT   302      80.757  62.964  58.407  1.00  0.00           O  
ATOM   4444  H1  WAT   302      79.830  62.898  58.635  1.00  0.00           H  
ATOM   4445  H2  WAT   302      80.910  63.902  58.292  1.00  0.00           H  
TER    4446      WAT   302 
ATOM   4446  O   WAT   303      80.744  59.236  55.403  1.00  0.00           O  
ATOM   4447  H1  WAT   303      79.805  59.397  55.489  1.00  0.00           H  
ATOM   4448  H2  WAT   303      81.063  59.954  54.857  1.00  0.00           H  
TER    4449      WAT   303 
ATOM   4449  O   WAT   304      76.363  63.490  61.189  1.00  0.00           O  
ATOM   4450  H1  WAT   304      75.959  62.778  60.693  1.00  0.00           H  
ATOM   4451  H2  WAT   304      76.449  63.146  62.077  1.00  0.00           H  
TER    4452      WAT   304 
ATOM   4452  O   WAT   305      76.831  67.177  63.352  1.00  0.00           O  
ATOM   4453  H1  WAT   305      76.534  66.572  62.673  1.00  0.00           H  
ATOM   4454  H2  WAT   305      77.781  67.215  63.241  1.00  0.00           H  
TER    4455      WAT   305 
ATOM   4455  O   WAT   306      75.076  60.265  64.968  1.00  0.00           O  
ATOM   4456  H1  WAT   306      75.627  60.374  64.194  1.00  0.00           H  
ATOM   4457  H2  WAT   306      75.590  60.639  65.684  1.00  0.00           H  
TER    4458      WAT   306 
ATOM   4458  O   WAT   307      73.063  62.385  58.689  1.00  0.00           O  
ATOM   4459  H1  WAT   307      72.943  63.111  58.077  1.00  0.00           H  
ATOM   4460  H2  WAT   307      72.753  61.615  58.212  1.00  0.00           H  
TER    4461      WAT   307 
ATOM   4461  O   WAT   308      70.702  65.556  64.496  1.00  0.00           O  
ATOM   4462  H1  WAT   308      70.780  65.691  63.552  1.00  0.00           H  
ATOM   4463  H2  WAT   308      71.316  64.848  64.689  1.00  0.00           H  
TER    4464      WAT   308 
ATOM   4464  O   WAT   309      71.947  67.256  60.907  1.00  0.00           O  
ATOM   4465  H1  WAT   309      71.540  67.398  60.052  1.00  0.00           H  
ATOM   4466  H2  WAT   309      72.838  66.972  60.704  1.00  0.00           H  
TER    4467      WAT   309 
ATOM   4467  O   WAT   310      70.758  66.598  67.036  1.00  0.00           O  
ATOM   4468  H1  WAT   310      70.921  66.128  66.217  1.00  0.00           H  
ATOM   4469  H2  WAT   310      71.223  66.090  67.700  1.00  0.00           H  
TER    4470      WAT   310 
ATOM   4470  O   WAT   311      75.530  55.728  62.072  1.00  0.00           O  
ATOM   4471  H1  WAT   311      75.087  56.509  61.740  1.00  0.00           H  
ATOM   4472  H2  WAT   311      76.088  56.051  62.779  1.00  0.00           H  
TER    4473      WAT   311 
ATOM   4473  O   WAT   312      78.646  55.349  56.952  1.00  0.00           O  
ATOM   4474  H1  WAT   312      78.021  55.345  57.677  1.00  0.00           H  
ATOM   4475  H2  WAT   312      78.559  54.483  56.556  1.00  0.00           H  
TER    4476      WAT   312 
ATOM   4476  O   WAT   313      77.567  56.273  63.931  1.00  0.00           O  
ATOM   4477  H1  WAT   313      77.865  57.179  63.850  1.00  0.00           H  
ATOM   4478  H2  WAT   313      78.116  55.785  63.316  1.00  0.00           H  
TER    4479      WAT   313 
ATOM   4479  O   WAT   314      75.321  60.852  59.800  1.00  0.00           O  
ATOM   4480  H1  WAT   314      75.095  60.635  60.704  1.00  0.00           H  
ATOM   4481  H2  WAT   314      74.540  61.285  59.454  1.00  0.00           H  
TER    4482      WAT   314 
ATOM   4482  O   WAT   315      81.157  59.494  60.429  1.00  0.00           O  
ATOM   4483  H1  WAT   315      81.550  59.812  59.616  1.00  0.00           H  
ATOM   4484  H2  WAT   315      81.519  58.616  60.544  1.00  0.00           H  
TER    4485      WAT   315 
ATOM   4485  O   WAT   316      70.194  56.085  62.652  1.00  0.00           O  
ATOM   4486  H1  WAT   316      69.905  56.655  63.365  1.00  0.00           H  
ATOM   4487  H2  WAT   316      70.938  55.605  63.015  1.00  0.00           H  
TER    4488      WAT   316 
ATOM   4488  O   WAT   317      70.381  60.027  53.862  1.00  0.00           O  
ATOM   4489  H1  WAT   317      70.298  60.970  54.004  1.00  0.00           H  
ATOM   4490  H2  WAT   317      70.029  59.884  52.984  1.00  0.00           H  
TER    4491      WAT   317 
ATOM   4491  O   WAT   318      81.743  62.085  64.524  1.00  0.00           O  
ATOM   4492  H1  WAT   318      81.011  62.594  64.873  1.00  0.00           H  
ATOM   4493  H2  WAT   318      81.345  61.268  64.223  1.00  0.00           H  
TER    4494      WAT   318 
ATOM   4494  O   WAT   319      78.181  58.760  62.929  1.00  0.00           O  
ATOM   4495  H1  WAT   319      78.184  58.319  62.080  1.00  0.00           H  
ATOM   4496  H2  WAT   319      79.076  59.082  63.037  1.00  0.00           H  
TER    4497      WAT   319 
ATOM   4497  O   WAT   320      74.031  58.643  61.889  1.00  0.00           O  
ATOM   4498  H1  WAT   320      73.691  59.121  62.646  1.00  0.00           H  
ATOM   4499  H2  WAT   320      73.269  58.190  61.529  1.00  0.00           H  
TER    4500      WAT   320 
ATOM   4500  O   WAT   321      78.243  59.762  55.920  1.00  0.00           O  
ATOM   4501  H1  WAT   321      78.364  59.720  56.869  1.00  0.00           H  
ATOM   4502  H2  WAT   321      77.858  60.624  55.765  1.00  0.00           H  
TER    4503      WAT   321 
ATOM   4503  O   WAT   322      77.255  62.072  55.318  1.00  0.00           O  
ATOM   4504  H1  WAT   322      76.687  61.624  54.692  1.00  0.00           H  
ATOM   4505  H2  WAT   322      77.964  62.431  54.785  1.00  0.00           H  
TER    4506      WAT   322 
ATOM   4506  O   WAT   323      78.481  62.821  64.676  1.00  0.00           O  
ATOM   4507  H1  WAT   323      78.849  62.347  65.422  1.00  0.00           H  
ATOM   4508  H2  WAT   323      78.292  63.695  65.017  1.00  0.00           H  
TER    4509      WAT   323 
ATOM   4509  O   WAT   324      71.346  57.565  60.805  1.00  0.00           O  
ATOM   4510  H1  WAT   324      71.060  57.201  61.643  1.00  0.00           H  
ATOM   4511  H2  WAT   324      71.283  56.833  60.192  1.00  0.00           H  
TER    4512      WAT   324 
ATOM   4512  O   WAT   325      76.271  61.862  66.994  1.00  0.00           O  
ATOM   4513  H1  WAT   325      75.967  62.741  67.219  1.00  0.00           H  
ATOM   4514  H2  WAT   325      77.226  61.921  67.030  1.00  0.00           H  
TER    4515      WAT   325 
ATOM   4515  O   WAT   326      74.800  66.068  57.591  1.00  0.00           O  
ATOM   4516  H1  WAT   326      74.026  65.527  57.431  1.00  0.00           H  
ATOM   4517  H2  WAT   326      75.529  65.548  57.253  1.00  0.00           H  
TER    4518      WAT   326 
ATOM   4518  O   WAT   327      81.019  56.458  57.527  1.00  0.00           O  
ATOM   4519  H1  WAT   327      80.206  55.959  57.451  1.00  0.00           H  
ATOM   4520  H2  WAT   327      80.826  57.298  57.110  1.00  0.00           H  
TER    4521      WAT   327 
ATOM   4521  O   WAT   328      74.843  65.736  61.229  1.00  0.00           O  
ATOM   4522  H1  WAT   328      75.361  64.932  61.175  1.00  0.00           H  
ATOM   4523  H2  WAT   328      74.392  65.674  62.071  1.00  0.00           H  
TER    4524      WAT   328 
ATOM   4524  O   WAT   329      79.730  67.002  56.502  1.00  0.00           O  
ATOM   4525  H1  WAT   329      80.072  67.746  56.006  1.00  0.00           H  
ATOM   4526  H2  WAT   329      78.902  67.315  56.864  1.00  0.00           H  
TER    4527      WAT   329 
ATOM   4527  O   WAT   330      78.699  67.084  59.273  1.00  0.00           O  
ATOM   4528  H1  WAT   330      79.386  67.631  59.654  1.00  0.00           H  
ATOM   4529  H2  WAT   330      77.913  67.628  59.308  1.00  0.00           H  
TER    4530      WAT   330 
ATOM   4530  O   WAT   331      70.839  62.701  54.765  1.00  0.00           O  
ATOM   4531  H1  WAT   331      71.708  62.983  55.049  1.00  0.00           H  
ATOM   4532  H2  WAT   331      70.348  63.514  54.650  1.00  0.00           H  
TER    4533      WAT   331 
ATOM   4533  O   WAT   332      78.002  64.088  58.886  1.00  0.00           O  
ATOM   4534  H1  WAT   332      78.458  64.899  59.112  1.00  0.00           H  
ATOM   4535  H2  WAT   332      77.651  63.771  59.718  1.00  0.00           H  
TER    4536      WAT   332 
ATOM   4536  O   WAT   333      73.903  54.432  59.358  1.00  0.00           O  
ATOM   4537  H1  WAT   333      73.775  54.424  60.307  1.00  0.00           H  
ATOM   4538  H2  WAT   333      73.079  54.770  59.007  1.00  0.00           H  
TER    4539      WAT   333 
ATOM   4539  O   WAT   334      72.823  64.518  56.893  1.00  0.00           O  
ATOM   4540  H1  WAT   334      72.216  65.258  56.903  1.00  0.00           H  
ATOM   4541  H2  WAT   334      73.298  64.608  56.067  1.00  0.00           H  
TER    4542      WAT   334 
ATOM   4542  O   WAT   335      77.731  59.918  58.793  1.00  0.00           O  
ATOM   4543  H1  WAT   335      77.023  60.386  59.235  1.00  0.00           H  
ATOM   4544  H2  WAT   335      78.016  59.260  59.428  1.00  0.00           H  
TER    4545      WAT   335 
ATOM   4545  O   WAT   336      79.357  61.337  66.793  1.00  0.00           O  
ATOM   4546  H1  WAT   336      79.855  61.812  67.458  1.00  0.00           H  
ATOM   4547  H2  WAT   336      79.499  60.414  67.000  1.00  0.00           H  
TER    4548      WAT   336 
ATOM   4548  O   WAT   337      75.935  58.226  56.168  1.00  0.00           O  
ATOM   4549  H1  WAT   337      76.784  58.663  56.102  1.00  0.00           H  
ATOM   4550  H2  WAT   337      75.568  58.538  56.996  1.00  0.00           H  
TER    4551      WAT   337 
ATOM   4551  O   WAT   338      74.834  64.479  54.642  1.00  0.00           O  
ATOM   4552  H1  WAT   338      75.600  64.368  55.205  1.00  0.00           H  
ATOM   4553  H2  WAT   338      74.911  63.783  53.990  1.00  0.00           H  
TER    4554      WAT   338 
ATOM   4554  O   WAT   339      73.528  61.912  55.325  1.00  0.00           O  
ATOM   4555  H1  WAT   339      73.609  60.965  55.437  1.00  0.00           H  
ATOM   4556  H2  WAT   339      74.420  62.243  55.431  1.00  0.00           H  
TER    4557      WAT   339 
ATOM   4557  O   WAT   340      77.958  66.455  54.116  1.00  0.00           O  
ATOM   4558  H1  WAT   340      77.853  65.840  54.842  1.00  0.00           H  
ATOM   4559  H2  WAT   340      77.790  65.931  53.332  1.00  0.00           H  
TER    4560      WAT   340 
ATOM   4560  O   WAT   341      81.198  65.517  54.720  1.00  0.00           O  
ATOM   4561  H1  WAT   341      80.649  65.964  55.364  1.00  0.00           H  
ATOM   4562  H2  WAT   341      81.820  65.012  55.244  1.00  0.00           H  
TER    4563      WAT   341 
ATOM   4563  O   WAT   342      76.866  64.476  56.616  1.00  0.00           O  
ATOM   4564  H1  WAT   342      77.287  64.310  57.459  1.00  0.00           H  
ATOM   4565  H2  WAT   342      76.991  63.666  56.122  1.00  0.00           H  
TER    4566      WAT   342 
ATOM   4566  O   WAT   343      79.378  63.500  53.864  1.00  0.00           O  
ATOM   4567  H1  WAT   343      79.899  62.785  53.498  1.00  0.00           H  
ATOM   4568  H2  WAT   343      80.025  64.138  54.164  1.00  0.00           H  
TER    4569      WAT   343 
ATOM   4569  O   WAT   344      78.282  55.979  66.536  1.00  0.00           O  
ATOM   4570  H1  WAT   344      77.834  56.002  65.690  1.00  0.00           H  
ATOM   4571  H2  WAT   344      77.648  55.581  67.133  1.00  0.00           H  
TER    4572      WAT   344 
ATOM   4572  O   WAT   345      78.688  64.875  67.157  1.00  0.00           O  
ATOM   4573  H1  WAT   345      79.107  65.718  66.985  1.00  0.00           H  
ATOM   4574  H2  WAT   345      77.769  65.012  66.928  1.00  0.00           H  
TER    4575      WAT   345 
ATOM   4575  O   WAT   346      75.762  60.549  53.562  1.00  0.00           O  
ATOM   4576  H1  WAT   346      75.560  59.686  53.923  1.00  0.00           H  
ATOM   4577  H2  WAT   346      75.591  60.463  52.624  1.00  0.00           H  
TER    4578      WAT   346 
ATOM   4578  O   WAT   347      74.560  57.649  53.550  1.00  0.00           O  
ATOM   4579  H1  WAT   347      74.862  57.656  52.642  1.00  0.00           H  
ATOM   4580  H2  WAT   347      75.299  57.299  54.047  1.00  0.00           H  
TER    4581      WAT   347 
ATOM   4581  O   WAT   348      77.778  56.593  54.536  1.00  0.00           O  
ATOM   4582  H1  WAT   348      77.431  55.915  53.956  1.00  0.00           H  
ATOM   4583  H2  WAT   348      77.980  56.132  55.350  1.00  0.00           H  
TER    4584      WAT   348 
ATOM   4584  O   WAT   349      73.583  66.954  54.383  1.00  0.00           O  
ATOM   4585  H1  WAT   349      74.020  67.496  55.039  1.00  0.00           H  
ATOM   4586  H2  WAT   349      74.068  66.128  54.393  1.00  0.00           H  
TER    4587      WAT   349 
ATOM   4587  O   WAT   350      75.394  68.073  59.495  1.00  0.00           O  
ATOM   4588  H1  WAT   350      75.093  67.950  60.395  1.00  0.00           H  
ATOM   4589  H2  WAT   350      75.287  67.214  59.087  1.00  0.00           H  
TER    4590      WAT   350 
ATOM   4590  O   WAT   351      71.119  63.121  60.932  1.00  0.00           O  
ATOM   4591  H1  WAT   351      70.464  62.853  60.288  1.00  0.00           H  
ATOM   4592  H2  WAT   351      71.957  63.012  60.482  1.00  0.00           H  
TER    4593      WAT   351 
ATOM   4593  O   WAT   352      72.157  63.507  65.472  1.00  0.00           O  
ATOM   4594  H1  WAT   352      72.524  63.419  66.352  1.00  0.00           H  
ATOM   4595  H2  WAT   352      71.588  62.743  65.373  1.00  0.00           H  
TER    4596      WAT   352 
ATOM   4596  O   WAT   353      70.333  60.331  56.874  1.00  0.00           O  
ATOM   4597  H1  WAT   353      69.429  60.594  56.700  1.00  0.00           H  
ATOM   4598  H2  WAT   353      70.817  60.603  56.094  1.00  0.00           H  
TER    4599      WAT   353 
ATOM   4599  O   WAT   354      72.875  59.388  54.784  1.00  0.00           O  
ATOM   4600  H1  WAT   354      73.585  58.966  54.299  1.00  0.00           H  
ATOM   4601  H2  WAT   354      72.159  59.455  54.152  1.00  0.00           H  
TER    4602      WAT   354 
ATOM   4602  O   WAT   355      72.523  55.442  53.824  1.00  0.00           O  
ATOM   4603  H1  WAT   355      73.246  55.983  54.142  1.00  0.00           H  
ATOM   4604  H2  WAT   355      72.795  55.168  52.948  1.00  0.00           H  
TER    4605      WAT   355 
ATOM   4605  O   WAT   356      72.212  54.692  63.726  1.00  0.00           O  
ATOM   4606  H1  WAT   356      72.860  54.142  63.286  1.00  0.00           H  
ATOM   4607  H2  WAT   356      72.632  54.947  64.548  1.00  0.00           H  
TER    4608      WAT   356 
ATOM   4608  O   WAT   357      71.965  54.848  66.469  1.00  0.00           O  
ATOM   4609  H1  WAT   357      71.617  55.304  67.235  1.00  0.00           H  
ATOM   4610  H2  WAT   357      71.634  53.954  66.551  1.00  0.00           H  
TER    4611      WAT   357 
ATOM   4611  O   WAT   358      73.042  68.332  66.705  1.00  0.00           O  
ATOM   4612  H1  WAT   358      72.315  67.713  66.637  1.00  0.00           H  
ATOM   4613  H2  WAT   358      73.103  68.726  65.835  1.00  0.00           H  
TER    4614      WAT   358 
ATOM   4614  O   WAT   359      80.604  55.176  64.896  1.00  0.00           O  
ATOM   4615  H1  WAT   359      79.821  55.651  65.176  1.00  0.00           H  
ATOM   4616  H2  WAT   359      80.310  54.272  64.788  1.00  0.00           H  
TER    4617      WAT   359 
ATOM   4617  O   WAT   360      71.948  55.481  57.418  1.00  0.00           O  
ATOM   4618  H1  WAT   360      72.705  55.594  56.844  1.00  0.00           H  
ATOM   4619  H2  WAT   360      71.485  56.318  57.372  1.00  0.00           H  
TER    4620      WAT   360 
ATOM   4620  O   WAT   361      78.489  57.595  60.408  1.00  0.00           O  
ATOM   4621  H1  WAT   361      77.676  57.221  60.068  1.00  0.00           H  
ATOM   4622  H2  WAT   361      78.993  56.840  60.710  1.00  0.00           H  
TER    4623      WAT   361 
ATOM   4623  O   WAT   362      74.320  56.008  55.958  1.00  0.00           O  
ATOM   4624  H1  WAT   362      74.849  55.221  55.829  1.00  0.00           H  
ATOM   4625  H2  WAT   362      74.953  56.687  56.191  1.00  0.00           H  
TER    4626      WAT   362 
ATOM   4626  O   WAT   363      76.514  55.745  59.012  1.00  0.00           O  
ATOM   4627  H1  WAT   363      75.884  55.044  59.179  1.00  0.00           H  
ATOM   4628  H2  WAT   363      75.974  56.506  58.796  1.00  0.00           H  
TER    4629      WAT   363 
ATOM   4629  O   WAT   364      80.279  64.236  44.270  1.00  0.00           O  
ATOM   4630  H1  WAT   364      79.503  63.756  44.560  1.00  0.00           H  
ATOM   4631  H2  WAT   364      80.930  63.557  44.096  1.00  0.00           H  
TER    4632      WAT   364 
ATOM   4632  O   WAT   365      74.295  64.548  45.148  1.00  0.00           O  
ATOM   4633  H1  WAT   365      73.464  64.293  45.547  1.00  0.00           H  
ATOM   4634  H2  WAT   365      74.903  64.619  45.884  1.00  0.00           H  
TER    4635      WAT   365 
ATOM   4635  O   WAT   366      72.704  59.508  38.932  1.00  0.00           O  
ATOM   4636  H1  WAT   366      71.816  59.850  38.830  1.00  0.00           H  
ATOM   4637  H2  WAT   366      72.988  59.308  38.040  1.00  0.00           H  
TER    4638      WAT   366 
ATOM   4638  O   WAT   367      70.668  62.109  44.816  1.00  0.00           O  
ATOM   4639  H1  WAT   367      71.239  61.341  44.816  1.00  0.00           H  
ATOM   4640  H2  WAT   367      70.668  62.408  43.907  1.00  0.00           H  
TER    4641      WAT   367 
ATOM   4641  O   WAT   368      79.719  66.912  44.277  1.00  0.00           O  
ATOM   4642  H1  WAT   368      79.650  65.971  44.116  1.00  0.00           H  
ATOM   4643  H2  WAT   368      80.481  67.002  44.849  1.00  0.00           H  
TER    4644      WAT   368 
ATOM   4644  O   WAT   369      71.910  57.517  46.603  1.00  0.00           O  
ATOM   4645  H1  WAT   369      71.730  56.620  46.883  1.00  0.00           H  
ATOM   4646  H2  WAT   369      71.508  58.064  47.278  1.00  0.00           H  
TER    4647      WAT   369 
ATOM   4647  O   WAT   370      80.750  59.719  44.504  1.00  0.00           O  
ATOM   4648  H1  WAT   370      81.126  58.846  44.391  1.00  0.00           H  
ATOM   4649  H2  WAT   370      80.652  60.055  43.613  1.00  0.00           H  
TER    4650      WAT   370 
ATOM   4650  O   WAT   371      74.880  58.091  39.966  1.00  0.00           O  
ATOM   4651  H1  WAT   371      74.987  58.992  40.273  1.00  0.00           H  
ATOM   4652  H2  WAT   371      73.970  58.043  39.675  1.00  0.00           H  
TER    4653      WAT   371 
ATOM   4653  O   WAT   372      72.529  60.013  45.211  1.00  0.00           O  
ATOM   4654  H1  WAT   372      73.210  60.277  45.830  1.00  0.00           H  
ATOM   4655  H2  WAT   372      72.214  59.173  45.545  1.00  0.00           H  
TER    4656      WAT   372 
ATOM   4656  O   WAT   373      76.721  61.060  44.298  1.00  0.00           O  
ATOM   4657  H1  WAT   373      77.229  61.558  44.939  1.00  0.00           H  
ATOM   4658  H2  WAT   373      77.253  60.284  44.122  1.00  0.00           H  
TER    4659      WAT   373 
ATOM   4659  O   WAT   374      75.005  55.700  48.565  1.00  0.00           O  
ATOM   4660  H1  WAT   374      75.007  56.217  47.759  1.00  0.00           H  
ATOM   4661  H2  WAT   374      74.175  55.223  48.542  1.00  0.00           H  
TER    4662      WAT   374 
ATOM   4662  O   WAT   375      81.392  65.812  40.064  1.00  0.00           O  
ATOM   4663  H1  WAT   375      80.774  66.277  39.500  1.00  0.00           H  
ATOM   4664  H2  WAT   375      81.904  66.505  40.481  1.00  0.00           H  
TER    4665      WAT   375 
ATOM   4665  O   WAT   376      76.255  65.339  46.742  1.00  0.00           O  
ATOM   4666  H1  WAT   376      75.922  65.966  47.384  1.00  0.00           H  
ATOM   4667  H2  WAT   376      76.432  65.866  45.962  1.00  0.00           H  
TER    4668      WAT   376 
ATOM   4668  O   WAT   377      74.686  57.411  46.572  1.00  0.00           O  
ATOM   4669  H1  WAT   377      75.028  58.255  46.277  1.00  0.00           H  
ATOM   4670  H2  WAT   377      73.748  57.559  46.688  1.00  0.00           H  
TER    4671      WAT   377 
ATOM   4671  O   WAT   378      75.467  67.307  48.557  1.00  0.00           O  
ATOM   4672  H1  WAT   378      76.084  67.983  48.275  1.00  0.00           H  
ATOM   4673  H2  WAT   378      74.606  67.716  48.466  1.00  0.00           H  
TER    4674      WAT   378 
ATOM   4674  O   WAT   379      70.760  66.497  37.438  1.00  0.00           O  
ATOM   4675  H1  WAT   379      70.383  66.986  36.706  1.00  0.00           H  
ATOM   4676  H2  WAT   379      71.018  67.170  38.068  1.00  0.00           H  
TER    4677      WAT   379 
ATOM   4677  O   WAT   380      78.369  54.899  42.896  1.00  0.00           O  
ATOM   4678  H1  WAT   380      78.677  54.344  42.180  1.00  0.00           H  
ATOM   4679  H2  WAT   380      77.439  55.034  42.713  1.00  0.00           H  
TER    4680      WAT   380 
ATOM   4680  O   WAT   381      80.757  62.964  39.632  1.00  0.00           O  
ATOM   4681  H1  WAT   381      79.830  62.898  39.861  1.00  0.00           H  
ATOM   4682  H2  WAT   381      80.910  63.902  39.518  1.00  0.00           H  
TER    4683      WAT   381 
ATOM   4683  O   WAT   382      80.744  59.236  36.629  1.00  0.00           O  
ATOM   4684  H1  WAT   382      79.805  59.397  36.714  1.00  0.00           H  
ATOM   4685  H2  WAT   382      81.063  59.954  36.083  1.00  0.00           H  
TER    4686      WAT   382 
ATOM   4686  O   WAT   383      76.363  63.490  42.414  1.00  0.00           O  
ATOM   4687  H1  WAT   383      75.959  62.778  41.919  1.00  0.00           H  
ATOM   4688  H2  WAT   383      76.449  63.146  43.303  1.00  0.00           H  
TER    4689      WAT   383 
ATOM   4689  O   WAT   384      76.831  67.177  44.578  1.00  0.00           O  
ATOM   4690  H1  WAT   384      76.534  66.572  43.899  1.00  0.00           H  
ATOM   4691  H2  WAT   384      77.781  67.215  44.467  1.00  0.00           H  
TER    4692      WAT   384 
ATOM   4692  O   WAT   385      75.076  60.265  46.194  1.00  0.00           O  
ATOM   4693  H1  WAT   385      75.627  60.374  45.419  1.00  0.00           H  
ATOM   4694  H2  WAT   385      75.590  60.639  46.910  1.00  0.00           H  
TER    4695      WAT   385 
ATOM   4695  O   WAT   386      75.923  66.915  51.229  1.00  0.00           O  
ATOM   4696  H1  WAT   386      75.026  67.139  51.476  1.00  0.00           H  
ATOM   4697  H2  WAT   386      75.948  67.039  50.280  1.00  0.00           H  
TER    4698      WAT   386 
ATOM   4698  O   WAT   387      74.750  63.787  49.805  1.00  0.00           O  
ATOM   4699  H1  WAT   387      74.611  64.659  50.173  1.00  0.00           H  
ATOM   4700  H2  WAT   387      73.868  63.444  49.659  1.00  0.00           H  
TER    4701      WAT   387 
ATOM   4701  O   WAT   388      73.063  62.385  39.915  1.00  0.00           O  
ATOM   4702  H1  WAT   388      72.943  63.111  39.303  1.00  0.00           H  
ATOM   4703  H2  WAT   388      72.753  61.615  39.438  1.00  0.00           H  
TER    4704      WAT   388 
ATOM   4704  O   WAT   389      70.702  65.556  45.722  1.00  0.00           O  
ATOM   4705  H1  WAT   389      70.780  65.691  44.777  1.00  0.00           H  
ATOM   4706  H2  WAT   389      71.316  64.848  45.915  1.00  0.00           H  
TER    4707      WAT   389 
ATOM   4707  O   WAT   390      71.947  67.256  42.132  1.00  0.00           O  
ATOM   4708  H1  WAT   390      71.540  67.398  41.278  1.00  0.00           H  
ATOM   4709  H2  WAT   390      72.838  66.972  41.929  1.00  0.00           H  
TER    4710      WAT   390 
ATOM   4710  O   WAT   391      70.758  66.598  48.261  1.00  0.00           O  
ATOM   4711  H1  WAT   391      70.921  66.128  47.443  1.00  0.00           H  
ATOM   4712  H2  WAT   391      71.223  66.090  48.926  1.00  0.00           H  
TER    4713      WAT   391 
ATOM   4713  O   WAT   392      75.530  55.728  43.297  1.00  0.00           O  
ATOM   4714  H1  WAT   392      75.087  56.509  42.966  1.00  0.00           H  
ATOM   4715  H2  WAT   392      76.088  56.051  44.004  1.00  0.00           H  
TER    4716      WAT   392 
ATOM   4716  O   WAT   393      79.817  58.595  48.901  1.00  0.00           O  
ATOM   4717  H1  WAT   393      79.355  58.804  49.713  1.00  0.00           H  
ATOM   4718  H2  WAT   393      79.415  57.781  48.598  1.00  0.00           H  
TER    4719      WAT   393 
ATOM   4719  O   WAT   394      78.646  55.349  38.178  1.00  0.00           O  
ATOM   4720  H1  WAT   394      78.021  55.345  38.903  1.00  0.00           H  
ATOM   4721  H2  WAT   394      78.559  54.483  37.781  1.00  0.00           H  
TER    4722      WAT   394 
ATOM   4722  O   WAT   395      77.567  56.273  45.156  1.00  0.00           O  
ATOM   4723  H1  WAT   395      77.865  57.179  45.075  1.00  0.00           H  
ATOM   4724  H2  WAT   395      78.116  55.785  44.542  1.00  0.00           H  
TER    4725      WAT   395 
ATOM   4725  O   WAT   396      75.321  60.852  41.025  1.00  0.00           O  
ATOM   4726  H1  WAT   396      75.095  60.635  41.930  1.00  0.00           H  
ATOM   4727  H2  WAT   396      74.540  61.285  40.680  1.00  0.00           H  
TER    4728      WAT   396 
ATOM   4728  O   WAT   397      77.761  61.750  51.691  1.00  0.00           O  
ATOM   4729  H1  WAT   397      77.665  60.810  51.541  1.00  0.00           H  
ATOM   4730  H2  WAT   397      78.604  61.972  51.296  1.00  0.00           H  
TER    4731      WAT   397 
ATOM   4731  O   WAT   398      81.157  59.494  41.655  1.00  0.00           O  
ATOM   4732  H1  WAT   398      81.550  59.812  40.842  1.00  0.00           H  
ATOM   4733  H2  WAT   398      81.519  58.616  41.769  1.00  0.00           H  
TER    4734      WAT   398 
ATOM   4734  O   WAT   399      72.892  58.162  49.845  1.00  0.00           O  
ATOM   4735  H1  WAT   399      72.498  59.009  50.052  1.00  0.00           H  
ATOM   4736  H2  WAT   399      72.204  57.524  50.036  1.00  0.00           H  
TER    4737      WAT   399 
ATOM   4737  O   WAT   400      79.467  58.245  52.914  1.00  0.00           O  
ATOM   4738  H1  WAT   400      78.776  58.052  53.549  1.00  0.00           H  
ATOM   4739  H2  WAT   400      80.210  58.529  53.447  1.00  0.00           H  
TER    4740      WAT   400 
ATOM   4740  O   WAT   401      70.194  56.085  43.878  1.00  0.00           O  
ATOM   4741  H1  WAT   401      69.905  56.655  44.590  1.00  0.00           H  
ATOM   4742  H2  WAT   401      70.938  55.605  44.241  1.00  0.00           H  
TER    4743      WAT   401 
ATOM   4743  O   WAT   402      70.381  60.027  35.088  1.00  0.00           O  
ATOM   4744  H1  WAT   402      70.298  60.970  35.230  1.00  0.00           H  
ATOM   4745  H2  WAT   402      70.029  59.884  34.209  1.00  0.00           H  
TER    4746      WAT   402 
ATOM   4746  O   WAT   403      81.743  62.085  45.750  1.00  0.00           O  
ATOM   4747  H1  WAT   403      81.011  62.594  46.099  1.00  0.00           H  
ATOM   4748  H2  WAT   403      81.345  61.268  45.449  1.00  0.00           H  
TER    4749      WAT   403 
ATOM   4749  O   WAT   404      78.181  58.760  44.155  1.00  0.00           O  
ATOM   4750  H1  WAT   404      78.184  58.319  43.306  1.00  0.00           H  
ATOM   4751  H2  WAT   404      79.076  59.082  44.262  1.00  0.00           H  
TER    4752      WAT   404 
ATOM   4752  O   WAT   405      74.031  58.643  43.114  1.00  0.00           O  
ATOM   4753  H1  WAT   405      73.691  59.121  43.871  1.00  0.00           H  
ATOM   4754  H2  WAT   405      73.269  58.190  42.755  1.00  0.00           H  
TER    4755      WAT   405 
ATOM   4755  O   WAT   406      78.243  59.762  37.146  1.00  0.00           O  
ATOM   4756  H1  WAT   406      78.364  59.720  38.094  1.00  0.00           H  
ATOM   4757  H2  WAT   406      77.858  60.624  36.990  1.00  0.00           H  
TER    4758      WAT   406 
ATOM   4758  O   WAT   407      77.255  62.072  36.544  1.00  0.00           O  
ATOM   4759  H1  WAT   407      76.687  61.624  35.918  1.00  0.00           H  
ATOM   4760  H2  WAT   407      77.964  62.431  36.011  1.00  0.00           H  
TER    4761      WAT   407 
ATOM   4761  O   WAT   408      72.332  65.973  50.421  1.00  0.00           O  
ATOM   4762  H1  WAT   408      71.947  65.332  51.019  1.00  0.00           H  
ATOM   4763  H2  WAT   408      72.643  66.677  50.990  1.00  0.00           H  
TER    4764      WAT   408 
ATOM   4764  O   WAT   409      78.481  62.821  45.902  1.00  0.00           O  
ATOM   4765  H1  WAT   409      78.849  62.347  46.648  1.00  0.00           H  
ATOM   4766  H2  WAT   409      78.292  63.695  46.242  1.00  0.00           H  
TER    4767      WAT   409 
ATOM   4767  O   WAT   410      71.346  57.565  42.031  1.00  0.00           O  
ATOM   4768  H1  WAT   410      71.060  57.201  42.869  1.00  0.00           H  
ATOM   4769  H2  WAT   410      71.283  56.833  41.417  1.00  0.00           H  
TER    4770      WAT   410 
ATOM   4770  O   WAT   411      76.271  61.862  48.220  1.00  0.00           O  
ATOM   4771  H1  WAT   411      75.967  62.741  48.445  1.00  0.00           H  
ATOM   4772  H2  WAT   411      77.226  61.921  48.256  1.00  0.00           H  
TER    4773      WAT   411 
ATOM   4773  O   WAT   412      74.800  66.068  38.817  1.00  0.00           O  
ATOM   4774  H1  WAT   412      74.026  65.527  38.657  1.00  0.00           H  
ATOM   4775  H2  WAT   412      75.529  65.548  38.478  1.00  0.00           H  
TER    4776      WAT   412 
ATOM   4776  O   WAT   413      81.019  56.458  38.752  1.00  0.00           O  
ATOM   4777  H1  WAT   413      80.206  55.959  38.677  1.00  0.00           H  
ATOM   4778  H2  WAT   413      80.826  57.298  38.336  1.00  0.00           H  
TER    4779      WAT   413 
ATOM   4779  O   WAT   414      80.940  65.135  50.496  1.00  0.00           O  
ATOM   4780  H1  WAT   414      80.874  64.215  50.242  1.00  0.00           H  
ATOM   4781  H2  WAT   414      80.311  65.233  51.211  1.00  0.00           H  
TER    4782      WAT   414 
ATOM   4782  O   WAT   415      74.843  65.736  42.455  1.00  0.00           O  
ATOM   4783  H1  WAT   415      75.361  64.932  42.400  1.00  0.00           H  
ATOM   4784  H2  WAT   415      74.392  65.674  43.296  1.00  0.00           H  
TER    4785      WAT   415 
ATOM   4785  O   WAT   416      79.730  67.002  37.727  1.00  0.00           O  
ATOM   4786  H1  WAT   416      80.072  67.746  37.232  1.00  0.00           H  
ATOM   4787  H2  WAT   416      78.902  67.315  38.090  1.00  0.00           H  
TER    4788      WAT   416 
ATOM   4788  O   WAT   417      72.328  62.702  49.367  1.00  0.00           O  
ATOM   4789  H1  WAT   417      71.969  63.367  49.954  1.00  0.00           H  
ATOM   4790  H2  WAT   417      72.033  61.870  49.738  1.00  0.00           H  
TER    4791      WAT   417 
ATOM   4791  O   WAT   418      75.529  63.160  52.251  1.00  0.00           O  
ATOM   4792  H1  WAT   418      75.229  63.306  51.354  1.00  0.00           H  
ATOM   4793  H2  WAT   418      76.300  62.601  52.158  1.00  0.00           H  
TER    4794      WAT   418 
ATOM   4794  O   WAT   419      80.872  67.957  50.247  1.00  0.00           O  
ATOM   4795  H1  WAT   419      80.886  67.025  50.029  1.00  0.00           H  
ATOM   4796  H2  WAT   419      80.164  68.043  50.886  1.00  0.00           H  
TER    4797      WAT   419 
ATOM   4797  O   WAT   420      78.699  67.084  40.499  1.00  0.00           O  
ATOM   4798  H1  WAT   420      79.386  67.631  40.880  1.00  0.00           H  
ATOM   4799  H2  WAT   420      77.913  67.628  40.534  1.00  0.00           H  
TER    4800      WAT   420 
ATOM   4800  O   WAT   421      70.839  62.701  35.991  1.00  0.00           O  
ATOM   4801  H1  WAT   421      71.708  62.983  36.274  1.00  0.00           H  
ATOM   4802  H2  WAT   421      70.348  63.514  35.875  1.00  0.00           H  
TER    4803      WAT   421 
ATOM   4803  O   WAT   422      78.002  64.088  40.111  1.00  0.00           O  
ATOM   4804  H1  WAT   422      78.458  64.899  40.337  1.00  0.00           H  
ATOM   4805  H2  WAT   422      77.651  63.771  40.943  1.00  0.00           H  
TER    4806      WAT   422 
ATOM   4806  O   WAT   423      73.903  54.432  40.584  1.00  0.00           O  
ATOM   4807  H1  WAT   423      73.775  54.424  41.532  1.00  0.00           H  
ATOM   4808  H2  WAT   423      73.079  54.770  40.233  1.00  0.00           H  
TER    4809      WAT   423 
ATOM   4809  O   WAT   424      70.903  56.191  50.044  1.00  0.00           O  
ATOM   4810  H1  WAT   424      70.189  56.391  50.650  1.00  0.00           H  
ATOM   4811  H2  WAT   424      71.322  55.415  50.416  1.00  0.00           H  
TER    4812      WAT   424 
ATOM   4812  O   WAT   425      72.823  64.518  38.119  1.00  0.00           O  
ATOM   4813  H1  WAT   425      72.216  65.258  38.128  1.00  0.00           H  
ATOM   4814  H2  WAT   425      73.298  64.608  37.293  1.00  0.00           H  
TER    4815      WAT   425 
ATOM   4815  O   WAT   426      77.731  59.918  40.019  1.00  0.00           O  
ATOM   4816  H1  WAT   426      77.023  60.386  40.460  1.00  0.00           H  
ATOM   4817  H2  WAT   426      78.016  59.260  40.654  1.00  0.00           H  
TER    4818      WAT   426 
ATOM   4818  O   WAT   427      79.357  61.337  48.018  1.00  0.00           O  
ATOM   4819  H1  WAT   427      79.855  61.812  48.683  1.00  0.00           H  
ATOM   4820  H2  WAT   427      79.499  60.414  48.225  1.00  0.00           H  
TER    4821      WAT   427 
ATOM   4821  O   WAT   428      75.935  58.226  37.394  1.00  0.00           O  
ATOM   4822  H1  WAT   428      76.784  58.663  37.328  1.00  0.00           H  
ATOM   4823  H2  WAT   428      75.568  58.538  38.221  1.00  0.00           H  
TER    4824      WAT   428 
ATOM   4824  O   WAT   429      74.834  64.479  35.868  1.00  0.00           O  
ATOM   4825  H1  WAT   429      75.600  64.368  36.430  1.00  0.00           H  
ATOM   4826  H2  WAT   429      74.911  63.783  35.215  1.00  0.00           H  
TER    4827      WAT   429 
ATOM   4827  O   WAT   430      73.528  61.912  36.551  1.00  0.00           O  
ATOM   4828  H1  WAT   430      73.609  60.965  36.663  1.00  0.00           H  
ATOM   4829  H2  WAT   430      74.420  62.243  36.657  1.00  0.00           H  
TER    4830      WAT   430 
ATOM   4830  O   WAT   431      71.056  63.733  51.787  1.00  0.00           O  
ATOM   4831  H1  WAT   431      71.559  63.154  52.358  1.00  0.00           H  
ATOM   4832  H2  WAT   431      70.316  64.017  52.324  1.00  0.00           H  
TER    4833      WAT   431 
ATOM   4833  O   WAT   432      77.958  66.455  35.341  1.00  0.00           O  
ATOM   4834  H1  WAT   432      77.853  65.840  36.067  1.00  0.00           H  
ATOM   4835  H2  WAT   432      77.790  65.931  34.558  1.00  0.00           H  
TER    4836      WAT   432 
ATOM   4836  O   WAT   433      78.109  65.140  51.320  1.00  0.00           O  
ATOM   4837  H1  WAT   433      77.344  65.709  51.236  1.00  0.00           H  
ATOM   4838  H2  WAT   433      78.291  64.848  50.427  1.00  0.00           H  
TER    4839      WAT   433 
ATOM   4839  O   WAT   434      81.198  65.517  35.945  1.00  0.00           O  
ATOM   4840  H1  WAT   434      80.649  65.964  36.590  1.00  0.00           H  
ATOM   4841  H2  WAT   434      81.820  65.012  36.469  1.00  0.00           H  
TER    4842      WAT   434 
ATOM   4842  O   WAT   435      73.088  61.876  52.682  1.00  0.00           O  
ATOM   4843  H1  WAT   435      73.128  61.578  53.590  1.00  0.00           H  
ATOM   4844  H2  WAT   435      73.942  62.277  52.522  1.00  0.00           H  
TER    4845      WAT   435 
ATOM   4845  O   WAT   436      76.866  64.476  37.842  1.00  0.00           O  
ATOM   4846  H1  WAT   436      77.287  64.310  38.685  1.00  0.00           H  
ATOM   4847  H2  WAT   436      76.991  63.666  37.347  1.00  0.00           H  
TER    4848      WAT   436 
ATOM   4848  O   WAT   437      75.028  60.456  50.649  1.00  0.00           O  
ATOM   4849  H1  WAT   437      74.498  59.965  50.021  1.00  0.00           H  
ATOM   4850  H2  WAT   437      75.697  60.884  50.115  1.00  0.00           H  
TER    4851      WAT   437 
ATOM   4851  O   WAT   438      79.378  63.500  35.090  1.00  0.00           O  
ATOM   4852  H1  WAT   438      79.899  62.785  34.724  1.00  0.00           H  
ATOM   4853  H2  WAT   438      80.025  64.138  35.390  1.00  0.00           H  
TER    4854      WAT   438 
ATOM   4854  O   WAT   439      75.516  57.422  50.729  1.00  0.00           O  
ATOM   4855  H1  WAT   439      75.421  56.804  50.004  1.00  0.00           H  
ATOM   4856  H2  WAT   439      74.935  58.148  50.502  1.00  0.00           H  
TER    4857      WAT   439 
ATOM   4857  O   WAT   440      78.282  55.979  47.762  1.00  0.00           O  
ATOM   4858  H1  WAT   440      77.834  56.002  46.916  1.00  0.00           H  
ATOM   4859  H2  WAT   440      77.648  55.581  48.359  1.00  0.00           H  
TER    4860      WAT   440 
ATOM   4860  O   WAT   441      78.688  64.875  48.383  1.00  0.00           O  
ATOM   4861  H1  WAT   441      79.107  65.718  48.210  1.00  0.00           H  
ATOM   4862  H2  WAT   441      77.769  65.012  48.153  1.00  0.00           H  
TER    4863      WAT   441 
ATOM   4863  O   WAT   442      81.024  62.606  49.767  1.00  0.00           O  
ATOM   4864  H1  WAT   442      81.144  62.010  50.506  1.00  0.00           H  
ATOM   4865  H2  WAT   442      81.884  62.643  49.347  1.00  0.00           H  
TER    4866      WAT   442 
ATOM   4866  O   WAT   443      75.762  60.549  34.788  1.00  0.00           O  
ATOM   4867  H1  WAT   443      75.560  59.686  35.149  1.00  0.00           H  
ATOM   4868  H2  WAT   443      75.591  60.463  33.850  1.00  0.00           H  
TER    4869      WAT   443 
ATOM   4869  O   WAT   444      77.791  59.148  51.024  1.00  0.00           O  
ATOM   4870  H1  WAT   444      78.381  58.840  51.712  1.00  0.00           H  
ATOM   4871  H2  WAT   444      76.973  58.676  51.180  1.00  0.00           H  
TER    4872      WAT   444 
ATOM   4872  O   WAT   445      74.560  57.649  34.776  1.00  0.00           O  
ATOM   4873  H1  WAT   445      74.862  57.656  33.867  1.00  0.00           H  
ATOM   4874  H2  WAT   445      75.299  57.299  35.272  1.00  0.00           H  
TER    4875      WAT   445 
ATOM   4875  O   WAT   446      77.778  56.593  35.761  1.00  0.00           O  
ATOM   4876  H1  WAT   446      77.431  55.915  35.181  1.00  0.00           H  
ATOM   4877  H2  WAT   446      77.980  56.132  36.576  1.00  0.00           H  
TER    4878      WAT   446 
ATOM   4878  O   WAT   447      73.583  66.954  35.609  1.00  0.00           O  
ATOM   4879  H1  WAT   447      74.020  67.496  36.264  1.00  0.00           H
[truncated: 2,479,496 more chars]
