# Supplementary material for: Mechanistic Modeling of Monoglyceride Lipase Covalent Modification Elucidates the Role of Leaving Group Expulsion and Discriminates Inhibitors with High and Low Potency
Source: J Chem Inf Model. 2022 May 17;62(11):2771–87. doi: 10.1021/acs.jcim.2c00140 (PMC9198976; doi:10.1021/acs.jcim.2c00140)
Supplement: Supplementary file 2 — ci2c00140_si_002.zip [file ci2c00140_si_002.zip › docking/cpd5_start.pdb]

CRYST1   83.511   70.410   69.404  90.00  90.00  90.00               1
ATOM      1 HH31 ACE     1      30.610  55.733  32.725  1.00  0.00           H  
ATOM      2  CH3 ACE     1      31.156  55.881  31.794  1.00  0.00           C  
ATOM      3 HH32 ACE     1      31.997  55.188  31.752  1.00  0.00           H  
ATOM      4 HH33 ACE     1      31.527  56.905  31.748  1.00  0.00           H  
ATOM      5  C   ACE     1      30.261  55.633  30.588  1.00  0.00           C  
ATOM      6  O   ACE     1      29.084  55.311  30.752  1.00  0.00           O  
ATOM      7  N   ASP     2      30.808  55.793  29.376  1.00  0.00           N  
ATOM      8  H   ASP     2      31.745  56.167  29.337  1.00  0.00           H  
ATOM      9  CA  ASP     2      30.109  55.528  28.109  1.00  0.00           C  
ATOM     10  HA  ASP     2      29.097  55.928  28.161  1.00  0.00           H  
ATOM     11  CB  ASP     2      30.844  56.194  26.917  1.00  0.00           C  
ATOM     12  HB2 ASP     2      31.149  57.218  27.132  1.00  0.00           H  
ATOM     13  HB3 ASP     2      31.728  55.558  26.850  1.00  0.00           H  
ATOM     14  CG  ASP     2      30.086  56.156  25.587  1.00  0.00           C  
ATOM     15  OD1 ASP     2      28.852  56.337  25.585  1.00  0.00           O  
ATOM     16  OD2 ASP     2      30.759  56.094  24.539  1.00  0.00           O  
ATOM     17  C   ASP     2      29.953  54.003  27.873  1.00  0.00           C  
ATOM     18  O   ASP     2      28.912  53.543  27.403  1.00  0.00           O  
ATOM     19  N   LEU     3      31.000  53.247  28.226  1.00  0.00           N  
ATOM     20  H   LEU     3      31.800  53.755  28.574  1.00  0.00           H  
ATOM     21  CA  LEU     3      31.087  51.783  28.146  1.00  0.00           C  
ATOM     22  HA  LEU     3      30.737  51.413  27.182  1.00  0.00           H  
ATOM     23  CB  LEU     3      32.577  51.411  28.305  1.00  0.00           C  
ATOM     24  HB2 LEU     3      32.853  52.011  29.172  1.00  0.00           H  
ATOM     25  HB3 LEU     3      32.719  50.355  28.535  1.00  0.00           H  
ATOM     26  CG  LEU     3      33.470  51.801  27.102  1.00  0.00           C  
ATOM     27  HG  LEU     3      33.257  52.836  26.835  1.00  0.00           H  
ATOM     28  CD1 LEU     3      34.969  51.655  27.440  1.00  0.00           C  
ATOM     29 HD11 LEU     3      35.183  50.620  27.707  1.00  0.00           H  
ATOM     30 HD12 LEU     3      35.567  51.937  26.573  1.00  0.00           H  
ATOM     31 HD13 LEU     3      35.218  52.304  28.279  1.00  0.00           H  
ATOM     32  CD2 LEU     3      33.084  51.048  25.810  1.00  0.00           C  
ATOM     33 HD21 LEU     3      32.051  51.278  25.549  1.00  0.00           H  
ATOM     34 HD22 LEU     3      33.741  51.358  24.998  1.00  0.00           H  
ATOM     35 HD23 LEU     3      33.187  49.974  25.970  1.00  0.00           H  
ATOM     36  C   LEU     3      30.245  51.095  29.260  1.00  0.00           C  
ATOM     37  O   LEU     3      29.997  51.734  30.288  1.00  0.00           O  
ATOM     38  N   PRO     4      29.876  49.796  29.092  1.00  0.00           N  
ATOM     39  CD  PRO     4      29.981  49.026  27.851  1.00  0.00           C  
ATOM     40  HD2 PRO     4      31.017  48.713  27.717  1.00  0.00           H  
ATOM     41  HD3 PRO     4      29.682  49.660  27.016  1.00  0.00           H  
ATOM     42  CG  PRO     4      29.037  47.849  28.053  1.00  0.00           C  
ATOM     43  HG2 PRO     4      29.354  46.990  27.461  1.00  0.00           H  
ATOM     44  HG3 PRO     4      28.016  48.119  27.784  1.00  0.00           H  
ATOM     45  CB  PRO     4      29.149  47.567  29.542  1.00  0.00           C  
ATOM     46  HB2 PRO     4      30.008  46.918  29.714  1.00  0.00           H  
ATOM     47  HB3 PRO     4      28.255  47.103  29.959  1.00  0.00           H  
ATOM     48  CA  PRO     4      29.387  48.937  30.203  1.00  0.00           C  
ATOM     49  HA  PRO     4      28.449  49.349  30.575  1.00  0.00           H  
ATOM     50  C   PRO     4      30.415  48.875  31.356  1.00  0.00           C  
ATOM     51  O   PRO     4      31.592  48.620  31.091  1.00  0.00           O  
ATOM     52  N   HID     5      29.991  49.154  32.596  1.00  0.00           N  
ATOM     53  H   HID     5      29.005  49.304  32.755  1.00  0.00           H  
ATOM     54  CA  HID     5      30.913  49.340  33.722  1.00  0.00           C  
ATOM     55  HA  HID     5      31.731  48.622  33.659  1.00  0.00           H  
ATOM     56  CB  HID     5      31.507  50.774  33.686  1.00  0.00           C  
ATOM     57  HB2 HID     5      32.282  50.869  34.447  1.00  0.00           H  
ATOM     58  HB3 HID     5      31.942  50.950  32.702  1.00  0.00           H  
ATOM     59  CG  HID     5      30.519  51.895  33.931  1.00  0.00           C  
ATOM     60  ND1 HID     5      29.770  52.480  32.925  1.00  0.00           N  
ATOM     61  HD1 HID     5      29.799  52.240  31.944  1.00  0.00           H  
ATOM     62  CE1 HID     5      29.003  53.417  33.481  1.00  0.00           C  
ATOM     63  HE1 HID     5      28.344  53.962  32.806  1.00  0.00           H  
ATOM     64  NE2 HID     5      29.186  53.519  34.793  1.00  0.00           N  
ATOM     65  CD2 HID     5      30.157  52.556  35.084  1.00  0.00           C  
ATOM     66  HD2 HID     5      30.508  52.428  36.108  1.00  0.00           H  
ATOM     67  C   HID     5      30.261  49.055  35.089  1.00  0.00           C  
ATOM     68  O   HID     5      29.033  48.983  35.181  1.00  0.00           O  
ATOM     69  N   LEU     6      31.101  48.965  36.132  1.00  0.00           N  
ATOM     70  H   LEU     6      32.043  48.684  35.900  1.00  0.00           H  
ATOM     71  CA  LEU     6      30.726  49.035  37.548  1.00  0.00           C  
ATOM     72  HA  LEU     6      29.853  49.678  37.655  1.00  0.00           H  
ATOM     73  CB  LEU     6      30.385  47.635  38.125  1.00  0.00           C  
ATOM     74  HB2 LEU     6      29.888  47.906  39.056  1.00  0.00           H  
ATOM     75  HB3 LEU     6      29.673  47.143  37.463  1.00  0.00           H  
ATOM     76  CG  LEU     6      31.557  46.670  38.429  1.00  0.00           C  
ATOM     77  HG  LEU     6      32.244  46.707  37.583  1.00  0.00           H  
ATOM     78  CD1 LEU     6      32.318  47.028  39.726  1.00  0.00           C  
ATOM     79 HD11 LEU     6      31.633  46.990  40.573  1.00  0.00           H  
ATOM     80 HD12 LEU     6      33.127  46.314  39.882  1.00  0.00           H  
ATOM     81 HD13 LEU     6      32.733  48.032  39.639  1.00  0.00           H  
ATOM     82  CD2 LEU     6      31.065  45.207  38.465  1.00  0.00           C  
ATOM     83 HD21 LEU     6      30.635  44.944  37.499  1.00  0.00           H  
ATOM     84 HD22 LEU     6      31.905  44.546  38.680  1.00  0.00           H  
ATOM     85 HD23 LEU     6      30.308  45.096  39.242  1.00  0.00           H  
ATOM     86  C   LEU     6      31.790  49.847  38.307  1.00  0.00           C  
ATOM     87  O   LEU     6      32.923  49.956  37.834  1.00  0.00           O  
ATOM     88  N   VAL     7      31.398  50.424  39.449  1.00  0.00           N  
ATOM     89  H   VAL     7      30.425  50.322  39.701  1.00  0.00           H  
ATOM     90  CA  VAL     7      32.269  51.188  40.341  1.00  0.00           C  
ATOM     91  HA  VAL     7      33.235  51.402  39.884  1.00  0.00           H  
ATOM     92  CB  VAL     7      31.607  52.533  40.760  1.00  0.00           C  
ATOM     93  HB  VAL     7      30.644  52.295  41.212  1.00  0.00           H  
ATOM     94  CG1 VAL     7      32.451  53.354  41.754  1.00  0.00           C  
ATOM     95 HG11 VAL     7      33.414  53.592  41.303  1.00  0.00           H  
ATOM     96 HG12 VAL     7      31.927  54.277  42.001  1.00  0.00           H  
ATOM     97 HG13 VAL     7      32.610  52.773  42.663  1.00  0.00           H  
ATOM     98  CG2 VAL     7      31.298  53.402  39.525  1.00  0.00           C  
ATOM     99 HG21 VAL     7      30.616  52.866  38.865  1.00  0.00           H  
ATOM    100 HG22 VAL     7      30.836  54.336  39.844  1.00  0.00           H  
ATOM    101 HG23 VAL     7      32.224  53.618  38.992  1.00  0.00           H  
ATOM    102  C   VAL     7      32.524  50.316  41.579  1.00  0.00           C  
ATOM    103  O   VAL     7      31.564  49.921  42.248  1.00  0.00           O  
ATOM    104  N   ASN     8      33.794  49.989  41.830  1.00  0.00           N  
ATOM    105  H   ASN     8      34.480  50.204  41.121  1.00  0.00           H  
ATOM    106  CA  ASN     8      34.202  49.151  42.957  1.00  0.00           C  
ATOM    107  HA  ASN     8      33.436  48.398  43.143  1.00  0.00           H  
ATOM    108  CB  ASN     8      35.541  48.432  42.673  1.00  0.00           C  
ATOM    109  HB2 ASN     8      35.545  47.548  43.312  1.00  0.00           H  
ATOM    110  HB3 ASN     8      35.471  48.124  41.630  1.00  0.00           H  
ATOM    111  CG  ASN     8      36.859  49.186  42.873  1.00  0.00           C  
ATOM    112  OD1 ASN     8      36.900  50.349  43.268  1.00  0.00           O  
ATOM    113  ND2 ASN     8      37.968  48.508  42.612  1.00  0.00           N  
ATOM    114 HD21 ASN     8      38.868  48.953  42.726  1.00  0.00           H  
ATOM    115 HD22 ASN     8      37.909  47.549  42.301  1.00  0.00           H  
ATOM    116  C   ASN     8      34.147  49.900  44.307  1.00  0.00           C  
ATOM    117  O   ASN     8      33.900  51.109  44.342  1.00  0.00           O  
ATOM    118  N   ALA     9      34.389  49.176  45.409  1.00  0.00           N  
ATOM    119  H   ALA     9      34.543  48.185  45.283  1.00  0.00           H  
ATOM    120  CA  ALA     9      34.357  49.706  46.777  1.00  0.00           C  
ATOM    121  HA  ALA     9      33.372  50.148  46.922  1.00  0.00           H  
ATOM    122  CB  ALA     9      34.525  48.548  47.768  1.00  0.00           C  
ATOM    123  HB1 ALA     9      35.511  48.101  47.642  1.00  0.00           H  
ATOM    124  HB2 ALA     9      34.425  48.923  48.787  1.00  0.00           H  
ATOM    125  HB3 ALA     9      33.759  47.795  47.582  1.00  0.00           H  
ATOM    126  C   ALA     9      35.403  50.813  47.051  1.00  0.00           C  
ATOM    127  O   ALA     9      35.181  51.633  47.943  1.00  0.00           O  
ATOM    128  N   ASP    10      36.494  50.842  46.271  1.00  0.00           N  
ATOM    129  H   ASP    10      36.673  49.993  45.753  1.00  0.00           H  
ATOM    130  CA  ASP    10      37.530  51.888  46.276  1.00  0.00           C  
ATOM    131  HA  ASP    10      37.477  52.412  47.230  1.00  0.00           H  
ATOM    132  CB  ASP    10      38.970  51.346  46.088  1.00  0.00           C  
ATOM    133  HB2 ASP    10      38.874  50.625  45.276  1.00  0.00           H  
ATOM    134  HB3 ASP    10      39.654  52.140  45.789  1.00  0.00           H  
ATOM    135  CG  ASP    10      39.517  50.644  47.327  1.00  0.00           C  
ATOM    136  OD1 ASP    10      39.676  51.321  48.365  1.00  0.00           O  
ATOM    137  OD2 ASP    10      39.867  49.451  47.237  1.00  0.00           O  
ATOM    138  C   ASP    10      37.228  53.068  45.346  1.00  0.00           C  
ATOM    139  O   ASP    10      38.028  54.004  45.276  1.00  0.00           O  
ATOM    140  N   GLY    11      36.067  53.057  44.687  1.00  0.00           N  
ATOM    141  H   GLY    11      35.472  52.247  44.784  1.00  0.00           H  
ATOM    142  CA  GLY    11      35.614  54.149  43.837  1.00  0.00           C  
ATOM    143  HA2 GLY    11      34.526  54.122  43.785  1.00  0.00           H  
ATOM    144  HA3 GLY    11      35.933  55.092  44.281  1.00  0.00           H  
ATOM    145  C   GLY    11      36.184  54.047  42.418  1.00  0.00           C  
ATOM    146  O   GLY    11      36.060  55.008  41.658  1.00  0.00           O  
ATOM    147  N   GLN    12      36.816  52.924  42.061  1.00  0.00           N  
ATOM    148  H   GLN    12      36.873  52.183  42.746  1.00  0.00           H  
ATOM    149  CA  GLN    12      37.461  52.723  40.773  1.00  0.00           C  
ATOM    150  HA  GLN    12      37.784  53.681  40.368  1.00  0.00           H  
ATOM    151  CB  GLN    12      38.697  51.810  40.925  1.00  0.00           C  
ATOM    152  HB2 GLN    12      38.331  50.819  41.194  1.00  0.00           H  
ATOM    153  HB3 GLN    12      39.182  51.765  39.950  1.00  0.00           H  
ATOM    154  CG  GLN    12      39.713  52.286  41.983  1.00  0.00           C  
ATOM    155  HG2 GLN    12      40.155  53.216  41.627  1.00  0.00           H  
ATOM    156  HG3 GLN    12      39.214  52.462  42.936  1.00  0.00           H  
ATOM    157  CD  GLN    12      40.830  51.267  42.199  1.00  0.00           C  
ATOM    158  OE1 GLN    12      40.572  50.105  42.500  1.00  0.00           O  
ATOM    159  NE2 GLN    12      42.082  51.691  42.081  1.00  0.00           N  
ATOM    160 HE21 GLN    12      42.846  51.044  42.217  1.00  0.00           H  
ATOM    161 HE22 GLN    12      42.266  52.658  41.856  1.00  0.00           H  
ATOM    162  C   GLN    12      36.477  52.118  39.772  1.00  0.00           C  
ATOM    163  O   GLN    12      35.720  51.211  40.127  1.00  0.00           O  
ATOM    164  N   TYR    13      36.526  52.613  38.536  1.00  0.00           N  
ATOM    165  H   TYR    13      37.089  53.435  38.372  1.00  0.00           H  
ATOM    166  CA  TYR    13      35.731  52.091  37.435  1.00  0.00           C  
ATOM    167  HA  TYR    13      34.757  51.774  37.808  1.00  0.00           H  
ATOM    168  CB  TYR    13      35.517  53.164  36.346  1.00  0.00           C  
ATOM    169  HB2 TYR    13      36.483  53.641  36.178  1.00  0.00           H  
ATOM    170  HB3 TYR    13      35.214  52.631  35.444  1.00  0.00           H  
ATOM    171  CG  TYR    13      34.478  54.226  36.682  1.00  0.00           C  
ATOM    172  CD1 TYR    13      34.761  55.237  37.625  1.00  0.00           C  
ATOM    173  HD1 TYR    13      35.734  55.257  38.117  1.00  0.00           H  
ATOM    174  CE1 TYR    13      33.796  56.216  37.932  1.00  0.00           C  
ATOM    175  HE1 TYR    13      34.021  56.989  38.667  1.00  0.00           H  
ATOM    176  CZ  TYR    13      32.542  56.196  37.291  1.00  0.00           C  
ATOM    177  OH  TYR    13      31.613  57.149  37.590  1.00  0.00           O  
ATOM    178  HH  TYR    13      31.920  57.778  38.247  1.00  0.00           H  
ATOM    179  CE2 TYR    13      32.255  55.192  36.345  1.00  0.00           C  
ATOM    180  HE2 TYR    13      31.286  55.176  35.846  1.00  0.00           H  
ATOM    181  CD2 TYR    13      33.218  54.210  36.044  1.00  0.00           C  
ATOM    182  HD2 TYR    13      32.993  53.431  35.315  1.00  0.00           H  
ATOM    183  C   TYR    13      36.356  50.820  36.857  1.00  0.00           C  
ATOM    184  O   TYR    13      37.504  50.841  36.400  1.00  0.00           O  
ATOM    185  N   LEU    14      35.552  49.756  36.853  1.00  0.00           N  
ATOM    186  H   LEU    14      34.690  49.826  37.374  1.00  0.00           H  
ATOM    187  CA  LEU    14      35.846  48.508  36.177  1.00  0.00           C  
ATOM    188  HA  LEU    14      36.914  48.447  35.968  1.00  0.00           H  
ATOM    189  CB  LEU    14      35.446  47.304  37.052  1.00  0.00           C  
ATOM    190  HB2 LEU    14      34.380  47.475  37.197  1.00  0.00           H  
ATOM    191  HB3 LEU    14      35.594  46.370  36.509  1.00  0.00           H  
ATOM    192  CG  LEU    14      36.143  47.215  38.426  1.00  0.00           C  
ATOM    193  HG  LEU    14      35.909  48.106  39.007  1.00  0.00           H  
ATOM    194  CD1 LEU    14      35.653  45.966  39.182  1.00  0.00           C  
ATOM    195 HD11 LEU    14      35.888  45.073  38.602  1.00  0.00           H  
ATOM    196 HD12 LEU    14      36.149  45.909  40.151  1.00  0.00           H  
ATOM    197 HD13 LEU    14      34.575  46.029  39.329  1.00  0.00           H  
ATOM    198  CD2 LEU    14      37.682  47.256  38.332  1.00  0.00           C  
ATOM    199 HD21 LEU    14      37.994  48.190  37.866  1.00  0.00           H  
ATOM    200 HD22 LEU    14      38.110  47.189  39.333  1.00  0.00           H  
ATOM    201 HD23 LEU    14      38.033  46.416  37.731  1.00  0.00           H  
ATOM    202  C   LEU    14      35.077  48.480  34.849  1.00  0.00           C  
ATOM    203  O   LEU    14      33.892  48.819  34.835  1.00  0.00           O  
ATOM    204  N   PHE    15      35.748  48.076  33.766  1.00  0.00           N  
ATOM    205  H   PHE    15      36.755  48.036  33.835  1.00  0.00           H  
ATOM    206  CA  PHE    15      35.130  47.811  32.464  1.00  0.00           C  
ATOM    207  HA  PHE    15      34.327  48.523  32.277  1.00  0.00           H  
ATOM    208  CB  PHE    15      36.186  47.954  31.347  1.00  0.00           C  
ATOM    209  HB2 PHE    15      36.399  49.023  31.349  1.00  0.00           H  
ATOM    210  HB3 PHE    15      37.113  47.399  31.492  1.00  0.00           H  
ATOM    211  CG  PHE    15      35.688  47.613  29.953  1.00  0.00           C  
ATOM    212  CD1 PHE    15      34.852  48.507  29.251  1.00  0.00           C  
ATOM    213  HD1 PHE    15      34.635  49.491  29.665  1.00  0.00           H  
ATOM    214  CE1 PHE    15      34.305  48.130  28.030  1.00  0.00           C  
ATOM    215  HE1 PHE    15      33.682  48.835  27.480  1.00  0.00           H  
ATOM    216  CZ  PHE    15      34.547  46.869  27.511  1.00  0.00           C  
ATOM    217  HZ  PHE    15      34.109  46.578  26.556  1.00  0.00           H  
ATOM    218  CE2 PHE    15      35.346  45.978  28.206  1.00  0.00           C  
ATOM    219  HE2 PHE    15      35.528  44.989  27.784  1.00  0.00           H  
ATOM    220  CD2 PHE    15      35.912  46.327  29.421  1.00  0.00           C  
ATOM    221  HD2 PHE    15      36.528  45.608  29.962  1.00  0.00           H  
ATOM    222  C   PHE    15      34.424  46.447  32.470  1.00  0.00           C  
ATOM    223  O   PHE    15      35.038  45.496  32.949  1.00  0.00           O  
ATOM    224  N   CYS    16      33.181  46.374  31.966  1.00  0.00           N  
ATOM    225  H   CYS    16      32.773  47.234  31.629  1.00  0.00           H  
ATOM    226  CA  CYS    16      32.349  45.167  31.975  1.00  0.00           C  
ATOM    227  HA  CYS    16      32.906  44.363  32.456  1.00  0.00           H  
ATOM    228  CB  CYS    16      31.019  45.365  32.729  1.00  0.00           C  
ATOM    229  HB2 CYS    16      30.474  46.243  32.383  1.00  0.00           H  
ATOM    230  HB3 CYS    16      30.374  44.489  32.667  1.00  0.00           H  
ATOM    231  SG  CYS    16      31.336  45.633  34.499  1.00  0.00           S  
ATOM    232  HG  CYS    16      30.060  45.762  34.851  1.00  0.00           H  
ATOM    233  C   CYS    16      32.088  44.636  30.557  1.00  0.00           C  
ATOM    234  O   CYS    16      32.015  45.410  29.603  1.00  0.00           O  
ATOM    235  N   ARG    17      31.903  43.314  30.459  1.00  0.00           N  
ATOM    236  H   ARG    17      32.097  42.788  31.300  1.00  0.00           H  
ATOM    237  CA  ARG    17      31.558  42.578  29.247  1.00  0.00           C  
ATOM    238  HA  ARG    17      31.174  43.255  28.484  1.00  0.00           H  
ATOM    239  CB  ARG    17      32.834  41.884  28.697  1.00  0.00           C  
ATOM    240  HB2 ARG    17      33.555  41.818  29.512  1.00  0.00           H  
ATOM    241  HB3 ARG    17      32.555  40.879  28.378  1.00  0.00           H  
ATOM    242  CG  ARG    17      33.467  42.644  27.511  1.00  0.00           C  
ATOM    243  HG2 ARG    17      32.731  42.629  26.708  1.00  0.00           H  
ATOM    244  HG3 ARG    17      33.618  43.669  27.847  1.00  0.00           H  
ATOM    245  CD  ARG    17      34.805  42.071  26.993  1.00  0.00           C  
ATOM    246  HD2 ARG    17      34.759  40.984  27.072  1.00  0.00           H  
ATOM    247  HD3 ARG    17      34.909  42.354  25.946  1.00  0.00           H  
ATOM    248  NE  ARG    17      35.989  42.548  27.731  1.00  0.00           N  
ATOM    249  HE  ARG    17      36.029  42.233  28.690  1.00  0.00           H  
ATOM    250  CZ  ARG    17      36.976  43.336  27.274  1.00  0.00           C  
ATOM    251  NH1 ARG    17      36.966  43.769  26.011  1.00  0.00           N  
ATOM    252 HH11 ARG    17      36.212  43.502  25.395  1.00  0.00           H  
ATOM    253 HH12 ARG    17      37.713  44.361  25.678  1.00  0.00           H  
ATOM    254  NH2 ARG    17      37.990  43.695  28.065  1.00  0.00           N  
ATOM    255 HH21 ARG    17      38.020  43.371  29.021  1.00  0.00           H  
ATOM    256 HH22 ARG    17      38.723  44.288  27.703  1.00  0.00           H  
ATOM    257  C   ARG    17      30.406  41.614  29.548  1.00  0.00           C  
ATOM    258  O   ARG    17      30.347  41.056  30.645  1.00  0.00           O  
ATOM    259  N   TYR    18      29.508  41.462  28.565  1.00  0.00           N  
ATOM    260  H   TYR    18      29.701  41.958  27.707  1.00  0.00           H  
ATOM    261  CA  TYR    18      28.295  40.654  28.639  1.00  0.00           C  
ATOM    262  HA  TYR    18      28.380  39.933  29.453  1.00  0.00           H  
ATOM    263  CB  TYR    18      27.063  41.551  28.900  1.00  0.00           C  
ATOM    264  HB2 TYR    18      27.017  42.214  28.037  1.00  0.00           H  
ATOM    265  HB3 TYR    18      26.192  40.895  28.901  1.00  0.00           H  
ATOM    266  CG  TYR    18      27.075  42.379  30.175  1.00  0.00           C  
ATOM    267  CD1 TYR    18      27.037  41.746  31.436  1.00  0.00           C  
ATOM    268  HD1 TYR    18      27.020  40.657  31.496  1.00  0.00           H  
ATOM    269  CE1 TYR    18      27.021  42.517  32.615  1.00  0.00           C  
ATOM    270  HE1 TYR    18      27.016  42.023  33.587  1.00  0.00           H  
ATOM    271  CZ  TYR    18      27.026  43.924  32.539  1.00  0.00           C  
ATOM    272  OH  TYR    18      26.980  44.671  33.679  1.00  0.00           O  
ATOM    273  HH  TYR    18      26.947  44.137  34.476  1.00  0.00           H  
ATOM    274  CE2 TYR    18      27.065  44.558  31.283  1.00  0.00           C  
ATOM    275  HE2 TYR    18      27.072  45.646  31.224  1.00  0.00           H  
ATOM    276  CD2 TYR    18      27.095  43.789  30.104  1.00  0.00           C  
ATOM    277  HD2 TYR    18      27.134  44.282  29.133  1.00  0.00           H  
ATOM    278  C   TYR    18      28.106  39.910  27.322  1.00  0.00           C  
ATOM    279  O   TYR    18      28.236  40.521  26.259  1.00  0.00           O  
ATOM    280  N   TRP    19      27.730  38.636  27.426  1.00  0.00           N  
ATOM    281  H   TRP    19      27.858  38.187  28.322  1.00  0.00           H  
ATOM    282  CA  TRP    19      27.244  37.834  26.318  1.00  0.00           C  
ATOM    283  HA  TRP    19      27.012  38.490  25.480  1.00  0.00           H  
ATOM    284  CB  TRP    19      28.284  36.792  25.855  1.00  0.00           C  
ATOM    285  HB2 TRP    19      28.450  36.094  26.676  1.00  0.00           H  
ATOM    286  HB3 TRP    19      27.867  36.256  25.002  1.00  0.00           H  
ATOM    287  CG  TRP    19      29.641  37.288  25.430  1.00  0.00           C  
ATOM    288  CD1 TRP    19      30.042  37.449  24.148  1.00  0.00           C  
ATOM    289  HD1 TRP    19      29.312  37.236  23.367  1.00  0.00           H  
ATOM    290  NE1 TRP    19      31.359  37.869  24.119  1.00  0.00           N  
ATOM    291  HE1 TRP    19      31.867  38.023  23.260  1.00  0.00           H  
ATOM    292  CE2 TRP    19      31.871  38.023  25.390  1.00  0.00           C  
ATOM    293  CZ2 TRP    19      33.137  38.390  25.882  1.00  0.00           C  
ATOM    294  HZ2 TRP    19      33.899  38.631  25.141  1.00  0.00           H  
ATOM    295  CH2 TRP    19      33.352  38.426  27.272  1.00  0.00           C  
ATOM    296  HH2 TRP    19      34.329  38.680  27.684  1.00  0.00           H  
ATOM    297  CZ3 TRP    19      32.295  38.130  28.154  1.00  0.00           C  
ATOM    298  HZ3 TRP    19      32.423  38.163  29.236  1.00  0.00           H  
ATOM    299  CE3 TRP    19      31.027  37.778  27.648  1.00  0.00           C  
ATOM    300  HE3 TRP    19      30.271  37.548  28.399  1.00  0.00           H  
ATOM    301  CD2 TRP    19      30.783  37.691  26.255  1.00  0.00           C  
ATOM    302  C   TRP    19      25.915  37.212  26.782  1.00  0.00           C  
ATOM    303  O   TRP    19      25.911  36.172  27.445  1.00  0.00           O  
ATOM    304  N   LYS    20      24.814  37.922  26.497  1.00  0.00           N  
ATOM    305  H   LYS    20      24.964  38.762  25.957  1.00  0.00           H  
ATOM    306  CA  LYS    20      23.443  37.585  26.894  1.00  0.00           C  
ATOM    307  HA  LYS    20      23.432  36.948  27.779  1.00  0.00           H  
ATOM    308  CB  LYS    20      22.720  38.911  27.230  1.00  0.00           C  
ATOM    309  HB2 LYS    20      22.873  39.587  26.389  1.00  0.00           H  
ATOM    310  HB3 LYS    20      21.658  38.687  27.328  1.00  0.00           H  
ATOM    311  CG  LYS    20      23.226  39.578  28.524  1.00  0.00           C  
ATOM    312  HG2 LYS    20      22.940  38.937  29.358  1.00  0.00           H  
ATOM    313  HG3 LYS    20      24.313  39.630  28.464  1.00  0.00           H  
ATOM    314  CD  LYS    20      22.656  40.990  28.742  1.00  0.00           C  
ATOM    315  HD2 LYS    20      23.002  41.619  27.922  1.00  0.00           H  
ATOM    316  HD3 LYS    20      21.569  40.919  28.712  1.00  0.00           H  
ATOM    317  CE  LYS    20      23.094  41.609  30.086  1.00  0.00           C  
ATOM    318  HE2 LYS    20      22.700  40.985  30.888  1.00  0.00           H  
ATOM    319  HE3 LYS    20      24.184  41.600  30.122  1.00  0.00           H  
ATOM    320  NZ  LYS    20      22.608  42.990  30.254  1.00  0.00           N  
ATOM    321  HZ1 LYS    20      21.599  42.997  30.222  1.00  0.00           H  
ATOM    322  HZ2 LYS    20      22.919  43.350  31.145  1.00  0.00           H  
ATOM    323  HZ3 LYS    20      22.974  43.568  29.511  1.00  0.00           H  
ATOM    324  C   LYS    20      22.735  36.868  25.732  1.00  0.00           C  
ATOM    325  O   LYS    20      22.711  37.424  24.629  1.00  0.00           O  
ATOM    326  N   PRO    21      22.187  35.657  25.975  1.00  0.00           N  
ATOM    327  CD  PRO    21      22.187  34.934  27.251  1.00  0.00           C  
ATOM    328  HD2 PRO    21      21.813  35.605  28.024  1.00  0.00           H  
ATOM    329  HD3 PRO    21      23.214  34.651  27.483  1.00  0.00           H  
ATOM    330  CG  PRO    21      21.285  33.725  27.040  1.00  0.00           C  
ATOM    331  HG2 PRO    21      20.263  33.941  27.351  1.00  0.00           H  
ATOM    332  HG3 PRO    21      21.656  32.860  27.591  1.00  0.00           H  
ATOM    333  CB  PRO    21      21.372  33.491  25.540  1.00  0.00           C  
ATOM    334  HB2 PRO    21      20.469  33.005  25.171  1.00  0.00           H  
ATOM    335  HB3 PRO    21      22.241  32.888  25.275  1.00  0.00           H  
ATOM    336  CA  PRO    21      21.500  34.898  24.924  1.00  0.00           C  
ATOM    337  HA  PRO    21      22.155  34.883  24.053  1.00  0.00           H  
ATOM    338  C   PRO    21      20.124  35.490  24.526  1.00  0.00           C  
ATOM    339  O   PRO    21      19.579  36.333  25.240  1.00  0.00           O  
ATOM    340  N   THR    22      19.585  35.037  23.385  1.00  0.00           N  
ATOM    341  H   THR    22      20.136  34.374  22.858  1.00  0.00           H  
ATOM    342  CA  THR    22      18.287  35.457  22.836  1.00  0.00           C  
ATOM    343  HA  THR    22      18.173  36.537  22.929  1.00  0.00           H  
ATOM    344  CB  THR    22      18.222  35.078  21.331  1.00  0.00           C  
ATOM    345  HB  THR    22      17.206  35.260  20.981  1.00  0.00           H  
ATOM    346  CG2 THR    22      19.211  35.892  20.480  1.00  0.00           C  
ATOM    347 HG21 THR    22      20.228  35.710  20.830  1.00  0.00           H  
ATOM    348 HG22 THR    22      19.127  35.590  19.436  1.00  0.00           H  
ATOM    349 HG23 THR    22      18.981  36.953  20.570  1.00  0.00           H  
ATOM    350  OG1 THR    22      18.542  33.705  21.134  1.00  0.00           O  
ATOM    351  HG1 THR    22      18.495  33.496  20.198  1.00  0.00           H  
ATOM    352  C   THR    22      17.089  34.829  23.566  1.00  0.00           C  
ATOM    353  O   THR    22      16.013  35.430  23.600  1.00  0.00           O  
ATOM    354  N   GLY    23      17.302  33.653  24.158  1.00  0.00           N  
ATOM    355  H   GLY    23      18.203  33.216  24.025  1.00  0.00           H  
ATOM    356  CA  GLY    23      16.320  32.968  24.977  1.00  0.00           C  
ATOM    357  HA2 GLY    23      15.324  33.349  24.755  1.00  0.00           H  
ATOM    358  HA3 GLY    23      16.353  31.897  24.775  1.00  0.00           H  
ATOM    359  C   GLY    23      16.624  33.204  26.454  1.00  0.00           C  
ATOM    360  O   GLY    23      17.641  33.797  26.821  1.00  0.00           O  
ATOM    361  N   THR    24      15.727  32.711  27.307  1.00  0.00           N  
ATOM    362  H   THR    24      14.917  32.261  26.905  1.00  0.00           H  
ATOM    363  CA  THR    24      15.843  32.756  28.758  1.00  0.00           C  
ATOM    364  HA  THR    24      15.915  33.779  29.127  1.00  0.00           H  
ATOM    365  CB  THR    24      14.585  32.089  29.384  1.00  0.00           C  
ATOM    366  HB  THR    24      14.620  31.033  29.114  1.00  0.00           H  
ATOM    367  CG2 THR    24      14.481  32.223  30.914  1.00  0.00           C  
ATOM    368 HG21 THR    24      14.446  33.278  31.185  1.00  0.00           H  
ATOM    369 HG22 THR    24      13.574  31.728  31.262  1.00  0.00           H  
ATOM    370 HG23 THR    24      15.350  31.757  31.380  1.00  0.00           H  
ATOM    371  OG1 THR    24      13.413  32.659  28.812  1.00  0.00           O  
ATOM    372  HG1 THR    24      12.636  32.247  29.198  1.00  0.00           H  
ATOM    373  C   THR    24      17.082  31.986  29.268  1.00  0.00           C  
ATOM    374  O   THR    24      17.243  30.819  28.891  1.00  0.00           O  
ATOM    375  N   PRO    25      17.954  32.645  30.063  1.00  0.00           N  
ATOM    376  CD  PRO    25      17.867  34.034  30.527  1.00  0.00           C  
ATOM    377  HD2 PRO    25      16.867  34.202  30.927  1.00  0.00           H  
ATOM    378  HD3 PRO    25      18.033  34.693  29.675  1.00  0.00           H  
ATOM    379  CG  PRO    25      18.952  34.171  31.588  1.00  0.00           C  
ATOM    380  HG2 PRO    25      18.558  33.944  32.579  1.00  0.00           H  
ATOM    381  HG3 PRO    25      19.372  35.176  31.586  1.00  0.00           H  
ATOM    382  CB  PRO    25      19.990  33.149  31.158  1.00  0.00           C  
ATOM    383  HB2 PRO    25      20.564  32.777  32.007  1.00  0.00           H  
ATOM    384  HB3 PRO    25      20.669  33.574  30.419  1.00  0.00           H  
ATOM    385  CA  PRO    25      19.182  32.000  30.529  1.00  0.00           C  
ATOM    386  HA  PRO    25      19.711  31.633  29.650  1.00  0.00           H  
ATOM    387  C   PRO    25      18.936  30.835  31.501  1.00  0.00           C  
ATOM    388  O   PRO    25      18.106  30.948  32.403  1.00  0.00           O  
ATOM    389  N   LYS    26      19.656  29.732  31.281  1.00  0.00           N  
ATOM    390  H   LYS    26      20.233  29.716  30.452  1.00  0.00           H  
ATOM    391  CA  LYS    26      19.627  28.541  32.128  1.00  0.00           C  
ATOM    392  HA  LYS    26      18.619  28.359  32.501  1.00  0.00           H  
ATOM    393  CB  LYS    26      20.070  27.322  31.290  1.00  0.00           C  
ATOM    394  HB2 LYS    26      21.026  27.570  30.830  1.00  0.00           H  
ATOM    395  HB3 LYS    26      20.205  26.484  31.975  1.00  0.00           H  
ATOM    396  CG  LYS    26      19.059  26.932  30.195  1.00  0.00           C  
ATOM    397  HG2 LYS    26      18.164  26.553  30.689  1.00  0.00           H  
ATOM    398  HG3 LYS    26      18.811  27.833  29.635  1.00  0.00           H  
ATOM    399  CD  LYS    26      19.602  25.864  29.231  1.00  0.00           C  
ATOM    400  HD2 LYS    26      20.461  26.287  28.710  1.00  0.00           H  
ATOM    401  HD3 LYS    26      19.924  25.008  29.824  1.00  0.00           H  
ATOM    402  CE  LYS    26      18.549  25.408  28.201  1.00  0.00           C  
ATOM    403  HE2 LYS    26      18.022  24.552  28.624  1.00  0.00           H  
ATOM    404  HE3 LYS    26      17.849  26.231  28.057  1.00  0.00           H  
ATOM    405  NZ  LYS    26      19.135  25.031  26.905  1.00  0.00           N  
ATOM    406  HZ1 LYS    26      19.784  24.268  27.038  1.00  0.00           H  
ATOM    407  HZ2 LYS    26      18.401  24.742  26.275  1.00  0.00           H  
ATOM    408  HZ3 LYS    26      19.624  25.823  26.513  1.00  0.00           H  
ATOM    409  C   LYS    26      20.528  28.698  33.368  1.00  0.00           C  
ATOM    410  O   LYS    26      20.229  28.099  34.401  1.00  0.00           O  
ATOM    411  N   ALA    27      21.608  29.484  33.251  1.00  0.00           N  
ATOM    412  H   ALA    27      21.776  29.890  32.342  1.00  0.00           H  
ATOM    413  CA  ALA    27      22.586  29.723  34.307  1.00  0.00           C  
ATOM    414  HA  ALA    27      22.047  29.945  35.228  1.00  0.00           H  
ATOM    415  CB  ALA    27      23.455  28.470  34.536  1.00  0.00           C  
ATOM    416  HB1 ALA    27      24.009  28.239  33.626  1.00  0.00           H  
ATOM    417  HB2 ALA    27      24.156  28.657  35.350  1.00  0.00           H  
ATOM    418  HB3 ALA    27      22.816  27.626  34.795  1.00  0.00           H  
ATOM    419  C   ALA    27      23.455  30.954  33.985  1.00  0.00           C  
ATOM    420  O   ALA    27      23.444  31.445  32.851  1.00  0.00           O  
ATOM    421  N   LEU    28      24.186  31.417  35.005  1.00  0.00           N  
ATOM    422  H   LEU    28      24.056  30.930  35.880  1.00  0.00           H  
ATOM    423  CA  LEU    28      25.129  32.535  34.967  1.00  0.00           C  
ATOM    424  HA  LEU    28      25.002  33.120  34.057  1.00  0.00           H  
ATOM    425  CB  LEU    28      24.846  33.450  36.189  1.00  0.00           C  
ATOM    426  HB2 LEU    28      25.024  32.767  37.020  1.00  0.00           H  
ATOM    427  HB3 LEU    28      25.571  34.263  36.226  1.00  0.00           H  
ATOM    428  CG  LEU    28      23.412  34.030  36.295  1.00  0.00           C  
ATOM    429  HG  LEU    28      22.699  33.207  36.241  1.00  0.00           H  
ATOM    430  CD1 LEU    28      23.217  34.795  37.625  1.00  0.00           C  
ATOM    431 HD11 LEU    28      23.930  35.617  37.680  1.00  0.00           H  
ATOM    432 HD12 LEU    28      22.203  35.190  37.672  1.00  0.00           H  
ATOM    433 HD13 LEU    28      23.381  34.116  38.462  1.00  0.00           H  
ATOM    434  CD2 LEU    28      23.044  34.905  35.082  1.00  0.00           C  
ATOM    435 HD21 LEU    28      23.100  34.307  34.172  1.00  0.00           H  
ATOM    436 HD22 LEU    28      22.031  35.287  35.204  1.00  0.00           H  
ATOM    437 HD23 LEU    28      23.741  35.740  35.011  1.00  0.00           H  
ATOM    438  C   LEU    28      26.549  31.978  35.031  1.00  0.00           C  
ATOM    439  O   LEU    28      26.776  30.995  35.738  1.00  0.00           O  
ATOM    440  N   ILE    29      27.491  32.622  34.341  1.00  0.00           N  
ATOM    441  H   ILE    29      27.219  33.318  33.663  1.00  0.00           H  
ATOM    442  CA  ILE    29      28.890  32.236  34.408  1.00  0.00           C  
ATOM    443  HA  ILE    29      29.214  31.903  35.394  1.00  0.00           H  
ATOM    444  CB  ILE    29      29.276  31.160  33.344  1.00  0.00           C  
ATOM    445  HB  ILE    29      28.717  30.257  33.591  1.00  0.00           H  
ATOM    446  CG2 ILE    29      28.984  31.562  31.885  1.00  0.00           C  
ATOM    447 HG21 ILE    29      29.544  32.464  31.637  1.00  0.00           H  
ATOM    448 HG22 ILE    29      29.285  30.754  31.218  1.00  0.00           H  
ATOM    449 HG23 ILE    29      27.918  31.752  31.767  1.00  0.00           H  
ATOM    450  CG1 ILE    29      30.734  30.661  33.500  1.00  0.00           C  
ATOM    451 HG12 ILE    29      31.382  31.390  33.013  1.00  0.00           H  
ATOM    452 HG13 ILE    29      30.957  30.633  34.567  1.00  0.00           H  
ATOM    453  CD1 ILE    29      30.978  29.272  32.891  1.00  0.00           C  
ATOM    454 HD11 ILE    29      30.756  29.298  31.824  1.00  0.00           H  
ATOM    455 HD12 ILE    29      32.020  28.988  33.038  1.00  0.00           H  
ATOM    456 HD13 ILE    29      30.331  28.542  33.378  1.00  0.00           H  
ATOM    457  C   ILE    29      29.826  33.466  34.370  1.00  0.00           C  
ATOM    458  O   ILE    29      29.775  34.246  33.418  1.00  0.00           O  
ATOM    459  N   PHE    30      30.640  33.628  35.425  1.00  0.00           N  
ATOM    460  H   PHE    30      30.511  33.008  36.212  1.00  0.00           H  
ATOM    461  CA  PHE    30      31.631  34.701  35.542  1.00  0.00           C  
ATOM    462  HA  PHE    30      31.325  35.549  34.930  1.00  0.00           H  
ATOM    463  CB  PHE    30      31.764  35.172  37.006  1.00  0.00           C  
ATOM    464  HB2 PHE    30      30.777  35.595  37.189  1.00  0.00           H  
ATOM    465  HB3 PHE    30      31.989  34.431  37.774  1.00  0.00           H  
ATOM    466  CG  PHE    30      32.764  36.305  37.187  1.00  0.00           C  
ATOM    467  CD1 PHE    30      32.421  37.609  36.775  1.00  0.00           C  
ATOM    468  HD1 PHE    30      31.402  37.819  36.451  1.00  0.00           H  
ATOM    469  CE1 PHE    30      33.369  38.620  36.780  1.00  0.00           C  
ATOM    470  HE1 PHE    30      33.088  39.631  36.488  1.00  0.00           H  
ATOM    471  CZ  PHE    30      34.675  38.345  37.156  1.00  0.00           C  
ATOM    472  HZ  PHE    30      35.418  39.142  37.150  1.00  0.00           H  
ATOM    473  CE2 PHE    30      35.039  37.060  37.539  1.00  0.00           C  
ATOM    474  HE2 PHE    30      36.069  36.859  37.833  1.00  0.00           H  
ATOM    475  CD2 PHE    30      34.102  36.036  37.549  1.00  0.00           C  
ATOM    476  HD2 PHE    30      34.400  35.027  37.836  1.00  0.00           H  
ATOM    477  C   PHE    30      32.984  34.253  34.961  1.00  0.00           C  
ATOM    478  O   PHE    30      33.476  33.198  35.362  1.00  0.00           O  
ATOM    479  N   VAL    31      33.574  35.061  34.074  1.00  0.00           N  
ATOM    480  H   VAL    31      33.042  35.860  33.762  1.00  0.00           H  
ATOM    481  CA  VAL    31      34.890  34.828  33.478  1.00  0.00           C  
ATOM    482  HA  VAL    31      35.275  33.825  33.666  1.00  0.00           H  
ATOM    483  CB  VAL    31      34.844  35.062  31.943  1.00  0.00           C  
ATOM    484  HB  VAL    31      34.339  36.015  31.786  1.00  0.00           H  
ATOM    485  CG1 VAL    31      36.216  35.090  31.251  1.00  0.00           C  
ATOM    486 HG11 VAL    31      36.722  34.137  31.407  1.00  0.00           H  
ATOM    487 HG12 VAL    31      36.082  35.258  30.183  1.00  0.00           H  
ATOM    488 HG13 VAL    31      36.820  35.894  31.672  1.00  0.00           H  
ATOM    489  CG2 VAL    31      33.952  34.009  31.256  1.00  0.00           C  
ATOM    490 HG21 VAL    31      32.939  34.076  31.652  1.00  0.00           H  
ATOM    491 HG22 VAL    31      33.935  34.192  30.182  1.00  0.00           H  
ATOM    492 HG23 VAL    31      34.352  33.013  31.448  1.00  0.00           H  
ATOM    493  C   VAL    31      35.954  35.732  34.156  1.00  0.00           C  
ATOM    494  O   VAL    31      35.906  36.956  34.021  1.00  0.00           O  
ATOM    495  N   SER    32      36.897  35.094  34.858  1.00  0.00           N  
ATOM    496  H   SER    32      36.760  34.094  34.899  1.00  0.00           H  
ATOM    497  CA  SER    32      38.037  35.668  35.574  1.00  0.00           C  
ATOM    498  HA  SER    32      37.914  36.734  35.765  1.00  0.00           H  
ATOM    499  CB  SER    32      38.079  34.923  36.934  1.00  0.00           C  
ATOM    500  HB2 SER    32      37.058  34.910  37.315  1.00  0.00           H  
ATOM    501  HB3 SER    32      38.400  33.903  36.722  1.00  0.00           H  
ATOM    502  OG  SER    32      38.932  35.492  37.898  1.00  0.00           O  
ATOM    503  HG  SER    32      38.897  34.971  38.704  1.00  0.00           H  
ATOM    504  C   SER    32      39.278  35.444  34.687  1.00  0.00           C  
ATOM    505  O   SER    32      39.563  34.307  34.308  1.00  0.00           O  
ATOM    506  N   HID    33      39.975  36.516  34.312  1.00  0.00           N  
ATOM    507  H   HID    33      39.660  37.425  34.617  1.00  0.00           H  
ATOM    508  CA  HID    33      41.142  36.446  33.429  1.00  0.00           C  
ATOM    509  HA  HID    33      41.121  35.537  32.828  1.00  0.00           H  
ATOM    510  CB  HID    33      41.107  37.671  32.478  1.00  0.00           C  
ATOM    511  HB2 HID    33      41.901  37.503  31.750  1.00  0.00           H  
ATOM    512  HB3 HID    33      40.147  37.710  31.964  1.00  0.00           H  
ATOM    513  CG  HID    33      41.341  39.049  33.067  1.00  0.00           C  
ATOM    514  ND1 HID    33      42.576  39.485  33.521  1.00  0.00           N  
ATOM    515  HD1 HID    33      43.427  38.941  33.534  1.00  0.00           H  
ATOM    516  CE1 HID    33      42.445  40.740  33.936  1.00  0.00           C  
ATOM    517  HE1 HID    33      43.342  41.213  34.335  1.00  0.00           H  
ATOM    518  NE2 HID    33      41.212  41.201  33.785  1.00  0.00           N  
ATOM    519  CD2 HID    33      40.500  40.127  33.240  1.00  0.00           C  
ATOM    520  HD2 HID    33      39.438  40.232  33.021  1.00  0.00           H  
ATOM    521  C   HID    33      42.442  36.398  34.277  1.00  0.00           C  
ATOM    522  O   HID    33      42.416  36.664  35.481  1.00  0.00           O  
ATOM    523  N   GLY    34      43.572  36.070  33.646  1.00  0.00           N  
ATOM    524  H   GLY    34      43.498  35.870  32.659  1.00  0.00           H  
ATOM    525  CA  GLY    34      44.891  35.980  34.275  1.00  0.00           C  
ATOM    526  HA2 GLY    34      44.764  35.571  35.277  1.00  0.00           H  
ATOM    527  HA3 GLY    34      45.506  35.302  33.682  1.00  0.00           H  
ATOM    528  C   GLY    34      45.600  37.340  34.376  1.00  0.00           C  
ATOM    529  O   GLY    34      45.066  38.382  33.989  1.00  0.00           O  
ATOM    530  N   ALA    35      46.832  37.316  34.903  1.00  0.00           N  
ATOM    531  H   ALA    35      47.147  36.422  35.253  1.00  0.00           H  
ATOM    532  CA  ALA    35      47.715  38.472  35.059  1.00  0.00           C  
ATOM    533  HA  ALA    35      47.166  39.305  35.497  1.00  0.00           H  
ATOM    534  CB  ALA    35      48.876  38.103  35.995  1.00  0.00           C  
ATOM    535  HB1 ALA    35      49.441  37.275  35.565  1.00  0.00           H  
ATOM    536  HB2 ALA    35      49.532  38.964  36.119  1.00  0.00           H  
ATOM    537  HB3 ALA    35      48.480  37.806  36.966  1.00  0.00           H  
ATOM    538  C   ALA    35      48.227  38.939  33.704  1.00  0.00           C  
ATOM    539  O   ALA    35      48.745  38.147  32.919  1.00  0.00           O  
ATOM    540  N   GLY    36      48.079  40.234  33.467  1.00  0.00           N  
ATOM    541  H   GLY    36      47.610  40.799  34.160  1.00  0.00           H  
ATOM    542  CA  GLY    36      48.556  40.879  32.265  1.00  0.00           C  
ATOM    543  HA2 GLY    36      48.818  41.907  32.514  1.00  0.00           H  
ATOM    544  HA3 GLY    36      49.447  40.349  31.927  1.00  0.00           H  
ATOM    545  C   GLY    36      47.524  40.887  31.137  1.00  0.00           C  
ATOM    546  O   GLY    36      47.656  41.723  30.243  1.00  0.00           O  
ATOM    547  N   GLU    37      46.514  40.007  31.174  1.00  0.00           N  
ATOM    548  H   GLU    37      46.595  39.262  31.851  1.00  0.00           H  
ATOM    549  CA  GLU    37      45.480  39.902  30.151  1.00  0.00           C  
ATOM    550  HA  GLU    37      45.775  40.491  29.283  1.00  0.00           H  
ATOM    551  CB  GLU    37      45.263  38.446  29.706  1.00  0.00           C  
ATOM    552  HB2 GLU    37      44.481  38.463  28.947  1.00  0.00           H  
ATOM    553  HB3 GLU    37      46.199  38.113  29.256  1.00  0.00           H  
ATOM    554  CG  GLU    37      44.864  37.480  30.827  1.00  0.00           C  
ATOM    555  HG2 GLU    37      45.758  37.301  31.424  1.00  0.00           H  
ATOM    556  HG3 GLU    37      44.102  37.952  31.447  1.00  0.00           H  
ATOM    557  CD  GLU    37      44.336  36.155  30.296  1.00  0.00           C  
ATOM    558  OE1 GLU    37      44.741  35.747  29.190  1.00  0.00           O  
ATOM    559  OE2 GLU    37      43.497  35.563  31.004  1.00  0.00           O  
ATOM    560  C   GLU    37      44.186  40.708  30.488  1.00  0.00           C  
ATOM    561  O   GLU    37      44.267  41.674  31.251  1.00  0.00           O  
ATOM    562  N   HIE    38      43.040  40.374  29.860  1.00  0.00           N  
ATOM    563  H   HIE    38      43.113  39.585  29.233  1.00  0.00           H  
ATOM    564  CA  HIE    38      41.766  41.121  29.902  1.00  0.00           C  
ATOM    565  HA  HIE    38      41.506  41.331  30.939  1.00  0.00           H  
ATOM    566  CB  HIE    38      41.869  42.461  29.137  1.00  0.00           C  
ATOM    567  HB2 HIE    38      40.875  42.900  29.063  1.00  0.00           H  
ATOM    568  HB3 HIE    38      42.532  43.149  29.661  1.00  0.00           H  
ATOM    569  CG  HIE    38      42.394  42.344  27.730  1.00  0.00           C  
ATOM    570  ND1 HIE    38      41.607  42.456  26.593  1.00  0.00           N  
ATOM    571  CE1 HIE    38      42.410  42.275  25.540  1.00  0.00           C  
ATOM    572  HE1 HIE    38      41.940  42.322  24.558  1.00  0.00           H  
ATOM    573  NE2 HIE    38      43.671  42.064  25.892  1.00  0.00           N  
ATOM    574  HE2 HIE    38      44.484  41.885  25.319  1.00  0.00           H  
ATOM    575  CD2 HIE    38      43.675  42.137  27.278  1.00  0.00           C  
ATOM    576  HD2 HIE    38      44.611  42.032  27.827  1.00  0.00           H  
ATOM    577  C   HIE    38      40.585  40.256  29.421  1.00  0.00           C  
ATOM    578  O   HIE    38      40.813  39.212  28.802  1.00  0.00           O  
ATOM    579  N   SER    39      39.340  40.690  29.704  1.00  0.00           N  
ATOM    580  H   SER    39      39.287  41.460  30.356  1.00  0.00           H  
ATOM    581  CA  SER    39      38.105  39.943  29.403  1.00  0.00           C  
ATOM    582  HA  SER    39      38.275  38.876  29.554  1.00  0.00           H  
ATOM    583  CB  SER    39      36.953  40.396  30.328  1.00  0.00           C  
ATOM    584  HB2 SER    39      36.090  39.778  30.082  1.00  0.00           H  
ATOM    585  HB3 SER    39      37.269  40.187  31.350  1.00  0.00           H  
ATOM    586  OG  SER    39      36.603  41.763  30.212  1.00  0.00           O  
ATOM    587  HG  SER    39      35.884  41.961  30.816  1.00  0.00           H  
ATOM    588  C   SER    39      37.781  39.788  27.905  1.00  0.00           C  
ATOM    589  O   SER    39      37.006  38.907  27.532  1.00  0.00           O  
ATOM    590  N   GLY    40      38.438  40.590  27.059  1.00  0.00           N  
ATOM    591  H   GLY    40      39.086  41.254  27.458  1.00  0.00           H  
ATOM    592  CA  GLY    40      38.278  40.565  25.609  1.00  0.00           C  
ATOM    593  HA2 GLY    40      37.212  40.545  25.385  1.00  0.00           H  
ATOM    594  HA3 GLY    40      38.717  41.476  25.203  1.00  0.00           H  
ATOM    595  C   GLY    40      38.946  39.357  24.955  1.00  0.00           C  
ATOM    596  O   GLY    40      38.571  38.984  23.843  1.00  0.00           O  
ATOM    597  N   ARG    41      39.894  38.710  25.645  1.00  0.00           N  
ATOM    598  H   ARG    41      40.272  39.177  26.457  1.00  0.00           H  
ATOM    599  CA  ARG    41      40.562  37.497  25.169  1.00  0.00           C  
ATOM    600  HA  ARG    41      40.655  37.526  24.083  1.00  0.00           H  
ATOM    601  CB  ARG    41      41.969  37.388  25.779  1.00  0.00           C  
ATOM    602  HB2 ARG    41      41.885  37.319  26.864  1.00  0.00           H  
ATOM    603  HB3 ARG    41      42.457  36.491  25.396  1.00  0.00           H  
ATOM    604  CG  ARG    41      42.807  38.629  25.406  1.00  0.00           C  
ATOM    605  HG2 ARG    41      42.621  38.819  24.349  1.00  0.00           H  
ATOM    606  HG3 ARG    41      42.414  39.455  25.999  1.00  0.00           H  
ATOM    607  CD  ARG    41      44.312  38.504  25.643  1.00  0.00           C  
ATOM    608  HD2 ARG    41      44.777  39.471  25.454  1.00  0.00           H  
ATOM    609  HD3 ARG    41      44.480  38.217  26.681  1.00  0.00           H  
ATOM    610  NE  ARG    41      44.940  37.501  24.771  1.00  0.00           N  
ATOM    611  HE  ARG    41      45.165  36.639  25.248  1.00  0.00           H  
ATOM    612  CZ  ARG    41      45.234  37.606  23.468  1.00  0.00           C  
ATOM    613  NH1 ARG    41      44.983  38.707  22.754  1.00  0.00           N  
ATOM    614 HH11 ARG    41      44.553  39.506  23.198  1.00  0.00           H  
ATOM    615 HH12 ARG    41      45.225  38.735  21.774  1.00  0.00           H  
ATOM    616  NH2 ARG    41      45.800  36.558  22.867  1.00  0.00           N  
ATOM    617 HH21 ARG    41      45.993  35.719  23.396  1.00  0.00           H  
ATOM    618 HH22 ARG    41      46.033  36.607  21.886  1.00  0.00           H  
ATOM    619  C   ARG    41      39.678  36.236  25.298  1.00  0.00           C  
ATOM    620  O   ARG    41      40.077  35.172  24.826  1.00  0.00           O  
ATOM    621  N   TYR    42      38.468  36.389  25.856  1.00  0.00           N  
ATOM    622  H   TYR    42      38.272  37.310  26.220  1.00  0.00           H  
ATOM    623  CA  TYR    42      37.507  35.320  26.120  1.00  0.00           C  
ATOM    624  HA  TYR    42      37.952  34.349  25.902  1.00  0.00           H  
ATOM    625  CB  TYR    42      37.098  35.351  27.605  1.00  0.00           C  
ATOM    626  HB2 TYR    42      36.712  36.330  27.887  1.00  0.00           H  
ATOM    627  HB3 TYR    42      36.308  34.606  27.705  1.00  0.00           H  
ATOM    628  CG  TYR    42      38.257  34.983  28.514  1.00  0.00           C  
ATOM    629  CD1 TYR    42      38.428  33.643  28.922  1.00  0.00           C  
ATOM    630  HD1 TYR    42      37.685  32.892  28.654  1.00  0.00           H  
ATOM    631  CE1 TYR    42      39.559  33.276  29.675  1.00  0.00           C  
ATOM    632  HE1 TYR    42      39.679  32.247  30.015  1.00  0.00           H  
ATOM    633  CZ  TYR    42      40.527  34.243  30.004  1.00  0.00           C  
ATOM    634  OH  TYR    42      41.643  33.865  30.680  1.00  0.00           O  
ATOM    635  HH  TYR    42      41.662  32.925  30.877  1.00  0.00           H  
ATOM    636  CE2 TYR    42      40.346  35.585  29.620  1.00  0.00           C  
ATOM    637  HE2 TYR    42      41.091  36.334  29.888  1.00  0.00           H  
ATOM    638  CD2 TYR    42      39.204  35.958  28.890  1.00  0.00           C  
ATOM    639  HD2 TYR    42      39.050  37.001  28.614  1.00  0.00           H  
ATOM    640  C   TYR    42      36.310  35.306  25.161  1.00  0.00           C  
ATOM    641  O   TYR    42      35.387  34.526  25.385  1.00  0.00           O  
ATOM    642  N   GLU    43      36.361  36.117  24.094  1.00  0.00           N  
ATOM    643  H   GLU    43      37.177  36.710  24.048  1.00  0.00           H  
ATOM    644  CA  GLU    43      35.311  36.298  23.086  1.00  0.00           C  
ATOM    645  HA  GLU    43      34.430  36.769  23.521  1.00  0.00           H  
ATOM    646  CB  GLU    43      35.868  37.220  21.972  1.00  0.00           C  
ATOM    647  HB2 GLU    43      36.250  38.103  22.483  1.00  0.00           H  
ATOM    648  HB3 GLU    43      36.698  36.673  21.523  1.00  0.00           H  
ATOM    649  CG  GLU    43      34.877  37.652  20.867  1.00  0.00           C  
ATOM    650  HG2 GLU    43      35.441  38.094  20.046  1.00  0.00           H  
ATOM    651  HG3 GLU    43      34.388  36.741  20.522  1.00  0.00           H  
ATOM    652  CD  GLU    43      33.822  38.644  21.352  1.00  0.00           C  
ATOM    653  OE1 GLU    43      34.016  39.854  21.118  1.00  0.00           O  
ATOM    654  OE2 GLU    43      32.810  38.205  21.929  1.00  0.00           O  
ATOM    655  C   GLU    43      34.737  34.972  22.528  1.00  0.00           C  
ATOM    656  O   GLU    43      33.546  34.710  22.669  1.00  0.00           O  
ATOM    657  N   GLU    44      35.603  34.137  21.938  1.00  0.00           N  
ATOM    658  H   GLU    44      36.568  34.436  21.914  1.00  0.00           H  
ATOM    659  CA  GLU    44      35.256  32.852  21.315  1.00  0.00           C  
ATOM    660  HA  GLU    44      34.527  32.990  20.517  1.00  0.00           H  
ATOM    661  CB  GLU    44      36.550  32.242  20.705  1.00  0.00           C  
ATOM    662  HB2 GLU    44      37.129  31.865  21.549  1.00  0.00           H  
ATOM    663  HB3 GLU    44      36.223  31.405  20.087  1.00  0.00           H  
ATOM    664  CG  GLU    44      37.433  33.196  19.858  1.00  0.00           C  
ATOM    665  HG2 GLU    44      36.808  33.570  19.047  1.00  0.00           H  
ATOM    666  HG3 GLU    44      37.753  34.029  20.484  1.00  0.00           H  
ATOM    667  CD  GLU    44      38.665  32.496  19.272  1.00  0.00           C  
ATOM    668  OE1 GLU    44      39.778  32.662  19.822  1.00  0.00           O  
ATOM    669  OE2 GLU    44      38.505  31.803  18.248  1.00  0.00           O  
ATOM    670  C   GLU    44      34.642  31.855  22.318  1.00  0.00           C  
ATOM    671  O   GLU    44      33.648  31.200  22.002  1.00  0.00           O  
ATOM    672  N   LEU    45      35.256  31.772  23.507  1.00  0.00           N  
ATOM    673  H   LEU    45      36.116  32.292  23.607  1.00  0.00           H  
ATOM    674  CA  LEU    45      34.853  30.884  24.596  1.00  0.00           C  
ATOM    675  HA  LEU    45      34.668  29.878  24.219  1.00  0.00           H  
ATOM    676  CB  LEU    45      35.988  30.817  25.644  1.00  0.00           C  
ATOM    677  HB2 LEU    45      36.814  30.435  25.043  1.00  0.00           H  
ATOM    678  HB3 LEU    45      36.234  31.815  26.005  1.00  0.00           H  
ATOM    679  CG  LEU    45      35.752  29.878  26.849  1.00  0.00           C  
ATOM    680  HG  LEU    45      34.963  30.313  27.462  1.00  0.00           H  
ATOM    681  CD1 LEU    45      35.344  28.451  26.424  1.00  0.00           C  
ATOM    682 HD11 LEU    45      36.133  28.014  25.811  1.00  0.00           H  
ATOM    683 HD12 LEU    45      35.192  27.836  27.311  1.00  0.00           H  
ATOM    684 HD13 LEU    45      34.419  28.493  25.849  1.00  0.00           H  
ATOM    685  CD2 LEU    45      36.986  29.870  27.778  1.00  0.00           C  
ATOM    686 HD21 LEU    45      37.171  30.879  28.147  1.00  0.00           H  
ATOM    687 HD22 LEU    45      36.803  29.203  28.621  1.00  0.00           H  
ATOM    688 HD23 LEU    45      37.857  29.521  27.223  1.00  0.00           H  
ATOM    689  C   LEU    45      33.481  31.296  25.169  1.00  0.00           C  
ATOM    690  O   LEU    45      32.607  30.448  25.357  1.00  0.00           O  
ATOM    691  N   ALA    46      33.285  32.606  25.363  1.00  0.00           N  
ATOM    692  H   ALA    46      34.081  33.216  25.244  1.00  0.00           H  
ATOM    693  CA  ALA    46      32.030  33.188  25.816  1.00  0.00           C  
ATOM    694  HA  ALA    46      31.720  32.635  26.703  1.00  0.00           H  
ATOM    695  CB  ALA    46      32.264  34.647  26.206  1.00  0.00           C  
ATOM    696  HB1 ALA    46      32.567  35.214  25.326  1.00  0.00           H  
ATOM    697  HB2 ALA    46      31.344  35.067  26.610  1.00  0.00           H  
ATOM    698  HB3 ALA    46      33.050  34.700  26.960  1.00  0.00           H  
ATOM    699  C   ALA    46      30.896  33.073  24.790  1.00  0.00           C  
ATOM    700  O   ALA    46      29.774  32.740  25.169  1.00  0.00           O  
ATOM    701  N   ARG    47      31.201  33.292  23.503  1.00  0.00           N  
ATOM    702  H   ARG    47      32.100  33.702  23.294  1.00  0.00           H  
ATOM    703  CA  ARG    47      30.259  33.086  22.402  1.00  0.00           C  
ATOM    704  HA  ARG    47      29.334  33.625  22.603  1.00  0.00           H  
ATOM    705  CB  ARG    47      30.852  33.603  21.078  1.00  0.00           C  
ATOM    706  HB2 ARG    47      31.872  33.224  20.999  1.00  0.00           H  
ATOM    707  HB3 ARG    47      30.251  33.198  20.264  1.00  0.00           H  
ATOM    708  CG  ARG    47      30.867  35.142  20.990  1.00  0.00           C  
ATOM    709  HG2 ARG    47      29.833  35.483  21.018  1.00  0.00           H  
ATOM    710  HG3 ARG    47      31.397  35.516  21.866  1.00  0.00           H  
ATOM    711  CD  ARG    47      31.545  35.669  19.717  1.00  0.00           C  
ATOM    712  HD2 ARG    47      31.651  36.751  19.796  1.00  0.00           H  
ATOM    713  HD3 ARG    47      32.532  35.213  19.629  1.00  0.00           H  
ATOM    714  NE  ARG    47      30.771  35.358  18.502  1.00  0.00           N  
ATOM    715  HE  ARG    47      29.811  35.089  18.666  1.00  0.00           H  
ATOM    716  CZ  ARG    47      31.217  35.399  17.238  1.00  0.00           C  
ATOM    717  NH1 ARG    47      32.478  35.740  16.964  1.00  0.00           N  
ATOM    718 HH11 ARG    47      33.111  35.971  17.717  1.00  0.00           H  
ATOM    719 HH12 ARG    47      32.795  35.764  16.005  1.00  0.00           H  
ATOM    720  NH2 ARG    47      30.386  35.094  16.242  1.00  0.00           N  
ATOM    721 HH21 ARG    47      29.432  34.835  16.446  1.00  0.00           H  
ATOM    722 HH22 ARG    47      30.715  35.122  15.288  1.00  0.00           H  
ATOM    723  C   ARG    47      29.791  31.619  22.289  1.00  0.00           C  
ATOM    724  O   ARG    47      28.636  31.395  21.922  1.00  0.00           O  
ATOM    725  N   MET    48      30.650  30.652  22.649  1.00  0.00           N  
ATOM    726  H   MET    48      31.625  30.898  22.751  1.00  0.00           H  
ATOM    727  CA  MET    48      30.274  29.242  22.769  1.00  0.00           C  
ATOM    728  HA  MET    48      29.686  28.948  21.900  1.00  0.00           H  
ATOM    729  CB  MET    48      31.520  28.337  22.849  1.00  0.00           C  
ATOM    730  HB2 MET    48      32.175  28.606  22.020  1.00  0.00           H  
ATOM    731  HB3 MET    48      32.022  28.552  23.792  1.00  0.00           H  
ATOM    732  CG  MET    48      31.190  26.833  22.775  1.00  0.00           C  
ATOM    733  HG2 MET    48      30.216  26.697  23.244  1.00  0.00           H  
ATOM    734  HG3 MET    48      31.124  26.573  21.719  1.00  0.00           H  
ATOM    735  SD  MET    48      32.393  25.748  23.579  1.00  0.00           S  
ATOM    736  CE  MET    48      32.091  26.143  25.327  1.00  0.00           C  
ATOM    737  HE1 MET    48      31.057  25.910  25.579  1.00  0.00           H  
ATOM    738  HE2 MET    48      32.759  25.552  25.954  1.00  0.00           H  
ATOM    739  HE3 MET    48      32.277  27.203  25.498  1.00  0.00           H  
ATOM    740  C   MET    48      29.303  29.006  23.944  1.00  0.00           C  
ATOM    741  O   MET    48      28.246  28.415  23.728  1.00  0.00           O  
ATOM    742  N   LEU    49      29.658  29.482  25.146  1.00  0.00           N  
ATOM    743  H   LEU    49      30.579  29.890  25.227  1.00  0.00           H  
ATOM    744  CA  LEU    49      28.840  29.361  26.362  1.00  0.00           C  
ATOM    745  HA  LEU    49      28.586  28.316  26.540  1.00  0.00           H  
ATOM    746  CB  LEU    49      29.627  29.892  27.580  1.00  0.00           C  
ATOM    747  HB2 LEU    49      30.006  30.843  27.207  1.00  0.00           H  
ATOM    748  HB3 LEU    49      28.981  30.070  28.439  1.00  0.00           H  
ATOM    749  CG  LEU    49      30.813  28.998  28.005  1.00  0.00           C  
ATOM    750  HG  LEU    49      31.346  28.675  27.111  1.00  0.00           H  
ATOM    751  CD1 LEU    49      31.780  29.765  28.931  1.00  0.00           C  
ATOM    752 HD11 LEU    49      31.248  30.087  29.826  1.00  0.00           H  
ATOM    753 HD12 LEU    49      32.606  29.112  29.215  1.00  0.00           H  
ATOM    754 HD13 LEU    49      32.171  30.637  28.407  1.00  0.00           H  
ATOM    755  CD2 LEU    49      30.334  27.665  28.624  1.00  0.00           C  
ATOM    756 HD21 LEU    49      29.738  27.118  27.894  1.00  0.00           H  
ATOM    757 HD22 LEU    49      31.198  27.065  28.910  1.00  0.00           H  
ATOM    758 HD23 LEU    49      29.728  27.870  29.506  1.00  0.00           H  
ATOM    759  C   LEU    49      27.470  30.068  26.224  1.00  0.00           C  
ATOM    760  O   LEU    49      26.461  29.511  26.652  1.00  0.00           O  
ATOM    761  N   MET    50      27.421  31.231  25.553  1.00  0.00           N  
ATOM    762  H   MET    50      28.302  31.687  25.364  1.00  0.00           H  
ATOM    763  CA  MET    50      26.179  31.934  25.192  1.00  0.00           C  
ATOM    764  HA  MET    50      25.590  32.136  26.086  1.00  0.00           H  
ATOM    765  CB  MET    50      26.516  33.277  24.509  1.00  0.00           C  
ATOM    766  HB2 MET    50      27.164  33.826  25.193  1.00  0.00           H  
ATOM    767  HB3 MET    50      27.068  33.040  23.599  1.00  0.00           H  
ATOM    768  CG  MET    50      25.290  34.142  24.156  1.00  0.00           C  
ATOM    769  HG2 MET    50      24.647  33.533  23.520  1.00  0.00           H  
ATOM    770  HG3 MET    50      24.776  34.357  25.093  1.00  0.00           H  
ATOM    771  SD  MET    50      25.663  35.703  23.308  1.00  0.00           S  
ATOM    772  CE  MET    50      26.268  35.089  21.710  1.00  0.00           C  
ATOM    773  HE1 MET    50      25.486  34.505  21.225  1.00  0.00           H  
ATOM    774  HE2 MET    50      26.539  35.932  21.075  1.00  0.00           H  
ATOM    775  HE3 MET    50      27.144  34.459  21.870  1.00  0.00           H  
ATOM    776  C   MET    50      25.232  31.063  24.339  1.00  0.00           C  
ATOM    777  O   MET    50      24.018  31.110  24.528  1.00  0.00           O  
ATOM    778  N   GLY    51      25.806  30.238  23.454  1.00  0.00           N  
ATOM    779  H   GLY    51      26.814  30.260  23.394  1.00  0.00           H  
ATOM    780  CA  GLY    51      25.080  29.318  22.579  1.00  0.00           C  
ATOM    781  HA2 GLY    51      24.273  29.874  22.103  1.00  0.00           H  
ATOM    782  HA3 GLY    51      25.774  28.962  21.817  1.00  0.00           H  
ATOM    783  C   GLY    51      24.490  28.116  23.315  1.00  0.00           C  
ATOM    784  O   GLY    51      23.636  27.427  22.759  1.00  0.00           O  
ATOM    785  N   LEU    52      24.912  27.880  24.559  1.00  0.00           N  
ATOM    786  H   LEU    52      25.708  28.405  24.891  1.00  0.00           H  
ATOM    787  CA  LEU    52      24.335  26.873  25.437  1.00  0.00           C  
ATOM    788  HA  LEU    52      23.923  26.052  24.850  1.00  0.00           H  
ATOM    789  CB  LEU    52      25.432  26.309  26.374  1.00  0.00           C  
ATOM    790  HB2 LEU    52      25.811  27.221  26.834  1.00  0.00           H  
ATOM    791  HB3 LEU    52      25.013  25.661  27.144  1.00  0.00           H  
ATOM    792  CG  LEU    52      26.587  25.576  25.659  1.00  0.00           C  
ATOM    793  HG  LEU    52      26.956  26.208  24.851  1.00  0.00           H  
ATOM    794  CD1 LEU    52      27.740  25.270  26.640  1.00  0.00           C  
ATOM    795 HD11 LEU    52      27.372  24.637  27.448  1.00  0.00           H  
ATOM    796 HD12 LEU    52      28.541  24.753  26.111  1.00  0.00           H  
ATOM    797 HD13 LEU    52      28.122  26.202  27.055  1.00  0.00           H  
ATOM    798  CD2 LEU    52      26.087  24.321  24.912  1.00  0.00           C  
ATOM    799 HD21 LEU    52      25.350  24.612  24.164  1.00  0.00           H  
ATOM    800 HD22 LEU    52      26.928  23.830  24.421  1.00  0.00           H  
ATOM    801 HD23 LEU    52      25.631  23.632  25.623  1.00  0.00           H  
ATOM    802  C   LEU    52      23.152  27.438  26.264  1.00  0.00           C  
ATOM    803  O   LEU    52      22.596  26.703  27.081  1.00  0.00           O  
ATOM    804  N   ASP    53      22.780  28.712  26.049  1.00  0.00           N  
ATOM    805  H   ASP    53      23.383  29.211  25.410  1.00  0.00           H  
ATOM    806  CA  ASP    53      21.758  29.477  26.790  1.00  0.00           C  
ATOM    807  HA  ASP    53      21.717  30.464  26.329  1.00  0.00           H  
ATOM    808  CB  ASP    53      20.321  28.885  26.826  1.00  0.00           C  
ATOM    809  HB2 ASP    53      20.441  28.060  27.529  1.00  0.00           H  
ATOM    810  HB3 ASP    53      19.619  29.611  27.235  1.00  0.00           H  
ATOM    811  CG  ASP    53      19.786  28.350  25.504  1.00  0.00           C  
ATOM    812  OD1 ASP    53      19.718  29.121  24.526  1.00  0.00           O  
ATOM    813  OD2 ASP    53      19.334  27.185  25.495  1.00  0.00           O  
ATOM    814  C   ASP    53      22.264  29.865  28.183  1.00  0.00           C  
ATOM    815  O   ASP    53      21.479  29.904  29.131  1.00  0.00           O  
ATOM    816  N   LEU    54      23.564  30.170  28.283  1.00  0.00           N  
ATOM    817  H   LEU    54      24.183  29.889  27.536  1.00  0.00           H  
ATOM    818  CA  LEU    54      24.147  30.764  29.475  1.00  0.00           C  
ATOM    819  HA  LEU    54      23.410  30.731  30.277  1.00  0.00           H  
ATOM    820  CB  LEU    54      25.424  30.029  29.948  1.00  0.00           C  
ATOM    821  HB2 LEU    54      25.850  29.689  29.004  1.00  0.00           H  
ATOM    822  HB3 LEU    54      26.131  30.691  30.448  1.00  0.00           H  
ATOM    823  CG  LEU    54      25.136  28.809  30.851  1.00  0.00           C  
ATOM    824  HG  LEU    54      24.340  29.087  31.542  1.00  0.00           H  
ATOM    825  CD1 LEU    54      24.711  27.560  30.054  1.00  0.00           C  
ATOM    826 HD11 LEU    54      25.507  27.281  29.363  1.00  0.00           H  
ATOM    827 HD12 LEU    54      24.523  26.736  30.742  1.00  0.00           H  
ATOM    828 HD13 LEU    54      23.803  27.778  29.492  1.00  0.00           H  
ATOM    829  CD2 LEU    54      26.322  28.523  31.788  1.00  0.00           C  
ATOM    830 HD21 LEU    54      26.503  29.391  32.422  1.00  0.00           H  
ATOM    831 HD22 LEU    54      26.093  27.659  32.412  1.00  0.00           H  
ATOM    832 HD23 LEU    54      27.213  28.315  31.195  1.00  0.00           H  
ATOM    833  C   LEU    54      24.391  32.255  29.281  1.00  0.00           C  
ATOM    834  O   LEU    54      24.718  32.694  28.183  1.00  0.00           O  
ATOM    835  N   LEU    55      24.235  33.005  30.372  1.00  0.00           N  
ATOM    836  H   LEU    55      23.834  32.578  31.195  1.00  0.00           H  
ATOM    837  CA  LEU    55      24.562  34.417  30.419  1.00  0.00           C  
ATOM    838  HA  LEU    55      24.494  34.861  29.426  1.00  0.00           H  
ATOM    839  CB  LEU    55      23.553  35.129  31.349  1.00  0.00           C  
ATOM    840  HB2 LEU    55      22.637  34.582  31.127  1.00  0.00           H  
ATOM    841  HB3 LEU    55      23.805  35.001  32.402  1.00  0.00           H  
ATOM    842  CG  LEU    55      23.344  36.628  31.048  1.00  0.00           C  
ATOM    843  HG  LEU    55      23.132  36.746  29.985  1.00  0.00           H  
ATOM    844  CD1 LEU    55      22.171  37.195  31.872  1.00  0.00           C  
ATOM    845 HD11 LEU    55      22.383  37.077  32.935  1.00  0.00           H  
ATOM    846 HD12 LEU    55      22.043  38.252  31.643  1.00  0.00           H  
ATOM    847 HD13 LEU    55      21.257  36.656  31.622  1.00  0.00           H  
ATOM    848  CD2 LEU    55      24.622  37.476  31.210  1.00  0.00           C  
ATOM    849 HD21 LEU    55      25.390  37.111  30.527  1.00  0.00           H  
ATOM    850 HD22 LEU    55      24.399  38.518  30.982  1.00  0.00           H  
ATOM    851 HD23 LEU    55      24.983  37.398  32.236  1.00  0.00           H  
ATOM    852  C   LEU    55      26.015  34.530  30.904  1.00  0.00           C  
ATOM    853  O   LEU    55      26.289  34.236  32.071  1.00  0.00           O  
ATOM    854  N   VAL    56      26.919  34.919  29.999  1.00  0.00           N  
ATOM    855  H   VAL    56      26.631  35.057  29.041  1.00  0.00           H  
ATOM    856  CA  VAL    56      28.324  35.119  30.333  1.00  0.00           C  
ATOM    857  HA  VAL    56      28.614  34.570  31.230  1.00  0.00           H  
ATOM    858  CB  VAL    56      29.289  34.732  29.182  1.00  0.00           C  
ATOM    859  HB  VAL    56      29.192  35.478  28.393  1.00  0.00           H  
ATOM    860  CG1 VAL    56      30.757  34.666  29.649  1.00  0.00           C  
ATOM    861 HG11 VAL    56      30.855  33.919  30.437  1.00  0.00           H  
ATOM    862 HG12 VAL    56      31.395  34.391  28.808  1.00  0.00           H  
ATOM    863 HG13 VAL    56      31.061  35.640  30.032  1.00  0.00           H  
ATOM    864  CG2 VAL    56      28.892  33.409  28.502  1.00  0.00           C  
ATOM    865 HG21 VAL    56      27.890  33.501  28.083  1.00  0.00           H  
ATOM    866 HG22 VAL    56      29.600  33.183  27.704  1.00  0.00           H  
ATOM    867 HG23 VAL    56      28.906  32.603  29.237  1.00  0.00           H  
ATOM    868  C   VAL    56      28.533  36.587  30.697  1.00  0.00           C  
ATOM    869  O   VAL    56      28.015  37.468  30.003  1.00  0.00           O  
ATOM    870  N   PHE    57      29.284  36.820  31.770  1.00  0.00           N  
ATOM    871  H   PHE    57      29.529  36.032  32.353  1.00  0.00           H  
ATOM    872  CA  PHE    57      29.626  38.149  32.233  1.00  0.00           C  
ATOM    873  HA  PHE    57      29.677  38.833  31.386  1.00  0.00           H  
ATOM    874  CB  PHE    57      28.558  38.669  33.226  1.00  0.00           C  
ATOM    875  HB2 PHE    57      28.801  39.716  33.402  1.00  0.00           H  
ATOM    876  HB3 PHE    57      27.567  38.596  32.778  1.00  0.00           H  
ATOM    877  CG  PHE    57      28.467  38.007  34.594  1.00  0.00           C  
ATOM    878  CD1 PHE    57      28.957  38.669  35.740  1.00  0.00           C  
ATOM    879  HD1 PHE    57      29.415  39.653  35.644  1.00  0.00           H  
ATOM    880  CE1 PHE    57      28.857  38.068  36.988  1.00  0.00           C  
ATOM    881  HE1 PHE    57      29.201  38.600  37.875  1.00  0.00           H  
ATOM    882  CZ  PHE    57      28.322  36.793  37.108  1.00  0.00           C  
ATOM    883  HZ  PHE    57      28.241  36.330  38.092  1.00  0.00           H  
ATOM    884  CE2 PHE    57      27.891  36.107  35.982  1.00  0.00           C  
ATOM    885  HE2 PHE    57      27.507  35.092  36.086  1.00  0.00           H  
ATOM    886  CD2 PHE    57      27.946  36.703  34.730  1.00  0.00           C  
ATOM    887  HD2 PHE    57      27.587  36.163  33.854  1.00  0.00           H  
ATOM    888  C   PHE    57      31.058  38.162  32.760  1.00  0.00           C  
ATOM    889  O   PHE    57      31.609  37.120  33.121  1.00  0.00           O  
ATOM    890  N   ALA    58      31.666  39.347  32.717  1.00  0.00           N  
ATOM    891  H   ALA    58      31.120  40.152  32.446  1.00  0.00           H  
ATOM    892  CA  ALA    58      33.064  39.543  33.039  1.00  0.00           C  
ATOM    893  HA  ALA    58      33.354  38.980  33.926  1.00  0.00           H  
ATOM    894  CB  ALA    58      33.927  39.072  31.853  1.00  0.00           C  
ATOM    895  HB1 ALA    58      33.655  39.633  30.959  1.00  0.00           H  
ATOM    896  HB2 ALA    58      34.980  39.240  32.080  1.00  0.00           H  
ATOM    897  HB3 ALA    58      33.759  38.009  31.680  1.00  0.00           H  
ATOM    898  C   ALA    58      33.343  41.023  33.306  1.00  0.00           C  
ATOM    899  O   ALA    58      32.598  41.877  32.821  1.00  0.00           O  
ATOM    900  N   HIE    59      34.447  41.297  34.003  1.00  0.00           N  
ATOM    901  H   HIE    59      34.799  40.570  34.610  1.00  0.00           H  
ATOM    902  CA  HIE    59      35.077  42.613  34.061  1.00  0.00           C  
ATOM    903  HA  HIE    59      34.785  43.186  33.181  1.00  0.00           H  
ATOM    904  CB  HIE    59      34.660  43.398  35.321  1.00  0.00           C  
ATOM    905  HB2 HIE    59      35.157  44.368  35.329  1.00  0.00           H  
ATOM    906  HB3 HIE    59      33.581  43.543  35.278  1.00  0.00           H  
ATOM    907  CG  HIE    59      34.956  42.751  36.651  1.00  0.00           C  
ATOM    908  ND1 HIE    59      34.052  42.778  37.695  1.00  0.00           N  
ATOM    909  CE1 HIE    59      34.605  42.118  38.710  1.00  0.00           C  
ATOM    910  HE1 HIE    59      33.991  42.037  39.607  1.00  0.00           H  
ATOM    911  NE2 HIE    59      35.824  41.668  38.447  1.00  0.00           N  
ATOM    912  HE2 HIE    59      36.477  41.149  39.017  1.00  0.00           H  
ATOM    913  CD2 HIE    59      36.057  42.075  37.134  1.00  0.00           C  
ATOM    914  HD2 HIE    59      37.006  41.841  36.651  1.00  0.00           H  
ATOM    915  C   HIE    59      36.587  42.452  33.892  1.00  0.00           C  
ATOM    916  O   HIE    59      37.107  41.353  34.104  1.00  0.00           O  
ATOM    917  N   ASP    60      37.258  43.548  33.526  1.00  0.00           N  
ATOM    918  H   ASP    60      36.757  44.271  33.030  1.00  0.00           H  
ATOM    919  CA  ASP    60      38.713  43.658  33.628  1.00  0.00           C  
ATOM    920  HA  ASP    60      39.120  42.653  33.509  1.00  0.00           H  
ATOM    921  CB  ASP    60      39.393  44.593  32.596  1.00  0.00           C  
ATOM    922  HB2 ASP    60      39.014  45.565  32.911  1.00  0.00           H  
ATOM    923  HB3 ASP    60      40.474  44.562  32.734  1.00  0.00           H  
ATOM    924  CG  ASP    60      39.061  44.371  31.115  1.00  0.00           C  
ATOM    925  OD1 ASP    60      38.664  43.256  30.695  1.00  0.00           O  
ATOM    926  OD2 ASP    60      39.306  45.315  30.336  1.00  0.00           O  
ATOM    927  C   ASP    60      39.049  43.968  35.084  1.00  0.00           C  
ATOM    928  O   ASP    60      38.491  44.917  35.640  1.00  0.00           O  
ATOM    929  N   HIE    61      39.909  43.144  35.694  1.00  0.00           N  
ATOM    930  H   HIE    61      40.158  42.298  35.200  1.00  0.00           H  
ATOM    931  CA  HIE    61      40.399  43.318  37.066  1.00  0.00           C  
ATOM    932  HA  HIE    61      39.560  43.427  37.753  1.00  0.00           H  
ATOM    933  CB  HIE    61      41.222  42.086  37.487  1.00  0.00           C  
ATOM    934  HB2 HIE    61      42.043  41.975  36.778  1.00  0.00           H  
ATOM    935  HB3 HIE    61      41.625  42.188  38.495  1.00  0.00           H  
ATOM    936  CG  HIE    61      40.447  40.782  37.460  1.00  0.00           C  
ATOM    937  ND1 HIE    61      39.214  40.605  38.075  1.00  0.00           N  
ATOM    938  CE1 HIE    61      38.791  39.372  37.790  1.00  0.00           C  
ATOM    939  HE1 HIE    61      37.823  39.087  38.202  1.00  0.00           H  
ATOM    940  NE2 HIE    61      39.649  38.697  37.036  1.00  0.00           N  
ATOM    941  HE2 HIE    61      39.598  37.760  36.662  1.00  0.00           H  
ATOM    942  CD2 HIE    61      40.712  39.580  36.840  1.00  0.00           C  
ATOM    943  HD2 HIE    61      41.582  39.266  36.263  1.00  0.00           H  
ATOM    944  C   HIE    61      41.159  44.661  37.195  1.00  0.00           C  
ATOM    945  O   HIE    61      41.600  45.218  36.186  1.00  0.00           O  
ATOM    946  N   VAL    62      41.264  45.214  38.411  1.00  0.00           N  
ATOM    947  H   VAL    62      40.860  44.720  39.194  1.00  0.00           H  
ATOM    948  CA  VAL    62      41.929  46.500  38.667  1.00  0.00           C  
ATOM    949  HA  VAL    62      41.448  47.336  38.161  1.00  0.00           H  
ATOM    950  CB  VAL    62      41.983  46.807  40.196  1.00  0.00           C  
ATOM    951  HB  VAL    62      42.446  45.942  40.673  1.00  0.00           H  
ATOM    952  CG1 VAL    62      42.764  48.084  40.577  1.00  0.00           C  
ATOM    953 HG11 VAL    62      42.302  48.948  40.101  1.00  0.00           H  
ATOM    954 HG12 VAL    62      42.746  48.212  41.659  1.00  0.00           H  
ATOM    955 HG13 VAL    62      43.797  47.993  40.240  1.00  0.00           H  
ATOM    956  CG2 VAL    62      40.572  46.890  40.803  1.00  0.00           C  
ATOM    957 HG21 VAL    62      40.058  45.939  40.660  1.00  0.00           H  
ATOM    958 HG22 VAL    62      40.647  47.105  41.869  1.00  0.00           H  
ATOM    959 HG23 VAL    62      40.011  47.684  40.311  1.00  0.00           H  
ATOM    960  C   VAL    62      43.375  46.489  38.126  1.00  0.00           C  
ATOM    961  O   VAL    62      44.100  45.501  38.291  1.00  0.00           O  
ATOM    962  N   GLY    63      43.744  47.570  37.439  1.00  0.00           N  
ATOM    963  H   GLY    63      43.093  48.334  37.329  1.00  0.00           H  
ATOM    964  CA  GLY    63      45.060  47.694  36.836  1.00  0.00           C  
ATOM    965  HA2 GLY    63      45.228  48.748  36.615  1.00  0.00           H  
ATOM    966  HA3 GLY    63      45.795  47.354  37.566  1.00  0.00           H  
ATOM    967  C   GLY    63      45.225  46.881  35.547  1.00  0.00           C  
ATOM    968  O   GLY    63      46.353  46.767  35.063  1.00  0.00           O  
ATOM    969  N   HID    64      44.144  46.313  35.002  1.00  0.00           N  
ATOM    970  H   HID    64      43.273  46.418  35.502  1.00  0.00           H  
ATOM    971  CA  HID    64      44.155  45.494  33.797  1.00  0.00           C  
ATOM    972  HA  HID    64      45.129  45.566  33.313  1.00  0.00           H  
ATOM    973  CB  HID    64      43.884  44.015  34.140  1.00  0.00           C  
ATOM    974  HB2 HID    64      42.989  43.969  34.760  1.00  0.00           H  
ATOM    975  HB3 HID    64      43.727  43.433  33.232  1.00  0.00           H  
ATOM    976  CG  HID    64      44.980  43.320  34.913  1.00  0.00           C  
ATOM    977  ND1 HID    64      45.222  43.492  36.268  1.00  0.00           N  
ATOM    978  HD1 HID    64      44.714  44.095  36.898  1.00  0.00           H  
ATOM    979  CE1 HID    64      46.255  42.710  36.592  1.00  0.00           C  
ATOM    980  HE1 HID    64      46.568  42.736  37.636  1.00  0.00           H  
ATOM    981  NE2 HID    64      46.728  42.022  35.556  1.00  0.00           N  
ATOM    982  CD2 HID    64      45.907  42.398  34.491  1.00  0.00           C  
ATOM    983  HD2 HID    64      46.062  41.963  33.504  1.00  0.00           H  
ATOM    984  C   HID    64      43.151  46.019  32.774  1.00  0.00           C  
ATOM    985  O   HID    64      42.124  46.589  33.146  1.00  0.00           O  
ATOM    986  N   GLY    65      43.473  45.781  31.496  1.00  0.00           N  
ATOM    987  H   GLY    65      44.391  45.388  31.340  1.00  0.00           H  
ATOM    988  CA  GLY    65      42.625  46.037  30.338  1.00  0.00           C  
ATOM    989  HA2 GLY    65      43.200  45.819  29.438  1.00  0.00           H  
ATOM    990  HA3 GLY    65      41.765  45.369  30.389  1.00  0.00           H  
ATOM    991  C   GLY    65      42.133  47.475  30.276  1.00  0.00           C  
ATOM    992  O   GLY    65      42.933  48.412  30.271  1.00  0.00           O  
ATOM    993  N   GLN    66      40.813  47.626  30.194  1.00  0.00           N  
ATOM    994  H   GLN    66      40.258  46.792  30.062  1.00  0.00           H  
ATOM    995  CA  GLN    66      40.151  48.915  30.109  1.00  0.00           C  
ATOM    996  HA  GLN    66      40.857  49.684  29.795  1.00  0.00           H  
ATOM    997  CB  GLN    66      39.012  48.837  29.071  1.00  0.00           C  
ATOM    998  HB2 GLN    66      38.381  47.983  29.317  1.00  0.00           H  
ATOM    999  HB3 GLN    66      38.425  49.752  29.136  1.00  0.00           H  
ATOM   1000  CG  GLN    66      39.558  48.677  27.638  1.00  0.00           C  
ATOM   1001  HG2 GLN    66      40.353  49.409  27.495  1.00  0.00           H  
ATOM   1002  HG3 GLN    66      39.971  47.672  27.550  1.00  0.00           H  
ATOM   1003  CD  GLN    66      38.511  48.872  26.544  1.00  0.00           C  
ATOM   1004  OE1 GLN    66      38.773  49.532  25.541  1.00  0.00           O  
ATOM   1005  NE2 GLN    66      37.323  48.310  26.704  1.00  0.00           N  
ATOM   1006 HE21 GLN    66      36.614  48.424  25.994  1.00  0.00           H  
ATOM   1007 HE22 GLN    66      37.132  47.769  27.535  1.00  0.00           H  
ATOM   1008  C   GLN    66      39.705  49.485  31.473  1.00  0.00           C  
ATOM   1009  O   GLN    66      39.086  50.550  31.496  1.00  0.00           O  
ATOM   1010  N   SER    67      40.032  48.816  32.585  1.00  0.00           N  
ATOM   1011  H   SER    67      40.461  47.908  32.476  1.00  0.00           H  
ATOM   1012  CA  SER    67      39.719  49.277  33.938  1.00  0.00           C  
ATOM   1013  HA  SER    67      38.782  49.833  33.948  1.00  0.00           H  
ATOM   1014  CB  SER    67      39.573  48.052  34.854  1.00  0.00           C  
ATOM   1015  HB2 SER    67      40.453  47.414  34.762  1.00  0.00           H  
ATOM   1016  HB3 SER    67      39.467  48.375  35.890  1.00  0.00           H  
ATOM   1017  OG  SER    67      38.421  47.326  34.466  1.00  0.00           O  
ATOM   1018  HG  SER    67      38.321  46.557  35.033  1.00  0.00           H  
ATOM   1019  C   SER    67      40.760  50.278  34.474  1.00  0.00           C  
ATOM   1020  O   SER    67      41.897  50.330  33.989  1.00  0.00           O  
ATOM   1021  N   GLU    68      40.353  51.069  35.475  1.00  0.00           N  
ATOM   1022  H   GLU    68      39.367  51.068  35.691  1.00  0.00           H  
ATOM   1023  CA  GLU    68      41.222  51.994  36.202  1.00  0.00           C  
ATOM   1024  HA  GLU    68      41.835  52.564  35.504  1.00  0.00           H  
ATOM   1025  CB  GLU    68      40.360  52.977  37.017  1.00  0.00           C  
ATOM   1026  HB2 GLU    68      39.682  52.388  37.635  1.00  0.00           H  
ATOM   1027  HB3 GLU    68      41.030  53.551  37.658  1.00  0.00           H  
ATOM   1028  CG  GLU    68      39.543  53.941  36.133  1.00  0.00           C  
ATOM   1029  HG2 GLU    68      40.221  54.420  35.427  1.00  0.00           H  
ATOM   1030  HG3 GLU    68      38.810  53.348  35.586  1.00  0.00           H  
ATOM   1031  CD  GLU    68      38.826  55.007  36.952  1.00  0.00           C  
ATOM   1032  OE1 GLU    68      38.282  54.661  38.018  1.00  0.00           O  
ATOM   1033  OE2 GLU    68      38.828  56.176  36.517  1.00  0.00           O  
ATOM   1034  C   GLU    68      42.249  51.268  37.098  1.00  0.00           C  
ATOM   1035  O   GLU    68      42.153  50.059  37.334  1.00  0.00           O  
ATOM   1036  N   GLY    69      43.213  52.052  37.589  1.00  0.00           N  
ATOM   1037  H   GLY    69      43.181  53.025  37.320  1.00  0.00           H  
ATOM   1038  CA  GLY    69      44.289  51.614  38.468  1.00  0.00           C  
ATOM   1039  HA2 GLY    69      44.355  52.271  39.335  1.00  0.00           H  
ATOM   1040  HA3 GLY    69      44.107  50.592  38.801  1.00  0.00           H  
ATOM   1041  C   GLY    69      45.615  51.660  37.707  1.00  0.00           C  
ATOM   1042  O   GLY    69      45.638  51.542  36.475  1.00  0.00           O  
ATOM   1043  N   GLU    70      46.730  51.792  38.447  1.00  0.00           N  
ATOM   1044  H   GLU    70      46.638  52.166  39.381  1.00  0.00           H  
ATOM   1045  CA  GLU    70      48.077  51.606  37.904  1.00  0.00           C  
ATOM   1046  HA  GLU    70      48.170  52.202  36.997  1.00  0.00           H  
ATOM   1047  CB  GLU    70      49.197  52.031  38.895  1.00  0.00           C  
ATOM   1048  HB2 GLU    70      49.186  53.119  38.952  1.00  0.00           H  
ATOM   1049  HB3 GLU    70      48.945  51.614  39.870  1.00  0.00           H  
ATOM   1050  CG  GLU    70      50.616  51.549  38.477  1.00  0.00           C  
ATOM   1051  HG2 GLU    70      50.514  50.465  38.421  1.00  0.00           H  
ATOM   1052  HG3 GLU    70      50.808  51.947  37.481  1.00  0.00           H  
ATOM   1053  CD  GLU    70      51.776  51.902  39.396  1.00  0.00           C  
ATOM   1054  OE1 GLU    70      51.655  52.843  40.206  1.00  0.00           O  
ATOM   1055  OE2 GLU    70      52.816  51.225  39.236  1.00  0.00           O  
ATOM   1056  C   GLU    70      48.249  50.159  37.336  1.00  0.00           C  
ATOM   1057  O   GLU    70      47.652  49.221  37.867  1.00  0.00           O  
ATOM   1058  N   ARG    71      49.036  50.004  36.258  1.00  0.00           N  
ATOM   1059  H   ARG    71      49.406  50.851  35.852  1.00  0.00           H  
ATOM   1060  CA  ARG    71      49.192  48.748  35.511  1.00  0.00           C  
ATOM   1061  HA  ARG    71      48.232  48.237  35.434  1.00  0.00           H  
ATOM   1062  CB  ARG    71      49.710  49.042  34.087  1.00  0.00           C  
ATOM   1063  HB2 ARG    71      50.377  49.902  34.142  1.00  0.00           H  
ATOM   1064  HB3 ARG    71      50.270  48.171  33.746  1.00  0.00           H  
ATOM   1065  CG  ARG    71      48.563  49.341  33.091  1.00  0.00           C  
ATOM   1066  HG2 ARG    71      49.042  49.691  32.177  1.00  0.00           H  
ATOM   1067  HG3 ARG    71      48.073  48.386  32.901  1.00  0.00           H  
ATOM   1068  CD  ARG    71      47.511  50.377  33.551  1.00  0.00           C  
ATOM   1069  HD2 ARG    71      47.019  50.009  34.451  1.00  0.00           H  
ATOM   1070  HD3 ARG    71      48.012  51.319  33.771  1.00  0.00           H  
ATOM   1071  NE  ARG    71      46.491  50.615  32.520  1.00  0.00           N  
ATOM   1072  HE  ARG    71      46.853  50.686  31.580  1.00  0.00           H  
ATOM   1073  CZ  ARG    71      45.169  50.762  32.712  1.00  0.00           C  
ATOM   1074  NH1 ARG    71      44.623  50.827  33.928  1.00  0.00           N  
ATOM   1075 HH11 ARG    71      45.212  50.765  34.747  1.00  0.00           H  
ATOM   1076 HH12 ARG    71      43.624  50.937  34.024  1.00  0.00           H  
ATOM   1077  NH2 ARG    71      44.369  50.824  31.652  1.00  0.00           N  
ATOM   1078 HH21 ARG    71      44.761  50.760  30.723  1.00  0.00           H  
ATOM   1079 HH22 ARG    71      43.374  50.934  31.780  1.00  0.00           H  
ATOM   1080  C   ARG    71      49.951  47.659  36.284  1.00  0.00           C  
ATOM   1081  O   ARG    71      51.096  47.882  36.694  1.00  0.00           O  
ATOM   1082  N   MET    72      49.250  46.524  36.464  1.00  0.00           N  
ATOM   1083  H   MET    72      48.322  46.573  36.069  1.00  0.00           H  
ATOM   1084  CA  MET    72      49.616  45.329  37.238  1.00  0.00           C  
ATOM   1085  HA  MET    72      48.723  44.735  37.434  1.00  0.00           H  
ATOM   1086  CB  MET    72      50.632  44.453  36.468  1.00  0.00           C  
ATOM   1087  HB2 MET    72      51.532  45.051  36.327  1.00  0.00           H  
ATOM   1088  HB3 MET    72      50.862  43.594  37.100  1.00  0.00           H  
ATOM   1089  CG  MET    72      50.125  43.963  35.104  1.00  0.00           C  
ATOM   1090  HG2 MET    72      49.151  43.503  35.269  1.00  0.00           H  
ATOM   1091  HG3 MET    72      50.009  44.841  34.469  1.00  0.00           H  
ATOM   1092  SD  MET    72      51.217  42.769  34.278  1.00  0.00           S  
ATOM   1093  CE  MET    72      50.984  41.325  35.351  1.00  0.00           C  
ATOM   1094  HE1 MET    72      49.933  41.036  35.349  1.00  0.00           H  
ATOM   1095  HE2 MET    72      51.589  40.496  34.982  1.00  0.00           H  
ATOM   1096  HE3 MET    72      51.291  41.573  36.367  1.00  0.00           H  
ATOM   1097  C   MET    72      50.113  45.710  38.656  1.00  0.00           C  
ATOM   1098  O   MET    72      51.228  45.345  39.029  1.00  0.00           O  
ATOM   1099  N   VAL    73      49.300  46.471  39.407  1.00  0.00           N  
ATOM   1100  H   VAL    73      48.571  46.990  38.940  1.00  0.00           H  
ATOM   1101  CA  VAL    73      49.485  46.674  40.845  1.00  0.00           C  
ATOM   1102  HA  VAL    73      50.023  45.868  41.345  1.00  0.00           H  
ATOM   1103  CB  VAL    73      50.129  48.030  41.254  1.00  0.00           C  
ATOM   1104  HB  VAL    73      50.247  48.037  42.338  1.00  0.00           H  
ATOM   1105  CG1 VAL    73      51.497  48.244  40.589  1.00  0.00           C  
ATOM   1106 HG11 VAL    73      51.380  48.237  39.505  1.00  0.00           H  
ATOM   1107 HG12 VAL    73      51.909  49.203  40.904  1.00  0.00           H  
ATOM   1108 HG13 VAL    73      52.175  47.443  40.886  1.00  0.00           H  
ATOM   1109  CG2 VAL    73      49.234  49.267  41.104  1.00  0.00           C  
ATOM   1110 HG21 VAL    73      48.347  49.151  41.727  1.00  0.00           H  
ATOM   1111 HG22 VAL    73      49.785  50.154  41.417  1.00  0.00           H  
ATOM   1112 HG23 VAL    73      48.935  49.375  40.062  1.00  0.00           H  
ATOM   1113  C   VAL    73      48.144  46.483  41.578  1.00  0.00           C  
ATOM   1114  O   VAL    73      47.086  46.679  40.975  1.00  0.00           O  
ATOM   1115  N   VAL    74      48.216  46.116  42.864  1.00  0.00           N  
ATOM   1116  H   VAL    74      49.128  45.866  43.220  1.00  0.00           H  
ATOM   1117  CA  VAL    74      47.065  45.956  43.742  1.00  0.00           C  
ATOM   1118  HA  VAL    74      46.300  46.727  43.658  1.00  0.00           H  
ATOM   1119  CB  VAL    74      46.390  44.562  43.561  1.00  0.00           C  
ATOM   1120  HB  VAL    74      46.281  44.410  42.487  1.00  0.00           H  
ATOM   1121  CG1 VAL    74      47.152  43.370  44.172  1.00  0.00           C  
ATOM   1122 HG11 VAL    74      47.262  43.520  45.246  1.00  0.00           H  
ATOM   1123 HG12 VAL    74      46.596  42.450  43.989  1.00  0.00           H  
ATOM   1124 HG13 VAL    74      48.138  43.294  43.714  1.00  0.00           H  
ATOM   1125  CG2 VAL    74      44.927  44.573  44.026  1.00  0.00           C  
ATOM   1126 HG21 VAL    74      44.366  45.303  43.443  1.00  0.00           H  
ATOM   1127 HG22 VAL    74      44.493  43.583  43.884  1.00  0.00           H  
ATOM   1128 HG23 VAL    74      44.883  44.840  45.082  1.00  0.00           H  
ATOM   1129  C   VAL    74      47.512  46.218  45.199  1.00  0.00           C  
ATOM   1130  O   VAL    74      48.651  45.894  45.547  1.00  0.00           O  
ATOM   1131  N   SER    75      46.645  46.842  46.011  1.00  0.00           N  
ATOM   1132  H   SER    75      45.808  47.204  45.577  1.00  0.00           H  
ATOM   1133  CA  SER    75      46.893  47.164  47.423  1.00  0.00           C  
ATOM   1134  HA  SER    75      47.907  47.541  47.561  1.00  0.00           H  
ATOM   1135  CB  SER    75      45.897  48.257  47.861  1.00  0.00           C  
ATOM   1136  HB2 SER    75      45.999  48.407  48.936  1.00  0.00           H  
ATOM   1137  HB3 SER    75      46.146  49.181  47.340  1.00  0.00           H  
ATOM   1138  OG  SER    75      44.559  47.890  47.560  1.00  0.00           O  
ATOM   1139  HG  SER    75      43.965  48.588  47.844  1.00  0.00           H  
ATOM   1140  C   SER    75      46.894  45.910  48.325  1.00  0.00           C  
ATOM   1141  O   SER    75      47.680  45.845  49.271  1.00  0.00           O  
ATOM   1142  N   ASP    76      46.068  44.917  47.976  1.00  0.00           N  
ATOM   1143  H   ASP    76      45.328  45.177  47.340  1.00  0.00           H  
ATOM   1144  CA  ASP    76      46.085  43.554  48.498  1.00  0.00           C  
ATOM   1145  HA  ASP    76      47.120  43.210  48.504  1.00  0.00           H  
ATOM   1146  CB  ASP    76      45.505  43.411  49.937  1.00  0.00           C  
ATOM   1147  HB2 ASP    76      46.071  44.062  50.603  1.00  0.00           H  
ATOM   1148  HB3 ASP    76      44.480  43.772  49.861  1.00  0.00           H  
ATOM   1149  CG  ASP    76      45.503  41.981  50.500  1.00  0.00           C  
ATOM   1150  OD1 ASP    76      46.288  41.686  51.425  1.00  0.00           O  
ATOM   1151  OD2 ASP    76      44.684  41.152  50.051  1.00  0.00           O  
ATOM   1152  C   ASP    76      45.346  42.672  47.491  1.00  0.00           C  
ATOM   1153  O   ASP    76      44.381  43.141  46.887  1.00  0.00           O  
ATOM   1154  N   PHE    77      45.784  41.417  47.348  1.00  0.00           N  
ATOM   1155  H   PHE    77      46.662  41.196  47.797  1.00  0.00           H  
ATOM   1156  CA  PHE    77      45.195  40.424  46.454  1.00  0.00           C  
ATOM   1157  HA  PHE    77      45.231  40.783  45.426  1.00  0.00           H  
ATOM   1158  CB  PHE    77      45.975  39.096  46.539  1.00  0.00           C  
ATOM   1159  HB2 PHE    77      47.009  39.426  46.433  1.00  0.00           H  
ATOM   1160  HB3 PHE    77      45.875  38.505  47.450  1.00  0.00           H  
ATOM   1161  CG  PHE    77      45.698  38.156  45.378  1.00  0.00           C  
ATOM   1162  CD1 PHE    77      46.343  38.381  44.143  1.00  0.00           C  
ATOM   1163  HD1 PHE    77      47.106  39.155  44.061  1.00  0.00           H  
ATOM   1164  CE1 PHE    77      46.008  37.618  43.034  1.00  0.00           C  
ATOM   1165  HE1 PHE    77      46.526  37.783  42.089  1.00  0.00           H  
ATOM   1166  CZ  PHE    77      45.019  36.648  43.123  1.00  0.00           C  
ATOM   1167  HZ  PHE    77      44.776  36.043  42.249  1.00  0.00           H  
ATOM   1168  CE2 PHE    77      44.340  36.445  44.320  1.00  0.00           C  
ATOM   1169  HE2 PHE    77      43.550  35.695  44.374  1.00  0.00           H  
ATOM   1170  CD2 PHE    77      44.666  37.194  45.445  1.00  0.00           C  
ATOM   1171  HD2 PHE    77      44.126  37.038  46.379  1.00  0.00           H  
ATOM   1172  C   PHE    77      43.666  40.227  46.591  1.00  0.00           C  
ATOM   1173  O   PHE    77      42.976  39.967  45.604  1.00  0.00           O  
ATOM   1174  N   HIE    78      43.148  40.413  47.807  1.00  0.00           N  
ATOM   1175  H   HIE    78      43.815  40.584  48.546  1.00  0.00           H  
ATOM   1176  CA  HIE    78      41.732  40.341  48.155  1.00  0.00           C  
ATOM   1177  HA  HIE    78      41.310  39.359  47.941  1.00  0.00           H  
ATOM   1178  CB  HIE    78      41.651  40.593  49.685  1.00  0.00           C  
ATOM   1179  HB2 HIE    78      42.209  39.793  50.172  1.00  0.00           H  
ATOM   1180  HB3 HIE    78      42.147  41.546  49.870  1.00  0.00           H  
ATOM   1181  CG  HIE    78      40.303  40.664  50.375  1.00  0.00           C  
ATOM   1182  ND1 HIE    78      40.117  41.399  51.537  1.00  0.00           N  
ATOM   1183  CE1 HIE    78      38.839  41.284  51.896  1.00  0.00           C  
ATOM   1184  HE1 HIE    78      38.538  41.818  52.797  1.00  0.00           H  
ATOM   1185  NE2 HIE    78      38.144  40.516  51.066  1.00  0.00           N  
ATOM   1186  HE2 HIE    78      37.169  40.254  51.079  1.00  0.00           H  
ATOM   1187  CD2 HIE    78      39.071  40.107  50.103  1.00  0.00           C  
ATOM   1188  HD2 HIE    78      38.762  39.443  49.296  1.00  0.00           H  
ATOM   1189  C   HIE    78      40.819  41.324  47.404  1.00  0.00           C  
ATOM   1190  O   HIE    78      39.638  41.021  47.231  1.00  0.00           O  
ATOM   1191  N   VAL    79      41.363  42.459  46.942  1.00  0.00           N  
ATOM   1192  H   VAL    79      42.316  42.658  47.211  1.00  0.00           H  
ATOM   1193  CA  VAL    79      40.647  43.450  46.136  1.00  0.00           C  
ATOM   1194  HA  VAL    79      39.775  43.884  46.625  1.00  0.00           H  
ATOM   1195  CB  VAL    79      41.607  44.603  45.713  1.00  0.00           C  
ATOM   1196  HB  VAL    79      42.542  44.120  45.427  1.00  0.00           H  
ATOM   1197  CG1 VAL    79      41.128  45.517  44.565  1.00  0.00           C  
ATOM   1198 HG11 VAL    79      40.194  45.999  44.850  1.00  0.00           H  
ATOM   1199 HG12 VAL    79      41.884  46.277  44.366  1.00  0.00           H  
ATOM   1200 HG13 VAL    79      40.969  44.920  43.667  1.00  0.00           H  
ATOM   1201  CG2 VAL    79      41.982  45.465  46.930  1.00  0.00           C  
ATOM   1202 HG21 VAL    79      42.481  44.845  47.675  1.00  0.00           H  
ATOM   1203 HG22 VAL    79      42.653  46.265  46.617  1.00  0.00           H  
ATOM   1204 HG23 VAL    79      41.080  45.896  47.362  1.00  0.00           H  
ATOM   1205  C   VAL    79      39.986  42.815  44.882  1.00  0.00           C  
ATOM   1206  O   VAL    79      38.836  43.123  44.580  1.00  0.00           O  
ATOM   1207  N   PHE    80      40.679  41.864  44.236  1.00  0.00           N  
ATOM   1208  H   PHE    80      41.646  41.730  44.497  1.00  0.00           H  
ATOM   1209  CA  PHE    80      40.157  41.108  43.097  1.00  0.00           C  
ATOM   1210  HA  PHE    80      39.775  41.790  42.339  1.00  0.00           H  
ATOM   1211  CB  PHE    80      41.278  40.258  42.473  1.00  0.00           C  
ATOM   1212  HB2 PHE    80      41.621  39.648  43.309  1.00  0.00           H  
ATOM   1213  HB3 PHE    80      40.956  39.608  41.659  1.00  0.00           H  
ATOM   1214  CG  PHE    80      42.494  41.024  41.964  1.00  0.00           C  
ATOM   1215  CD1 PHE    80      42.348  42.200  41.193  1.00  0.00           C  
ATOM   1216  HD1 PHE    80      41.356  42.616  41.020  1.00  0.00           H  
ATOM   1217  CE1 PHE    80      43.466  42.825  40.657  1.00  0.00           C  
ATOM   1218  HE1 PHE    80      43.347  43.744  40.084  1.00  0.00           H  
ATOM   1219  CZ  PHE    80      44.729  42.285  40.847  1.00  0.00           C  
ATOM   1220  HZ  PHE    80      45.599  42.784  40.419  1.00  0.00           H  
ATOM   1221  CE2 PHE    80      44.890  41.115  41.577  1.00  0.00           C  
ATOM   1222  HE2 PHE    80      45.887  40.697  41.718  1.00  0.00           H  
ATOM   1223  CD2 PHE    80      43.785  40.477  42.127  1.00  0.00           C  
ATOM   1224  HD2 PHE    80      43.914  39.550  42.687  1.00  0.00           H  
ATOM   1225  C   PHE    80      38.912  40.267  43.463  1.00  0.00           C  
ATOM   1226  O   PHE    80      37.922  40.301  42.736  1.00  0.00           O  
ATOM   1227  N   VAL    81      38.955  39.574  44.608  1.00  0.00           N  
ATOM   1228  H   VAL    81      39.820  39.618  45.128  1.00  0.00           H  
ATOM   1229  CA  VAL    81      37.881  38.719  45.119  1.00  0.00           C  
ATOM   1230  HA  VAL    81      37.442  38.057  44.372  1.00  0.00           H  
ATOM   1231  CB  VAL    81      38.415  37.852  46.301  1.00  0.00           C  
ATOM   1232  HB  VAL    81      38.851  38.540  47.025  1.00  0.00           H  
ATOM   1233  CG1 VAL    81      37.350  36.983  46.997  1.00  0.00           C  
ATOM   1234 HG11 VAL    81      36.914  36.293  46.274  1.00  0.00           H  
ATOM   1235 HG12 VAL    81      37.814  36.416  47.805  1.00  0.00           H  
ATOM   1236 HG13 VAL    81      36.568  37.623  47.406  1.00  0.00           H  
ATOM   1237  CG2 VAL    81      39.593  36.962  45.858  1.00  0.00           C  
ATOM   1238 HG21 VAL    81      40.407  37.589  45.495  1.00  0.00           H  
ATOM   1239 HG22 VAL    81      39.942  36.371  46.705  1.00  0.00           H  
ATOM   1240 HG23 VAL    81      39.266  36.295  45.061  1.00  0.00           H  
ATOM   1241  C   VAL    81      36.645  39.528  45.564  1.00  0.00           C  
ATOM   1242  O   VAL    81      35.522  39.148  45.228  1.00  0.00           O  
ATOM   1243  N   ARG    82      36.877  40.655  46.259  1.00  0.00           N  
ATOM   1244  H   ARG    82      37.825  40.786  46.584  1.00  0.00           H  
ATOM   1245  CA  ARG    82      35.866  41.645  46.645  1.00  0.00           C  
ATOM   1246  HA  ARG    82      35.134  41.204  47.322  1.00  0.00           H  
ATOM   1247  CB  ARG    82      36.568  42.809  47.370  1.00  0.00           C  
ATOM   1248  HB2 ARG    82      37.100  42.369  48.214  1.00  0.00           H  
ATOM   1249  HB3 ARG    82      37.288  43.222  46.663  1.00  0.00           H  
ATOM   1250  CG  ARG    82      35.641  43.932  47.875  1.00  0.00           C  
ATOM   1251  HG2 ARG    82      34.864  44.093  47.128  1.00  0.00           H  
ATOM   1252  HG3 ARG    82      35.185  43.602  48.809  1.00  0.00           H  
ATOM   1253  CD  ARG    82      36.400  45.240  48.112  1.00  0.00           C  
ATOM   1254  HD2 ARG    82      35.752  45.949  48.627  1.00  0.00           H  
ATOM   1255  HD3 ARG    82      37.282  45.044  48.723  1.00  0.00           H  
ATOM   1256  NE  ARG    82      36.832  45.835  46.839  1.00  0.00           N  
ATOM   1257  HE  ARG    82      36.421  45.404  46.023  1.00  0.00           H  
ATOM   1258  CZ  ARG    82      37.685  46.841  46.664  1.00  0.00           C  
ATOM   1259  NH1 ARG    82      38.283  47.453  47.683  1.00  0.00           N  
ATOM   1260 HH11 ARG    82      38.093  47.154  48.629  1.00  0.00           H  
ATOM   1261 HH12 ARG    82      38.925  48.213  47.506  1.00  0.00           H  
ATOM   1262  NH2 ARG    82      37.913  47.222  45.420  1.00  0.00           N  
ATOM   1263 HH21 ARG    82      37.447  46.751  44.658  1.00  0.00           H  
ATOM   1264 HH22 ARG    82      38.553  47.981  45.237  1.00  0.00           H  
ATOM   1265  C   ARG    82      35.055  42.119  45.404  1.00  0.00           C  
ATOM   1266  O   ARG    82      33.822  42.121  45.448  1.00  0.00           O  
ATOM   1267  N   ASP    83      35.763  42.482  44.322  1.00  0.00           N  
ATOM   1268  H   ASP    83      36.758  42.567  44.472  1.00  0.00           H  
ATOM   1269  CA  ASP    83      35.196  43.022  43.076  1.00  0.00           C  
ATOM   1270  HA  ASP    83      34.345  43.649  43.339  1.00  0.00           H  
ATOM   1271  CB  ASP    83      36.188  43.862  42.240  1.00  0.00           C  
ATOM   1272  HB2 ASP    83      36.988  43.161  41.998  1.00  0.00           H  
ATOM   1273  HB3 ASP    83      35.703  44.190  41.321  1.00  0.00           H  
ATOM   1274  CG  ASP    83      36.778  45.082  42.973  1.00  0.00           C  
ATOM   1275  OD1 ASP    83      36.401  45.373  44.134  1.00  0.00           O  
ATOM   1276  OD2 ASP    83      37.585  45.805  42.355  1.00  0.00           O  
ATOM   1277  C   ASP    83      34.397  41.970  42.291  1.00  0.00           C  
ATOM   1278  O   ASP    83      33.286  42.287  41.857  1.00  0.00           O  
ATOM   1279  N   VAL    84      34.900  40.726  42.181  1.00  0.00           N  
ATOM   1280  H   VAL    84      35.866  40.595  42.445  1.00  0.00           H  
ATOM   1281  CA  VAL    84      34.171  39.580  41.605  1.00  0.00           C  
ATOM   1282  HA  VAL    84      33.819  39.801  40.598  1.00  0.00           H  
ATOM   1283  CB  VAL    84      35.036  38.284  41.557  1.00  0.00           C  
ATOM   1284  HB  VAL    84      35.503  38.182  42.537  1.00  0.00           H  
ATOM   1285  CG1 VAL    84      34.257  36.993  41.222  1.00  0.00           C  
ATOM   1286 HG11 VAL    84      33.791  37.093  40.242  1.00  0.00           H  
ATOM   1287 HG12 VAL    84      34.944  36.146  41.212  1.00  0.00           H  
ATOM   1288 HG13 VAL    84      33.487  36.826  41.975  1.00  0.00           H  
ATOM   1289  CG2 VAL    84      36.179  38.448  40.542  1.00  0.00           C  
ATOM   1290 HG21 VAL    84      36.810  39.287  40.836  1.00  0.00           H  
ATOM   1291 HG22 VAL    84      36.777  37.536  40.517  1.00  0.00           H  
ATOM   1292 HG23 VAL    84      35.763  38.636  39.553  1.00  0.00           H  
ATOM   1293  C   VAL    84      32.836  39.323  42.354  1.00  0.00           C  
ATOM   1294  O   VAL    84      31.797  39.235  41.698  1.00  0.00           O  
ATOM   1295  N   LEU    85      32.865  39.278  43.698  1.00  0.00           N  
ATOM   1296  H   LEU    85      33.774  39.260  44.139  1.00  0.00           H  
ATOM   1297  CA  LEU    85      31.676  39.091  44.544  1.00  0.00           C  
ATOM   1298  HA  LEU    85      31.120  38.216  44.207  1.00  0.00           H  
ATOM   1299  CB  LEU    85      32.080  38.880  46.019  1.00  0.00           C  
ATOM   1300  HB2 LEU    85      32.856  39.628  46.180  1.00  0.00           H  
ATOM   1301  HB3 LEU    85      31.245  39.071  46.693  1.00  0.00           H  
ATOM   1302  CG  LEU    85      32.656  37.473  46.300  1.00  0.00           C  
ATOM   1303  HG  LEU    85      33.403  37.248  45.538  1.00  0.00           H  
ATOM   1304  CD1 LEU    85      33.306  37.392  47.695  1.00  0.00           C  
ATOM   1305 HD11 LEU    85      32.560  37.615  48.458  1.00  0.00           H  
ATOM   1306 HD12 LEU    85      33.699  36.388  47.856  1.00  0.00           H  
ATOM   1307 HD13 LEU    85      34.120  38.114  47.760  1.00  0.00           H  
ATOM   1308  CD2 LEU    85      31.596  36.368  46.123  1.00  0.00           C  
ATOM   1309 HD21 LEU    85      31.222  36.383  45.100  1.00  0.00           H  
ATOM   1310 HD22 LEU    85      32.045  35.396  46.331  1.00  0.00           H  
ATOM   1311 HD23 LEU    85      30.771  36.541  46.814  1.00  0.00           H  
ATOM   1312  C   LEU    85      30.629  40.203  44.367  1.00  0.00           C  
ATOM   1313  O   LEU    85      29.448  39.883  44.245  1.00  0.00           O  
ATOM   1314  N   GLN    86      31.063  41.471  44.277  1.00  0.00           N  
ATOM   1315  H   GLN    86      32.028  41.661  44.506  1.00  0.00           H  
ATOM   1316  CA  GLN    86      30.183  42.605  43.977  1.00  0.00           C  
ATOM   1317  HA  GLN    86      29.368  42.644  44.699  1.00  0.00           H  
ATOM   1318  CB  GLN    86      30.978  43.931  44.055  1.00  0.00           C  
ATOM   1319  HB2 GLN    86      31.473  43.954  45.026  1.00  0.00           H  
ATOM   1320  HB3 GLN    86      31.730  43.903  43.266  1.00  0.00           H  
ATOM   1321  CG  GLN    86      30.105  45.197  43.891  1.00  0.00           C  
ATOM   1322  HG2 GLN    86      29.553  45.078  42.959  1.00  0.00           H  
ATOM   1323  HG3 GLN    86      29.403  45.269  44.722  1.00  0.00           H  
ATOM   1324  CD  GLN    86      30.913  46.494  43.819  1.00  0.00           C  
ATOM   1325  OE1 GLN    86      31.943  46.646  44.469  1.00  0.00           O  
ATOM   1326  NE2 GLN    86      30.423  47.458  43.050  1.00  0.00           N  
ATOM   1327 HE21 GLN    86      30.918  48.334  42.968  1.00  0.00           H  
ATOM   1328 HE22 GLN    86      29.558  47.310  42.551  1.00  0.00           H  
ATOM   1329  C   GLN    86      29.464  42.433  42.616  1.00  0.00           C  
ATOM   1330  O   GLN    86      28.252  42.645  42.548  1.00  0.00           O  
ATOM   1331  N   HID    87      30.203  42.034  41.569  1.00  0.00           N  
ATOM   1332  H   HID    87      31.203  41.967  41.695  1.00  0.00           H  
ATOM   1333  CA  HID    87      29.654  41.806  40.227  1.00  0.00           C  
ATOM   1334  HA  HID    87      29.046  42.660  39.931  1.00  0.00           H  
ATOM   1335  CB  HID    87      30.785  41.623  39.193  1.00  0.00           C  
ATOM   1336  HB2 HID    87      31.631  42.278  39.402  1.00  0.00           H  
ATOM   1337  HB3 HID    87      31.113  40.584  39.234  1.00  0.00           H  
ATOM   1338  CG  HID    87      30.372  41.891  37.761  1.00  0.00           C  
ATOM   1339  ND1 HID    87      31.260  41.843  36.699  1.00  0.00           N  
ATOM   1340  HD1 HID    87      32.238  41.593  36.744  1.00  0.00           H  
ATOM   1341  CE1 HID    87      30.588  42.188  35.598  1.00  0.00           C  
ATOM   1342  HE1 HID    87      31.166  42.213  34.674  1.00  0.00           H  
ATOM   1343  NE2 HID    87      29.308  42.444  35.831  1.00  0.00           N  
ATOM   1344  CD2 HID    87      29.163  42.255  37.204  1.00  0.00           C  
ATOM   1345  HD2 HID    87      28.191  42.399  37.674  1.00  0.00           H  
ATOM   1346  C   HID    87      28.657  40.627  40.196  1.00  0.00           C  
ATOM   1347  O   HID    87      27.544  40.787  39.689  1.00  0.00           O  
ATOM   1348  N   VAL    88      29.050  39.487  40.784  1.00  0.00           N  
ATOM   1349  H   VAL    88      30.016  39.447  41.078  1.00  0.00           H  
ATOM   1350  CA  VAL    88      28.228  38.282  40.933  1.00  0.00           C  
ATOM   1351  HA  VAL    88      27.820  37.897  39.998  1.00  0.00           H  
ATOM   1352  CB  VAL    88      29.043  37.143  41.628  1.00  0.00           C  
ATOM   1353  HB  VAL    88      29.631  37.627  42.408  1.00  0.00           H  
ATOM   1354  CG1 VAL    88      28.221  35.993  42.244  1.00  0.00           C  
ATOM   1355 HG11 VAL    88      27.634  35.507  41.465  1.00  0.00           H  
ATOM   1356 HG12 VAL    88      28.895  35.265  42.696  1.00  0.00           H  
ATOM   1357 HG13 VAL    88      27.553  36.391  43.007  1.00  0.00           H  
ATOM   1358  CG2 VAL    88      30.102  36.553  40.677  1.00  0.00           C  
ATOM   1359 HG21 VAL    88      30.794  37.337  40.371  1.00  0.00           H  
ATOM   1360 HG22 VAL    88      30.652  35.763  41.190  1.00  0.00           H  
ATOM   1361 HG23 VAL    88      29.611  36.139  39.796  1.00  0.00           H  
ATOM   1362  C   VAL    88      26.905  38.566  41.679  1.00  0.00           C  
ATOM   1363  O   VAL    88      25.843  38.186  41.181  1.00  0.00           O  
ATOM   1364  N   ASP    89      26.977  39.283  42.811  1.00  0.00           N  
ATOM   1365  H   ASP    89      27.896  39.439  43.200  1.00  0.00           H  
ATOM   1366  CA  ASP    89      25.810  39.695  43.598  1.00  0.00           C  
ATOM   1367  HA  ASP    89      25.191  38.810  43.750  1.00  0.00           H  
ATOM   1368  CB  ASP    89      26.132  40.319  44.983  1.00  0.00           C  
ATOM   1369  HB2 ASP    89      26.861  41.070  44.679  1.00  0.00           H  
ATOM   1370  HB3 ASP    89      25.267  40.811  45.427  1.00  0.00           H  
ATOM   1371  CG  ASP    89      26.767  39.380  46.010  1.00  0.00           C  
ATOM   1372  OD1 ASP    89      26.593  38.149  45.916  1.00  0.00           O  
ATOM   1373  OD2 ASP    89      27.315  39.889  47.012  1.00  0.00           O  
ATOM   1374  C   ASP    89      24.836  40.595  42.831  1.00  0.00           C  
ATOM   1375  O   ASP    89      23.624  40.393  42.932  1.00  0.00           O  
ATOM   1376  N   SER    90      25.365  41.549  42.056  1.00  0.00           N  
ATOM   1377  H   SER    90      26.354  41.734  42.141  1.00  0.00           H  
ATOM   1378  CA  SER    90      24.569  42.419  41.194  1.00  0.00           C  
ATOM   1379  HA  SER    90      23.770  42.887  41.769  1.00  0.00           H  
ATOM   1380  CB  SER    90      25.463  43.527  40.600  1.00  0.00           C  
ATOM   1381  HB2 SER    90      26.392  43.081  40.242  1.00  0.00           H  
ATOM   1382  HB3 SER    90      24.941  43.996  39.766  1.00  0.00           H  
ATOM   1383  OG  SER    90      25.757  44.506  41.586  1.00  0.00           O  
ATOM   1384  HG  SER    90      26.314  45.188  41.203  1.00  0.00           H  
ATOM   1385  C   SER    90      23.795  41.657  40.106  1.00  0.00           C  
ATOM   1386  O   SER    90      22.607  41.916  39.913  1.00  0.00           O  
ATOM   1387  N   MET    91      24.460  40.698  39.451  1.00  0.00           N  
ATOM   1388  H   MET    91      25.453  40.599  39.610  1.00  0.00           H  
ATOM   1389  CA  MET    91      23.836  39.860  38.432  1.00  0.00           C  
ATOM   1390  HA  MET    91      23.242  40.477  37.759  1.00  0.00           H  
ATOM   1391  CB  MET    91      24.911  39.125  37.606  1.00  0.00           C  
ATOM   1392  HB2 MET    91      25.594  38.648  38.310  1.00  0.00           H  
ATOM   1393  HB3 MET    91      24.404  38.360  37.018  1.00  0.00           H  
ATOM   1394  CG  MET    91      25.705  40.049  36.669  1.00  0.00           C  
ATOM   1395  HG2 MET    91      26.174  40.802  37.302  1.00  0.00           H  
ATOM   1396  HG3 MET    91      26.476  39.432  36.207  1.00  0.00           H  
ATOM   1397  SD  MET    91      24.742  40.877  35.368  1.00  0.00           S  
ATOM   1398  CE  MET    91      24.336  39.459  34.314  1.00  0.00           C  
ATOM   1399  HE1 MET    91      23.765  38.730  34.889  1.00  0.00           H  
ATOM   1400  HE2 MET    91      23.743  39.795  33.464  1.00  0.00           H  
ATOM   1401  HE3 MET    91      25.256  38.997  33.955  1.00  0.00           H  
ATOM   1402  C   MET    91      22.809  38.872  39.009  1.00  0.00           C  
ATOM   1403  O   MET    91      21.741  38.705  38.418  1.00  0.00           O  
ATOM   1404  N   GLN    92      23.110  38.272  40.171  1.00  0.00           N  
ATOM   1405  H   GLN    92      24.047  38.376  40.534  1.00  0.00           H  
ATOM   1406  CA  GLN    92      22.182  37.397  40.888  1.00  0.00           C  
ATOM   1407  HA  GLN    92      21.869  36.586  40.230  1.00  0.00           H  
ATOM   1408  CB  GLN    92      22.839  36.788  42.143  1.00  0.00           C  
ATOM   1409  HB2 GLN    92      23.433  37.576  42.606  1.00  0.00           H  
ATOM   1410  HB3 GLN    92      22.032  36.498  42.816  1.00  0.00           H  
ATOM   1411  CG  GLN    92      23.735  35.569  41.864  1.00  0.00           C  
ATOM   1412  HG2 GLN    92      23.210  34.873  41.210  1.00  0.00           H  
ATOM   1413  HG3 GLN    92      24.661  35.887  41.385  1.00  0.00           H  
ATOM   1414  CD  GLN    92      24.082  34.848  43.167  1.00  0.00           C  
ATOM   1415  OE1 GLN    92      23.215  34.250  43.800  1.00  0.00           O  
ATOM   1416  NE2 GLN    92      25.337  34.901  43.581  1.00  0.00           N  
ATOM   1417 HE21 GLN    92      25.603  34.436  44.438  1.00  0.00           H  
ATOM   1418 HE22 GLN    92      26.024  35.405  43.039  1.00  0.00           H  
ATOM   1419  C   GLN    92      20.855  38.064  41.284  1.00  0.00           C  
ATOM   1420  O   GLN    92      19.822  37.399  41.279  1.00  0.00           O  
ATOM   1421  N   LYS    93      20.895  39.357  41.625  1.00  0.00           N  
ATOM   1422  H   LYS    93      21.802  39.791  41.723  1.00  0.00           H  
ATOM   1423  CA  LYS    93      19.713  40.129  41.997  1.00  0.00           C  
ATOM   1424  HA  LYS    93      19.097  39.576  42.706  1.00  0.00           H  
ATOM   1425  CB  LYS    93      20.179  41.445  42.668  1.00  0.00           C  
ATOM   1426  HB2 LYS    93      20.847  41.148  43.477  1.00  0.00           H  
ATOM   1427  HB3 LYS    93      20.746  41.983  41.909  1.00  0.00           H  
ATOM   1428  CG  LYS    93      19.069  42.362  43.228  1.00  0.00           C  
ATOM   1429  HG2 LYS    93      18.223  41.723  43.480  1.00  0.00           H  
ATOM   1430  HG3 LYS    93      19.460  42.821  44.136  1.00  0.00           H  
ATOM   1431  CD  LYS    93      18.608  43.465  42.251  1.00  0.00           C  
ATOM   1432  HD2 LYS    93      19.466  44.113  42.075  1.00  0.00           H  
ATOM   1433  HD3 LYS    93      18.330  42.970  41.320  1.00  0.00           H  
ATOM   1434  CE  LYS    93      17.421  44.309  42.759  1.00  0.00           C  
ATOM   1435  HE2 LYS    93      17.126  44.981  41.954  1.00  0.00           H  
ATOM   1436  HE3 LYS    93      16.601  43.625  42.980  1.00  0.00           H  
ATOM   1437  NZ  LYS    93      17.743  45.096  43.963  1.00  0.00           N  
ATOM   1438  HZ1 LYS    93      18.503  45.729  43.758  1.00  0.00           H  
ATOM   1439  HZ2 LYS    93      16.931  45.625  44.247  1.00  0.00           H  
ATOM   1440  HZ3 LYS    93      18.017  44.472  44.709  1.00  0.00           H  
ATOM   1441  C   LYS    93      18.749  40.343  40.807  1.00  0.00           C  
ATOM   1442  O   LYS    93      17.534  40.315  41.009  1.00  0.00           O  
ATOM   1443  N   ASP    94      19.293  40.526  39.593  1.00  0.00           N  
ATOM   1444  H   ASP    94      20.292  40.670  39.555  1.00  0.00           H  
ATOM   1445  CA  ASP    94      18.518  40.666  38.346  1.00  0.00           C  
ATOM   1446  HA  ASP    94      17.608  41.218  38.580  1.00  0.00           H  
ATOM   1447  CB  ASP    94      19.265  41.403  37.205  1.00  0.00           C  
ATOM   1448  HB2 ASP    94      20.191  40.828  37.180  1.00  0.00           H  
ATOM   1449  HB3 ASP    94      18.751  41.305  36.249  1.00  0.00           H  
ATOM   1450  CG  ASP    94      19.587  42.876  37.462  1.00  0.00           C  
ATOM   1451  OD1 ASP    94      18.896  43.521  38.277  1.00  0.00           O  
ATOM   1452  OD2 ASP    94      20.440  43.416  36.731  1.00  0.00           O  
ATOM   1453  C   ASP    94      17.972  39.326  37.834  1.00  0.00           C  
ATOM   1454  O   ASP    94      16.908  39.312  37.213  1.00  0.00           O  
ATOM   1455  N   TYR    95      18.682  38.228  38.115  1.00  0.00           N  
ATOM   1456  H   TYR    95      19.534  38.365  38.641  1.00  0.00           H  
ATOM   1457  CA  TYR    95      18.359  36.875  37.657  1.00  0.00           C  
ATOM   1458  HA  TYR    95      17.367  36.842  37.207  1.00  0.00           H  
ATOM   1459  CB  TYR    95      19.400  36.465  36.589  1.00  0.00           C  
ATOM   1460  HB2 TYR    95      20.390  36.567  37.034  1.00  0.00           H  
ATOM   1461  HB3 TYR    95      19.208  35.414  36.372  1.00  0.00           H  
ATOM   1462  CG  TYR    95      19.339  37.268  35.300  1.00  0.00           C  
ATOM   1463  CD1 TYR    95      18.413  36.919  34.294  1.00  0.00           C  
ATOM   1464  HD1 TYR    95      17.767  36.052  34.430  1.00  0.00           H  
ATOM   1465  CE1 TYR    95      18.323  37.687  33.118  1.00  0.00           C  
ATOM   1466  HE1 TYR    95      17.613  37.408  32.340  1.00  0.00           H  
ATOM   1467  CZ  TYR    95      19.154  38.811  32.944  1.00  0.00           C  
ATOM   1468  OH  TYR    95      19.042  39.563  31.812  1.00  0.00           O  
ATOM   1469  HH  TYR    95      18.371  39.235  31.209  1.00  0.00           H  
ATOM   1470  CE2 TYR    95      20.090  39.155  33.940  1.00  0.00           C  
ATOM   1471  HE2 TYR    95      20.738  40.021  33.804  1.00  0.00           H  
ATOM   1472  CD2 TYR    95      20.188  38.379  35.111  1.00  0.00           C  
ATOM   1473  HD2 TYR    95      20.922  38.635  35.875  1.00  0.00           H  
ATOM   1474  C   TYR    95      18.313  35.885  38.846  1.00  0.00           C  
ATOM   1475  O   TYR    95      19.182  35.012  38.937  1.00  0.00           O  
ATOM   1476  N   PRO    96      17.339  36.048  39.774  1.00  0.00           N  
ATOM   1477  CD  PRO    96      16.243  37.022  39.736  1.00  0.00           C  
ATOM   1478  HD2 PRO    96      15.790  36.991  38.745  1.00  0.00           H  
ATOM   1479  HD3 PRO    96      16.658  38.014  39.915  1.00  0.00           H  
ATOM   1480  CG  PRO    96      15.280  36.589  40.834  1.00  0.00           C  
ATOM   1481  HG2 PRO    96      14.544  35.880  40.456  1.00  0.00           H  
ATOM   1482  HG3 PRO    96      14.768  37.447  41.270  1.00  0.00           H  
ATOM   1483  CB  PRO    96      16.206  35.938  41.848  1.00  0.00           C  
ATOM   1484  HB2 PRO    96      15.670  35.203  42.449  1.00  0.00           H  
ATOM   1485  HB3 PRO    96      16.670  36.674  42.504  1.00  0.00           H  
ATOM   1486  CA  PRO    96      17.284  35.235  41.002  1.00  0.00           C  
ATOM   1487  HA  PRO    96      18.261  35.303  41.482  1.00  0.00           H  
ATOM   1488  C   PRO    96      16.942  33.766  40.751  1.00  0.00           C  
ATOM   1489  O   PRO    96      16.091  33.449  39.919  1.00  0.00           O  
ATOM   1490  N   GLY    97      17.613  32.899  41.509  1.00  0.00           N  
ATOM   1491  H   GLY    97      18.336  33.261  42.114  1.00  0.00           H  
ATOM   1492  CA  GLY    97      17.364  31.464  41.514  1.00  0.00           C  
ATOM   1493  HA2 GLY    97      17.672  31.066  42.481  1.00  0.00           H  
ATOM   1494  HA3 GLY    97      16.295  31.301  41.378  1.00  0.00           H  
ATOM   1495  C   GLY    97      18.123  30.729  40.410  1.00  0.00           C  
ATOM   1496  O   GLY    97      18.097  29.498  40.386  1.00  0.00           O  
ATOM   1497  N   LEU    98      18.817  31.447  39.518  1.00  0.00           N  
ATOM   1498  H   LEU    98      18.731  32.453  39.523  1.00  0.00           H  
ATOM   1499  CA  LEU    98      19.683  30.834  38.524  1.00  0.00           C  
ATOM   1500  HA  LEU    98      19.199  29.952  38.104  1.00  0.00           H  
ATOM   1501  CB  LEU    98      19.977  31.830  37.377  1.00  0.00           C  
ATOM   1502  HB2 LEU    98      20.273  32.735  37.907  1.00  0.00           H  
ATOM   1503  HB3 LEU    98      20.817  31.465  36.785  1.00  0.00           H  
ATOM   1504  CG  LEU    98      18.787  32.146  36.442  1.00  0.00           C  
ATOM   1505  HG  LEU    98      18.038  32.712  36.995  1.00  0.00           H  
ATOM   1506  CD1 LEU    98      19.266  32.972  35.234  1.00  0.00           C  
ATOM   1507 HD11 LEU    98      20.015  32.405  34.680  1.00  0.00           H  
ATOM   1508 HD12 LEU    98      18.420  33.188  34.583  1.00  0.00           H  
ATOM   1509 HD13 LEU    98      19.704  33.907  35.583  1.00  0.00           H  
ATOM   1510  CD2 LEU    98      18.025  30.896  35.960  1.00  0.00           C  
ATOM   1511 HD21 LEU    98      17.626  30.358  36.821  1.00  0.00           H  
ATOM   1512 HD22 LEU    98      17.205  31.198  35.309  1.00  0.00           H  
ATOM   1513 HD23 LEU    98      18.705  30.245  35.409  1.00  0.00           H  
ATOM   1514  C   LEU    98      21.014  30.397  39.176  1.00  0.00           C  
ATOM   1515  O   LEU    98      21.602  31.197  39.911  1.00  0.00           O  
ATOM   1516  N   PRO    99      21.468  29.154  38.896  1.00  0.00           N  
ATOM   1517  CD  PRO    99      20.712  28.107  38.198  1.00  0.00           C  
ATOM   1518  HD2 PRO    99      20.651  28.371  37.142  1.00  0.00           H  
ATOM   1519  HD3 PRO    99      19.708  28.067  38.621  1.00  0.00           H  
ATOM   1520  CG  PRO    99      21.489  26.828  38.433  1.00  0.00           C  
ATOM   1521  HG2 PRO    99      21.362  26.127  37.608  1.00  0.00           H  
ATOM   1522  HG3 PRO    99      21.192  26.348  39.365  1.00  0.00           H  
ATOM   1523  CB  PRO    99      22.912  27.331  38.515  1.00  0.00           C  
ATOM   1524  HB2 PRO    99      23.320  27.456  37.512  1.00  0.00           H  
ATOM   1525  HB3 PRO    99      23.548  26.652  39.084  1.00  0.00           H  
ATOM   1526  CA  PRO    99      22.835  28.702  39.226  1.00  0.00           C  
ATOM   1527  HA  PRO    99      22.894  28.639  40.313  1.00  0.00           H  
ATOM   1528  C   PRO    99      23.962  29.620  38.703  1.00  0.00           C  
ATOM   1529  O   PRO    99      23.836  30.154  37.598  1.00  0.00           O  
ATOM   1530  N   VAL   100      25.042  29.756  39.485  1.00  0.00           N  
ATOM   1531  H   VAL   100      25.044  29.282  40.377  1.00  0.00           H  
ATOM   1532  CA  VAL   100      26.206  30.565  39.127  1.00  0.00           C  
ATOM   1533  HA  VAL   100      26.078  31.030  38.150  1.00  0.00           H  
ATOM   1534  CB  VAL   100      26.494  31.679  40.175  1.00  0.00           C  
ATOM   1535  HB  VAL   100      26.762  31.191  41.113  1.00  0.00           H  
ATOM   1536  CG1 VAL   100      27.634  32.630  39.746  1.00  0.00           C  
ATOM   1537 HG11 VAL   100      27.368  33.118  38.809  1.00  0.00           H  
ATOM   1538 HG12 VAL   100      27.788  33.384  40.517  1.00  0.00           H  
ATOM   1539 HG13 VAL   100      28.553  32.058  39.609  1.00  0.00           H  
ATOM   1540  CG2 VAL   100      25.238  32.516  40.473  1.00  0.00           C  
ATOM   1541 HG21 VAL   100      24.455  31.868  40.867  1.00  0.00           H  
ATOM   1542 HG22 VAL   100      25.479  33.283  41.209  1.00  0.00           H  
ATOM   1543 HG23 VAL   100      24.891  32.989  39.555  1.00  0.00           H  
ATOM   1544  C   VAL   100      27.455  29.670  39.009  1.00  0.00           C  
ATOM   1545  O   VAL   100      27.733  28.885  39.920  1.00  0.00           O  
ATOM   1546  N   PHE   101      28.184  29.834  37.901  1.00  0.00           N  
ATOM   1547  H   PHE   101      27.760  30.409  37.188  1.00  0.00           H  
ATOM   1548  CA  PHE   101      29.485  29.234  37.623  1.00  0.00           C  
ATOM   1549  HA  PHE   101      29.726  28.487  38.380  1.00  0.00           H  
ATOM   1550  CB  PHE   101      29.453  28.544  36.244  1.00  0.00           C  
ATOM   1551  HB2 PHE   101      29.126  29.175  35.418  1.00  0.00           H  
ATOM   1552  HB3 PHE   101      30.490  28.247  36.086  1.00  0.00           H  
ATOM   1553  CG  PHE   101      28.623  27.274  36.175  1.00  0.00           C  
ATOM   1554  CD1 PHE   101      29.209  26.029  36.485  1.00  0.00           C  
ATOM   1555  HD1 PHE   101      30.274  25.969  36.711  1.00  0.00           H  
ATOM   1556  CE1 PHE   101      28.430  24.879  36.502  1.00  0.00           C  
ATOM   1557  HE1 PHE   101      28.890  23.913  36.714  1.00  0.00           H  
ATOM   1558  CZ  PHE   101      27.066  24.958  36.249  1.00  0.00           C  
ATOM   1559  HZ  PHE   101      26.465  24.049  36.258  1.00  0.00           H  
ATOM   1560  CE2 PHE   101      26.468  26.184  35.986  1.00  0.00           C  
ATOM   1561  HE2 PHE   101      25.395  26.233  35.802  1.00  0.00           H  
ATOM   1562  CD2 PHE   101      27.231  27.342  35.957  1.00  0.00           C  
ATOM   1563  HD2 PHE   101      26.755  28.303  35.766  1.00  0.00           H  
ATOM   1564  C   PHE   101      30.587  30.302  37.670  1.00  0.00           C  
ATOM   1565  O   PHE   101      30.335  31.477  37.393  1.00  0.00           O  
ATOM   1566  N   LEU   102      31.806  29.861  37.973  1.00  0.00           N  
ATOM   1567  H   LEU   102      31.883  28.906  38.293  1.00  0.00           H  
ATOM   1568  CA  LEU   102      33.029  30.641  37.827  1.00  0.00           C  
ATOM   1569  HA  LEU   102      32.794  31.672  37.566  1.00  0.00           H  
ATOM   1570  CB  LEU   102      33.799  30.634  39.170  1.00  0.00           C  
ATOM   1571  HB2 LEU   102      33.862  29.566  39.380  1.00  0.00           H  
ATOM   1572  HB3 LEU   102      34.804  31.041  39.057  1.00  0.00           H  
ATOM   1573  CG  LEU   102      33.085  31.346  40.337  1.00  0.00           C  
ATOM   1574  HG  LEU   102      32.071  30.954  40.420  1.00  0.00           H  
ATOM   1575  CD1 LEU   102      33.836  31.112  41.664  1.00  0.00           C  
ATOM   1576 HD11 LEU   102      34.850  31.503  41.582  1.00  0.00           H  
ATOM   1577 HD12 LEU   102      33.314  31.623  42.473  1.00  0.00           H  
ATOM   1578 HD13 LEU   102      33.876  30.043  41.876  1.00  0.00           H  
ATOM   1579  CD2 LEU   102      32.850  32.844  40.057  1.00  0.00           C  
ATOM   1580 HD21 LEU   102      32.231  32.955  39.167  1.00  0.00           H  
ATOM   1581 HD22 LEU   102      32.345  33.298  40.909  1.00  0.00           H  
ATOM   1582 HD23 LEU   102      33.808  33.338  39.897  1.00  0.00           H  
ATOM   1583  C   LEU   102      33.886  29.939  36.761  1.00  0.00           C  
ATOM   1584  O   LEU   102      33.886  28.710  36.673  1.00  0.00           O  
ATOM   1585  N   LEU   103      34.641  30.727  36.004  1.00  0.00           N  
ATOM   1586  H   LEU   103      34.460  31.717  36.083  1.00  0.00           H  
ATOM   1587  CA  LEU   103      35.660  30.286  35.066  1.00  0.00           C  
ATOM   1588  HA  LEU   103      35.919  29.240  35.234  1.00  0.00           H  
ATOM   1589  CB  LEU   103      35.090  30.431  33.631  1.00  0.00           C  
ATOM   1590  HB2 LEU   103      34.197  29.810  33.694  1.00  0.00           H  
ATOM   1591  HB3 LEU   103      34.802  31.463  33.432  1.00  0.00           H  
ATOM   1592  CG  LEU   103      35.994  29.918  32.483  1.00  0.00           C  
ATOM   1593  HG  LEU   103      36.544  29.045  32.835  1.00  0.00           H  
ATOM   1594  CD1 LEU   103      35.155  29.533  31.246  1.00  0.00           C  
ATOM   1595 HD11 LEU   103      34.605  30.405  30.893  1.00  0.00           H  
ATOM   1596 HD12 LEU   103      35.815  29.176  30.455  1.00  0.00           H  
ATOM   1597 HD13 LEU   103      34.452  28.744  31.515  1.00  0.00           H  
ATOM   1598  CD2 LEU   103      37.128  30.897  32.109  1.00  0.00           C  
ATOM   1599 HD21 LEU   103      37.766  31.063  32.977  1.00  0.00           H  
ATOM   1600 HD22 LEU   103      37.722  30.473  31.299  1.00  0.00           H  
ATOM   1601 HD23 LEU   103      36.699  31.845  31.787  1.00  0.00           H  
ATOM   1602  C   LEU   103      36.871  31.173  35.331  1.00  0.00           C  
ATOM   1603  O   LEU   103      36.708  32.392  35.410  1.00  0.00           O  
ATOM   1604  N   GLY   104      38.048  30.572  35.502  1.00  0.00           N  
ATOM   1605  H   GLY   104      38.121  29.568  35.420  1.00  0.00           H  
ATOM   1606  CA  GLY   104      39.250  31.326  35.808  1.00  0.00           C  
ATOM   1607  HA2 GLY   104      39.128  32.356  35.473  1.00  0.00           H  
ATOM   1608  HA3 GLY   104      39.424  31.312  36.884  1.00  0.00           H  
ATOM   1609  C   GLY   104      40.457  30.714  35.102  1.00  0.00           C  
ATOM   1610  O   GLY   104      40.532  29.497  34.924  1.00  0.00           O  
ATOM   1611  N   HID   105      41.431  31.563  34.761  1.00  0.00           N  
ATOM   1612  H   HID   105      41.234  32.547  34.874  1.00  0.00           H  
ATOM   1613  CA  HID   105      42.714  31.176  34.185  1.00  0.00           C  
ATOM   1614  HA  HID   105      42.870  30.103  34.300  1.00  0.00           H  
ATOM   1615  CB  HID   105      42.735  31.519  32.681  1.00  0.00           C  
ATOM   1616  HB2 HID   105      41.993  30.918  32.156  1.00  0.00           H  
ATOM   1617  HB3 HID   105      42.474  32.573  32.597  1.00  0.00           H  
ATOM   1618  CG  HID   105      44.045  31.336  31.938  1.00  0.00           C  
ATOM   1619  ND1 HID   105      44.859  30.220  32.052  1.00  0.00           N  
ATOM   1620  HD1 HID   105      44.664  29.395  32.601  1.00  0.00           H  
ATOM   1621  CE1 HID   105      45.947  30.427  31.308  1.00  0.00           C  
ATOM   1622  HE1 HID   105      46.700  29.638  31.320  1.00  0.00           H  
ATOM   1623  NE2 HID   105      45.914  31.589  30.670  1.00  0.00           N  
ATOM   1624  CD2 HID   105      44.712  32.174  31.073  1.00  0.00           C  
ATOM   1625  HD2 HID   105      44.433  33.158  30.699  1.00  0.00           H  
ATOM   1626  C   HID   105      43.847  31.867  34.938  1.00  0.00           C  
ATOM   1627  O   HID   105      43.760  33.070  35.178  1.00  0.00           O  
ATOM   1628  N   SER   106      44.879  31.093  35.298  1.00  0.00           N  
ATOM   1629  H   SER   106      44.714  30.100  35.215  1.00  0.00           H  
ATOM   1630  CA  SER   106      46.105  31.538  35.958  1.00  0.00           C  
ATOM   1631  HA  SER   106      46.662  30.685  36.347  1.00  0.00           H  
ATOM   1632  CB  SER   106      46.986  32.274  34.931  1.00  0.00           C  
ATOM   1633  HB2 SER   106      46.976  31.720  33.992  1.00  0.00           H  
ATOM   1634  HB3 SER   106      46.583  33.273  34.768  1.00  0.00           H  
ATOM   1635  OG  SER   106      48.312  32.374  35.403  1.00  0.00           O  
ATOM   1636  HG  SER   106      48.880  32.240  34.625  1.00  0.00           H  
ATOM   1637  C   SER   106      45.761  32.300  37.265  1.00  0.00           C  
ATOM   1638  O   SER   106      45.153  31.693  38.152  1.00  0.00           O  
ATOM   1639  N   MET   107      46.072  33.602  37.358  1.00  0.00           N  
ATOM   1640  H   MET   107      46.706  33.960  36.658  1.00  0.00           H  
ATOM   1641  CA  MET   107      45.646  34.503  38.440  1.00  0.00           C  
ATOM   1642  HA  MET   107      46.055  34.173  39.395  1.00  0.00           H  
ATOM   1643  CB  MET   107      46.166  35.924  38.146  1.00  0.00           C  
ATOM   1644  HB2 MET   107      47.235  35.833  37.952  1.00  0.00           H  
ATOM   1645  HB3 MET   107      45.661  36.262  37.242  1.00  0.00           H  
ATOM   1646  CG  MET   107      45.935  36.943  39.273  1.00  0.00           C  
ATOM   1647  HG2 MET   107      44.882  36.897  39.549  1.00  0.00           H  
ATOM   1648  HG3 MET   107      46.547  36.640  40.123  1.00  0.00           H  
ATOM   1649  SD  MET   107      46.357  38.643  38.812  1.00  0.00           S  
ATOM   1650  CE  MET   107      44.890  39.108  37.845  1.00  0.00           C  
ATOM   1651  HE1 MET   107      44.002  39.033  38.473  1.00  0.00           H  
ATOM   1652  HE2 MET   107      44.999  40.132  37.490  1.00  0.00           H  
ATOM   1653  HE3 MET   107      44.789  38.436  36.992  1.00  0.00           H  
ATOM   1654  C   MET   107      44.125  34.504  38.682  1.00  0.00           C  
ATOM   1655  O   MET   107      43.695  34.478  39.832  1.00  0.00           O  
ATOM   1656  N   GLY   108      43.343  34.458  37.598  1.00  0.00           N  
ATOM   1657  H   GLY   108      43.808  34.463  36.701  1.00  0.00           H  
ATOM   1658  CA  GLY   108      41.885  34.401  37.622  1.00  0.00           C  
ATOM   1659  HA2 GLY   108      41.510  35.226  38.226  1.00  0.00           H  
ATOM   1660  HA3 GLY   108      41.512  34.498  36.603  1.00  0.00           H  
ATOM   1661  C   GLY   108      41.384  33.089  38.210  1.00  0.00           C  
ATOM   1662  O   GLY   108      40.275  33.027  38.741  1.00  0.00           O  
ATOM   1663  N   GLY   109      42.222  32.054  38.133  1.00  0.00           N  
ATOM   1664  H   GLY   109      43.079  32.200  37.619  1.00  0.00           H  
ATOM   1665  CA  GLY   109      41.992  30.759  38.724  1.00  0.00           C  
ATOM   1666  HA2 GLY   109      40.991  30.416  38.463  1.00  0.00           H  
ATOM   1667  HA3 GLY   109      42.729  30.052  38.342  1.00  0.00           H  
ATOM   1668  C   GLY   109      42.112  30.828  40.244  1.00  0.00           C  
ATOM   1669  O   GLY   109      41.238  30.326  40.947  1.00  0.00           O  
ATOM   1670  N   ALA   110      43.157  31.498  40.747  1.00  0.00           N  
ATOM   1671  H   ALA   110      43.868  31.820  40.106  1.00  0.00           H  
ATOM   1672  CA  ALA   110      43.342  31.755  42.172  1.00  0.00           C  
ATOM   1673  HA  ALA   110      43.336  30.810  42.716  1.00  0.00           H  
ATOM   1674  CB  ALA   110      44.694  32.448  42.407  1.00  0.00           C  
ATOM   1675  HB1 ALA   110      44.713  33.399  41.876  1.00  0.00           H  
ATOM   1676  HB2 ALA   110      44.832  32.625  43.474  1.00  0.00           H  
ATOM   1677  HB3 ALA   110      45.499  31.811  42.039  1.00  0.00           H  
ATOM   1678  C   ALA   110      42.199  32.634  42.738  1.00  0.00           C  
ATOM   1679  O   ALA   110      41.670  32.308  43.798  1.00  0.00           O  
ATOM   1680  N   ILE   111      41.803  33.695  42.006  1.00  0.00           N  
ATOM   1681  H   ILE   111      42.383  33.939  41.216  1.00  0.00           H  
ATOM   1682  CA  ILE   111      40.669  34.576  42.340  1.00  0.00           C  
ATOM   1683  HA  ILE   111      40.764  34.963  43.355  1.00  0.00           H  
ATOM   1684  CB  ILE   111      40.508  35.765  41.343  1.00  0.00           C  
ATOM   1685  HB  ILE   111      40.503  35.341  40.339  1.00  0.00           H  
ATOM   1686  CG2 ILE   111      39.226  36.602  41.556  1.00  0.00           C  
ATOM   1687 HG21 ILE   111      39.231  37.025  42.560  1.00  0.00           H  
ATOM   1688 HG22 ILE   111      39.192  37.407  40.823  1.00  0.00           H  
ATOM   1689 HG23 ILE   111      38.351  35.963  41.436  1.00  0.00           H  
ATOM   1690  CG1 ILE   111      41.742  36.696  41.393  1.00  0.00           C  
ATOM   1691 HG12 ILE   111      41.609  37.351  42.254  1.00  0.00           H  
ATOM   1692 HG13 ILE   111      42.612  36.059  41.553  1.00  0.00           H  
ATOM   1693  CD1 ILE   111      41.955  37.547  40.130  1.00  0.00           C  
ATOM   1694 HD11 ILE   111      41.086  38.184  39.970  1.00  0.00           H  
ATOM   1695 HD12 ILE   111      42.842  38.167  40.255  1.00  0.00           H  
ATOM   1696 HD13 ILE   111      42.089  36.892  39.269  1.00  0.00           H  
ATOM   1697  C   ILE   111      39.354  33.766  42.459  1.00  0.00           C  
ATOM   1698  O   ILE   111      38.678  33.895  43.473  1.00  0.00           O  
ATOM   1699  N   ALA   112      39.048  32.896  41.479  1.00  0.00           N  
ATOM   1700  H   ALA   112      39.629  32.905  40.653  1.00  0.00           H  
ATOM   1701  CA  ALA   112      37.874  32.015  41.495  1.00  0.00           C  
ATOM   1702  HA  ALA   112      37.002  32.661  41.585  1.00  0.00           H  
ATOM   1703  CB  ALA   112      37.784  31.250  40.163  1.00  0.00           C  
ATOM   1704  HB1 ALA   112      38.647  30.591  40.063  1.00  0.00           H  
ATOM   1705  HB2 ALA   112      36.870  30.656  40.145  1.00  0.00           H  
ATOM   1706  HB3 ALA   112      37.772  31.959  39.336  1.00  0.00           H  
ATOM   1707  C   ALA   112      37.845  31.044  42.693  1.00  0.00           C  
ATOM   1708  O   ALA   112      36.804  30.932  43.341  1.00  0.00           O  
ATOM   1709  N   ILE   113      38.986  30.404  42.997  1.00  0.00           N  
ATOM   1710  H   ILE   113      39.756  30.490  42.349  1.00  0.00           H  
ATOM   1711  CA  ILE   113      39.153  29.529  44.164  1.00  0.00           C  
ATOM   1712  HA  ILE   113      38.397  28.745  44.206  1.00  0.00           H  
ATOM   1713  CB  ILE   113      40.579  28.881  44.218  1.00  0.00           C  
ATOM   1714  HB  ILE   113      41.284  29.674  43.971  1.00  0.00           H  
ATOM   1715  CG2 ILE   113      40.979  28.239  45.570  1.00  0.00           C  
ATOM   1716 HG21 ILE   113      40.275  27.444  45.818  1.00  0.00           H  
ATOM   1717 HG22 ILE   113      41.984  27.822  45.492  1.00  0.00           H  
ATOM   1718 HG23 ILE   113      40.961  28.997  46.353  1.00  0.00           H  
ATOM   1719  CG1 ILE   113      40.764  27.841  43.089  1.00  0.00           C  
ATOM   1720 HG12 ILE   113      40.252  26.931  43.402  1.00  0.00           H  
ATOM   1721 HG13 ILE   113      40.281  28.242  42.198  1.00  0.00           H  
ATOM   1722  CD1 ILE   113      42.235  27.518  42.772  1.00  0.00           C  
ATOM   1723 HD11 ILE   113      42.720  27.116  43.662  1.00  0.00           H  
ATOM   1724 HD12 ILE   113      42.281  26.781  41.970  1.00  0.00           H  
ATOM   1725 HD13 ILE   113      42.748  28.427  42.459  1.00  0.00           H  
ATOM   1726  C   ILE   113      38.867  30.279  45.484  1.00  0.00           C  
ATOM   1727  O   ILE   113      38.094  29.793  46.314  1.00  0.00           O  
ATOM   1728  N   LEU   114      39.462  31.469  45.633  1.00  0.00           N  
ATOM   1729  H   LEU   114      40.162  31.734  44.955  1.00  0.00           H  
ATOM   1730  CA  LEU   114      39.256  32.334  46.789  1.00  0.00           C  
ATOM   1731  HA  LEU   114      39.334  31.751  47.707  1.00  0.00           H  
ATOM   1732  CB  LEU   114      40.322  33.448  46.821  1.00  0.00           C  
ATOM   1733  HB2 LEU   114      40.255  33.850  45.810  1.00  0.00           H  
ATOM   1734  HB3 LEU   114      40.086  34.232  47.540  1.00  0.00           H  
ATOM   1735  CG  LEU   114      41.757  32.931  47.075  1.00  0.00           C  
ATOM   1736  HG  LEU   114      41.983  32.160  46.338  1.00  0.00           H  
ATOM   1737  CD1 LEU   114      42.794  34.069  46.963  1.00  0.00           C  
ATOM   1738 HD11 LEU   114      42.569  34.840  47.700  1.00  0.00           H  
ATOM   1739 HD12 LEU   114      43.792  33.671  47.147  1.00  0.00           H  
ATOM   1740 HD13 LEU   114      42.755  34.500  45.963  1.00  0.00           H  
ATOM   1741  CD2 LEU   114      41.873  32.164  48.405  1.00  0.00           C  
ATOM   1742 HD21 LEU   114      41.203  31.305  48.389  1.00  0.00           H  
ATOM   1743 HD22 LEU   114      42.899  31.820  48.539  1.00  0.00           H  
ATOM   1744 HD23 LEU   114      41.600  32.822  49.230  1.00  0.00           H  
ATOM   1745  C   LEU   114      37.803  32.891  46.858  1.00  0.00           C  
ATOM   1746  O   LEU   114      37.259  32.962  47.960  1.00  0.00           O  
ATOM   1747  N   THR   115      37.168  33.213  45.716  1.00  0.00           N  
ATOM   1748  H   THR   115      37.750  33.280  44.893  1.00  0.00           H  
ATOM   1749  CA  THR   115      35.747  33.590  45.600  1.00  0.00           C  
ATOM   1750  HA  THR   115      35.524  34.413  46.279  1.00  0.00           H  
ATOM   1751  CB  THR   115      35.372  34.022  44.154  1.00  0.00           C  
ATOM   1752  HB  THR   115      35.765  33.245  43.498  1.00  0.00           H  
ATOM   1753  CG2 THR   115      33.878  34.224  43.869  1.00  0.00           C  
ATOM   1754 HG21 THR   115      33.485  35.000  44.525  1.00  0.00           H  
ATOM   1755 HG22 THR   115      33.743  34.523  42.830  1.00  0.00           H  
ATOM   1756 HG23 THR   115      33.344  33.291  44.050  1.00  0.00           H  
ATOM   1757  OG1 THR   115      36.023  35.244  43.853  1.00  0.00           O  
ATOM   1758  HG1 THR   115      35.796  35.516  42.961  1.00  0.00           H  
ATOM   1759  C   THR   115      34.801  32.487  46.115  1.00  0.00           C  
ATOM   1760  O   THR   115      33.912  32.776  46.920  1.00  0.00           O  
ATOM   1761  N   ALA   116      35.040  31.238  45.703  1.00  0.00           N  
ATOM   1762  H   ALA   116      35.759  31.087  45.010  1.00  0.00           H  
ATOM   1763  CA  ALA   116      34.253  30.093  46.141  1.00  0.00           C  
ATOM   1764  HA  ALA   116      33.205  30.341  45.977  1.00  0.00           H  
ATOM   1765  CB  ALA   116      34.610  28.876  45.274  1.00  0.00           C  
ATOM   1766  HB1 ALA   116      35.655  28.609  45.434  1.00  0.00           H  
ATOM   1767  HB2 ALA   116      33.975  28.034  45.549  1.00  0.00           H  
ATOM   1768  HB3 ALA   116      34.455  29.119  44.223  1.00  0.00           H  
ATOM   1769  C   ALA   116      34.416  29.764  47.636  1.00  0.00           C  
ATOM   1770  O   ALA   116      33.445  29.353  48.270  1.00  0.00           O  
ATOM   1771  N   ALA   117      35.618  29.974  48.190  1.00  0.00           N  
ATOM   1772  H   ALA   117      36.380  30.222  47.575  1.00  0.00           H  
ATOM   1773  CA  ALA   117      35.911  29.774  49.611  1.00  0.00           C  
ATOM   1774  HA  ALA   117      35.575  28.770  49.871  1.00  0.00           H  
ATOM   1775  CB  ALA   117      37.429  29.854  49.828  1.00  0.00           C  
ATOM   1776  HB1 ALA   117      37.780  30.855  49.580  1.00  0.00           H  
ATOM   1777  HB2 ALA   117      37.660  29.636  50.871  1.00  0.00           H  
ATOM   1778  HB3 ALA   117      37.927  29.126  49.187  1.00  0.00           H  
ATOM   1779  C   ALA   117      35.168  30.754  50.535  1.00  0.00           C  
ATOM   1780  O   ALA   117      34.864  30.387  51.670  1.00  0.00           O  
ATOM   1781  N   GLU   118      34.882  31.968  50.044  1.00  0.00           N  
ATOM   1782  H   GLU   118      35.314  32.233  49.171  1.00  0.00           H  
ATOM   1783  CA  GLU   118      34.162  32.990  50.800  1.00  0.00           C  
ATOM   1784  HA  GLU   118      34.330  32.850  51.868  1.00  0.00           H  
ATOM   1785  CB  GLU   118      34.661  34.398  50.401  1.00  0.00           C  
ATOM   1786  HB2 GLU   118      35.746  34.402  50.511  1.00  0.00           H  
ATOM   1787  HB3 GLU   118      34.402  34.550  49.353  1.00  0.00           H  
ATOM   1788  CG  GLU   118      34.051  35.538  51.255  1.00  0.00           C  
ATOM   1789  HG2 GLU   118      33.053  35.636  50.830  1.00  0.00           H  
ATOM   1790  HG3 GLU   118      33.972  35.237  52.300  1.00  0.00           H  
ATOM   1791  CD  GLU   118      34.776  36.876  51.165  1.00  0.00           C  
ATOM   1792  OE1 GLU   118      36.011  36.875  50.998  1.00  0.00           O  
ATOM   1793  OE2 GLU   118      34.105  37.907  51.369  1.00  0.00           O  
ATOM   1794  C   GLU   118      32.632  32.816  50.766  1.00  0.00           C  
ATOM   1795  O   GLU   118      31.944  33.336  51.646  1.00  0.00           O  
ATOM   1796  N   ARG   119      32.119  32.043  49.805  1.00  0.00           N  
ATOM   1797  H   ARG   119      32.750  31.697  49.096  1.00  0.00           H  
ATOM   1798  CA  ARG   119      30.703  31.709  49.693  1.00  0.00           C  
ATOM   1799  HA  ARG   119      30.173  31.983  50.605  1.00  0.00           H  
ATOM   1800  CB  ARG   119      30.089  32.498  48.504  1.00  0.00           C  
ATOM   1801  HB2 ARG   119      30.652  32.169  47.630  1.00  0.00           H  
ATOM   1802  HB3 ARG   119      29.063  32.139  48.430  1.00  0.00           H  
ATOM   1803  CG  ARG   119      30.092  34.036  48.568  1.00  0.00           C  
ATOM   1804  HG2 ARG   119      31.069  34.344  48.942  1.00  0.00           H  
ATOM   1805  HG3 ARG   119      29.961  34.404  47.551  1.00  0.00           H  
ATOM   1806  CD  ARG   119      28.992  34.617  49.469  1.00  0.00           C  
ATOM   1807  HD2 ARG   119      28.023  34.253  49.128  1.00  0.00           H  
ATOM   1808  HD3 ARG   119      29.162  34.290  50.495  1.00  0.00           H  
ATOM   1809  NE  ARG   119      28.982  36.087  49.438  1.00  0.00           N  
ATOM   1810  HE  ARG   119      29.502  36.513  50.192  1.00  0.00           H  
ATOM   1811  CZ  ARG   119      28.385  36.887  48.538  1.00  0.00           C  
ATOM   1812  NH1 ARG   119      27.665  36.403  47.526  1.00  0.00           N  
ATOM   1813 HH11 ARG   119      27.556  35.404  47.420  1.00  0.00           H  
ATOM   1814 HH12 ARG   119      27.232  37.037  46.870  1.00  0.00           H  
ATOM   1815  NH2 ARG   119      28.505  38.206  48.665  1.00  0.00           N  
ATOM   1816 HH21 ARG   119      29.040  38.589  49.431  1.00  0.00           H  
ATOM   1817 HH22 ARG   119      28.061  38.817  47.995  1.00  0.00           H  
ATOM   1818  C   ARG   119      30.527  30.188  49.502  1.00  0.00           C  
ATOM   1819  O   ARG   119      30.254  29.750  48.379  1.00  0.00           O  
ATOM   1820  N   PRO   120      30.686  29.386  50.579  1.00  0.00           N  
ATOM   1821  CD  PRO   120      31.070  29.771  51.939  1.00  0.00           C  
ATOM   1822  HD2 PRO   120      30.180  30.090  52.481  1.00  0.00           H  
ATOM   1823  HD3 PRO   120      31.780  30.597  51.887  1.00  0.00           H  
ATOM   1824  CG  PRO   120      31.689  28.512  52.524  1.00  0.00           C  
ATOM   1825  HG2 PRO   120      31.604  28.499  53.611  1.00  0.00           H  
ATOM   1826  HG3 PRO   120      32.738  28.422  52.242  1.00  0.00           H  
ATOM   1827  CB  PRO   120      30.861  27.409  51.890  1.00  0.00           C  
ATOM   1828  HB2 PRO   120      29.956  27.219  52.466  1.00  0.00           H  
ATOM   1829  HB3 PRO   120      31.437  26.487  51.804  1.00  0.00           H  
ATOM   1830  CA  PRO   120      30.490  27.931  50.485  1.00  0.00           C  
ATOM   1831  HA  PRO   120      31.191  27.559  49.737  1.00  0.00           H  
ATOM   1832  C   PRO   120      29.063  27.515  50.100  1.00  0.00           C  
ATOM   1833  O   PRO   120      28.099  28.013  50.684  1.00  0.00           O  
ATOM   1834  N   GLY   121      28.957  26.605  49.127  1.00  0.00           N  
ATOM   1835  H   GLY   121      29.807  26.304  48.671  1.00  0.00           H  
ATOM   1836  CA  GLY   121      27.687  26.021  48.686  1.00  0.00           C  
ATOM   1837  HA2 GLY   121      27.910  25.100  48.147  1.00  0.00           H  
ATOM   1838  HA3 GLY   121      27.098  25.788  49.573  1.00  0.00           H  
ATOM   1839  C   GLY   121      26.875  26.947  47.777  1.00  0.00           C  
ATOM   1840  O   GLY   121      25.747  26.619  47.413  1.00  0.00           O  
ATOM   1841  N   HID   122      27.438  28.104  47.431  1.00  0.00           N  
ATOM   1842  H   HID   122      28.385  28.260  47.745  1.00  0.00           H  
ATOM   1843  CA  HID   122      26.772  29.165  46.692  1.00  0.00           C  
ATOM   1844  HA  HID   122      25.716  29.237  46.951  1.00  0.00           H  
ATOM   1845  CB  HID   122      27.468  30.477  47.094  1.00  0.00           C  
ATOM   1846  HB2 HID   122      27.537  30.406  48.180  1.00  0.00           H  
ATOM   1847  HB3 HID   122      28.471  30.543  46.671  1.00  0.00           H  
ATOM   1848  CG  HID   122      26.784  31.784  46.789  1.00  0.00           C  
ATOM   1849  ND1 HID   122      25.551  32.146  47.310  1.00  0.00           N  
ATOM   1850  HD1 HID   122      24.950  31.573  47.884  1.00  0.00           H  
ATOM   1851  CE1 HID   122      25.300  33.395  46.914  1.00  0.00           C  
ATOM   1852  HE1 HID   122      24.350  33.821  47.233  1.00  0.00           H  
ATOM   1853  NE2 HID   122      26.283  33.907  46.181  1.00  0.00           N  
ATOM   1854  CD2 HID   122      27.219  32.878  46.073  1.00  0.00           C  
ATOM   1855  HD2 HID   122      28.125  33.024  45.485  1.00  0.00           H  
ATOM   1856  C   HID   122      26.816  28.934  45.186  1.00  0.00           C  
ATOM   1857  O   HID   122      25.853  29.238  44.480  1.00  0.00           O  
ATOM   1858  N   PHE   123      27.939  28.377  44.736  1.00  0.00           N  
ATOM   1859  H   PHE   123      28.656  28.144  45.409  1.00  0.00           H  
ATOM   1860  CA  PHE   123      28.219  28.162  43.334  1.00  0.00           C  
ATOM   1861  HA  PHE   123      27.632  28.845  42.722  1.00  0.00           H  
ATOM   1862  CB  PHE   123      29.716  28.420  43.063  1.00  0.00           C  
ATOM   1863  HB2 PHE   123      30.423  27.820  43.637  1.00  0.00           H  
ATOM   1864  HB3 PHE   123      29.827  28.194  42.002  1.00  0.00           H  
ATOM   1865  CG  PHE   123      30.129  29.871  43.245  1.00  0.00           C  
ATOM   1866  CD1 PHE   123      29.813  30.819  42.250  1.00  0.00           C  
ATOM   1867  HD1 PHE   123      29.356  30.493  41.316  1.00  0.00           H  
ATOM   1868  CE1 PHE   123      30.083  32.165  42.459  1.00  0.00           C  
ATOM   1869  HE1 PHE   123      29.849  32.890  41.680  1.00  0.00           H  
ATOM   1870  CZ  PHE   123      30.648  32.587  43.653  1.00  0.00           C  
ATOM   1871  HZ  PHE   123      30.856  33.645  43.807  1.00  0.00           H  
ATOM   1872  CE2 PHE   123      30.949  31.668  44.650  1.00  0.00           C  
ATOM   1873  HE2 PHE   123      31.403  32.011  45.580  1.00  0.00           H  
ATOM   1874  CD2 PHE   123      30.675  30.319  44.468  1.00  0.00           C  
ATOM   1875  HD2 PHE   123      30.882  29.608  45.268  1.00  0.00           H  
ATOM   1876  C   PHE   123      27.804  26.762  42.882  1.00  0.00           C  
ATOM   1877  O   PHE   123      27.921  25.799  43.643  1.00  0.00           O  
ATOM   1878  N   ALA   124      27.353  26.684  41.627  1.00  0.00           N  
ATOM   1879  H   ALA   124      27.208  27.555  41.137  1.00  0.00           H  
ATOM   1880  CA  ALA   124      27.021  25.443  40.941  1.00  0.00           C  
ATOM   1881  HA  ALA   124      26.533  24.741  41.617  1.00  0.00           H  
ATOM   1882  CB  ALA   124      26.061  25.770  39.801  1.00  0.00           C  
ATOM   1883  HB1 ALA   124      26.540  26.464  39.111  1.00  0.00           H  
ATOM   1884  HB2 ALA   124      25.800  24.854  39.271  1.00  0.00           H  
ATOM   1885  HB3 ALA   124      25.157  26.225  40.206  1.00  0.00           H  
ATOM   1886  C   ALA   124      28.300  24.749  40.411  1.00  0.00           C  
ATOM   1887  O   ALA   124      28.282  23.526  40.276  1.00  0.00           O  
ATOM   1888  N   GLY   125      29.392  25.495  40.155  1.00  0.00           N  
ATOM   1889  H   GLY   125      29.357  26.499  40.253  1.00  0.00           H  
ATOM   1890  CA  GLY   125      30.652  24.883  39.732  1.00  0.00           C  
ATOM   1891  HA2 GLY   125      31.000  24.238  40.539  1.00  0.00           H  
ATOM   1892  HA3 GLY   125      30.452  24.280  38.847  1.00  0.00           H  
ATOM   1893  C   GLY   125      31.750  25.906  39.402  1.00  0.00           C  
ATOM   1894  O   GLY   125      31.502  27.112  39.369  1.00  0.00           O  
ATOM   1895  N   MET   126      32.969  25.402  39.153  1.00  0.00           N  
ATOM   1896  H   MET   126      33.046  24.398  39.234  1.00  0.00           H  
ATOM   1897  CA  MET   126      34.186  26.172  38.891  1.00  0.00           C  
ATOM   1898  HA  MET   126      33.946  27.144  38.460  1.00  0.00           H  
ATOM   1899  CB  MET   126      34.917  26.394  40.233  1.00  0.00           C  
ATOM   1900  HB2 MET   126      34.226  26.932  40.881  1.00  0.00           H  
ATOM   1901  HB3 MET   126      35.112  25.406  40.651  1.00  0.00           H  
ATOM   1902  CG  MET   126      36.235  27.174  40.130  1.00  0.00           C  
ATOM   1903  HG2 MET   126      36.957  26.546  39.608  1.00  0.00           H  
ATOM   1904  HG3 MET   126      36.048  28.074  39.545  1.00  0.00           H  
ATOM   1905  SD  MET   126      36.911  27.642  41.743  1.00  0.00           S  
ATOM   1906  CE  MET   126      37.603  26.063  42.305  1.00  0.00           C  
ATOM   1907  HE1 MET   126      38.362  25.726  41.598  1.00  0.00           H  
ATOM   1908  HE2 MET   126      38.056  26.193  43.288  1.00  0.00           H  
ATOM   1909  HE3 MET   126      36.809  25.319  42.367  1.00  0.00           H  
ATOM   1910  C   MET   126      35.063  25.497  37.822  1.00  0.00           C  
ATOM   1911  O   MET   126      35.583  24.417  38.076  1.00  0.00           O  
ATOM   1912  N   VAL   127      35.258  26.127  36.660  1.00  0.00           N  
ATOM   1913  H   VAL   127      34.622  26.869  36.405  1.00  0.00           H  
ATOM   1914  CA  VAL   127      36.243  25.681  35.665  1.00  0.00           C  
ATOM   1915  HA  VAL   127      36.701  24.706  35.837  1.00  0.00           H  
ATOM   1916  CB  VAL   127      35.699  25.727  34.193  1.00  0.00           C  
ATOM   1917  HB  VAL   127      35.380  24.714  33.947  1.00  0.00           H  
ATOM   1918  CG1 VAL   127      34.533  26.704  33.959  1.00  0.00           C  
ATOM   1919 HG11 VAL   127      34.852  27.716  34.205  1.00  0.00           H  
ATOM   1920 HG12 VAL   127      34.229  26.663  32.913  1.00  0.00           H  
ATOM   1921 HG13 VAL   127      33.692  26.424  34.593  1.00  0.00           H  
ATOM   1922  CG2 VAL   127      36.765  25.893  33.087  1.00  0.00           C  
ATOM   1923 HG21 VAL   127      37.464  25.057  33.127  1.00  0.00           H  
ATOM   1924 HG22 VAL   127      36.278  25.912  32.112  1.00  0.00           H  
ATOM   1925 HG23 VAL   127      37.307  26.826  33.241  1.00  0.00           H  
ATOM   1926  C   VAL   127      37.565  26.449  35.853  1.00  0.00           C  
ATOM   1927  O   VAL   127      37.558  27.666  36.049  1.00  0.00           O  
ATOM   1928  N   LEU   128      38.675  25.710  35.809  1.00  0.00           N  
ATOM   1929  H   LEU   128      38.558  24.723  35.628  1.00  0.00           H  
ATOM   1930  CA  LEU   128      40.023  26.220  36.002  1.00  0.00           C  
ATOM   1931  HA  LEU   128      40.012  27.305  36.105  1.00  0.00           H  
ATOM   1932  CB  LEU   128      40.608  25.608  37.293  1.00  0.00           C  
ATOM   1933  HB2 LEU   128      40.441  24.545  37.114  1.00  0.00           H  
ATOM   1934  HB3 LEU   128      41.679  25.798  37.373  1.00  0.00           H  
ATOM   1935  CG  LEU   128      39.913  26.023  38.605  1.00  0.00           C  
ATOM   1936  HG  LEU   128      38.837  25.895  38.493  1.00  0.00           H  
ATOM   1937  CD1 LEU   128      40.415  25.153  39.776  1.00  0.00           C  
ATOM   1938 HD11 LEU   128      41.492  25.280  39.889  1.00  0.00           H  
ATOM   1939 HD12 LEU   128      39.916  25.457  40.696  1.00  0.00           H  
ATOM   1940 HD13 LEU   128      40.193  24.105  39.572  1.00  0.00           H  
ATOM   1941  CD2 LEU   128      40.046  27.537  38.882  1.00  0.00           C  
ATOM   1942 HD21 LEU   128      39.591  28.097  38.066  1.00  0.00           H  
ATOM   1943 HD22 LEU   128      39.541  27.781  39.817  1.00  0.00           H  
ATOM   1944 HD23 LEU   128      41.101  27.801  38.960  1.00  0.00           H  
ATOM   1945  C   LEU   128      40.881  25.823  34.794  1.00  0.00           C  
ATOM   1946  O   LEU   128      40.989  24.634  34.489  1.00  0.00           O  
ATOM   1947  N   ILE   129      41.495  26.818  34.154  1.00  0.00           N  
ATOM   1948  H   ILE   129      41.286  27.755  34.465  1.00  0.00           H  
ATOM   1949  CA  ILE   129      42.432  26.649  33.048  1.00  0.00           C  
ATOM   1950  HA  ILE   129      42.480  25.609  32.724  1.00  0.00           H  
ATOM   1951  CB  ILE   129      42.036  27.553  31.840  1.00  0.00           C  
ATOM   1952  HB  ILE   129      42.106  28.596  32.148  1.00  0.00           H  
ATOM   1953  CG2 ILE   129      42.964  27.310  30.637  1.00  0.00           C  
ATOM   1954 HG21 ILE   129      42.894  26.266  30.329  1.00  0.00           H  
ATOM   1955 HG22 ILE   129      42.664  27.953  29.810  1.00  0.00           H  
ATOM   1956 HG23 ILE   129      43.992  27.536  30.919  1.00  0.00           H  
ATOM   1957  CG1 ILE   129      40.558  27.337  31.419  1.00  0.00           C  
ATOM   1958 HG12 ILE   129      40.471  26.304  31.081  1.00  0.00           H  
ATOM   1959 HG13 ILE   129      39.949  27.479  32.311  1.00  0.00           H  
ATOM   1960  CD1 ILE   129      40.070  28.282  30.309  1.00  0.00           C  
ATOM   1961 HD11 ILE   129      40.679  28.139  29.416  1.00  0.00           H  
ATOM   1962 HD12 ILE   129      39.028  28.062  30.076  1.00  0.00           H  
ATOM   1963 HD13 ILE   129      40.157  29.314  30.646  1.00  0.00           H  
ATOM   1964  C   ILE   129      43.817  27.056  33.621  1.00  0.00           C  
ATOM   1965  O   ILE   129      44.055  28.246  33.815  1.00  0.00           O  
ATOM   1966  N   SER   130      44.683  26.088  33.962  1.00  0.00           N  
ATOM   1967  H   SER   130      44.272  25.169  34.053  1.00  0.00           H  
ATOM   1968  CA  SER   130      46.061  26.296  34.473  1.00  0.00           C  
ATOM   1969  HA  SER   130      46.371  25.449  35.086  1.00  0.00           H  
ATOM   1970  CB  SER   130      47.039  26.425  33.274  1.00  0.00           C  
ATOM   1971  HB2 SER   130      48.021  26.676  33.676  1.00  0.00           H  
ATOM   1972  HB3 SER   130      47.086  25.453  32.782  1.00  0.00           H  
ATOM   1973  OG  SER   130      46.647  27.411  32.335  1.00  0.00           O  
ATOM   1974  HG  SER   130      47.287  27.444  31.620  1.00  0.00           H  
ATOM   1975  C   SER   130      46.239  27.344  35.604  1.00  0.00           C  
ATOM   1976  O   SER   130      46.977  28.317  35.435  1.00  0.00           O  
ATOM   1977  N   PRO   131      45.506  27.165  36.726  1.00  0.00           N  
ATOM   1978  CD  PRO   131      44.760  25.955  37.092  1.00  0.00           C  
ATOM   1979  HD2 PRO   131      45.397  25.088  36.914  1.00  0.00           H  
ATOM   1980  HD3 PRO   131      43.874  25.890  36.461  1.00  0.00           H  
ATOM   1981  CG  PRO   131      44.413  26.133  38.564  1.00  0.00           C  
ATOM   1982  HG2 PRO   131      45.202  25.746  39.210  1.00  0.00           H  
ATOM   1983  HG3 PRO   131      43.470  25.646  38.813  1.00  0.00           H  
ATOM   1984  CB  PRO   131      44.292  27.642  38.680  1.00  0.00           C  
ATOM   1985  HB2 PRO   131      44.455  27.966  39.708  1.00  0.00           H  
ATOM   1986  HB3 PRO   131      43.323  28.002  38.335  1.00  0.00           H  
ATOM   1987  CA  PRO   131      45.411  28.192  37.773  1.00  0.00           C  
ATOM   1988  HA  PRO   131      45.115  29.121  37.287  1.00  0.00           H  
ATOM   1989  C   PRO   131      46.717  28.415  38.549  1.00  0.00           C  
ATOM   1990  O   PRO   131      47.539  27.505  38.677  1.00  0.00           O  
ATOM   1991  N   LEU   132      46.863  29.633  39.076  1.00  0.00           N  
ATOM   1992  H   LEU   132      46.204  30.340  38.784  1.00  0.00           H  
ATOM   1993  CA  LEU   132      47.963  30.031  39.936  1.00  0.00           C  
ATOM   1994  HA  LEU   132      48.898  29.597  39.579  1.00  0.00           H  
ATOM   1995  CB  LEU   132      48.097  31.575  39.925  1.00  0.00           C  
ATOM   1996  HB2 LEU   132      48.330  31.757  38.876  1.00  0.00           H  
ATOM   1997  HB3 LEU   132      47.154  32.059  40.177  1.00  0.00           H  
ATOM   1998  CG  LEU   132      49.227  32.154  40.812  1.00  0.00           C  
ATOM   1999  HG  LEU   132      49.022  31.870  41.844  1.00  0.00           H  
ATOM   2000  CD1 LEU   132      50.622  31.637  40.405  1.00  0.00           C  
ATOM   2001 HD11 LEU   132      50.828  31.920  39.373  1.00  0.00           H  
ATOM   2002 HD12 LEU   132      51.377  32.073  41.059  1.00  0.00           H  
ATOM   2003 HD13 LEU   132      50.649  30.551  40.496  1.00  0.00           H  
ATOM   2004  CD2 LEU   132      49.168  33.694  40.856  1.00  0.00           C  
ATOM   2005 HD21 LEU   132      48.209  34.009  41.266  1.00  0.00           H  
ATOM   2006 HD22 LEU   132      49.974  34.071  41.486  1.00  0.00           H  
ATOM   2007 HD23 LEU   132      49.281  34.091  39.847  1.00  0.00           H  
ATOM   2008  C   LEU   132      47.789  29.441  41.348  1.00  0.00           C  
ATOM   2009  O   LEU   132      47.025  29.991  42.139  1.00  0.00           O  
ATOM   2010  N   VAL   133      48.464  28.319  41.629  1.00  0.00           N  
ATOM   2011  H   VAL   133      49.104  27.944  40.942  1.00  0.00           H  
ATOM   2012  CA  VAL   133      48.255  27.564  42.868  1.00  0.00           C  
ATOM   2013  HA  VAL   133      47.858  28.148  43.698  1.00  0.00           H  
ATOM   2014  CB  VAL   133      47.313  26.338  42.624  1.00  0.00           C  
ATOM   2015  HB  VAL   133      47.204  25.808  43.571  1.00  0.00           H  
ATOM   2016  CG1 VAL   133      45.923  26.746  42.101  1.00  0.00           C  
ATOM   2017 HG11 VAL   133      46.032  27.275  41.154  1.00  0.00           H  
ATOM   2018 HG12 VAL   133      45.315  25.854  41.951  1.00  0.00           H  
ATOM   2019 HG13 VAL   133      45.438  27.398  42.828  1.00  0.00           H  
ATOM   2020  CG2 VAL   133      47.908  25.241  41.718  1.00  0.00           C  
ATOM   2021 HG21 VAL   133      48.821  24.852  42.169  1.00  0.00           H  
ATOM   2022 HG22 VAL   133      47.187  24.431  41.605  1.00  0.00           H  
ATOM   2023 HG23 VAL   133      48.138  25.662  40.739  1.00  0.00           H  
ATOM   2024  C   VAL   133      49.540  27.064  43.550  1.00  0.00           C  
ATOM   2025  O   VAL   133      49.462  26.477  44.630  1.00  0.00           O  
ATOM   2026  N   LEU   134      50.695  27.285  42.925  1.00  0.00           N  
ATOM   2027  H   LEU   134      50.659  27.798  42.056  1.00  0.00           H  
ATOM   2028  CA  LEU   134      51.988  26.814  43.394  1.00  0.00           C  
ATOM   2029  HA  LEU   134      51.991  26.702  44.478  1.00  0.00           H  
ATOM   2030  CB  LEU   134      52.264  25.427  42.752  1.00  0.00           C  
ATOM   2031  HB2 LEU   134      51.433  24.847  43.153  1.00  0.00           H  
ATOM   2032  HB3 LEU   134      52.179  25.481  41.667  1.00  0.00           H  
ATOM   2033  CG  LEU   134      53.599  24.743  43.130  1.00  0.00           C  
ATOM   2034  HG  LEU   134      54.413  25.404  42.833  1.00  0.00           H  
ATOM   2035  CD1 LEU   134      53.703  24.448  44.641  1.00  0.00           C  
ATOM   2036 HD11 LEU   134      52.890  23.785  44.939  1.00  0.00           H  
ATOM   2037 HD12 LEU   134      54.659  23.968  44.853  1.00  0.00           H  
ATOM   2038 HD13 LEU   134      53.634  25.381  45.200  1.00  0.00           H  
ATOM   2039  CD2 LEU   134      53.835  23.481  42.273  1.00  0.00           C  
ATOM   2040 HD21 LEU   134      53.871  23.758  41.219  1.00  0.00           H  
ATOM   2041 HD22 LEU   134      54.780  23.018  42.559  1.00  0.00           H  
ATOM   2042 HD23 LEU   134      53.022  22.773  42.435  1.00  0.00           H  
ATOM   2043  C   LEU   134      53.011  27.873  42.975  1.00  0.00           C  
ATOM   2044  O   LEU   134      52.867  28.469  41.903  1.00  0.00           O  
ATOM   2045  N   ALA   135      54.027  28.069  43.814  1.00  0.00           N  
ATOM   2046  H   ALA   135      53.971  27.627  44.721  1.00  0.00           H  
ATOM   2047  CA  ALA   135      55.197  28.879  43.513  1.00  0.00           C  
ATOM   2048  HA  ALA   135      55.117  29.409  42.564  1.00  0.00           H  
ATOM   2049  CB  ALA   135      55.400  29.909  44.636  1.00  0.00           C  
ATOM   2050  HB1 ALA   135      55.492  29.392  45.592  1.00  0.00           H  
ATOM   2051  HB2 ALA   135      56.308  30.481  44.445  1.00  0.00           H  
ATOM   2052  HB3 ALA   135      54.546  30.584  44.669  1.00  0.00           H  
ATOM   2053  C   ALA   135      56.407  27.942  43.409  1.00  0.00           C  
ATOM   2054  O   ALA   135      56.460  26.930  44.112  1.00  0.00           O  
ATOM   2055  N   ASN   136      57.367  28.308  42.552  1.00  0.00           N  
ATOM   2056  H   ASN   136      57.154  29.091  41.952  1.00  0.00           H  
ATOM   2057  CA  ASN   136      58.670  27.644  42.395  1.00  0.00           C  
ATOM   2058  HA  ASN   136      58.561  26.594  42.122  1.00  0.00           H  
ATOM   2059  CB  ASN   136      59.395  28.381  41.244  1.00  0.00           C  
ATOM   2060  HB2 ASN   136      58.829  28.224  40.326  1.00  0.00           H  
ATOM   2061  HB3 ASN   136      59.407  29.443  41.487  1.00  0.00           H  
ATOM   2062  CG  ASN   136      60.833  27.916  41.016  1.00  0.00           C  
ATOM   2063  OD1 ASN   136      61.072  26.752  40.704  1.00  0.00           O  
ATOM   2064  ND2 ASN   136      61.797  28.813  41.159  1.00  0.00           N  
ATOM   2065 HD21 ASN   136      62.760  28.542  41.016  1.00  0.00           H  
ATOM   2066 HD22 ASN   136      61.565  29.763  41.410  1.00  0.00           H  
ATOM   2067  C   ASN   136      59.430  27.724  43.730  1.00  0.00           C  
ATOM   2068  O   ASN   136      59.691  28.841  44.189  1.00  0.00           O  
ATOM   2069  N   PRO   137      59.699  26.562  44.367  1.00  0.00           N  
ATOM   2070  CD  PRO   137      59.564  25.206  43.829  1.00  0.00           C  
ATOM   2071  HD2 PRO   137      59.977  25.187  42.820  1.00  0.00           H  
ATOM   2072  HD3 PRO   137      58.506  24.947  43.793  1.00  0.00           H  
ATOM   2073  CG  PRO   137      60.345  24.325  44.797  1.00  0.00           C  
ATOM   2074  HG2 PRO   137      61.396  24.266  44.512  1.00  0.00           H  
ATOM   2075  HG3 PRO   137      59.924  23.320  44.837  1.00  0.00           H  
ATOM   2076  CB  PRO   137      60.170  25.041  46.128  1.00  0.00           C  
ATOM   2077  HB2 PRO   137      60.988  24.850  46.824  1.00  0.00           H  
ATOM   2078  HB3 PRO   137      59.228  24.738  46.584  1.00  0.00           H  
ATOM   2079  CA  PRO   137      60.124  26.538  45.772  1.00  0.00           C  
ATOM   2080  HA  PRO   137      59.326  27.003  46.350  1.00  0.00           H  
ATOM   2081  C   PRO   137      61.443  27.256  46.056  1.00  0.00           C  
ATOM   2082  O   PRO   137      61.617  27.808  47.143  1.00  0.00           O  
ATOM   2083  N   GLU   138      62.328  27.266  45.057  1.00  0.00           N  
ATOM   2084  H   GLU   138      62.132  26.690  44.251  1.00  0.00           H  
ATOM   2085  CA  GLU   138      63.638  27.867  45.167  1.00  0.00           C  
ATOM   2086  HA  GLU   138      64.017  27.751  46.183  1.00  0.00           H  
ATOM   2087  CB  GLU   138      64.622  27.183  44.193  1.00  0.00           C  
ATOM   2088  HB2 GLU   138      65.598  27.633  44.377  1.00  0.00           H  
ATOM   2089  HB3 GLU   138      64.650  26.130  44.475  1.00  0.00           H  
ATOM   2090  CG  GLU   138      64.274  27.304  42.697  1.00  0.00           C  
ATOM   2091  HG2 GLU   138      63.311  26.817  42.541  1.00  0.00           H  
ATOM   2092  HG3 GLU   138      64.187  28.365  42.464  1.00  0.00           H  
ATOM   2093  CD  GLU   138      65.319  26.667  41.784  1.00  0.00           C  
ATOM   2094  OE1 GLU   138      65.834  25.583  42.119  1.00  0.00           O  
ATOM   2095  OE2 GLU   138      65.614  27.266  40.731  1.00  0.00           O  
ATOM   2096  C   GLU   138      63.700  29.388  45.113  1.00  0.00           C  
ATOM   2097  O   GLU   138      64.742  29.968  45.438  1.00  0.00           O  
ATOM   2098  N   SER   139      62.594  30.011  44.726  1.00  0.00           N  
ATOM   2099  H   SER   139      61.825  29.453  44.382  1.00  0.00           H  
ATOM   2100  CA  SER   139      62.503  31.448  44.612  1.00  0.00           C  
ATOM   2101  HA  SER   139      63.419  31.924  44.962  1.00  0.00           H  
ATOM   2102  CB  SER   139      62.300  31.804  43.118  1.00  0.00           C  
ATOM   2103  HB2 SER   139      62.216  32.888  43.046  1.00  0.00           H  
ATOM   2104  HB3 SER   139      63.186  31.472  42.576  1.00  0.00           H  
ATOM   2105  OG  SER   139      61.145  31.200  42.552  1.00  0.00           O  
ATOM   2106  HG  SER   139      61.071  31.454  41.629  1.00  0.00           H  
ATOM   2107  C   SER   139      61.474  32.069  45.557  1.00  0.00           C  
ATOM   2108  O   SER   139      61.093  33.225  45.376  1.00  0.00           O  
ATOM   2109  N   ALA   140      61.071  31.298  46.565  1.00  0.00           N  
ATOM   2110  H   ALA   140      61.405  30.345  46.591  1.00  0.00           H  
ATOM   2111  CA  ALA   140      60.118  31.719  47.570  1.00  0.00           C  
ATOM   2112  HA  ALA   140      60.102  32.807  47.633  1.00  0.00           H  
ATOM   2113  CB  ALA   140      58.713  31.228  47.166  1.00  0.00           C  
ATOM   2114  HB1 ALA   140      58.711  30.139  47.108  1.00  0.00           H  
ATOM   2115  HB2 ALA   140      57.986  31.553  47.910  1.00  0.00           H  
ATOM   2116  HB3 ALA   140      58.448  31.643  46.194  1.00  0.00           H  
ATOM   2117  C   ALA   140      60.551  31.210  48.966  1.00  0.00           C  
ATOM   2118  O   ALA   140      59.694  30.941  49.809  1.00  0.00           O  
ATOM   2119  N   THR   141      61.868  31.077  49.199  1.00  0.00           N  
ATOM   2120  H   THR   141      62.486  31.179  48.406  1.00  0.00           H  
ATOM   2121  CA  THR   141      62.459  30.753  50.505  1.00  0.00           C  
ATOM   2122  HA  THR   141      61.934  29.973  51.057  1.00  0.00           H  
ATOM   2123  CB  THR   141      63.953  30.336  50.354  1.00  0.00           C  
ATOM   2124  HB  THR   141      64.270  29.913  51.308  1.00  0.00           H  
ATOM   2125  CG2 THR   141      64.202  29.313  49.232  1.00  0.00           C  
ATOM   2126 HG21 THR   141      63.887  29.735  48.278  1.00  0.00           H  
ATOM   2127 HG22 THR   141      65.264  29.072  49.189  1.00  0.00           H  
ATOM   2128 HG23 THR   141      63.632  28.406  49.434  1.00  0.00           H  
ATOM   2129  OG1 THR   141      64.852  31.423  50.195  1.00  0.00           O  
ATOM   2130  HG1 THR   141      65.748  31.087  50.109  1.00  0.00           H  
ATOM   2131  C   THR   141      62.347  31.969  51.478  1.00  0.00           C  
ATOM   2132  O   THR   141      62.066  33.081  51.024  1.00  0.00           O  
ATOM   2133  N   THR   142      62.593  31.778  52.787  1.00  0.00           N  
ATOM   2134  H   THR   142      62.753  30.824  53.081  1.00  0.00           H  
ATOM   2135  CA  THR   142      62.603  32.839  53.816  1.00  0.00           C  
ATOM   2136  HA  THR   142      61.619  33.304  53.876  1.00  0.00           H  
ATOM   2137  CB  THR   142      62.947  32.227  55.200  1.00  0.00           C  
ATOM   2138  HB  THR   142      63.107  33.045  55.902  1.00  0.00           H  
ATOM   2139  CG2 THR   142      61.830  31.312  55.727  1.00  0.00           C  
ATOM   2140 HG21 THR   142      61.670  30.492  55.026  1.00  0.00           H  
ATOM   2141 HG22 THR   142      62.118  30.908  56.698  1.00  0.00           H  
ATOM   2142 HG23 THR   142      60.909  31.885  55.831  1.00  0.00           H  
ATOM   2143  OG1 THR   142      64.129  31.437  55.129  1.00  0.00           O  
ATOM   2144  HG1 THR   142      64.321  31.069  55.995  1.00  0.00           H  
ATOM   2145  C   THR   142      63.609  33.971  53.488  1.00  0.00           C  
ATOM   2146  O   THR   142      63.291  35.143  53.693  1.00  0.00           O  
ATOM   2147  N   PHE   143      64.760  33.609  52.903  1.00  0.00           N  
ATOM   2148  H   PHE   143      64.992  32.626  52.934  1.00  0.00           H  
ATOM   2149  CA  PHE   143      65.750  34.537  52.368  1.00  0.00           C  
ATOM   2150  HA  PHE   143      65.929  35.343  53.079  1.00  0.00           H  
ATOM   2151  CB  PHE   143      67.085  33.796  52.114  1.00  0.00           C  
ATOM   2152  HB2 PHE   143      67.472  33.659  53.124  1.00  0.00           H  
ATOM   2153  HB3 PHE   143      66.986  32.824  51.630  1.00  0.00           H  
ATOM   2154  CG  PHE   143      68.148  34.562  51.340  1.00  0.00           C  
ATOM   2155  CD1 PHE   143      68.926  35.546  51.988  1.00  0.00           C  
ATOM   2156  HD1 PHE   143      68.827  35.700  53.062  1.00  0.00           H  
ATOM   2157  CE1 PHE   143      69.819  36.317  51.255  1.00  0.00           C  
ATOM   2158  HE1 PHE   143      70.432  37.061  51.763  1.00  0.00           H  
ATOM   2159  CZ  PHE   143      69.933  36.143  49.881  1.00  0.00           C  
ATOM   2160  HZ  PHE   143      70.643  36.748  49.318  1.00  0.00           H  
ATOM   2161  CE2 PHE   143      69.148  35.203  49.225  1.00  0.00           C  
ATOM   2162  HE2 PHE   143      69.240  35.081  48.146  1.00  0.00           H  
ATOM   2163  CD2 PHE   143      68.250  34.421  49.938  1.00  0.00           C  
ATOM   2164  HD2 PHE   143      67.624  33.697  49.416  1.00  0.00           H  
ATOM   2165  C   PHE   143      65.228  35.306  51.124  1.00  0.00           C  
ATOM   2166  O   PHE   143      65.320  36.534  51.105  1.00  0.00           O  
ATOM   2167  N   LYS   144      64.660  34.597  50.126  1.00  0.00           N  
ATOM   2168  H   LYS   144      64.696  33.590  50.207  1.00  0.00           H  
ATOM   2169  CA  LYS   144      64.107  35.182  48.884  1.00  0.00           C  
ATOM   2170  HA  LYS   144      64.853  35.824  48.416  1.00  0.00           H  
ATOM   2171  CB  LYS   144      63.717  34.069  47.886  1.00  0.00           C  
ATOM   2172  HB2 LYS   144      62.981  33.442  48.389  1.00  0.00           H  
ATOM   2173  HB3 LYS   144      63.252  34.562  47.033  1.00  0.00           H  
ATOM   2174  CG  LYS   144      64.891  33.191  47.395  1.00  0.00           C  
ATOM   2175  HG2 LYS   144      65.442  32.877  48.282  1.00  0.00           H  
ATOM   2176  HG3 LYS   144      64.451  32.317  46.914  1.00  0.00           H  
ATOM   2177  CD  LYS   144      65.852  33.888  46.413  1.00  0.00           C  
ATOM   2178  HD2 LYS   144      65.277  34.151  45.526  1.00  0.00           H  
ATOM   2179  HD3 LYS   144      66.209  34.797  46.897  1.00  0.00           H  
ATOM   2180  CE  LYS   144      67.059  33.015  46.003  1.00  0.00           C  
ATOM   2181  HE2 LYS   144      67.788  33.672  45.528  1.00  0.00           H  
ATOM   2182  HE3 LYS   144      67.485  32.601  46.917  1.00  0.00           H  
ATOM   2183  NZ  LYS   144      66.713  31.916  45.080  1.00  0.00           N  
ATOM   2184  HZ1 LYS   144      66.319  32.299  44.233  1.00  0.00           H  
ATOM   2185  HZ2 LYS   144      67.546  31.389  44.856  1.00  0.00           H  
ATOM   2186  HZ3 LYS   144      66.038  31.306  45.520  1.00  0.00           H  
ATOM   2187  C   LYS   144      62.935  36.143  49.167  1.00  0.00           C  
ATOM   2188  O   LYS   144      62.862  37.209  48.555  1.00  0.00           O  
ATOM   2189  N   VAL   145      62.078  35.775  50.129  1.00  0.00           N  
ATOM   2190  H   VAL   145      62.149  34.823  50.460  1.00  0.00           H  
ATOM   2191  CA  VAL   145      60.988  36.606  50.636  1.00  0.00           C  
ATOM   2192  HA  VAL   145      60.395  37.053  49.839  1.00  0.00           H  
ATOM   2193  CB  VAL   145      60.038  35.792  51.567  1.00  0.00           C  
ATOM   2194  HB  VAL   145      60.682  35.204  52.221  1.00  0.00           H  
ATOM   2195  CG1 VAL   145      59.060  36.626  52.422  1.00  0.00           C  
ATOM   2196 HG11 VAL   145      58.416  37.213  51.768  1.00  0.00           H  
ATOM   2197 HG12 VAL   145      58.449  35.959  53.030  1.00  0.00           H  
ATOM   2198 HG13 VAL   145      59.625  37.294  53.072  1.00  0.00           H  
ATOM   2199  CG2 VAL   145      59.232  34.766  50.746  1.00  0.00           C  
ATOM   2200 HG21 VAL   145      59.917  34.078  50.249  1.00  0.00           H  
ATOM   2201 HG22 VAL   145      58.574  34.205  51.410  1.00  0.00           H  
ATOM   2202 HG23 VAL   145      58.635  35.287  49.998  1.00  0.00           H  
ATOM   2203  C   VAL   145      61.497  37.887  51.332  1.00  0.00           C  
ATOM   2204  O   VAL   145      61.025  38.975  50.999  1.00  0.00           O  
ATOM   2205  N   LEU   146      62.472  37.751  52.245  1.00  0.00           N  
ATOM   2206  H   LEU   146      62.724  36.812  52.521  1.00  0.00           H  
ATOM   2207  CA  LEU   146      63.109  38.875  52.939  1.00  0.00           C  
ATOM   2208  HA  LEU   146      62.356  39.497  53.423  1.00  0.00           H  
ATOM   2209  CB  LEU   146      64.072  38.332  54.022  1.00  0.00           C  
ATOM   2210  HB2 LEU   146      63.387  37.759  54.646  1.00  0.00           H  
ATOM   2211  HB3 LEU   146      64.810  37.660  53.583  1.00  0.00           H  
ATOM   2212  CG  LEU   146      64.792  39.394  54.887  1.00  0.00           C  
ATOM   2213  HG  LEU   146      65.399  40.013  54.226  1.00  0.00           H  
ATOM   2214  CD1 LEU   146      63.801  40.288  55.663  1.00  0.00           C  
ATOM   2215 HD11 LEU   146      63.194  39.669  56.324  1.00  0.00           H  
ATOM   2216 HD12 LEU   146      64.355  41.016  56.255  1.00  0.00           H  
ATOM   2217 HD13 LEU   146      63.154  40.809  54.959  1.00  0.00           H  
ATOM   2218  CD2 LEU   146      65.830  38.731  55.817  1.00  0.00           C  
ATOM   2219 HD21 LEU   146      66.573  38.204  55.217  1.00  0.00           H  
ATOM   2220 HD22 LEU   146      66.324  39.496  56.416  1.00  0.00           H  
ATOM   2221 HD23 LEU   146      65.328  38.022  56.476  1.00  0.00           H  
ATOM   2222  C   LEU   146      63.811  39.834  51.942  1.00  0.00           C  
ATOM   2223  O   LEU   146      63.603  41.043  52.036  1.00  0.00           O  
ATOM   2224  N   ALA   147      64.575  39.288  50.978  1.00  0.00           N  
ATOM   2225  H   ALA   147      64.736  38.293  51.052  1.00  0.00           H  
ATOM   2226  CA  ALA   147      65.257  40.027  49.903  1.00  0.00           C  
ATOM   2227  HA  ALA   147      65.957  40.717  50.375  1.00  0.00           H  
ATOM   2228  CB  ALA   147      66.050  39.052  49.019  1.00  0.00           C  
ATOM   2229  HB1 ALA   147      65.363  38.360  48.533  1.00  0.00           H  
ATOM   2230  HB2 ALA   147      66.598  39.611  48.261  1.00  0.00           H  
ATOM   2231  HB3 ALA   147      66.753  38.491  49.635  1.00  0.00           H  
ATOM   2232  C   ALA   147      64.279  40.880  49.062  1.00  0.00           C  
ATOM   2233  O   ALA   147      64.529  42.071  48.874  1.00  0.00           O  
ATOM   2234  N   ALA   148      63.164  40.276  48.618  1.00  0.00           N  
ATOM   2235  H   ALA   148      63.087  39.280  48.773  1.00  0.00           H  
ATOM   2236  CA  ALA   148      62.097  40.948  47.867  1.00  0.00           C  
ATOM   2237  HA  ALA   148      62.553  41.435  47.005  1.00  0.00           H  
ATOM   2238  CB  ALA   148      61.085  39.907  47.365  1.00  0.00           C  
ATOM   2239  HB1 ALA   148      60.614  39.417  48.217  1.00  0.00           H  
ATOM   2240  HB2 ALA   148      60.323  40.401  46.764  1.00  0.00           H  
ATOM   2241  HB3 ALA   148      61.600  39.162  46.758  1.00  0.00           H  
ATOM   2242  C   ALA   148      61.383  42.040  48.690  1.00  0.00           C  
ATOM   2243  O   ALA   148      61.171  43.134  48.172  1.00  0.00           O  
ATOM   2244  N   LYS   149      61.042  41.755  49.955  1.00  0.00           N  
ATOM   2245  H   LYS   149      61.174  40.807  50.278  1.00  0.00           H  
ATOM   2246  CA  LYS   149      60.375  42.709  50.850  1.00  0.00           C  
ATOM   2247  HA  LYS   149      59.548  43.191  50.331  1.00  0.00           H  
ATOM   2248  CB  LYS   149      59.819  41.974  52.087  1.00  0.00           C  
ATOM   2249  HB2 LYS   149      60.603  41.315  52.461  1.00  0.00           H  
ATOM   2250  HB3 LYS   149      59.586  42.725  52.842  1.00  0.00           H  
ATOM   2251  CG  LYS   149      58.557  41.146  51.779  1.00  0.00           C  
ATOM   2252  HG2 LYS   149      57.806  41.822  51.371  1.00  0.00           H  
ATOM   2253  HG3 LYS   149      58.822  40.401  51.028  1.00  0.00           H  
ATOM   2254  CD  LYS   149      57.990  40.441  53.022  1.00  0.00           C  
ATOM   2255  HD2 LYS   149      58.721  39.701  53.350  1.00  0.00           H  
ATOM   2256  HD3 LYS   149      57.859  41.191  53.802  1.00  0.00           H  
ATOM   2257  CE  LYS   149      56.642  39.745  52.747  1.00  0.00           C  
ATOM   2258  HE2 LYS   149      55.943  40.496  52.379  1.00  0.00           H  
ATOM   2259  HE3 LYS   149      56.803  38.990  51.977  1.00  0.00           H  
ATOM   2260  NZ  LYS   149      56.086  39.105  53.953  1.00  0.00           N  
ATOM   2261  HZ1 LYS   149      55.937  39.803  54.667  1.00  0.00           H  
ATOM   2262  HZ2 LYS   149      55.207  38.663  53.725  1.00  0.00           H  
ATOM   2263  HZ3 LYS   149      56.734  38.408  54.294  1.00  0.00           H  
ATOM   2264  C   LYS   149      61.264  43.908  51.254  1.00  0.00           C  
ATOM   2265  O   LYS   149      60.731  45.003  51.418  1.00  0.00           O  
ATOM   2266  N   VAL   150      62.587  43.721  51.374  1.00  0.00           N  
ATOM   2267  H   VAL   150      62.931  42.772  51.415  1.00  0.00           H  
ATOM   2268  CA  VAL   150      63.551  44.820  51.539  1.00  0.00           C  
ATOM   2269  HA  VAL   150      63.225  45.563  52.266  1.00  0.00           H  
ATOM   2270  CB  VAL   150      64.953  44.285  51.967  1.00  0.00           C  
ATOM   2271  HB  VAL   150      65.141  43.402  51.355  1.00  0.00           H  
ATOM   2272  CG1 VAL   150      66.129  45.275  51.817  1.00  0.00           C  
ATOM   2273 HG11 VAL   150      65.942  46.157  52.429  1.00  0.00           H  
ATOM   2274 HG12 VAL   150      67.052  44.795  52.144  1.00  0.00           H  
ATOM   2275 HG13 VAL   150      66.224  45.571  50.772  1.00  0.00           H  
ATOM   2276  CG2 VAL   150      64.912  43.777  53.420  1.00  0.00           C  
ATOM   2277 HG21 VAL   150      64.184  42.970  53.503  1.00  0.00           H  
ATOM   2278 HG22 VAL   150      65.897  43.407  53.704  1.00  0.00           H  
ATOM   2279 HG23 VAL   150      64.626  44.593  54.083  1.00  0.00           H  
ATOM   2280  C   VAL   150      63.650  45.664  50.257  1.00  0.00           C  
ATOM   2281  O   VAL   150      63.636  46.893  50.332  1.00  0.00           O  
ATOM   2282  N   LEU   151      63.692  44.988  49.102  1.00  0.00           N  
ATOM   2283  H   LEU   151      63.810  43.986  49.153  1.00  0.00           H  
ATOM   2284  CA  LEU   151      63.731  45.623  47.791  1.00  0.00           C  
ATOM   2285  HA  LEU   151      64.513  46.382  47.759  1.00  0.00           H  
ATOM   2286  CB  LEU   151      64.036  44.554  46.716  1.00  0.00           C  
ATOM   2287  HB2 LEU   151      64.948  44.101  47.106  1.00  0.00           H  
ATOM   2288  HB3 LEU   151      63.242  43.808  46.695  1.00  0.00           H  
ATOM   2289  CG  LEU   151      64.291  45.075  45.283  1.00  0.00           C  
ATOM   2290  HG  LEU   151      63.369  45.531  44.923  1.00  0.00           H  
ATOM   2291  CD1 LEU   151      65.435  46.110  45.224  1.00  0.00           C  
ATOM   2292 HD11 LEU   151      66.358  45.653  45.584  1.00  0.00           H  
ATOM   2293 HD12 LEU   151      65.572  46.442  44.195  1.00  0.00           H  
ATOM   2294 HD13 LEU   151      65.185  46.965  45.852  1.00  0.00           H  
ATOM   2295  CD2 LEU   151      64.539  43.888  44.327  1.00  0.00           C  
ATOM   2296 HD21 LEU   151      63.665  43.236  44.322  1.00  0.00           H  
ATOM   2297 HD22 LEU   151      64.718  44.263  43.320  1.00  0.00           H  
ATOM   2298 HD23 LEU   151      65.410  43.325  44.664  1.00  0.00           H  
ATOM   2299  C   LEU   151      62.477  46.453  47.486  1.00  0.00           C  
ATOM   2300  O   LEU   151      62.599  47.561  46.966  1.00  0.00           O  
ATOM   2301  N   ASN   152      61.312  45.940  47.894  1.00  0.00           N  
ATOM   2302  H   ASN   152      61.361  44.996  48.250  1.00  0.00           H  
ATOM   2303  CA  ASN   152      60.000  46.582  47.806  1.00  0.00           C  
ATOM   2304  HA  ASN   152      59.719  46.743  46.766  1.00  0.00           H  
ATOM   2305  CB  ASN   152      58.949  45.651  48.465  1.00  0.00           C  
ATOM   2306  HB2 ASN   152      58.989  44.701  47.932  1.00  0.00           H  
ATOM   2307  HB3 ASN   152      59.239  45.495  49.504  1.00  0.00           H  
ATOM   2308  CG  ASN   152      57.509  46.172  48.431  1.00  0.00           C  
ATOM   2309  OD1 ASN   152      56.978  46.620  49.443  1.00  0.00           O  
ATOM   2310  ND2 ASN   152      56.854  46.108  47.279  1.00  0.00           N  
ATOM   2311 HD21 ASN   152      55.903  46.443  47.223  1.00  0.00           H  
ATOM   2312 HD22 ASN   152      57.310  45.724  46.463  1.00  0.00           H  
ATOM   2313  C   ASN   152      59.952  47.988  48.442  1.00  0.00           C  
ATOM   2314  O   ASN   152      59.247  48.853  47.932  1.00  0.00           O  
ATOM   2315  N   LEU   153      60.697  48.208  49.532  1.00  0.00           N  
ATOM   2316  H   LEU   153      61.230  47.441  49.917  1.00  0.00           H  
ATOM   2317  CA  LEU   153      60.730  49.495  50.230  1.00  0.00           C  
ATOM   2318  HA  LEU   153      59.720  49.883  50.355  1.00  0.00           H  
ATOM   2319  CB  LEU   153      61.364  49.307  51.629  1.00  0.00           C  
ATOM   2320  HB2 LEU   153      62.306  48.824  51.369  1.00  0.00           H  
ATOM   2321  HB3 LEU   153      61.568  50.258  52.120  1.00  0.00           H  
ATOM   2322  CG  LEU   153      60.565  48.394  52.587  1.00  0.00           C  
ATOM   2323  HG  LEU   153      60.279  47.490  52.049  1.00  0.00           H  
ATOM   2324  CD1 LEU   153      61.406  48.011  53.825  1.00  0.00           C  
ATOM   2325 HD11 LEU   153      61.693  48.914  54.364  1.00  0.00           H  
ATOM   2326 HD12 LEU   153      60.818  47.368  54.480  1.00  0.00           H  
ATOM   2327 HD13 LEU   153      62.303  47.479  53.506  1.00  0.00           H  
ATOM   2328  CD2 LEU   153      59.194  48.997  52.965  1.00  0.00           C  
ATOM   2329 HD21 LEU   153      58.599  49.142  52.063  1.00  0.00           H  
ATOM   2330 HD22 LEU   153      58.672  48.318  53.639  1.00  0.00           H  
ATOM   2331 HD23 LEU   153      59.343  49.956  53.460  1.00  0.00           H  
ATOM   2332  C   LEU   153      61.490  50.577  49.454  1.00  0.00           C  
ATOM   2333  O   LEU   153      61.173  51.759  49.600  1.00  0.00           O  
ATOM   2334  N   VAL   154      62.484  50.158  48.668  1.00  0.00           N  
ATOM   2335  H   VAL   154      62.643  49.163  48.589  1.00  0.00           H  
ATOM   2336  CA  VAL   154      63.360  51.056  47.934  1.00  0.00           C  
ATOM   2337  HA  VAL   154      63.346  52.065  48.346  1.00  0.00           H  
ATOM   2338  CB  VAL   154      64.832  50.539  47.931  1.00  0.00           C  
ATOM   2339  HB  VAL   154      64.857  49.613  47.355  1.00  0.00           H  
ATOM   2340  CG1 VAL   154      65.827  51.550  47.322  1.00  0.00           C  
ATOM   2341 HG11 VAL   154      65.804  52.475  47.898  1.00  0.00           H  
ATOM   2342 HG12 VAL   154      66.833  51.131  47.349  1.00  0.00           H  
ATOM   2343 HG13 VAL   154      65.548  51.757  46.289  1.00  0.00           H  
ATOM   2344  CG2 VAL   154      65.315  50.161  49.346  1.00  0.00           C  
ATOM   2345 HG21 VAL   154      64.679  49.373  49.749  1.00  0.00           H  
ATOM   2346 HG22 VAL   154      66.345  49.806  49.297  1.00  0.00           H  
ATOM   2347 HG23 VAL   154      65.264  51.036  49.994  1.00  0.00           H  
ATOM   2348  C   VAL   154      62.871  51.187  46.476  1.00  0.00           C  
ATOM   2349  O   VAL   154      62.706  52.309  45.996  1.00  0.00           O  
ATOM   2350  N   LEU   155      62.625  50.049  45.811  1.00  0.00           N  
ATOM   2351  H   LEU   155      62.786  49.194  46.325  1.00  0.00           H  
ATOM   2352  CA  LEU   155      62.241  49.950  44.405  1.00  0.00           C  
ATOM   2353  HA  LEU   155      61.884  50.918  44.053  1.00  0.00           H  
ATOM   2354  CB  LEU   155      63.450  49.521  43.533  1.00  0.00           C  
ATOM   2355  HB2 LEU   155      63.622  48.520  43.930  1.00  0.00           H  
ATOM   2356  HB3 LEU   155      63.149  49.449  42.488  1.00  0.00           H  
ATOM   2357  CG  LEU   155      64.752  50.347  43.638  1.00  0.00           C  
ATOM   2358  HG  LEU   155      65.031  50.434  44.688  1.00  0.00           H  
ATOM   2359  CD1 LEU   155      65.896  49.662  42.857  1.00  0.00           C  
ATOM   2360 HD11 LEU   155      65.618  49.574  41.807  1.00  0.00           H  
ATOM   2361 HD12 LEU   155      66.804  50.259  42.943  1.00  0.00           H  
ATOM   2362 HD13 LEU   155      66.075  48.668  43.269  1.00  0.00           H  
ATOM   2363  CD2 LEU   155      64.561  51.823  43.223  1.00  0.00           C  
ATOM   2364 HD21 LEU   155      63.819  52.289  43.870  1.00  0.00           H  
ATOM   2365 HD22 LEU   155      65.509  52.353  43.317  1.00  0.00           H  
ATOM   2366 HD23 LEU   155      64.221  51.869  42.189  1.00  0.00           H  
ATOM   2367  C   LEU   155      61.043  48.988  44.248  1.00  0.00           C  
ATOM   2368  O   LEU   155      61.230  47.869  43.767  1.00  0.00           O  
ATOM   2369  N   PRO   156      59.818  49.413  44.635  1.00  0.00           N  
ATOM   2370  CD  PRO   156      59.475  50.715  45.218  1.00  0.00           C  
ATOM   2371  HD2 PRO   156      59.958  51.495  44.630  1.00  0.00           H  
ATOM   2372  HD3 PRO   156      59.852  50.746  46.241  1.00  0.00           H  
ATOM   2373  CG  PRO   156      57.951  50.792  45.156  1.00  0.00           C  
ATOM   2374  HG2 PRO   156      57.630  51.287  44.240  1.00  0.00           H  
ATOM   2375  HG3 PRO   156      57.561  51.334  46.017  1.00  0.00           H  
ATOM   2376  CB  PRO   156      57.509  49.334  45.185  1.00  0.00           C  
ATOM   2377  HB2 PRO   156      56.563  49.198  44.661  1.00  0.00           H  
ATOM   2378  HB3 PRO   156      57.413  48.970  46.208  1.00  0.00           H  
ATOM   2379  CA  PRO   156      58.626  48.564  44.457  1.00  0.00           C  
ATOM   2380  HA  PRO   156      58.834  47.613  44.948  1.00  0.00           H  
ATOM   2381  C   PRO   156      58.244  48.308  42.984  1.00  0.00           C  
ATOM   2382  O   PRO   156      57.716  47.239  42.671  1.00  0.00           O  
ATOM   2383  N   ASN   157      58.528  49.295  42.122  1.00  0.00           N  
ATOM   2384  H   ASN   157      58.933  50.125  42.530  1.00  0.00           H  
ATOM   2385  CA  ASN   157      58.253  49.291  40.679  1.00  0.00           C  
ATOM   2386  HA  ASN   157      57.347  48.721  40.473  1.00  0.00           H  
ATOM   2387  CB  ASN   157      58.051  50.745  40.173  1.00  0.00           C  
ATOM   2388  HB2 ASN   157      58.928  51.321  40.469  1.00  0.00           H  
ATOM   2389  HB3 ASN   157      57.998  50.699  39.085  1.00  0.00           H  
ATOM   2390  CG  ASN   157      56.798  51.456  40.696  1.00  0.00           C  
ATOM   2391  OD1 ASN   157      56.030  50.918  41.490  1.00  0.00           O  
ATOM   2392  ND2 ASN   157      56.575  52.690  40.260  1.00  0.00           N  
ATOM   2393 HD21 ASN   157      55.761  53.195  40.579  1.00  0.00           H  
ATOM   2394 HD22 ASN   157      57.221  53.117  39.611  1.00  0.00           H  
ATOM   2395  C   ASN   157      59.380  48.601  39.895  1.00  0.00           C  
ATOM   2396  O   ASN   157      59.291  48.550  38.667  1.00  0.00           O  
ATOM   2397  N   LEU   158      60.416  48.082  40.579  1.00  0.00           N  
ATOM   2398  H   LEU   158      60.516  48.321  41.555  1.00  0.00           H  
ATOM   2399  CA  LEU   158      61.455  47.265  39.957  1.00  0.00           C  
ATOM   2400  HA  LEU   158      61.860  47.799  39.097  1.00  0.00           H  
ATOM   2401  CB  LEU   158      62.610  46.954  40.933  1.00  0.00           C  
ATOM   2402  HB2 LEU   158      62.954  47.955  41.193  1.00  0.00           H  
ATOM   2403  HB3 LEU   158      62.229  46.457  41.826  1.00  0.00           H  
ATOM   2404  CG  LEU   158      63.791  46.137  40.353  1.00  0.00           C  
ATOM   2405  HG  LEU   158      63.417  45.144  40.101  1.00  0.00           H  
ATOM   2406  CD1 LEU   158      64.413  46.786  39.097  1.00  0.00           C  
ATOM   2407 HD11 LEU   158      64.789  47.778  39.348  1.00  0.00           H  
ATOM   2408 HD12 LEU   158      65.235  46.167  38.737  1.00  0.00           H  
ATOM   2409 HD13 LEU   158      63.655  46.871  38.318  1.00  0.00           H  
ATOM   2410  CD2 LEU   158      64.853  45.877  41.440  1.00  0.00           C  
ATOM   2411 HD21 LEU   158      64.405  45.316  42.260  1.00  0.00           H  
ATOM   2412 HD22 LEU   158      65.676  45.301  41.015  1.00  0.00           H  
ATOM   2413 HD23 LEU   158      65.231  46.828  41.814  1.00  0.00           H  
ATOM   2414  C   LEU   158      60.829  45.974  39.390  1.00  0.00           C  
ATOM   2415  O   LEU   158      60.125  45.272  40.114  1.00  0.00           O  
ATOM   2416  N   SER   159      61.061  45.729  38.101  1.00  0.00           N  
ATOM   2417  H   SER   159      61.703  46.364  37.650  1.00  0.00           H  
ATOM   2418  CA  SER   159      60.472  44.659  37.304  1.00  0.00           C  
ATOM   2419  HA  SER   159      59.535  44.297  37.727  1.00  0.00           H  
ATOM   2420  CB  SER   159      60.180  45.287  35.919  1.00  0.00           C  
ATOM   2421  HB2 SER   159      59.387  46.019  36.069  1.00  0.00           H  
ATOM   2422  HB3 SER   159      61.092  45.798  35.610  1.00  0.00           H  
ATOM   2423  OG  SER   159      59.790  44.369  34.915  1.00  0.00           O  
ATOM   2424  HG  SER   159      59.630  44.841  34.095  1.00  0.00           H  
ATOM   2425  C   SER   159      61.455  43.476  37.199  1.00  0.00           C  
ATOM   2426  O   SER   159      62.673  43.677  37.177  1.00  0.00           O  
ATOM   2427  N   LEU   160      60.899  42.264  37.092  1.00  0.00           N  
ATOM   2428  H   LEU   160      59.901  42.244  37.242  1.00  0.00           H  
ATOM   2429  CA  LEU   160      61.601  40.992  36.932  1.00  0.00           C  
ATOM   2430  HA  LEU   160      62.485  40.956  37.569  1.00  0.00           H  
ATOM   2431  CB  LEU   160      60.645  39.842  37.346  1.00  0.00           C  
ATOM   2432  HB2 LEU   160      60.261  40.210  38.297  1.00  0.00           H  
ATOM   2433  HB3 LEU   160      59.828  39.766  36.629  1.00  0.00           H  
ATOM   2434  CG  LEU   160      61.280  38.444  37.553  1.00  0.00           C  
ATOM   2435  HG  LEU   160      61.643  38.096  36.586  1.00  0.00           H  
ATOM   2436  CD1 LEU   160      62.446  38.459  38.564  1.00  0.00           C  
ATOM   2437 HD11 LEU   160      62.084  38.805  39.532  1.00  0.00           H  
ATOM   2438 HD12 LEU   160      62.851  37.452  38.668  1.00  0.00           H  
ATOM   2439 HD13 LEU   160      63.228  39.129  38.208  1.00  0.00           H  
ATOM   2440  CD2 LEU   160      60.208  37.409  37.953  1.00  0.00           C  
ATOM   2441 HD21 LEU   160      59.457  37.340  37.166  1.00  0.00           H  
ATOM   2442 HD22 LEU   160      60.677  36.435  38.093  1.00  0.00           H  
ATOM   2443 HD23 LEU   160      59.732  37.719  38.883  1.00  0.00           H  
ATOM   2444  C   LEU   160      62.228  40.784  35.545  1.00  0.00           C  
ATOM   2445  O   LEU   160      63.106  39.935  35.390  1.00  0.00           O  
ATOM   2446  N   GLY   161      61.785  41.573  34.565  1.00  0.00           N  
ATOM   2447  H   GLY   161      61.166  42.332  34.810  1.00  0.00           H  
ATOM   2448  CA  GLY   161      62.145  41.399  33.164  1.00  0.00           C  
ATOM   2449  HA2 GLY   161      62.320  42.364  32.689  1.00  0.00           H  
ATOM   2450  HA3 GLY   161      63.039  40.781  33.070  1.00  0.00           H  
ATOM   2451  C   GLY   161      60.983  40.702  32.461  1.00  0.00           C  
ATOM   2452  O   GLY   161      60.364  39.813  33.055  1.00  0.00           O  
ATOM   2453  N   PRO   162      60.654  41.096  31.214  1.00  0.00           N  
ATOM   2454  CD  PRO   162      61.146  42.288  30.514  1.00  0.00           C  
ATOM   2455  HD2 PRO   162      62.139  42.076  30.118  1.00  0.00           H  
ATOM   2456  HD3 PRO   162      61.208  43.111  31.226  1.00  0.00           H  
ATOM   2457  CG  PRO   162      60.121  42.544  29.417  1.00  0.00           C  
ATOM   2458  HG2 PRO   162      60.580  43.028  28.555  1.00  0.00           H  
ATOM   2459  HG3 PRO   162      59.299  43.158  29.784  1.00  0.00           H  
ATOM   2460  CB  PRO   162      59.642  41.146  29.076  1.00  0.00           C  
ATOM   2461  HB2 PRO   162      60.303  40.653  28.363  1.00  0.00           H  
ATOM   2462  HB3 PRO   162      58.630  41.172  28.673  1.00  0.00           H  
ATOM   2463  CA  PRO   162      59.655  40.384  30.416  1.00  0.00           C  
ATOM   2464  HA  PRO   162      58.703  40.493  30.935  1.00  0.00           H  
ATOM   2465  C   PRO   162      59.948  38.892  30.195  1.00  0.00           C  
ATOM   2466  O   PRO   162      61.078  38.525  29.865  1.00  0.00           O  
ATOM   2467  N   ILE   163      58.908  38.072  30.361  1.00  0.00           N  
ATOM   2468  H   ILE   163      58.081  38.456  30.793  1.00  0.00           H  
ATOM   2469  CA  ILE   163      58.913  36.656  30.017  1.00  0.00           C  
ATOM   2470  HA  ILE   163      59.807  36.118  30.335  1.00  0.00           H  
ATOM   2471  CB  ILE   163      57.643  35.955  30.610  1.00  0.00           C  
ATOM   2472  HB  ILE   163      57.710  36.027  31.696  1.00  0.00           H  
ATOM   2473  CG2 ILE   163      56.310  36.576  30.133  1.00  0.00           C  
ATOM   2474 HG21 ILE   163      56.243  36.503  29.048  1.00  0.00           H  
ATOM   2475 HG22 ILE   163      55.476  36.038  30.585  1.00  0.00           H  
ATOM   2476 HG23 ILE   163      56.270  37.624  30.430  1.00  0.00           H  
ATOM   2477  CG1 ILE   163      57.577  34.422  30.406  1.00  0.00           C  
ATOM   2478 HG12 ILE   163      56.678  34.078  30.917  1.00  0.00           H  
ATOM   2479 HG13 ILE   163      57.472  34.255  29.334  1.00  0.00           H  
ATOM   2480  CD1 ILE   163      58.793  33.640  30.929  1.00  0.00           C  
ATOM   2481 HD11 ILE   163      58.899  33.806  32.001  1.00  0.00           H  
ATOM   2482 HD12 ILE   163      58.651  32.576  30.739  1.00  0.00           H  
ATOM   2483 HD13 ILE   163      59.693  33.982  30.418  1.00  0.00           H  
ATOM   2484  C   ILE   163      58.982  36.451  28.490  1.00  0.00           C  
ATOM   2485  O   ILE   163      58.486  37.286  27.727  1.00  0.00           O  
ATOM   2486  N   ASP   164      59.602  35.342  28.075  1.00  0.00           N  
ATOM   2487  H   ASP   164      60.152  34.833  28.753  1.00  0.00           H  
ATOM   2488  CA  ASP   164      59.620  34.888  26.688  1.00  0.00           C  
ATOM   2489  HA  ASP   164      59.835  35.735  26.037  1.00  0.00           H  
ATOM   2490  CB  ASP   164      60.695  33.801  26.455  1.00  0.00           C  
ATOM   2491  HB2 ASP   164      61.596  34.260  26.861  1.00  0.00           H  
ATOM   2492  HB3 ASP   164      60.457  32.903  27.026  1.00  0.00           H  
ATOM   2493  CG  ASP   164      60.930  33.426  24.988  1.00  0.00           C  
ATOM   2494  OD1 ASP   164      59.985  33.463  24.171  1.00  0.00           O  
ATOM   2495  OD2 ASP   164      62.063  33.002  24.686  1.00  0.00           O  
ATOM   2496  C   ASP   164      58.204  34.423  26.308  1.00  0.00           C  
ATOM   2497  O   ASP   164      57.736  33.413  26.829  1.00  0.00           O  
ATOM   2498  N   SER   165      57.541  35.175  25.424  1.00  0.00           N  
ATOM   2499  H   SER   165      57.992  36.033  25.140  1.00  0.00           H  
ATOM   2500  CA  SER   165      56.175  34.928  24.971  1.00  0.00           C  
ATOM   2501  HA  SER   165      55.500  34.808  25.818  1.00  0.00           H  
ATOM   2502  CB  SER   165      55.716  36.140  24.144  1.00  0.00           C  
ATOM   2503  HB2 SER   165      54.704  35.943  23.792  1.00  0.00           H  
ATOM   2504  HB3 SER   165      55.710  37.011  24.799  1.00  0.00           H  
ATOM   2505  OG  SER   165      56.563  36.390  23.033  1.00  0.00           O  
ATOM   2506  HG  SER   165      56.239  37.152  22.548  1.00  0.00           H  
ATOM   2507  C   SER   165      55.980  33.578  24.248  1.00  0.00           C  
ATOM   2508  O   SER   165      54.839  33.135  24.126  1.00  0.00           O  
ATOM   2509  N   SER   166      57.062  32.903  23.828  1.00  0.00           N  
ATOM   2510  H   SER   166      57.944  33.392  23.774  1.00  0.00           H  
ATOM   2511  CA  SER   166      56.975  31.569  23.248  1.00  0.00           C  
ATOM   2512  HA  SER   166      56.097  31.499  22.607  1.00  0.00           H  
ATOM   2513  CB  SER   166      58.230  31.273  22.399  1.00  0.00           C  
ATOM   2514  HB2 SER   166      58.038  30.357  21.839  1.00  0.00           H  
ATOM   2515  HB3 SER   166      58.358  32.103  21.704  1.00  0.00           H  
ATOM   2516  OG  SER   166      59.408  31.116  23.168  1.00  0.00           O  
ATOM   2517  HG  SER   166      60.149  30.934  22.585  1.00  0.00           H  
ATOM   2518  C   SER   166      56.621  30.458  24.265  1.00  0.00           C  
ATOM   2519  O   SER   166      56.173  29.399  23.831  1.00  0.00           O  
ATOM   2520  N   VAL   167      56.769  30.697  25.582  1.00  0.00           N  
ATOM   2521  H   VAL   167      57.208  31.558  25.874  1.00  0.00           H  
ATOM   2522  CA  VAL   167      56.405  29.715  26.615  1.00  0.00           C  
ATOM   2523  HA  VAL   167      56.469  28.665  26.329  1.00  0.00           H  
ATOM   2524  CB  VAL   167      57.193  29.918  27.948  1.00  0.00           C  
ATOM   2525  HB  VAL   167      57.012  29.053  28.587  1.00  0.00           H  
ATOM   2526  CG1 VAL   167      58.706  30.068  27.706  1.00  0.00           C  
ATOM   2527 HG11 VAL   167      58.889  30.932  27.068  1.00  0.00           H  
ATOM   2528 HG12 VAL   167      59.215  30.207  28.660  1.00  0.00           H  
ATOM   2529 HG13 VAL   167      59.088  29.170  27.219  1.00  0.00           H  
ATOM   2530  CG2 VAL   167      56.671  31.005  28.914  1.00  0.00           C  
ATOM   2531 HG21 VAL   167      55.650  30.767  29.212  1.00  0.00           H  
ATOM   2532 HG22 VAL   167      57.308  31.042  29.798  1.00  0.00           H  
ATOM   2533 HG23 VAL   167      56.687  31.973  28.415  1.00  0.00           H  
ATOM   2534  C   VAL   167      54.885  29.698  26.916  1.00  0.00           C  
ATOM   2535  O   VAL   167      54.426  28.834  27.663  1.00  0.00           O  
ATOM   2536  N   LEU   168      54.134  30.653  26.353  1.00  0.00           N  
ATOM   2537  H   LEU   168      54.604  31.311  25.748  1.00  0.00           H  
ATOM   2538  CA  LEU   168      52.704  30.827  26.588  1.00  0.00           C  
ATOM   2539  HA  LEU   168      52.478  30.678  27.644  1.00  0.00           H  
ATOM   2540  CB  LEU   168      52.274  32.253  26.188  1.00  0.00           C  
ATOM   2541  HB2 LEU   168      52.912  32.437  25.323  1.00  0.00           H  
ATOM   2542  HB3 LEU   168      51.229  32.280  25.881  1.00  0.00           H  
ATOM   2543  CG  LEU   168      52.525  33.339  27.252  1.00  0.00           C  
ATOM   2544  HG  LEU   168      51.833  33.137  28.070  1.00  0.00           H  
ATOM   2545  CD1 LEU   168      53.965  33.403  27.802  1.00  0.00           C  
ATOM   2546 HD11 LEU   168      54.658  33.604  26.985  1.00  0.00           H  
ATOM   2547 HD12 LEU   168      54.037  34.198  28.543  1.00  0.00           H  
ATOM   2548 HD13 LEU   168      54.220  32.450  28.267  1.00  0.00           H  
ATOM   2549  CD2 LEU   168      52.075  34.707  26.711  1.00  0.00           C  
ATOM   2550 HD21 LEU   168      51.012  34.672  26.474  1.00  0.00           H  
ATOM   2551 HD22 LEU   168      52.254  35.473  27.465  1.00  0.00           H  
ATOM   2552 HD23 LEU   168      52.641  34.945  25.810  1.00  0.00           H  
ATOM   2553  C   LEU   168      51.870  29.794  25.807  1.00  0.00           C  
ATOM   2554  O   LEU   168      50.904  29.262  26.353  1.00  0.00           O  
ATOM   2555  N   SER   169      52.240  29.542  24.548  1.00  0.00           N  
ATOM   2556  H   SER   169      53.077  29.999  24.217  1.00  0.00           H  
ATOM   2557  CA  SER   169      51.490  28.713  23.613  1.00  0.00           C  
ATOM   2558  HA  SER   169      51.042  27.865  24.132  1.00  0.00           H  
ATOM   2559  CB  SER   169      50.362  29.556  22.976  1.00  0.00           C  
ATOM   2560  HB2 SER   169      49.642  29.798  23.757  1.00  0.00           H  
ATOM   2561  HB3 SER   169      50.805  30.475  22.593  1.00  0.00           H  
ATOM   2562  OG  SER   169      49.705  28.875  21.924  1.00  0.00           O  
ATOM   2563  HG  SER   169      49.016  29.435  21.561  1.00  0.00           H  
ATOM   2564  C   SER   169      52.465  28.147  22.570  1.00  0.00           C  
ATOM   2565  O   SER   169      53.371  28.868  22.143  1.00  0.00           O  
ATOM   2566  N   ARG   170      52.245  26.896  22.139  1.00  0.00           N  
ATOM   2567  H   ARG   170      51.631  26.300  22.676  1.00  0.00           H  
ATOM   2568  CA  ARG   170      52.923  26.323  20.972  1.00  0.00           C  
ATOM   2569  HA  ARG   170      53.981  26.583  20.999  1.00  0.00           H  
ATOM   2570  CB  ARG   170      52.795  24.799  20.961  1.00  0.00           C  
ATOM   2571  HB2 ARG   170      51.731  24.562  20.953  1.00  0.00           H  
ATOM   2572  HB3 ARG   170      53.253  24.441  20.039  1.00  0.00           H  
ATOM   2573  CG  ARG   170      53.463  24.114  22.164  1.00  0.00           C  
ATOM   2574  HG2 ARG   170      54.541  24.265  22.100  1.00  0.00           H  
ATOM   2575  HG3 ARG   170      53.087  24.568  23.080  1.00  0.00           H  
ATOM   2576  CD  ARG   170      53.160  22.619  22.177  1.00  0.00           C  
ATOM   2577  HD2 ARG   170      53.464  22.163  21.235  1.00  0.00           H  
ATOM   2578  HD3 ARG   170      53.684  22.133  23.001  1.00  0.00           H  
ATOM   2579  NE  ARG   170      51.722  22.417  22.353  1.00  0.00           N  
ATOM   2580  HE  ARG   170      51.229  23.244  22.658  1.00  0.00           H  
ATOM   2581  CZ  ARG   170      51.029  21.293  22.175  1.00  0.00           C  
ATOM   2582  NH1 ARG   170      51.635  20.127  21.949  1.00  0.00           N  
ATOM   2583 HH11 ARG   170      52.644  20.084  21.910  1.00  0.00           H  
ATOM   2584 HH12 ARG   170      51.083  19.291  21.818  1.00  0.00           H  
ATOM   2585  NH2 ARG   170      49.709  21.377  22.212  1.00  0.00           N  
ATOM   2586 HH21 ARG   170      49.268  22.271  22.371  1.00  0.00           H  
ATOM   2587 HH22 ARG   170      49.150  20.546  22.081  1.00  0.00           H  
ATOM   2588  C   ARG   170      52.422  26.902  19.636  1.00  0.00           C  
ATOM   2589  O   ARG   170      53.094  26.725  18.618  1.00  0.00           O  
ATOM   2590  N   ASN   171      51.260  27.563  19.639  1.00  0.00           N  
ATOM   2591  H   ASN   171      50.751  27.622  20.509  1.00  0.00           H  
ATOM   2592  CA  ASN   171      50.645  28.115  18.440  1.00  0.00           C  
ATOM   2593  HA  ASN   171      50.886  27.495  17.576  1.00  0.00           H  
ATOM   2594  CB  ASN   171      49.114  28.153  18.608  1.00  0.00           C  
ATOM   2595  HB2 ASN   171      48.829  27.236  19.124  1.00  0.00           H  
ATOM   2596  HB3 ASN   171      48.849  29.013  19.223  1.00  0.00           H  
ATOM   2597  CG  ASN   171      48.338  28.235  17.291  1.00  0.00           C  
ATOM   2598  OD1 ASN   171      48.859  28.650  16.258  1.00  0.00           O  
ATOM   2599  ND2 ASN   171      47.065  27.859  17.322  1.00  0.00           N  
ATOM   2600 HD21 ASN   171      46.511  27.894  16.479  1.00  0.00           H  
ATOM   2601 HD22 ASN   171      46.657  27.538  18.189  1.00  0.00           H  
ATOM   2602  C   ASN   171      51.250  29.500  18.135  1.00  0.00           C  
ATOM   2603  O   ASN   171      50.902  30.477  18.799  1.00  0.00           O  
ATOM   2604  N   LYS   172      52.158  29.552  17.143  1.00  0.00           N  
ATOM   2605  H   LYS   172      52.371  28.660  16.719  1.00  0.00           H  
ATOM   2606  CA  LYS   172      52.919  30.734  16.703  1.00  0.00           C  
ATOM   2607  HA  LYS   172      53.578  31.073  17.502  1.00  0.00           H  
ATOM   2608  CB  LYS   172      53.779  30.379  15.472  1.00  0.00           C  
ATOM   2609  HB2 LYS   172      53.106  30.005  14.700  1.00  0.00           H  
ATOM   2610  HB3 LYS   172      54.252  31.298  15.128  1.00  0.00           H  
ATOM   2611  CG  LYS   172      54.865  29.321  15.763  1.00  0.00           C  
ATOM   2612  HG2 LYS   172      55.524  29.740  16.524  1.00  0.00           H  
ATOM   2613  HG3 LYS   172      54.358  28.444  16.165  1.00  0.00           H  
ATOM   2614  CD  LYS   172      55.698  28.912  14.532  1.00  0.00           C  
ATOM   2615  HD2 LYS   172      56.304  28.055  14.827  1.00  0.00           H  
ATOM   2616  HD3 LYS   172      54.994  28.608  13.757  1.00  0.00           H  
ATOM   2617  CE  LYS   172      56.615  30.026  13.986  1.00  0.00           C  
ATOM   2618  HE2 LYS   172      55.986  30.854  13.660  1.00  0.00           H  
ATOM   2619  HE3 LYS   172      57.263  30.359  14.797  1.00  0.00           H  
ATOM   2620  NZ  LYS   172      57.440  29.563  12.857  1.00  0.00           N  
ATOM   2621  HZ1 LYS   172      56.840  29.254  12.106  1.00  0.00           H  
ATOM   2622  HZ2 LYS   172      58.023  30.321  12.532  1.00  0.00           H  
ATOM   2623  HZ3 LYS   172      58.024  28.795  13.159  1.00  0.00           H  
ATOM   2624  C   LYS   172      52.018  31.965  16.423  1.00  0.00           C  
ATOM   2625  O   LYS   172      52.344  33.065  16.868  1.00  0.00           O  
ATOM   2626  N   THR   173      50.875  31.752  15.754  1.00  0.00           N  
ATOM   2627  H   THR   173      50.725  30.814  15.409  1.00  0.00           H  
ATOM   2628  CA  THR   173      49.867  32.776  15.449  1.00  0.00           C  
ATOM   2629  HA  THR   173      50.312  33.612  14.910  1.00  0.00           H  
ATOM   2630  CB  THR   173      48.729  32.174  14.580  1.00  0.00           C  
ATOM   2631  HB  THR   173      48.180  31.480  15.216  1.00  0.00           H  
ATOM   2632  CG2 THR   173      47.756  33.208  13.989  1.00  0.00           C  
ATOM   2633 HG21 THR   173      48.305  33.901  13.352  1.00  0.00           H  
ATOM   2634 HG22 THR   173      46.997  32.696  13.398  1.00  0.00           H  
ATOM   2635 HG23 THR   173      47.277  33.759  14.797  1.00  0.00           H  
ATOM   2636  OG1 THR   173      49.296  31.440  13.501  1.00  0.00           O  
ATOM   2637  HG1 THR   173      48.594  31.067  12.963  1.00  0.00           H  
ATOM   2638  C   THR   173      49.246  33.417  16.712  1.00  0.00           C  
ATOM   2639  O   THR   173      49.055  34.634  16.749  1.00  0.00           O  
ATOM   2640  N   GLU   174      48.997  32.605  17.748  1.00  0.00           N  
ATOM   2641  H   GLU   174      49.146  31.614  17.621  1.00  0.00           H  
ATOM   2642  CA  GLU   174      48.377  33.058  18.990  1.00  0.00           C  
ATOM   2643  HA  GLU   174      47.620  33.810  18.770  1.00  0.00           H  
ATOM   2644  CB  GLU   174      47.705  31.883  19.722  1.00  0.00           C  
ATOM   2645  HB2 GLU   174      48.510  31.220  20.042  1.00  0.00           H  
ATOM   2646  HB3 GLU   174      47.215  32.307  20.598  1.00  0.00           H  
ATOM   2647  CG  GLU   174      46.671  31.077  18.890  1.00  0.00           C  
ATOM   2648  HG2 GLU   174      47.271  30.677  18.072  1.00  0.00           H  
ATOM   2649  HG3 GLU   174      46.295  30.254  19.499  1.00  0.00           H  
ATOM   2650  CD  GLU   174      45.492  31.869  18.318  1.00  0.00           C  
ATOM   2651  OE1 GLU   174      44.491  32.075  19.039  1.00  0.00           O  
ATOM   2652  OE2 GLU   174      45.553  32.216  17.122  1.00  0.00           O  
ATOM   2653  C   GLU   174      49.367  33.844  19.875  1.00  0.00           C  
ATOM   2654  O   GLU   174      48.956  34.809  20.522  1.00  0.00           O  
ATOM   2655  N   VAL   175      50.661  33.483  19.830  1.00  0.00           N  
ATOM   2656  H   VAL   175      50.873  32.584  19.421  1.00  0.00           H  
ATOM   2657  CA  VAL   175      51.763  34.258  20.416  1.00  0.00           C  
ATOM   2658  HA  VAL   175      51.575  34.528  21.455  1.00  0.00           H  
ATOM   2659  CB  VAL   175      53.117  33.488  20.339  1.00  0.00           C  
ATOM   2660  HB  VAL   175      53.243  33.175  19.303  1.00  0.00           H  
ATOM   2661  CG1 VAL   175      54.350  34.302  20.783  1.00  0.00           C  
ATOM   2662 HG11 VAL   175      54.226  34.614  21.820  1.00  0.00           H  
ATOM   2663 HG12 VAL   175      55.245  33.684  20.695  1.00  0.00           H  
ATOM   2664 HG13 VAL   175      54.453  35.182  20.148  1.00  0.00           H  
ATOM   2665  CG2 VAL   175      53.056  32.183  21.156  1.00  0.00           C  
ATOM   2666 HG21 VAL   175      52.267  31.543  20.761  1.00  0.00           H  
ATOM   2667 HG22 VAL   175      54.013  31.664  21.086  1.00  0.00           H  
ATOM   2668 HG23 VAL   175      52.846  32.416  22.200  1.00  0.00           H  
ATOM   2669  C   VAL   175      51.878  35.647  19.753  1.00  0.00           C  
ATOM   2670  O   VAL   175      51.960  36.652  20.460  1.00  0.00           O  
ATOM   2671  N   ASP   176      51.784  35.690  18.416  1.00  0.00           N  
ATOM   2672  H   ASP   176      51.844  34.816  17.912  1.00  0.00           H  
ATOM   2673  CA  ASP   176      51.751  36.936  17.646  1.00  0.00           C  
ATOM   2674  HA  ASP   176      52.601  37.537  17.968  1.00  0.00           H  
ATOM   2675  CB  ASP   176      51.816  36.771  16.104  1.00  0.00           C  
ATOM   2676  HB2 ASP   176      50.984  36.078  15.981  1.00  0.00           H  
ATOM   2677  HB3 ASP   176      51.598  37.698  15.574  1.00  0.00           H  
ATOM   2678  CG  ASP   176      53.087  36.145  15.533  1.00  0.00           C  
ATOM   2679  OD1 ASP   176      54.166  36.289  16.142  1.00  0.00           O  
ATOM   2680  OD2 ASP   176      53.020  35.665  14.383  1.00  0.00           O  
ATOM   2681  C   ASP   176      50.563  37.857  18.003  1.00  0.00           C  
ATOM   2682  O   ASP   176      50.777  39.059  18.171  1.00  0.00           O  
ATOM   2683  N   ILE   177      49.344  37.304  18.129  1.00  0.00           N  
ATOM   2684  H   ILE   177      49.245  36.346  17.823  1.00  0.00           H  
ATOM   2685  CA  ILE   177      48.132  38.033  18.553  1.00  0.00           C  
ATOM   2686  HA  ILE   177      48.011  38.968  18.007  1.00  0.00           H  
ATOM   2687  CB  ILE   177      46.848  37.162  18.385  1.00  0.00           C  
ATOM   2688  HB  ILE   177      47.091  36.175  18.780  1.00  0.00           H  
ATOM   2689  CG2 ILE   177      45.582  37.701  19.090  1.00  0.00           C  
ATOM   2690 HG21 ILE   177      45.338  38.687  18.696  1.00  0.00           H  
ATOM   2691 HG22 ILE   177      44.749  37.022  18.910  1.00  0.00           H  
ATOM   2692 HG23 ILE   177      45.766  37.774  20.162  1.00  0.00           H  
ATOM   2693  CG1 ILE   177      46.549  36.951  16.881  1.00  0.00           C  
ATOM   2694 HG12 ILE   177      46.193  37.903  16.488  1.00  0.00           H  
ATOM   2695 HG13 ILE   177      47.492  36.689  16.400  1.00  0.00           H  
ATOM   2696  CD1 ILE   177      45.509  35.859  16.596  1.00  0.00           C  
ATOM   2697 HD11 ILE   177      44.566  36.120  17.077  1.00  0.00           H  
ATOM   2698 HD12 ILE   177      45.357  35.773  15.520  1.00  0.00           H  
ATOM   2699 HD13 ILE   177      45.865  34.906  16.989  1.00  0.00           H  
ATOM   2700  C   ILE   177      48.270  38.587  19.982  1.00  0.00           C  
ATOM   2701  O   ILE   177      47.926  39.746  20.208  1.00  0.00           O  
ATOM   2702  N   TYR   178      48.841  37.788  20.894  1.00  0.00           N  
ATOM   2703  H   TYR   178      48.911  36.805  20.671  1.00  0.00           H  
ATOM   2704  CA  TYR   178      49.219  38.222  22.238  1.00  0.00           C  
ATOM   2705  HA  TYR   178      48.353  38.642  22.749  1.00  0.00           H  
ATOM   2706  CB  TYR   178      49.748  37.016  23.067  1.00  0.00           C  
ATOM   2707  HB2 TYR   178      48.852  36.460  23.344  1.00  0.00           H  
ATOM   2708  HB3 TYR   178      50.359  36.410  22.398  1.00  0.00           H  
ATOM   2709  CG  TYR   178      50.548  37.349  24.324  1.00  0.00           C  
ATOM   2710  CD1 TYR   178      49.897  37.495  25.565  1.00  0.00           C  
ATOM   2711  HD1 TYR   178      48.825  37.315  25.638  1.00  0.00           H  
ATOM   2712  CE1 TYR   178      50.628  37.872  26.710  1.00  0.00           C  
ATOM   2713  HE1 TYR   178      50.117  37.986  27.666  1.00  0.00           H  
ATOM   2714  CZ  TYR   178      52.013  38.107  26.620  1.00  0.00           C  
ATOM   2715  OH  TYR   178      52.715  38.482  27.728  1.00  0.00           O  
ATOM   2716  HH  TYR   178      52.167  38.555  28.513  1.00  0.00           H  
ATOM   2717  CE2 TYR   178      52.671  37.947  25.385  1.00  0.00           C  
ATOM   2718  HE2 TYR   178      53.743  38.131  25.310  1.00  0.00           H  
ATOM   2719  CD2 TYR   178      51.944  37.549  24.247  1.00  0.00           C  
ATOM   2720  HD2 TYR   178      52.459  37.393  23.299  1.00  0.00           H  
ATOM   2721  C   TYR   178      50.190  39.422  22.233  1.00  0.00           C  
ATOM   2722  O   TYR   178      49.914  40.451  22.852  1.00  0.00           O  
ATOM   2723  N   ASN   179      51.302  39.287  21.501  1.00  0.00           N  
ATOM   2724  H   ASN   179      51.417  38.414  21.005  1.00  0.00           H  
ATOM   2725  CA  ASN   179      52.378  40.281  21.417  1.00  0.00           C  
ATOM   2726  HA  ASN   179      52.696  40.581  22.416  1.00  0.00           H  
ATOM   2727  CB  ASN   179      53.595  39.663  20.674  1.00  0.00           C  
ATOM   2728  HB2 ASN   179      53.246  38.969  19.909  1.00  0.00           H  
ATOM   2729  HB3 ASN   179      54.118  40.493  20.200  1.00  0.00           H  
ATOM   2730  CG  ASN   179      54.574  38.929  21.588  1.00  0.00           C  
ATOM   2731  OD1 ASN   179      54.697  37.710  21.537  1.00  0.00           O  
ATOM   2732  ND2 ASN   179      55.323  39.658  22.411  1.00  0.00           N  
ATOM   2733 HD21 ASN   179      55.980  39.202  23.028  1.00  0.00           H  
ATOM   2734 HD22 ASN   179      55.231  40.663  22.415  1.00  0.00           H  
ATOM   2735  C   ASN   179      51.975  41.600  20.721  1.00  0.00           C  
ATOM   2736  O   ASN   179      52.811  42.503  20.666  1.00  0.00           O  
ATOM   2737  N   SER   180      50.756  41.709  20.176  1.00  0.00           N  
ATOM   2738  H   SER   180      50.175  40.883  20.178  1.00  0.00           H  
ATOM   2739  CA  SER   180      50.299  42.877  19.425  1.00  0.00           C  
ATOM   2740  HA  SER   180      50.971  43.721  19.579  1.00  0.00           H  
ATOM   2741  CB  SER   180      50.287  42.523  17.920  1.00  0.00           C  
ATOM   2742  HB2 SER   180      49.937  43.400  17.377  1.00  0.00           H  
ATOM   2743  HB3 SER   180      51.312  42.298  17.625  1.00  0.00           H  
ATOM   2744  OG  SER   180      49.454  41.415  17.615  1.00  0.00           O  
ATOM   2745  HG  SER   180      49.486  41.241  16.671  1.00  0.00           H  
ATOM   2746  C   SER   180      48.976  43.486  19.951  1.00  0.00           C  
ATOM   2747  O   SER   180      48.507  44.466  19.370  1.00  0.00           O  
ATOM   2748  N   ASP   181      48.401  42.948  21.038  1.00  0.00           N  
ATOM   2749  H   ASP   181      48.865  42.157  21.461  1.00  0.00           H  
ATOM   2750  CA  ASP   181      47.123  43.404  21.621  1.00  0.00           C  
ATOM   2751  HA  ASP   181      46.458  43.773  20.841  1.00  0.00           H  
ATOM   2752  CB  ASP   181      46.438  42.214  22.331  1.00  0.00           C  
ATOM   2753  HB2 ASP   181      46.623  41.315  21.742  1.00  0.00           H  
ATOM   2754  HB3 ASP   181      46.935  42.123  23.297  1.00  0.00           H  
ATOM   2755  CG  ASP   181      44.934  42.382  22.545  1.00  0.00           C  
ATOM   2756  OD1 ASP   181      44.444  43.530  22.517  1.00  0.00           O  
ATOM   2757  OD2 ASP   181      44.268  41.335  22.708  1.00  0.00           O  
ATOM   2758  C   ASP   181      47.413  44.563  22.592  1.00  0.00           C  
ATOM   2759  O   ASP   181      48.125  44.328  23.574  1.00  0.00           O  
ATOM   2760  N   PRO   182      46.957  45.805  22.302  1.00  0.00           N  
ATOM   2761  CD  PRO   182      46.114  46.205  21.171  1.00  0.00           C  
ATOM   2762  HD2 PRO   182      45.276  45.511  21.102  1.00  0.00           H  
ATOM   2763  HD3 PRO   182      46.709  46.148  20.259  1.00  0.00           H  
ATOM   2764  CG  PRO   182      45.671  47.629  21.488  1.00  0.00           C  
ATOM   2765  HG2 PRO   182      44.746  47.631  22.064  1.00  0.00           H  
ATOM   2766  HG3 PRO   182      45.531  48.206  20.574  1.00  0.00           H  
ATOM   2767  CB  PRO   182      46.833  48.175  22.302  1.00  0.00           C  
ATOM   2768  HB2 PRO   182      46.545  48.987  22.969  1.00  0.00           H  
ATOM   2769  HB3 PRO   182      47.623  48.517  21.633  1.00  0.00           H  
ATOM   2770  CA  PRO   182      47.327  46.972  23.125  1.00  0.00           C  
ATOM   2771  HA  PRO   182      48.416  46.991  23.164  1.00  0.00           H  
ATOM   2772  C   PRO   182      46.763  46.971  24.558  1.00  0.00           C  
ATOM   2773  O   PRO   182      47.266  47.722  25.394  1.00  0.00           O  
ATOM   2774  N   LEU   183      45.744  46.146  24.823  1.00  0.00           N  
ATOM   2775  H   LEU   183      45.313  45.676  24.040  1.00  0.00           H  
ATOM   2776  CA  LEU   183      45.146  45.979  26.144  1.00  0.00           C  
ATOM   2777  HA  LEU   183      45.201  46.909  26.710  1.00  0.00           H  
ATOM   2778  CB  LEU   183      43.663  45.591  25.976  1.00  0.00           C  
ATOM   2779  HB2 LEU   183      43.735  44.695  25.359  1.00  0.00           H  
ATOM   2780  HB3 LEU   183      43.203  45.337  26.931  1.00  0.00           H  
ATOM   2781  CG  LEU   183      42.796  46.648  25.251  1.00  0.00           C  
ATOM   2782  HG  LEU   183      43.267  46.894  24.299  1.00  0.00           H  
ATOM   2783  CD1 LEU   183      41.371  46.113  24.997  1.00  0.00           C  
ATOM   2784 HD11 LEU   183      40.900  45.867  25.949  1.00  0.00           H  
ATOM   2785 HD12 LEU   183      40.782  46.874  24.486  1.00  0.00           H  
ATOM   2786 HD13 LEU   183      41.424  45.218  24.376  1.00  0.00           H  
ATOM   2787  CD2 LEU   183      42.782  48.003  25.986  1.00  0.00           C  
ATOM   2788 HD21 LEU   183      43.799  48.391  26.053  1.00  0.00           H  
ATOM   2789 HD22 LEU   183      42.160  48.708  25.436  1.00  0.00           H  
ATOM   2790 HD23 LEU   183      42.378  47.868  26.990  1.00  0.00           H  
ATOM   2791  C   LEU   183      45.934  44.982  27.020  1.00  0.00           C  
ATOM   2792  O   LEU   183      45.719  44.980  28.234  1.00  0.00           O  
ATOM   2793  N   ILE   184      46.858  44.199  26.435  1.00  0.00           N  
ATOM   2794  H   ILE   184      46.881  44.152  25.426  1.00  0.00           H  
ATOM   2795  CA  ILE   184      47.755  43.325  27.190  1.00  0.00           C  
ATOM   2796  HA  ILE   184      47.243  43.003  28.097  1.00  0.00           H  
ATOM   2797  CB  ILE   184      48.250  42.076  26.403  1.00  0.00           C  
ATOM   2798  HB  ILE   184      48.722  42.437  25.489  1.00  0.00           H  
ATOM   2799  CG2 ILE   184      49.254  41.194  27.188  1.00  0.00           C  
ATOM   2800 HG21 ILE   184      48.783  40.832  28.102  1.00  0.00           H  
ATOM   2801 HG22 ILE   184      49.551  40.345  26.572  1.00  0.00           H  
ATOM   2802 HG23 ILE   184      50.135  41.783  27.442  1.00  0.00           H  
ATOM   2803  CG1 ILE   184      47.050  41.199  25.992  1.00  0.00           C  
ATOM   2804 HG12 ILE   184      46.564  40.877  26.913  1.00  0.00           H  
ATOM   2805 HG13 ILE   184      46.371  41.836  25.426  1.00  0.00           H  
ATOM   2806  CD1 ILE   184      47.416  39.970  25.151  1.00  0.00           C  
ATOM   2807 HD11 ILE   184      48.095  39.331  25.716  1.00  0.00           H  
ATOM   2808 HD12 ILE   184      46.512  39.412  24.908  1.00  0.00           H  
ATOM   2809 HD13 ILE   184      47.903  40.291  24.230  1.00  0.00           H  
ATOM   2810  C   ILE   184      48.959  44.130  27.741  1.00  0.00           C  
ATOM   2811  O   ILE   184      49.546  44.932  27.012  1.00  0.00           O  
ATOM   2812  N   CYS   185      49.317  43.891  29.012  1.00  0.00           N  
ATOM   2813  H   CYS   185      48.663  43.362  29.572  1.00  0.00           H  
ATOM   2814  CA  CYS   185      50.519  44.421  29.663  1.00  0.00           C  
ATOM   2815  HA  CYS   185      50.889  45.277  29.099  1.00  0.00           H  
ATOM   2816  CB  CYS   185      50.221  44.875  31.110  1.00  0.00           C  
ATOM   2817  HB2 CYS   185      49.421  45.614  31.139  1.00  0.00           H  
ATOM   2818  HB3 CYS   185      49.957  44.030  31.746  1.00  0.00           H  
ATOM   2819  SG  CYS   185      51.665  45.663  31.891  1.00  0.00           S  
ATOM   2820  HG  CYS   185      51.075  45.910  33.057  1.00  0.00           H  
ATOM   2821  C   CYS   185      51.615  43.339  29.569  1.00  0.00           C  
ATOM   2822  O   CYS   185      51.523  42.329  30.266  1.00  0.00           O  
ATOM   2823  N   ARG   186      52.603  43.547  28.683  1.00  0.00           N  
ATOM   2824  H   ARG   186      52.536  44.387  28.127  1.00  0.00           H  
ATOM   2825  CA  ARG   186      53.697  42.602  28.392  1.00  0.00           C  
ATOM   2826  HA  ARG   186      53.481  41.631  28.838  1.00  0.00           H  
ATOM   2827  CB  ARG   186      53.847  42.422  26.873  1.00  0.00           C  
ATOM   2828  HB2 ARG   186      54.084  43.391  26.435  1.00  0.00           H  
ATOM   2829  HB3 ARG   186      54.670  41.730  26.690  1.00  0.00           H  
ATOM   2830  CG  ARG   186      52.566  41.873  26.235  1.00  0.00           C  
ATOM   2831  HG2 ARG   186      52.309  40.951  26.758  1.00  0.00           H  
ATOM   2832  HG3 ARG   186      51.780  42.611  26.393  1.00  0.00           H  
ATOM   2833  CD  ARG   186      52.704  41.589  24.746  1.00  0.00           C  
ATOM   2834  HD2 ARG   186      53.608  41.006  24.568  1.00  0.00           H  
ATOM   2835  HD3 ARG   186      51.837  41.027  24.400  1.00  0.00           H  
ATOM   2836  NE  ARG   186      52.792  42.841  23.978  1.00  0.00           N  
ATOM   2837  HE  ARG   186      53.720  43.156  23.732  1.00  0.00           H  
ATOM   2838  CZ  ARG   186      51.743  43.571  23.581  1.00  0.00           C  
ATOM   2839  NH1 ARG   186      50.513  43.067  23.648  1.00  0.00           N  
ATOM   2840 HH11 ARG   186      50.373  42.130  24.000  1.00  0.00           H  
ATOM   2841 HH12 ARG   186      49.726  43.623  23.347  1.00  0.00           H  
ATOM   2842  NH2 ARG   186      51.927  44.809  23.129  1.00  0.00           N  
ATOM   2843 HH21 ARG   186      52.860  45.194  23.087  1.00  0.00           H  
ATOM   2844 HH22 ARG   186      51.134  45.357  22.830  1.00  0.00           H  
ATOM   2845  C   ARG   186      55.029  43.021  29.056  1.00  0.00           C  
ATOM   2846  O   ARG   186      56.062  42.416  28.766  1.00  0.00           O  
ATOM   2847  N   ALA   187      55.000  44.025  29.947  1.00  0.00           N  
ATOM   2848  H   ALA   187      54.169  44.598  29.968  1.00  0.00           H  
ATOM   2849  CA  ALA   187      56.102  44.363  30.858  1.00  0.00           C  
ATOM   2850  HA  ALA   187      57.033  44.495  30.306  1.00  0.00           H  
ATOM   2851  CB  ALA   187      55.765  45.679  31.577  1.00  0.00           C  
ATOM   2852  HB1 ALA   187      54.840  45.558  32.141  1.00  0.00           H  
ATOM   2853  HB2 ALA   187      56.575  45.938  32.259  1.00  0.00           H  
ATOM   2854  HB3 ALA   187      55.641  46.473  30.842  1.00  0.00           H  
ATOM   2855  C   ALA   187      56.332  43.227  31.879  1.00  0.00           C  
ATOM   2856  O   ALA   187      55.431  42.420  32.124  1.00  0.00           O  
ATOM   2857  N   GLY   188      57.534  43.186  32.459  1.00  0.00           N  
ATOM   2858  H   GLY   188      58.216  43.882  32.194  1.00  0.00           H  
ATOM   2859  CA  GLY   188      57.915  42.187  33.456  1.00  0.00           C  
ATOM   2860  HA2 GLY   188      57.674  41.197  33.067  1.00  0.00           H  
ATOM   2861  HA3 GLY   188      58.990  42.258  33.626  1.00  0.00           H  
ATOM   2862  C   GLY   188      57.181  42.391  34.795  1.00  0.00           C  
ATOM   2863  O   GLY   188      56.610  43.451  35.063  1.00  0.00           O  
ATOM   2864  N   LEU   189      57.218  41.356  35.642  1.00  0.00           N  
ATOM   2865  H   LEU   189      57.667  40.514  35.309  1.00  0.00           H  
ATOM   2866  CA  LEU   189      56.580  41.327  36.957  1.00  0.00           C  
ATOM   2867  HA  LEU   189      55.558  41.699  36.896  1.00  0.00           H  
ATOM   2868  CB  LEU   189      56.544  39.863  37.463  1.00  0.00           C  
ATOM   2869  HB2 LEU   189      55.884  39.399  36.730  1.00  0.00           H  
ATOM   2870  HB3 LEU   189      57.536  39.415  37.393  1.00  0.00           H  
ATOM   2871  CG  LEU   189      55.976  39.637  38.884  1.00  0.00           C  
ATOM   2872  HG  LEU   189      56.629  40.142  39.595  1.00  0.00           H  
ATOM   2873  CD1 LEU   189      54.544  40.179  39.028  1.00  0.00           C  
ATOM   2874 HD11 LEU   189      53.891  39.673  38.317  1.00  0.00           H  
ATOM   2875 HD12 LEU   189      54.187  39.998  40.042  1.00  0.00           H  
ATOM   2876 HD13 LEU   189      54.539  41.250  38.827  1.00  0.00           H  
ATOM   2877  CD2 LEU   189      56.069  38.153  39.290  1.00  0.00           C  
ATOM   2878 HD21 LEU   189      57.112  37.837  39.278  1.00  0.00           H  
ATOM   2879 HD22 LEU   189      55.663  38.024  40.293  1.00  0.00           H  
ATOM   2880 HD23 LEU   189      55.498  37.546  38.587  1.00  0.00           H  
ATOM   2881  C   LEU   189      57.278  42.273  37.950  1.00  0.00           C  
ATOM   2882  O   LEU   189      58.448  42.058  38.249  1.00  0.00           O  
ATOM   2883  N   LYS   190      56.567  43.285  38.461  1.00  0.00           N  
ATOM   2884  H   LYS   190      55.639  43.440  38.094  1.00  0.00           H  
ATOM   2885  CA  LYS   190      57.046  44.162  39.533  1.00  0.00           C  
ATOM   2886  HA  LYS   190      58.015  44.591  39.277  1.00  0.00           H  
ATOM   2887  CB  LYS   190      56.024  45.318  39.721  1.00  0.00           C  
ATOM   2888  HB2 LYS   190      55.060  44.844  39.903  1.00  0.00           H  
ATOM   2889  HB3 LYS   190      56.338  45.857  40.615  1.00  0.00           H  
ATOM   2890  CG  LYS   190      55.897  46.306  38.541  1.00  0.00           C  
ATOM   2891  HG2 LYS   190      56.838  46.850  38.460  1.00  0.00           H  
ATOM   2892  HG3 LYS   190      55.737  45.722  37.634  1.00  0.00           H  
ATOM   2893  CD  LYS   190      54.733  47.311  38.721  1.00  0.00           C  
ATOM   2894  HD2 LYS   190      53.804  46.741  38.739  1.00  0.00           H  
ATOM   2895  HD3 LYS   190      54.872  47.809  39.681  1.00  0.00           H  
ATOM   2896  CE  LYS   190      54.666  48.368  37.598  1.00  0.00           C  
ATOM   2897  HE2 LYS   190      55.537  49.013  37.710  1.00  0.00           H  
ATOM   2898  HE3 LYS   190      54.729  47.835  36.649  1.00  0.00           H  
ATOM   2899  NZ  LYS   190      53.438  49.190  37.621  1.00  0.00           N  
ATOM   2900  HZ1 LYS   190      53.380  49.684  38.500  1.00  0.00           H  
ATOM   2901  HZ2 LYS   190      53.464  49.855  36.862  1.00  0.00           H  
ATOM   2902  HZ3 LYS   190      52.631  48.592  37.517  1.00  0.00           H  
ATOM   2903  C   LYS   190      57.163  43.403  40.874  1.00  0.00           C  
ATOM   2904  O   LYS   190      56.325  42.539  41.144  1.00  0.00           O  
ATOM   2905  N   VAL   191      58.127  43.794  41.721  1.00  0.00           N  
ATOM   2906  H   VAL   191      58.777  44.476  41.358  1.00  0.00           H  
ATOM   2907  CA  VAL   191      58.368  43.249  43.068  1.00  0.00           C  
ATOM   2908  HA  VAL   191      58.628  42.190  43.054  1.00  0.00           H  
ATOM   2909  CB  VAL   191      59.509  44.033  43.791  1.00  0.00           C  
ATOM   2910  HB  VAL   191      59.306  45.090  43.623  1.00  0.00           H  
ATOM   2911  CG1 VAL   191      59.650  43.771  45.304  1.00  0.00           C  
ATOM   2912 HG11 VAL   191      59.854  42.713  45.473  1.00  0.00           H  
ATOM   2913 HG12 VAL   191      60.472  44.366  45.701  1.00  0.00           H  
ATOM   2914 HG13 VAL   191      58.725  44.047  45.809  1.00  0.00           H  
ATOM   2915  CG2 VAL   191      60.874  43.768  43.133  1.00  0.00           C  
ATOM   2916 HG21 VAL   191      60.843  44.084  42.091  1.00  0.00           H  
ATOM   2917 HG22 VAL   191      61.647  44.328  43.660  1.00  0.00           H  
ATOM   2918 HG23 VAL   191      61.101  42.703  43.182  1.00  0.00           H  
ATOM   2919  C   VAL   191      57.098  43.208  43.957  1.00  0.00           C  
ATOM   2920  O   VAL   191      56.811  42.173  44.557  1.00  0.00           O  
ATOM   2921  N   CYS   192      56.344  44.316  43.991  1.00  0.00           N  
ATOM   2922  H   CYS   192      56.688  45.119  43.485  1.00  0.00           H  
ATOM   2923  CA  CYS   192      55.122  44.468  44.791  1.00  0.00           C  
ATOM   2924  HA  CYS   192      55.320  44.190  45.827  1.00  0.00           H  
ATOM   2925  CB  CYS   192      54.637  45.938  44.756  1.00  0.00           C  
ATOM   2926  HB2 CYS   192      55.457  46.627  44.955  1.00  0.00           H  
ATOM   2927  HB3 CYS   192      54.184  46.180  43.795  1.00  0.00           H  
ATOM   2928  SG  CYS   192      53.370  46.286  46.012  1.00  0.00           S  
ATOM   2929  HG  CYS   192      53.209  47.567  45.695  1.00  0.00           H  
ATOM   2930  C   CYS   192      54.007  43.504  44.363  1.00  0.00           C  
ATOM   2931  O   CYS   192      53.402  42.848  45.210  1.00  0.00           O  
ATOM   2932  N   PHE   193      53.778  43.409  43.048  1.00  0.00           N  
ATOM   2933  H   PHE   193      54.255  44.040  42.421  1.00  0.00           H  
ATOM   2934  CA  PHE   193      52.753  42.528  42.496  1.00  0.00           C  
ATOM   2935  HA  PHE   193      51.849  42.577  43.102  1.00  0.00           H  
ATOM   2936  CB  PHE   193      52.408  42.967  41.062  1.00  0.00           C  
ATOM   2937  HB2 PHE   193      52.338  44.054  41.074  1.00  0.00           H  
ATOM   2938  HB3 PHE   193      53.163  42.660  40.338  1.00  0.00           H  
ATOM   2939  CG  PHE   193      51.076  42.451  40.546  1.00  0.00           C  
ATOM   2940  CD1 PHE   193      49.878  42.915  41.130  1.00  0.00           C  
ATOM   2941  HD1 PHE   193      49.915  43.652  41.932  1.00  0.00           H  
ATOM   2942  CE1 PHE   193      48.656  42.435  40.685  1.00  0.00           C  
ATOM   2943  HE1 PHE   193      47.733  42.806  41.129  1.00  0.00           H  
ATOM   2944  CZ  PHE   193      48.607  41.484  39.676  1.00  0.00           C  
ATOM   2945  HZ  PHE   193      47.640  41.122  39.326  1.00  0.00           H  
ATOM   2946  CE2 PHE   193      49.778  40.992  39.113  1.00  0.00           C  
ATOM   2947  HE2 PHE   193      49.725  40.236  38.329  1.00  0.00           H  
ATOM   2948  CD2 PHE   193      51.013  41.459  39.545  1.00  0.00           C  
ATOM   2949  HD2 PHE   193      51.930  41.059  39.111  1.00  0.00           H  
ATOM   2950  C   PHE   193      53.182  41.050  42.622  1.00  0.00           C  
ATOM   2951  O   PHE   193      52.341  40.201  42.904  1.00  0.00           O  
ATOM   2952  N   GLY   194      54.496  40.787  42.538  1.00  0.00           N  
ATOM   2953  H   GLY   194      55.091  41.553  42.257  1.00  0.00           H  
ATOM   2954  CA  GLY   194      55.118  39.493  42.819  1.00  0.00           C  
ATOM   2955  HA2 GLY   194      54.725  38.756  42.119  1.00  0.00           H  
ATOM   2956  HA3 GLY   194      56.196  39.585  42.682  1.00  0.00           H  
ATOM   2957  C   GLY   194      54.835  39.020  44.253  1.00  0.00           C  
ATOM   2958  O   GLY   194      54.445  37.869  44.452  1.00  0.00           O  
ATOM   2959  N   ILE   195      54.973  39.916  45.242  1.00  0.00           N  
ATOM   2960  H   ILE   195      55.444  40.779  45.011  1.00  0.00           H  
ATOM   2961  CA  ILE   195      54.616  39.672  46.643  1.00  0.00           C  
ATOM   2962  HA  ILE   195      55.005  38.724  47.016  1.00  0.00           H  
ATOM   2963  CB  ILE   195      55.098  40.834  47.571  1.00  0.00           C  
ATOM   2964  HB  ILE   195      54.849  41.761  47.055  1.00  0.00           H  
ATOM   2965  CG2 ILE   195      54.487  40.854  48.992  1.00  0.00           C  
ATOM   2966 HG21 ILE   195      54.737  39.927  49.509  1.00  0.00           H  
ATOM   2967 HG22 ILE   195      54.890  41.699  49.549  1.00  0.00           H  
ATOM   2968 HG23 ILE   195      53.404  40.949  48.921  1.00  0.00           H  
ATOM   2969  CG1 ILE   195      56.645  40.844  47.667  1.00  0.00           C  
ATOM   2970 HG12 ILE   195      56.926  40.079  48.392  1.00  0.00           H  
ATOM   2971 HG13 ILE   195      57.029  40.570  46.684  1.00  0.00           H  
ATOM   2972  CD1 ILE   195      57.242  42.195  48.091  1.00  0.00           C  
ATOM   2973 HD11 ILE   195      56.860  42.469  49.074  1.00  0.00           H  
ATOM   2974 HD12 ILE   195      58.329  42.115  48.134  1.00  0.00           H  
ATOM   2975 HD13 ILE   195      56.963  42.959  47.367  1.00  0.00           H  
ATOM   2976  C   ILE   195      53.097  39.377  46.816  1.00  0.00           C  
ATOM   2977  O   ILE   195      52.747  38.476  47.579  1.00  0.00           O  
ATOM   2978  N   GLN   196      52.221  40.074  46.072  1.00  0.00           N  
ATOM   2979  H   GLN   196      52.565  40.896  45.596  1.00  0.00           H  
ATOM   2980  CA  GLN   196      50.769  39.830  46.084  1.00  0.00           C  
ATOM   2981  HA  GLN   196      50.438  39.678  47.111  1.00  0.00           H  
ATOM   2982  CB  GLN   196      49.991  41.021  45.485  1.00  0.00           C  
ATOM   2983  HB2 GLN   196      50.400  41.203  44.491  1.00  0.00           H  
ATOM   2984  HB3 GLN   196      48.950  40.711  45.397  1.00  0.00           H  
ATOM   2985  CG  GLN   196      50.074  42.318  46.322  1.00  0.00           C  
ATOM   2986  HG2 GLN   196      51.123  42.612  46.353  1.00  0.00           H  
ATOM   2987  HG3 GLN   196      49.495  43.091  45.818  1.00  0.00           H  
ATOM   2988  CD  GLN   196      49.562  42.181  47.759  1.00  0.00           C  
ATOM   2989  OE1 GLN   196      48.775  41.292  48.083  1.00  0.00           O  
ATOM   2990  NE2 GLN   196      49.988  43.073  48.642  1.00  0.00           N  
ATOM   2991 HE21 GLN   196      49.675  43.019  49.601  1.00  0.00           H  
ATOM   2992 HE22 GLN   196      50.624  43.802  48.352  1.00  0.00           H  
ATOM   2993  C   GLN   196      50.352  38.470  45.491  1.00  0.00           C  
ATOM   2994  O   GLN   196      49.448  37.834  46.033  1.00  0.00           O  
ATOM   2995  N   LEU   197      51.041  38.002  44.444  1.00  0.00           N  
ATOM   2996  H   LEU   197      51.682  38.621  43.970  1.00  0.00           H  
ATOM   2997  CA  LEU   197      50.807  36.672  43.871  1.00  0.00           C  
ATOM   2998  HA  LEU   197      49.736  36.495  43.772  1.00  0.00           H  
ATOM   2999  CB  LEU   197      51.457  36.564  42.471  1.00  0.00           C  
ATOM   3000  HB2 LEU   197      52.470  36.894  42.700  1.00  0.00           H  
ATOM   3001  HB3 LEU   197      51.484  35.534  42.114  1.00  0.00           H  
ATOM   3002  CG  LEU   197      50.851  37.477  41.373  1.00  0.00           C  
ATOM   3003  HG  LEU   197      50.853  38.505  41.735  1.00  0.00           H  
ATOM   3004  CD1 LEU   197      51.665  37.391  40.065  1.00  0.00           C  
ATOM   3005 HD11 LEU   197      51.664  36.363  39.702  1.00  0.00           H  
ATOM   3006 HD12 LEU   197      51.217  38.041  39.314  1.00  0.00           H  
ATOM   3007 HD13 LEU   197      52.691  37.707  40.253  1.00  0.00           H  
ATOM   3008  CD2 LEU   197      49.344  37.252  41.126  1.00  0.00           C  
ATOM   3009 HD21 LEU   197      48.792  37.446  42.045  1.00  0.00           H  
ATOM   3010 HD22 LEU   197      48.999  37.928  40.345  1.00  0.00           H  
ATOM   3011 HD23 LEU   197      49.177  36.221  40.814  1.00  0.00           H  
ATOM   3012  C   LEU   197      51.247  35.530  44.795  1.00  0.00           C  
ATOM   3013  O   LEU   197      50.617  34.473  44.793  1.00  0.00           O  
ATOM   3014  N   LEU   198      52.271  35.764  45.621  1.00  0.00           N  
ATOM   3015  H   LEU   198      52.825  36.600  45.505  1.00  0.00           H  
ATOM   3016  CA  LEU   198      52.653  34.822  46.665  1.00  0.00           C  
ATOM   3017  HA  LEU   198      52.742  33.821  46.242  1.00  0.00           H  
ATOM   3018  CB  LEU   198      54.016  35.218  47.290  1.00  0.00           C  
ATOM   3019  HB2 LEU   198      53.857  36.279  47.480  1.00  0.00           H  
ATOM   3020  HB3 LEU   198      54.175  34.700  48.236  1.00  0.00           H  
ATOM   3021  CG  LEU   198      55.258  35.037  46.389  1.00  0.00           C  
ATOM   3022  HG  LEU   198      55.014  35.384  45.385  1.00  0.00           H  
ATOM   3023  CD1 LEU   198      56.464  35.837  46.931  1.00  0.00           C  
ATOM   3024 HD11 LEU   198      56.710  35.489  47.935  1.00  0.00           H  
ATOM   3025 HD12 LEU   198      57.323  35.689  46.276  1.00  0.00           H  
ATOM   3026 HD13 LEU   198      56.212  36.896  46.966  1.00  0.00           H  
ATOM   3027  CD2 LEU   198      55.600  33.548  46.163  1.00  0.00           C  
ATOM   3028 HD21 LEU   198      54.758  33.049  45.683  1.00  0.00           H  
ATOM   3029 HD22 LEU   198      56.480  33.469  45.524  1.00  0.00           H  
ATOM   3030 HD23 LEU   198      55.805  33.072  47.122  1.00  0.00           H  
ATOM   3031  C   LEU   198      51.606  34.715  47.787  1.00  0.00           C  
ATOM   3032  O   LEU   198      51.368  33.613  48.287  1.00  0.00           O  
ATOM   3033  N   ASN   199      50.988  35.847  48.154  1.00  0.00           N  
ATOM   3034  H   ASN   199      51.322  36.717  47.767  1.00  0.00           H  
ATOM   3035  CA  ASN   199      49.883  35.893  49.119  1.00  0.00           C  
ATOM   3036  HA  ASN   199      50.206  35.425  50.049  1.00  0.00           H  
ATOM   3037  CB  ASN   199      49.433  37.347  49.425  1.00  0.00           C  
ATOM   3038  HB2 ASN   199      49.253  37.803  48.452  1.00  0.00           H  
ATOM   3039  HB3 ASN   199      48.501  37.316  49.989  1.00  0.00           H  
ATOM   3040  CG  ASN   199      50.440  38.208  50.190  1.00  0.00           C  
ATOM   3041  OD1 ASN   199      51.270  37.705  50.944  1.00  0.00           O  
ATOM   3042  ND2 ASN   199      50.354  39.526  50.046  1.00  0.00           N  
ATOM   3043 HD21 ASN   199      51.002  40.127  50.535  1.00  0.00           H  
ATOM   3044 HD22 ASN   199      49.642  39.920  49.448  1.00  0.00           H  
ATOM   3045  C   ASN   199      48.685  35.091  48.593  1.00  0.00           C  
ATOM   3046  O   ASN   199      48.148  34.283  49.343  1.00  0.00           O  
ATOM   3047  N   ALA   200      48.338  35.260  47.307  1.00  0.00           N  
ATOM   3048  H   ALA   200      48.800  36.001  46.800  1.00  0.00           H  
ATOM   3049  CA  ALA   200      47.324  34.467  46.607  1.00  0.00           C  
ATOM   3050  HA  ALA   200      46.347  34.664  47.048  1.00  0.00           H  
ATOM   3051  CB  ALA   200      47.283  34.863  45.126  1.00  0.00           C  
ATOM   3052  HB1 ALA   200      48.252  34.662  44.669  1.00  0.00           H  
ATOM   3053  HB2 ALA   200      46.515  34.283  44.616  1.00  0.00           H  
ATOM   3054  HB3 ALA   200      47.054  35.925  45.040  1.00  0.00           H  
ATOM   3055  C   ALA   200      47.603  32.941  46.719  1.00  0.00           C  
ATOM   3056  O   ALA   200      46.705  32.211  47.129  1.00  0.00           O  
ATOM   3057  N   VAL   201      48.840  32.490  46.422  1.00  0.00           N  
ATOM   3058  H   VAL   201      49.460  33.156  45.985  1.00  0.00           H  
ATOM   3059  CA  VAL   201      49.293  31.088  46.545  1.00  0.00           C  
ATOM   3060  HA  VAL   201      48.626  30.391  46.037  1.00  0.00           H  
ATOM   3061  CB  VAL   201      50.740  30.886  45.992  1.00  0.00           C  
ATOM   3062  HB  VAL   201      51.329  31.721  46.370  1.00  0.00           H  
ATOM   3063  CG1 VAL   201      51.429  29.557  46.372  1.00  0.00           C  
ATOM   3064 HG11 VAL   201      50.841  28.721  45.994  1.00  0.00           H  
ATOM   3065 HG12 VAL   201      52.427  29.526  45.934  1.00  0.00           H  
ATOM   3066 HG13 VAL   201      51.507  29.484  47.457  1.00  0.00           H  
ATOM   3067  CG2 VAL   201      50.761  31.029  44.457  1.00  0.00           C  
ATOM   3068 HG21 VAL   201      50.414  32.024  44.180  1.00  0.00           H  
ATOM   3069 HG22 VAL   201      51.778  30.884  44.092  1.00  0.00           H  
ATOM   3070 HG23 VAL   201      50.107  30.279  44.013  1.00  0.00           H  
ATOM   3071  C   VAL   201      49.143  30.535  47.982  1.00  0.00           C  
ATOM   3072  O   VAL   201      48.606  29.441  48.166  1.00  0.00           O  
ATOM   3073  N   SER   202      49.563  31.329  48.974  1.00  0.00           N  
ATOM   3074  H   SER   202      50.068  32.161  48.706  1.00  0.00           H  
ATOM   3075  CA  SER   202      49.436  31.024  50.398  1.00  0.00           C  
ATOM   3076  HA  SER   202      49.835  30.035  50.627  1.00  0.00           H  
ATOM   3077  CB  SER   202      50.255  32.080  51.176  1.00  0.00           C  
ATOM   3078  HB2 SER   202      51.276  32.047  50.794  1.00  0.00           H  
ATOM   3079  HB3 SER   202      49.818  33.054  50.961  1.00  0.00           H  
ATOM   3080  OG  SER   202      50.269  31.868  52.578  1.00  0.00           O  
ATOM   3081  HG  SER   202      50.792  32.553  53.000  1.00  0.00           H  
ATOM   3082  C   SER   202      47.969  30.940  50.870  1.00  0.00           C  
ATOM   3083  O   SER   202      47.645  30.122  51.736  1.00  0.00           O  
ATOM   3084  N   ARG   203      47.104  31.787  50.305  1.00  0.00           N  
ATOM   3085  H   ARG   203      47.479  32.495  49.690  1.00  0.00           H  
ATOM   3086  CA  ARG   203      45.685  31.831  50.625  1.00  0.00           C  
ATOM   3087  HA  ARG   203      45.531  31.616  51.683  1.00  0.00           H  
ATOM   3088  CB  ARG   203      45.126  33.238  50.320  1.00  0.00           C  
ATOM   3089  HB2 ARG   203      45.363  33.455  49.279  1.00  0.00           H  
ATOM   3090  HB3 ARG   203      44.045  33.183  50.442  1.00  0.00           H  
ATOM   3091  CG  ARG   203      45.690  34.359  51.221  1.00  0.00           C  
ATOM   3092  HG2 ARG   203      45.290  34.221  52.226  1.00  0.00           H  
ATOM   3093  HG3 ARG   203      46.776  34.261  51.246  1.00  0.00           H  
ATOM   3094  CD  ARG   203      45.312  35.761  50.705  1.00  0.00           C  
ATOM   3095  HD2 ARG   203      45.549  35.813  49.642  1.00  0.00           H  
ATOM   3096  HD3 ARG   203      44.241  35.903  50.846  1.00  0.00           H  
ATOM   3097  NE  ARG   203      46.028  36.844  51.402  1.00  0.00           N  
ATOM   3098  HE  ARG   203      46.707  36.549  52.089  1.00  0.00           H  
ATOM   3099  CZ  ARG   203      45.846  38.162  51.204  1.00  0.00           C  
ATOM   3100  NH1 ARG   203      44.939  38.602  50.337  1.00  0.00           N  
ATOM   3101 HH11 ARG   203      44.378  37.941  49.819  1.00  0.00           H  
ATOM   3102 HH12 ARG   203      44.816  39.595  50.201  1.00  0.00           H  
ATOM   3103  NH2 ARG   203      46.579  39.053  51.869  1.00  0.00           N  
ATOM   3104 HH21 ARG   203      47.277  38.737  52.527  1.00  0.00           H  
ATOM   3105 HH22 ARG   203      46.434  40.040  51.712  1.00  0.00           H  
ATOM   3106  C   ARG   203      44.888  30.724  49.940  1.00  0.00           C  
ATOM   3107  O   ARG   203      43.995  30.170  50.581  1.00  0.00           O  
ATOM   3108  N   VAL   204      45.247  30.375  48.696  1.00  0.00           N  
ATOM   3109  H   VAL   204      45.834  31.016  48.182  1.00  0.00           H  
ATOM   3110  CA  VAL   204      44.758  29.182  48.010  1.00  0.00           C  
ATOM   3111  HA  VAL   204      43.670  29.148  47.955  1.00  0.00           H  
ATOM   3112  CB  VAL   204      45.335  29.050  46.566  1.00  0.00           C  
ATOM   3113  HB  VAL   204      46.372  29.382  46.621  1.00  0.00           H  
ATOM   3114  CG1 VAL   204      45.280  27.637  45.944  1.00  0.00           C  
ATOM   3115 HG11 VAL   204      44.244  27.304  45.888  1.00  0.00           H  
ATOM   3116 HG12 VAL   204      45.707  27.663  44.942  1.00  0.00           H  
ATOM   3117 HG13 VAL   204      45.851  26.944  46.563  1.00  0.00           H  
ATOM   3118  CG2 VAL   204      44.644  30.044  45.612  1.00  0.00           C  
ATOM   3119 HG21 VAL   204      44.809  31.061  45.966  1.00  0.00           H  
ATOM   3120 HG22 VAL   204      45.061  29.936  44.610  1.00  0.00           H  
ATOM   3121 HG23 VAL   204      43.574  29.837  45.584  1.00  0.00           H  
ATOM   3122  C   VAL   204      45.053  27.924  48.857  1.00  0.00           C  
ATOM   3123  O   VAL   204      44.104  27.230  49.213  1.00  0.00           O  
ATOM   3124  N   GLU   205      46.322  27.732  49.265  1.00  0.00           N  
ATOM   3125  H   GLU   205      47.007  28.346  48.847  1.00  0.00           H  
ATOM   3126  CA  GLU   205      46.799  26.639  50.126  1.00  0.00           C  
ATOM   3127  HA  GLU   205      46.647  25.675  49.640  1.00  0.00           H  
ATOM   3128  CB  GLU   205      48.313  26.827  50.388  1.00  0.00           C  
ATOM   3129  HB2 GLU   205      48.796  26.834  49.411  1.00  0.00           H  
ATOM   3130  HB3 GLU   205      48.426  27.804  50.856  1.00  0.00           H  
ATOM   3131  CG  GLU   205      48.973  25.750  51.280  1.00  0.00           C  
ATOM   3132  HG2 GLU   205      48.474  25.810  52.247  1.00  0.00           H  
ATOM   3133  HG3 GLU   205      48.794  24.769  50.840  1.00  0.00           H  
ATOM   3134  CD  GLU   205      50.474  25.956  51.469  1.00  0.00           C  
ATOM   3135  OE1 GLU   205      51.206  24.947  51.450  1.00  0.00           O  
ATOM   3136  OE2 GLU   205      50.907  27.109  51.667  1.00  0.00           O  
ATOM   3137  C   GLU   205      45.976  26.462  51.420  1.00  0.00           C  
ATOM   3138  O   GLU   205      45.607  25.338  51.762  1.00  0.00           O  
ATOM   3139  N   ARG   206      45.673  27.578  52.095  1.00  0.00           N  
ATOM   3140  H   ARG   206      46.094  28.439  51.778  1.00  0.00           H  
ATOM   3141  CA  ARG   206      44.870  27.607  53.317  1.00  0.00           C  
ATOM   3142  HA  ARG   206      45.123  26.765  53.962  1.00  0.00           H  
ATOM   3143  CB  ARG   206      45.166  28.916  54.076  1.00  0.00           C  
ATOM   3144  HB2 ARG   206      45.166  29.732  53.354  1.00  0.00           H  
ATOM   3145  HB3 ARG   206      44.369  29.073  54.802  1.00  0.00           H  
ATOM   3146  CG  ARG   206      46.522  28.876  54.804  1.00  0.00           C  
ATOM   3147  HG2 ARG   206      46.461  28.097  55.564  1.00  0.00           H  
ATOM   3148  HG3 ARG   206      47.279  28.605  54.068  1.00  0.00           H  
ATOM   3149  CD  ARG   206      46.904  30.207  55.465  1.00  0.00           C  
ATOM   3150  HD2 ARG   206      46.022  30.622  55.951  1.00  0.00           H  
ATOM   3151  HD3 ARG   206      47.675  30.018  56.213  1.00  0.00           H  
ATOM   3152  NE  ARG   206      47.416  31.189  54.498  1.00  0.00           N  
ATOM   3153  HE  ARG   206      47.698  30.807  53.606  1.00  0.00           H  
ATOM   3154  CZ  ARG   206      47.523  32.511  54.691  1.00  0.00           C  
ATOM   3155  NH1 ARG   206      46.937  33.107  55.731  1.00  0.00           N  
ATOM   3156 HH11 ARG   206      46.402  32.557  56.388  1.00  0.00           H  
ATOM   3157 HH12 ARG   206      47.032  34.104  55.856  1.00  0.00           H  
ATOM   3158  NH2 ARG   206      48.240  33.234  53.836  1.00  0.00           N  
ATOM   3159 HH21 ARG   206      48.694  32.782  53.055  1.00  0.00           H  
ATOM   3160 HH22 ARG   206      48.328  34.231  53.972  1.00  0.00           H  
ATOM   3161  C   ARG   206      43.354  27.415  53.082  1.00  0.00           C  
ATOM   3162  O   ARG   206      42.661  27.027  54.023  1.00  0.00           O  
ATOM   3163  N   ALA   207      42.848  27.677  51.869  1.00  0.00           N  
ATOM   3164  H   ALA   207      43.475  28.056  51.174  1.00  0.00           H  
ATOM   3165  CA  ALA   207      41.436  27.504  51.512  1.00  0.00           C  
ATOM   3166  HA  ALA   207      40.829  27.739  52.386  1.00  0.00           H  
ATOM   3167  CB  ALA   207      41.073  28.482  50.383  1.00  0.00           C  
ATOM   3168  HB1 ALA   207      41.667  28.252  49.498  1.00  0.00           H  
ATOM   3169  HB2 ALA   207      40.014  28.385  50.144  1.00  0.00           H  
ATOM   3170  HB3 ALA   207      41.281  29.502  50.705  1.00  0.00           H  
ATOM   3171  C   ALA   207      41.105  26.067  51.094  1.00  0.00           C  
ATOM   3172  O   ALA   207      39.954  25.663  51.262  1.00  0.00           O  
ATOM   3173  N   LEU   208      42.084  25.311  50.569  1.00  0.00           N  
ATOM   3174  H   LEU   208      42.981  25.745  50.402  1.00  0.00           H  
ATOM   3175  CA  LEU   208      41.847  23.969  50.020  1.00  0.00           C  
ATOM   3176  HA  LEU   208      41.073  24.048  49.257  1.00  0.00           H  
ATOM   3177  CB  LEU   208      43.105  23.315  49.384  1.00  0.00           C  
ATOM   3178  HB2 LEU   208      43.757  23.258  50.256  1.00  0.00           H  
ATOM   3179  HB3 LEU   208      42.889  22.308  49.026  1.00  0.00           H  
ATOM   3180  CG  LEU   208      43.807  24.116  48.270  1.00  0.00           C  
ATOM   3181  HG  LEU   208      44.199  25.035  48.706  1.00  0.00           H  
ATOM   3182  CD1 LEU   208      44.956  23.323  47.630  1.00  0.00           C  
ATOM   3183 HD11 LEU   208      44.565  22.403  47.194  1.00  0.00           H  
ATOM   3184 HD12 LEU   208      45.423  23.924  46.850  1.00  0.00           H  
ATOM   3185 HD13 LEU   208      45.697  23.077  48.391  1.00  0.00           H  
ATOM   3186  CD2 LEU   208      42.847  24.668  47.201  1.00  0.00           C  
ATOM   3187 HD21 LEU   208      42.124  25.334  47.671  1.00  0.00           H  
ATOM   3188 HD22 LEU   208      43.415  25.219  46.452  1.00  0.00           H  
ATOM   3189 HD23 LEU   208      42.322  23.841  46.722  1.00  0.00           H  
ATOM   3190  C   LEU   208      41.118  22.952  50.928  1.00  0.00           C  
ATOM   3191  O   LEU   208      40.198  22.295  50.432  1.00  0.00           O  
ATOM   3192  N   PRO   209      41.429  22.894  52.244  1.00  0.00           N  
ATOM   3193  CD  PRO   209      42.600  23.473  52.907  1.00  0.00           C  
ATOM   3194  HD2 PRO   209      42.352  24.476  53.252  1.00  0.00           H  
ATOM   3195  HD3 PRO   209      43.421  23.528  52.192  1.00  0.00           H  
ATOM   3196  CG  PRO   209      42.893  22.518  54.052  1.00  0.00           C  
ATOM   3197  HG2 PRO   209      43.422  23.020  54.862  1.00  0.00           H  
ATOM   3198  HG3 PRO   209      43.477  21.661  53.714  1.00  0.00           H  
ATOM   3199  CB  PRO   209      41.500  22.090  54.480  1.00  0.00           C  
ATOM   3200  HB2 PRO   209      41.031  22.765  55.196  1.00  0.00           H  
ATOM   3201  HB3 PRO   209      41.567  21.092  54.913  1.00  0.00           H  
ATOM   3202  CA  PRO   209      40.670  22.045  53.179  1.00  0.00           C  
ATOM   3203  HA  PRO   209      40.706  21.039  52.759  1.00  0.00           H  
ATOM   3204  C   PRO   209      39.204  22.437  53.446  1.00  0.00           C  
ATOM   3205  O   PRO   209      38.547  21.732  54.212  1.00  0.00           O  
ATOM   3206  N   LYS   210      38.707  23.523  52.844  1.00  0.00           N  
ATOM   3207  H   LYS   210      39.366  24.154  52.411  1.00  0.00           H  
ATOM   3208  CA  LYS   210      37.311  23.928  52.920  1.00  0.00           C  
ATOM   3209  HA  LYS   210      36.691  23.078  53.205  1.00  0.00           H  
ATOM   3210  CB  LYS   210      37.139  25.044  53.980  1.00  0.00           C  
ATOM   3211  HB2 LYS   210      36.073  25.264  54.021  1.00  0.00           H  
ATOM   3212  HB3 LYS   210      37.458  24.614  54.930  1.00  0.00           H  
ATOM   3213  CG  LYS   210      37.923  26.347  53.716  1.00  0.00           C  
ATOM   3214  HG2 LYS   210      38.988  26.112  53.738  1.00  0.00           H  
ATOM   3215  HG3 LYS   210      37.652  26.710  52.725  1.00  0.00           H  
ATOM   3216  CD  LYS   210      37.616  27.433  54.761  1.00  0.00           C  
ATOM   3217  HD2 LYS   210      36.548  27.644  54.716  1.00  0.00           H  
ATOM   3218  HD3 LYS   210      37.865  27.028  55.742  1.00  0.00           H  
ATOM   3219  CE  LYS   210      38.407  28.734  54.527  1.00  0.00           C  
ATOM   3220  HE2 LYS   210      39.470  28.497  54.568  1.00  0.00           H  
ATOM   3221  HE3 LYS   210      38.158  29.109  53.535  1.00  0.00           H  
ATOM   3222  NZ  LYS   210      38.094  29.763  55.534  1.00  0.00           N  
ATOM   3223  HZ1 LYS   210      38.326  29.415  56.454  1.00  0.00           H  
ATOM   3224  HZ2 LYS   210      38.633  30.595  55.343  1.00  0.00           H  
ATOM   3225  HZ3 LYS   210      37.109  29.983  55.496  1.00  0.00           H  
ATOM   3226  C   LYS   210      36.739  24.284  51.527  1.00  0.00           C  
ATOM   3227  O   LYS   210      35.666  24.884  51.458  1.00  0.00           O  
ATOM   3228  N   LEU   211      37.428  23.900  50.439  1.00  0.00           N  
ATOM   3229  H   LEU   211      38.349  23.510  50.584  1.00  0.00           H  
ATOM   3230  CA  LEU   211      36.951  24.063  49.063  1.00  0.00           C  
ATOM   3231  HA  LEU   211      36.359  24.973  48.971  1.00  0.00           H  
ATOM   3232  CB  LEU   211      38.168  24.166  48.111  1.00  0.00           C  
ATOM   3233  HB2 LEU   211      38.768  24.935  48.597  1.00  0.00           H  
ATOM   3234  HB3 LEU   211      38.734  23.234  48.074  1.00  0.00           H  
ATOM   3235  CG  LEU   211      37.820  24.616  46.671  1.00  0.00           C  
ATOM   3236  HG  LEU   211      37.040  23.959  46.286  1.00  0.00           H  
ATOM   3237  CD1 LEU   211      37.326  26.081  46.631  1.00  0.00           C  
ATOM   3238 HD11 LEU   211      38.106  26.738  47.016  1.00  0.00           H  
ATOM   3239 HD12 LEU   211      37.093  26.358  45.603  1.00  0.00           H  
ATOM   3240 HD13 LEU   211      36.432  26.180  47.246  1.00  0.00           H  
ATOM   3241  CD2 LEU   211      38.998  24.371  45.704  1.00  0.00           C  
ATOM   3242 HD21 LEU   211      39.239  23.308  45.685  1.00  0.00           H  
ATOM   3243 HD22 LEU   211      38.721  24.697  44.702  1.00  0.00           H  
ATOM   3244 HD23 LEU   211      39.869  24.933  46.041  1.00  0.00           H  
ATOM   3245  C   LEU   211      36.044  22.877  48.724  1.00  0.00           C  
ATOM   3246  O   LEU   211      36.521  21.744  48.766  1.00  0.00           O  
ATOM   3247  N   THR   212      34.764  23.149  48.457  1.00  0.00           N  
ATOM   3248  H   THR   212      34.490  24.119  48.398  1.00  0.00           H  
ATOM   3249  CA  THR   212      33.737  22.125  48.268  1.00  0.00           C  
ATOM   3250  HA  THR   212      34.167  21.123  48.271  1.00  0.00           H  
ATOM   3251  CB  THR   212      32.702  22.225  49.424  1.00  0.00           C  
ATOM   3252  HB  THR   212      31.893  21.527  49.208  1.00  0.00           H  
ATOM   3253  CG2 THR   212      33.309  21.895  50.798  1.00  0.00           C  
ATOM   3254 HG21 THR   212      34.119  22.592  51.015  1.00  0.00           H  
ATOM   3255 HG22 THR   212      32.540  21.981  51.566  1.00  0.00           H  
ATOM   3256 HG23 THR   212      33.700  20.877  50.788  1.00  0.00           H  
ATOM   3257  OG1 THR   212      32.136  23.529  49.505  1.00  0.00           O  
ATOM   3258  HG1 THR   212      31.503  23.558  50.226  1.00  0.00           H  
ATOM   3259  C   THR   212      32.992  22.257  46.926  1.00  0.00           C  
ATOM   3260  O   THR   212      32.198  21.374  46.593  1.00  0.00           O  
ATOM   3261  N   VAL   213      33.258  23.329  46.167  1.00  0.00           N  
ATOM   3262  H   VAL   213      33.903  24.014  46.535  1.00  0.00           H  
ATOM   3263  CA  VAL   213      32.636  23.589  44.872  1.00  0.00           C  
ATOM   3264  HA  VAL   213      31.549  23.511  44.851  1.00  0.00           H  
ATOM   3265  CB  VAL   213      33.045  25.013  44.374  1.00  0.00           C  
ATOM   3266  HB  VAL   213      32.765  25.710  45.164  1.00  0.00           H  
ATOM   3267  CG1 VAL   213      34.540  25.189  44.040  1.00  0.00           C  
ATOM   3268 HG11 VAL   213      34.821  24.492  43.250  1.00  0.00           H  
ATOM   3269 HG12 VAL   213      34.720  26.210  43.704  1.00  0.00           H  
ATOM   3270 HG13 VAL   213      35.138  24.988  44.929  1.00  0.00           H  
ATOM   3271  CG2 VAL   213      32.197  25.487  43.181  1.00  0.00           C  
ATOM   3272 HG21 VAL   213      31.148  25.522  43.472  1.00  0.00           H  
ATOM   3273 HG22 VAL   213      32.523  26.481  42.875  1.00  0.00           H  
ATOM   3274 HG23 VAL   213      32.320  24.793  42.349  1.00  0.00           H  
ATOM   3275  C   VAL   213      33.042  22.504  43.834  1.00  0.00           C  
ATOM   3276  O   VAL   213      34.231  22.175  43.771  1.00  0.00           O  
ATOM   3277  N   PRO   214      32.074  21.933  43.075  1.00  0.00           N  
ATOM   3278  CD  PRO   214      30.629  22.084  43.266  1.00  0.00           C  
ATOM   3279  HD2 PRO   214      30.344  23.094  42.974  1.00  0.00           H  
ATOM   3280  HD3 PRO   214      30.400  21.932  44.321  1.00  0.00           H  
ATOM   3281  CG  PRO   214      30.002  21.020  42.377  1.00  0.00           C  
ATOM   3282  HG2 PRO   214      29.016  21.325  42.029  1.00  0.00           H  
ATOM   3283  HG3 PRO   214      29.924  20.065  42.898  1.00  0.00           H  
ATOM   3284  CB  PRO   214      30.990  20.931  41.231  1.00  0.00           C  
ATOM   3285  HB2 PRO   214      30.805  21.757  40.545  1.00  0.00           H  
ATOM   3286  HB3 PRO   214      30.950  19.989  40.684  1.00  0.00           H  
ATOM   3287  CA  PRO   214      32.373  21.097  41.890  1.00  0.00           C  
ATOM   3288  HA  PRO   214      32.802  20.157  42.238  1.00  0.00           H  
ATOM   3289  C   PRO   214      33.351  21.778  40.931  1.00  0.00           C  
ATOM   3290  O   PRO   214      33.135  22.953  40.630  1.00  0.00           O  
ATOM   3291  N   PHE   215      34.397  21.083  40.475  1.00  0.00           N  
ATOM   3292  H   PHE   215      34.651  20.191  40.875  1.00  0.00           H  
ATOM   3293  CA  PHE   215      35.333  21.720  39.561  1.00  0.00           C  
ATOM   3294  HA  PHE   215      34.798  22.441  38.943  1.00  0.00           H  
ATOM   3295  CB  PHE   215      36.463  22.463  40.327  1.00  0.00           C  
ATOM   3296  HB2 PHE   215      36.971  23.156  39.657  1.00  0.00           H  
ATOM   3297  HB3 PHE   215      35.949  23.023  41.108  1.00  0.00           H  
ATOM   3298  CG  PHE   215      37.548  21.652  41.017  1.00  0.00           C  
ATOM   3299  CD1 PHE   215      37.426  21.307  42.378  1.00  0.00           C  
ATOM   3300  HD1 PHE   215      36.544  21.612  42.941  1.00  0.00           H  
ATOM   3301  CE1 PHE   215      38.429  20.578  43.002  1.00  0.00           C  
ATOM   3302  HE1 PHE   215      38.341  20.339  44.062  1.00  0.00           H  
ATOM   3303  CZ  PHE   215      39.540  20.153  42.284  1.00  0.00           C  
ATOM   3304  HZ  PHE   215      40.329  19.593  42.787  1.00  0.00           H  
ATOM   3305  CE2 PHE   215      39.647  20.440  40.929  1.00  0.00           C  
ATOM   3306  HE2 PHE   215      40.513  20.086  40.370  1.00  0.00           H  
ATOM   3307  CD2 PHE   215      38.658  21.173  40.287  1.00  0.00           C  
ATOM   3308  HD2 PHE   215      38.739  21.378  39.220  1.00  0.00           H  
ATOM   3309  C   PHE   215      35.841  20.808  38.436  1.00  0.00           C  
ATOM   3310  O   PHE   215      35.990  19.597  38.607  1.00  0.00           O  
ATOM   3311  N   LEU   216      36.114  21.446  37.294  1.00  0.00           N  
ATOM   3312  H   LEU   216      35.802  22.405  37.249  1.00  0.00           H  
ATOM   3313  CA  LEU   216      36.815  20.894  36.146  1.00  0.00           C  
ATOM   3314  HA  LEU   216      36.940  19.817  36.263  1.00  0.00           H  
ATOM   3315  CB  LEU   216      35.997  21.160  34.857  1.00  0.00           C  
ATOM   3316  HB2 LEU   216      35.164  20.471  34.996  1.00  0.00           H  
ATOM   3317  HB3 LEU   216      35.624  22.183  34.842  1.00  0.00           H  
ATOM   3318  CG  LEU   216      36.705  20.849  33.513  1.00  0.00           C  
ATOM   3319  HG  LEU   216      37.583  21.490  33.436  1.00  0.00           H  
ATOM   3320  CD1 LEU   216      37.137  19.372  33.411  1.00  0.00           C  
ATOM   3321 HD11 LEU   216      36.260  18.730  33.488  1.00  0.00           H  
ATOM   3322 HD12 LEU   216      37.629  19.201  32.453  1.00  0.00           H  
ATOM   3323 HD13 LEU   216      37.829  19.138  34.220  1.00  0.00           H  
ATOM   3324  CD2 LEU   216      35.838  21.286  32.313  1.00  0.00           C  
ATOM   3325 HD21 LEU   216      35.654  22.358  32.369  1.00  0.00           H  
ATOM   3326 HD22 LEU   216      36.360  21.055  31.384  1.00  0.00           H  
ATOM   3327 HD23 LEU   216      34.888  20.752  32.337  1.00  0.00           H  
ATOM   3328  C   LEU   216      38.172  21.630  36.094  1.00  0.00           C  
ATOM   3329  O   LEU   216      38.185  22.862  36.086  1.00  0.00           O  
ATOM   3330  N   LEU   217      39.282  20.889  36.050  1.00  0.00           N  
ATOM   3331  H   LEU   217      39.161  19.888  36.120  1.00  0.00           H  
ATOM   3332  CA  LEU   217      40.642  21.420  36.002  1.00  0.00           C  
ATOM   3333  HA  LEU   217      40.633  22.509  35.975  1.00  0.00           H  
ATOM   3334  CB  LEU   217      41.390  20.962  37.281  1.00  0.00           C  
ATOM   3335  HB2 LEU   217      40.865  21.521  38.055  1.00  0.00           H  
ATOM   3336  HB3 LEU   217      41.226  19.894  37.430  1.00  0.00           H  
ATOM   3337  CG  LEU   217      42.906  21.267  37.363  1.00  0.00           C  
ATOM   3338  HG  LEU   217      43.403  20.693  36.580  1.00  0.00           H  
ATOM   3339  CD1 LEU   217      43.228  22.761  37.187  1.00  0.00           C  
ATOM   3340 HD11 LEU   217      42.732  23.334  37.970  1.00  0.00           H  
ATOM   3341 HD12 LEU   217      44.306  22.911  37.254  1.00  0.00           H  
ATOM   3342 HD13 LEU   217      42.875  23.096  36.212  1.00  0.00           H  
ATOM   3343  CD2 LEU   217      43.485  20.722  38.686  1.00  0.00           C  
ATOM   3344 HD21 LEU   217      43.334  19.643  38.732  1.00  0.00           H  
ATOM   3345 HD22 LEU   217      44.552  20.941  38.734  1.00  0.00           H  
ATOM   3346 HD23 LEU   217      42.979  21.195  39.527  1.00  0.00           H  
ATOM   3347  C   LEU   217      41.330  20.979  34.699  1.00  0.00           C  
ATOM   3348  O   LEU   217      41.527  19.783  34.490  1.00  0.00           O  
ATOM   3349  N   LEU   218      41.700  21.949  33.857  1.00  0.00           N  
ATOM   3350  H   LEU   218      41.422  22.886  34.109  1.00  0.00           H  
ATOM   3351  CA  LEU   218      42.460  21.759  32.621  1.00  0.00           C  
ATOM   3352  HA  LEU   218      42.453  20.709  32.327  1.00  0.00           H  
ATOM   3353  CB  LEU   218      41.809  22.595  31.489  1.00  0.00           C  
ATOM   3354  HB2 LEU   218      41.958  23.605  31.870  1.00  0.00           H  
ATOM   3355  HB3 LEU   218      42.348  22.478  30.549  1.00  0.00           H  
ATOM   3356  CG  LEU   218      40.297  22.350  31.252  1.00  0.00           C  
ATOM   3357  HG  LEU   218      39.765  22.512  32.189  1.00  0.00           H  
ATOM   3358  CD1 LEU   218      39.746  23.307  30.176  1.00  0.00           C  
ATOM   3359 HD11 LEU   218      40.278  23.145  29.238  1.00  0.00           H  
ATOM   3360 HD12 LEU   218      38.684  23.115  30.028  1.00  0.00           H  
ATOM   3361 HD13 LEU   218      39.887  24.338  30.500  1.00  0.00           H  
ATOM   3362  CD2 LEU   218      39.961  20.878  30.943  1.00  0.00           C  
ATOM   3363 HD21 LEU   218      40.269  20.251  31.780  1.00  0.00           H  
ATOM   3364 HD22 LEU   218      38.887  20.774  30.788  1.00  0.00           H  
ATOM   3365 HD23 LEU   218      40.490  20.565  30.043  1.00  0.00           H  
ATOM   3366  C   LEU   218      43.898  22.231  32.891  1.00  0.00           C  
ATOM   3367  O   LEU   218      44.082  23.340  33.403  1.00  0.00           O  
ATOM   3368  N   GLN   219      44.892  21.404  32.547  1.00  0.00           N  
ATOM   3369  H   GLN   219      44.642  20.501  32.168  1.00  0.00           H  
ATOM   3370  CA  GLN   219      46.308  21.698  32.758  1.00  0.00           C  
ATOM   3371  HA  GLN   219      46.477  22.773  32.807  1.00  0.00           H  
ATOM   3372  CB  GLN   219      46.747  21.066  34.104  1.00  0.00           C  
ATOM   3373  HB2 GLN   219      46.124  21.525  34.871  1.00  0.00           H  
ATOM   3374  HB3 GLN   219      46.509  20.004  34.031  1.00  0.00           H  
ATOM   3375  CG  GLN   219      48.236  21.235  34.482  1.00  0.00           C  
ATOM   3376  HG2 GLN   219      48.420  20.726  35.429  1.00  0.00           H  
ATOM   3377  HG3 GLN   219      48.838  20.772  33.700  1.00  0.00           H  
ATOM   3378  CD  GLN   219      48.659  22.700  34.623  1.00  0.00           C  
ATOM   3379  OE1 GLN   219      48.037  23.464  35.355  1.00  0.00           O  
ATOM   3380  NE2 GLN   219      49.720  23.101  33.937  1.00  0.00           N  
ATOM   3381 HE21 GLN   219      50.029  24.060  34.005  1.00  0.00           H  
ATOM   3382 HE22 GLN   219      50.215  22.445  33.349  1.00  0.00           H  
ATOM   3383  C   GLN   219      47.143  21.188  31.565  1.00  0.00           C  
ATOM   3384  O   GLN   219      46.811  20.159  30.974  1.00  0.00           O  
ATOM   3385  N   GLY   220      48.234  21.894  31.245  1.00  0.00           N  
ATOM   3386  H   GLY   220      48.389  22.761  31.738  1.00  0.00           H  
ATOM   3387  CA  GLY   220      49.208  21.489  30.233  1.00  0.00           C  
ATOM   3388  HA2 GLY   220      48.763  20.770  29.546  1.00  0.00           H  
ATOM   3389  HA3 GLY   220      49.556  22.357  29.674  1.00  0.00           H  
ATOM   3390  C   GLY   220      50.403  20.835  30.932  1.00  0.00           C  
ATOM   3391  O   GLY   220      50.826  21.310  31.990  1.00  0.00           O  
ATOM   3392  N   SER   221      50.968  19.765  30.350  1.00  0.00           N  
ATOM   3393  H   SER   221      50.498  19.350  29.558  1.00  0.00           H  
ATOM   3394  CA  SER   221      52.118  19.056  30.927  1.00  0.00           C  
ATOM   3395  HA  SER   221      52.011  19.010  32.011  1.00  0.00           H  
ATOM   3396  CB  SER   221      52.214  17.617  30.380  1.00  0.00           C  
ATOM   3397  HB2 SER   221      52.819  17.038  31.079  1.00  0.00           H  
ATOM   3398  HB3 SER   221      51.204  17.208  30.349  1.00  0.00           H  
ATOM   3399  OG  SER   221      52.790  17.549  29.090  1.00  0.00           O  
ATOM   3400  HG  SER   221      52.824  16.633  28.803  1.00  0.00           H  
ATOM   3401  C   SER   221      53.442  19.841  30.826  1.00  0.00           C  
ATOM   3402  O   SER   221      54.329  19.624  31.653  1.00  0.00           O  
ATOM   3403  N   ALA   222      53.548  20.743  29.840  1.00  0.00           N  
ATOM   3404  H   ALA   222      52.754  20.832  29.223  1.00  0.00           H  
ATOM   3405  CA  ALA   222      54.755  21.504  29.530  1.00  0.00           C  
ATOM   3406  HA  ALA   222      55.558  21.133  30.168  1.00  0.00           H  
ATOM   3407  CB  ALA   222      55.139  21.256  28.065  1.00  0.00           C  
ATOM   3408  HB1 ALA   222      54.349  21.629  27.414  1.00  0.00           H  
ATOM   3409  HB2 ALA   222      56.071  21.775  27.840  1.00  0.00           H  
ATOM   3410  HB3 ALA   222      55.270  20.186  27.899  1.00  0.00           H  
ATOM   3411  C   ALA   222      54.595  22.999  29.868  1.00  0.00           C  
ATOM   3412  O   ALA   222      55.298  23.830  29.294  1.00  0.00           O  
ATOM   3413  N   ASP   223      53.696  23.325  30.807  1.00  0.00           N  
ATOM   3414  H   ASP   223      53.048  22.600  31.082  1.00  0.00           H  
ATOM   3415  CA  ASP   223      53.510  24.672  31.361  1.00  0.00           C  
ATOM   3416  HA  ASP   223      53.494  25.399  30.550  1.00  0.00           H  
ATOM   3417  CB  ASP   223      52.182  24.775  32.143  1.00  0.00           C  
ATOM   3418  HB2 ASP   223      51.426  24.371  31.470  1.00  0.00           H  
ATOM   3419  HB3 ASP   223      52.251  24.146  33.031  1.00  0.00           H  
ATOM   3420  CG  ASP   223      51.793  26.196  32.554  1.00  0.00           C  
ATOM   3421  OD1 ASP   223      52.671  27.076  32.641  1.00  0.00           O  
ATOM   3422  OD2 ASP   223      50.597  26.414  32.834  1.00  0.00           O  
ATOM   3423  C   ASP   223      54.742  25.054  32.194  1.00  0.00           C  
ATOM   3424  O   ASP   223      55.068  24.374  33.171  1.00  0.00           O  
ATOM   3425  N   ARG   224      55.423  26.110  31.744  1.00  0.00           N  
ATOM   3426  H   ARG   224      55.115  26.512  30.870  1.00  0.00           H  
ATOM   3427  CA  ARG   224      56.611  26.663  32.376  1.00  0.00           C  
ATOM   3428  HA  ARG   224      57.112  25.899  32.971  1.00  0.00           H  
ATOM   3429  CB  ARG   224      57.591  27.164  31.290  1.00  0.00           C  
ATOM   3430  HB2 ARG   224      57.128  28.025  30.810  1.00  0.00           H  
ATOM   3431  HB3 ARG   224      58.503  27.478  31.798  1.00  0.00           H  
ATOM   3432  CG  ARG   224      57.937  26.105  30.222  1.00  0.00           C  
ATOM   3433  HG2 ARG   224      58.163  25.176  30.747  1.00  0.00           H  
ATOM   3434  HG3 ARG   224      57.050  25.965  29.604  1.00  0.00           H  
ATOM   3435  CD  ARG   224      59.127  26.491  29.330  1.00  0.00           C  
ATOM   3436  HD2 ARG   224      59.181  25.793  28.495  1.00  0.00           H  
ATOM   3437  HD3 ARG   224      58.969  27.500  28.950  1.00  0.00           H  
ATOM   3438  NE  ARG   224      60.408  26.456  30.058  1.00  0.00           N  
ATOM   3439  HE  ARG   224      60.378  25.989  30.953  1.00  0.00           H  
ATOM   3440  CZ  ARG   224      61.574  26.977  29.647  1.00  0.00           C  
ATOM   3441  NH1 ARG   224      61.671  27.599  28.470  1.00  0.00           N  
ATOM   3442 HH11 ARG   224      60.858  27.680  27.877  1.00  0.00           H  
ATOM   3443 HH12 ARG   224      62.558  27.984  28.178  1.00  0.00           H  
ATOM   3444  NH2 ARG   224      62.648  26.868  30.426  1.00  0.00           N  
ATOM   3445 HH21 ARG   224      62.577  26.396  31.316  1.00  0.00           H  
ATOM   3446 HH22 ARG   224      63.530  27.257  30.123  1.00  0.00           H  
ATOM   3447  C   ARG   224      56.268  27.788  33.377  1.00  0.00           C  
ATOM   3448  O   ARG   224      57.178  28.236  34.076  1.00  0.00           O  
ATOM   3449  N   LEU   225      55.005  28.239  33.437  1.00  0.00           N  
ATOM   3450  H   LEU   225      54.349  27.858  32.770  1.00  0.00           H  
ATOM   3451  CA  LEU   225      54.554  29.320  34.314  1.00  0.00           C  
ATOM   3452  HA  LEU   225      55.418  29.861  34.699  1.00  0.00           H  
ATOM   3453  CB  LEU   225      53.648  30.315  33.548  1.00  0.00           C  
ATOM   3454  HB2 LEU   225      52.865  29.655  33.174  1.00  0.00           H  
ATOM   3455  HB3 LEU   225      53.210  31.056  34.216  1.00  0.00           H  
ATOM   3456  CG  LEU   225      54.332  31.033  32.356  1.00  0.00           C  
ATOM   3457  HG  LEU   225      54.812  30.282  31.728  1.00  0.00           H  
ATOM   3458  CD1 LEU   225      53.310  31.826  31.518  1.00  0.00           C  
ATOM   3459 HD11 LEU   225      52.830  32.577  32.145  1.00  0.00           H  
ATOM   3460 HD12 LEU   225      53.822  32.317  30.690  1.00  0.00           H  
ATOM   3461 HD13 LEU   225      52.555  31.145  31.125  1.00  0.00           H  
ATOM   3462  CD2 LEU   225      55.521  31.915  32.798  1.00  0.00           C  
ATOM   3463 HD21 LEU   225      56.271  31.295  33.290  1.00  0.00           H  
ATOM   3464 HD22 LEU   225      55.963  32.394  31.925  1.00  0.00           H  
ATOM   3465 HD23 LEU   225      55.170  32.678  33.492  1.00  0.00           H  
ATOM   3466  C   LEU   225      53.884  28.735  35.560  1.00  0.00           C  
ATOM   3467  O   LEU   225      54.317  29.030  36.674  1.00  0.00           O  
ATOM   3468  N   CYS   226      52.889  27.873  35.360  1.00  0.00           N  
ATOM   3469  H   CYS   226      52.614  27.698  34.404  1.00  0.00           H  
ATOM   3470  CA  CYS   226      52.151  27.206  36.423  1.00  0.00           C  
ATOM   3471  HA  CYS   226      52.529  27.542  37.389  1.00  0.00           H  
ATOM   3472  CB  CYS   226      50.640  27.517  36.348  1.00  0.00           C  
ATOM   3473  HB2 CYS   226      50.259  27.461  35.328  1.00  0.00           H  
ATOM   3474  HB3 CYS   226      50.053  26.860  36.991  1.00  0.00           H  
ATOM   3475  SG  CYS   226      50.308  29.211  36.919  1.00  0.00           S  
ATOM   3476  HG  CYS   226      48.992  29.163  36.738  1.00  0.00           H  
ATOM   3477  C   CYS   226      52.417  25.699  36.287  1.00  0.00           C  
ATOM   3478  O   CYS   226      51.713  25.014  35.547  1.00  0.00           O  
ATOM   3479  N   ASP   227      53.446  25.208  36.998  1.00  0.00           N  
ATOM   3480  H   ASP   227      53.988  25.889  37.511  1.00  0.00           H  
ATOM   3481  CA  ASP   227      53.899  23.804  37.008  1.00  0.00           C  
ATOM   3482  HA  ASP   227      54.238  23.521  36.011  1.00  0.00           H  
ATOM   3483  CB  ASP   227      55.070  23.611  38.002  1.00  0.00           C  
ATOM   3484  HB2 ASP   227      55.760  24.422  37.771  1.00  0.00           H  
ATOM   3485  HB3 ASP   227      54.694  23.733  39.018  1.00  0.00           H  
ATOM   3486  CG  ASP   227      55.801  22.273  37.887  1.00  0.00           C  
ATOM   3487  OD1 ASP   227      56.683  22.027  38.734  1.00  0.00           O  
ATOM   3488  OD2 ASP   227      55.546  21.501  36.944  1.00  0.00           O  
ATOM   3489  C   ASP   227      52.737  22.842  37.306  1.00  0.00           C  
ATOM   3490  O   ASP   227      51.986  23.064  38.261  1.00  0.00           O  
ATOM   3491  N   SER   228      52.625  21.794  36.485  1.00  0.00           N  
ATOM   3492  H   SER   228      53.277  21.771  35.714  1.00  0.00           H  
ATOM   3493  CA  SER   228      51.568  20.791  36.526  1.00  0.00           C  
ATOM   3494  HA  SER   228      50.587  21.263  36.503  1.00  0.00           H  
ATOM   3495  CB  SER   228      51.706  19.879  35.288  1.00  0.00           C  
ATOM   3496  HB2 SER   228      50.904  19.141  35.319  1.00  0.00           H  
ATOM   3497  HB3 SER   228      51.597  20.497  34.397  1.00  0.00           H  
ATOM   3498  OG  SER   228      52.960  19.213  35.251  1.00  0.00           O  
ATOM   3499  HG  SER   228      53.005  18.658  34.469  1.00  0.00           H  
ATOM   3500  C   SER   228      51.513  20.024  37.866  1.00  0.00           C  
ATOM   3501  O   SER   228      50.450  19.509  38.217  1.00  0.00           O  
ATOM   3502  N   LYS   229      52.612  20.058  38.642  1.00  0.00           N  
ATOM   3503  H   LYS   229      53.469  20.323  38.179  1.00  0.00           H  
ATOM   3504  CA  LYS   229      52.681  19.644  40.044  1.00  0.00           C  
ATOM   3505  HA  LYS   229      52.470  18.577  40.118  1.00  0.00           H  
ATOM   3506  CB  LYS   229      54.078  19.911  40.638  1.00  0.00           C  
ATOM   3507  HB2 LYS   229      54.265  20.981  40.558  1.00  0.00           H  
ATOM   3508  HB3 LYS   229      54.043  19.626  41.690  1.00  0.00           H  
ATOM   3509  CG  LYS   229      55.209  19.140  39.936  1.00  0.00           C  
ATOM   3510  HG2 LYS   229      54.862  18.121  39.765  1.00  0.00           H  
ATOM   3511  HG3 LYS   229      55.398  19.624  38.978  1.00  0.00           H  
ATOM   3512  CD  LYS   229      56.511  19.107  40.759  1.00  0.00           C  
ATOM   3513  HD2 LYS   229      56.590  20.053  41.294  1.00  0.00           H  
ATOM   3514  HD3 LYS   229      56.430  18.290  41.477  1.00  0.00           H  
ATOM   3515  CE  LYS   229      57.767  18.903  39.890  1.00  0.00           C  
ATOM   3516  HE2 LYS   229      58.509  18.366  40.482  1.00  0.00           H  
ATOM   3517  HE3 LYS   229      57.490  18.300  39.025  1.00  0.00           H  
ATOM   3518  NZ  LYS   229      58.335  20.182  39.435  1.00  0.00           N  
ATOM   3519  HZ1 LYS   229      58.593  20.739  40.237  1.00  0.00           H  
ATOM   3520  HZ2 LYS   229      59.154  20.005  38.871  1.00  0.00           H  
ATOM   3521  HZ3 LYS   229      57.649  20.678  38.886  1.00  0.00           H  
ATOM   3522  C   LYS   229      51.590  20.277  40.933  1.00  0.00           C  
ATOM   3523  O   LYS   229      51.046  19.595  41.801  1.00  0.00           O  
ATOM   3524  N   GLY   230      51.251  21.547  40.676  1.00  0.00           N  
ATOM   3525  H   GLY   230      51.717  22.022  39.916  1.00  0.00           H  
ATOM   3526  CA  GLY   230      50.243  22.280  41.437  1.00  0.00           C  
ATOM   3527  HA2 GLY   230      50.445  22.159  42.501  1.00  0.00           H  
ATOM   3528  HA3 GLY   230      50.300  23.336  41.175  1.00  0.00           H  
ATOM   3529  C   GLY   230      48.826  21.764  41.134  1.00  0.00           C  
ATOM   3530  O   GLY   230      47.995  21.720  42.040  1.00  0.00           O  
ATOM   3531  N   ALA   231      48.557  21.331  39.891  1.00  0.00           N  
ATOM   3532  H   ALA   231      49.272  21.465  39.190  1.00  0.00           H  
ATOM   3533  CA  ALA   231      47.272  20.761  39.474  1.00  0.00           C  
ATOM   3534  HA  ALA   231      46.482  21.440  39.792  1.00  0.00           H  
ATOM   3535  CB  ALA   231      47.226  20.637  37.946  1.00  0.00           C  
ATOM   3536  HB1 ALA   231      48.007  19.952  37.613  1.00  0.00           H  
ATOM   3537  HB2 ALA   231      46.253  20.253  37.641  1.00  0.00           H  
ATOM   3538  HB3 ALA   231      47.387  21.616  37.497  1.00  0.00           H  
ATOM   3539  C   ALA   231      47.002  19.409  40.153  1.00  0.00           C  
ATOM   3540  O   ALA   231      45.883  19.159  40.600  1.00  0.00           O  
ATOM   3541  N   TYR   232      48.051  18.585  40.276  1.00  0.00           N  
ATOM   3542  H   TYR   232      48.895  18.805  39.767  1.00  0.00           H  
ATOM   3543  CA  TYR   232      47.993  17.321  41.006  1.00  0.00           C  
ATOM   3544  HA  TYR   232      47.124  16.749  40.680  1.00  0.00           H  
ATOM   3545  CB  TYR   232      49.261  16.480  40.750  1.00  0.00           C  
ATOM   3546  HB2 TYR   232      50.096  17.130  41.012  1.00  0.00           H  
ATOM   3547  HB3 TYR   232      49.236  15.630  41.432  1.00  0.00           H  
ATOM   3548  CG  TYR   232      49.437  15.979  39.322  1.00  0.00           C  
ATOM   3549  CD1 TYR   232      48.480  15.117  38.745  1.00  0.00           C  
ATOM   3550  HD1 TYR   232      47.600  14.826  39.319  1.00  0.00           H  
ATOM   3551  CE1 TYR   232      48.658  14.633  37.434  1.00  0.00           C  
ATOM   3552  HE1 TYR   232      47.907  13.979  36.990  1.00  0.00           H  
ATOM   3553  CZ  TYR   232      49.797  15.002  36.693  1.00  0.00           C  
ATOM   3554  OH  TYR   232      49.974  14.511  35.433  1.00  0.00           O  
ATOM   3555  HH  TYR   232      49.265  13.927  35.155  1.00  0.00           H  
ATOM   3556  CE2 TYR   232      50.753  15.866  37.262  1.00  0.00           C  
ATOM   3557  HE2 TYR   232      51.631  16.162  36.688  1.00  0.00           H  
ATOM   3558  CD2 TYR   232      50.574  16.347  38.573  1.00  0.00           C  
ATOM   3559  HD2 TYR   232      51.318  17.009  39.017  1.00  0.00           H  
ATOM   3560  C   TYR   232      47.735  17.504  42.509  1.00  0.00           C  
ATOM   3561  O   TYR   232      46.926  16.771  43.078  1.00  0.00           O  
ATOM   3562  N   LEU   233      48.387  18.504  43.115  1.00  0.00           N  
ATOM   3563  H   LEU   233      49.114  18.980  42.601  1.00  0.00           H  
ATOM   3564  CA  LEU   233      48.175  18.868  44.514  1.00  0.00           C  
ATOM   3565  HA  LEU   233      48.222  17.977  45.140  1.00  0.00           H  
ATOM   3566  CB  LEU   233      49.269  19.862  44.984  1.00  0.00           C  
ATOM   3567  HB2 LEU   233      49.593  20.235  44.012  1.00  0.00           H  
ATOM   3568  HB3 LEU   233      48.874  20.687  45.577  1.00  0.00           H  
ATOM   3569  CG  LEU   233      50.476  19.228  45.721  1.00  0.00           C  
ATOM   3570  HG  LEU   233      51.211  20.010  45.910  1.00  0.00           H  
ATOM   3571  CD1 LEU   233      50.058  18.581  47.059  1.00  0.00           C  
ATOM   3572 HD11 LEU   233      49.324  17.797  46.871  1.00  0.00           H  
ATOM   3573 HD12 LEU   233      50.934  18.148  47.543  1.00  0.00           H  
ATOM   3574 HD13 LEU   233      49.622  19.339  47.709  1.00  0.00           H  
ATOM   3575  CD2 LEU   233      51.323  18.280  44.844  1.00  0.00           C  
ATOM   3576 HD21 LEU   233      51.722  18.831  43.992  1.00  0.00           H  
ATOM   3577 HD22 LEU   233      52.147  17.878  45.434  1.00  0.00           H  
ATOM   3578 HD23 LEU   233      50.700  17.460  44.487  1.00  0.00           H  
ATOM   3579  C   LEU   233      46.761  19.422  44.759  1.00  0.00           C  
ATOM   3580  O   LEU   233      46.146  19.051  45.755  1.00  0.00           O  
ATOM   3581  N   LEU   234      46.253  20.250  43.837  1.00  0.00           N  
ATOM   3582  H   LEU   234      46.892  20.591  43.133  1.00  0.00           H  
ATOM   3583  CA  LEU   234      44.894  20.793  43.862  1.00  0.00           C  
ATOM   3584  HA  LEU   234      44.706  21.310  44.803  1.00  0.00           H  
ATOM   3585  CB  LEU   234      44.735  21.806  42.699  1.00  0.00           C  
ATOM   3586  HB2 LEU   234      45.487  22.550  42.962  1.00  0.00           H  
ATOM   3587  HB3 LEU   234      45.006  21.335  41.754  1.00  0.00           H  
ATOM   3588  CG  LEU   234      43.357  22.493  42.556  1.00  0.00           C  
ATOM   3589  HG  LEU   234      42.613  21.722  42.356  1.00  0.00           H  
ATOM   3590  CD1 LEU   234      42.961  23.272  43.825  1.00  0.00           C  
ATOM   3591 HD11 LEU   234      43.705  24.043  44.025  1.00  0.00           H  
ATOM   3592 HD12 LEU   234      41.987  23.737  43.677  1.00  0.00           H  
ATOM   3593 HD13 LEU   234      42.912  22.587  44.672  1.00  0.00           H  
ATOM   3594  CD2 LEU   234      43.325  23.383  41.295  1.00  0.00           C  
ATOM   3595 HD21 LEU   234      43.508  22.770  40.412  1.00  0.00           H  
ATOM   3596 HD22 LEU   234      42.348  23.858  41.210  1.00  0.00           H  
ATOM   3597 HD23 LEU   234      44.097  24.149  41.371  1.00  0.00           H  
ATOM   3598  C   LEU   234      43.819  19.695  43.866  1.00  0.00           C  
ATOM   3599  O   LEU   234      42.938  19.708  44.727  1.00  0.00           O  
ATOM   3600  N   MET   235      43.966  18.724  42.954  1.00  0.00           N  
ATOM   3601  H   MET   235      44.672  18.857  42.244  1.00  0.00           H  
ATOM   3602  CA  MET   235      43.122  17.532  42.877  1.00  0.00           C  
ATOM   3603  HA  MET   235      42.078  17.820  42.758  1.00  0.00           H  
ATOM   3604  CB  MET   235      43.535  16.671  41.669  1.00  0.00           C  
ATOM   3605  HB2 MET   235      44.623  16.603  41.671  1.00  0.00           H  
ATOM   3606  HB3 MET   235      43.110  15.678  41.813  1.00  0.00           H  
ATOM   3607  CG  MET   235      43.062  17.239  40.328  1.00  0.00           C  
ATOM   3608  HG2 MET   235      43.447  18.256  40.267  1.00  0.00           H  
ATOM   3609  HG3 MET   235      43.524  16.629  39.551  1.00  0.00           H  
ATOM   3610  SD  MET   235      41.258  17.265  40.076  1.00  0.00           S  
ATOM   3611  CE  MET   235      40.854  15.500  40.186  1.00  0.00           C  
ATOM   3612  HE1 MET   235      41.148  15.119  41.165  1.00  0.00           H  
ATOM   3613  HE2 MET   235      39.781  15.363  40.051  1.00  0.00           H  
ATOM   3614  HE3 MET   235      41.391  14.954  39.409  1.00  0.00           H  
ATOM   3615  C   MET   235      43.140  16.688  44.157  1.00  0.00           C  
ATOM   3616  O   MET   235      42.093  16.177  44.560  1.00  0.00           O  
ATOM   3617  N   GLU   236      44.313  16.555  44.780  1.00  0.00           N  
ATOM   3618  H   GLU   236      45.143  16.895  44.316  1.00  0.00           H  
ATOM   3619  CA  GLU   236      44.472  15.818  46.022  1.00  0.00           C  
ATOM   3620  HA  GLU   236      43.878  14.904  45.998  1.00  0.00           H  
ATOM   3621  CB  GLU   236      45.959  15.436  46.209  1.00  0.00           C  
ATOM   3622  HB2 GLU   236      46.257  14.879  45.321  1.00  0.00           H  
ATOM   3623  HB3 GLU   236      46.522  16.368  46.259  1.00  0.00           H  
ATOM   3624  CG  GLU   236      46.252  14.589  47.470  1.00  0.00           C  
ATOM   3625  HG2 GLU   236      46.015  15.236  48.314  1.00  0.00           H  
ATOM   3626  HG3 GLU   236      45.596  13.718  47.485  1.00  0.00           H  
ATOM   3627  CD  GLU   236      47.705  14.132  47.573  1.00  0.00           C  
ATOM   3628  OE1 GLU   236      48.239  13.602  46.578  1.00  0.00           O  
ATOM   3629  OE2 GLU   236      48.283  14.263  48.669  1.00  0.00           O  
ATOM   3630  C   GLU   236      43.873  16.576  47.234  1.00  0.00           C  
ATOM   3631  O   GLU   236      43.055  16.004  47.956  1.00  0.00           O  
ATOM   3632  N   LEU   237      44.296  17.830  47.448  1.00  0.00           N  
ATOM   3633  H   LEU   237      44.897  18.237  46.746  1.00  0.00           H  
ATOM   3634  CA  LEU   237      44.026  18.602  48.666  1.00  0.00           C  
ATOM   3635  HA  LEU   237      44.136  17.964  49.543  1.00  0.00           H  
ATOM   3636  CB  LEU   237      45.021  19.776  48.783  1.00  0.00           C  
ATOM   3637  HB2 LEU   237      44.962  20.246  47.802  1.00  0.00           H  
ATOM   3638  HB3 LEU   237      44.689  20.481  49.545  1.00  0.00           H  
ATOM   3639  CG  LEU   237      46.481  19.362  49.067  1.00  0.00           C  
ATOM   3640  HG  LEU   237      46.769  18.576  48.369  1.00  0.00           H  
ATOM   3641  CD1 LEU   237      47.425  20.564  48.902  1.00  0.00           C  
ATOM   3642 HD11 LEU   237      47.139  21.350  49.601  1.00  0.00           H  
ATOM   3643 HD12 LEU   237      48.450  20.252  49.106  1.00  0.00           H  
ATOM   3644 HD13 LEU   237      47.358  20.942  47.882  1.00  0.00           H  
ATOM   3645  CD2 LEU   237      46.654  18.710  50.455  1.00  0.00           C  
ATOM   3646 HD21 LEU   237      46.035  17.815  50.516  1.00  0.00           H  
ATOM   3647 HD22 LEU   237      47.700  18.438  50.602  1.00  0.00           H  
ATOM   3648 HD23 LEU   237      46.350  19.415  51.229  1.00  0.00           H  
ATOM   3649  C   LEU   237      42.575  19.121  48.784  1.00  0.00           C  
ATOM   3650  O   LEU   237      42.059  19.159  49.906  1.00  0.00           O  
ATOM   3651  N   ALA   238      41.945  19.527  47.669  1.00  0.00           N  
ATOM   3652  H   ALA   238      42.450  19.477  46.796  1.00  0.00           H  
ATOM   3653  CA  ALA   238      40.590  20.098  47.660  1.00  0.00           C  
ATOM   3654  HA  ALA   238      40.554  20.902  48.394  1.00  0.00           H  
ATOM   3655  CB  ALA   238      40.283  20.683  46.276  1.00  0.00           C  
ATOM   3656  HB1 ALA   238      40.307  19.887  45.531  1.00  0.00           H  
ATOM   3657  HB2 ALA   238      39.294  21.141  46.286  1.00  0.00           H  
ATOM   3658  HB3 ALA   238      41.030  21.436  46.026  1.00  0.00           H  
ATOM   3659  C   ALA   238      39.521  19.068  48.052  1.00  0.00           C  
ATOM   3660  O   ALA   238      39.590  17.910  47.625  1.00  0.00           O  
ATOM   3661  N   LYS   239      38.553  19.514  48.855  1.00  0.00           N  
ATOM   3662  H   LYS   239      38.605  20.486  49.124  1.00  0.00           H  
ATOM   3663  CA  LYS   239      37.555  18.667  49.506  1.00  0.00           C  
ATOM   3664  HA  LYS   239      37.910  17.638  49.563  1.00  0.00           H  
ATOM   3665  CB  LYS   239      37.303  19.181  50.939  1.00  0.00           C  
ATOM   3666  HB2 LYS   239      36.978  20.218  50.863  1.00  0.00           H  
ATOM   3667  HB3 LYS   239      36.502  18.579  51.368  1.00  0.00           H  
ATOM   3668  CG  LYS   239      38.549  19.098  51.846  1.00  0.00           C  
ATOM   3669  HG2 LYS   239      39.376  19.537  51.287  1.00  0.00           H  
ATOM   3670  HG3 LYS   239      38.341  19.708  52.725  1.00  0.00           H  
ATOM   3671  CD  LYS   239      38.930  17.672  52.290  1.00  0.00           C  
ATOM   3672  HD2 LYS   239      38.143  17.314  52.953  1.00  0.00           H  
ATOM   3673  HD3 LYS   239      38.963  17.048  51.397  1.00  0.00           H  
ATOM   3674  CE  LYS   239      40.288  17.599  53.018  1.00  0.00           C  
ATOM   3675  HE2 LYS   239      40.375  18.483  53.649  1.00  0.00           H  
ATOM   3676  HE3 LYS   239      40.283  16.706  53.644  1.00  0.00           H  
ATOM   3677  NZ  LYS   239      41.434  17.542  52.091  1.00  0.00           N  
ATOM   3678  HZ1 LYS   239      41.440  18.369  51.512  1.00  0.00           H  
ATOM   3679  HZ2 LYS   239      42.293  17.495  52.620  1.00  0.00           H  
ATOM   3680  HZ3 LYS   239      41.354  16.722  51.507  1.00  0.00           H  
ATOM   3681  C   LYS   239      36.262  18.450  48.689  1.00  0.00           C  
ATOM   3682  O   LYS   239      35.330  17.809  49.182  1.00  0.00           O  
ATOM   3683  N   SER   240      36.232  18.951  47.451  1.00  0.00           N  
ATOM   3684  H   SER   240      37.032  19.512  47.196  1.00  0.00           H  
ATOM   3685  CA  SER   240      35.158  18.794  46.476  1.00  0.00           C  
ATOM   3686  HA  SER   240      34.225  19.220  46.844  1.00  0.00           H  
ATOM   3687  CB  SER   240      35.576  19.550  45.203  1.00  0.00           C  
ATOM   3688  HB2 SER   240      36.461  19.076  44.777  1.00  0.00           H  
ATOM   3689  HB3 SER   240      34.762  19.515  44.480  1.00  0.00           H  
ATOM   3690  OG  SER   240      35.870  20.901  45.519  1.00  0.00           O  
ATOM   3691  HG  SER   240      36.130  21.367  44.721  1.00  0.00           H  
ATOM   3692  C   SER   240      34.860  17.326  46.151  1.00  0.00           C  
ATOM   3693  O   SER   240      35.778  16.553  45.873  1.00  0.00           O  
ATOM   3694  N   GLN   241      33.571  16.983  46.184  1.00  0.00           N  
ATOM   3695  H   GLN   241      32.903  17.681  46.477  1.00  0.00           H  
ATOM   3696  CA  GLN   241      33.086  15.634  45.907  1.00  0.00           C  
ATOM   3697  HA  GLN   241      33.815  14.889  46.226  1.00  0.00           H  
ATOM   3698  CB  GLN   241      31.775  15.410  46.693  1.00  0.00           C  
ATOM   3699  HB2 GLN   241      31.046  16.118  46.301  1.00  0.00           H  
ATOM   3700  HB3 GLN   241      31.446  14.393  46.478  1.00  0.00           H  
ATOM   3701  CG  GLN   241      31.903  15.597  48.224  1.00  0.00           C  
ATOM   3702  HG2 GLN   241      32.209  16.624  48.423  1.00  0.00           H  
ATOM   3703  HG3 GLN   241      30.928  15.414  48.675  1.00  0.00           H  
ATOM   3704  CD  GLN   241      32.921  14.652  48.864  1.00  0.00           C  
ATOM   3705  OE1 GLN   241      32.705  13.443  48.909  1.00  0.00           O  
ATOM   3706  NE2 GLN   241      34.036  15.172  49.363  1.00  0.00           N  
ATOM   3707 HE21 GLN   241      34.724  14.568  49.791  1.00  0.00           H  
ATOM   3708 HE22 GLN   241      34.192  16.168  49.313  1.00  0.00           H  
ATOM   3709  C   GLN   241      32.901  15.378  44.395  1.00  0.00           C  
ATOM   3710  O   GLN   241      32.816  14.220  43.988  1.00  0.00           O  
ATOM   3711  N   ASP   242      32.866  16.453  43.598  1.00  0.00           N  
ATOM   3712  H   ASP   242      32.783  17.343  44.068  1.00  0.00           H  
ATOM   3713  CA  ASP   242      32.878  16.440  42.136  1.00  0.00           C  
ATOM   3714  HA  ASP   242      32.930  15.409  41.786  1.00  0.00           H  
ATOM   3715  CB  ASP   242      31.603  17.099  41.549  1.00  0.00           C  
ATOM   3716  HB2 ASP   242      30.693  16.708  42.004  1.00  0.00           H  
ATOM   3717  HB3 ASP   242      31.755  18.130  41.867  1.00  0.00           H  
ATOM   3718  CG  ASP   242      31.472  17.049  40.021  1.00  0.00           C  
ATOM   3719  OD1 ASP   242      32.061  16.161  39.373  1.00  0.00           O  
ATOM   3720  OD2 ASP   242      30.653  17.820  39.483  1.00  0.00           O  
ATOM   3721  C   ASP   242      34.165  17.167  41.728  1.00  0.00           C  
ATOM   3722  O   ASP   242      34.272  18.372  41.949  1.00  0.00           O  
ATOM   3723  N   LYS   243      35.155  16.427  41.224  1.00  0.00           N  
ATOM   3724  H   LYS   243      35.070  15.422  41.287  1.00  0.00           H  
ATOM   3725  CA  LYS   243      36.426  16.987  40.778  1.00  0.00           C  
ATOM   3726  HA  LYS   243      36.237  17.939  40.283  1.00  0.00           H  
ATOM   3727  CB  LYS   243      37.409  17.226  41.949  1.00  0.00           C  
ATOM   3728  HB2 LYS   243      38.343  17.544  41.485  1.00  0.00           H  
ATOM   3729  HB3 LYS   243      36.987  18.053  42.519  1.00  0.00           H  
ATOM   3730  CG  LYS   243      37.683  16.040  42.892  1.00  0.00           C  
ATOM   3731  HG2 LYS   243      36.738  15.719  43.330  1.00  0.00           H  
ATOM   3732  HG3 LYS   243      38.108  15.223  42.308  1.00  0.00           H  
ATOM   3733  CD  LYS   243      38.661  16.431  44.014  1.00  0.00           C  
ATOM   3734  HD2 LYS   243      39.612  16.686  43.547  1.00  0.00           H  
ATOM   3735  HD3 LYS   243      38.254  17.310  44.513  1.00  0.00           H  
ATOM   3736  CE  LYS   243      38.882  15.311  45.048  1.00  0.00           C  
ATOM   3737  HE2 LYS   243      37.933  15.116  45.548  1.00  0.00           H  
ATOM   3738  HE3 LYS   243      39.203  14.415  44.517  1.00  0.00           H  
ATOM   3739  NZ  LYS   243      39.898  15.677  46.050  1.00  0.00           N  
ATOM   3740  HZ1 LYS   243      39.601  16.507  46.543  1.00  0.00           H  
ATOM   3741  HZ2 LYS   243      40.012  14.918  46.707  1.00  0.00           H  
ATOM   3742  HZ3 LYS   243      40.778  15.856  45.587  1.00  0.00           H  
ATOM   3743  C   LYS   243      36.984  16.155  39.620  1.00  0.00           C  
ATOM   3744  O   LYS   243      37.091  14.933  39.746  1.00  0.00           O  
ATOM   3745  N   THR   244      37.305  16.833  38.514  1.00  0.00           N  
ATOM   3746  H   THR   244      37.210  17.837  38.560  1.00  0.00           H  
ATOM   3747  CA  THR   244      37.777  16.240  37.269  1.00  0.00           C  
ATOM   3748  HA  THR   244      38.015  15.185  37.408  1.00  0.00           H  
ATOM   3749  CB  THR   244      36.687  16.363  36.163  1.00  0.00           C  
ATOM   3750  HB  THR   244      36.427  17.419  36.105  1.00  0.00           H  
ATOM   3751  CG2 THR   244      37.095  15.858  34.766  1.00  0.00           C  
ATOM   3752 HG21 THR   244      37.355  14.801  34.823  1.00  0.00           H  
ATOM   3753 HG22 THR   244      36.264  15.990  34.074  1.00  0.00           H  
ATOM   3754 HG23 THR   244      37.956  16.424  34.411  1.00  0.00           H  
ATOM   3755  OG1 THR   244      35.534  15.632  36.555  1.00  0.00           O  
ATOM   3756  HG1 THR   244      34.861  15.706  35.875  1.00  0.00           H  
ATOM   3757  C   THR   244      39.046  16.972  36.804  1.00  0.00           C  
ATOM   3758  O   THR   244      39.035  18.199  36.704  1.00  0.00           O  
ATOM   3759  N   LEU   245      40.097  16.202  36.503  1.00  0.00           N  
ATOM   3760  H   LEU   245      40.003  15.213  36.689  1.00  0.00           H  
ATOM   3761  CA  LEU   245      41.348  16.680  35.922  1.00  0.00           C  
ATOM   3762  HA  LEU   245      41.438  17.760  36.031  1.00  0.00           H  
ATOM   3763  CB  LEU   245      42.524  16.007  36.673  1.00  0.00           C  
ATOM   3764  HB2 LEU   245      42.351  16.368  37.687  1.00  0.00           H  
ATOM   3765  HB3 LEU   245      42.418  14.922  36.652  1.00  0.00           H  
ATOM   3766  CG  LEU   245      43.957  16.394  36.225  1.00  0.00           C  
ATOM   3767  HG  LEU   245      44.097  16.037  35.205  1.00  0.00           H  
ATOM   3768  CD1 LEU   245      44.203  17.915  36.276  1.00  0.00           C  
ATOM   3769 HD11 LEU   245      44.064  18.272  37.296  1.00  0.00           H  
ATOM   3770 HD12 LEU   245      45.222  18.129  35.952  1.00  0.00           H  
ATOM   3771 HD13 LEU   245      43.498  18.419  35.616  1.00  0.00           H  
ATOM   3772  CD2 LEU   245      45.017  15.610  37.027  1.00  0.00           C  
ATOM   3773 HD21 LEU   245      44.878  14.540  36.867  1.00  0.00           H  
ATOM   3774 HD22 LEU   245      46.014  15.899  36.694  1.00  0.00           H  
ATOM   3775 HD23 LEU   245      44.910  15.834  38.088  1.00  0.00           H  
ATOM   3776  C   LEU   245      41.381  16.286  34.435  1.00  0.00           C  
ATOM   3777  O   LEU   245      40.914  15.195  34.096  1.00  0.00           O  
ATOM   3778  N   LYS   246      41.998  17.121  33.592  1.00  0.00           N  
ATOM   3779  H   LYS   246      42.093  18.083  33.882  1.00  0.00           H  
ATOM   3780  CA  LYS   246      42.386  16.768  32.233  1.00  0.00           C  
ATOM   3781  HA  LYS   246      42.564  15.694  32.170  1.00  0.00           H  
ATOM   3782  CB  LYS   246      41.278  17.143  31.231  1.00  0.00           C  
ATOM   3783  HB2 LYS   246      40.344  16.742  31.625  1.00  0.00           H  
ATOM   3784  HB3 LYS   246      41.225  18.231  31.208  1.00  0.00           H  
ATOM   3785  CG  LYS   246      41.503  16.609  29.800  1.00  0.00           C  
ATOM   3786  HG2 LYS   246      42.229  17.250  29.301  1.00  0.00           H  
ATOM   3787  HG3 LYS   246      41.900  15.595  29.866  1.00  0.00           H  
ATOM   3788  CD  LYS   246      40.192  16.595  28.995  1.00  0.00           C  
ATOM   3789  HD2 LYS   246      39.484  16.002  29.573  1.00  0.00           H  
ATOM   3790  HD3 LYS   246      39.849  17.628  28.950  1.00  0.00           H  
ATOM   3791  CE  LYS   246      40.293  16.024  27.564  1.00  0.00           C  
ATOM   3792  HE2 LYS   246      40.807  15.064  27.621  1.00  0.00           H  
ATOM   3793  HE3 LYS   246      39.281  15.871  27.191  1.00  0.00           H  
ATOM   3794  NZ  LYS   246      41.023  16.918  26.651  1.00  0.00           N  
ATOM   3795  HZ1 LYS   246      41.962  17.058  26.997  1.00  0.00           H  
ATOM   3796  HZ2 LYS   246      41.062  16.501  25.732  1.00  0.00           H  
ATOM   3797  HZ3 LYS   246      40.547  17.807  26.598  1.00  0.00           H  
ATOM   3798  C   LYS   246      43.770  17.358  31.916  1.00  0.00           C  
ATOM   3799  O   LYS   246      43.960  18.570  32.048  1.00  0.00           O  
ATOM   3800  N   ILE   247      44.707  16.480  31.528  1.00  0.00           N  
ATOM   3801  H   ILE   247      44.430  15.509  31.491  1.00  0.00           H  
ATOM   3802  CA  ILE   247      46.090  16.818  31.199  1.00  0.00           C  
ATOM   3803  HA  ILE   247      46.351  17.845  31.454  1.00  0.00           H  
ATOM   3804  CB  ILE   247      47.111  15.842  31.863  1.00  0.00           C  
ATOM   3805  HB  ILE   247      46.797  14.831  31.603  1.00  0.00           H  
ATOM   3806  CG2 ILE   247      48.582  16.053  31.428  1.00  0.00           C  
ATOM   3807 HG21 ILE   247      48.897  17.063  31.688  1.00  0.00           H  
ATOM   3808 HG22 ILE   247      49.220  15.331  31.939  1.00  0.00           H  
ATOM   3809 HG23 ILE   247      48.667  15.912  30.350  1.00  0.00           H  
ATOM   3810  CG1 ILE   247      47.008  15.852  33.408  1.00  0.00           C  
ATOM   3811 HG12 ILE   247      45.959  15.681  33.649  1.00  0.00           H  
ATOM   3812 HG13 ILE   247      47.604  15.010  33.763  1.00  0.00           H  
ATOM   3813  CD1 ILE   247      47.488  17.146  34.094  1.00  0.00           C  
ATOM   3814 HD11 ILE   247      46.893  17.987  33.740  1.00  0.00           H  
ATOM   3815 HD12 ILE   247      47.374  17.049  35.174  1.00  0.00           H  
ATOM   3816 HD13 ILE   247      48.538  17.317  33.854  1.00  0.00           H  
ATOM   3817  C   ILE   247      46.266  16.794  29.673  1.00  0.00           C  
ATOM   3818  O   ILE   247      45.993  15.772  29.039  1.00  0.00           O  
ATOM   3819  N   TYR   248      46.733  17.916  29.124  1.00  0.00           N  
ATOM   3820  H   TYR   248      46.810  18.719  29.732  1.00  0.00           H  
ATOM   3821  CA  TYR   248      47.098  18.073  27.721  1.00  0.00           C  
ATOM   3822  HA  TYR   248      46.607  17.314  27.112  1.00  0.00           H  
ATOM   3823  CB  TYR   248      46.646  19.465  27.234  1.00  0.00           C  
ATOM   3824  HB2 TYR   248      47.078  20.233  27.875  1.00  0.00           H  
ATOM   3825  HB3 TYR   248      47.042  19.569  26.224  1.00  0.00           H  
ATOM   3826  CG  TYR   248      45.139  19.621  27.204  1.00  0.00           C  
ATOM   3827  CD1 TYR   248      44.415  19.199  26.072  1.00  0.00           C  
ATOM   3828  HD1 TYR   248      44.942  18.820  25.196  1.00  0.00           H  
ATOM   3829  CE1 TYR   248      43.012  19.266  26.073  1.00  0.00           C  
ATOM   3830  HE1 TYR   248      42.458  18.997  25.174  1.00  0.00           H  
ATOM   3831  CZ  TYR   248      42.325  19.725  27.213  1.00  0.00           C  
ATOM   3832  OH  TYR   248      40.961  19.674  27.244  1.00  0.00           O  
ATOM   3833  HH  TYR   248      40.581  19.310  26.441  1.00  0.00           H  
ATOM   3834  CE2 TYR   248      43.047  20.185  28.329  1.00  0.00           C  
ATOM   3835  HE2 TYR   248      42.519  20.576  29.199  1.00  0.00           H  
ATOM   3836  CD2 TYR   248      44.453  20.140  28.322  1.00  0.00           C  
ATOM   3837  HD2 TYR   248      45.015  20.506  29.182  1.00  0.00           H  
ATOM   3838  C   TYR   248      48.623  17.887  27.612  1.00  0.00           C  
ATOM   3839  O   TYR   248      49.383  18.747  28.066  1.00  0.00           O  
ATOM   3840  N   GLU   249      49.048  16.739  27.066  1.00  0.00           N  
ATOM   3841  H   GLU   249      48.337  16.086  26.769  1.00  0.00           H  
ATOM   3842  CA  GLU   249      50.452  16.338  26.945  1.00  0.00           C  
ATOM   3843  HA  GLU   249      50.978  16.474  27.890  1.00  0.00           H  
ATOM   3844  CB  GLU   249      50.499  14.837  26.565  1.00  0.00           C  
ATOM   3845  HB2 GLU   249      49.864  14.323  27.287  1.00  0.00           H  
ATOM   3846  HB3 GLU   249      50.054  14.763  25.573  1.00  0.00           H  
ATOM   3847  CG  GLU   249      51.899  14.180  26.551  1.00  0.00           C  
ATOM   3848  HG2 GLU   249      51.792  13.183  26.124  1.00  0.00           H  
ATOM   3849  HG3 GLU   249      52.537  14.784  25.906  1.00  0.00           H  
ATOM   3850  CD  GLU   249      52.531  14.074  27.936  1.00  0.00           C  
ATOM   3851  OE1 GLU   249      52.455  12.981  28.531  1.00  0.00           O  
ATOM   3852  OE2 GLU   249      53.096  15.080  28.409  1.00  0.00           O  
ATOM   3853  C   GLU   249      51.188  17.221  25.931  1.00  0.00           C  
ATOM   3854  O   GLU   249      50.797  17.283  24.763  1.00  0.00           O  
ATOM   3855  N   GLY   250      52.238  17.882  26.409  1.00  0.00           N  
ATOM   3856  H   GLY   250      52.419  17.781  27.398  1.00  0.00           H  
ATOM   3857  CA  GLY   250      53.127  18.722  25.629  1.00  0.00           C  
ATOM   3858  HA2 GLY   250      54.106  18.724  26.108  1.00  0.00           H  
ATOM   3859  HA3 GLY   250      53.214  18.296  24.629  1.00  0.00           H  
ATOM   3860  C   GLY   250      52.625  20.161  25.515  1.00  0.00           C  
ATOM   3861  O   GLY   250      53.384  21.011  25.059  1.00  0.00           O  
ATOM   3862  N   ALA   251      51.386  20.446  25.931  1.00  0.00           N  
ATOM   3863  H   ALA   251      50.835  19.692  26.316  1.00  0.00           H  
ATOM   3864  CA  ALA   251      50.774  21.762  25.821  1.00  0.00           C  
ATOM   3865  HA  ALA   251      50.991  22.188  24.842  1.00  0.00           H  
ATOM   3866  CB  ALA   251      49.255  21.606  25.962  1.00  0.00           C  
ATOM   3867  HB1 ALA   251      49.022  21.188  26.942  1.00  0.00           H  
ATOM   3868  HB2 ALA   251      48.778  22.580  25.860  1.00  0.00           H  
ATOM   3869  HB3 ALA   251      48.885  20.937  25.185  1.00  0.00           H  
ATOM   3870  C   ALA   251      51.312  22.741  26.879  1.00  0.00           C  
ATOM   3871  O   ALA   251      51.672  22.317  27.983  1.00  0.00           O  
ATOM   3872  N   TYR   252      51.349  24.028  26.515  1.00  0.00           N  
ATOM   3873  H   TYR   252      51.087  24.236  25.562  1.00  0.00           H  
ATOM   3874  CA  TYR   252      51.865  25.118  27.348  1.00  0.00           C  
ATOM   3875  HA  TYR   252      52.543  24.736  28.112  1.00  0.00           H  
ATOM   3876  CB  TYR   252      52.648  26.099  26.435  1.00  0.00           C  
ATOM   3877  HB2 TYR   252      51.923  26.372  25.668  1.00  0.00           H  
ATOM   3878  HB3 TYR   252      52.859  26.966  27.060  1.00  0.00           H  
ATOM   3879  CG  TYR   252      53.941  25.625  25.768  1.00  0.00           C  
ATOM   3880  CD1 TYR   252      54.486  24.340  25.988  1.00  0.00           C  
ATOM   3881  HD1 TYR   252      53.972  23.652  26.660  1.00  0.00           H  
ATOM   3882  CE1 TYR   252      55.678  23.944  25.352  1.00  0.00           C  
ATOM   3883  HE1 TYR   252      56.080  22.945  25.523  1.00  0.00           H  
ATOM   3884  CZ  TYR   252      56.349  24.835  24.495  1.00  0.00           C  
ATOM   3885  OH  TYR   252      57.504  24.447  23.880  1.00  0.00           O  
ATOM   3886  HH  TYR   252      57.765  23.550  24.103  1.00  0.00           H  
ATOM   3887  CE2 TYR   252      55.824  26.123  24.279  1.00  0.00           C  
ATOM   3888  HE2 TYR   252      56.342  26.818  23.619  1.00  0.00           H  
ATOM   3889  CD2 TYR   252      54.630  26.513  24.916  1.00  0.00           C  
ATOM   3890  HD2 TYR   252      54.227  27.512  24.753  1.00  0.00           H  
ATOM   3891  C   TYR   252      50.740  25.785  28.179  1.00  0.00           C  
ATOM   3892  O   TYR   252      49.760  25.121  28.518  1.00  0.00           O  
ATOM   3893  N   HID   253      50.927  27.056  28.569  1.00  0.00           N  
ATOM   3894  H   HID   253      51.762  27.511  28.228  1.00  0.00           H  
ATOM   3895  CA  HID   253      50.104  27.762  29.556  1.00  0.00           C  
ATOM   3896  HA  HID   253      49.899  27.110  30.406  1.00  0.00           H  
ATOM   3897  CB  HID   253      50.847  29.018  30.065  1.00  0.00           C  
ATOM   3898  HB2 HID   253      51.869  28.750  30.337  1.00  0.00           H  
ATOM   3899  HB3 HID   253      50.867  29.774  29.280  1.00  0.00           H  
ATOM   3900  CG  HID   253      50.233  29.673  31.281  1.00  0.00           C  
ATOM   3901  ND1 HID   253      49.973  28.975  32.446  1.00  0.00           N  
ATOM   3902  HD1 HID   253      50.153  27.994  32.606  1.00  0.00           H  
ATOM   3903  CE1 HID   253      49.443  29.825  33.321  1.00  0.00           C  
ATOM   3904  HE1 HID   253      49.167  29.410  34.291  1.00  0.00           H  
ATOM   3905  NE2 HID   253      49.344  31.061  32.840  1.00  0.00           N  
ATOM   3906  CD2 HID   253      49.822  30.964  31.530  1.00  0.00           C  
ATOM   3907  HD2 HID   253      49.825  31.842  30.884  1.00  0.00           H  
ATOM   3908  C   HID   253      48.672  28.085  29.082  1.00  0.00           C  
ATOM   3909  O   HID   253      47.716  27.678  29.744  1.00  0.00           O  
ATOM   3910  N   VAL   254      48.529  28.821  27.969  1.00  0.00           N  
ATOM   3911  H   VAL   254      49.361  29.060  27.448  1.00  0.00           H  
ATOM   3912  CA  VAL   254      47.246  29.384  27.530  1.00  0.00           C  
ATOM   3913  HA  VAL   254      46.610  29.570  28.395  1.00  0.00           H  
ATOM   3914  CB  VAL   254      47.423  30.716  26.748  1.00  0.00           C  
ATOM   3915  HB  VAL   254      47.794  30.494  25.747  1.00  0.00           H  
ATOM   3916  CG1 VAL   254      46.080  31.459  26.644  1.00  0.00           C  
ATOM   3917 HG11 VAL   254      45.709  31.681  27.645  1.00  0.00           H  
ATOM   3918 HG12 VAL   254      46.221  32.389  26.094  1.00  0.00           H  
ATOM   3919 HG13 VAL   254      45.358  30.833  26.120  1.00  0.00           H  
ATOM   3920  CG2 VAL   254      48.448  31.660  27.411  1.00  0.00           C  
ATOM   3921 HG21 VAL   254      49.420  31.167  27.458  1.00  0.00           H  
ATOM   3922 HG22 VAL   254      48.533  32.574  26.824  1.00  0.00           H  
ATOM   3923 HG23 VAL   254      48.117  31.905  28.420  1.00  0.00           H  
ATOM   3924  C   VAL   254      46.484  28.312  26.707  1.00  0.00           C  
ATOM   3925  O   VAL   254      46.497  28.345  25.480  1.00  0.00           O  
ATOM   3926  N   LEU   255      45.876  27.334  27.398  1.00  0.00           N  
ATOM   3927  H   LEU   255      45.931  27.411  28.404  1.00  0.00           H  
ATOM   3928  CA  LEU   255      45.214  26.147  26.822  1.00  0.00           C  
ATOM   3929  HA  LEU   255      45.913  25.595  26.193  1.00  0.00           H  
ATOM   3930  CB  LEU   255      44.732  25.219  27.955  1.00  0.00           C  
ATOM   3931  HB2 LEU   255      44.169  25.902  28.590  1.00  0.00           H  
ATOM   3932  HB3 LEU   255      44.063  24.455  27.560  1.00  0.00           H  
ATOM   3933  CG  LEU   255      45.845  24.547  28.785  1.00  0.00           C  
ATOM   3934  HG  LEU   255      46.596  25.293  29.042  1.00  0.00           H  
ATOM   3935  CD1 LEU   255      45.262  23.940  30.075  1.00  0.00           C  
ATOM   3936 HD11 LEU   255      44.511  23.192  29.819  1.00  0.00           H  
ATOM   3937 HD12 LEU   255      46.061  23.469  30.649  1.00  0.00           H  
ATOM   3938 HD13 LEU   255      44.802  24.727  30.672  1.00  0.00           H  
ATOM   3939  CD2 LEU   255      46.627  23.502  27.964  1.00  0.00           C  
ATOM   3940 HD21 LEU   255      47.090  23.986  27.104  1.00  0.00           H  
ATOM   3941 HD22 LEU   255      47.401  23.054  28.588  1.00  0.00           H  
ATOM   3942 HD23 LEU   255      45.945  22.725  27.619  1.00  0.00           H  
ATOM   3943  C   LEU   255      44.036  26.464  25.883  1.00  0.00           C  
ATOM   3944  O   LEU   255      43.775  25.700  24.957  1.00  0.00           O  
ATOM   3945  N   HIE   256      43.347  27.586  26.112  1.00  0.00           N  
ATOM   3946  H   HIE   256      43.511  28.087  26.973  1.00  0.00           H  
ATOM   3947  CA  HIE   256      42.288  28.062  25.223  1.00  0.00           C  
ATOM   3948  HA  HIE   256      41.751  27.219  24.789  1.00  0.00           H  
ATOM   3949  CB  HIE   256      41.288  28.923  26.031  1.00  0.00           C  
ATOM   3950  HB2 HIE   256      40.394  29.123  25.442  1.00  0.00           H  
ATOM   3951  HB3 HIE   256      41.016  28.359  26.924  1.00  0.00           H  
ATOM   3952  CG  HIE   256      41.803  30.264  26.506  1.00  0.00           C  
ATOM   3953  ND1 HIE   256      42.234  30.515  27.800  1.00  0.00           N  
ATOM   3954  CE1 HIE   256      42.597  31.801  27.861  1.00  0.00           C  
ATOM   3955  HE1 HIE   256      42.959  32.156  28.826  1.00  0.00           H  
ATOM   3956  NE2 HIE   256      42.446  32.431  26.700  1.00  0.00           N  
ATOM   3957  HE2 HIE   256      42.647  33.386  26.443  1.00  0.00           H  
ATOM   3958  CD2 HIE   256      41.924  31.465  25.842  1.00  0.00           C  
ATOM   3959  HD2 HIE   256      41.680  31.725  24.812  1.00  0.00           H  
ATOM   3960  C   HIE   256      42.842  28.816  23.997  1.00  0.00           C  
ATOM   3961  O   HIE   256      42.054  29.230  23.147  1.00  0.00           O  
ATOM   3962  N   LYS   257      44.165  29.008  23.934  1.00  0.00           N  
ATOM   3963  H   LYS   257      44.691  28.689  24.736  1.00  0.00           H  
ATOM   3964  CA  LYS   257      44.868  29.751  22.900  1.00  0.00           C  
ATOM   3965  HA  LYS   257      44.254  29.833  22.004  1.00  0.00           H  
ATOM   3966  CB  LYS   257      45.174  31.177  23.424  1.00  0.00           C  
ATOM   3967  HB2 LYS   257      44.467  31.362  24.232  1.00  0.00           H  
ATOM   3968  HB3 LYS   257      46.186  31.141  23.829  1.00  0.00           H  
ATOM   3969  CG  LYS   257      45.076  32.313  22.385  1.00  0.00           C  
ATOM   3970  HG2 LYS   257      45.952  32.945  22.530  1.00  0.00           H  
ATOM   3971  HG3 LYS   257      45.126  31.843  21.403  1.00  0.00           H  
ATOM   3972  CD  LYS   257      43.796  33.176  22.479  1.00  0.00           C  
ATOM   3973  HD2 LYS   257      43.623  33.345  23.542  1.00  0.00           H  
ATOM   3974  HD3 LYS   257      44.033  34.123  21.994  1.00  0.00           H  
ATOM   3975  CE  LYS   257      42.526  32.575  21.840  1.00  0.00           C  
ATOM   3976  HE2 LYS   257      42.559  31.495  21.990  1.00  0.00           H  
ATOM   3977  HE3 LYS   257      41.665  32.987  22.365  1.00  0.00           H  
ATOM   3978  NZ  LYS   257      42.411  32.868  20.400  1.00  0.00           N  
ATOM   3979  HZ1 LYS   257      43.210  32.485  19.914  1.00  0.00           H  
ATOM   3980  HZ2 LYS   257      41.565  32.451  20.038  1.00  0.00           H  
ATOM   3981  HZ3 LYS   257      42.380  33.868  20.261  1.00  0.00           H  
ATOM   3982  C   LYS   257      46.093  28.937  22.425  1.00  0.00           C  
ATOM   3983  O   LYS   257      47.122  29.517  22.079  1.00  0.00           O  
ATOM   3984  N   GLU   258      45.960  27.603  22.446  1.00  0.00           N  
ATOM   3985  H   GLU   258      45.076  27.283  22.815  1.00  0.00           H  
ATOM   3986  CA  GLU   258      46.985  26.604  22.135  1.00  0.00           C  
ATOM   3987  HA  GLU   258      47.984  27.039  22.171  1.00  0.00           H  
ATOM   3988  CB  GLU   258      46.893  25.487  23.205  1.00  0.00           C  
ATOM   3989  HB2 GLU   258      46.072  25.752  23.871  1.00  0.00           H  
ATOM   3990  HB3 GLU   258      46.650  24.563  22.679  1.00  0.00           H  
ATOM   3991  CG  GLU   258      48.181  25.284  24.033  1.00  0.00           C  
ATOM   3992  HG2 GLU   258      48.516  26.241  24.433  1.00  0.00           H  
ATOM   3993  HG3 GLU   258      47.888  24.629  24.854  1.00  0.00           H  
ATOM   3994  CD  GLU   258      49.315  24.638  23.250  1.00  0.00           C  
ATOM   3995  OE1 GLU   258      50.492  24.847  23.608  1.00  0.00           O  
ATOM   3996  OE2 GLU   258      49.017  23.873  22.308  1.00  0.00           O  
ATOM   3997  C   GLU   258      46.844  26.152  20.671  1.00  0.00           C  
ATOM   3998  O   GLU   258      46.211  26.848  19.866  1.00  0.00           O  
ATOM   3999  N   LEU   259      47.439  25.007  20.310  1.00  0.00           N  
ATOM   4000  H   LEU   259      48.113  24.599  20.943  1.00  0.00           H  
ATOM   4001  CA  LEU   259      47.202  24.340  19.020  1.00  0.00           C  
ATOM   4002  HA  LEU   259      47.476  24.999  18.197  1.00  0.00           H  
ATOM   4003  CB  LEU   259      48.065  23.061  18.936  1.00  0.00           C  
ATOM   4004  HB2 LEU   259      47.836  22.573  19.884  1.00  0.00           H  
ATOM   4005  HB3 LEU   259      47.757  22.416  18.113  1.00  0.00           H  
ATOM   4006  CG  LEU   259      49.586  23.321  18.845  1.00  0.00           C  
ATOM   4007  HG  LEU   259      49.883  23.952  19.682  1.00  0.00           H  
ATOM   4008  CD1 LEU   259      50.379  22.000  18.892  1.00  0.00           C  
ATOM   4009 HD11 LEU   259      50.083  21.368  18.055  1.00  0.00           H  
ATOM   4010 HD12 LEU   259      51.446  22.213  18.826  1.00  0.00           H  
ATOM   4011 HD13 LEU   259      50.170  21.483  19.829  1.00  0.00           H  
ATOM   4012  CD2 LEU   259      49.979  24.179  17.623  1.00  0.00           C  
ATOM   4013 HD21 LEU   259      49.481  25.146  17.683  1.00  0.00           H  
ATOM   4014 HD22 LEU   259      51.059  24.326  17.614  1.00  0.00           H  
ATOM   4015 HD23 LEU   259      49.675  23.670  16.708  1.00  0.00           H  
ATOM   4016  C   LEU   259      45.693  24.011  18.864  1.00  0.00           C  
ATOM   4017  O   LEU   259      45.025  23.793  19.887  1.00  0.00           O  
ATOM   4018  N   PRO   260      45.160  24.012  17.616  1.00  0.00           N  
ATOM   4019  CD  PRO   260      45.855  24.339  16.366  1.00  0.00           C  
ATOM   4020  HD2 PRO   260      46.516  23.510  16.110  1.00  0.00           H  
ATOM   4021  HD3 PRO   260      46.448  25.240  16.524  1.00  0.00           H  
ATOM   4022  CG  PRO   260      44.747  24.544  15.338  1.00  0.00           C  
ATOM   4023  HG2 PRO   260      45.088  24.268  14.340  1.00  0.00           H  
ATOM   4024  HG3 PRO   260      44.409  25.580  15.333  1.00  0.00           H  
ATOM   4025  CB  PRO   260      43.647  23.617  15.824  1.00  0.00           C  
ATOM   4026  HB2 PRO   260      43.780  22.587  15.493  1.00  0.00           H  
ATOM   4027  HB3 PRO   260      42.675  23.981  15.494  1.00  0.00           H  
ATOM   4028  CA  PRO   260      43.741  23.689  17.357  1.00  0.00           C  
ATOM   4029  HA  PRO   260      43.157  24.537  17.714  1.00  0.00           H  
ATOM   4030  C   PRO   260      43.233  22.397  18.029  1.00  0.00           C  
ATOM   4031  O   PRO   260      42.147  22.413  18.608  1.00  0.00           O  
ATOM   4032  N   GLU   261      44.053  21.336  18.000  1.00  0.00           N  
ATOM   4033  H   GLU   261      44.867  21.444  17.412  1.00  0.00           H  
ATOM   4034  CA  GLU   261      43.833  20.046  18.645  1.00  0.00           C  
ATOM   4035  HA  GLU   261      42.935  19.580  18.240  1.00  0.00           H  
ATOM   4036  CB  GLU   261      45.034  19.100  18.399  1.00  0.00           C  
ATOM   4037  HB2 GLU   261      45.916  19.640  18.742  1.00  0.00           H  
ATOM   4038  HB3 GLU   261      44.869  18.233  19.039  1.00  0.00           H  
ATOM   4039  CG  GLU   261      45.252  18.629  16.938  1.00  0.00           C  
ATOM   4040  HG2 GLU   261      45.957  17.799  16.992  1.00  0.00           H  
ATOM   4041  HG3 GLU   261      44.283  18.259  16.604  1.00  0.00           H  
ATOM   4042  CD  GLU   261      45.769  19.674  15.947  1.00  0.00           C  
ATOM   4043  OE1 GLU   261      46.156  20.777  16.379  1.00  0.00           O  
ATOM   4044  OE2 GLU   261      45.783  19.362  14.740  1.00  0.00           O  
ATOM   4045  C   GLU   261      43.535  20.160  20.164  1.00  0.00           C  
ATOM   4046  O   GLU   261      42.583  19.535  20.636  1.00  0.00           O  
ATOM   4047  N   VAL   262      44.325  20.963  20.895  1.00  0.00           N  
ATOM   4048  H   VAL   262      45.146  21.335  20.439  1.00  0.00           H  
ATOM   4049  CA  VAL   262      44.131  21.251  22.324  1.00  0.00           C  
ATOM   4050  HA  VAL   262      43.844  20.372  22.902  1.00  0.00           H  
ATOM   4051  CB  VAL   262      45.404  21.866  22.958  1.00  0.00           C  
ATOM   4052  HB  VAL   262      45.751  22.633  22.266  1.00  0.00           H  
ATOM   4053  CG1 VAL   262      45.220  22.483  24.359  1.00  0.00           C  
ATOM   4054 HG11 VAL   262      44.874  21.716  25.052  1.00  0.00           H  
ATOM   4055 HG12 VAL   262      46.172  22.883  24.708  1.00  0.00           H  
ATOM   4056 HG13 VAL   262      44.485  23.286  24.309  1.00  0.00           H  
ATOM   4057  CG2 VAL   262      46.536  20.831  23.005  1.00  0.00           C  
ATOM   4058 HG21 VAL   262      46.770  20.500  21.993  1.00  0.00           H  
ATOM   4059 HG22 VAL   262      47.422  21.280  23.453  1.00  0.00           H  
ATOM   4060 HG23 VAL   262      46.222  19.975  23.602  1.00  0.00           H  
ATOM   4061  C   VAL   262      42.892  22.160  22.526  1.00  0.00           C  
ATOM   4062  O   VAL   262      42.003  21.803  23.298  1.00  0.00           O  
ATOM   4063  N   THR   263      42.818  23.272  21.782  1.00  0.00           N  
ATOM   4064  H   THR   263      43.568  23.425  21.123  1.00  0.00           H  
ATOM   4065  CA  THR   263      41.776  24.302  21.905  1.00  0.00           C  
ATOM   4066  HA  THR   263      41.715  24.678  22.926  1.00  0.00           H  
ATOM   4067  CB  THR   263      42.067  25.494  20.953  1.00  0.00           C  
ATOM   4068  HB  THR   263      42.017  25.103  19.937  1.00  0.00           H  
ATOM   4069  CG2 THR   263      41.103  26.682  21.093  1.00  0.00           C  
ATOM   4070 HG21 THR   263      41.153  27.073  22.109  1.00  0.00           H  
ATOM   4071 HG22 THR   263      41.386  27.464  20.389  1.00  0.00           H  
ATOM   4072 HG23 THR   263      40.086  26.352  20.881  1.00  0.00           H  
ATOM   4073  OG1 THR   263      43.386  25.973  21.173  1.00  0.00           O  
ATOM   4074  HG1 THR   263      43.562  26.709  20.583  1.00  0.00           H  
ATOM   4075  C   THR   263      40.342  23.776  21.637  1.00  0.00           C  
ATOM   4076  O   THR   263      39.435  24.068  22.418  1.00  0.00           O  
ATOM   4077  N   ASN   264      40.153  22.969  20.579  1.00  0.00           N  
ATOM   4078  H   ASN   264      40.942  22.787  19.975  1.00  0.00           H  
ATOM   4079  CA  ASN   264      38.847  22.388  20.218  1.00  0.00           C  
ATOM   4080  HA  ASN   264      38.092  23.173  20.194  1.00  0.00           H  
ATOM   4081  CB  ASN   264      38.908  21.717  18.823  1.00  0.00           C  
ATOM   4082  HB2 ASN   264      39.800  21.089  18.826  1.00  0.00           H  
ATOM   4083  HB3 ASN   264      38.024  21.091  18.701  1.00  0.00           H  
ATOM   4084  CG  ASN   264      38.993  22.683  17.635  1.00  0.00           C  
ATOM   4085  OD1 ASN   264      38.724  23.876  17.749  1.00  0.00           O  
ATOM   4086  ND2 ASN   264      39.342  22.172  16.460  1.00  0.00           N  
ATOM   4087 HD21 ASN   264      39.410  22.773  15.651  1.00  0.00           H  
ATOM   4088 HD22 ASN   264      39.538  21.184  16.380  1.00  0.00           H  
ATOM   4089  C   ASN   264      38.371  21.373  21.271  1.00  0.00           C  
ATOM   4090  O   ASN   264      37.174  21.324  21.559  1.00  0.00           O  
ATOM   4091  N   SER   265      39.313  20.612  21.850  1.00  0.00           N  
ATOM   4092  H   SER   265      40.227  20.599  21.420  1.00  0.00           H  
ATOM   4093  CA  SER   265      39.058  19.700  22.963  1.00  0.00           C  
ATOM   4094  HA  SER   265      38.177  19.092  22.757  1.00  0.00           H  
ATOM   4095  CB  SER   265      40.273  18.759  23.157  1.00  0.00           C  
ATOM   4096  HB2 SER   265      40.534  18.360  22.177  1.00  0.00           H  
ATOM   4097  HB3 SER   265      41.097  19.367  23.532  1.00  0.00           H  
ATOM   4098  OG  SER   265      40.030  17.682  24.058  1.00  0.00           O  
ATOM   4099  HG  SER   265      40.820  17.141  24.131  1.00  0.00           H  
ATOM   4100  C   SER   265      38.658  20.498  24.216  1.00  0.00           C  
ATOM   4101  O   SER   265      37.583  20.241  24.746  1.00  0.00           O  
ATOM   4102  N   VAL   266      39.446  21.515  24.598  1.00  0.00           N  
ATOM   4103  H   VAL   266      40.336  21.600  24.128  1.00  0.00           H  
ATOM   4104  CA  VAL   266      39.157  22.425  25.711  1.00  0.00           C  
ATOM   4105  HA  VAL   266      39.083  21.928  26.679  1.00  0.00           H  
ATOM   4106  CB  VAL   266      40.229  23.561  25.812  1.00  0.00           C  
ATOM   4107  HB  VAL   266      40.467  23.829  24.783  1.00  0.00           H  
ATOM   4108  CG1 VAL   266      39.838  24.833  26.599  1.00  0.00           C  
ATOM   4109 HG11 VAL   266      39.601  24.565  27.629  1.00  0.00           H  
ATOM   4110 HG12 VAL   266      40.671  25.536  26.590  1.00  0.00           H  
ATOM   4111 HG13 VAL   266      38.968  25.295  26.134  1.00  0.00           H  
ATOM   4112  CG2 VAL   266      41.551  23.017  26.375  1.00  0.00           C  
ATOM   4113 HG21 VAL   266      41.931  22.233  25.719  1.00  0.00           H  
ATOM   4114 HG22 VAL   266      42.281  23.824  26.436  1.00  0.00           H  
ATOM   4115 HG23 VAL   266      41.381  22.606  27.370  1.00  0.00           H  
ATOM   4116  C   VAL   266      37.726  23.030  25.664  1.00  0.00           C  
ATOM   4117  O   VAL   266      37.009  22.945  26.661  1.00  0.00           O  
ATOM   4118  N   PHE   267      37.313  23.555  24.498  1.00  0.00           N  
ATOM   4119  H   PHE   267      38.019  23.683  23.787  1.00  0.00           H  
ATOM   4120  CA  PHE   267      35.964  24.083  24.244  1.00  0.00           C  
ATOM   4121  HA  PHE   267      35.712  24.830  24.996  1.00  0.00           H  
ATOM   4122  CB  PHE   267      35.898  24.745  22.849  1.00  0.00           C  
ATOM   4123  HB2 PHE   267      36.446  24.193  22.084  1.00  0.00           H  
ATOM   4124  HB3 PHE   267      34.837  24.756  22.599  1.00  0.00           H  
ATOM   4125  CG  PHE   267      36.380  26.191  22.774  1.00  0.00           C  
ATOM   4126  CD1 PHE   267      37.624  26.585  23.317  1.00  0.00           C  
ATOM   4127  HD1 PHE   267      38.235  25.856  23.850  1.00  0.00           H  
ATOM   4128  CE1 PHE   267      38.069  27.891  23.174  1.00  0.00           C  
ATOM   4129  HE1 PHE   267      39.023  28.189  23.610  1.00  0.00           H  
ATOM   4130  CZ  PHE   267      37.304  28.816  22.479  1.00  0.00           C  
ATOM   4131  HZ  PHE   267      37.661  29.841  22.377  1.00  0.00           H  
ATOM   4132  CE2 PHE   267      36.091  28.443  21.915  1.00  0.00           C  
ATOM   4133  HE2 PHE   267      35.502  29.177  21.366  1.00  0.00           H  
ATOM   4134  CD2 PHE   267      35.628  27.141  22.048  1.00  0.00           C  
ATOM   4135  HD2 PHE   267      34.682  26.849  21.592  1.00  0.00           H  
ATOM   4136  C   PHE   267      34.866  23.035  24.456  1.00  0.00           C  
ATOM   4137  O   PHE   267      33.958  23.265  25.253  1.00  0.00           O  
ATOM   4138  N   HID   268      35.002  21.876  23.799  1.00  0.00           N  
ATOM   4139  H   HID   268      35.741  21.811  23.113  1.00  0.00           H  
ATOM   4140  CA  HID   268      34.103  20.731  23.962  1.00  0.00           C  
ATOM   4141  HA  HID   268      33.083  21.006  23.695  1.00  0.00           H  
ATOM   4142  CB  HID   268      34.565  19.585  23.032  1.00  0.00           C  
ATOM   4143  HB2 HID   268      34.625  19.932  22.001  1.00  0.00           H  
ATOM   4144  HB3 HID   268      35.553  19.267  23.365  1.00  0.00           H  
ATOM   4145  CG  HID   268      33.692  18.348  23.023  1.00  0.00           C  
ATOM   4146  ND1 HID   268      33.866  17.270  23.883  1.00  0.00           N  
ATOM   4147  HD1 HID   268      34.569  17.183  24.603  1.00  0.00           H  
ATOM   4148  CE1 HID   268      32.934  16.365  23.586  1.00  0.00           C  
ATOM   4149  HE1 HID   268      32.935  15.459  24.193  1.00  0.00           H  
ATOM   4150  NE2 HID   268      32.151  16.739  22.578  1.00  0.00           N  
ATOM   4151  CD2 HID   268      32.632  18.000  22.215  1.00  0.00           C  
ATOM   4152  HD2 HID   268      32.165  18.546  21.396  1.00  0.00           H  
ATOM   4153  C   HID   268      34.015  20.249  25.422  1.00  0.00           C  
ATOM   4154  O   HID   268      32.912  20.006  25.911  1.00  0.00           O  
ATOM   4155  N   GLU   269      35.158  20.158  26.113  1.00  0.00           N  
ATOM   4156  H   GLU   269      36.029  20.230  25.607  1.00  0.00           H  
ATOM   4157  CA  GLU   269      35.198  19.693  27.491  1.00  0.00           C  
ATOM   4158  HA  GLU   269      34.491  18.871  27.604  1.00  0.00           H  
ATOM   4159  CB  GLU   269      36.594  19.201  27.909  1.00  0.00           C  
ATOM   4160  HB2 GLU   269      37.273  20.047  27.801  1.00  0.00           H  
ATOM   4161  HB3 GLU   269      36.529  18.921  28.960  1.00  0.00           H  
ATOM   4162  CG  GLU   269      37.130  18.000  27.087  1.00  0.00           C  
ATOM   4163  HG2 GLU   269      37.350  18.405  26.099  1.00  0.00           H  
ATOM   4164  HG3 GLU   269      38.057  17.670  27.558  1.00  0.00           H  
ATOM   4165  CD  GLU   269      36.178  16.813  26.950  1.00  0.00           C  
ATOM   4166  OE1 GLU   269      36.122  15.991  27.887  1.00  0.00           O  
ATOM   4167  OE2 GLU   269      35.521  16.708  25.892  1.00  0.00           O  
ATOM   4168  C   GLU   269      34.526  20.649  28.497  1.00  0.00           C  
ATOM   4169  O   GLU   269      33.814  20.174  29.384  1.00  0.00           O  
ATOM   4170  N   ILE   270      34.674  21.966  28.300  1.00  0.00           N  
ATOM   4171  H   ILE   270      35.406  22.267  27.672  1.00  0.00           H  
ATOM   4172  CA  ILE   270      33.917  22.990  29.028  1.00  0.00           C  
ATOM   4173  HA  ILE   270      33.881  22.795  30.100  1.00  0.00           H  
ATOM   4174  CB  ILE   270      34.508  24.414  28.777  1.00  0.00           C  
ATOM   4175  HB  ILE   270      34.664  24.502  27.702  1.00  0.00           H  
ATOM   4176  CG2 ILE   270      33.625  25.587  29.268  1.00  0.00           C  
ATOM   4177 HG21 ILE   270      33.470  25.499  30.343  1.00  0.00           H  
ATOM   4178 HG22 ILE   270      34.121  26.532  29.049  1.00  0.00           H  
ATOM   4179 HG23 ILE   270      32.662  25.555  28.758  1.00  0.00           H  
ATOM   4180  CG1 ILE   270      35.919  24.505  29.410  1.00  0.00           C  
ATOM   4181 HG12 ILE   270      35.777  24.542  30.490  1.00  0.00           H  
ATOM   4182 HG13 ILE   270      36.442  23.586  29.145  1.00  0.00           H  
ATOM   4183  CD1 ILE   270      36.752  25.715  28.962  1.00  0.00           C  
ATOM   4184 HD11 ILE   270      36.230  26.634  29.228  1.00  0.00           H  
ATOM   4185 HD12 ILE   270      37.723  25.692  29.458  1.00  0.00           H  
ATOM   4186 HD13 ILE   270      36.896  25.678  27.882  1.00  0.00           H  
ATOM   4187  C   ILE   270      32.413  22.925  28.691  1.00  0.00           C  
ATOM   4188  O   ILE   270      31.589  22.943  29.606  1.00  0.00           O  
ATOM   4189  N   ASN   271      32.094  22.778  27.395  1.00  0.00           N  
ATOM   4190  H   ASN   271      32.859  22.876  26.743  1.00  0.00           H  
ATOM   4191  CA  ASN   271      30.741  22.610  26.859  1.00  0.00           C  
ATOM   4192  HA  ASN   271      30.132  23.479  27.106  1.00  0.00           H  
ATOM   4193  CB  ASN   271      30.795  22.464  25.317  1.00  0.00           C  
ATOM   4194  HB2 ASN   271      31.447  23.271  24.984  1.00  0.00           H  
ATOM   4195  HB3 ASN   271      31.239  21.505  25.049  1.00  0.00           H  
ATOM   4196  CG  ASN   271      29.451  22.596  24.604  1.00  0.00           C  
ATOM   4197  OD1 ASN   271      28.586  21.733  24.721  1.00  0.00           O  
ATOM   4198  ND2 ASN   271      29.282  23.641  23.802  1.00  0.00           N  
ATOM   4199 HD21 ASN   271      28.407  23.762  23.313  1.00  0.00           H  
ATOM   4200 HD22 ASN   271      30.030  24.309  23.685  1.00  0.00           H  
ATOM   4201  C   ASN   271      29.989  21.442  27.534  1.00  0.00           C  
ATOM   4202  O   ASN   271      28.916  21.681  28.087  1.00  0.00           O  
ATOM   4203  N   MET   272      30.578  20.233  27.540  1.00  0.00           N  
ATOM   4204  H   MET   272      31.420  20.136  26.989  1.00  0.00           H  
ATOM   4205  CA  MET   272      30.036  19.034  28.202  1.00  0.00           C  
ATOM   4206  HA  MET   272      29.038  18.828  27.816  1.00  0.00           H  
ATOM   4207  CB  MET   272      30.928  17.799  27.948  1.00  0.00           C  
ATOM   4208  HB2 MET   272      31.934  18.079  28.261  1.00  0.00           H  
ATOM   4209  HB3 MET   272      30.552  17.011  28.601  1.00  0.00           H  
ATOM   4210  CG  MET   272      30.966  17.288  26.497  1.00  0.00           C  
ATOM   4211  HG2 MET   272      31.360  18.103  25.891  1.00  0.00           H  
ATOM   4212  HG3 MET   272      31.667  16.453  26.480  1.00  0.00           H  
ATOM   4213  SD  MET   272      29.373  16.746  25.809  1.00  0.00           S  
ATOM   4214  CE  MET   272      28.949  18.207  24.815  1.00  0.00           C  
ATOM   4215  HE1 MET   272      29.723  18.373  24.065  1.00  0.00           H  
ATOM   4216  HE2 MET   272      27.992  18.044  24.319  1.00  0.00           H  
ATOM   4217  HE3 MET   272      28.878  19.080  25.464  1.00  0.00           H  
ATOM   4218  C   MET   272      29.821  19.253  29.716  1.00  0.00           C  
ATOM   4219  O   MET   272      28.704  19.050  30.190  1.00  0.00           O  
ATOM   4220  N   TRP   273      30.868  19.678  30.443  1.00  0.00           N  
ATOM   4221  H   TRP   273      31.734  19.840  29.948  1.00  0.00           H  
ATOM   4222  CA  TRP   273      30.873  19.785  31.911  1.00  0.00           C  
ATOM   4223  HA  TRP   273      30.560  18.844  32.365  1.00  0.00           H  
ATOM   4224  CB  TRP   273      32.301  20.107  32.383  1.00  0.00           C  
ATOM   4225  HB2 TRP   273      32.935  19.366  31.896  1.00  0.00           H  
ATOM   4226  HB3 TRP   273      32.639  21.107  32.113  1.00  0.00           H  
ATOM   4227  CG  TRP   273      32.527  19.962  33.854  1.00  0.00           C  
ATOM   4228  CD1 TRP   273      32.835  18.800  34.474  1.00  0.00           C  
ATOM   4229  HD1 TRP   273      33.000  17.923  33.848  1.00  0.00           H  
ATOM   4230  NE1 TRP   273      32.873  19.002  35.837  1.00  0.00           N  
ATOM   4231  HE1 TRP   273      33.074  18.262  36.495  1.00  0.00           H  
ATOM   4232  CE2 TRP   273      32.586  20.308  36.166  1.00  0.00           C  
ATOM   4233  CZ2 TRP   273      32.477  20.987  37.388  1.00  0.00           C  
ATOM   4234  HZ2 TRP   273      32.643  20.402  38.293  1.00  0.00           H  
ATOM   4235  CH2 TRP   273      32.166  22.357  37.383  1.00  0.00           C  
ATOM   4236  HH2 TRP   273      32.085  22.913  38.317  1.00  0.00           H  
ATOM   4237  CZ3 TRP   273      31.955  23.032  36.166  1.00  0.00           C  
ATOM   4238  HZ3 TRP   273      31.720  24.095  36.131  1.00  0.00           H  
ATOM   4239  CE3 TRP   273      32.045  22.333  34.945  1.00  0.00           C  
ATOM   4240  HE3 TRP   273      31.845  22.917  34.047  1.00  0.00           H  
ATOM   4241  CD2 TRP   273      32.365  20.955  34.912  1.00  0.00           C  
ATOM   4242  C   TRP   273      29.823  20.773  32.455  1.00  0.00           C  
ATOM   4243  O   TRP   273      29.093  20.423  33.388  1.00  0.00           O  
ATOM   4244  N   VAL   274      29.734  21.956  31.829  1.00  0.00           N  
ATOM   4245  H   VAL   274      30.435  22.162  31.131  1.00  0.00           H  
ATOM   4246  CA  VAL   274      28.748  22.988  32.147  1.00  0.00           C  
ATOM   4247  HA  VAL   274      28.630  23.139  33.220  1.00  0.00           H  
ATOM   4248  CB  VAL   274      29.129  24.349  31.491  1.00  0.00           C  
ATOM   4249  HB  VAL   274      29.344  24.140  30.443  1.00  0.00           H  
ATOM   4250  CG1 VAL   274      28.051  25.445  31.586  1.00  0.00           C  
ATOM   4251 HG11 VAL   274      27.837  25.654  32.634  1.00  0.00           H  
ATOM   4252 HG12 VAL   274      28.411  26.352  31.101  1.00  0.00           H  
ATOM   4253 HG13 VAL   274      27.142  25.104  31.090  1.00  0.00           H  
ATOM   4254  CG2 VAL   274      30.445  24.894  32.083  1.00  0.00           C  
ATOM   4255 HG21 VAL   274      31.249  24.180  31.902  1.00  0.00           H  
ATOM   4256 HG22 VAL   274      30.691  25.844  31.610  1.00  0.00           H  
ATOM   4257 HG23 VAL   274      30.327  25.042  33.156  1.00  0.00           H  
ATOM   4258  C   VAL   274      27.318  22.553  31.723  1.00  0.00           C  
ATOM   4259  O   VAL   274      26.375  22.772  32.486  1.00  0.00           O  
ATOM   4260  N   SER   275      27.163  21.902  30.556  1.00  0.00           N  
ATOM   4261  H   SER   275      27.973  21.777  29.966  1.00  0.00           H  
ATOM   4262  CA  SER   275      25.861  21.429  30.062  1.00  0.00           C  
ATOM   4263  HA  SER   275      25.138  22.243  30.108  1.00  0.00           H  
ATOM   4264  CB  SER   275      25.963  20.942  28.604  1.00  0.00           C  
ATOM   4265  HB2 SER   275      26.760  20.200  28.536  1.00  0.00           H  
ATOM   4266  HB3 SER   275      25.016  20.484  28.319  1.00  0.00           H  
ATOM   4267  OG  SER   275      26.246  22.019  27.733  1.00  0.00           O  
ATOM   4268  HG  SER   275      26.306  21.694  26.832  1.00  0.00           H  
ATOM   4269  C   SER   275      25.241  20.315  30.922  1.00  0.00           C  
ATOM   4270  O   SER   275      24.025  20.294  31.105  1.00  0.00           O  
ATOM   4271  N   GLN   276      26.078  19.413  31.446  1.00  0.00           N  
ATOM   4272  H   GLN   276      27.050  19.461  31.176  1.00  0.00           H  
ATOM   4273  CA  GLN   276      25.669  18.362  32.375  1.00  0.00           C  
ATOM   4274  HA  GLN   276      24.879  17.750  31.941  1.00  0.00           H  
ATOM   4275  CB  GLN   276      26.887  17.459  32.668  1.00  0.00           C  
ATOM   4276  HB2 GLN   276      27.722  18.124  32.890  1.00  0.00           H  
ATOM   4277  HB3 GLN   276      26.639  16.879  33.557  1.00  0.00           H  
ATOM   4278  CG  GLN   276      27.282  16.503  31.526  1.00  0.00           C  
ATOM   4279  HG2 GLN   276      26.561  15.686  31.486  1.00  0.00           H  
ATOM   4280  HG3 GLN   276      27.256  17.057  30.588  1.00  0.00           H  
ATOM   4281  CD  GLN   276      28.684  15.910  31.705  1.00  0.00           C  
ATOM   4282  OE1 GLN   276      29.374  16.157  32.694  1.00  0.00           O  
ATOM   4283  NE2 GLN   276      29.127  15.108  30.745  1.00  0.00           N  
ATOM   4284 HE21 GLN   276      30.046  14.694  30.821  1.00  0.00           H  
ATOM   4285 HE22 GLN   276      28.544  14.915  29.943  1.00  0.00           H  
ATOM   4286  C   GLN   276      25.139  18.909  33.714  1.00  0.00           C  
ATOM   4287  O   GLN   276      24.228  18.323  34.298  1.00  0.00           O  
ATOM   4288  N   ARG   277      25.744  20.009  34.176  1.00  0.00           N  
ATOM   4289  H   ARG   277      26.526  20.341  33.629  1.00  0.00           H  
ATOM   4290  CA  ARG   277      25.478  20.649  35.464  1.00  0.00           C  
ATOM   4291  HA  ARG   277      24.944  19.971  36.130  1.00  0.00           H  
ATOM   4292  CB  ARG   277      26.831  21.019  36.116  1.00  0.00           C  
ATOM   4293  HB2 ARG   277      27.439  21.556  35.388  1.00  0.00           H  
ATOM   4294  HB3 ARG   277      26.644  21.661  36.977  1.00  0.00           H  
ATOM   4295  CG  ARG   277      27.581  19.750  36.575  1.00  0.00           C  
ATOM   4296  HG2 ARG   277      27.047  19.370  37.446  1.00  0.00           H  
ATOM   4297  HG3 ARG   277      27.504  19.030  35.760  1.00  0.00           H  
ATOM   4298  CD  ARG   277      29.061  19.960  36.934  1.00  0.00           C  
ATOM   4299  HD2 ARG   277      29.562  20.479  36.117  1.00  0.00           H  
ATOM   4300  HD3 ARG   277      29.132  20.559  37.842  1.00  0.00           H  
ATOM   4301  NE  ARG   277      29.741  18.675  37.163  1.00  0.00           N  
ATOM   4302  HE  ARG   277      30.017  18.524  38.123  1.00  0.00           H  
ATOM   4303  CZ  ARG   277      30.032  17.733  36.260  1.00  0.00           C  
ATOM   4304  NH1 ARG   277      29.698  17.884  34.974  1.00  0.00           N  
ATOM   4305 HH11 ARG   277      29.219  18.721  34.675  1.00  0.00           H  
ATOM   4306 HH12 ARG   277      29.927  17.160  34.308  1.00  0.00           H  
ATOM   4307  NH2 ARG   277      30.649  16.629  36.677  1.00  0.00           N  
ATOM   4308 HH21 ARG   277      30.884  16.523  37.654  1.00  0.00           H  
ATOM   4309 HH22 ARG   277      30.880  15.902  36.015  1.00  0.00           H  
ATOM   4310  C   ARG   277      24.470  21.812  35.340  1.00  0.00           C  
ATOM   4311  O   ARG   277      24.325  22.589  36.283  1.00  0.00           O  
ATOM   4312  N   THR   278      23.740  21.877  34.220  1.00  0.00           N  
ATOM   4313  H   THR   278      24.038  21.274  33.466  1.00  0.00           H  
ATOM   4314  CA  THR   278      22.602  22.763  33.990  1.00  0.00           C  
ATOM   4315  HA  THR   278      22.297  23.209  34.936  1.00  0.00           H  
ATOM   4316  CB  THR   278      22.979  23.904  33.000  1.00  0.00           C  
ATOM   4317  HB  THR   278      22.058  24.393  32.685  1.00  0.00           H  
ATOM   4318  CG2 THR   278      23.920  24.941  33.628  1.00  0.00           C  
ATOM   4319 HG21 THR   278      24.842  24.452  33.943  1.00  0.00           H  
ATOM   4320 HG22 THR   278      24.151  25.713  32.895  1.00  0.00           H  
ATOM   4321 HG23 THR   278      23.437  25.394  34.493  1.00  0.00           H  
ATOM   4322  OG1 THR   278      23.644  23.407  31.854  1.00  0.00           O  
ATOM   4323  HG1 THR   278      23.861  24.136  31.268  1.00  0.00           H  
ATOM   4324  C   THR   278      21.411  21.933  33.444  1.00  0.00           C  
ATOM   4325  O   THR   278      21.577  20.754  33.120  1.00  0.00           O  
ATOM   4326  N   ALA   279      20.211  22.532  33.420  1.00  0.00           N  
ATOM   4327  H   ALA   279      20.184  23.489  33.741  1.00  0.00           H  
ATOM   4328  CA  ALA   279      18.954  21.901  33.007  1.00  0.00           C  
ATOM   4329  HA  ALA   279      19.141  20.990  32.438  1.00  0.00           H  
ATOM   4330  CB  ALA   279      18.139  21.540  34.260  1.00  0.00           C  
ATOM   4331  HB1 ALA   279      17.937  22.443  34.835  1.00  0.00           H  
ATOM   4332  HB2 ALA   279      17.197  21.081  33.961  1.00  0.00           H  
ATOM   4333  HB3 ALA   279      18.706  20.838  34.873  1.00  0.00           H  
ATOM   4334  C   ALA   279      18.164  22.855  32.090  1.00  0.00           C  
ATOM   4335  O   ALA   279      18.377  24.068  32.147  1.00  0.00           O  
ATOM   4336  N   NME   280      17.258  22.291  31.279  1.00  0.00           N  
ATOM   4337  H   NME   280      17.187  21.284  31.324  1.00  0.00           H  
ATOM   4338  CH3 NME   280      16.381  23.009  30.350  1.00  0.00           C  
ATOM   4339 HH31 NME   280      16.578  24.079  30.418  1.00  0.00           H  
ATOM   4340 HH32 NME   280      16.573  22.668  29.332  1.00  0.00           H  
ATOM   4341 HH33 NME   280      15.340  22.814  30.608  1.00  0.00           H  
TER    4342      NME   280 
ATOM   4342  C17 PYR   281      51.166  34.911  30.314  1.00  0.00           C  
ATOM   4343  N4  PYR   281      51.316  34.709  31.600  1.00  0.00           N  
ATOM   4344  H17 PYR   281      51.968  34.699  29.621  1.00  0.00           H  
ATOM   4345  C16 PYR   281      49.901  35.404  30.000  1.00  0.00           C  
ATOM   4346  H18 PYR   281      49.506  35.643  29.020  1.00  0.00           H  
ATOM   4347  C15 PYR   281      49.268  35.526  31.223  1.00  0.00           C  
ATOM   4348  H16 PYR   281      48.282  35.874  31.504  1.00  0.00           H  
ATOM   4349  N3  PYR   281      50.175  35.134  32.185  1.00  0.00           N  
ATOM   4350  C1  PYR   281      49.918  35.118  33.604  1.00  0.00           C  
ATOM   4351  O1  PYR   281      48.760  34.981  34.023  1.00  0.00           O  
ATOM   4352  N1  PYR   281      51.001  35.256  34.426  1.00  0.00           N  
ATOM   4353  C5  PYR   281      50.918  34.842  35.838  1.00  0.00           C  
ATOM   4354  C4  PYR   281      52.198  34.055  36.201  1.00  0.00           C  
ATOM   4355  H5  PYR   281      52.154  33.833  37.269  1.00  0.00           H  
ATOM   4356  H6  PYR   281      52.182  33.117  35.640  1.00  0.00           H  
ATOM   4357  H7  PYR   281      50.039  34.231  36.047  1.00  0.00           H  
ATOM   4358  H8  PYR   281      50.864  35.726  36.473  1.00  0.00           H  
ATOM   4359  C2  PYR   281      52.216  36.025  34.090  1.00  0.00           C  
ATOM   4360  H1  PYR   281      52.254  36.929  34.700  1.00  0.00           H  
ATOM   4361  H2  PYR   281      52.241  36.376  33.060  1.00  0.00           H  
ATOM   4362  C3  PYR   281      53.438  35.146  34.419  1.00  0.00           C  
ATOM   4363  H3  PYR   281      54.331  35.704  34.137  1.00  0.00           H  
ATOM   4364  H4  PYR   281      53.403  34.241  33.806  1.00  0.00           H  
ATOM   4365  N2  PYR   281      53.440  34.774  35.845  1.00  0.00           N  
ATOM   4366  C6  PYR   281      54.668  34.028  36.239  1.00  0.00           C  
ATOM   4367  C11 PYR   281      55.995  34.742  35.892  1.00  0.00           C  
ATOM   4368  C12 PYR   281      57.084  33.980  35.455  1.00  0.00           C  
ATOM   4369  H13 PYR   281      57.014  32.903  35.423  1.00  0.00           H  
ATOM   4370  C24 PYR   281      58.288  34.597  35.030  1.00  0.00           C  
ATOM   4371  C25 PYR   281      58.383  36.021  35.051  1.00  0.00           C  
ATOM   4372  C13 PYR   281      57.285  36.773  35.527  1.00  0.00           C  
ATOM   4373  C14 PYR   281      56.121  36.135  35.949  1.00  0.00           C  
ATOM   4374  H15 PYR   281      55.285  36.729  36.293  1.00  0.00           H  
ATOM   4375  H14 PYR   281      57.355  37.850  35.548  1.00  0.00           H  
ATOM   4376  C26 PYR   281      59.574  36.642  34.596  1.00  0.00           C  
ATOM   4377  C27 PYR   281      60.645  35.870  34.154  1.00  0.00           C  
ATOM   4378  C28 PYR   281      60.560  34.481  34.150  1.00  0.00           C  
ATOM   4379  C29 PYR   281      59.398  33.840  34.576  1.00  0.00           C  
ATOM   4380  H26 PYR   281      59.335  32.761  34.556  1.00  0.00           H  
ATOM   4381  H25 PYR   281      61.401  33.896  33.803  1.00  0.00           H  
ATOM   4382  H24 PYR   281      61.550  36.355  33.814  1.00  0.00           H  
ATOM   4383  H23 PYR   281      59.650  37.721  34.603  1.00  0.00           H  
ATOM   4384  H9  PYR   281      54.659  33.126  35.623  1.00  0.00           H  
ATOM   4385  C7  PYR   281      54.624  33.554  37.703  1.00  0.00           C  
ATOM   4386  C10 PYR   281      54.697  34.467  38.761  1.00  0.00           C  
ATOM   4387  H12 PYR   281      54.839  35.516  38.551  1.00  0.00           H  
ATOM   4388  C8  PYR   281      54.425  32.200  37.980  1.00  0.00           C  
ATOM   4389  H10 PYR   281      54.358  31.493  37.167  1.00  0.00           H  
ATOM   4390  C9  PYR   281      54.251  31.746  39.285  1.00  0.00           C  
ATOM   4391  H11 PYR   281      54.061  30.698  39.474  1.00  0.00           H  
ATOM   4392  C18 PYR   281      54.277  32.658  40.367  1.00  0.00           C  
ATOM   4393  C19 PYR   281      54.525  34.040  40.103  1.00  0.00           C  
ATOM   4394  C20 PYR   281      54.564  34.949  41.190  1.00  0.00           C  
ATOM   4395  H19 PYR   281      54.754  35.996  41.004  1.00  0.00           H  
ATOM   4396  C21 PYR   281      54.329  34.505  42.489  1.00  0.00           C  
ATOM   4397  H20 PYR   281      54.336  35.214  43.303  1.00  0.00           H  
ATOM   4398  C22 PYR   281      54.056  33.164  42.741  1.00  0.00           C  
ATOM   4399  H21 PYR   281      53.848  32.842  43.751  1.00  0.00           H  
ATOM   4400  C23 PYR   281      54.039  32.240  41.700  1.00  0.00           C  
ATOM   4401  H22 PYR   281      53.813  31.202  41.898  1.00  0.00           H  
TER    4402      PYR   281 
ATOM   4402 Na+  Na+   282      37.332  58.091  39.966  1.00  0.00          NA  
TER    4403      Na+   282 
ATOM   4403 Na+  Na+   283      24.280  55.176  27.348  1.00  0.00          NA  
TER    4404      Na+   283 
ATOM   4404 Na+  Na+   284      52.512  14.286  45.799  1.00  0.00          NA  
TER    4405      Na+   284 
ATOM   4405  O   WAT   285      80.279  64.236  63.045  1.00  0.00           O  
ATOM   4406  H1  WAT   285      79.503  63.756  63.334  1.00  0.00           H  
ATOM   4407  H2  WAT   285      80.930  63.557  62.870  1.00  0.00           H  
TER    4408      WAT   285 
ATOM   4408  O   WAT   286      74.295  64.548  63.922  1.00  0.00           O  
ATOM   4409  H1  WAT   286      73.464  64.293  64.322  1.00  0.00           H  
ATOM   4410  H2  WAT   286      74.903  64.619  64.658  1.00  0.00           H  
TER    4411      WAT   286 
ATOM   4411  O   WAT   287      72.704  59.508  57.706  1.00  0.00           O  
ATOM   4412  H1  WAT   287      71.816  59.850  57.604  1.00  0.00           H  
ATOM   4413  H2  WAT   287      72.988  59.308  56.814  1.00  0.00           H  
TER    4414      WAT   287 
ATOM   4414  O   WAT   288      70.668  62.109  63.590  1.00  0.00           O  
ATOM   4415  H1  WAT   288      71.239  61.341  63.591  1.00  0.00           H  
ATOM   4416  H2  WAT   288      70.668  62.408  62.681  1.00  0.00           H  
TER    4417      WAT   288 
ATOM   4417  O   WAT   289      79.719  66.912  63.052  1.00  0.00           O  
ATOM   4418  H1  WAT   289      79.650  65.971  62.890  1.00  0.00           H  
ATOM   4419  H2  WAT   289      80.481  67.002  63.624  1.00  0.00           H  
TER    4420      WAT   289 
ATOM   4420  O   WAT   290      71.910  57.517  65.377  1.00  0.00           O  
ATOM   4421  H1  WAT   290      71.730  56.620  65.657  1.00  0.00           H  
ATOM   4422  H2  WAT   290      71.508  58.064  66.052  1.00  0.00           H  
TER    4423      WAT   290 
ATOM   4423  O   WAT   291      80.750  59.719  63.278  1.00  0.00           O  
ATOM   4424  H1  WAT   291      81.126  58.846  63.166  1.00  0.00           H  
ATOM   4425  H2  WAT   291      80.652  60.055  62.387  1.00  0.00           H  
TER    4426      WAT   291 
ATOM   4426  O   WAT   292      74.880  58.091  58.740  1.00  0.00           O  
ATOM   4427  H1  WAT   292      74.987  58.992  59.047  1.00  0.00           H  
ATOM   4428  H2  WAT   292      73.970  58.043  58.450  1.00  0.00           H  
TER    4429      WAT   292 
ATOM   4429  O   WAT   293      72.529  60.013  63.985  1.00  0.00           O  
ATOM   4430  H1  WAT   293      73.210  60.277  64.604  1.00  0.00           H  
ATOM   4431  H2  WAT   293      72.214  59.173  64.319  1.00  0.00           H  
TER    4432      WAT   293 
ATOM   4432  O   WAT   294      76.721  61.060  63.073  1.00  0.00           O  
ATOM   4433  H1  WAT   294      77.229  61.558  63.713  1.00  0.00           H  
ATOM   4434  H2  WAT   294      77.253  60.284  62.897  1.00  0.00           H  
TER    4435      WAT   294 
ATOM   4435  O   WAT   295      75.005  55.700  67.339  1.00  0.00           O  
ATOM   4436  H1  WAT   295      75.007  56.217  66.534  1.00  0.00           H  
ATOM   4437  H2  WAT   295      74.175  55.223  67.316  1.00  0.00           H  
TER    4438      WAT   295 
ATOM   4438  O   WAT   296      81.392  65.812  58.838  1.00  0.00           O  
ATOM   4439  H1  WAT   296      80.774  66.277  58.274  1.00  0.00           H  
ATOM   4440  H2  WAT   296      81.904  66.505  59.255  1.00  0.00           H  
TER    4441      WAT   296 
ATOM   4441  O   WAT   297      76.255  65.339  65.516  1.00  0.00           O  
ATOM   4442  H1  WAT   297      75.922  65.966  66.158  1.00  0.00           H  
ATOM   4443  H2  WAT   297      76.432  65.866  64.737  1.00  0.00           H  
TER    4444      WAT   297 
ATOM   4444  O   WAT   298      74.686  57.411  65.346  1.00  0.00           O  
ATOM   4445  H1  WAT   298      75.028  58.255  65.051  1.00  0.00           H  
ATOM   4446  H2  WAT   298      73.748  57.559  65.463  1.00  0.00           H  
TER    4447      WAT   298 
ATOM   4447  O   WAT   299      75.467  67.307  67.331  1.00  0.00           O  
ATOM   4448  H1  WAT   299      76.084  67.983  67.050  1.00  0.00           H  
ATOM   4449  H2  WAT   299      74.606  67.716  67.240  1.00  0.00           H  
TER    4450      WAT   299 
ATOM   4450  O   WAT   300      70.760  66.497  56.212  1.00  0.00           O  
ATOM   4451  H1  WAT   300      70.383  66.986  55.480  1.00  0.00           H  
ATOM   4452  H2  WAT   300      71.018  67.170  56.843  1.00  0.00           H  
TER    4453      WAT   300 
ATOM   4453  O   WAT   301      78.369  54.899  61.671  1.00  0.00           O  
ATOM   4454  H1  WAT   301      78.677  54.344  60.954  1.00  0.00           H  
ATOM   4455  H2  WAT   301      77.439  55.034  61.488  1.00  0.00           H  
TER    4456      WAT   301 
ATOM   4456  O   WAT   302      80.757  62.964  58.407  1.00  0.00           O  
ATOM   4457  H1  WAT   302      79.830  62.898  58.635  1.00  0.00           H  
ATOM   4458  H2  WAT   302      80.910  63.902  58.292  1.00  0.00           H  
TER    4459      WAT   302 
ATOM   4459  O   WAT   303      80.744  59.236  55.403  1.00  0.00           O  
ATOM   4460  H1  WAT   303      79.805  59.397  55.489  1.00  0.00           H  
ATOM   4461  H2  WAT   303      81.063  59.954  54.857  1.00  0.00           H  
TER    4462      WAT   303 
ATOM   4462  O   WAT   304      76.363  63.490  61.189  1.00  0.00           O  
ATOM   4463  H1  WAT   304      75.959  62.778  60.693  1.00  0.00           H  
ATOM   4464  H2  WAT   304      76.449  63.146  62.077  1.00  0.00           H  
TER    4465      WAT   304 
ATOM   4465  O   WAT   305      76.831  67.177  63.352  1.00  0.00           O  
ATOM   4466  H1  WAT   305      76.534  66.572  62.673  1.00  0.00           H  
ATOM   4467  H2  WAT   305      77.781  67.215  63.241  1.00  0.00           H  
TER    4468      WAT   305 
ATOM   4468  O   WAT   306      75.076  60.265  64.968  1.00  0.00           O  
ATOM   4469  H1  WAT   306      75.627  60.374  64.194  1.00  0.00           H  
ATOM   4470  H2  WAT   306      75.590  60.639  65.684  1.00  0.00           H  
TER    4471      WAT   306 
ATOM   4471  O   WAT   307      73.063  62.385  58.689  1.00  0.00           O  
ATOM   4472  H1  WAT   307      72.943  63.111  58.077  1.00  0.00           H  
ATOM   4473  H2  WAT   307      72.753  61.615  58.212  1.00  0.00           H  
TER    4474      WAT   307 
ATOM   4474  O   WAT   308      70.702  65.556  64.496  1.00  0.00           O  
ATOM   4475  H1  WAT   308      70.780  65.691  63.552  1.00  0.00           H  
ATOM   4476  H2  WAT   308      71.316  64.848  64.689  1.00  0.00           H  
TER    4477      WAT   308 
ATOM   4477  O   WAT   309      71.947  67.256  60.907  1.00  0.00           O  
ATOM   4478  H1  WAT   309      71.540  67.398  60.052  1.00  0.00           H  
ATOM   4479  H2  WAT   309      72.838  66.972  60.704  1.00  0.00           H  
TER    4480      WAT   309 
ATOM   4480  O   WAT   310      70.758  66.598  67.036  1.00  0.00           O  
ATOM   4481  H1  WAT   310      70.921  66.128  66.217  1.00  0.00           H  
ATOM   4482  H2  WAT   310      71.223  66.090  67.700  1.00  0.00           H  
TER    4483      WAT   310 
ATOM   4483  O   WAT   311      75.530  55.728  62.072  1.00  0.00           O  
ATOM   4484  H1  WAT   311      75.087  56.509  61.740  1.00  0.00           H  
ATOM   4485  H2  WAT   311      76.088  56.051  62.779  1.00  0.00           H  
TER    4486      WAT   311 
ATOM   4486  O   WAT   312      78.646  55.349  56.952  1.00  0.00           O  
ATOM   4487  H1  WAT   312      78.021  55.345  57.677  1.00  0.00           H  
ATOM   4488  H2  WAT   312      78.559  54.483  56.556  1.00  0.00           H  
TER    4489      WAT   312 
ATOM   4489  O   WAT   313      77.567  56.273  63.931  1.00  0.00           O  
ATOM   4490  H1  WAT   313      77.865  57.179  63.850  1.00  0.00           H  
ATOM   4491  H2  WAT   313      78.116  55.785  63.316  1.00  0.00           H  
TER    4492      WAT   313 
ATOM   4492  O   WAT   314      75.321  60.852  59.800  1.00  0.00           O  
ATOM   4493  H1  WAT   314      75.095  60.635  60.704  1.00  0.00           H  
ATOM   4494  H2  WAT   314      74.540  61.285  59.454  1.00  0.00           H  
TER    4495      WAT   314 
ATOM   4495  O   WAT   315      81.157  59.494  60.429  1.00  0.00           O  
ATOM   4496  H1  WAT   315      81.550  59.812  59.616  1.00  0.00           H  
ATOM   4497  H2  WAT   315      81.519  58.616  60.544  1.00  0.00           H  
TER    4498      WAT   315 
ATOM   4498  O   WAT   316      70.194  56.085  62.652  1.00  0.00           O  
ATOM   4499  H1  WAT   316      69.905  56.655  63.365  1.00  0.00           H  
ATOM   4500  H2  WAT   316      70.938  55.605  63.015  1.00  0.00           H  
TER    4501      WAT   316 
ATOM   4501  O   WAT   317      70.381  60.027  53.862  1.00  0.00           O  
ATOM   4502  H1  WAT   317      70.298  60.970  54.004  1.00  0.00           H  
ATOM   4503  H2  WAT   317      70.029  59.884  52.984  1.00  0.00           H  
TER    4504      WAT   317 
ATOM   4504  O   WAT   318      81.743  62.085  64.524  1.00  0.00           O  
ATOM   4505  H1  WAT   318      81.011  62.594  64.873  1.00  0.00           H  
ATOM   4506  H2  WAT   318      81.345  61.268  64.223  1.00  0.00           H  
TER    4507      WAT   318 
ATOM   4507  O   WAT   319      78.181  58.760  62.929  1.00  0.00           O  
ATOM   4508  H1  WAT   319      78.184  58.319  62.080  1.00  0.00           H  
ATOM   4509  H2  WAT   319      79.076  59.082  63.037  1.00  0.00           H  
TER    4510      WAT   319 
ATOM   4510  O   WAT   320      74.031  58.643  61.889  1.00  0.00           O  
ATOM   4511  H1  WAT   320      73.691  59.121  62.646  1.00  0.00           H  
ATOM   4512  H2  WAT   320      73.269  58.190  61.529  1.00  0.00           H  
TER    4513      WAT   320 
ATOM   4513  O   WAT   321      78.243  59.762  55.920  1.00  0.00           O  
ATOM   4514  H1  WAT   321      78.364  59.720  56.869  1.00  0.00           H  
ATOM   4515  H2  WAT   321      77.858  60.624  55.765  1.00  0.00           H  
TER    4516      WAT   321 
ATOM   4516  O   WAT   322      77.255  62.072  55.318  1.00  0.00           O  
ATOM   4517  H1  WAT   322      76.687  61.624  54.692  1.00  0.00           H  
ATOM   4518  H2  WAT   322      77.964  62.431  54.785  1.00  0.00           H  
TER    4519      WAT   322 
ATOM   4519  O   WAT   323      78.481  62.821  64.676  1.00  0.00           O  
ATOM   4520  H1  WAT   323      78.849  62.347  65.422  1.00  0.00           H  
ATOM   4521  H2  WAT   323      78.292  63.695  65.017  1.00  0.00           H  
TER    4522      WAT   323 
ATOM   4522  O   WAT   324      71.346  57.565  60.805  1.00  0.00           O  
ATOM   4523  H1  WAT   324      71.060  57.201  61.643  1.00  0.00           H  
ATOM   4524  H2  WAT   324      71.283  56.833  60.192  1.00  0.00           H  
TER    4525      WAT   324 
ATOM   4525  O   WAT   325      76.271  61.862  66.994  1.00  0.00           O  
ATOM   4526  H1  WAT   325      75.967  62.741  67.219  1.00  0.00           H  
ATOM   4527  H2  WAT   325      77.226  61.921  67.030  1.00  0.00           H  
TER    4528      WAT   325 
ATOM   4528  O   WAT   326      74.800  66.068  57.591  1.00  0.00           O  
ATOM   4529  H1  WAT   326      74.026  65.527  57.431  1.00  0.00           H  
ATOM   4530  H2  WAT   326      75.529  65.548  57.253  1.00  0.00           H  
TER    4531      WAT   326 
ATOM   4531  O   WAT   327      81.019  56.458  57.527  1.00  0.00           O  
ATOM   4532  H1  WAT   327      80.206  55.959  57.451  1.00  0.00           H  
ATOM   4533  H2  WAT   327      80.826  57.298  57.110  1.00  0.00           H  
TER    4534      WAT   327 
ATOM   4534  O   WAT   328      74.843  65.736  61.229  1.00  0.00           O  
ATOM   4535  H1  WAT   328      75.361  64.932  61.175  1.00  0.00           H  
ATOM   4536  H2  WAT   328      74.392  65.674  62.071  1.00  0.00           H  
TER    4537      WAT   328 
ATOM   4537  O   WAT   329      79.730  67.002  56.502  1.00  0.00           O  
ATOM   4538  H1  WAT   329      80.072  67.746  56.006  1.00  0.00           H  
ATOM   4539  H2  WAT   329      78.902  67.315  56.864  1.00  0.00           H  
TER    4540      WAT   329 
ATOM   4540  O   WAT   330      78.699  67.084  59.273  1.00  0.00           O  
ATOM   4541  H1  WAT   330      79.386  67.631  59.654  1.00  0.00           H  
ATOM   4542  H2  WAT   330      77.913  67.628  59.308  1.00  0.00           H  
TER    4543      WAT   330 
ATOM   4543  O   WAT   331      70.839  62.701  54.765  1.00  0.00           O  
ATOM   4544  H1  WAT   331      71.708  62.983  55.049  1.00  0.00           H  
ATOM   4545  H2  WAT   331      70.348  63.514  54.650  1.00  0.00           H  
TER    4546      WAT   331 
ATOM   4546  O   WAT   332      78.002  64.088  58.886  1.00  0.00           O  
ATOM   4547  H1  WAT   332      78.458  64.899  59.112  1.00  0.00           H  
ATOM   4548  H2  WAT   332      77.651  63.771  59.718  1.00  0.00           H  
TER    4549      WAT   332 
ATOM   4549  O   WAT   333      73.903  54.432  59.358  1.00  0.00           O  
ATOM   4550  H1  WAT   333      73.775  54.424  60.307  1.00  0.00           H  
ATOM   4551  H2  WAT   333      73.079  54.770  59.007  1.00  0.00           H  
TER    4552      WAT   333 
ATOM   4552  O   WAT   334      72.823  64.518  56.893  1.00  0.00           O  
ATOM   4553  H1  WAT   334      72.216  65.258  56.903  1.00  0.00           H  
ATOM   4554  H2  WAT   334      73.298  64.608  56.067  1.00  0.00           H  
TER    4555      WAT   334 
ATOM   4555  O   WAT   335      77.731  59.918  58.793  1.00  0.00           O  
ATOM   4556  H1  WAT   335      77.023  60.386  59.235  1.00  0.00           H  
ATOM   4557  H2  WAT   335      78.016  59.260  59.428  1.00  0.00           H  
TER    4558      WAT   335 
ATOM   4558  O   WAT   336      79.357  61.337  66.793  1.00  0.00           O  
ATOM   4559  H1  WAT   336      79.855  61.812  67.458  1.00  0.00           H  
ATOM   4560  H2  WAT   336      79.499  60.414  67.000  1.00  0.00           H  
TER    4561      WAT   336 
ATOM   4561  O   WAT   337      75.935  58.226  56.168  1.00  0.00           O  
ATOM   4562  H1  WAT   337      76.784  58.663  56.102  1.00  0.00           H  
ATOM   4563  H2  WAT   337      75.568  58.538  56.996  1.00  0.00           H  
TER    4564      WAT   337 
ATOM   4564  O   WAT   338      74.834  64.479  54.642  1.00  0.00           O  
ATOM   4565  H1  WAT   338      75.600  64.368  55.205  1.00  0.00           H  
ATOM   4566  H2  WAT   338      74.911  63.783  53.990  1.00  0.00           H  
TER    4567      WAT   338 
ATOM   4567  O   WAT   339      73.528  61.912  55.325  1.00  0.00           O  
ATOM   4568  H1  WAT   339      73.609  60.965  55.437  1.00  0.00           H  
ATOM   4569  H2  WAT   339      74.420  62.243  55.431  1.00  0.00           H  
TER    4570      WAT   339 
ATOM   4570  O   WAT   340      77.958  66.455  54.116  1.00  0.00           O  
ATOM   4571  H1  WAT   340      77.853  65.840  54.842  1.00  0.00           H  
ATOM   4572  H2  WAT   340      77.790  65.931  53.332  1.00  0.00           H  
TER    4573      WAT   340 
ATOM   4573  O   WAT   341      81.198  65.517  54.720  1.00  0.00           O  
ATOM   4574  H1  WAT   341      80.649  65.964  55.364  1.00  0.00           H  
ATOM   4575  H2  WAT   341      81.820  65.012  55.244  1.00  0.00           H  
TER    4576      WAT   341 
ATOM   4576  O   WAT   342      76.866  64.476  56.616  1.00  0.00           O  
ATOM   4577  H1  WAT   342      77.287  64.310  57.459  1.00  0.00           H  
ATOM   4578  H2  WAT   342      76.991  63.666  56.122  1.00  0.00           H  
TER    4579      WAT   342 
ATOM   4579  O   WAT   343      79.378  63.500  53.864  1.00  0.00           O  
ATOM   4580  H1  WAT   343      79.899  62.785  53.498  1.00  0.00           H  
ATOM   4581  H2  WAT   343      80.025  64.138  54.164  1.00  0.00           H  
TER    4582      WAT   343 
ATOM   4582  O   WAT   344      78.282  55.979  66.536  1.00  0.00           O  
ATOM   4583  H1  WAT   344      77.834  56.002  65.690  1.00  0.00           H  
ATOM   4584  H2  WAT   344      77.648  55.581  67.133  1.00  0.00           H  
TER    4585      WAT   344 
ATOM   4585  O   WAT   345      78.688  64.875  67.157  1.00  0.00           O  
ATOM   4586  H1  WAT   345      79.107  65.718  66.985  1.00  0.00           H  
ATOM   4587  H2  WAT   345      77.769  65.012  66.928  1.00  0.00           H  
TER    4588      WAT   345 
ATOM   4588  O   WAT   346      75.762  60.549  53.562  1.00  0.00           O  
ATOM   4589  H1  WAT   346      75.560  59.686  53.923  1.00  0.00           H  
ATOM   4590  H2  WAT   346      75.591  60.463  52.624  1.00  0.00           H  
TER    4591      WAT   346 
ATOM   4591  O   WAT   347      74.560  57.649  53.550  1.00  0.00           O  
ATOM   4592  H1  WAT   347      74.862  57.656  52.642  1.00  0.00           H  
ATOM   4593  H2  WAT   347      75.299  57.299  54.047  1.00  0.00           H  
TER    4594      WAT   347 
ATOM   4594  O   WAT   348      77.778  56.593  54.536  1.00  0.00           O  
ATOM   4595  H1  WAT   348      77.431  55.915  53.956  1.00  0.00           H  
ATOM   4596  H2  WAT   348      77.980  56.132  55.350  1.00  0.00           H  
TER    4597      WAT   348 
ATOM   4597  O   WAT   349      73.583  66.954  54.383  1.00  0.00           O  
ATOM   4598  H1  WAT   349      74.020  67.496  55.039  1.00  0.00           H  
ATOM   4599  H2  WAT   349      74.068  66.128  54.393  1.00  0.00           H  
TER    4600      WAT   349 
ATOM   4600  O   WAT   350      75.394  68.073  59.495  1.00  0.00           O  
ATOM   4601  H1  WAT   350      75.093  67.950  60.395  1.00  0.00           H  
ATOM   4602  H2  WAT   350      75.287  67.214  59.087  1.00  0.00           H  
TER    4603      WAT   350 
ATOM   4603  O   WAT   351      71.119  63.121  60.932  1.00  0.00           O  
ATOM   4604  H1  WAT   351      70.464  62.853  60.288  1.00  0.00           H  
ATOM   4605  H2  WAT   351      71.957  63.012  60.482  1.00  0.00           H  
TER    4606      WAT   351 
ATOM   4606  O   WAT   352      72.157  63.507  65.472  1.00  0.00           O  
ATOM   4607  H1  WAT   352      72.524  63.419  66.352  1.00  0.00           H  
ATOM   4608  H2  WAT   352      71.588  62.743  65.373  1.00  0.00           H  
TER    4609      WAT   352 
ATOM   4609  O   WAT   353      70.333  60.331  56.874  1.00  0.00           O  
ATOM   4610  H1  WAT   353      69.429  60.594  56.700  1.00  0.00           H  
ATOM   4611  H2  WAT   353      70.817  60.603  56.094  1.00  0.00           H  
TER    4612      WAT   353 
ATOM   4612  O   WAT   354      72.875  59.388  54.784  1.00  0.00           O  
ATOM   4613  H1  WAT   354      73.585  58.966  54.299  1.00  0.00           H  
ATOM   4614  H2  WAT   354      72.159  59.455  54.152  1.00  0.00           H  
TER    4615      WAT   354 
ATOM   4615  O   WAT   355      72.523  55.442  53.824  1.00  0.00           O  
ATOM   4616  H1  WAT   355      73.246  55.983  54.142  1.00  0.00           H  
ATOM   4617  H2  WAT   355      72.795  55.168  52.948  1.00  0.00           H  
TER    4618      WAT   355 
ATOM   4618  O   WAT   356      72.212  54.692  63.726  1.00  0.00           O  
ATOM   4619  H1  WAT   356      72.860  54.142  63.286  1.00  0.00           H  
ATOM   4620  H2  WAT   356      72.632  54.947  64.548  1.00  0.00           H  
TER    4621      WAT   356 
ATOM   4621  O   WAT   357      71.965  54.848  66.469  1.00  0.00           O  
ATOM   4622  H1  WAT   357      71.617  55.304  67.235  1.00  0.00           H  
ATOM   4623  H2  WAT   357      71.634  53.954  66.551  1.00  0.00           H  
TER    4624      WAT   357 
ATOM   4624  O   WAT   358      73.042  68.332  66.705  1.00  0.00           O  
ATOM   4625  H1  WAT   358      72.315  67.713  66.637  1.00  0.00           H  
ATOM   4626  H2  WAT   358      73.103  68.726  65.835  1.00  0.00           H  
TER    4627      WAT   358 
ATOM   4627  O   WAT   359      80.604  55.176  64.896  1.00  0.00           O  
ATOM   4628  H1  WAT   359      79.821  55.651  65.176  1.00  0.00           H  
ATOM   4629  H2  WAT   359      80.310  54.272  64.788  1.00  0.00           H  
TER    4630      WAT   359 
ATOM   4630  O   WAT   360      71.948  55.481  57.418  1.00  0.00           O  
ATOM   4631  H1  WAT   360      72.705  55.594  56.844  1.00  0.00           H  
ATOM   4632  H2  WAT   360      71.485  56.318  57.372  1.00  0.00           H  
TER    4633      WAT   360 
ATOM   4633  O   WAT   361      78.489  57.595  60.408  1.00  0.00           O  
ATOM   4634  H1  WAT   361      77.676  57.221  60.068  1.00  0.00           H  
ATOM   4635  H2  WAT   361      78.993  56.840  60.710  1.00  0.00           H  
TER    4636      WAT   361 
ATOM   4636  O   WAT   362      74.320  56.008  55.958  1.00  0.00           O  
ATOM   4637  H1  WAT   362      74.849  55.221  55.829  1.00  0.00           H  
ATOM   4638  H2  WAT   362      74.953  56.687  56.191  1.00  0.00           H  
TER    4639      WAT   362 
ATOM   4639  O   WAT   363      76.514  55.745  59.012  1.00  0.00           O  
ATOM   4640  H1  WAT   363      75.884  55.044  59.179  1.00  0.00           H  
ATOM   4641  H2  WAT   363      75.974  56.506  58.796  1.00  0.00           H  
TER    4642      WAT   363 
ATOM   4642  O   WAT   364      80.279  64.236  44.270  1.00  0.00           O  
ATOM   4643  H1  WAT   364      79.503  63.756  44.560  1.00  0.00           H  
ATOM   4644  H2  WAT   364      80.930  63.557  44.096  1.00  0.00           H  
TER    4645      WAT   364 
ATOM   4645  O   WAT   365      74.295  64.548  45.148  1.00  0.00           O  
ATOM   4646  H1  WAT   365      73.464  64.293  45.547  1.00  0.00           H  
ATOM   4647  H2  WAT   365      74.903  64.619  45.884  1.00  0.00           H  
TER    4648      WAT   365 
ATOM   4648  O   WAT   366      72.704  59.508  38.932  1.00  0.00           O  
ATOM   4649  H1  WAT   366      71.816  59.850  38.830  1.00  0.00           H  
ATOM   4650  H2  WAT   366      72.988  59.308  38.040  1.00  0.00           H  
TER    4651      WAT   366 
ATOM   4651  O   WAT   367      70.668  62.109  44.816  1.00  0.00           O  
ATOM   4652  H1  WAT   367      71.239  61.341  44.816  1.00  0.00           H  
ATOM   4653  H2  WAT   367      70.668  62.408  43.907  1.00  0.00           H  
TER    4654      WAT   367 
ATOM   4654  O   WAT   368      79.719  66.912  44.277  1.00  0.00           O  
ATOM   4655  H1  WAT   368      79.650  65.971  44.116  1.00  0.00           H  
ATOM   4656  H2  WAT   368      80.481  67.002  44.849  1.00  0.00           H  
TER    4657      WAT   368 
ATOM   4657  O   WAT   369      71.910  57.517  46.603  1.00  0.00           O  
ATOM   4658  H1  WAT   369      71.730  56.620  46.883  1.00  0.00           H  
ATOM   4659  H2  WAT   369      71.508  58.064  47.278  1.00  0.00           H  
TER    4660      WAT   369 
ATOM   4660  O   WAT   370      80.750  59.719  44.504  1.00  0.00           O  
ATOM   4661  H1  WAT   370      81.126  58.846  44.391  1.00  0.00           H  
ATOM   4662  H2  WAT   370      80.652  60.055  43.613  1.00  0.00           H  
TER    4663      WAT   370 
ATOM   4663  O   WAT   371      74.880  58.091  39.966  1.00  0.00           O  
ATOM   4664  H1  WAT   371      74.987  58.992  40.273  1.00  0.00           H  
ATOM   4665  H2  WAT   371      73.970  58.043  39.675  1.00  0.00           H  
TER    4666      WAT   371 
ATOM   4666  O   WAT   372      72.529  60.013  45.211  1.00  0.00           O  
ATOM   4667  H1  WAT   372      73.210  60.277  45.830  1.00  0.00           H  
ATOM   4668  H2  WAT   372      72.214  59.173  45.545  1.00  0.00           H  
TER    4669      WAT   372 
ATOM   4669  O   WAT   373      76.721  61.060  44.298  1.00  0.00           O  
ATOM   4670  H1  WAT   373      77.229  61.558  44.939  1.00  0.00           H  
ATOM   4671  H2  WAT   373      77.253  60.284  44.122  1.00  0.00           H  
TER    4672      WAT   373 
ATOM   4672  O   WAT   374      75.005  55.700  48.565  1.00  0.00           O  
ATOM   4673  H1  WAT   374      75.007  56.217  47.759  1.00  0.00           H  
ATOM   4674  H2  WAT   374      74.175  55.223  48.542  1.00  0.00           H  
TER    4675      WAT   374 
ATOM   4675  O   WAT   375      81.392  65.812  40.064  1.00  0.00           O  
ATOM   4676  H1  WAT   375      80.774  66.277  39.500  1.00  0.00           H  
ATOM   4677  H2  WAT   375      81.904  66.505  40.481  1.00  0.00           H  
TER    4678      WAT   375 
ATOM   4678  O   WAT   376      76.255  65.339  46.742  1.00  0.00           O  
ATOM   4679  H1  WAT   376      75.922  65.966  47.384  1.00  0.00           H  
ATOM   4680  H2  WAT   376      76.432  65.866  45.962  1.00  0.00           H  
TER    4681      WAT   376 
ATOM   4681  O   WAT   377      74.686  57.411  46.572  1.00  0.00           O  
ATOM   4682  H1  WAT   377      75.028  58.255  46.277  1.00  0.00           H  
ATOM   4683  H2  WAT   377      73.748  57.559  46.688  1.00  0.00           H  
TER    4684      WAT   377 
ATOM   4684  O   WAT   378      75.467  67.307  48.557  1.00  0.00           O  
ATOM   4685  H1  WAT   378      76.084  67.983  48.275  1.00  0.00           H  
ATOM   4686  H2  WAT   378      74.606  67.716  48.466  1.00  0.00           H  
TER    4687      WAT   378 
ATOM   4687  O   WAT   379      70.760  66.497  37.438  1.00  0.00           O  
ATOM   4688  H1  WAT   379      70.383  66.986  36.706  1.00  0.00           H  
ATOM   4689  H2  WAT   379      71.018  67.170  38.068  1.00  0.00           H  
TER    4690      WAT   379 
ATOM   4690  O   WAT   380      78.369  54.899  42.896  1.00  0.00           O  
ATOM   4691  H1  WAT   380      78.677  54.344  42.180  1.00  0.00           H  
ATOM   4692  H2  WAT   380      77.439  55.034  42.713  1.00  0.00           H  
TER    4693      WAT   380 
ATOM   4693  O   WAT   381      80.757  62.964  39.632  1.00  0.00           O  
ATOM   4694  H1  WAT   381      79.830  62.898  39.861  1.00  0.00           H  
ATOM   4695  H2  WAT   381      80.910  63.902  39.518  1.00  0.00           H  
TER    4696      WAT   381 
ATOM   4696  O   WAT   382      80.744  59.236  36.629  1.00  0.00           O  
ATOM   4697  H1  WAT   382      79.805  59.397  36.714  1.00  0.00           H  
ATOM   4698  H2  WAT   382      81.063  59.954  36.083  1.00  0.00           H  
TER    4699      WAT   382 
ATOM   4699  O   WAT   383      76.363  63.490  42.414  1.00  0.00           O  
ATOM   4700  H1  WAT   383      75.959  62.778  41.919  1.00  0.00           H  
ATOM   4701  H2  WAT   383      76.449  63.146  43.303  1.00  0.00           H  
TER    4702      WAT   383 
ATOM   4702  O   WAT   384      76.831  67.177  44.578  1.00  0.00           O  
ATOM   4703  H1  WAT   384      76.534  66.572  43.899  1.00  0.00           H  
ATOM   4704  H2  WAT   384      77.781  67.215  44.467  1.00  0.00           H  
TER    4705      WAT   384 
ATOM   4705  O   WAT   385      75.076  60.265  46.194  1.00  0.00           O  
ATOM   4706  H1  WAT   385      75.627  60.374  45.419  1.00  0.00           H  
ATOM   4707  H2  WAT   385      75.590  60.639  46.910  1.00  0.00           H  
TER    4708      WAT   385 
ATOM   4708  O   WAT   386      75.923  66.915  51.229  1.00  0.00           O  
ATOM   4709  H1  WAT   386      75.026  67.139  51.476  1.00  0.00           H  
ATOM   4710  H2  WAT   386      75.948  67.039  50.280  1.00  0.00           H  
TER    4711      WAT   386 
ATOM   4711  O   WAT   387      74.750  63.787  49.805  1.00  0.00           O  
ATOM   4712  H1  WAT   387      74.611  64.659  50.173  1.00  0.00           H  
ATOM   4713  H2  WAT   387      73.868  63.444  49.659  1.00  0.00           H  
TER    4714      WAT   387 
ATOM   4714  O   WAT   388      73.063  62.385  39.915  1.00  0.00           O  
ATOM   4715  H1  WAT   388      72.943  63.111  39.303  1.00  0.00           H  
ATOM   4716  H2  WAT   388      72.753  61.615  39.438  1.00  0.00           H  
TER    4717      WAT   388 
ATOM   4717  O   WAT   389      70.702  65.556  45.722  1.00  0.00           O  
ATOM   4718  H1  WAT   389      70.780  65.691  44.777  1.00  0.00           H  
ATOM   4719  H2  WAT   389      71.316  64.848  45.915  1.00  0.00           H  
TER    4720      WAT   389 
ATOM   4720  O   WAT   390      71.947  67.256  42.132  1.00  0.00           O  
ATOM   4721  H1  WAT   390      71.540  67.398  41.278  1.00  0.00           H  
ATOM   4722  H2  WAT   390      72.838  66.972  41.929  1.00  0.00           H  
TER    4723      WAT   390 
ATOM   4723  O   WAT   391      70.758  66.598  48.261  1.00  0.00           O  
ATOM   4724  H1  WAT   391      70.921  66.128  47.443  1.00  0.00           H  
ATOM   4725  H2  WAT   391      71.223  66.090  48.926  1.00  0.00           H  
TER    4726      WAT   391 
ATOM   4726  O   WAT   392      75.530  55.728  43.297  1.00  0.00           O  
ATOM   4727  H1  WAT   392      75.087  56.509  42.966  1.00  0.00           H  
ATOM   4728  H2  WAT   392      76.088  56.051  44.004  1.00  0.00           H  
TER    4729      WAT   392 
ATOM   4729  O   WAT   393      79.817  58.595  48.901  1.00  0.00           O  
ATOM   4730  H1  WAT   393      79.355  58.804  49.713  1.00  0.00           H  
ATOM   4731  H2  WAT   393      79.415  57.781  48.598  1.00  0.00           H  
TER    4732      WAT   393 
ATOM   4732  O   WAT   394      78.646  55.349  38.178  1.00  0.00           O  
ATOM   4733  H1  WAT   394      78.021  55.345  38.903  1.00  0.00           H  
ATOM   4734  H2  WAT   394      78.559  54.483  37.781  1.00  0.00           H  
TER    4735      WAT   394 
ATOM   4735  O   WAT   395      77.567  56.273  45.156  1.00  0.00           O  
ATOM   4736  H1  WAT   395      77.865  57.179  45.075  1.00  0.00           H  
ATOM   4737  H2  WAT   395      78.116  55.785  44.542  1.00  0.00           H  
TER    4738      WAT   395 
ATOM   4738  O   WAT   396      75.321  60.852  41.025  1.00  0.00           O  
ATOM   4739  H1  WAT   396      75.095  60.635  41.930  1.00  0.00           H  
ATOM   4740  H2  WAT   396      74.540  61.285  40.680  1.00  0.00           H  
TER    4741      WAT   396 
ATOM   4741  O   WAT   397      77.761  61.750  51.691  1.00  0.00           O  
ATOM   4742  H1  WAT   397      77.665  60.810  51.541  1.00  0.00           H  
ATOM   4743  H2  WAT   397      78.604  61.972  51.296  1.00  0.00           H  
TER    4744      WAT   397 
ATOM   4744  O   WAT   398      81.157  59.494  41.655  1.00  0.00           O  
ATOM   4745  H1  WAT   398      81.550  59.812  40.842  1.00  0.00           H  
ATOM   4746  H2  WAT   398      81.519  58.616  41.769  1.00  0.00           H  
TER    4747      WAT   398 
ATOM   4747  O   WAT   399      72.892  58.162  49.845  1.00  0.00           O  
ATOM   4748  H1  WAT   399      72.498  59.009  50.052  1.00  0.00           H  
ATOM   4749  H2  WAT   399      72.204  57.524  50.036  1.00  0.00           H  
TER    4750      WAT   399 
ATOM   4750  O   WAT   400      79.467  58.245  52.914  1.00  0.00           O  
ATOM   4751  H1  WAT   400      78.776  58.052  53.549  1.00  0.00           H  
ATOM   4752  H2  WAT   400      80.210  58.529  53.447  1.00  0.00           H  
TER    4753      WAT   400 
ATOM   4753  O   WAT   401      70.194  56.085  43.878  1.00  0.00           O  
ATOM   4754  H1  WAT   401      69.905  56.655  44.590  1.00  0.00           H  
ATOM   4755  H2  WAT   401      70.938  55.605  44.241  1.00  0.00           H  
TER    4756      WAT   401 
ATOM   4756  O   WAT   402      70.381  60.027  35.088  1.00  0.00           O  
ATOM   4757  H1  WAT   402      70.298  60.970  35.230  1.00  0.00           H  
ATOM   4758  H2  WAT   402      70.029  59.884  34.209  1.00  0.00           H  
TER    4759      WAT   402 
ATOM   4759  O   WAT   403      81.743  62.085  45.750  1.00  0.00           O  
ATOM   4760  H1  WAT   403      81.011  62.594  46.099  1.00  0.00           H  
ATOM   4761  H2  WAT   403      81.345  61.268  45.449  1.00  0.00           H  
TER    4762      WAT   403 
ATOM   4762  O   WAT   404      78.181  58.760  44.155  1.00  0.00           O  
ATOM   4763  H1  WAT   404      78.184  58.319  43.306  1.00  0.00           H  
ATOM   4764  H2  WAT   404      79.076  59.082  44.262  1.00  0.00           H  
TER    4765      WAT   404 
ATOM   4765  O   WAT   405      74.031  58.643  43.114  1.00  0.00           O  
ATOM   4766  H1  WAT   405      73.691  59.121  43.871  1.00  0.00           H  
ATOM   4767  H2  WAT   405      73.269  58.190  42.755  1.00  0.00           H  
TER    4768      WAT   405 
ATOM   4768  O   WAT   406      78.243  59.762  37.146  1.00  0.00           O  
ATOM   4769  H1  WAT   406      78.364  59.720  38.094  1.00  0.00           H  
ATOM   4770  H2  WAT   406      77.858  60.624  36.990  1.00  0.00           H  
TER    4771      WAT   406 
ATOM   4771  O   WAT   407      77.255  62.072  36.544  1.00  0.00           O  
ATOM   4772  H1  WAT   407      76.687  61.624  35.918  1.00  0.00           H  
ATOM   4773  H2  WAT   407      77.964  62.431  36.011  1.00  0.00           H  
TER    4774      WAT   407 
ATOM   4774  O   WAT   408      72.332  65.973  50.421  1.00  0.00           O  
ATOM   4775  H1  WAT   408      71.947  65.332  51.019  1.00  0.00           H  
ATOM   4776  H2  WAT   408      72.643  66.677  50.990  1.00  0.00           H  
TER    4777      WAT   408 
ATOM   4777  O   WAT   409      78.481  62.821  45.902  1.00  0.00           O  
ATOM   4778  H1  WAT   409      78.849  62.347  46.648  1.00  0.00           H  
ATOM   4779  H2  WAT   409      78.292  63.695  46.242  1.00  0.00           H  
TER    4780      WAT   409 
ATOM   4780  O   WAT   410      71.346  57.565  42.031  1.00  0.00           O  
ATOM   4781  H1  WAT   410      71.060  57.201  42.869  1.00  0.00           H  
ATOM   4782  H2  WAT   410      71.283  56.833  41.417  1.00  0.00           H  
TER    4783      WAT   410 
ATOM   4783  O   WAT   411      76.271  61.862  48.220  1.00  0.00           O  
ATOM   4784  H1  WAT   411      75.967  62.741  48.445  1.00  0.00           H  
ATOM   4785  H2  WAT   411      77.226  61.921  48.256  1.00  0.00           H  
TER    4786      WAT   411 
ATOM   4786  O   WAT   412      74.800  66.068  38.817  1.00  0.00           O  
ATOM   4787  H1  WAT   412      74.026  65.527  38.657  1.00  0.00           H  
ATOM   4788  H2  WAT   412      75.529  65.548  38.478  1.00  0.00           H  
TER    4789      WAT   412 
ATOM   4789  O   WAT   413      81.019  56.458  38.752  1.00  0.00           O  
ATOM   4790  H1  WAT   413      80.206  55.959  38.677  1.00  0.00           H  
ATOM   4791  H2  WAT   413      80.826  57.298  38.336  1.00  0.00           H  
TER    4792      WAT   413 
ATOM   4792  O   WAT   414      80.940  65.135  50.496  1.00  0.00           O  
ATOM   4793  H1  WAT   414      80.874  64.215  50.242  1.00  0.00           H  
ATOM   4794  H2  WAT   414      80.311  65.233  51.211  1.00  0.00           H  
TER    4795      WAT   414 
ATOM   4795  O   WAT   415      74.843  65.736  42.455  1.00  0.00           O  
ATOM   4796  H1  WAT   415      75.361  64.932  42.400  1.00  0.00           H  
ATOM   4797  H2  WAT   415      74.392  65.674  43.296  1.00  0.00           H  
TER    4798      WAT   415 
ATOM   4798  O   WAT   416      79.730  67.002  37.727  1.00  0.00           O  
ATOM   4799  H1  WAT   416      80.072  67.746  37.232  1.00  0.00           H  
ATOM   4800  H2  WAT   416      78.902  67.315  38.090  1.00  0.00           H  
TER    4801      WAT   416 
ATOM   4801  O   WAT   417      72.328  62.702  49.367  1.00  0.00           O  
ATOM   4802  H1  WAT   417      71.969  63.367  49.954  1.00  0.00           H  
ATOM   4803  H2  WAT   417      72.033  61.870  49.738  1.00  0.00           H  
TER    4804      WAT   417 
ATOM   4804  O   WAT   418      75.529  63.160  52.251  1.00  0.00           O  
ATOM   4805  H1  WAT   418      75.229  63.306  51.354  1.00  0.00           H  
ATOM   4806  H2  WAT   418      76.300  62.601  52.158  1.00  0.00           H  
TER    4807      WAT   418 
ATOM   4807  O   WAT   419      80.872  67.957  50.247  1.00  0.00           O  
ATOM   4808  H1  WAT   419      80.886  67.025  50.029  1.00  0.00           H  
ATOM   4809  H2  WAT   419      80.164  68.043  50.886  1.00  0.00           H  
TER    4810      WAT   419 
ATOM   4810  O   WAT   420      78.699  67.084  40.499  1.00  0.00           O  
ATOM   4811  H1  WAT   420      79.386  67.631  40.880  1.00  0.00           H  
ATOM   4812  H2  WAT   420      77.913  67.628  40.534  1.00  0.00           H  
TER    4813      WAT   420 
ATOM   4813  O   WAT   421      70.839  62.701  35.991  1.00  0.00           O  
ATOM   4814  H1  WAT   421      71.708  62.983  36.274  1.00  0.00           H  
ATOM   4815  H2  WAT   421      70.348  63.514  35.875  1.00  0.00           H  
TER    4816      WAT   421 
ATOM   4816  O   WAT   422      78.002  64.088  40.111  1.00  0.00           O  
ATOM   4817  H1  WAT   422      78.458  64.899  40.337  1.00  0.00           H  
ATOM   4818  H2  WAT   422      77.651  63.771  40.943  1.00  0.00           H  
TER    4819      WAT   422 
ATOM   4819  O   WAT   423      73.903  54.432  40.584  1.00  0.00           O  
ATOM   4820  H1  WAT   423      73.775  54.424  41.532  1.00  0.00           H  
ATOM   4821  H2  WAT   423      73.079  54.770  40.233  1.00  0.00           H  
TER    4822      WAT   423 
ATOM   4822  O   WAT   424      70.903  56.191  50.044  1.00  0.00           O  
ATOM   4823  H1  WAT   424      70.189  56.391  50.650  1.00  0.00           H  
ATOM   4824  H2  WAT   424      71.322  55.415  50.416  1.00  0.00           H  
TER    4825      WAT   424 
ATOM   4825  O   WAT   425      72.823  64.518  38.119  1.00  0.00           O  
ATOM   4826  H1  WAT   425      72.216  65.258  38.128  1.00  0.00           H  
ATOM   4827  H2  WAT   425      73.298  64.608  37.293  1.00  0.00           H  
TER    4828      WAT   425 
ATOM   4828  O   WAT   426      77.731  59.918  40.019  1.00  0.00           O  
ATOM   4829  H1  WAT   426      77.023  60.386  40.460  1.00  0.00           H  
ATOM   4830  H2  WAT   426      78.016  59.260  40.654  1.00  0.00           H  
TER    4831      WAT   426 
ATOM   4831  O   WAT   427      79.357  61.337  48.018  1.00  0.00           O  
ATOM   4832  H1  WAT   427      79.855  61.812  48.683  1.00  0.00           H  
ATOM   4833  H2  WAT   427      79.499  60.414  48.225  1.00  0.00           H  
TER    4834      WAT   427 
ATOM   4834  O   WAT   428      75.935  58.226  37.394  1.00  0.00           O  
ATOM   4835  H1  WAT   428      76.784  58.663  37.328  1.00  0.00           H  
ATOM   4836  H2  WAT   428      75.568  58.538  38.221  1.00  0.00           H  
TER    4837      WAT   428 
ATOM   4837  O   WAT   429      74.834  64.479  35.868  1.00  0.00           O  
ATOM   4838  H1  WAT   429      75.600  64.368  36.430  1.00  0.00           H  
ATOM   4839  H2  WAT   429      74.911  63.783  35.215  1.00  0.00           H  
TER    4840      WAT   429 
ATOM   4840  O   WAT   430      73.528  61.912  36.551  1.00  0.00           O  
ATOM   4841  H1  WAT   430      73.609  60.965  36.663  1.00  0.00           H  
ATOM   4842  H2  WAT   430      74.420  62.243  36.657  1.00  0.00           H  
TER    4843      WAT   430 
ATOM   4843  O   WAT   431      71.056  63.733  51.787  1.00  0.00           O  
ATOM   4844  H1  WAT   431      71.559  63.154  52.358  1.00  0.00           H  
ATOM   4845  H2  WAT   431      70.316  64.017  52.324  1.00  0.00           H  
TER    4846      WAT   431 
ATOM   4846  O   WAT   432      77.958  66.455  35.341  1.00  0.00           O  
ATOM   4847  H1  WAT   432      77.853  65.840  36.067  1.00  0.00           H  
ATOM   4848  H2  WAT   432      77.790  65.931  34.558  1.00  0.00           H  
TER    4849      WAT   432 
ATOM   4849  O   WAT   433      78.109  65.140  51.320  1.00  0.00           O  
ATOM   4850  H1  WAT   433      77.344  65.709  51.236  1.00  0.00           H  
ATOM   4851  H2  WAT   433      78.291  64.848  50.427  1.00  0.00           H  
TER    4852      WAT   433 
ATOM   4852  O   WAT   434      81.198  65.517  35.945  1.00  0.00           O  
ATOM   4853  H1  WAT   434      80.649  65.964  36.590  1.00  0.00           H  
ATOM   4854  H2  WAT   434      81.820  65.012  36.469  1.00  0.00           H  
TER    4855      WAT   434 
ATOM   4855  O   WAT   435      73.088  61.876  52.682  1.00  0.00           O  
ATOM   4856  H1  WAT   435      73.128  61.578  53.590  1.00  0.00           H  
ATOM   4857  H2  WAT   435      73.942  62.277  52.522  1.00  0.00           H  
TER    4858      WAT   435 
ATOM   4858  O   WAT   436      76.866  64.476  37.842  1.00  0.00           O  
ATOM   4859  H1  WAT   436      77.287  64.310  38.685  1.00  0.00           H  
ATOM   4860  H2  WAT   436      76.991  63.666  37.347  1.00  0.00           H  
TER    4861      WAT   436 
ATOM   4861  O   WAT   437      75.028  60.456  50.649  1.00  0.00           O  
ATOM   4862  H1  WAT   437      74.498  59.965  50.021  1.00  0.00           H  
ATOM   4863  H2  WAT   437      75.697  60.884  50.115  1.00  0.00           H  
TER    4864      WAT   437 
ATOM   4864  O   WAT   438      79.378  63.500  35.090  1.00  0.00           O  
ATOM   4865  H1  WAT   438      79.899  62.785  34.724  1.00  0.00           H  
ATOM   4866  H2  WAT   438      80.025  64.138  35.390  1.00  0.00           H  
TER    4867      WAT   438 
ATOM   4867  O   WAT   439      75.516  57.422  50.729  1.00  0.00           O  
ATOM   4868  H1  WAT   439      75.421  56.804  50.004  1.00  0.00           H  
ATOM   4869  H2  WAT   439      74.935  58.148  50.502  1.00  0.00           H  
TER    4870      WAT   439 
ATOM   4870  O   WAT   440      78.282  55.979  47.762  1.00  0.00           O  
ATOM   4871  H1  WAT   440      77.834  56.002  46.916  1.00  0.00           H  
ATOM   4872  H2  WAT   440      77.648  55.581  48.359  1.00  0.00           H  
TER    4873      WAT   440 
ATOM   4873  O   WAT   441      78.688  64.875  48.383  1.00  0.00           O  
ATOM   4874  H1  WAT   441      79.107  65.718  48.210  1.00  0.00           H  
ATOM   4875  H2  WAT   441      77.769  65.012  48.153  1.00  0.00           H  
TER    4876      WAT   441 
ATOM   4876  O   WAT   442      81.024  62.606  49.767  1.00  0.00           O  
ATOM   4877  H1  WAT   442      81.144  62.010  50.506  1.00  0.00           H  
ATOM   4878  H2  WAT   442      81.884  62.643  49.347  1.00  0.00           H  
TER    4879      WAT   442 
ATOM   4879  O   WAT   443      75.762  60.549  34.788  1.00  0.00           O  
ATOM   4880  H1  WAT   443      75.560  59.686  35.149  1.00  0.00           H  
ATOM   4881  H2  WAT   443      75.591  60.463  33.850  1.00  0.00           H
[truncated: 2,480,228 more chars]
