# Supplementary material for: Mechanistic Modeling of Monoglyceride Lipase Covalent Modification Elucidates the Role of Leaving Group Expulsion and Discriminates Inhibitors with High and Low Potency
Source: J Chem Inf Model. 2022 May 17;62(11):2771–87. doi: 10.1021/acs.jcim.2c00140 (PMC9198976; doi:10.1021/acs.jcim.2c00140)
Supplement: Supplementary file 2 — ci2c00140_si_002.zip [file ci2c00140_si_002.zip › docking/cpd6_start.pdb]

CRYST1   83.511   70.410   69.404  90.00  90.00  90.00               1
ATOM      1 HH31 ACE     1      30.544  55.743  32.733  1.00  0.00           H  
ATOM      2  CH3 ACE     1      31.102  55.893  31.809  1.00  0.00           C  
ATOM      3 HH32 ACE     1      31.949  55.207  31.780  1.00  0.00           H  
ATOM      4 HH33 ACE     1      31.465  56.920  31.767  1.00  0.00           H  
ATOM      5  C   ACE     1      30.226  55.636  30.591  1.00  0.00           C  
ATOM      6  O   ACE     1      29.050  55.305  30.739  1.00  0.00           O  
ATOM      7  N   ASP     2      30.789  55.800  29.387  1.00  0.00           N  
ATOM      8  H   ASP     2      31.725  56.180  29.361  1.00  0.00           H  
ATOM      9  CA  ASP     2      30.109  55.532  28.110  1.00  0.00           C  
ATOM     10  HA  ASP     2      29.093  55.926  28.149  1.00  0.00           H  
ATOM     11  CB  ASP     2      30.856  56.204  26.929  1.00  0.00           C  
ATOM     12  HB2 ASP     2      31.152  57.230  27.148  1.00  0.00           H  
ATOM     13  HB3 ASP     2      31.744  55.575  26.874  1.00  0.00           H  
ATOM     14  CG  ASP     2      30.117  56.161  25.589  1.00  0.00           C  
ATOM     15  OD1 ASP     2      28.883  56.337  25.569  1.00  0.00           O  
ATOM     16  OD2 ASP     2      30.805  56.101  24.550  1.00  0.00           O  
ATOM     17  C   ASP     2      29.966  54.007  27.871  1.00  0.00           C  
ATOM     18  O   ASP     2      28.932  53.543  27.390  1.00  0.00           O  
ATOM     19  N   LEU     3      31.012  53.251  28.234  1.00  0.00           N  
ATOM     20  H   LEU     3      31.819  53.752  28.578  1.00  0.00           H  
ATOM     21  CA  LEU     3      31.087  51.787  28.147  1.00  0.00           C  
ATOM     22  HA  LEU     3      30.706  51.432  27.190  1.00  0.00           H  
ATOM     23  CB  LEU     3      32.574  51.376  28.270  1.00  0.00           C  
ATOM     24  HB2 LEU     3      32.890  51.951  29.141  1.00  0.00           H  
ATOM     25  HB3 LEU     3      32.688  50.312  28.477  1.00  0.00           H  
ATOM     26  CG  LEU     3      33.449  51.761  27.054  1.00  0.00           C  
ATOM     27  HG  LEU     3      33.247  52.801  26.797  1.00  0.00           H  
ATOM     28  CD1 LEU     3      34.952  51.591  27.365  1.00  0.00           C  
ATOM     29 HD11 LEU     3      35.155  50.551  27.622  1.00  0.00           H  
ATOM     30 HD12 LEU     3      35.539  51.870  26.490  1.00  0.00           H  
ATOM     31 HD13 LEU     3      35.225  52.232  28.204  1.00  0.00           H  
ATOM     32  CD2 LEU     3      33.032  51.009  25.771  1.00  0.00           C  
ATOM     33 HD21 LEU     3      31.996  51.247  25.530  1.00  0.00           H  
ATOM     34 HD22 LEU     3      33.676  51.313  24.946  1.00  0.00           H  
ATOM     35 HD23 LEU     3      33.130  49.935  25.931  1.00  0.00           H  
ATOM     36  C   LEU     3      30.247  51.097  29.260  1.00  0.00           C  
ATOM     37  O   LEU     3      29.995  51.737  30.287  1.00  0.00           O  
ATOM     38  N   PRO     4      29.883  49.796  29.093  1.00  0.00           N  
ATOM     39  CD  PRO     4      29.992  49.021  27.856  1.00  0.00           C  
ATOM     40  HD2 PRO     4      31.025  48.696  27.733  1.00  0.00           H  
ATOM     41  HD3 PRO     4      29.709  49.655  27.016  1.00  0.00           H  
ATOM     42  CG  PRO     4      29.032  47.857  28.053  1.00  0.00           C  
ATOM     43  HG2 PRO     4      29.344  46.994  27.465  1.00  0.00           H  
ATOM     44  HG3 PRO     4      28.018  48.140  27.772  1.00  0.00           H  
ATOM     45  CB  PRO     4      29.124  47.576  29.544  1.00  0.00           C  
ATOM     46  HB2 PRO     4      29.965  46.907  29.728  1.00  0.00           H  
ATOM     47  HB3 PRO     4      28.214  47.135  29.951  1.00  0.00           H  
ATOM     48  CA  PRO     4      29.387  48.941  30.204  1.00  0.00           C  
ATOM     49  HA  PRO     4      28.452  49.360  30.577  1.00  0.00           H  
ATOM     50  C   PRO     4      30.416  48.874  31.356  1.00  0.00           C  
ATOM     51  O   PRO     4      31.593  48.624  31.087  1.00  0.00           O  
ATOM     52  N   HID     5      29.993  49.151  32.597  1.00  0.00           N  
ATOM     53  H   HID     5      29.006  49.295  32.755  1.00  0.00           H  
ATOM     54  CA  HID     5      30.913  49.344  33.723  1.00  0.00           C  
ATOM     55  HA  HID     5      31.736  48.632  33.661  1.00  0.00           H  
ATOM     56  CB  HID     5      31.497  50.782  33.686  1.00  0.00           C  
ATOM     57  HB2 HID     5      32.271  50.882  34.448  1.00  0.00           H  
ATOM     58  HB3 HID     5      31.931  50.961  32.702  1.00  0.00           H  
ATOM     59  CG  HID     5      30.502  51.897  33.930  1.00  0.00           C  
ATOM     60  ND1 HID     5      29.752  52.478  32.923  1.00  0.00           N  
ATOM     61  HD1 HID     5      29.784  52.239  31.942  1.00  0.00           H  
ATOM     62  CE1 HID     5      28.978  53.411  33.478  1.00  0.00           C  
ATOM     63  HE1 HID     5      28.317  53.954  32.803  1.00  0.00           H  
ATOM     64  NE2 HID     5      29.158  53.513  34.791  1.00  0.00           N  
ATOM     65  CD2 HID     5      30.133  52.554  35.083  1.00  0.00           C  
ATOM     66  HD2 HID     5      30.482  52.426  36.108  1.00  0.00           H  
ATOM     67  C   HID     5      30.263  49.054  35.089  1.00  0.00           C  
ATOM     68  O   HID     5      29.035  48.973  35.181  1.00  0.00           O  
ATOM     69  N   LEU     6      31.103  48.969  36.133  1.00  0.00           N  
ATOM     70  H   LEU     6      32.047  48.692  35.902  1.00  0.00           H  
ATOM     71  CA  LEU     6      30.726  49.039  37.549  1.00  0.00           C  
ATOM     72  HA  LEU     6      29.855  49.685  37.655  1.00  0.00           H  
ATOM     73  CB  LEU     6      30.379  47.640  38.125  1.00  0.00           C  
ATOM     74  HB2 LEU     6      29.874  47.915  39.051  1.00  0.00           H  
ATOM     75  HB3 LEU     6      29.671  47.148  37.458  1.00  0.00           H  
ATOM     76  CG  LEU     6      31.547  46.673  38.442  1.00  0.00           C  
ATOM     77  HG  LEU     6      32.240  46.706  37.601  1.00  0.00           H  
ATOM     78  CD1 LEU     6      32.299  47.034  39.744  1.00  0.00           C  
ATOM     79 HD11 LEU     6      31.607  47.001  40.585  1.00  0.00           H  
ATOM     80 HD12 LEU     6      33.105  46.319  39.909  1.00  0.00           H  
ATOM     81 HD13 LEU     6      32.717  48.037  39.657  1.00  0.00           H  
ATOM     82  CD2 LEU     6      31.055  45.211  38.478  1.00  0.00           C  
ATOM     83 HD21 LEU     6      30.633  44.945  37.509  1.00  0.00           H  
ATOM     84 HD22 LEU     6      31.893  44.551  38.702  1.00  0.00           H  
ATOM     85 HD23 LEU     6      30.292  45.103  39.248  1.00  0.00           H  
ATOM     86  C   LEU     6      31.791  49.848  38.310  1.00  0.00           C  
ATOM     87  O   LEU     6      32.926  49.952  37.840  1.00  0.00           O  
ATOM     88  N   VAL     7      31.397  50.428  39.450  1.00  0.00           N  
ATOM     89  H   VAL     7      30.424  50.330  39.701  1.00  0.00           H  
ATOM     90  CA  VAL     7      32.269  51.192  40.342  1.00  0.00           C  
ATOM     91  HA  VAL     7      33.235  51.406  39.885  1.00  0.00           H  
ATOM     92  CB  VAL     7      31.607  52.538  40.761  1.00  0.00           C  
ATOM     93  HB  VAL     7      30.644  52.301  41.213  1.00  0.00           H  
ATOM     94  CG1 VAL     7      32.452  53.358  41.755  1.00  0.00           C  
ATOM     95 HG11 VAL     7      33.415  53.596  41.304  1.00  0.00           H  
ATOM     96 HG12 VAL     7      31.929  54.282  42.002  1.00  0.00           H  
ATOM     97 HG13 VAL     7      32.611  52.777  42.664  1.00  0.00           H  
ATOM     98  CG2 VAL     7      31.299  53.406  39.526  1.00  0.00           C  
ATOM     99 HG21 VAL     7      30.617  52.871  38.866  1.00  0.00           H  
ATOM    100 HG22 VAL     7      30.837  54.341  39.844  1.00  0.00           H  
ATOM    101 HG23 VAL     7      32.225  53.622  38.993  1.00  0.00           H  
ATOM    102  C   VAL     7      32.524  50.320  41.580  1.00  0.00           C  
ATOM    103  O   VAL     7      31.564  49.926  42.250  1.00  0.00           O  
ATOM    104  N   ASN     8      33.794  49.993  41.831  1.00  0.00           N  
ATOM    105  H   ASN     8      34.480  50.208  41.121  1.00  0.00           H  
ATOM    106  CA  ASN     8      34.202  49.155  42.958  1.00  0.00           C  
ATOM    107  HA  ASN     8      33.435  48.404  43.144  1.00  0.00           H  
ATOM    108  CB  ASN     8      35.540  48.435  42.674  1.00  0.00           C  
ATOM    109  HB2 ASN     8      35.543  47.553  43.315  1.00  0.00           H  
ATOM    110  HB3 ASN     8      35.470  48.126  41.631  1.00  0.00           H  
ATOM    111  CG  ASN     8      36.859  49.189  42.873  1.00  0.00           C  
ATOM    112  OD1 ASN     8      36.900  50.351  43.267  1.00  0.00           O  
ATOM    113  ND2 ASN     8      37.967  48.510  42.610  1.00  0.00           N  
ATOM    114 HD21 ASN     8      38.867  48.955  42.723  1.00  0.00           H  
ATOM    115 HD22 ASN     8      37.906  47.551  42.298  1.00  0.00           H  
ATOM    116  C   ASN     8      34.147  49.904  44.308  1.00  0.00           C  
ATOM    117  O   ASN     8      33.901  51.113  44.343  1.00  0.00           O  
ATOM    118  N   ALA     9      34.389  49.180  45.410  1.00  0.00           N  
ATOM    119  H   ALA     9      34.543  48.190  45.284  1.00  0.00           H  
ATOM    120  CA  ALA     9      34.357  49.710  46.778  1.00  0.00           C  
ATOM    121  HA  ALA     9      33.371  50.152  46.923  1.00  0.00           H  
ATOM    122  CB  ALA     9      34.525  48.552  47.769  1.00  0.00           C  
ATOM    123  HB1 ALA     9      35.511  48.105  47.643  1.00  0.00           H  
ATOM    124  HB2 ALA     9      34.425  48.927  48.788  1.00  0.00           H  
ATOM    125  HB3 ALA     9      33.759  47.799  47.583  1.00  0.00           H  
ATOM    126  C   ALA     9      35.403  50.817  47.052  1.00  0.00           C  
ATOM    127  O   ALA     9      35.181  51.637  47.944  1.00  0.00           O  
ATOM    128  N   ASP    10      36.494  50.846  46.272  1.00  0.00           N  
ATOM    129  H   ASP    10      36.673  49.997  45.755  1.00  0.00           H  
ATOM    130  CA  ASP    10      37.530  51.892  46.277  1.00  0.00           C  
ATOM    131  HA  ASP    10      37.477  52.416  47.231  1.00  0.00           H  
ATOM    132  CB  ASP    10      38.970  51.350  46.089  1.00  0.00           C  
ATOM    133  HB2 ASP    10      38.875  50.630  45.276  1.00  0.00           H  
ATOM    134  HB3 ASP    10      39.653  52.146  45.791  1.00  0.00           H  
ATOM    135  CG  ASP    10      39.518  50.648  47.328  1.00  0.00           C  
ATOM    136  OD1 ASP    10      39.676  51.325  48.365  1.00  0.00           O  
ATOM    137  OD2 ASP    10      39.867  49.454  47.237  1.00  0.00           O  
ATOM    138  C   ASP    10      37.228  53.072  45.348  1.00  0.00           C  
ATOM    139  O   ASP    10      38.028  54.008  45.277  1.00  0.00           O  
ATOM    140  N   GLY    11      36.067  53.061  44.688  1.00  0.00           N  
ATOM    141  H   GLY    11      35.472  52.251  44.785  1.00  0.00           H  
ATOM    142  CA  GLY    11      35.614  54.153  43.838  1.00  0.00           C  
ATOM    143  HA2 GLY    11      34.526  54.127  43.786  1.00  0.00           H  
ATOM    144  HA3 GLY    11      35.933  55.096  44.282  1.00  0.00           H  
ATOM    145  C   GLY    11      36.184  54.051  42.419  1.00  0.00           C  
ATOM    146  O   GLY    11      36.060  55.012  41.659  1.00  0.00           O  
ATOM    147  N   GLN    12      36.817  52.928  42.062  1.00  0.00           N  
ATOM    148  H   GLN    12      36.876  52.188  42.747  1.00  0.00           H  
ATOM    149  CA  GLN    12      37.461  52.727  40.774  1.00  0.00           C  
ATOM    150  HA  GLN    12      37.784  53.686  40.369  1.00  0.00           H  
ATOM    151  CB  GLN    12      38.697  51.814  40.925  1.00  0.00           C  
ATOM    152  HB2 GLN    12      38.331  50.823  41.192  1.00  0.00           H  
ATOM    153  HB3 GLN    12      39.183  51.771  39.950  1.00  0.00           H  
ATOM    154  CG  GLN    12      39.713  52.289  41.984  1.00  0.00           C  
ATOM    155  HG2 GLN    12      40.155  53.220  41.628  1.00  0.00           H  
ATOM    156  HG3 GLN    12      39.215  52.466  42.937  1.00  0.00           H  
ATOM    157  CD  GLN    12      40.830  51.270  42.199  1.00  0.00           C  
ATOM    158  OE1 GLN    12      40.572  50.108  42.500  1.00  0.00           O  
ATOM    159  NE2 GLN    12      42.082  51.694  42.082  1.00  0.00           N  
ATOM    160 HE21 GLN    12      42.846  51.047  42.218  1.00  0.00           H  
ATOM    161 HE22 GLN    12      42.266  52.662  41.858  1.00  0.00           H  
ATOM    162  C   GLN    12      36.476  52.123  39.773  1.00  0.00           C  
ATOM    163  O   GLN    12      35.720  51.216  40.127  1.00  0.00           O  
ATOM    164  N   TYR    13      36.525  52.619  38.537  1.00  0.00           N  
ATOM    165  H   TYR    13      37.086  53.443  38.373  1.00  0.00           H  
ATOM    166  CA  TYR    13      35.731  52.095  37.436  1.00  0.00           C  
ATOM    167  HA  TYR    13      34.757  51.778  37.809  1.00  0.00           H  
ATOM    168  CB  TYR    13      35.517  53.166  36.345  1.00  0.00           C  
ATOM    169  HB2 TYR    13      36.482  53.646  36.180  1.00  0.00           H  
ATOM    170  HB3 TYR    13      35.219  52.631  35.443  1.00  0.00           H  
ATOM    171  CG  TYR    13      34.474  54.225  36.675  1.00  0.00           C  
ATOM    172  CD1 TYR    13      34.755  55.243  37.612  1.00  0.00           C  
ATOM    173  HD1 TYR    13      35.728  55.271  38.103  1.00  0.00           H  
ATOM    174  CE1 TYR    13      33.786  56.220  37.913  1.00  0.00           C  
ATOM    175  HE1 TYR    13      34.008  56.998  38.644  1.00  0.00           H  
ATOM    176  CZ  TYR    13      32.532  56.192  37.274  1.00  0.00           C  
ATOM    177  OH  TYR    13      31.600  57.144  37.566  1.00  0.00           O  
ATOM    178  HH  TYR    13      31.905  57.780  38.217  1.00  0.00           H  
ATOM    179  CE2 TYR    13      32.248  55.181  36.334  1.00  0.00           C  
ATOM    180  HE2 TYR    13      31.279  55.159  35.835  1.00  0.00           H  
ATOM    181  CD2 TYR    13      33.214  54.200  36.039  1.00  0.00           C  
ATOM    182  HD2 TYR    13      32.991  53.416  35.316  1.00  0.00           H  
ATOM    183  C   TYR    13      36.357  50.823  36.861  1.00  0.00           C  
ATOM    184  O   TYR    13      37.503  50.847  36.396  1.00  0.00           O  
ATOM    185  N   LEU    14      35.557  49.756  36.864  1.00  0.00           N  
ATOM    186  H   LEU    14      34.703  49.820  37.400  1.00  0.00           H  
ATOM    187  CA  LEU    14      35.846  48.512  36.178  1.00  0.00           C  
ATOM    188  HA  LEU    14      36.915  48.444  35.976  1.00  0.00           H  
ATOM    189  CB  LEU    14      35.430  47.304  37.039  1.00  0.00           C  
ATOM    190  HB2 LEU    14      34.364  47.483  37.176  1.00  0.00           H  
ATOM    191  HB3 LEU    14      35.574  46.372  36.492  1.00  0.00           H  
ATOM    192  CG  LEU    14      36.116  47.202  38.418  1.00  0.00           C  
ATOM    193  HG  LEU    14      35.883  48.092  39.002  1.00  0.00           H  
ATOM    194  CD1 LEU    14      35.613  45.952  39.165  1.00  0.00           C  
ATOM    195 HD11 LEU    14      35.846  45.061  38.582  1.00  0.00           H  
ATOM    196 HD12 LEU    14      36.102  45.888  40.137  1.00  0.00           H  
ATOM    197 HD13 LEU    14      34.535  46.022  39.306  1.00  0.00           H  
ATOM    198  CD2 LEU    14      37.656  47.236  38.340  1.00  0.00           C  
ATOM    199 HD21 LEU    14      37.977  48.173  37.884  1.00  0.00           H  
ATOM    200 HD22 LEU    14      38.073  47.160  39.344  1.00  0.00           H  
ATOM    201 HD23 LEU    14      38.009  46.399  37.737  1.00  0.00           H  
ATOM    202  C   LEU    14      35.087  48.510  34.842  1.00  0.00           C  
ATOM    203  O   LEU    14      33.903  48.853  34.826  1.00  0.00           O  
ATOM    204  N   PHE    15      35.761  48.119  33.754  1.00  0.00           N  
ATOM    205  H   PHE    15      36.769  48.095  33.811  1.00  0.00           H  
ATOM    206  CA  PHE    15      35.130  47.815  32.465  1.00  0.00           C  
ATOM    207  HA  PHE    15      34.367  48.560  32.239  1.00  0.00           H  
ATOM    208  CB  PHE    15      36.188  47.834  31.338  1.00  0.00           C  
ATOM    209  HB2 PHE    15      36.411  48.899  31.278  1.00  0.00           H  
ATOM    210  HB3 PHE    15      37.113  47.278  31.493  1.00  0.00           H  
ATOM    211  CG  PHE    15      35.657  47.423  29.973  1.00  0.00           C  
ATOM    212  CD1 PHE    15      34.940  48.346  29.182  1.00  0.00           C  
ATOM    213  HD1 PHE    15      34.879  49.391  29.485  1.00  0.00           H  
ATOM    214  CE1 PHE    15      34.312  47.923  28.017  1.00  0.00           C  
ATOM    215  HE1 PHE    15      33.793  48.648  27.390  1.00  0.00           H  
ATOM    216  CZ  PHE    15      34.343  46.585  27.650  1.00  0.00           C  
ATOM    217  HZ  PHE    15      33.840  46.261  26.739  1.00  0.00           H  
ATOM    218  CE2 PHE    15      35.012  45.660  28.440  1.00  0.00           C  
ATOM    219  HE2 PHE    15      35.012  44.609  28.153  1.00  0.00           H  
ATOM    220  CD2 PHE    15      35.677  46.065  29.587  1.00  0.00           C  
ATOM    221  HD2 PHE    15      36.216  45.335  30.191  1.00  0.00           H  
ATOM    222  C   PHE    15      34.384  46.473  32.543  1.00  0.00           C  
ATOM    223  O   PHE    15      34.946  45.551  33.129  1.00  0.00           O  
ATOM    224  N   CYS    16      33.182  46.375  31.954  1.00  0.00           N  
ATOM    225  H   CYS    16      32.803  47.212  31.535  1.00  0.00           H  
ATOM    226  CA  CYS    16      32.349  45.171  31.976  1.00  0.00           C  
ATOM    227  HA  CYS    16      32.917  44.360  32.431  1.00  0.00           H  
ATOM    228  CB  CYS    16      31.044  45.369  32.776  1.00  0.00           C  
ATOM    229  HB2 CYS    16      30.492  46.250  32.448  1.00  0.00           H  
ATOM    230  HB3 CYS    16      30.396  44.494  32.725  1.00  0.00           H  
ATOM    231  SG  CYS    16      31.403  45.628  34.539  1.00  0.00           S  
ATOM    232  HG  CYS    16      30.136  45.758  34.921  1.00  0.00           H  
ATOM    233  C   CYS    16      32.028  44.645  30.569  1.00  0.00           C  
ATOM    234  O   CYS    16      31.933  45.419  29.619  1.00  0.00           O  
ATOM    235  N   ARG    17      31.827  43.324  30.475  1.00  0.00           N  
ATOM    236  H   ARG    17      31.918  42.806  31.338  1.00  0.00           H  
ATOM    237  CA  ARG    17      31.558  42.582  29.248  1.00  0.00           C  
ATOM    238  HA  ARG    17      31.246  43.247  28.443  1.00  0.00           H  
ATOM    239  CB  ARG    17      32.872  41.887  28.833  1.00  0.00           C  
ATOM    240  HB2 ARG    17      33.686  42.532  29.164  1.00  0.00           H  
ATOM    241  HB3 ARG    17      32.913  40.944  29.377  1.00  0.00           H  
ATOM    242  CG  ARG    17      33.013  41.616  27.328  1.00  0.00           C  
ATOM    243  HG2 ARG    17      32.279  40.859  27.050  1.00  0.00           H  
ATOM    244  HG3 ARG    17      32.798  42.543  26.796  1.00  0.00           H  
ATOM    245  CD  ARG    17      34.423  41.125  26.953  1.00  0.00           C  
ATOM    246  HD2 ARG    17      34.674  40.281  27.596  1.00  0.00           H  
ATOM    247  HD3 ARG    17      34.406  40.797  25.914  1.00  0.00           H  
ATOM    248  NE  ARG    17      35.456  42.154  27.104  1.00  0.00           N  
ATOM    249  HE  ARG    17      35.900  42.179  28.011  1.00  0.00           H  
ATOM    250  CZ  ARG    17      35.845  43.036  26.179  1.00  0.00           C  
ATOM    251  NH1 ARG    17      35.268  43.070  24.977  1.00  0.00           N  
ATOM    252 HH11 ARG    17      34.526  42.421  24.758  1.00  0.00           H  
ATOM    253 HH12 ARG    17      35.576  43.744  24.291  1.00  0.00           H  
ATOM    254  NH2 ARG    17      36.826  43.884  26.467  1.00  0.00           N  
ATOM    255 HH21 ARG    17      37.265  43.854  27.376  1.00  0.00           H  
ATOM    256 HH22 ARG    17      37.129  44.555  25.776  1.00  0.00           H  
ATOM    257  C   ARG    17      30.407  41.609  29.512  1.00  0.00           C  
ATOM    258  O   ARG    17      30.364  41.013  30.589  1.00  0.00           O  
ATOM    259  N   TYR    18      29.493  41.486  28.544  1.00  0.00           N  
ATOM    260  H   TYR    18      29.650  42.005  27.692  1.00  0.00           H  
ATOM    261  CA  TYR    18      28.295  40.658  28.640  1.00  0.00           C  
ATOM    262  HA  TYR    18      28.406  39.940  29.453  1.00  0.00           H  
ATOM    263  CB  TYR    18      27.054  41.536  28.921  1.00  0.00           C  
ATOM    264  HB2 TYR    18      26.978  42.194  28.055  1.00  0.00           H  
ATOM    265  HB3 TYR    18      26.195  40.866  28.944  1.00  0.00           H  
ATOM    266  CG  TYR    18      27.079  42.371  30.191  1.00  0.00           C  
ATOM    267  CD1 TYR    18      27.055  41.744  31.455  1.00  0.00           C  
ATOM    268  HD1 TYR    18      27.038  40.656  31.521  1.00  0.00           H  
ATOM    269  CE1 TYR    18      27.053  42.521  32.631  1.00  0.00           C  
ATOM    270  HE1 TYR    18      27.059  42.033  33.606  1.00  0.00           H  
ATOM    271  CZ  TYR    18      27.059  43.927  32.548  1.00  0.00           C  
ATOM    272  OH  TYR    18      27.027  44.680  33.684  1.00  0.00           O  
ATOM    273  HH  TYR    18      27.002  44.151  34.484  1.00  0.00           H  
ATOM    274  CE2 TYR    18      27.083  44.555  31.288  1.00  0.00           C  
ATOM    275  HE2 TYR    18      27.089  45.643  31.223  1.00  0.00           H  
ATOM    276  CD2 TYR    18      27.099  43.780  30.113  1.00  0.00           C  
ATOM    277  HD2 TYR    18      27.127  44.268  29.139  1.00  0.00           H  
ATOM    278  C   TYR    18      28.099  39.916  27.323  1.00  0.00           C  
ATOM    279  O   TYR    18      28.218  40.529  26.260  1.00  0.00           O  
ATOM    280  N   TRP    19      27.731  38.639  27.427  1.00  0.00           N  
ATOM    281  H   TRP    19      27.867  38.188  28.321  1.00  0.00           H  
ATOM    282  CA  TRP    19      27.244  37.838  26.319  1.00  0.00           C  
ATOM    283  HA  TRP    19      27.012  38.496  25.482  1.00  0.00           H  
ATOM    284  CB  TRP    19      28.279  36.798  25.854  1.00  0.00           C  
ATOM    285  HB2 TRP    19      28.422  36.103  26.681  1.00  0.00           H  
ATOM    286  HB3 TRP    19      27.878  36.261  24.994  1.00  0.00           H  
ATOM    287  CG  TRP    19      29.647  37.283  25.459  1.00  0.00           C  
ATOM    288  CD1 TRP    19      30.071  37.469  24.187  1.00  0.00           C  
ATOM    289  HD1 TRP    19      29.341  37.330  23.390  1.00  0.00           H  
ATOM    290  NE1 TRP    19      31.411  37.812  24.189  1.00  0.00           N  
ATOM    291  HE1 TRP    19      31.941  37.961  23.342  1.00  0.00           H  
ATOM    292  CE2 TRP    19      31.915  37.878  25.472  1.00  0.00           C  
ATOM    293  CZ2 TRP    19      33.203  38.092  25.994  1.00  0.00           C  
ATOM    294  HZ2 TRP    19      34.000  38.276  25.273  1.00  0.00           H  
ATOM    295  CH2 TRP    19      33.395  38.059  27.389  1.00  0.00           C  
ATOM    296  HH2 TRP    19      34.390  38.163  27.822  1.00  0.00           H  
ATOM    297  CZ3 TRP    19      32.292  37.890  28.246  1.00  0.00           C  
ATOM    298  HZ3 TRP    19      32.396  37.914  29.331  1.00  0.00           H  
ATOM    299  CE3 TRP    19      31.006  37.682  27.709  1.00  0.00           C  
ATOM    300  HE3 TRP    19      30.216  37.514  28.441  1.00  0.00           H  
ATOM    301  CD2 TRP    19      30.787  37.622  26.311  1.00  0.00           C  
ATOM    302  C   TRP    19      25.914  37.217  26.784  1.00  0.00           C  
ATOM    303  O   TRP    19      25.910  36.178  27.448  1.00  0.00           O  
ATOM    304  N   LYS    20      24.814  37.927  26.498  1.00  0.00           N  
ATOM    305  H   LYS    20      24.963  38.767  25.957  1.00  0.00           H  
ATOM    306  CA  LYS    20      23.443  37.589  26.895  1.00  0.00           C  
ATOM    307  HA  LYS    20      23.433  36.953  27.780  1.00  0.00           H  
ATOM    308  CB  LYS    20      22.717  38.914  27.230  1.00  0.00           C  
ATOM    309  HB2 LYS    20      22.866  39.589  26.387  1.00  0.00           H  
ATOM    310  HB3 LYS    20      21.656  38.688  27.330  1.00  0.00           H  
ATOM    311  CG  LYS    20      23.223  39.586  28.522  1.00  0.00           C  
ATOM    312  HG2 LYS    20      22.945  38.944  29.358  1.00  0.00           H  
ATOM    313  HG3 LYS    20      24.310  39.647  28.458  1.00  0.00           H  
ATOM    314  CD  LYS    20      22.643  40.993  28.741  1.00  0.00           C  
ATOM    315  HD2 LYS    20      22.979  41.624  27.918  1.00  0.00           H  
ATOM    316  HD3 LYS    20      21.556  40.914  28.718  1.00  0.00           H  
ATOM    317  CE  LYS    20      23.084  41.618  30.081  1.00  0.00           C  
ATOM    318  HE2 LYS    20      22.705  40.989  30.887  1.00  0.00           H  
ATOM    319  HE3 LYS    20      24.174  41.624  30.107  1.00  0.00           H  
ATOM    320  NZ  LYS    20      22.581  42.993  30.253  1.00  0.00           N  
ATOM    321  HZ1 LYS    20      21.572  42.988  30.229  1.00  0.00           H  
ATOM    322  HZ2 LYS    20      22.895  43.358  31.141  1.00  0.00           H  
ATOM    323  HZ3 LYS    20      22.933  43.576  29.507  1.00  0.00           H  
ATOM    324  C   LYS    20      22.736  36.871  25.732  1.00  0.00           C  
ATOM    325  O   LYS    20      22.713  37.427  24.629  1.00  0.00           O  
ATOM    326  N   PRO    21      22.188  35.661  25.976  1.00  0.00           N  
ATOM    327  CD  PRO    21      22.187  34.938  27.252  1.00  0.00           C  
ATOM    328  HD2 PRO    21      21.813  35.610  28.024  1.00  0.00           H  
ATOM    329  HD3 PRO    21      23.214  34.655  27.484  1.00  0.00           H  
ATOM    330  CG  PRO    21      21.284  33.729  27.041  1.00  0.00           C  
ATOM    331  HG2 PRO    21      20.262  33.946  27.351  1.00  0.00           H  
ATOM    332  HG3 PRO    21      21.654  32.865  27.592  1.00  0.00           H  
ATOM    333  CB  PRO    21      21.372  33.495  25.541  1.00  0.00           C  
ATOM    334  HB2 PRO    21      20.469  33.009  25.171  1.00  0.00           H  
ATOM    335  HB3 PRO    21      22.242  32.893  25.277  1.00  0.00           H  
ATOM    336  CA  PRO    21      21.500  34.902  24.925  1.00  0.00           C  
ATOM    337  HA  PRO    21      22.155  34.887  24.054  1.00  0.00           H  
ATOM    338  C   PRO    21      20.125  35.494  24.527  1.00  0.00           C  
ATOM    339  O   PRO    21      19.579  36.338  25.240  1.00  0.00           O  
ATOM    340  N   THR    22      19.585  35.041  23.386  1.00  0.00           N  
ATOM    341  H   THR    22      20.136  34.378  22.859  1.00  0.00           H  
ATOM    342  CA  THR    22      18.287  35.461  22.837  1.00  0.00           C  
ATOM    343  HA  THR    22      18.173  36.541  22.929  1.00  0.00           H  
ATOM    344  CB  THR    22      18.222  35.081  21.332  1.00  0.00           C  
ATOM    345  HB  THR    22      17.206  35.262  20.982  1.00  0.00           H  
ATOM    346  CG2 THR    22      19.210  35.895  20.481  1.00  0.00           C  
ATOM    347 HG21 THR    22      20.227  35.714  20.831  1.00  0.00           H  
ATOM    348 HG22 THR    22      19.126  35.593  19.437  1.00  0.00           H  
ATOM    349 HG23 THR    22      18.979  36.956  20.571  1.00  0.00           H  
ATOM    350  OG1 THR    22      18.542  33.708  21.135  1.00  0.00           O  
ATOM    351  HG1 THR    22      18.495  33.500  20.199  1.00  0.00           H  
ATOM    352  C   THR    22      17.089  34.833  23.568  1.00  0.00           C  
ATOM    353  O   THR    22      16.013  35.435  23.602  1.00  0.00           O  
ATOM    354  N   GLY    23      17.301  33.657  24.159  1.00  0.00           N  
ATOM    355  H   GLY    23      18.202  33.220  24.025  1.00  0.00           H  
ATOM    356  CA  GLY    23      16.320  32.972  24.978  1.00  0.00           C  
ATOM    357  HA2 GLY    23      15.323  33.352  24.756  1.00  0.00           H  
ATOM    358  HA3 GLY    23      16.354  31.901  24.776  1.00  0.00           H  
ATOM    359  C   GLY    23      16.624  33.209  26.455  1.00  0.00           C  
ATOM    360  O   GLY    23      17.640  33.802  26.822  1.00  0.00           O  
ATOM    361  N   THR    24      15.727  32.715  27.308  1.00  0.00           N  
ATOM    362  H   THR    24      14.918  32.264  26.906  1.00  0.00           H  
ATOM    363  CA  THR    24      15.843  32.760  28.759  1.00  0.00           C  
ATOM    364  HA  THR    24      15.915  33.783  29.128  1.00  0.00           H  
ATOM    365  CB  THR    24      14.585  32.093  29.385  1.00  0.00           C  
ATOM    366  HB  THR    24      14.620  31.038  29.115  1.00  0.00           H  
ATOM    367  CG2 THR    24      14.481  32.227  30.915  1.00  0.00           C  
ATOM    368 HG21 THR    24      14.446  33.282  31.186  1.00  0.00           H  
ATOM    369 HG22 THR    24      13.574  31.733  31.263  1.00  0.00           H  
ATOM    370 HG23 THR    24      15.350  31.761  31.381  1.00  0.00           H  
ATOM    371  OG1 THR    24      13.413  32.663  28.814  1.00  0.00           O  
ATOM    372  HG1 THR    24      12.637  32.252  29.200  1.00  0.00           H  
ATOM    373  C   THR    24      17.082  31.990  29.269  1.00  0.00           C  
ATOM    374  O   THR    24      17.244  30.823  28.891  1.00  0.00           O  
ATOM    375  N   PRO    25      17.954  32.649  30.064  1.00  0.00           N  
ATOM    376  CD  PRO    25      17.867  34.038  30.528  1.00  0.00           C  
ATOM    377  HD2 PRO    25      16.867  34.206  30.928  1.00  0.00           H  
ATOM    378  HD3 PRO    25      18.033  34.698  29.676  1.00  0.00           H  
ATOM    379  CG  PRO    25      18.952  34.175  31.589  1.00  0.00           C  
ATOM    380  HG2 PRO    25      18.558  33.949  32.580  1.00  0.00           H  
ATOM    381  HG3 PRO    25      19.372  35.181  31.587  1.00  0.00           H  
ATOM    382  CB  PRO    25      19.990  33.153  31.159  1.00  0.00           C  
ATOM    383  HB2 PRO    25      20.564  32.781  32.008  1.00  0.00           H  
ATOM    384  HB3 PRO    25      20.669  33.578  30.420  1.00  0.00           H  
ATOM    385  CA  PRO    25      19.182  32.004  30.530  1.00  0.00           C  
ATOM    386  HA  PRO    25      19.711  31.637  29.651  1.00  0.00           H  
ATOM    387  C   PRO    25      18.936  30.839  31.502  1.00  0.00           C  
ATOM    388  O   PRO    25      18.106  30.952  32.404  1.00  0.00           O  
ATOM    389  N   LYS    26      19.656  29.736  31.282  1.00  0.00           N  
ATOM    390  H   LYS    26      20.233  29.720  30.453  1.00  0.00           H  
ATOM    391  CA  LYS    26      19.627  28.545  32.129  1.00  0.00           C  
ATOM    392  HA  LYS    26      18.619  28.364  32.502  1.00  0.00           H  
ATOM    393  CB  LYS    26      20.069  27.326  31.291  1.00  0.00           C  
ATOM    394  HB2 LYS    26      21.025  27.574  30.830  1.00  0.00           H  
ATOM    395  HB3 LYS    26      20.203  26.489  31.976  1.00  0.00           H  
ATOM    396  CG  LYS    26      19.057  26.937  30.196  1.00  0.00           C  
ATOM    397  HG2 LYS    26      18.162  26.559  30.690  1.00  0.00           H  
ATOM    398  HG3 LYS    26      18.810  27.839  29.637  1.00  0.00           H  
ATOM    399  CD  LYS    26      19.599  25.869  29.231  1.00  0.00           C  
ATOM    400  HD2 LYS    26      20.458  26.292  28.710  1.00  0.00           H  
ATOM    401  HD3 LYS    26      19.920  25.012  29.824  1.00  0.00           H  
ATOM    402  CE  LYS    26      18.546  25.415  28.201  1.00  0.00           C  
ATOM    403  HE2 LYS    26      18.017  24.561  28.624  1.00  0.00           H  
ATOM    404  HE3 LYS    26      17.848  26.240  28.057  1.00  0.00           H  
ATOM    405  NZ  LYS    26      19.132  25.036  26.905  1.00  0.00           N  
ATOM    406  HZ1 LYS    26      19.779  24.272  27.039  1.00  0.00           H  
ATOM    407  HZ2 LYS    26      18.397  24.749  26.274  1.00  0.00           H  
ATOM    408  HZ3 LYS    26      19.622  25.827  26.513  1.00  0.00           H  
ATOM    409  C   LYS    26      20.529  28.702  33.369  1.00  0.00           C  
ATOM    410  O   LYS    26      20.229  28.102  34.402  1.00  0.00           O  
ATOM    411  N   ALA    27      21.608  29.488  33.252  1.00  0.00           N  
ATOM    412  H   ALA    27      21.776  29.895  32.343  1.00  0.00           H  
ATOM    413  CA  ALA    27      22.586  29.727  34.308  1.00  0.00           C  
ATOM    414  HA  ALA    27      22.047  29.950  35.229  1.00  0.00           H  
ATOM    415  CB  ALA    27      23.455  28.474  34.537  1.00  0.00           C  
ATOM    416  HB1 ALA    27      24.009  28.244  33.627  1.00  0.00           H  
ATOM    417  HB2 ALA    27      24.156  28.661  35.351  1.00  0.00           H  
ATOM    418  HB3 ALA    27      22.816  27.630  34.796  1.00  0.00           H  
ATOM    419  C   ALA    27      23.455  30.958  33.986  1.00  0.00           C  
ATOM    420  O   ALA    27      23.443  31.449  32.852  1.00  0.00           O  
ATOM    421  N   LEU    28      24.187  31.420  35.005  1.00  0.00           N  
ATOM    422  H   LEU    28      24.058  30.932  35.880  1.00  0.00           H  
ATOM    423  CA  LEU    28      25.129  32.539  34.968  1.00  0.00           C  
ATOM    424  HA  LEU    28      25.002  33.125  34.058  1.00  0.00           H  
ATOM    425  CB  LEU    28      24.845  33.454  36.190  1.00  0.00           C  
ATOM    426  HB2 LEU    28      25.023  32.770  37.020  1.00  0.00           H  
ATOM    427  HB3 LEU    28      25.570  34.267  36.229  1.00  0.00           H  
ATOM    428  CG  LEU    28      23.412  34.034  36.296  1.00  0.00           C  
ATOM    429  HG  LEU    28      22.699  33.212  36.242  1.00  0.00           H  
ATOM    430  CD1 LEU    28      23.216  34.799  37.625  1.00  0.00           C  
ATOM    431 HD11 LEU    28      23.929  35.622  37.680  1.00  0.00           H  
ATOM    432 HD12 LEU    28      22.202  35.195  37.671  1.00  0.00           H  
ATOM    433 HD13 LEU    28      23.380  34.121  38.463  1.00  0.00           H  
ATOM    434  CD2 LEU    28      23.043  34.908  35.082  1.00  0.00           C  
ATOM    435 HD21 LEU    28      23.098  34.310  34.173  1.00  0.00           H  
ATOM    436 HD22 LEU    28      22.030  35.291  35.204  1.00  0.00           H  
ATOM    437 HD23 LEU    28      23.740  35.743  35.010  1.00  0.00           H  
ATOM    438  C   LEU    28      26.549  31.983  35.032  1.00  0.00           C  
ATOM    439  O   LEU    28      26.776  30.999  35.740  1.00  0.00           O  
ATOM    440  N   ILE    29      27.491  32.627  34.342  1.00  0.00           N  
ATOM    441  H   ILE    29      27.219  33.324  33.664  1.00  0.00           H  
ATOM    442  CA  ILE    29      28.890  32.240  34.409  1.00  0.00           C  
ATOM    443  HA  ILE    29      29.215  31.909  35.395  1.00  0.00           H  
ATOM    444  CB  ILE    29      29.274  31.162  33.346  1.00  0.00           C  
ATOM    445  HB  ILE    29      28.717  30.260  33.597  1.00  0.00           H  
ATOM    446  CG2 ILE    29      28.977  31.560  31.888  1.00  0.00           C  
ATOM    447 HG21 ILE    29      29.535  32.462  31.636  1.00  0.00           H  
ATOM    448 HG22 ILE    29      29.276  30.751  31.222  1.00  0.00           H  
ATOM    449 HG23 ILE    29      27.910  31.749  31.773  1.00  0.00           H  
ATOM    450  CG1 ILE    29      30.733  30.664  33.500  1.00  0.00           C  
ATOM    451 HG12 ILE    29      31.379  31.393  33.011  1.00  0.00           H  
ATOM    452 HG13 ILE    29      30.957  30.638  34.566  1.00  0.00           H  
ATOM    453  CD1 ILE    29      30.977  29.275  32.892  1.00  0.00           C  
ATOM    454 HD11 ILE    29      30.754  29.300  31.826  1.00  0.00           H  
ATOM    455 HD12 ILE    29      32.020  28.992  33.038  1.00  0.00           H  
ATOM    456 HD13 ILE    29      30.332  28.545  33.381  1.00  0.00           H  
ATOM    457  C   ILE    29      29.827  33.469  34.369  1.00  0.00           C  
ATOM    458  O   ILE    29      29.777  34.248  33.416  1.00  0.00           O  
ATOM    459  N   PHE    30      30.640  33.633  35.425  1.00  0.00           N  
ATOM    460  H   PHE    30      30.509  33.014  36.212  1.00  0.00           H  
ATOM    461  CA  PHE    30      31.631  34.705  35.543  1.00  0.00           C  
ATOM    462  HA  PHE    30      31.325  35.555  34.933  1.00  0.00           H  
ATOM    463  CB  PHE    30      31.765  35.173  37.008  1.00  0.00           C  
ATOM    464  HB2 PHE    30      30.779  35.599  37.192  1.00  0.00           H  
ATOM    465  HB3 PHE    30      31.988  34.431  37.775  1.00  0.00           H  
ATOM    466  CG  PHE    30      32.768  36.302  37.191  1.00  0.00           C  
ATOM    467  CD1 PHE    30      32.427  37.608  36.780  1.00  0.00           C  
ATOM    468  HD1 PHE    30      31.408  37.822  36.457  1.00  0.00           H  
ATOM    469  CE1 PHE    30      33.379  38.616  36.785  1.00  0.00           C  
ATOM    470  HE1 PHE    30      33.101  39.629  36.495  1.00  0.00           H  
ATOM    471  CZ  PHE    30      34.684  38.336  37.159  1.00  0.00           C  
ATOM    472  HZ  PHE    30      35.429  39.132  37.151  1.00  0.00           H  
ATOM    473  CE2 PHE    30      35.045  37.051  37.542  1.00  0.00           C  
ATOM    474  HE2 PHE    30      36.075  36.846  37.835  1.00  0.00           H  
ATOM    475  CD2 PHE    30      34.104  36.030  37.553  1.00  0.00           C  
ATOM    476  HD2 PHE    30      34.398  35.021  37.841  1.00  0.00           H  
ATOM    477  C   PHE    30      32.983  34.257  34.961  1.00  0.00           C  
ATOM    478  O   PHE    30      33.473  33.199  35.358  1.00  0.00           O  
ATOM    479  N   VAL    31      33.575  35.067  34.076  1.00  0.00           N  
ATOM    480  H   VAL    31      33.044  35.867  33.764  1.00  0.00           H  
ATOM    481  CA  VAL    31      34.890  34.832  33.479  1.00  0.00           C  
ATOM    482  HA  VAL    31      35.279  33.832  33.672  1.00  0.00           H  
ATOM    483  CB  VAL    31      34.841  35.057  31.944  1.00  0.00           C  
ATOM    484  HB  VAL    31      34.331  36.007  31.783  1.00  0.00           H  
ATOM    485  CG1 VAL    31      36.212  35.088  31.249  1.00  0.00           C  
ATOM    486 HG11 VAL    31      36.723  34.139  31.409  1.00  0.00           H  
ATOM    487 HG12 VAL    31      36.075  35.250  30.180  1.00  0.00           H  
ATOM    488 HG13 VAL    31      36.812  35.898  31.664  1.00  0.00           H  
ATOM    489  CG2 VAL    31      33.951  33.999  31.262  1.00  0.00           C  
ATOM    490 HG21 VAL    31      32.938  34.066  31.659  1.00  0.00           H  
ATOM    491 HG22 VAL    31      33.933  34.178  30.187  1.00  0.00           H  
ATOM    492 HG23 VAL    31      34.353  33.005  31.458  1.00  0.00           H  
ATOM    493  C   VAL    31      35.955  35.736  34.154  1.00  0.00           C  
ATOM    494  O   VAL    31      35.910  36.960  34.015  1.00  0.00           O  
ATOM    495  N   SER    32      36.895  35.099  34.861  1.00  0.00           N  
ATOM    496  H   SER    32      36.754  34.100  34.907  1.00  0.00           H  
ATOM    497  CA  SER    32      38.037  35.672  35.575  1.00  0.00           C  
ATOM    498  HA  SER    32      37.914  36.738  35.767  1.00  0.00           H  
ATOM    499  CB  SER    32      38.082  34.925  36.934  1.00  0.00           C  
ATOM    500  HB2 SER    32      37.061  34.908  37.315  1.00  0.00           H  
ATOM    501  HB3 SER    32      38.407  33.907  36.720  1.00  0.00           H  
ATOM    502  OG  SER    32      38.932  35.495  37.899  1.00  0.00           O  
ATOM    503  HG  SER    32      38.899  34.972  38.704  1.00  0.00           H  
ATOM    504  C   SER    32      39.275  35.446  34.685  1.00  0.00           C  
ATOM    505  O   SER    32      39.553  34.310  34.298  1.00  0.00           O  
ATOM    506  N   HID    33      39.979  36.516  34.317  1.00  0.00           N  
ATOM    507  H   HID    33      39.670  37.424  34.635  1.00  0.00           H  
ATOM    508  CA  HID    33      41.142  36.450  33.430  1.00  0.00           C  
ATOM    509  HA  HID    33      41.121  35.545  32.824  1.00  0.00           H  
ATOM    510  CB  HID    33      41.094  37.680  32.486  1.00  0.00           C  
ATOM    511  HB2 HID    33      41.879  37.520  31.747  1.00  0.00           H  
ATOM    512  HB3 HID    33      40.127  37.721  31.985  1.00  0.00           H  
ATOM    513  CG  HID    33      41.333  39.054  33.082  1.00  0.00           C  
ATOM    514  ND1 HID    33      42.572  39.489  33.524  1.00  0.00           N  
ATOM    515  HD1 HID    33      43.425  38.948  33.521  1.00  0.00           H  
ATOM    516  CE1 HID    33      42.443  40.740  33.951  1.00  0.00           C  
ATOM    517  HE1 HID    33      43.343  41.213  34.344  1.00  0.00           H  
ATOM    518  NE2 HID    33      41.208  41.199  33.818  1.00  0.00           N  
ATOM    519  CD2 HID    33      40.491  40.128  33.274  1.00  0.00           C  
ATOM    520  HD2 HID    33      39.426  40.233  33.070  1.00  0.00           H  
ATOM    521  C   HID    33      42.441  36.406  34.280  1.00  0.00           C  
ATOM    522  O   HID    33      42.416  36.681  35.482  1.00  0.00           O  
ATOM    523  N   GLY    34      43.571  36.067  33.653  1.00  0.00           N  
ATOM    524  H   GLY    34      43.492  35.853  32.669  1.00  0.00           H  
ATOM    525  CA  GLY    34      44.891  35.984  34.276  1.00  0.00           C  
ATOM    526  HA2 GLY    34      44.770  35.583  35.282  1.00  0.00           H  
ATOM    527  HA3 GLY    34      45.506  35.305  33.686  1.00  0.00           H  
ATOM    528  C   GLY    34      45.595  37.349  34.363  1.00  0.00           C  
ATOM    529  O   GLY    34      45.069  38.385  33.950  1.00  0.00           O  
ATOM    530  N   ALA    35      46.820  37.332  34.904  1.00  0.00           N  
ATOM    531  H   ALA    35      47.119  36.437  35.265  1.00  0.00           H  
ATOM    532  CA  ALA    35      47.715  38.476  35.060  1.00  0.00           C  
ATOM    533  HA  ALA    35      47.174  39.312  35.504  1.00  0.00           H  
ATOM    534  CB  ALA    35      48.873  38.090  35.993  1.00  0.00           C  
ATOM    535  HB1 ALA    35      49.430  37.260  35.558  1.00  0.00           H  
ATOM    536  HB2 ALA    35      49.537  38.945  36.122  1.00  0.00           H  
ATOM    537  HB3 ALA    35      48.475  37.791  36.963  1.00  0.00           H  
ATOM    538  C   ALA    35      48.239  38.945  33.711  1.00  0.00           C  
ATOM    539  O   ALA    35      48.789  38.160  32.939  1.00  0.00           O  
ATOM    540  N   GLY    36      48.075  40.236  33.466  1.00  0.00           N  
ATOM    541  H   GLY    36      47.590  40.798  34.151  1.00  0.00           H  
ATOM    542  CA  GLY    36      48.556  40.883  32.266  1.00  0.00           C  
ATOM    543  HA2 GLY    36      48.808  41.915  32.512  1.00  0.00           H  
ATOM    544  HA3 GLY    36      49.452  40.360  31.932  1.00  0.00           H  
ATOM    545  C   GLY    36      47.527  40.878  31.136  1.00  0.00           C  
ATOM    546  O   GLY    36      47.672  41.698  30.228  1.00  0.00           O  
ATOM    547  N   GLU    37      46.506  40.009  31.184  1.00  0.00           N  
ATOM    548  H   GLU    37      46.568  39.273  31.873  1.00  0.00           H  
ATOM    549  CA  GLU    37      45.480  39.906  30.152  1.00  0.00           C  
ATOM    550  HA  GLU    37      45.790  40.492  29.286  1.00  0.00           H  
ATOM    551  CB  GLU    37      45.247  38.454  29.705  1.00  0.00           C  
ATOM    552  HB2 GLU    37      44.527  38.495  28.888  1.00  0.00           H  
ATOM    553  HB3 GLU    37      46.203  38.091  29.328  1.00  0.00           H  
ATOM    554  CG  GLU    37      44.732  37.503  30.793  1.00  0.00           C  
ATOM    555  HG2 GLU    37      45.621  37.221  31.358  1.00  0.00           H  
ATOM    556  HG3 GLU    37      44.036  38.025  31.449  1.00  0.00           H  
ATOM    557  CD  GLU    37      44.064  36.249  30.236  1.00  0.00           C  
ATOM    558  OE1 GLU    37      44.087  36.036  29.011  1.00  0.00           O  
ATOM    559  OE2 GLU    37      43.463  35.527  31.056  1.00  0.00           O  
ATOM    560  C   GLU    37      44.184  40.714  30.462  1.00  0.00           C  
ATOM    561  O   GLU    37      44.233  41.606  31.312  1.00  0.00           O  
ATOM    562  N   HIE    38      43.072  40.453  29.739  1.00  0.00           N  
ATOM    563  H   HIE    38      43.226  39.901  28.907  1.00  0.00           H  
ATOM    564  CA  HIE    38      41.766  41.125  29.903  1.00  0.00           C  
ATOM    565  HA  HIE    38      41.471  41.091  30.952  1.00  0.00           H  
ATOM    566  CB  HIE    38      41.835  42.604  29.457  1.00  0.00           C  
ATOM    567  HB2 HIE    38      41.306  43.157  30.233  1.00  0.00           H  
ATOM    568  HB3 HIE    38      42.875  42.931  29.424  1.00  0.00           H  
ATOM    569  CG  HIE    38      41.216  43.004  28.145  1.00  0.00           C  
ATOM    570  ND1 HIE    38      40.280  44.019  28.064  1.00  0.00           N  
ATOM    571  CE1 HIE    38      39.991  44.190  26.777  1.00  0.00           C  
ATOM    572  HE1 HIE    38      39.294  44.995  26.545  1.00  0.00           H  
ATOM    573  NE2 HIE    38      40.621  43.327  25.986  1.00  0.00           N  
ATOM    574  HE2 HIE    38      40.570  43.196  24.986  1.00  0.00           H  
ATOM    575  CD2 HIE    38      41.424  42.581  26.851  1.00  0.00           C  
ATOM    576  HD2 HIE    38      42.079  41.806  26.454  1.00  0.00           H  
ATOM    577  C   HIE    38      40.594  40.282  29.369  1.00  0.00           C  
ATOM    578  O   HIE    38      40.836  39.285  28.681  1.00  0.00           O  
ATOM    579  N   SER    39      39.352  40.669  29.710  1.00  0.00           N  
ATOM    580  H   SER    39      39.298  41.491  30.294  1.00  0.00           H  
ATOM    581  CA  SER    39      38.105  39.947  29.404  1.00  0.00           C  
ATOM    582  HA  SER    39      38.146  38.930  29.793  1.00  0.00           H  
ATOM    583  CB  SER    39      36.922  40.684  30.072  1.00  0.00           C  
ATOM    584  HB2 SER    39      36.017  40.106  29.885  1.00  0.00           H  
ATOM    585  HB3 SER    39      37.113  40.723  31.145  1.00  0.00           H  
ATOM    586  OG  SER    39      36.752  42.005  29.573  1.00  0.00           O  
ATOM    587  HG  SER    39      36.009  42.421  30.016  1.00  0.00           H  
ATOM    588  C   SER    39      37.864  39.727  27.897  1.00  0.00           C  
ATOM    589  O   SER    39      37.177  38.775  27.519  1.00  0.00           O  
ATOM    590  N   GLY    40      38.448  40.589  27.056  1.00  0.00           N  
ATOM    591  H   GLY    40      39.045  41.298  27.458  1.00  0.00           H  
ATOM    592  CA  GLY    40      38.278  40.569  25.610  1.00  0.00           C  
ATOM    593  HA2 GLY    40      37.210  40.530  25.395  1.00  0.00           H  
ATOM    594  HA3 GLY    40      38.697  41.491  25.207  1.00  0.00           H  
ATOM    595  C   GLY    40      38.964  39.377  24.941  1.00  0.00           C  
ATOM    596  O   GLY    40      38.611  39.025  23.815  1.00  0.00           O  
ATOM    597  N   ARG    41      39.899  38.718  25.637  1.00  0.00           N  
ATOM    598  H   ARG    41      40.270  39.182  26.454  1.00  0.00           H  
ATOM    599  CA  ARG    41      40.562  37.501  25.170  1.00  0.00           C  
ATOM    600  HA  ARG    41      40.676  37.530  24.086  1.00  0.00           H  
ATOM    601  CB  ARG    41      41.956  37.384  25.808  1.00  0.00           C  
ATOM    602  HB2 ARG    41      41.842  37.269  26.886  1.00  0.00           H  
ATOM    603  HB3 ARG    41      42.458  36.506  25.400  1.00  0.00           H  
ATOM    604  CG  ARG    41      42.801  38.644  25.512  1.00  0.00           C  
ATOM    605  HG2 ARG    41      42.604  38.912  24.474  1.00  0.00           H  
ATOM    606  HG3 ARG    41      42.426  39.430  26.167  1.00  0.00           H  
ATOM    607  CD  ARG    41      44.308  38.484  25.720  1.00  0.00           C  
ATOM    608  HD2 ARG    41      44.782  39.460  25.616  1.00  0.00           H  
ATOM    609  HD3 ARG    41      44.484  38.101  26.725  1.00  0.00           H  
ATOM    610  NE  ARG    41      44.914  37.561  24.751  1.00  0.00           N  
ATOM    611  HE  ARG    41      45.178  36.673  25.154  1.00  0.00           H  
ATOM    612  CZ  ARG    41      45.146  37.766  23.448  1.00  0.00           C  
ATOM    613  NH1 ARG    41      44.881  38.927  22.839  1.00  0.00           N  
ATOM    614 HH11 ARG    41      44.489  39.693  23.368  1.00  0.00           H  
ATOM    615 HH12 ARG    41      45.074  39.032  21.853  1.00  0.00           H  
ATOM    616  NH2 ARG    41      45.659  36.760  22.740  1.00  0.00           N  
ATOM    617 HH21 ARG    41      45.859  35.879  23.192  1.00  0.00           H  
ATOM    618 HH22 ARG    41      45.846  36.883  21.755  1.00  0.00           H  
ATOM    619  C   ARG    41      39.664  36.249  25.283  1.00  0.00           C  
ATOM    620  O   ARG    41      40.040  35.196  24.770  1.00  0.00           O  
ATOM    621  N   TYR    42      38.467  36.398  25.872  1.00  0.00           N  
ATOM    622  H   TYR    42      38.283  37.307  26.272  1.00  0.00           H  
ATOM    623  CA  TYR    42      37.507  35.324  26.121  1.00  0.00           C  
ATOM    624  HA  TYR    42      37.958  34.358  25.893  1.00  0.00           H  
ATOM    625  CB  TYR    42      37.084  35.333  27.602  1.00  0.00           C  
ATOM    626  HB2 TYR    42      36.692  36.307  27.893  1.00  0.00           H  
ATOM    627  HB3 TYR    42      36.296  34.585  27.685  1.00  0.00           H  
ATOM    628  CG  TYR    42      38.234  34.958  28.517  1.00  0.00           C  
ATOM    629  CD1 TYR    42      38.404  33.614  28.911  1.00  0.00           C  
ATOM    630  HD1 TYR    42      37.665  32.865  28.628  1.00  0.00           H  
ATOM    631  CE1 TYR    42      39.528  33.241  29.670  1.00  0.00           C  
ATOM    632  HE1 TYR    42      39.647  32.210  30.002  1.00  0.00           H  
ATOM    633  CZ  TYR    42      40.490  34.207  30.018  1.00  0.00           C  
ATOM    634  OH  TYR    42      41.603  33.823  30.697  1.00  0.00           O  
ATOM    635  HH  TYR    42      41.624  32.881  30.882  1.00  0.00           H  
ATOM    636  CE2 TYR    42      40.310  35.552  29.649  1.00  0.00           C  
ATOM    637  HE2 TYR    42      41.051  36.300  29.933  1.00  0.00           H  
ATOM    638  CD2 TYR    42      39.174  35.932  28.914  1.00  0.00           C  
ATOM    639  HD2 TYR    42      39.020  36.979  28.651  1.00  0.00           H  
ATOM    640  C   TYR    42      36.315  35.307  25.157  1.00  0.00           C  
ATOM    641  O   TYR    42      35.399  34.515  25.371  1.00  0.00           O  
ATOM    642  N   GLU    43      36.360  36.126  24.097  1.00  0.00           N  
ATOM    643  H   GLU    43      37.167  36.733  24.060  1.00  0.00           H  
ATOM    644  CA  GLU    43      35.311  36.302  23.087  1.00  0.00           C  
ATOM    645  HA  GLU    43      34.426  36.767  23.520  1.00  0.00           H  
ATOM    646  CB  GLU    43      35.865  37.230  21.976  1.00  0.00           C  
ATOM    647  HB2 GLU    43      36.215  38.126  22.489  1.00  0.00           H  
ATOM    648  HB3 GLU    43      36.717  36.701  21.549  1.00  0.00           H  
ATOM    649  CG  GLU    43      34.888  37.632  20.846  1.00  0.00           C  
ATOM    650  HG2 GLU    43      35.463  38.079  20.035  1.00  0.00           H  
ATOM    651  HG3 GLU    43      34.430  36.706  20.499  1.00  0.00           H  
ATOM    652  CD  GLU    43      33.796  38.604  21.292  1.00  0.00           C  
ATOM    653  OE1 GLU    43      33.873  39.781  20.887  1.00  0.00           O  
ATOM    654  OE2 GLU    43      32.870  38.178  22.009  1.00  0.00           O  
ATOM    655  C   GLU    43      34.739  34.976  22.528  1.00  0.00           C  
ATOM    656  O   GLU    43      33.547  34.712  22.666  1.00  0.00           O  
ATOM    657  N   GLU    44      35.605  34.140  21.938  1.00  0.00           N  
ATOM    658  H   GLU    44      36.570  34.438  21.913  1.00  0.00           H  
ATOM    659  CA  GLU    44      35.256  32.856  21.316  1.00  0.00           C  
ATOM    660  HA  GLU    44      34.526  32.995  20.519  1.00  0.00           H  
ATOM    661  CB  GLU    44      36.549  32.246  20.704  1.00  0.00           C  
ATOM    662  HB2 GLU    44      37.129  31.870  21.547  1.00  0.00           H  
ATOM    663  HB3 GLU    44      36.221  31.410  20.087  1.00  0.00           H  
ATOM    664  CG  GLU    44      37.431  33.199  19.855  1.00  0.00           C  
ATOM    665  HG2 GLU    44      36.805  33.571  19.044  1.00  0.00           H  
ATOM    666  HG3 GLU    44      37.751  34.034  20.479  1.00  0.00           H  
ATOM    667  CD  GLU    44      38.662  32.498  19.269  1.00  0.00           C  
ATOM    668  OE1 GLU    44      39.775  32.662  19.818  1.00  0.00           O  
ATOM    669  OE2 GLU    44      38.500  31.807  18.244  1.00  0.00           O  
ATOM    670  C   GLU    44      34.643  31.859  22.319  1.00  0.00           C  
ATOM    671  O   GLU    44      33.652  31.201  22.002  1.00  0.00           O  
ATOM    672  N   LEU    45      35.256  31.777  23.509  1.00  0.00           N  
ATOM    673  H   LEU    45      36.116  32.298  23.610  1.00  0.00           H  
ATOM    674  CA  LEU    45      34.853  30.888  24.597  1.00  0.00           C  
ATOM    675  HA  LEU    45      34.668  29.883  24.218  1.00  0.00           H  
ATOM    676  CB  LEU    45      35.988  30.819  25.646  1.00  0.00           C  
ATOM    677  HB2 LEU    45      36.815  30.439  25.046  1.00  0.00           H  
ATOM    678  HB3 LEU    45      36.232  31.818  26.009  1.00  0.00           H  
ATOM    679  CG  LEU    45      35.750  29.878  26.849  1.00  0.00           C  
ATOM    680  HG  LEU    45      34.961  30.313  27.462  1.00  0.00           H  
ATOM    681  CD1 LEU    45      35.341  28.453  26.421  1.00  0.00           C  
ATOM    682 HD11 LEU    45      36.130  28.017  25.808  1.00  0.00           H  
ATOM    683 HD12 LEU    45      35.188  27.837  27.307  1.00  0.00           H  
ATOM    684 HD13 LEU    45      34.417  28.497  25.845  1.00  0.00           H  
ATOM    685  CD2 LEU    45      36.985  29.866  27.777  1.00  0.00           C  
ATOM    686 HD21 LEU    45      37.172  30.874  28.147  1.00  0.00           H  
ATOM    687 HD22 LEU    45      36.801  29.199  28.619  1.00  0.00           H  
ATOM    688 HD23 LEU    45      37.855  29.517  27.221  1.00  0.00           H  
ATOM    689  C   LEU    45      33.480  31.299  25.169  1.00  0.00           C  
ATOM    690  O   LEU    45      32.607  30.451  25.357  1.00  0.00           O  
ATOM    691  N   ALA    46      33.284  32.608  25.362  1.00  0.00           N  
ATOM    692  H   ALA    46      34.082  33.217  25.247  1.00  0.00           H  
ATOM    693  CA  ALA    46      32.030  33.192  25.817  1.00  0.00           C  
ATOM    694  HA  ALA    46      31.717  32.633  26.699  1.00  0.00           H  
ATOM    695  CB  ALA    46      32.275  34.639  26.220  1.00  0.00           C  
ATOM    696  HB1 ALA    46      32.581  35.213  25.346  1.00  0.00           H  
ATOM    697  HB2 ALA    46      31.358  35.063  26.630  1.00  0.00           H  
ATOM    698  HB3 ALA    46      33.062  34.679  26.974  1.00  0.00           H  
ATOM    699  C   ALA    46      30.895  33.084  24.791  1.00  0.00           C  
ATOM    700  O   ALA    46      29.772  32.755  25.170  1.00  0.00           O  
ATOM    701  N   ARG    47      31.201  33.298  23.504  1.00  0.00           N  
ATOM    702  H   ARG    47      32.100  33.708  23.294  1.00  0.00           H  
ATOM    703  CA  ARG    47      30.259  33.090  22.403  1.00  0.00           C  
ATOM    704  HA  ARG    47      29.332  33.627  22.605  1.00  0.00           H  
ATOM    705  CB  ARG    47      30.850  33.609  21.079  1.00  0.00           C  
ATOM    706  HB2 ARG    47      31.869  33.231  20.997  1.00  0.00           H  
ATOM    707  HB3 ARG    47      30.248  33.207  20.264  1.00  0.00           H  
ATOM    708  CG  ARG    47      30.865  35.149  20.996  1.00  0.00           C  
ATOM    709  HG2 ARG    47      29.830  35.490  21.025  1.00  0.00           H  
ATOM    710  HG3 ARG    47      31.395  35.521  21.873  1.00  0.00           H  
ATOM    711  CD  ARG    47      31.544  35.681  19.725  1.00  0.00           C  
ATOM    712  HD2 ARG    47      31.650  36.763  19.807  1.00  0.00           H  
ATOM    713  HD3 ARG    47      32.531  35.226  19.635  1.00  0.00           H  
ATOM    714  NE  ARG    47      30.769  35.373  18.509  1.00  0.00           N  
ATOM    715  HE  ARG    47      29.809  35.105  18.673  1.00  0.00           H  
ATOM    716  CZ  ARG    47      31.214  35.418  17.245  1.00  0.00           C  
ATOM    717  NH1 ARG    47      32.475  35.760  16.971  1.00  0.00           N  
ATOM    718 HH11 ARG    47      33.108  35.989  17.724  1.00  0.00           H  
ATOM    719 HH12 ARG    47      32.791  35.788  16.012  1.00  0.00           H  
ATOM    720  NH2 ARG    47      30.383  35.115  16.249  1.00  0.00           N  
ATOM    721 HH21 ARG    47      29.429  34.855  16.453  1.00  0.00           H  
ATOM    722 HH22 ARG    47      30.711  35.147  15.294  1.00  0.00           H  
ATOM    723  C   ARG    47      29.792  31.623  22.290  1.00  0.00           C  
ATOM    724  O   ARG    47      28.638  31.398  21.921  1.00  0.00           O  
ATOM    725  N   MET    48      30.651  30.656  22.651  1.00  0.00           N  
ATOM    726  H   MET    48      31.625  30.902  22.754  1.00  0.00           H  
ATOM    727  CA  MET    48      30.274  29.246  22.770  1.00  0.00           C  
ATOM    728  HA  MET    48      29.685  28.953  21.901  1.00  0.00           H  
ATOM    729  CB  MET    48      31.519  28.341  22.849  1.00  0.00           C  
ATOM    730  HB2 MET    48      32.174  28.611  22.020  1.00  0.00           H  
ATOM    731  HB3 MET    48      32.021  28.556  23.792  1.00  0.00           H  
ATOM    732  CG  MET    48      31.189  26.836  22.774  1.00  0.00           C  
ATOM    733  HG2 MET    48      30.214  26.700  23.242  1.00  0.00           H  
ATOM    734  HG3 MET    48      31.123  26.577  21.717  1.00  0.00           H  
ATOM    735  SD  MET    48      32.391  25.751  23.578  1.00  0.00           S  
ATOM    736  CE  MET    48      32.089  26.145  25.326  1.00  0.00           C  
ATOM    737  HE1 MET    48      31.054  25.913  25.578  1.00  0.00           H  
ATOM    738  HE2 MET    48      32.757  25.554  25.953  1.00  0.00           H  
ATOM    739  HE3 MET    48      32.275  27.205  25.497  1.00  0.00           H  
ATOM    740  C   MET    48      29.303  29.010  23.945  1.00  0.00           C  
ATOM    741  O   MET    48      28.246  28.419  23.729  1.00  0.00           O  
ATOM    742  N   LEU    49      29.658  29.486  25.147  1.00  0.00           N  
ATOM    743  H   LEU    49      30.579  29.894  25.228  1.00  0.00           H  
ATOM    744  CA  LEU    49      28.840  29.365  26.363  1.00  0.00           C  
ATOM    745  HA  LEU    49      28.585  28.320  26.540  1.00  0.00           H  
ATOM    746  CB  LEU    49      29.628  29.894  27.581  1.00  0.00           C  
ATOM    747  HB2 LEU    49      30.008  30.844  27.206  1.00  0.00           H  
ATOM    748  HB3 LEU    49      28.983  30.076  28.440  1.00  0.00           H  
ATOM    749  CG  LEU    49      30.812  28.998  28.007  1.00  0.00           C  
ATOM    750  HG  LEU    49      31.345  28.674  27.113  1.00  0.00           H  
ATOM    751  CD1 LEU    49      31.780  29.763  28.933  1.00  0.00           C  
ATOM    752 HD11 LEU    49      31.248  30.087  29.828  1.00  0.00           H  
ATOM    753 HD12 LEU    49      32.604  29.109  29.218  1.00  0.00           H  
ATOM    754 HD13 LEU    49      32.173  30.634  28.409  1.00  0.00           H  
ATOM    755  CD2 LEU    49      30.331  27.665  28.624  1.00  0.00           C  
ATOM    756 HD21 LEU    49      29.736  27.119  27.892  1.00  0.00           H  
ATOM    757 HD22 LEU    49      31.194  27.064  28.910  1.00  0.00           H  
ATOM    758 HD23 LEU    49      29.724  27.870  29.506  1.00  0.00           H  
ATOM    759  C   LEU    49      27.471  30.073  26.225  1.00  0.00           C  
ATOM    760  O   LEU    49      26.462  29.516  26.654  1.00  0.00           O  
ATOM    761  N   MET    50      27.421  31.236  25.554  1.00  0.00           N  
ATOM    762  H   MET    50      28.302  31.693  25.365  1.00  0.00           H  
ATOM    763  CA  MET    50      26.179  31.938  25.193  1.00  0.00           C  
ATOM    764  HA  MET    50      25.589  32.140  26.087  1.00  0.00           H  
ATOM    765  CB  MET    50      26.515  33.281  24.510  1.00  0.00           C  
ATOM    766  HB2 MET    50      27.162  33.831  25.194  1.00  0.00           H  
ATOM    767  HB3 MET    50      27.067  33.044  23.600  1.00  0.00           H  
ATOM    768  CG  MET    50      25.288  34.145  24.157  1.00  0.00           C  
ATOM    769  HG2 MET    50      24.646  33.536  23.522  1.00  0.00           H  
ATOM    770  HG3 MET    50      24.774  34.360  25.094  1.00  0.00           H  
ATOM    771  SD  MET    50      25.659  35.706  23.308  1.00  0.00           S  
ATOM    772  CE  MET    50      26.265  35.091  21.710  1.00  0.00           C  
ATOM    773  HE1 MET    50      25.484  34.506  21.225  1.00  0.00           H  
ATOM    774  HE2 MET    50      26.535  35.934  21.074  1.00  0.00           H  
ATOM    775  HE3 MET    50      27.142  34.463  21.871  1.00  0.00           H  
ATOM    776  C   MET    50      25.232  31.067  24.340  1.00  0.00           C  
ATOM    777  O   MET    50      24.018  31.113  24.530  1.00  0.00           O  
ATOM    778  N   GLY    51      25.806  30.242  23.455  1.00  0.00           N  
ATOM    779  H   GLY    51      26.814  30.265  23.395  1.00  0.00           H  
ATOM    780  CA  GLY    51      25.080  29.322  22.580  1.00  0.00           C  
ATOM    781  HA2 GLY    51      24.272  29.878  22.104  1.00  0.00           H  
ATOM    782  HA3 GLY    51      25.773  28.966  21.818  1.00  0.00           H  
ATOM    783  C   GLY    51      24.490  28.120  23.316  1.00  0.00           C  
ATOM    784  O   GLY    51      23.635  27.431  22.760  1.00  0.00           O  
ATOM    785  N   LEU    52      24.912  27.884  24.560  1.00  0.00           N  
ATOM    786  H   LEU    52      25.708  28.410  24.892  1.00  0.00           H  
ATOM    787  CA  LEU    52      24.335  26.877  25.438  1.00  0.00           C  
ATOM    788  HA  LEU    52      23.923  26.056  24.851  1.00  0.00           H  
ATOM    789  CB  LEU    52      25.432  26.313  26.375  1.00  0.00           C  
ATOM    790  HB2 LEU    52      25.811  27.226  26.835  1.00  0.00           H  
ATOM    791  HB3 LEU    52      25.013  25.666  27.145  1.00  0.00           H  
ATOM    792  CG  LEU    52      26.587  25.580  25.660  1.00  0.00           C  
ATOM    793  HG  LEU    52      26.956  26.212  24.853  1.00  0.00           H  
ATOM    794  CD1 LEU    52      27.740  25.273  26.641  1.00  0.00           C  
ATOM    795 HD11 LEU    52      27.372  24.640  27.449  1.00  0.00           H  
ATOM    796 HD12 LEU    52      28.541  24.756  26.111  1.00  0.00           H  
ATOM    797 HD13 LEU    52      28.123  26.205  27.056  1.00  0.00           H  
ATOM    798  CD2 LEU    52      26.086  24.325  24.913  1.00  0.00           C  
ATOM    799 HD21 LEU    52      25.349  24.617  24.165  1.00  0.00           H  
ATOM    800 HD22 LEU    52      26.926  23.835  24.422  1.00  0.00           H  
ATOM    801 HD23 LEU    52      25.629  23.637  25.624  1.00  0.00           H  
ATOM    802  C   LEU    52      23.152  27.442  26.265  1.00  0.00           C  
ATOM    803  O   LEU    52      22.597  26.707  27.082  1.00  0.00           O  
ATOM    804  N   ASP    53      22.780  28.716  26.050  1.00  0.00           N  
ATOM    805  H   ASP    53      23.382  29.215  25.411  1.00  0.00           H  
ATOM    806  CA  ASP    53      21.758  29.481  26.791  1.00  0.00           C  
ATOM    807  HA  ASP    53      21.717  30.468  26.330  1.00  0.00           H  
ATOM    808  CB  ASP    53      20.321  28.889  26.827  1.00  0.00           C  
ATOM    809  HB2 ASP    53      20.441  28.064  27.530  1.00  0.00           H  
ATOM    810  HB3 ASP    53      19.619  29.615  27.236  1.00  0.00           H  
ATOM    811  CG  ASP    53      19.786  28.355  25.504  1.00  0.00           C  
ATOM    812  OD1 ASP    53      19.718  29.126  24.527  1.00  0.00           O  
ATOM    813  OD2 ASP    53      19.335  27.189  25.496  1.00  0.00           O  
ATOM    814  C   ASP    53      22.264  29.869  28.184  1.00  0.00           C  
ATOM    815  O   ASP    53      21.478  29.908  29.132  1.00  0.00           O  
ATOM    816  N   LEU    54      23.564  30.174  28.284  1.00  0.00           N  
ATOM    817  H   LEU    54      24.183  29.893  27.537  1.00  0.00           H  
ATOM    818  CA  LEU    54      24.147  30.768  29.476  1.00  0.00           C  
ATOM    819  HA  LEU    54      23.410  30.736  30.278  1.00  0.00           H  
ATOM    820  CB  LEU    54      25.424  30.033  29.949  1.00  0.00           C  
ATOM    821  HB2 LEU    54      25.851  29.694  29.005  1.00  0.00           H  
ATOM    822  HB3 LEU    54      26.130  30.696  30.449  1.00  0.00           H  
ATOM    823  CG  LEU    54      25.135  28.812  30.852  1.00  0.00           C  
ATOM    824  HG  LEU    54      24.338  29.090  31.542  1.00  0.00           H  
ATOM    825  CD1 LEU    54      24.711  27.564  30.054  1.00  0.00           C  
ATOM    826 HD11 LEU    54      25.508  27.285  29.364  1.00  0.00           H  
ATOM    827 HD12 LEU    54      24.522  26.740  30.742  1.00  0.00           H  
ATOM    828 HD13 LEU    54      23.804  27.783  29.491  1.00  0.00           H  
ATOM    829  CD2 LEU    54      26.321  28.526  31.789  1.00  0.00           C  
ATOM    830 HD21 LEU    54      26.502  29.394  32.423  1.00  0.00           H  
ATOM    831 HD22 LEU    54      26.092  27.662  32.413  1.00  0.00           H  
ATOM    832 HD23 LEU    54      27.212  28.319  31.196  1.00  0.00           H  
ATOM    833  C   LEU    54      24.391  32.259  29.282  1.00  0.00           C  
ATOM    834  O   LEU    54      24.718  32.698  28.184  1.00  0.00           O  
ATOM    835  N   LEU    55      24.235  33.009  30.373  1.00  0.00           N  
ATOM    836  H   LEU    55      23.833  32.583  31.196  1.00  0.00           H  
ATOM    837  CA  LEU    55      24.562  34.421  30.420  1.00  0.00           C  
ATOM    838  HA  LEU    55      24.494  34.865  29.427  1.00  0.00           H  
ATOM    839  CB  LEU    55      23.553  35.134  31.350  1.00  0.00           C  
ATOM    840  HB2 LEU    55      22.637  34.588  31.128  1.00  0.00           H  
ATOM    841  HB3 LEU    55      23.805  35.007  32.403  1.00  0.00           H  
ATOM    842  CG  LEU    55      23.344  36.633  31.049  1.00  0.00           C  
ATOM    843  HG  LEU    55      23.132  36.752  29.987  1.00  0.00           H  
ATOM    844  CD1 LEU    55      22.172  37.200  31.873  1.00  0.00           C  
ATOM    845 HD11 LEU    55      22.384  37.082  32.936  1.00  0.00           H  
ATOM    846 HD12 LEU    55      22.044  38.258  31.644  1.00  0.00           H  
ATOM    847 HD13 LEU    55      21.258  36.662  31.623  1.00  0.00           H  
ATOM    848  CD2 LEU    55      24.623  37.480  31.210  1.00  0.00           C  
ATOM    849 HD21 LEU    55      25.390  37.115  30.526  1.00  0.00           H  
ATOM    850 HD22 LEU    55      24.400  38.522  30.982  1.00  0.00           H  
ATOM    851 HD23 LEU    55      24.985  37.402  32.235  1.00  0.00           H  
ATOM    852  C   LEU    55      26.015  34.534  30.905  1.00  0.00           C  
ATOM    853  O   LEU    55      26.288  34.239  32.073  1.00  0.00           O  
ATOM    854  N   VAL    56      26.918  34.925  30.002  1.00  0.00           N  
ATOM    855  H   VAL    56      26.629  35.062  29.044  1.00  0.00           H  
ATOM    856  CA  VAL    56      28.324  35.123  30.334  1.00  0.00           C  
ATOM    857  HA  VAL    56      28.611  34.577  31.233  1.00  0.00           H  
ATOM    858  CB  VAL    56      29.285  34.725  29.184  1.00  0.00           C  
ATOM    859  HB  VAL    56      29.195  35.470  28.393  1.00  0.00           H  
ATOM    860  CG1 VAL    56      30.752  34.649  29.654  1.00  0.00           C  
ATOM    861 HG11 VAL    56      30.843  33.904  30.445  1.00  0.00           H  
ATOM    862 HG12 VAL    56      31.389  34.367  28.815  1.00  0.00           H  
ATOM    863 HG13 VAL    56      31.063  35.622  30.035  1.00  0.00           H  
ATOM    864  CG2 VAL    56      28.881  33.402  28.510  1.00  0.00           C  
ATOM    865 HG21 VAL    56      27.879  33.498  28.092  1.00  0.00           H  
ATOM    866 HG22 VAL    56      29.587  33.170  27.712  1.00  0.00           H  
ATOM    867 HG23 VAL    56      28.891  32.600  29.248  1.00  0.00           H  
ATOM    868  C   VAL    56      28.535  36.591  30.696  1.00  0.00           C  
ATOM    869  O   VAL    56      28.017  37.472  30.002  1.00  0.00           O  
ATOM    870  N   PHE    57      29.285  36.824  31.770  1.00  0.00           N  
ATOM    871  H   PHE    57      29.528  36.036  32.353  1.00  0.00           H  
ATOM    872  CA  PHE    57      29.626  38.153  32.234  1.00  0.00           C  
ATOM    873  HA  PHE    57      29.673  38.838  31.388  1.00  0.00           H  
ATOM    874  CB  PHE    57      28.561  38.671  33.232  1.00  0.00           C  
ATOM    875  HB2 PHE    57      28.804  39.719  33.410  1.00  0.00           H  
ATOM    876  HB3 PHE    57      27.570  38.599  32.785  1.00  0.00           H  
ATOM    877  CG  PHE    57      28.472  38.007  34.598  1.00  0.00           C  
ATOM    878  CD1 PHE    57      28.963  38.667  35.744  1.00  0.00           C  
ATOM    879  HD1 PHE    57      29.423  39.651  35.649  1.00  0.00           H  
ATOM    880  CE1 PHE    57      28.862  38.066  36.992  1.00  0.00           C  
ATOM    881  HE1 PHE    57      29.205  38.598  37.879  1.00  0.00           H  
ATOM    882  CZ  PHE    57      28.326  36.791  37.111  1.00  0.00           C  
ATOM    883  HZ  PHE    57      28.245  36.328  38.095  1.00  0.00           H  
ATOM    884  CE2 PHE    57      27.894  36.106  35.984  1.00  0.00           C  
ATOM    885  HE2 PHE    57      27.510  35.091  36.087  1.00  0.00           H  
ATOM    886  CD2 PHE    57      27.949  36.703  34.733  1.00  0.00           C  
ATOM    887  HD2 PHE    57      27.589  36.165  33.856  1.00  0.00           H  
ATOM    888  C   PHE    57      31.060  38.168  32.754  1.00  0.00           C  
ATOM    889  O   PHE    57      31.605  37.129  33.134  1.00  0.00           O  
ATOM    890  N   ALA    58      31.673  39.348  32.691  1.00  0.00           N  
ATOM    891  H   ALA    58      31.139  40.146  32.379  1.00  0.00           H  
ATOM    892  CA  ALA    58      33.064  39.547  33.040  1.00  0.00           C  
ATOM    893  HA  ALA    58      33.323  38.995  33.944  1.00  0.00           H  
ATOM    894  CB  ALA    58      33.961  39.053  31.887  1.00  0.00           C  
ATOM    895  HB1 ALA    58      33.720  39.603  30.977  1.00  0.00           H  
ATOM    896  HB2 ALA    58      35.008  39.218  32.144  1.00  0.00           H  
ATOM    897  HB3 ALA    58      33.791  37.989  31.724  1.00  0.00           H  
ATOM    898  C   ALA    58      33.343  41.028  33.295  1.00  0.00           C  
ATOM    899  O   ALA    58      32.602  41.880  32.801  1.00  0.00           O  
ATOM    900  N   HIE    59      34.446  41.302  33.993  1.00  0.00           N  
ATOM    901  H   HIE    59      34.801  40.569  34.590  1.00  0.00           H  
ATOM    902  CA  HIE    59      35.077  42.617  34.062  1.00  0.00           C  
ATOM    903  HA  HIE    59      34.774  43.206  33.196  1.00  0.00           H  
ATOM    904  CB  HIE    59      34.673  43.378  35.342  1.00  0.00           C  
ATOM    905  HB2 HIE    59      35.166  44.350  35.365  1.00  0.00           H  
ATOM    906  HB3 HIE    59      33.593  43.520  35.305  1.00  0.00           H  
ATOM    907  CG  HIE    59      34.975  42.710  36.658  1.00  0.00           C  
ATOM    908  ND1 HIE    59      34.087  42.744  37.715  1.00  0.00           N  
ATOM    909  CE1 HIE    59      34.646  42.072  38.718  1.00  0.00           C  
ATOM    910  HE1 HIE    59      34.045  41.997  39.624  1.00  0.00           H  
ATOM    911  NE2 HIE    59      35.854  41.605  38.435  1.00  0.00           N  
ATOM    912  HE2 HIE    59      36.508  41.076  38.994  1.00  0.00           H  
ATOM    913  CD2 HIE    59      36.072  42.012  37.120  1.00  0.00           C  
ATOM    914  HD2 HIE    59      37.008  41.763  36.621  1.00  0.00           H  
ATOM    915  C   HIE    59      36.585  42.453  33.881  1.00  0.00           C  
ATOM    916  O   HIE    59      37.101  41.345  34.054  1.00  0.00           O  
ATOM    917  N   ASP    60      37.256  43.557  33.545  1.00  0.00           N  
ATOM    918  H   ASP    60      36.747  44.308  33.102  1.00  0.00           H  
ATOM    919  CA  ASP    60      38.713  43.662  33.629  1.00  0.00           C  
ATOM    920  HA  ASP    60      39.123  42.664  33.477  1.00  0.00           H  
ATOM    921  CB  ASP    60      39.363  44.627  32.601  1.00  0.00           C  
ATOM    922  HB2 ASP    60      38.898  45.564  32.907  1.00  0.00           H  
ATOM    923  HB3 ASP    60      40.442  44.696  32.737  1.00  0.00           H  
ATOM    924  CG  ASP    60      39.051  44.361  31.125  1.00  0.00           C  
ATOM    925  OD1 ASP    60      38.687  43.221  30.766  1.00  0.00           O  
ATOM    926  OD2 ASP    60      39.316  45.261  30.295  1.00  0.00           O  
ATOM    927  C   ASP    60      39.052  43.971  35.084  1.00  0.00           C  
ATOM    928  O   ASP    60      38.497  44.923  35.640  1.00  0.00           O  
ATOM    929  N   HIE    61      39.909  43.146  35.695  1.00  0.00           N  
ATOM    930  H   HIE    61      40.156  42.299  35.203  1.00  0.00           H  
ATOM    931  CA  HIE    61      40.399  43.322  37.067  1.00  0.00           C  
ATOM    932  HA  HIE    61      39.560  43.433  37.754  1.00  0.00           H  
ATOM    933  CB  HIE    61      41.222  42.091  37.490  1.00  0.00           C  
ATOM    934  HB2 HIE    61      42.041  41.981  36.779  1.00  0.00           H  
ATOM    935  HB3 HIE    61      41.628  42.197  38.496  1.00  0.00           H  
ATOM    936  CG  HIE    61      40.451  40.786  37.469  1.00  0.00           C  
ATOM    937  ND1 HIE    61      39.215  40.609  38.079  1.00  0.00           N  
ATOM    938  CE1 HIE    61      38.796  39.374  37.800  1.00  0.00           C  
ATOM    939  HE1 HIE    61      37.827  39.090  38.209  1.00  0.00           H  
ATOM    940  NE2 HIE    61      39.659  38.696  37.054  1.00  0.00           N  
ATOM    941  HE2 HIE    61      39.611  37.757  36.685  1.00  0.00           H  
ATOM    942  CD2 HIE    61      40.721  39.580  36.858  1.00  0.00           C  
ATOM    943  HD2 HIE    61      41.595  39.264  36.288  1.00  0.00           H  
ATOM    944  C   HIE    61      41.159  44.665  37.196  1.00  0.00           C  
ATOM    945  O   HIE    61      41.600  45.222  36.187  1.00  0.00           O  
ATOM    946  N   VAL    62      41.264  45.218  38.412  1.00  0.00           N  
ATOM    947  H   VAL    62      40.859  44.724  39.195  1.00  0.00           H  
ATOM    948  CA  VAL    62      41.929  46.504  38.668  1.00  0.00           C  
ATOM    949  HA  VAL    62      41.448  47.341  38.161  1.00  0.00           H  
ATOM    950  CB  VAL    62      41.981  46.811  40.197  1.00  0.00           C  
ATOM    951  HB  VAL    62      42.442  45.946  40.675  1.00  0.00           H  
ATOM    952  CG1 VAL    62      42.764  48.088  40.579  1.00  0.00           C  
ATOM    953 HG11 VAL    62      42.304  48.953  40.102  1.00  0.00           H  
ATOM    954 HG12 VAL    62      42.744  48.217  41.661  1.00  0.00           H  
ATOM    955 HG13 VAL    62      43.797  47.995  40.244  1.00  0.00           H  
ATOM    956  CG2 VAL    62      40.569  46.897  40.800  1.00  0.00           C  
ATOM    957 HG21 VAL    62      40.053  45.948  40.655  1.00  0.00           H  
ATOM    958 HG22 VAL    62      40.641  47.112  41.866  1.00  0.00           H  
ATOM    959 HG23 VAL    62      40.011  47.692  40.307  1.00  0.00           H  
ATOM    960  C   VAL    62      43.375  46.493  38.128  1.00  0.00           C  
ATOM    961  O   VAL    62      44.100  45.505  38.293  1.00  0.00           O  
ATOM    962  N   GLY    63      43.745  47.574  37.441  1.00  0.00           N  
ATOM    963  H   GLY    63      43.094  48.338  37.332  1.00  0.00           H  
ATOM    964  CA  GLY    63      45.060  47.698  36.837  1.00  0.00           C  
ATOM    965  HA2 GLY    63      45.228  48.752  36.616  1.00  0.00           H  
ATOM    966  HA3 GLY    63      45.796  47.359  37.567  1.00  0.00           H  
ATOM    967  C   GLY    63      45.225  46.885  35.548  1.00  0.00           C  
ATOM    968  O   GLY    63      46.353  46.770  35.064  1.00  0.00           O  
ATOM    969  N   HID    64      44.144  46.317  35.003  1.00  0.00           N  
ATOM    970  H   HID    64      43.273  46.422  35.503  1.00  0.00           H  
ATOM    971  CA  HID    64      44.155  45.498  33.798  1.00  0.00           C  
ATOM    972  HA  HID    64      45.130  45.569  33.315  1.00  0.00           H  
ATOM    973  CB  HID    64      43.881  44.019  34.139  1.00  0.00           C  
ATOM    974  HB2 HID    64      42.985  43.972  34.758  1.00  0.00           H  
ATOM    975  HB3 HID    64      43.725  43.440  33.229  1.00  0.00           H  
ATOM    976  CG  HID    64      44.976  43.322  34.911  1.00  0.00           C  
ATOM    977  ND1 HID    64      45.222  43.494  36.266  1.00  0.00           N  
ATOM    978  HD1 HID    64      44.717  44.100  36.897  1.00  0.00           H  
ATOM    979  CE1 HID    64      46.253  42.710  36.588  1.00  0.00           C  
ATOM    980  HE1 HID    64      46.568  42.736  37.631  1.00  0.00           H  
ATOM    981  NE2 HID    64      46.723  42.021  35.552  1.00  0.00           N  
ATOM    982  CD2 HID    64      45.901  42.399  34.488  1.00  0.00           C  
ATOM    983  HD2 HID    64      46.054  41.965  33.500  1.00  0.00           H  
ATOM    984  C   HID    64      43.154  46.025  32.773  1.00  0.00           C  
ATOM    985  O   HID    64      42.128  46.597  33.143  1.00  0.00           O  
ATOM    986  N   GLY    65      43.477  45.787  31.495  1.00  0.00           N  
ATOM    987  H   GLY    65      44.395  45.397  31.337  1.00  0.00           H  
ATOM    988  CA  GLY    65      42.625  46.041  30.339  1.00  0.00           C  
ATOM    989  HA2 GLY    65      43.195  45.818  29.437  1.00  0.00           H  
ATOM    990  HA3 GLY    65      41.762  45.378  30.396  1.00  0.00           H  
ATOM    991  C   GLY    65      42.139  47.481  30.274  1.00  0.00           C  
ATOM    992  O   GLY    65      42.940  48.417  30.251  1.00  0.00           O  
ATOM    993  N   GLN    66      40.819  47.633  30.212  1.00  0.00           N  
ATOM    994  H   GLN    66      40.260  46.796  30.137  1.00  0.00           H  
ATOM    995  CA  GLN    66      40.151  48.919  30.110  1.00  0.00           C  
ATOM    996  HA  GLN    66      40.834  49.682  29.736  1.00  0.00           H  
ATOM    997  CB  GLN    66      38.976  48.780  29.120  1.00  0.00           C  
ATOM    998  HB2 GLN    66      38.362  47.937  29.436  1.00  0.00           H  
ATOM    999  HB3 GLN    66      38.386  49.695  29.161  1.00  0.00           H  
ATOM   1000  CG  GLN    66      39.463  48.547  27.676  1.00  0.00           C  
ATOM   1001  HG2 GLN    66      40.098  49.384  27.384  1.00  0.00           H  
ATOM   1002  HG3 GLN    66      40.046  47.626  27.660  1.00  0.00           H  
ATOM   1003  CD  GLN    66      38.327  48.422  26.667  1.00  0.00           C  
ATOM   1004  OE1 GLN    66      38.260  49.175  25.699  1.00  0.00           O  
ATOM   1005  NE2 GLN    66      37.427  47.471  26.873  1.00  0.00           N  
ATOM   1006 HE21 GLN    66      36.660  47.357  26.226  1.00  0.00           H  
ATOM   1007 HE22 GLN    66      37.513  46.864  27.676  1.00  0.00           H  
ATOM   1008  C   GLN    66      39.727  49.504  31.474  1.00  0.00           C  
ATOM   1009  O   GLN    66      39.136  50.586  31.496  1.00  0.00           O  
ATOM   1010  N   SER    67      40.031  48.823  32.585  1.00  0.00           N  
ATOM   1011  H   SER    67      40.442  47.907  32.472  1.00  0.00           H  
ATOM   1012  CA  SER    67      39.719  49.281  33.939  1.00  0.00           C  
ATOM   1013  HA  SER    67      38.781  49.837  33.950  1.00  0.00           H  
ATOM   1014  CB  SER    67      39.575  48.057  34.856  1.00  0.00           C  
ATOM   1015  HB2 SER    67      40.452  47.417  34.760  1.00  0.00           H  
ATOM   1016  HB3 SER    67      39.474  48.381  35.892  1.00  0.00           H  
ATOM   1017  OG  SER    67      38.419  47.334  34.473  1.00  0.00           O  
ATOM   1018  HG  SER    67      38.320  46.566  35.040  1.00  0.00           H  
ATOM   1019  C   SER    67      40.760  50.282  34.475  1.00  0.00           C  
ATOM   1020  O   SER    67      41.897  50.334  33.992  1.00  0.00           O  
ATOM   1021  N   GLU    68      40.352  51.073  35.476  1.00  0.00           N  
ATOM   1022  H   GLU    68      39.366  51.074  35.692  1.00  0.00           H  
ATOM   1023  CA  GLU    68      41.222  51.998  36.203  1.00  0.00           C  
ATOM   1024  HA  GLU    68      41.836  52.568  35.505  1.00  0.00           H  
ATOM   1025  CB  GLU    68      40.360  52.981  37.017  1.00  0.00           C  
ATOM   1026  HB2 GLU    68      39.682  52.392  37.635  1.00  0.00           H  
ATOM   1027  HB3 GLU    68      41.030  53.555  37.658  1.00  0.00           H  
ATOM   1028  CG  GLU    68      39.543  53.945  36.134  1.00  0.00           C  
ATOM   1029  HG2 GLU    68      40.221  54.424  35.427  1.00  0.00           H  
ATOM   1030  HG3 GLU    68      38.809  53.352  35.588  1.00  0.00           H  
ATOM   1031  CD  GLU    68      38.826  55.012  36.952  1.00  0.00           C  
ATOM   1032  OE1 GLU    68      38.279  54.666  38.017  1.00  0.00           O  
ATOM   1033  OE2 GLU    68      38.831  56.181  36.518  1.00  0.00           O  
ATOM   1034  C   GLU    68      42.249  51.272  37.099  1.00  0.00           C  
ATOM   1035  O   GLU    68      42.152  50.063  37.335  1.00  0.00           O  
ATOM   1036  N   GLY    69      43.213  52.056  37.590  1.00  0.00           N  
ATOM   1037  H   GLY    69      43.180  53.029  37.321  1.00  0.00           H  
ATOM   1038  CA  GLY    69      44.289  51.618  38.469  1.00  0.00           C  
ATOM   1039  HA2 GLY    69      44.355  52.276  39.336  1.00  0.00           H  
ATOM   1040  HA3 GLY    69      44.107  50.596  38.802  1.00  0.00           H  
ATOM   1041  C   GLY    69      45.615  51.664  37.708  1.00  0.00           C  
ATOM   1042  O   GLY    69      45.639  51.548  36.476  1.00  0.00           O  
ATOM   1043  N   GLU    70      46.730  51.795  38.449  1.00  0.00           N  
ATOM   1044  H   GLU    70      46.638  52.167  39.384  1.00  0.00           H  
ATOM   1045  CA  GLU    70      48.077  51.610  37.905  1.00  0.00           C  
ATOM   1046  HA  GLU    70      48.169  52.207  36.998  1.00  0.00           H  
ATOM   1047  CB  GLU    70      49.198  52.035  38.895  1.00  0.00           C  
ATOM   1048  HB2 GLU    70      49.184  53.123  38.955  1.00  0.00           H  
ATOM   1049  HB3 GLU    70      48.948  51.615  39.869  1.00  0.00           H  
ATOM   1050  CG  GLU    70      50.617  51.558  38.474  1.00  0.00           C  
ATOM   1051  HG2 GLU    70      50.517  50.474  38.414  1.00  0.00           H  
ATOM   1052  HG3 GLU    70      50.808  51.960  37.479  1.00  0.00           H  
ATOM   1053  CD  GLU    70      51.777  51.910  39.394  1.00  0.00           C  
ATOM   1054  OE1 GLU    70      51.656  52.850  40.204  1.00  0.00           O  
ATOM   1055  OE2 GLU    70      52.817  51.233  39.233  1.00  0.00           O  
ATOM   1056  C   GLU    70      48.250  50.163  37.337  1.00  0.00           C  
ATOM   1057  O   GLU    70      47.653  49.225  37.868  1.00  0.00           O  
ATOM   1058  N   ARG    71      49.036  50.009  36.258  1.00  0.00           N  
ATOM   1059  H   ARG    71      49.404  50.857  35.850  1.00  0.00           H  
ATOM   1060  CA  ARG    71      49.192  48.752  35.512  1.00  0.00           C  
ATOM   1061  HA  ARG    71      48.233  48.241  35.436  1.00  0.00           H  
ATOM   1062  CB  ARG    71      49.709  49.045  34.088  1.00  0.00           C  
ATOM   1063  HB2 ARG    71      50.372  49.909  34.141  1.00  0.00           H  
ATOM   1064  HB3 ARG    71      50.272  48.176  33.749  1.00  0.00           H  
ATOM   1065  CG  ARG    71      48.560  49.337  33.091  1.00  0.00           C  
ATOM   1066  HG2 ARG    71      49.037  49.685  32.175  1.00  0.00           H  
ATOM   1067  HG3 ARG    71      48.072  48.380  32.905  1.00  0.00           H  
ATOM   1068  CD  ARG    71      47.507  50.372  33.549  1.00  0.00           C  
ATOM   1069  HD2 ARG    71      47.019  50.007  34.453  1.00  0.00           H  
ATOM   1070  HD3 ARG    71      48.006  51.317  33.763  1.00  0.00           H  
ATOM   1071  NE  ARG    71      46.483  50.602  32.520  1.00  0.00           N  
ATOM   1072  HE  ARG    71      46.840  50.666  31.577  1.00  0.00           H  
ATOM   1073  CZ  ARG    71      45.162  50.749  32.717  1.00  0.00           C  
ATOM   1074  NH1 ARG    71      44.621  50.825  33.934  1.00  0.00           N  
ATOM   1075 HH11 ARG    71      45.213  50.772  34.751  1.00  0.00           H  
ATOM   1076 HH12 ARG    71      43.622  50.936  34.033  1.00  0.00           H  
ATOM   1077  NH2 ARG    71      44.356  50.801  31.661  1.00  0.00           N  
ATOM   1078 HH21 ARG    71      44.743  50.730  30.731  1.00  0.00           H  
ATOM   1079 HH22 ARG    71      43.361  50.911  31.794  1.00  0.00           H  
ATOM   1080  C   ARG    71      49.951  47.663  36.285  1.00  0.00           C  
ATOM   1081  O   ARG    71      51.096  47.886  36.695  1.00  0.00           O  
ATOM   1082  N   MET    72      49.250  46.527  36.465  1.00  0.00           N  
ATOM   1083  H   MET    72      48.322  46.576  36.071  1.00  0.00           H  
ATOM   1084  CA  MET    72      49.616  45.333  37.239  1.00  0.00           C  
ATOM   1085  HA  MET    72      48.723  44.741  37.437  1.00  0.00           H  
ATOM   1086  CB  MET    72      50.630  44.455  36.469  1.00  0.00           C  
ATOM   1087  HB2 MET    72      51.530  45.053  36.325  1.00  0.00           H  
ATOM   1088  HB3 MET    72      50.861  43.598  37.102  1.00  0.00           H  
ATOM   1089  CG  MET    72      50.119  43.962  35.107  1.00  0.00           C  
ATOM   1090  HG2 MET    72      49.144  43.506  35.275  1.00  0.00           H  
ATOM   1091  HG3 MET    72      50.005  44.839  34.470  1.00  0.00           H  
ATOM   1092  SD  MET    72      51.205  42.762  34.283  1.00  0.00           S  
ATOM   1093  CE  MET    72      50.968  41.321  35.360  1.00  0.00           C  
ATOM   1094  HE1 MET    72      49.916  41.036  35.360  1.00  0.00           H  
ATOM   1095  HE2 MET    72      51.569  40.489  34.992  1.00  0.00           H  
ATOM   1096  HE3 MET    72      51.277  41.571  36.375  1.00  0.00           H  
ATOM   1097  C   MET    72      50.113  45.715  38.656  1.00  0.00           C  
ATOM   1098  O   MET    72      51.229  45.351  39.029  1.00  0.00           O  
ATOM   1099  N   VAL    73      49.300  46.474  39.408  1.00  0.00           N  
ATOM   1100  H   VAL    73      48.568  46.990  38.941  1.00  0.00           H  
ATOM   1101  CA  VAL    73      49.485  46.678  40.846  1.00  0.00           C  
ATOM   1102  HA  VAL    73      50.027  45.875  41.346  1.00  0.00           H  
ATOM   1103  CB  VAL    73      50.122  48.037  41.254  1.00  0.00           C  
ATOM   1104  HB  VAL    73      50.247  48.043  42.337  1.00  0.00           H  
ATOM   1105  CG1 VAL    73      51.485  48.262  40.581  1.00  0.00           C  
ATOM   1106 HG11 VAL    73      51.362  48.257  39.498  1.00  0.00           H  
ATOM   1107 HG12 VAL    73      51.892  49.223  40.895  1.00  0.00           H  
ATOM   1108 HG13 VAL    73      52.170  47.466  40.872  1.00  0.00           H  
ATOM   1109  CG2 VAL    73      49.219  49.270  41.114  1.00  0.00           C  
ATOM   1110 HG21 VAL    73      48.337  49.148  41.742  1.00  0.00           H  
ATOM   1111 HG22 VAL    73      49.767  50.159  41.426  1.00  0.00           H  
ATOM   1112 HG23 VAL    73      48.912  49.380  40.074  1.00  0.00           H  
ATOM   1113  C   VAL    73      48.144  46.482  41.578  1.00  0.00           C  
ATOM   1114  O   VAL    73      47.086  46.673  40.974  1.00  0.00           O  
ATOM   1115  N   VAL    74      48.216  46.119  42.865  1.00  0.00           N  
ATOM   1116  H   VAL    74      49.128  45.872  43.222  1.00  0.00           H  
ATOM   1117  CA  VAL    74      47.065  45.960  43.743  1.00  0.00           C  
ATOM   1118  HA  VAL    74      46.300  46.731  43.657  1.00  0.00           H  
ATOM   1119  CB  VAL    74      46.390  44.566  43.563  1.00  0.00           C  
ATOM   1120  HB  VAL    74      46.280  44.414  42.489  1.00  0.00           H  
ATOM   1121  CG1 VAL    74      47.152  43.374  44.175  1.00  0.00           C  
ATOM   1122 HG11 VAL    74      47.262  43.525  45.249  1.00  0.00           H  
ATOM   1123 HG12 VAL    74      46.596  42.454  43.993  1.00  0.00           H  
ATOM   1124 HG13 VAL    74      48.138  43.299  43.717  1.00  0.00           H  
ATOM   1125  CG2 VAL    74      44.927  44.578  44.029  1.00  0.00           C  
ATOM   1126 HG21 VAL    74      44.366  45.308  43.446  1.00  0.00           H  
ATOM   1127 HG22 VAL    74      44.492  43.589  43.887  1.00  0.00           H  
ATOM   1128 HG23 VAL    74      44.884  44.846  45.085  1.00  0.00           H  
ATOM   1129  C   VAL    74      47.512  46.223  45.200  1.00  0.00           C  
ATOM   1130  O   VAL    74      48.651  45.900  45.547  1.00  0.00           O  
ATOM   1131  N   SER    75      46.644  46.847  46.012  1.00  0.00           N  
ATOM   1132  H   SER    75      45.807  47.209  45.579  1.00  0.00           H  
ATOM   1133  CA  SER    75      46.893  47.168  47.424  1.00  0.00           C  
ATOM   1134  HA  SER    75      47.907  47.545  47.562  1.00  0.00           H  
ATOM   1135  CB  SER    75      45.897  48.260  47.862  1.00  0.00           C  
ATOM   1136  HB2 SER    75      46.000  48.411  48.937  1.00  0.00           H  
ATOM   1137  HB3 SER    75      46.146  49.184  47.341  1.00  0.00           H  
ATOM   1138  OG  SER    75      44.559  47.894  47.562  1.00  0.00           O  
ATOM   1139  HG  SER    75      43.965  48.593  47.846  1.00  0.00           H  
ATOM   1140  C   SER    75      46.894  45.913  48.326  1.00  0.00           C  
ATOM   1141  O   SER    75      47.681  45.848  49.272  1.00  0.00           O  
ATOM   1142  N   ASP    76      46.068  44.921  47.977  1.00  0.00           N  
ATOM   1143  H   ASP    76      45.328  45.181  47.341  1.00  0.00           H  
ATOM   1144  CA  ASP    76      46.085  43.558  48.499  1.00  0.00           C  
ATOM   1145  HA  ASP    76      47.120  43.215  48.505  1.00  0.00           H  
ATOM   1146  CB  ASP    76      45.505  43.415  49.938  1.00  0.00           C  
ATOM   1147  HB2 ASP    76      46.073  44.067  50.602  1.00  0.00           H  
ATOM   1148  HB3 ASP    76      44.480  43.777  49.864  1.00  0.00           H  
ATOM   1149  CG  ASP    76      45.503  41.985  50.502  1.00  0.00           C  
ATOM   1150  OD1 ASP    76      46.289  41.690  51.426  1.00  0.00           O  
ATOM   1151  OD2 ASP    76      44.684  41.156  50.052  1.00  0.00           O  
ATOM   1152  C   ASP    76      45.345  42.676  47.492  1.00  0.00           C  
ATOM   1153  O   ASP    76      44.380  43.145  46.889  1.00  0.00           O  
ATOM   1154  N   PHE    77      45.784  41.421  47.349  1.00  0.00           N  
ATOM   1155  H   PHE    77      46.662  41.201  47.798  1.00  0.00           H  
ATOM   1156  CA  PHE    77      45.195  40.428  46.455  1.00  0.00           C  
ATOM   1157  HA  PHE    77      45.231  40.788  45.427  1.00  0.00           H  
ATOM   1158  CB  PHE    77      45.976  39.100  46.540  1.00  0.00           C  
ATOM   1159  HB2 PHE    77      47.009  39.431  46.436  1.00  0.00           H  
ATOM   1160  HB3 PHE    77      45.875  38.508  47.450  1.00  0.00           H  
ATOM   1161  CG  PHE    77      45.701  38.161  45.377  1.00  0.00           C  
ATOM   1162  CD1 PHE    77      46.349  38.386  44.144  1.00  0.00           C  
ATOM   1163  HD1 PHE    77      47.113  39.160  44.065  1.00  0.00           H  
ATOM   1164  CE1 PHE    77      46.016  37.625  43.034  1.00  0.00           C  
ATOM   1165  HE1 PHE    77      46.537  37.790  42.091  1.00  0.00           H  
ATOM   1166  CZ  PHE    77      45.025  36.657  43.120  1.00  0.00           C  
ATOM   1167  HZ  PHE    77      44.782  36.055  42.244  1.00  0.00           H  
ATOM   1168  CE2 PHE    77      44.344  36.453  44.314  1.00  0.00           C  
ATOM   1169  HE2 PHE    77      43.554  35.704  44.365  1.00  0.00           H  
ATOM   1170  CD2 PHE    77      44.667  37.200  45.441  1.00  0.00           C  
ATOM   1171  HD2 PHE    77      44.123  37.044  46.373  1.00  0.00           H  
ATOM   1172  C   PHE    77      43.666  40.230  46.593  1.00  0.00           C  
ATOM   1173  O   PHE    77      42.976  39.970  45.606  1.00  0.00           O  
ATOM   1174  N   HIE    78      43.148  40.417  47.809  1.00  0.00           N  
ATOM   1175  H   HIE    78      43.814  40.589  48.549  1.00  0.00           H  
ATOM   1176  CA  HIE    78      41.732  40.345  48.156  1.00  0.00           C  
ATOM   1177  HA  HIE    78      41.310  39.363  47.942  1.00  0.00           H  
ATOM   1178  CB  HIE    78      41.650  40.597  49.686  1.00  0.00           C  
ATOM   1179  HB2 HIE    78      42.204  39.795  50.175  1.00  0.00           H  
ATOM   1180  HB3 HIE    78      42.149  41.548  49.871  1.00  0.00           H  
ATOM   1181  CG  HIE    78      40.301  40.674  50.374  1.00  0.00           C  
ATOM   1182  ND1 HIE    78      40.112  41.418  51.529  1.00  0.00           N  
ATOM   1183  CE1 HIE    78      38.834  41.304  51.887  1.00  0.00           C  
ATOM   1184  HE1 HIE    78      38.531  41.845  52.784  1.00  0.00           H  
ATOM   1185  NE2 HIE    78      38.141  40.529  51.062  1.00  0.00           N  
ATOM   1186  HE2 HIE    78      37.166  40.266  51.076  1.00  0.00           H  
ATOM   1187  CD2 HIE    78      39.070  40.113  50.104  1.00  0.00           C  
ATOM   1188  HD2 HIE    78      38.763  39.442  49.302  1.00  0.00           H  
ATOM   1189  C   HIE    78      40.819  41.328  47.404  1.00  0.00           C  
ATOM   1190  O   HIE    78      39.638  41.024  47.231  1.00  0.00           O  
ATOM   1191  N   VAL    79      41.363  42.462  46.943  1.00  0.00           N  
ATOM   1192  H   VAL    79      42.316  42.661  47.213  1.00  0.00           H  
ATOM   1193  CA  VAL    79      40.647  43.454  46.137  1.00  0.00           C  
ATOM   1194  HA  VAL    79      39.775  43.888  46.626  1.00  0.00           H  
ATOM   1195  CB  VAL    79      41.606  44.607  45.714  1.00  0.00           C  
ATOM   1196  HB  VAL    79      42.541  44.125  45.429  1.00  0.00           H  
ATOM   1197  CG1 VAL    79      41.128  45.521  44.566  1.00  0.00           C  
ATOM   1198 HG11 VAL    79      40.193  46.004  44.851  1.00  0.00           H  
ATOM   1199 HG12 VAL    79      41.884  46.281  44.368  1.00  0.00           H  
ATOM   1200 HG13 VAL    79      40.970  44.924  43.668  1.00  0.00           H  
ATOM   1201  CG2 VAL    79      41.981  45.469  46.932  1.00  0.00           C  
ATOM   1202 HG21 VAL    79      42.480  44.849  47.677  1.00  0.00           H  
ATOM   1203 HG22 VAL    79      42.651  46.270  46.619  1.00  0.00           H  
ATOM   1204 HG23 VAL    79      41.078  45.900  47.365  1.00  0.00           H  
ATOM   1205  C   VAL    79      39.986  42.819  44.883  1.00  0.00           C  
ATOM   1206  O   VAL    79      38.836  43.128  44.581  1.00  0.00           O  
ATOM   1207  N   PHE    80      40.679  41.868  44.237  1.00  0.00           N  
ATOM   1208  H   PHE    80      41.645  41.734  44.499  1.00  0.00           H  
ATOM   1209  CA  PHE    80      40.157  41.112  43.098  1.00  0.00           C  
ATOM   1210  HA  PHE    80      39.775  41.795  42.339  1.00  0.00           H  
ATOM   1211  CB  PHE    80      41.278  40.261  42.475  1.00  0.00           C  
ATOM   1212  HB2 PHE    80      41.621  39.651  43.311  1.00  0.00           H  
ATOM   1213  HB3 PHE    80      40.956  39.612  41.661  1.00  0.00           H  
ATOM   1214  CG  PHE    80      42.495  41.028  41.967  1.00  0.00           C  
ATOM   1215  CD1 PHE    80      42.350  42.203  41.195  1.00  0.00           C  
ATOM   1216  HD1 PHE    80      41.357  42.618  41.021  1.00  0.00           H  
ATOM   1217  CE1 PHE    80      43.467  42.828  40.659  1.00  0.00           C  
ATOM   1218  HE1 PHE    80      43.348  43.746  40.084  1.00  0.00           H  
ATOM   1219  CZ  PHE    80      44.731  42.289  40.852  1.00  0.00           C  
ATOM   1220  HZ  PHE    80      45.601  42.788  40.426  1.00  0.00           H  
ATOM   1221  CE2 PHE    80      44.891  41.120  41.584  1.00  0.00           C  
ATOM   1222  HE2 PHE    80      45.888  40.703  41.727  1.00  0.00           H  
ATOM   1223  CD2 PHE    80      43.786  40.482  42.133  1.00  0.00           C  
ATOM   1224  HD2 PHE    80      43.914  39.556  42.694  1.00  0.00           H  
ATOM   1225  C   PHE    80      38.912  40.271  43.464  1.00  0.00           C  
ATOM   1226  O   PHE    80      37.922  40.306  42.738  1.00  0.00           O  
ATOM   1227  N   VAL    81      38.955  39.578  44.608  1.00  0.00           N  
ATOM   1228  H   VAL    81      39.820  39.623  45.127  1.00  0.00           H  
ATOM   1229  CA  VAL    81      37.881  38.723  45.120  1.00  0.00           C  
ATOM   1230  HA  VAL    81      37.443  38.061  44.374  1.00  0.00           H  
ATOM   1231  CB  VAL    81      38.415  37.857  46.303  1.00  0.00           C  
ATOM   1232  HB  VAL    81      38.851  38.546  47.026  1.00  0.00           H  
ATOM   1233  CG1 VAL    81      37.350  36.988  46.999  1.00  0.00           C  
ATOM   1234 HG11 VAL    81      36.915  36.298  46.276  1.00  0.00           H  
ATOM   1235 HG12 VAL    81      37.814  36.422  47.807  1.00  0.00           H  
ATOM   1236 HG13 VAL    81      36.568  37.628  47.407  1.00  0.00           H  
ATOM   1237  CG2 VAL    81      39.593  36.967  45.860  1.00  0.00           C  
ATOM   1238 HG21 VAL    81      40.407  37.595  45.496  1.00  0.00           H  
ATOM   1239 HG22 VAL    81      39.942  36.377  46.707  1.00  0.00           H  
ATOM   1240 HG23 VAL    81      39.265  36.300  45.063  1.00  0.00           H  
ATOM   1241  C   VAL    81      36.645  39.533  45.565  1.00  0.00           C  
ATOM   1242  O   VAL    81      35.522  39.152  45.229  1.00  0.00           O  
ATOM   1243  N   ARG    82      36.877  40.659  46.260  1.00  0.00           N  
ATOM   1244  H   ARG    82      37.824  40.790  46.585  1.00  0.00           H  
ATOM   1245  CA  ARG    82      35.866  41.649  46.646  1.00  0.00           C  
ATOM   1246  HA  ARG    82      35.134  41.209  47.323  1.00  0.00           H  
ATOM   1247  CB  ARG    82      36.569  42.813  47.371  1.00  0.00           C  
ATOM   1248  HB2 ARG    82      37.101  42.374  48.215  1.00  0.00           H  
ATOM   1249  HB3 ARG    82      37.289  43.227  46.665  1.00  0.00           H  
ATOM   1250  CG  ARG    82      35.641  43.936  47.876  1.00  0.00           C  
ATOM   1251  HG2 ARG    82      34.864  44.098  47.129  1.00  0.00           H  
ATOM   1252  HG3 ARG    82      35.185  43.607  48.810  1.00  0.00           H  
ATOM   1253  CD  ARG    82      36.400  45.244  48.113  1.00  0.00           C  
ATOM   1254  HD2 ARG    82      35.752  45.953  48.628  1.00  0.00           H  
ATOM   1255  HD3 ARG    82      37.282  45.048  48.723  1.00  0.00           H  
ATOM   1256  NE  ARG    82      36.831  45.839  46.840  1.00  0.00           N  
ATOM   1257  HE  ARG    82      36.420  45.408  46.025  1.00  0.00           H  
ATOM   1258  CZ  ARG    82      37.685  46.845  46.664  1.00  0.00           C  
ATOM   1259  NH1 ARG    82      38.283  47.457  47.683  1.00  0.00           N  
ATOM   1260 HH11 ARG    82      38.093  47.159  48.629  1.00  0.00           H  
ATOM   1261 HH12 ARG    82      38.925  48.217  47.506  1.00  0.00           H  
ATOM   1262  NH2 ARG    82      37.912  47.226  45.420  1.00  0.00           N  
ATOM   1263 HH21 ARG    82      37.444  46.756  44.658  1.00  0.00           H  
ATOM   1264 HH22 ARG    82      38.553  47.985  45.237  1.00  0.00           H  
ATOM   1265  C   ARG    82      35.055  42.123  45.405  1.00  0.00           C  
ATOM   1266  O   ARG    82      33.822  42.126  45.449  1.00  0.00           O  
ATOM   1267  N   ASP    83      35.763  42.486  44.324  1.00  0.00           N  
ATOM   1268  H   ASP    83      36.758  42.572  44.474  1.00  0.00           H  
ATOM   1269  CA  ASP    83      35.196  43.026  43.077  1.00  0.00           C  
ATOM   1270  HA  ASP    83      34.345  43.655  43.340  1.00  0.00           H  
ATOM   1271  CB  ASP    83      36.189  43.864  42.240  1.00  0.00           C  
ATOM   1272  HB2 ASP    83      36.990  43.165  41.999  1.00  0.00           H  
ATOM   1273  HB3 ASP    83      35.703  44.190  41.321  1.00  0.00           H  
ATOM   1274  CG  ASP    83      36.778  45.086  42.971  1.00  0.00           C  
ATOM   1275  OD1 ASP    83      36.404  45.377  44.132  1.00  0.00           O  
ATOM   1276  OD2 ASP    83      37.584  45.809  42.350  1.00  0.00           O  
ATOM   1277  C   ASP    83      34.397  41.974  42.293  1.00  0.00           C  
ATOM   1278  O   ASP    83      33.288  42.292  41.854  1.00  0.00           O  
ATOM   1279  N   VAL    84      34.900  40.730  42.183  1.00  0.00           N  
ATOM   1280  H   VAL    84      35.866  40.599  42.449  1.00  0.00           H  
ATOM   1281  CA  VAL    84      34.171  39.584  41.606  1.00  0.00           C  
ATOM   1282  HA  VAL    84      33.821  39.805  40.598  1.00  0.00           H  
ATOM   1283  CB  VAL    84      35.035  38.288  41.560  1.00  0.00           C  
ATOM   1284  HB  VAL    84      35.501  38.187  42.541  1.00  0.00           H  
ATOM   1285  CG1 VAL    84      34.256  36.996  41.225  1.00  0.00           C  
ATOM   1286 HG11 VAL    84      33.791  37.096  40.245  1.00  0.00           H  
ATOM   1287 HG12 VAL    84      34.942  36.149  41.216  1.00  0.00           H  
ATOM   1288 HG13 VAL    84      33.485  36.831  41.978  1.00  0.00           H  
ATOM   1289  CG2 VAL    84      36.179  38.449  40.546  1.00  0.00           C  
ATOM   1290 HG21 VAL    84      36.810  39.288  40.840  1.00  0.00           H  
ATOM   1291 HG22 VAL    84      36.776  37.537  40.523  1.00  0.00           H  
ATOM   1292 HG23 VAL    84      35.764  38.636  39.556  1.00  0.00           H  
ATOM   1293  C   VAL    84      32.836  39.328  42.355  1.00  0.00           C  
ATOM   1294  O   VAL    84      31.797  39.241  41.699  1.00  0.00           O  
ATOM   1295  N   LEU    85      32.865  39.282  43.699  1.00  0.00           N  
ATOM   1296  H   LEU    85      33.774  39.264  44.140  1.00  0.00           H  
ATOM   1297  CA  LEU    85      31.676  39.095  44.545  1.00  0.00           C  
ATOM   1298  HA  LEU    85      31.121  38.220  44.208  1.00  0.00           H  
ATOM   1299  CB  LEU    85      32.080  38.885  46.020  1.00  0.00           C  
ATOM   1300  HB2 LEU    85      32.855  39.634  46.183  1.00  0.00           H  
ATOM   1301  HB3 LEU    85      31.244  39.076  46.693  1.00  0.00           H  
ATOM   1302  CG  LEU    85      32.657  37.477  46.301  1.00  0.00           C  
ATOM   1303  HG  LEU    85      33.404  37.253  45.540  1.00  0.00           H  
ATOM   1304  CD1 LEU    85      33.306  37.397  47.696  1.00  0.00           C  
ATOM   1305 HD11 LEU    85      32.560  37.620  48.458  1.00  0.00           H  
ATOM   1306 HD12 LEU    85      33.700  36.394  47.857  1.00  0.00           H  
ATOM   1307 HD13 LEU    85      34.119  38.120  47.761  1.00  0.00           H  
ATOM   1308  CD2 LEU    85      31.596  36.373  46.125  1.00  0.00           C  
ATOM   1309 HD21 LEU    85      31.221  36.389  45.102  1.00  0.00           H  
ATOM   1310 HD22 LEU    85      32.044  35.401  46.332  1.00  0.00           H  
ATOM   1311 HD23 LEU    85      30.772  36.547  46.817  1.00  0.00           H  
ATOM   1312  C   LEU    85      30.629  40.207  44.368  1.00  0.00           C  
ATOM   1313  O   LEU    85      29.448  39.887  44.246  1.00  0.00           O  
ATOM   1314  N   GLN    86      31.063  41.474  44.278  1.00  0.00           N  
ATOM   1315  H   GLN    86      32.028  41.664  44.508  1.00  0.00           H  
ATOM   1316  CA  GLN    86      30.183  42.609  43.978  1.00  0.00           C  
ATOM   1317  HA  GLN    86      29.368  42.649  44.700  1.00  0.00           H  
ATOM   1318  CB  GLN    86      30.978  43.935  44.056  1.00  0.00           C  
ATOM   1319  HB2 GLN    86      31.472  43.958  45.027  1.00  0.00           H  
ATOM   1320  HB3 GLN    86      31.730  43.907  43.267  1.00  0.00           H  
ATOM   1321  CG  GLN    86      30.106  45.201  43.892  1.00  0.00           C  
ATOM   1322  HG2 GLN    86      29.555  45.082  42.959  1.00  0.00           H  
ATOM   1323  HG3 GLN    86      29.404  45.273  44.722  1.00  0.00           H  
ATOM   1324  CD  GLN    86      30.913  46.498  43.821  1.00  0.00           C  
ATOM   1325  OE1 GLN    86      31.946  46.648  44.469  1.00  0.00           O  
ATOM   1326  NE2 GLN    86      30.422  47.465  43.057  1.00  0.00           N  
ATOM   1327 HE21 GLN    86      30.918  48.342  42.977  1.00  0.00           H  
ATOM   1328 HE22 GLN    86      29.555  47.320  42.559  1.00  0.00           H  
ATOM   1329  C   GLN    86      29.463  42.437  42.618  1.00  0.00           C  
ATOM   1330  O   GLN    86      28.251  42.649  42.550  1.00  0.00           O  
ATOM   1331  N   HID    87      30.202  42.038  41.571  1.00  0.00           N  
ATOM   1332  H   HID    87      31.202  41.970  41.698  1.00  0.00           H  
ATOM   1333  CA  HID    87      29.654  41.810  40.228  1.00  0.00           C  
ATOM   1334  HA  HID    87      29.049  42.666  39.928  1.00  0.00           H  
ATOM   1335  CB  HID    87      30.789  41.624  39.199  1.00  0.00           C  
ATOM   1336  HB2 HID    87      31.634  42.279  39.411  1.00  0.00           H  
ATOM   1337  HB3 HID    87      31.115  40.585  39.243  1.00  0.00           H  
ATOM   1338  CG  HID    87      30.383  41.890  37.764  1.00  0.00           C  
ATOM   1339  ND1 HID    87      31.279  41.846  36.708  1.00  0.00           N  
ATOM   1340  HD1 HID    87      32.258  41.601  36.759  1.00  0.00           H  
ATOM   1341  CE1 HID    87      30.612  42.188  35.603  1.00  0.00           C  
ATOM   1342  HE1 HID    87      31.196  42.215  34.683  1.00  0.00           H  
ATOM   1343  NE2 HID    87      29.330  42.439  35.827  1.00  0.00           N  
ATOM   1344  CD2 HID    87      29.176  42.248  37.199  1.00  0.00           C  
ATOM   1345  HD2 HID    87      28.199  42.387  37.662  1.00  0.00           H  
ATOM   1346  C   HID    87      28.657  40.631  40.197  1.00  0.00           C  
ATOM   1347  O   HID    87      27.544  40.791  39.689  1.00  0.00           O  
ATOM   1348  N   VAL    88      29.049  39.491  40.785  1.00  0.00           N  
ATOM   1349  H   VAL    88      30.015  39.452  41.080  1.00  0.00           H  
ATOM   1350  CA  VAL    88      28.228  38.286  40.934  1.00  0.00           C  
ATOM   1351  HA  VAL    88      27.822  37.901  39.999  1.00  0.00           H  
ATOM   1352  CB  VAL    88      29.043  37.148  41.630  1.00  0.00           C  
ATOM   1353  HB  VAL    88      29.630  37.633  42.410  1.00  0.00           H  
ATOM   1354  CG1 VAL    88      28.221  35.998  42.245  1.00  0.00           C  
ATOM   1355 HG11 VAL    88      27.635  35.512  41.465  1.00  0.00           H  
ATOM   1356 HG12 VAL    88      28.895  35.271  42.698  1.00  0.00           H  
ATOM   1357 HG13 VAL    88      27.552  36.396  43.008  1.00  0.00           H  
ATOM   1358  CG2 VAL    88      30.103  36.558  40.680  1.00  0.00           C  
ATOM   1359 HG21 VAL    88      30.795  37.343  40.375  1.00  0.00           H  
ATOM   1360 HG22 VAL    88      30.653  35.769  41.193  1.00  0.00           H  
ATOM   1361 HG23 VAL    88      29.612  36.144  39.799  1.00  0.00           H  
ATOM   1362  C   VAL    88      26.904  38.570  41.680  1.00  0.00           C  
ATOM   1363  O   VAL    88      25.843  38.191  41.181  1.00  0.00           O  
ATOM   1364  N   ASP    89      26.977  39.287  42.812  1.00  0.00           N  
ATOM   1365  H   ASP    89      27.896  39.444  43.201  1.00  0.00           H  
ATOM   1366  CA  ASP    89      25.810  39.699  43.599  1.00  0.00           C  
ATOM   1367  HA  ASP    89      25.191  38.815  43.751  1.00  0.00           H  
ATOM   1368  CB  ASP    89      26.132  40.323  44.984  1.00  0.00           C  
ATOM   1369  HB2 ASP    89      26.861  41.074  44.678  1.00  0.00           H  
ATOM   1370  HB3 ASP    89      25.268  40.816  45.429  1.00  0.00           H  
ATOM   1371  CG  ASP    89      26.768  39.385  46.011  1.00  0.00           C  
ATOM   1372  OD1 ASP    89      26.593  38.153  45.918  1.00  0.00           O  
ATOM   1373  OD2 ASP    89      27.316  39.894  47.012  1.00  0.00           O  
ATOM   1374  C   ASP    89      24.836  40.599  42.832  1.00  0.00           C  
ATOM   1375  O   ASP    89      23.623  40.397  42.933  1.00  0.00           O  
ATOM   1376  N   SER    90      25.365  41.553  42.057  1.00  0.00           N  
ATOM   1377  H   SER    90      26.354  41.739  42.142  1.00  0.00           H  
ATOM   1378  CA  SER    90      24.569  42.423  41.195  1.00  0.00           C  
ATOM   1379  HA  SER    90      23.770  42.891  41.770  1.00  0.00           H  
ATOM   1380  CB  SER    90      25.463  43.531  40.601  1.00  0.00           C  
ATOM   1381  HB2 SER    90      26.392  43.086  40.244  1.00  0.00           H  
ATOM   1382  HB3 SER    90      24.942  44.000  39.767  1.00  0.00           H  
ATOM   1383  OG  SER    90      25.756  44.511  41.586  1.00  0.00           O  
ATOM   1384  HG  SER    90      26.312  45.193  41.203  1.00  0.00           H  
ATOM   1385  C   SER    90      23.795  41.661  40.107  1.00  0.00           C  
ATOM   1386  O   SER    90      22.607  41.921  39.914  1.00  0.00           O  
ATOM   1387  N   MET    91      24.460  40.702  39.452  1.00  0.00           N  
ATOM   1388  H   MET    91      25.452  40.603  39.612  1.00  0.00           H  
ATOM   1389  CA  MET    91      23.836  39.864  38.433  1.00  0.00           C  
ATOM   1390  HA  MET    91      23.243  40.482  37.759  1.00  0.00           H  
ATOM   1391  CB  MET    91      24.911  39.128  37.609  1.00  0.00           C  
ATOM   1392  HB2 MET    91      25.591  38.649  38.314  1.00  0.00           H  
ATOM   1393  HB3 MET    91      24.403  38.365  37.019  1.00  0.00           H  
ATOM   1394  CG  MET    91      25.710  40.050  36.674  1.00  0.00           C  
ATOM   1395  HG2 MET    91      26.179  40.803  37.308  1.00  0.00           H  
ATOM   1396  HG3 MET    91      26.481  39.432  36.214  1.00  0.00           H  
ATOM   1397  SD  MET    91      24.751  40.880  35.370  1.00  0.00           S  
ATOM   1398  CE  MET    91      24.342  39.462  34.316  1.00  0.00           C  
ATOM   1399  HE1 MET    91      23.768  38.735  34.891  1.00  0.00           H  
ATOM   1400  HE2 MET    91      23.752  39.800  33.465  1.00  0.00           H  
ATOM   1401  HE3 MET    91      25.261  38.997  33.959  1.00  0.00           H  
ATOM   1402  C   MET    91      22.809  38.876  39.010  1.00  0.00           C  
ATOM   1403  O   MET    91      21.740  38.710  38.419  1.00  0.00           O  
ATOM   1404  N   GLN    92      23.110  38.276  40.171  1.00  0.00           N  
ATOM   1405  H   GLN    92      24.047  38.381  40.533  1.00  0.00           H  
ATOM   1406  CA  GLN    92      22.182  37.401  40.889  1.00  0.00           C  
ATOM   1407  HA  GLN    92      21.869  36.590  40.232  1.00  0.00           H  
ATOM   1408  CB  GLN    92      22.840  36.792  42.144  1.00  0.00           C  
ATOM   1409  HB2 GLN    92      23.434  37.581  42.606  1.00  0.00           H  
ATOM   1410  HB3 GLN    92      22.033  36.503  42.818  1.00  0.00           H  
ATOM   1411  CG  GLN    92      23.735  35.574  41.866  1.00  0.00           C  
ATOM   1412  HG2 GLN    92      23.210  34.879  41.211  1.00  0.00           H  
ATOM   1413  HG3 GLN    92      24.661  35.893  41.388  1.00  0.00           H  
ATOM   1414  CD  GLN    92      24.081  34.852  43.168  1.00  0.00           C  
ATOM   1415  OE1 GLN    92      23.213  34.256  43.803  1.00  0.00           O  
ATOM   1416  NE2 GLN    92      25.337  34.901  43.581  1.00  0.00           N  
ATOM   1417 HE21 GLN    92      25.603  34.436  44.437  1.00  0.00           H  
ATOM   1418 HE22 GLN    92      26.025  35.404  43.038  1.00  0.00           H  
ATOM   1419  C   GLN    92      20.855  38.068  41.286  1.00  0.00           C  
ATOM   1420  O   GLN    92      19.822  37.402  41.280  1.00  0.00           O  
ATOM   1421  N   LYS    93      20.895  39.361  41.626  1.00  0.00           N  
ATOM   1422  H   LYS    93      21.801  39.796  41.723  1.00  0.00           H  
ATOM   1423  CA  LYS    93      19.713  40.133  41.998  1.00  0.00           C  
ATOM   1424  HA  LYS    93      19.097  39.580  42.707  1.00  0.00           H  
ATOM   1425  CB  LYS    93      20.179  41.450  42.668  1.00  0.00           C  
ATOM   1426  HB2 LYS    93      20.848  41.154  43.476  1.00  0.00           H  
ATOM   1427  HB3 LYS    93      20.745  41.988  41.908  1.00  0.00           H  
ATOM   1428  CG  LYS    93      19.069  42.366  43.228  1.00  0.00           C  
ATOM   1429  HG2 LYS    93      18.223  41.727  43.481  1.00  0.00           H  
ATOM   1430  HG3 LYS    93      19.460  42.826  44.136  1.00  0.00           H  
ATOM   1431  CD  LYS    93      18.607  43.469  42.251  1.00  0.00           C  
ATOM   1432  HD2 LYS    93      19.465  44.118  42.074  1.00  0.00           H  
ATOM   1433  HD3 LYS    93      18.328  42.974  41.321  1.00  0.00           H  
ATOM   1434  CE  LYS    93      17.421  44.313  42.760  1.00  0.00           C  
ATOM   1435  HE2 LYS    93      17.124  44.984  41.954  1.00  0.00           H  
ATOM   1436  HE3 LYS    93      16.602  43.630  42.984  1.00  0.00           H  
ATOM   1437  NZ  LYS    93      17.744  45.102  43.962  1.00  0.00           N  
ATOM   1438  HZ1 LYS    93      18.503  45.736  43.755  1.00  0.00           H  
ATOM   1439  HZ2 LYS    93      16.932  45.631  44.246  1.00  0.00           H  
ATOM   1440  HZ3 LYS    93      18.019  44.480  44.709  1.00  0.00           H  
ATOM   1441  C   LYS    93      18.749  40.347  40.808  1.00  0.00           C  
ATOM   1442  O   LYS    93      17.534  40.318  41.010  1.00  0.00           O  
ATOM   1443  N   ASP    94      19.292  40.530  39.594  1.00  0.00           N  
ATOM   1444  H   ASP    94      20.291  40.676  39.557  1.00  0.00           H  
ATOM   1445  CA  ASP    94      18.518  40.670  38.347  1.00  0.00           C  
ATOM   1446  HA  ASP    94      17.608  41.222  38.580  1.00  0.00           H  
ATOM   1447  CB  ASP    94      19.266  41.407  37.206  1.00  0.00           C  
ATOM   1448  HB2 ASP    94      20.192  40.832  37.182  1.00  0.00           H  
ATOM   1449  HB3 ASP    94      18.754  41.309  36.249  1.00  0.00           H  
ATOM   1450  CG  ASP    94      19.588  42.879  37.463  1.00  0.00           C  
ATOM   1451  OD1 ASP    94      18.897  43.525  38.277  1.00  0.00           O  
ATOM   1452  OD2 ASP    94      20.442  43.418  36.731  1.00  0.00           O  
ATOM   1453  C   ASP    94      17.971  39.330  37.836  1.00  0.00           C  
ATOM   1454  O   ASP    94      16.908  39.316  37.215  1.00  0.00           O  
ATOM   1455  N   TYR    95      18.682  38.232  38.115  1.00  0.00           N  
ATOM   1456  H   TYR    95      19.535  38.370  38.639  1.00  0.00           H  
ATOM   1457  CA  TYR    95      18.359  36.879  37.658  1.00  0.00           C  
ATOM   1458  HA  TYR    95      17.367  36.847  37.208  1.00  0.00           H  
ATOM   1459  CB  TYR    95      19.400  36.468  36.590  1.00  0.00           C  
ATOM   1460  HB2 TYR    95      20.390  36.571  37.035  1.00  0.00           H  
ATOM   1461  HB3 TYR    95      19.207  35.417  36.373  1.00  0.00           H  
ATOM   1462  CG  TYR    95      19.338  37.271  35.300  1.00  0.00           C  
ATOM   1463  CD1 TYR    95      18.412  36.921  34.296  1.00  0.00           C  
ATOM   1464  HD1 TYR    95      17.767  36.054  34.433  1.00  0.00           H  
ATOM   1465  CE1 TYR    95      18.320  37.689  33.119  1.00  0.00           C  
ATOM   1466  HE1 TYR    95      17.608  37.411  32.342  1.00  0.00           H  
ATOM   1467  CZ  TYR    95      19.150  38.813  32.944  1.00  0.00           C  
ATOM   1468  OH  TYR    95      19.038  39.564  31.811  1.00  0.00           O  
ATOM   1469  HH  TYR    95      18.367  39.236  31.208  1.00  0.00           H  
ATOM   1470  CE2 TYR    95      20.087  39.157  33.939  1.00  0.00           C  
ATOM   1471  HE2 TYR    95      20.735  40.023  33.802  1.00  0.00           H  
ATOM   1472  CD2 TYR    95      20.186  38.382  35.110  1.00  0.00           C  
ATOM   1473  HD2 TYR    95      20.920  38.640  35.874  1.00  0.00           H  
ATOM   1474  C   TYR    95      18.313  35.889  38.847  1.00  0.00           C  
ATOM   1475  O   TYR    95      19.183  35.017  38.939  1.00  0.00           O  
ATOM   1476  N   PRO    96      17.339  36.052  39.775  1.00  0.00           N  
ATOM   1477  CD  PRO    96      16.242  37.026  39.736  1.00  0.00           C  
ATOM   1478  HD2 PRO    96      15.789  36.994  38.745  1.00  0.00           H  
ATOM   1479  HD3 PRO    96      16.656  38.018  39.914  1.00  0.00           H  
ATOM   1480  CG  PRO    96      15.279  36.593  40.834  1.00  0.00           C  
ATOM   1481  HG2 PRO    96      14.543  35.884  40.456  1.00  0.00           H  
ATOM   1482  HG3 PRO    96      14.767  37.451  41.269  1.00  0.00           H  
ATOM   1483  CB  PRO    96      16.206  35.942  41.849  1.00  0.00           C  
ATOM   1484  HB2 PRO    96      15.670  35.208  42.451  1.00  0.00           H  
ATOM   1485  HB3 PRO    96      16.670  36.679  42.504  1.00  0.00           H  
ATOM   1486  CA  PRO    96      17.284  35.239  41.003  1.00  0.00           C  
ATOM   1487  HA  PRO    96      18.261  35.307  41.483  1.00  0.00           H  
ATOM   1488  C   PRO    96      16.942  33.770  40.752  1.00  0.00           C  
ATOM   1489  O   PRO    96      16.091  33.453  39.920  1.00  0.00           O  
ATOM   1490  N   GLY    97      17.613  32.903  41.510  1.00  0.00           N  
ATOM   1491  H   GLY    97      18.336  33.266  42.115  1.00  0.00           H  
ATOM   1492  CA  GLY    97      17.364  31.468  41.515  1.00  0.00           C  
ATOM   1493  HA2 GLY    97      17.671  31.070  42.482  1.00  0.00           H  
ATOM   1494  HA3 GLY    97      16.295  31.305  41.379  1.00  0.00           H  
ATOM   1495  C   GLY    97      18.124  30.733  40.411  1.00  0.00           C  
ATOM   1496  O   GLY    97      18.098  29.502  40.387  1.00  0.00           O  
ATOM   1497  N   LEU    98      18.817  31.451  39.519  1.00  0.00           N  
ATOM   1498  H   LEU    98      18.730  32.457  39.523  1.00  0.00           H  
ATOM   1499  CA  LEU    98      19.683  30.838  38.525  1.00  0.00           C  
ATOM   1500  HA  LEU    98      19.199  29.956  38.106  1.00  0.00           H  
ATOM   1501  CB  LEU    98      19.976  31.834  37.377  1.00  0.00           C  
ATOM   1502  HB2 LEU    98      20.272  32.740  37.907  1.00  0.00           H  
ATOM   1503  HB3 LEU    98      20.816  31.470  36.785  1.00  0.00           H  
ATOM   1504  CG  LEU    98      18.786  32.149  36.443  1.00  0.00           C  
ATOM   1505  HG  LEU    98      18.037  32.715  36.997  1.00  0.00           H  
ATOM   1506  CD1 LEU    98      19.264  32.976  35.235  1.00  0.00           C  
ATOM   1507 HD11 LEU    98      20.013  32.411  34.681  1.00  0.00           H  
ATOM   1508 HD12 LEU    98      18.417  33.192  34.584  1.00  0.00           H  
ATOM   1509 HD13 LEU    98      19.701  33.912  35.585  1.00  0.00           H  
ATOM   1510  CD2 LEU    98      18.025  30.899  35.961  1.00  0.00           C  
ATOM   1511 HD21 LEU    98      17.627  30.361  36.821  1.00  0.00           H  
ATOM   1512 HD22 LEU    98      17.205  31.201  35.310  1.00  0.00           H  
ATOM   1513 HD23 LEU    98      18.705  30.249  35.410  1.00  0.00           H  
ATOM   1514  C   LEU    98      21.014  30.401  39.177  1.00  0.00           C  
ATOM   1515  O   LEU    98      21.602  31.200  39.912  1.00  0.00           O  
ATOM   1516  N   PRO    99      21.469  29.158  38.896  1.00  0.00           N  
ATOM   1517  CD  PRO    99      20.713  28.111  38.197  1.00  0.00           C  
ATOM   1518  HD2 PRO    99      20.654  28.376  37.141  1.00  0.00           H  
ATOM   1519  HD3 PRO    99      19.709  28.071  38.619  1.00  0.00           H  
ATOM   1520  CG  PRO    99      21.489  26.832  38.433  1.00  0.00           C  
ATOM   1521  HG2 PRO    99      21.362  26.132  37.608  1.00  0.00           H  
ATOM   1522  HG3 PRO    99      21.190  26.352  39.365  1.00  0.00           H  
ATOM   1523  CB  PRO    99      22.912  27.334  38.517  1.00  0.00           C  
ATOM   1524  HB2 PRO    99      23.322  27.458  37.515  1.00  0.00           H  
ATOM   1525  HB3 PRO    99      23.547  26.655  39.087  1.00  0.00           H  
ATOM   1526  CA  PRO    99      22.835  28.706  39.227  1.00  0.00           C  
ATOM   1527  HA  PRO    99      22.893  28.644  40.314  1.00  0.00           H  
ATOM   1528  C   PRO    99      23.963  29.623  38.704  1.00  0.00           C  
ATOM   1529  O   PRO    99      23.837  30.157  37.598  1.00  0.00           O  
ATOM   1530  N   VAL   100      25.042  29.760  39.487  1.00  0.00           N  
ATOM   1531  H   VAL   100      25.044  29.288  40.380  1.00  0.00           H  
ATOM   1532  CA  VAL   100      26.206  30.569  39.128  1.00  0.00           C  
ATOM   1533  HA  VAL   100      26.079  31.034  38.151  1.00  0.00           H  
ATOM   1534  CB  VAL   100      26.494  31.683  40.175  1.00  0.00           C  
ATOM   1535  HB  VAL   100      26.760  31.196  41.113  1.00  0.00           H  
ATOM   1536  CG1 VAL   100      27.635  32.633  39.747  1.00  0.00           C  
ATOM   1537 HG11 VAL   100      27.370  33.121  38.809  1.00  0.00           H  
ATOM   1538 HG12 VAL   100      27.789  33.388  40.518  1.00  0.00           H  
ATOM   1539 HG13 VAL   100      28.553  32.061  39.611  1.00  0.00           H  
ATOM   1540  CG2 VAL   100      25.239  32.520  40.474  1.00  0.00           C  
ATOM   1541 HG21 VAL   100      24.456  31.873  40.869  1.00  0.00           H  
ATOM   1542 HG22 VAL   100      25.480  33.288  41.210  1.00  0.00           H  
ATOM   1543 HG23 VAL   100      24.891  32.994  39.556  1.00  0.00           H  
ATOM   1544  C   VAL   100      27.455  29.674  39.010  1.00  0.00           C  
ATOM   1545  O   VAL   100      27.733  28.889  39.921  1.00  0.00           O  
ATOM   1546  N   PHE   101      28.184  29.838  37.902  1.00  0.00           N  
ATOM   1547  H   PHE   101      27.760  30.413  37.189  1.00  0.00           H  
ATOM   1548  CA  PHE   101      29.485  29.238  37.624  1.00  0.00           C  
ATOM   1549  HA  PHE   101      29.726  28.492  38.381  1.00  0.00           H  
ATOM   1550  CB  PHE   101      29.453  28.548  36.245  1.00  0.00           C  
ATOM   1551  HB2 PHE   101      29.125  29.180  35.419  1.00  0.00           H  
ATOM   1552  HB3 PHE   101      30.490  28.252  36.086  1.00  0.00           H  
ATOM   1553  CG  PHE   101      28.624  27.278  36.176  1.00  0.00           C  
ATOM   1554  CD1 PHE   101      29.209  26.032  36.486  1.00  0.00           C  
ATOM   1555  HD1 PHE   101      30.274  25.972  36.712  1.00  0.00           H  
ATOM   1556  CE1 PHE   101      28.430  24.883  36.503  1.00  0.00           C  
ATOM   1557  HE1 PHE   101      28.890  23.918  36.716  1.00  0.00           H  
ATOM   1558  CZ  PHE   101      27.067  24.962  36.249  1.00  0.00           C  
ATOM   1559  HZ  PHE   101      26.467  24.052  36.257  1.00  0.00           H  
ATOM   1560  CE2 PHE   101      26.468  26.187  35.986  1.00  0.00           C  
ATOM   1561  HE2 PHE   101      25.395  26.236  35.802  1.00  0.00           H  
ATOM   1562  CD2 PHE   101      27.231  27.346  35.957  1.00  0.00           C  
ATOM   1563  HD2 PHE   101      26.755  28.308  35.765  1.00  0.00           H  
ATOM   1564  C   PHE   101      30.587  30.306  37.671  1.00  0.00           C  
ATOM   1565  O   PHE   101      30.335  31.481  37.394  1.00  0.00           O  
ATOM   1566  N   LEU   102      31.806  29.865  37.974  1.00  0.00           N  
ATOM   1567  H   LEU   102      31.883  28.910  38.294  1.00  0.00           H  
ATOM   1568  CA  LEU   102      33.029  30.645  37.828  1.00  0.00           C  
ATOM   1569  HA  LEU   102      32.794  31.677  37.567  1.00  0.00           H  
ATOM   1570  CB  LEU   102      33.799  30.638  39.171  1.00  0.00           C  
ATOM   1571  HB2 LEU   102      33.861  29.570  39.380  1.00  0.00           H  
ATOM   1572  HB3 LEU   102      34.804  31.045  39.058  1.00  0.00           H  
ATOM   1573  CG  LEU   102      33.085  31.350  40.339  1.00  0.00           C  
ATOM   1574  HG  LEU   102      32.071  30.959  40.422  1.00  0.00           H  
ATOM   1575  CD1 LEU   102      33.836  31.115  41.665  1.00  0.00           C  
ATOM   1576 HD11 LEU   102      34.850  31.506  41.583  1.00  0.00           H  
ATOM   1577 HD12 LEU   102      33.315  31.626  42.474  1.00  0.00           H  
ATOM   1578 HD13 LEU   102      33.875  30.047  41.877  1.00  0.00           H  
ATOM   1579  CD2 LEU   102      32.850  32.847  40.059  1.00  0.00           C  
ATOM   1580 HD21 LEU   102      32.231  32.958  39.169  1.00  0.00           H  
ATOM   1581 HD22 LEU   102      32.345  33.302  40.911  1.00  0.00           H  
ATOM   1582 HD23 LEU   102      33.808  33.342  39.899  1.00  0.00           H  
ATOM   1583  C   LEU   102      33.886  29.943  36.762  1.00  0.00           C  
ATOM   1584  O   LEU   102      33.886  28.713  36.675  1.00  0.00           O  
ATOM   1585  N   LEU   103      34.640  30.730  36.005  1.00  0.00           N  
ATOM   1586  H   LEU   103      34.457  31.720  36.084  1.00  0.00           H  
ATOM   1587  CA  LEU   103      35.660  30.290  35.067  1.00  0.00           C  
ATOM   1588  HA  LEU   103      35.919  29.245  35.234  1.00  0.00           H  
ATOM   1589  CB  LEU   103      35.091  30.436  33.632  1.00  0.00           C  
ATOM   1590  HB2 LEU   103      34.195  29.818  33.695  1.00  0.00           H  
ATOM   1591  HB3 LEU   103      34.806  31.469  33.433  1.00  0.00           H  
ATOM   1592  CG  LEU   103      35.994  29.920  32.485  1.00  0.00           C  
ATOM   1593  HG  LEU   103      36.542  29.046  32.838  1.00  0.00           H  
ATOM   1594  CD1 LEU   103      35.156  29.536  31.247  1.00  0.00           C  
ATOM   1595 HD11 LEU   103      34.609  30.410  30.893  1.00  0.00           H  
ATOM   1596 HD12 LEU   103      35.817  29.177  30.458  1.00  0.00           H  
ATOM   1597 HD13 LEU   103      34.450  28.750  31.515  1.00  0.00           H  
ATOM   1598  CD2 LEU   103      37.131  30.896  32.110  1.00  0.00           C  
ATOM   1599 HD21 LEU   103      37.769  31.062  32.978  1.00  0.00           H  
ATOM   1600 HD22 LEU   103      37.724  30.470  31.300  1.00  0.00           H  
ATOM   1601 HD23 LEU   103      36.704  31.845  31.787  1.00  0.00           H  
ATOM   1602  C   LEU   103      36.871  31.177  35.333  1.00  0.00           C  
ATOM   1603  O   LEU   103      36.707  32.395  35.416  1.00  0.00           O  
ATOM   1604  N   GLY   104      38.048  30.576  35.503  1.00  0.00           N  
ATOM   1605  H   GLY   104      38.121  29.572  35.420  1.00  0.00           H  
ATOM   1606  CA  GLY   104      39.250  31.330  35.809  1.00  0.00           C  
ATOM   1607  HA2 GLY   104      39.129  32.360  35.473  1.00  0.00           H  
ATOM   1608  HA3 GLY   104      39.422  31.318  36.885  1.00  0.00           H  
ATOM   1609  C   GLY   104      40.458  30.717  35.106  1.00  0.00           C  
ATOM   1610  O   GLY   104      40.537  29.498  34.936  1.00  0.00           O  
ATOM   1611  N   HID   105      41.429  31.567  34.758  1.00  0.00           N  
ATOM   1612  H   HID   105      41.230  32.551  34.865  1.00  0.00           H  
ATOM   1613  CA  HID   105      42.714  31.180  34.186  1.00  0.00           C  
ATOM   1614  HA  HID   105      42.866  30.106  34.295  1.00  0.00           H  
ATOM   1615  CB  HID   105      42.744  31.532  32.685  1.00  0.00           C  
ATOM   1616  HB2 HID   105      42.004  30.933  32.154  1.00  0.00           H  
ATOM   1617  HB3 HID   105      42.481  32.587  32.606  1.00  0.00           H  
ATOM   1618  CG  HID   105      44.057  31.355  31.946  1.00  0.00           C  
ATOM   1619  ND1 HID   105      44.873  30.239  32.056  1.00  0.00           N  
ATOM   1620  HD1 HID   105      44.678  29.410  32.599  1.00  0.00           H  
ATOM   1621  CE1 HID   105      45.963  30.453  31.317  1.00  0.00           C  
ATOM   1622  HE1 HID   105      46.717  29.666  31.326  1.00  0.00           H  
ATOM   1623  NE2 HID   105      45.930  31.620  30.686  1.00  0.00           N  
ATOM   1624  CD2 HID   105      44.725  32.199  31.087  1.00  0.00           C  
ATOM   1625  HD2 HID   105      44.444  33.185  30.716  1.00  0.00           H  
ATOM   1626  C   HID   105      43.843  31.868  34.947  1.00  0.00           C  
ATOM   1627  O   HID   105      43.757  33.071  35.187  1.00  0.00           O  
ATOM   1628  N   SER   106      44.874  31.093  35.310  1.00  0.00           N  
ATOM   1629  H   SER   106      44.705  30.100  35.239  1.00  0.00           H  
ATOM   1630  CA  SER   106      46.105  31.542  35.959  1.00  0.00           C  
ATOM   1631  HA  SER   106      46.670  30.693  36.344  1.00  0.00           H  
ATOM   1632  CB  SER   106      46.969  32.277  34.920  1.00  0.00           C  
ATOM   1633  HB2 SER   106      46.902  31.757  33.964  1.00  0.00           H  
ATOM   1634  HB3 SER   106      46.603  33.297  34.805  1.00  0.00           H  
ATOM   1635  OG  SER   106      48.313  32.306  35.345  1.00  0.00           O  
ATOM   1636  HG  SER   106      48.839  32.027  34.574  1.00  0.00           H  
ATOM   1637  C   SER   106      45.765  32.304  37.267  1.00  0.00           C  
ATOM   1638  O   SER   106      45.161  31.696  38.157  1.00  0.00           O  
ATOM   1639  N   MET   107      46.072  33.607  37.359  1.00  0.00           N  
ATOM   1640  H   MET   107      46.703  33.967  36.658  1.00  0.00           H  
ATOM   1641  CA  MET   107      45.646  34.507  38.441  1.00  0.00           C  
ATOM   1642  HA  MET   107      46.054  34.176  39.396  1.00  0.00           H  
ATOM   1643  CB  MET   107      46.168  35.927  38.148  1.00  0.00           C  
ATOM   1644  HB2 MET   107      47.237  35.835  37.956  1.00  0.00           H  
ATOM   1645  HB3 MET   107      45.665  36.265  37.243  1.00  0.00           H  
ATOM   1646  CG  MET   107      45.937  36.947  39.274  1.00  0.00           C  
ATOM   1647  HG2 MET   107      44.883  36.903  39.549  1.00  0.00           H  
ATOM   1648  HG3 MET   107      46.547  36.644  40.125  1.00  0.00           H  
ATOM   1649  SD  MET   107      46.361  38.646  38.813  1.00  0.00           S  
ATOM   1650  CE  MET   107      44.897  39.111  37.843  1.00  0.00           C  
ATOM   1651  HE1 MET   107      44.008  39.038  38.469  1.00  0.00           H  
ATOM   1652  HE2 MET   107      45.007  40.135  37.487  1.00  0.00           H  
ATOM   1653  HE3 MET   107      44.797  38.439  36.990  1.00  0.00           H  
ATOM   1654  C   MET   107      44.125  34.509  38.683  1.00  0.00           C  
ATOM   1655  O   MET   107      43.695  34.484  39.833  1.00  0.00           O  
ATOM   1656  N   GLY   108      43.343  34.462  37.599  1.00  0.00           N  
ATOM   1657  H   GLY   108      43.808  34.467  36.702  1.00  0.00           H  
ATOM   1658  CA  GLY   108      41.885  34.405  37.623  1.00  0.00           C  
ATOM   1659  HA2 GLY   108      41.510  35.231  38.227  1.00  0.00           H  
ATOM   1660  HA3 GLY   108      41.511  34.502  36.604  1.00  0.00           H  
ATOM   1661  C   GLY   108      41.385  33.093  38.212  1.00  0.00           C  
ATOM   1662  O   GLY   108      40.276  33.031  38.743  1.00  0.00           O  
ATOM   1663  N   GLY   109      42.223  32.058  38.134  1.00  0.00           N  
ATOM   1664  H   GLY   109      43.080  32.204  37.620  1.00  0.00           H  
ATOM   1665  CA  GLY   109      41.992  30.763  38.725  1.00  0.00           C  
ATOM   1666  HA2 GLY   109      40.991  30.422  38.464  1.00  0.00           H  
ATOM   1667  HA3 GLY   109      42.728  30.056  38.342  1.00  0.00           H  
ATOM   1668  C   GLY   109      42.113  30.831  40.245  1.00  0.00           C  
ATOM   1669  O   GLY   109      41.239  30.329  40.948  1.00  0.00           O  
ATOM   1670  N   ALA   110      43.158  31.502  40.748  1.00  0.00           N  
ATOM   1671  H   ALA   110      43.869  31.826  40.107  1.00  0.00           H  
ATOM   1672  CA  ALA   110      43.342  31.759  42.173  1.00  0.00           C  
ATOM   1673  HA  ALA   110      43.336  30.815  42.718  1.00  0.00           H  
ATOM   1674  CB  ALA   110      44.693  32.453  42.409  1.00  0.00           C  
ATOM   1675  HB1 ALA   110      44.711  33.404  41.877  1.00  0.00           H  
ATOM   1676  HB2 ALA   110      44.829  32.631  43.476  1.00  0.00           H  
ATOM   1677  HB3 ALA   110      45.498  31.817  42.042  1.00  0.00           H  
ATOM   1678  C   ALA   110      42.198  32.638  42.738  1.00  0.00           C  
ATOM   1679  O   ALA   110      41.668  32.311  43.798  1.00  0.00           O  
ATOM   1680  N   ILE   111      41.803  33.699  42.007  1.00  0.00           N  
ATOM   1681  H   ILE   111      42.384  33.944  41.218  1.00  0.00           H  
ATOM   1682  CA  ILE   111      40.669  34.580  42.341  1.00  0.00           C  
ATOM   1683  HA  ILE   111      40.762  34.966  43.356  1.00  0.00           H  
ATOM   1684  CB  ILE   111      40.510  35.770  41.345  1.00  0.00           C  
ATOM   1685  HB  ILE   111      40.507  35.348  40.340  1.00  0.00           H  
ATOM   1686  CG2 ILE   111      39.227  36.607  41.556  1.00  0.00           C  
ATOM   1687 HG21 ILE   111      39.230  37.030  42.561  1.00  0.00           H  
ATOM   1688 HG22 ILE   111      39.194  37.413  40.823  1.00  0.00           H  
ATOM   1689 HG23 ILE   111      38.352  35.969  41.433  1.00  0.00           H  
ATOM   1690  CG1 ILE   111      41.745  36.700  41.399  1.00  0.00           C  
ATOM   1691 HG12 ILE   111      41.611  37.353  42.261  1.00  0.00           H  
ATOM   1692 HG13 ILE   111      42.614  36.062  41.559  1.00  0.00           H  
ATOM   1693  CD1 ILE   111      41.961  37.553  40.139  1.00  0.00           C  
ATOM   1694 HD11 ILE   111      41.093  38.192  39.979  1.00  0.00           H  
ATOM   1695 HD12 ILE   111      42.849  38.173  40.267  1.00  0.00           H  
ATOM   1696 HD13 ILE   111      42.096  36.900  39.277  1.00  0.00           H  
ATOM   1697  C   ILE   111      39.354  33.770  42.459  1.00  0.00           C  
ATOM   1698  O   ILE   111      38.677  33.901  43.473  1.00  0.00           O  
ATOM   1699  N   ALA   112      39.048  32.901  41.480  1.00  0.00           N  
ATOM   1700  H   ALA   112      39.628  32.912  40.653  1.00  0.00           H  
ATOM   1701  CA  ALA   112      37.874  32.019  41.496  1.00  0.00           C  
ATOM   1702  HA  ALA   112      37.002  32.666  41.586  1.00  0.00           H  
ATOM   1703  CB  ALA   112      37.784  31.254  40.164  1.00  0.00           C  
ATOM   1704  HB1 ALA   112      38.647  30.595  40.064  1.00  0.00           H  
ATOM   1705  HB2 ALA   112      36.870  30.660  40.146  1.00  0.00           H  
ATOM   1706  HB3 ALA   112      37.772  31.964  39.337  1.00  0.00           H  
ATOM   1707  C   ALA   112      37.845  31.049  42.694  1.00  0.00           C  
ATOM   1708  O   ALA   112      36.804  30.936  43.342  1.00  0.00           O  
ATOM   1709  N   ILE   113      38.986  30.408  42.998  1.00  0.00           N  
ATOM   1710  H   ILE   113      39.756  30.494  42.350  1.00  0.00           H  
ATOM   1711  CA  ILE   113      39.153  29.533  44.165  1.00  0.00           C  
ATOM   1712  HA  ILE   113      38.397  28.750  44.206  1.00  0.00           H  
ATOM   1713  CB  ILE   113      40.579  28.885  44.219  1.00  0.00           C  
ATOM   1714  HB  ILE   113      41.284  29.679  43.971  1.00  0.00           H  
ATOM   1715  CG2 ILE   113      40.979  28.243  45.572  1.00  0.00           C  
ATOM   1716 HG21 ILE   113      40.275  27.449  45.820  1.00  0.00           H  
ATOM   1717 HG22 ILE   113      41.983  27.827  45.494  1.00  0.00           H  
ATOM   1718 HG23 ILE   113      40.961  29.002  46.354  1.00  0.00           H  
ATOM   1719  CG1 ILE   113      40.764  27.844  43.091  1.00  0.00           C  
ATOM   1720 HG12 ILE   113      40.251  26.935  43.404  1.00  0.00           H  
ATOM   1721 HG13 ILE   113      40.281  28.245  42.200  1.00  0.00           H  
ATOM   1722  CD1 ILE   113      42.235  27.520  42.774  1.00  0.00           C  
ATOM   1723 HD11 ILE   113      42.719  27.119  43.664  1.00  0.00           H  
ATOM   1724 HD12 ILE   113      42.281  26.782  41.973  1.00  0.00           H  
ATOM   1725 HD13 ILE   113      42.748  28.429  42.460  1.00  0.00           H  
ATOM   1726  C   ILE   113      38.867  30.283  45.485  1.00  0.00           C  
ATOM   1727  O   ILE   113      38.094  29.797  46.315  1.00  0.00           O  
ATOM   1728  N   LEU   114      39.462  31.473  45.634  1.00  0.00           N  
ATOM   1729  H   LEU   114      40.161  31.739  44.956  1.00  0.00           H  
ATOM   1730  CA  LEU   114      39.256  32.338  46.790  1.00  0.00           C  
ATOM   1731  HA  LEU   114      39.334  31.755  47.708  1.00  0.00           H  
ATOM   1732  CB  LEU   114      40.321  33.452  46.822  1.00  0.00           C  
ATOM   1733  HB2 LEU   114      40.253  33.854  45.811  1.00  0.00           H  
ATOM   1734  HB3 LEU   114      40.085  34.236  47.541  1.00  0.00           H  
ATOM   1735  CG  LEU   114      41.757  32.936  47.075  1.00  0.00           C  
ATOM   1736  HG  LEU   114      41.983  32.165  46.339  1.00  0.00           H  
ATOM   1737  CD1 LEU   114      42.793  34.074  46.961  1.00  0.00           C  
ATOM   1738 HD11 LEU   114      42.569  34.846  47.698  1.00  0.00           H  
ATOM   1739 HD12 LEU   114      43.792  33.677  47.145  1.00  0.00           H  
ATOM   1740 HD13 LEU   114      42.752  34.505  45.961  1.00  0.00           H  
ATOM   1741  CD2 LEU   114      41.874  32.170  48.405  1.00  0.00           C  
ATOM   1742 HD21 LEU   114      41.204  31.311  48.390  1.00  0.00           H  
ATOM   1743 HD22 LEU   114      42.900  31.827  48.539  1.00  0.00           H  
ATOM   1744 HD23 LEU   114      41.601  32.829  49.230  1.00  0.00           H  
ATOM   1745  C   LEU   114      37.803  32.895  46.859  1.00  0.00           C  
ATOM   1746  O   LEU   114      37.259  32.966  47.961  1.00  0.00           O  
ATOM   1747  N   THR   115      37.168  33.217  45.717  1.00  0.00           N  
ATOM   1748  H   THR   115      37.750  33.285  44.894  1.00  0.00           H  
ATOM   1749  CA  THR   115      35.747  33.594  45.601  1.00  0.00           C  
ATOM   1750  HA  THR   115      35.524  34.417  46.280  1.00  0.00           H  
ATOM   1751  CB  THR   115      35.372  34.026  44.156  1.00  0.00           C  
ATOM   1752  HB  THR   115      35.766  33.250  43.500  1.00  0.00           H  
ATOM   1753  CG2 THR   115      33.877  34.227  43.871  1.00  0.00           C  
ATOM   1754 HG21 THR   115      33.483  35.003  44.527  1.00  0.00           H  
ATOM   1755 HG22 THR   115      33.742  34.527  42.832  1.00  0.00           H  
ATOM   1756 HG23 THR   115      33.344  33.294  44.052  1.00  0.00           H  
ATOM   1757  OG1 THR   115      36.022  35.249  43.855  1.00  0.00           O  
ATOM   1758  HG1 THR   115      35.794  35.521  42.963  1.00  0.00           H  
ATOM   1759  C   THR   115      34.801  32.491  46.116  1.00  0.00           C  
ATOM   1760  O   THR   115      33.912  32.780  46.921  1.00  0.00           O  
ATOM   1761  N   ALA   116      35.040  31.242  45.704  1.00  0.00           N  
ATOM   1762  H   ALA   116      35.759  31.092  45.011  1.00  0.00           H  
ATOM   1763  CA  ALA   116      34.253  30.097  46.142  1.00  0.00           C  
ATOM   1764  HA  ALA   116      33.205  30.346  45.978  1.00  0.00           H  
ATOM   1765  CB  ALA   116      34.610  28.880  45.275  1.00  0.00           C  
ATOM   1766  HB1 ALA   116      35.655  28.613  45.435  1.00  0.00           H  
ATOM   1767  HB2 ALA   116      33.974  28.038  45.550  1.00  0.00           H  
ATOM   1768  HB3 ALA   116      34.455  29.124  44.224  1.00  0.00           H  
ATOM   1769  C   ALA   116      34.416  29.768  47.637  1.00  0.00           C  
ATOM   1770  O   ALA   116      33.445  29.357  48.271  1.00  0.00           O  
ATOM   1771  N   ALA   117      35.618  29.978  48.191  1.00  0.00           N  
ATOM   1772  H   ALA   117      36.379  30.227  47.576  1.00  0.00           H  
ATOM   1773  CA  ALA   117      35.911  29.778  49.612  1.00  0.00           C  
ATOM   1774  HA  ALA   117      35.575  28.775  49.872  1.00  0.00           H  
ATOM   1775  CB  ALA   117      37.429  29.858  49.829  1.00  0.00           C  
ATOM   1776  HB1 ALA   117      37.780  30.860  49.581  1.00  0.00           H  
ATOM   1777  HB2 ALA   117      37.660  29.640  50.872  1.00  0.00           H  
ATOM   1778  HB3 ALA   117      37.927  29.131  49.188  1.00  0.00           H  
ATOM   1779  C   ALA   117      35.168  30.758  50.536  1.00  0.00           C  
ATOM   1780  O   ALA   117      34.864  30.391  51.671  1.00  0.00           O  
ATOM   1781  N   GLU   118      34.882  31.972  50.045  1.00  0.00           N  
ATOM   1782  H   GLU   118      35.314  32.238  49.172  1.00  0.00           H  
ATOM   1783  CA  GLU   118      34.162  32.994  50.801  1.00  0.00           C  
ATOM   1784  HA  GLU   118      34.330  32.855  51.869  1.00  0.00           H  
ATOM   1785  CB  GLU   118      34.661  34.402  50.402  1.00  0.00           C  
ATOM   1786  HB2 GLU   118      35.746  34.406  50.510  1.00  0.00           H  
ATOM   1787  HB3 GLU   118      34.401  34.555  49.355  1.00  0.00           H  
ATOM   1788  CG  GLU   118      34.053  35.542  51.257  1.00  0.00           C  
ATOM   1789  HG2 GLU   118      33.054  35.643  50.834  1.00  0.00           H  
ATOM   1790  HG3 GLU   118      33.976  35.240  52.301  1.00  0.00           H  
ATOM   1791  CD  GLU   118      34.779  36.879  51.168  1.00  0.00           C  
ATOM   1792  OE1 GLU   118      36.014  36.877  51.002  1.00  0.00           O  
ATOM   1793  OE2 GLU   118      34.108  37.911  51.370  1.00  0.00           O  
ATOM   1794  C   GLU   118      32.632  32.821  50.767  1.00  0.00           C  
ATOM   1795  O   GLU   118      31.944  33.341  51.646  1.00  0.00           O  
ATOM   1796  N   ARG   119      32.119  32.047  49.806  1.00  0.00           N  
ATOM   1797  H   ARG   119      32.750  31.701  49.097  1.00  0.00           H  
ATOM   1798  CA  ARG   119      30.703  31.713  49.694  1.00  0.00           C  
ATOM   1799  HA  ARG   119      30.172  31.988  50.606  1.00  0.00           H  
ATOM   1800  CB  ARG   119      30.089  32.502  48.505  1.00  0.00           C  
ATOM   1801  HB2 ARG   119      30.651  32.173  47.631  1.00  0.00           H  
ATOM   1802  HB3 ARG   119      29.062  32.144  48.432  1.00  0.00           H  
ATOM   1803  CG  ARG   119      30.093  34.040  48.568  1.00  0.00           C  
ATOM   1804  HG2 ARG   119      31.070  34.348  48.940  1.00  0.00           H  
ATOM   1805  HG3 ARG   119      29.960  34.408  47.551  1.00  0.00           H  
ATOM   1806  CD  ARG   119      28.995  34.622  49.471  1.00  0.00           C  
ATOM   1807  HD2 ARG   119      28.025  34.259  49.133  1.00  0.00           H  
ATOM   1808  HD3 ARG   119      29.167  34.297  50.497  1.00  0.00           H  
ATOM   1809  NE  ARG   119      28.986  36.093  49.438  1.00  0.00           N  
ATOM   1810  HE  ARG   119      29.507  36.520  50.191  1.00  0.00           H  
ATOM   1811  CZ  ARG   119      28.387  36.892  48.538  1.00  0.00           C  
ATOM   1812  NH1 ARG   119      27.666  36.408  47.528  1.00  0.00           N  
ATOM   1813 HH11 ARG   119      27.557  35.410  47.422  1.00  0.00           H  
ATOM   1814 HH12 ARG   119      27.232  37.042  46.873  1.00  0.00           H  
ATOM   1815  NH2 ARG   119      28.508  38.211  48.664  1.00  0.00           N  
ATOM   1816 HH21 ARG   119      29.045  38.595  49.429  1.00  0.00           H  
ATOM   1817 HH22 ARG   119      28.063  38.822  47.994  1.00  0.00           H  
ATOM   1818  C   ARG   119      30.526  30.192  49.503  1.00  0.00           C  
ATOM   1819  O   ARG   119      30.253  29.754  48.380  1.00  0.00           O  
ATOM   1820  N   PRO   120      30.686  29.390  50.580  1.00  0.00           N  
ATOM   1821  CD  PRO   120      31.070  29.775  51.940  1.00  0.00           C  
ATOM   1822  HD2 PRO   120      30.180  30.095  52.482  1.00  0.00           H  
ATOM   1823  HD3 PRO   120      31.779  30.601  51.888  1.00  0.00           H  
ATOM   1824  CG  PRO   120      31.689  28.516  52.525  1.00  0.00           C  
ATOM   1825  HG2 PRO   120      31.603  28.504  53.612  1.00  0.00           H  
ATOM   1826  HG3 PRO   120      32.738  28.426  52.243  1.00  0.00           H  
ATOM   1827  CB  PRO   120      30.861  27.413  51.891  1.00  0.00           C  
ATOM   1828  HB2 PRO   120      29.955  27.223  52.467  1.00  0.00           H  
ATOM   1829  HB3 PRO   120      31.437  26.491  51.805  1.00  0.00           H  
ATOM   1830  CA  PRO   120      30.490  27.935  50.486  1.00  0.00           C  
ATOM   1831  HA  PRO   120      31.191  27.564  49.738  1.00  0.00           H  
ATOM   1832  C   PRO   120      29.063  27.519  50.101  1.00  0.00           C  
ATOM   1833  O   PRO   120      28.099  28.016  50.685  1.00  0.00           O  
ATOM   1834  N   GLY   121      28.957  26.609  49.128  1.00  0.00           N  
ATOM   1835  H   GLY   121      29.807  26.308  48.672  1.00  0.00           H  
ATOM   1836  CA  GLY   121      27.687  26.025  48.687  1.00  0.00           C  
ATOM   1837  HA2 GLY   121      27.910  25.104  48.148  1.00  0.00           H  
ATOM   1838  HA3 GLY   121      27.098  25.793  49.574  1.00  0.00           H  
ATOM   1839  C   GLY   121      26.875  26.951  47.778  1.00  0.00           C  
ATOM   1840  O   GLY   121      25.746  26.623  47.414  1.00  0.00           O  
ATOM   1841  N   HID   122      27.438  28.108  47.432  1.00  0.00           N  
ATOM   1842  H   HID   122      28.385  28.265  47.746  1.00  0.00           H  
ATOM   1843  CA  HID   122      26.772  29.169  46.693  1.00  0.00           C  
ATOM   1844  HA  HID   122      25.716  29.241  46.952  1.00  0.00           H  
ATOM   1845  CB  HID   122      27.468  30.481  47.095  1.00  0.00           C  
ATOM   1846  HB2 HID   122      27.536  30.411  48.181  1.00  0.00           H  
ATOM   1847  HB3 HID   122      28.471  30.547  46.672  1.00  0.00           H  
ATOM   1848  CG  HID   122      26.785  31.788  46.790  1.00  0.00           C  
ATOM   1849  ND1 HID   122      25.552  32.150  47.311  1.00  0.00           N  
ATOM   1850  HD1 HID   122      24.951  31.577  47.886  1.00  0.00           H  
ATOM   1851  CE1 HID   122      25.300  33.399  46.915  1.00  0.00           C  
ATOM   1852  HE1 HID   122      24.349  33.826  47.233  1.00  0.00           H  
ATOM   1853  NE2 HID   122      26.284  33.911  46.183  1.00  0.00           N  
ATOM   1854  CD2 HID   122      27.219  32.882  46.075  1.00  0.00           C  
ATOM   1855  HD2 HID   122      28.125  33.028  45.487  1.00  0.00           H  
ATOM   1856  C   HID   122      26.816  28.938  45.187  1.00  0.00           C  
ATOM   1857  O   HID   122      25.853  29.242  44.481  1.00  0.00           O  
ATOM   1858  N   PHE   123      27.939  28.381  44.737  1.00  0.00           N  
ATOM   1859  H   PHE   123      28.656  28.149  45.410  1.00  0.00           H  
ATOM   1860  CA  PHE   123      28.219  28.166  43.335  1.00  0.00           C  
ATOM   1861  HA  PHE   123      27.631  28.850  42.723  1.00  0.00           H  
ATOM   1862  CB  PHE   123      29.716  28.424  43.064  1.00  0.00           C  
ATOM   1863  HB2 PHE   123      30.423  27.824  43.638  1.00  0.00           H  
ATOM   1864  HB3 PHE   123      29.827  28.199  42.003  1.00  0.00           H  
ATOM   1865  CG  PHE   123      30.129  29.875  43.246  1.00  0.00           C  
ATOM   1866  CD1 PHE   123      29.813  30.824  42.251  1.00  0.00           C  
ATOM   1867  HD1 PHE   123      29.357  30.498  41.316  1.00  0.00           H  
ATOM   1868  CE1 PHE   123      30.082  32.169  42.460  1.00  0.00           C  
ATOM   1869  HE1 PHE   123      29.847  32.895  41.682  1.00  0.00           H  
ATOM   1870  CZ  PHE   123      30.648  32.591  43.655  1.00  0.00           C  
ATOM   1871  HZ  PHE   123      30.856  33.650  43.809  1.00  0.00           H  
ATOM   1872  CE2 PHE   123      30.949  31.672  44.651  1.00  0.00           C  
ATOM   1873  HE2 PHE   123      31.403  32.015  45.581  1.00  0.00           H  
ATOM   1874  CD2 PHE   123      30.675  30.323  44.469  1.00  0.00           C  
ATOM   1875  HD2 PHE   123      30.882  29.612  45.269  1.00  0.00           H  
ATOM   1876  C   PHE   123      27.804  26.766  42.883  1.00  0.00           C  
ATOM   1877  O   PHE   123      27.921  25.803  43.644  1.00  0.00           O  
ATOM   1878  N   ALA   124      27.354  26.688  41.628  1.00  0.00           N  
ATOM   1879  H   ALA   124      27.211  27.559  41.138  1.00  0.00           H  
ATOM   1880  CA  ALA   124      27.021  25.447  40.942  1.00  0.00           C  
ATOM   1881  HA  ALA   124      26.531  24.745  41.617  1.00  0.00           H  
ATOM   1882  CB  ALA   124      26.063  25.775  39.801  1.00  0.00           C  
ATOM   1883  HB1 ALA   124      26.543  26.470  39.112  1.00  0.00           H  
ATOM   1884  HB2 ALA   124      25.802  24.859  39.271  1.00  0.00           H  
ATOM   1885  HB3 ALA   124      25.159  26.231  40.205  1.00  0.00           H  
ATOM   1886  C   ALA   124      28.301  24.752  40.414  1.00  0.00           C  
ATOM   1887  O   ALA   124      28.283  23.529  40.279  1.00  0.00           O  
ATOM   1888  N   GLY   125      29.392  25.499  40.156  1.00  0.00           N  
ATOM   1889  H   GLY   125      29.356  26.504  40.252  1.00  0.00           H  
ATOM   1890  CA  GLY   125      30.652  24.887  39.733  1.00  0.00           C  
ATOM   1891  HA2 GLY   125      30.999  24.242  40.540  1.00  0.00           H  
ATOM   1892  HA3 GLY   125      30.452  24.284  38.848  1.00  0.00           H  
ATOM   1893  C   GLY   125      31.750  25.910  39.403  1.00  0.00           C  
ATOM   1894  O   GLY   125      31.502  27.116  39.370  1.00  0.00           O  
ATOM   1895  N   MET   126      32.969  25.406  39.154  1.00  0.00           N  
ATOM   1896  H   MET   126      33.046  24.402  39.235  1.00  0.00           H  
ATOM   1897  CA  MET   126      34.186  26.176  38.892  1.00  0.00           C  
ATOM   1898  HA  MET   126      33.946  27.148  38.461  1.00  0.00           H  
ATOM   1899  CB  MET   126      34.917  26.398  40.233  1.00  0.00           C  
ATOM   1900  HB2 MET   126      34.226  26.937  40.881  1.00  0.00           H  
ATOM   1901  HB3 MET   126      35.112  25.410  40.651  1.00  0.00           H  
ATOM   1902  CG  MET   126      36.235  27.178  40.130  1.00  0.00           C  
ATOM   1903  HG2 MET   126      36.957  26.550  39.608  1.00  0.00           H  
ATOM   1904  HG3 MET   126      36.048  28.078  39.545  1.00  0.00           H  
ATOM   1905  SD  MET   126      36.911  27.647  41.744  1.00  0.00           S  
ATOM   1906  CE  MET   126      37.603  26.068  42.306  1.00  0.00           C  
ATOM   1907  HE1 MET   126      38.362  25.731  41.599  1.00  0.00           H  
ATOM   1908  HE2 MET   126      38.056  26.198  43.289  1.00  0.00           H  
ATOM   1909  HE3 MET   126      36.809  25.324  42.368  1.00  0.00           H  
ATOM   1910  C   MET   126      35.063  25.501  37.823  1.00  0.00           C  
ATOM   1911  O   MET   126      35.583  24.421  38.077  1.00  0.00           O  
ATOM   1912  N   VAL   127      35.259  26.131  36.661  1.00  0.00           N  
ATOM   1913  H   VAL   127      34.624  26.873  36.406  1.00  0.00           H  
ATOM   1914  CA  VAL   127      36.243  25.685  35.666  1.00  0.00           C  
ATOM   1915  HA  VAL   127      36.701  24.711  35.839  1.00  0.00           H  
ATOM   1916  CB  VAL   127      35.699  25.730  34.194  1.00  0.00           C  
ATOM   1917  HB  VAL   127      35.379  24.718  33.948  1.00  0.00           H  
ATOM   1918  CG1 VAL   127      34.533  26.708  33.960  1.00  0.00           C  
ATOM   1919 HG11 VAL   127      34.853  27.721  34.205  1.00  0.00           H  
ATOM   1920 HG12 VAL   127      34.228  26.667  32.914  1.00  0.00           H  
ATOM   1921 HG13 VAL   127      33.692  26.430  34.595  1.00  0.00           H  
ATOM   1922  CG2 VAL   127      36.765  25.896  33.088  1.00  0.00           C  
ATOM   1923 HG21 VAL   127      37.465  25.061  33.129  1.00  0.00           H  
ATOM   1924 HG22 VAL   127      36.278  25.914  32.113  1.00  0.00           H  
ATOM   1925 HG23 VAL   127      37.306  26.830  33.241  1.00  0.00           H  
ATOM   1926  C   VAL   127      37.565  26.453  35.854  1.00  0.00           C  
ATOM   1927  O   VAL   127      37.558  27.670  36.050  1.00  0.00           O  
ATOM   1928  N   LEU   128      38.675  25.714  35.809  1.00  0.00           N  
ATOM   1929  H   LEU   128      38.558  24.728  35.626  1.00  0.00           H  
ATOM   1930  CA  LEU   128      40.023  26.224  36.003  1.00  0.00           C  
ATOM   1931  HA  LEU   128      40.012  27.309  36.107  1.00  0.00           H  
ATOM   1932  CB  LEU   128      40.607  25.611  37.294  1.00  0.00           C  
ATOM   1933  HB2 LEU   128      40.438  24.549  37.115  1.00  0.00           H  
ATOM   1934  HB3 LEU   128      41.678  25.800  37.374  1.00  0.00           H  
ATOM   1935  CG  LEU   128      39.912  26.028  38.606  1.00  0.00           C  
ATOM   1936  HG  LEU   128      38.835  25.902  38.495  1.00  0.00           H  
ATOM   1937  CD1 LEU   128      40.413  25.157  39.777  1.00  0.00           C  
ATOM   1938 HD11 LEU   128      41.490  25.283  39.889  1.00  0.00           H  
ATOM   1939 HD12 LEU   128      39.914  25.462  40.697  1.00  0.00           H  
ATOM   1940 HD13 LEU   128      40.190  24.110  39.573  1.00  0.00           H  
ATOM   1941  CD2 LEU   128      40.047  27.541  38.883  1.00  0.00           C  
ATOM   1942 HD21 LEU   128      39.593  28.102  38.067  1.00  0.00           H  
ATOM   1943 HD22 LEU   128      39.542  27.786  39.817  1.00  0.00           H  
ATOM   1944 HD23 LEU   128      41.102  27.804  38.961  1.00  0.00           H  
ATOM   1945  C   LEU   128      40.881  25.826  34.796  1.00  0.00           C  
ATOM   1946  O   LEU   128      40.987  24.638  34.488  1.00  0.00           O  
ATOM   1947  N   ILE   129      41.497  26.822  34.157  1.00  0.00           N  
ATOM   1948  H   ILE   129      41.292  27.760  34.472  1.00  0.00           H  
ATOM   1949  CA  ILE   129      42.432  26.653  33.049  1.00  0.00           C  
ATOM   1950  HA  ILE   129      42.478  25.614  32.723  1.00  0.00           H  
ATOM   1951  CB  ILE   129      42.033  27.559  31.844  1.00  0.00           C  
ATOM   1952  HB  ILE   129      42.101  28.602  32.155  1.00  0.00           H  
ATOM   1953  CG2 ILE   129      42.959  27.322  30.639  1.00  0.00           C  
ATOM   1954 HG21 ILE   129      42.891  26.280  30.327  1.00  0.00           H  
ATOM   1955 HG22 ILE   129      42.656  27.968  29.815  1.00  0.00           H  
ATOM   1956 HG23 ILE   129      43.987  27.550  30.920  1.00  0.00           H  
ATOM   1957  CG1 ILE   129      40.555  27.342  31.424  1.00  0.00           C  
ATOM   1958 HG12 ILE   129      40.470  26.310  31.083  1.00  0.00           H  
ATOM   1959 HG13 ILE   129      39.947  27.480  32.318  1.00  0.00           H  
ATOM   1960  CD1 ILE   129      40.063  28.290  30.318  1.00  0.00           C  
ATOM   1961 HD11 ILE   129      40.671  28.152  29.424  1.00  0.00           H  
ATOM   1962 HD12 ILE   129      39.021  28.069  30.086  1.00  0.00           H  
ATOM   1963 HD13 ILE   129      40.148  29.322  30.659  1.00  0.00           H  
ATOM   1964  C   ILE   129      43.818  27.061  33.619  1.00  0.00           C  
ATOM   1965  O   ILE   129      44.057  28.251  33.811  1.00  0.00           O  
ATOM   1966  N   SER   130      44.683  26.092  33.963  1.00  0.00           N  
ATOM   1967  H   SER   130      44.272  25.174  34.056  1.00  0.00           H  
ATOM   1968  CA  SER   130      46.061  26.300  34.474  1.00  0.00           C  
ATOM   1969  HA  SER   130      46.372  25.452  35.085  1.00  0.00           H  
ATOM   1970  CB  SER   130      47.039  26.432  33.275  1.00  0.00           C  
ATOM   1971  HB2 SER   130      48.021  26.683  33.678  1.00  0.00           H  
ATOM   1972  HB3 SER   130      47.087  25.461  32.782  1.00  0.00           H  
ATOM   1973  OG  SER   130      46.647  27.420  32.337  1.00  0.00           O  
ATOM   1974  HG  SER   130      47.287  27.455  31.623  1.00  0.00           H  
ATOM   1975  C   SER   130      46.239  27.347  35.606  1.00  0.00           C  
ATOM   1976  O   SER   130      46.977  28.320  35.438  1.00  0.00           O  
ATOM   1977  N   PRO   131      45.504  27.169  36.727  1.00  0.00           N  
ATOM   1978  CD  PRO   131      44.757  25.960  37.093  1.00  0.00           C  
ATOM   1979  HD2 PRO   131      45.393  25.093  36.914  1.00  0.00           H  
ATOM   1980  HD3 PRO   131      43.870  25.896  36.463  1.00  0.00           H  
ATOM   1981  CG  PRO   131      44.411  26.138  38.565  1.00  0.00           C  
ATOM   1982  HG2 PRO   131      45.199  25.749  39.210  1.00  0.00           H  
ATOM   1983  HG3 PRO   131      43.467  25.654  38.814  1.00  0.00           H  
ATOM   1984  CB  PRO   131      44.293  27.647  38.682  1.00  0.00           C  
ATOM   1985  HB2 PRO   131      44.459  27.970  39.710  1.00  0.00           H  
ATOM   1986  HB3 PRO   131      43.324  28.010  38.340  1.00  0.00           H  
ATOM   1987  CA  PRO   131      45.411  28.196  37.774  1.00  0.00           C  
ATOM   1988  HA  PRO   131      45.116  29.126  37.288  1.00  0.00           H  
ATOM   1989  C   PRO   131      46.718  28.417  38.549  1.00  0.00           C  
ATOM   1990  O   PRO   131      47.539  27.507  38.678  1.00  0.00           O  
ATOM   1991  N   LEU   132      46.865  29.636  39.074  1.00  0.00           N  
ATOM   1992  H   LEU   132      46.207  30.343  38.779  1.00  0.00           H  
ATOM   1993  CA  LEU   132      47.963  30.035  39.937  1.00  0.00           C  
ATOM   1994  HA  LEU   132      48.900  29.606  39.581  1.00  0.00           H  
ATOM   1995  CB  LEU   132      48.091  31.579  39.929  1.00  0.00           C  
ATOM   1996  HB2 LEU   132      48.330  31.763  38.882  1.00  0.00           H  
ATOM   1997  HB3 LEU   132      47.144  32.059  40.175  1.00  0.00           H  
ATOM   1998  CG  LEU   132      49.212  32.162  40.824  1.00  0.00           C  
ATOM   1999  HG  LEU   132      49.002  31.877  41.855  1.00  0.00           H  
ATOM   2000  CD1 LEU   132      50.611  31.651  40.424  1.00  0.00           C  
ATOM   2001 HD11 LEU   132      50.822  31.936  39.393  1.00  0.00           H  
ATOM   2002 HD12 LEU   132      51.361  32.090  41.083  1.00  0.00           H  
ATOM   2003 HD13 LEU   132      50.641  30.565  40.513  1.00  0.00           H  
ATOM   2004  CD2 LEU   132      49.146  33.701  40.871  1.00  0.00           C  
ATOM   2005 HD21 LEU   132      48.183  34.012  41.275  1.00  0.00           H  
ATOM   2006 HD22 LEU   132      49.946  34.080  41.507  1.00  0.00           H  
ATOM   2007 HD23 LEU   132      49.263  34.101  39.864  1.00  0.00           H  
ATOM   2008  C   LEU   132      47.786  29.443  41.347  1.00  0.00           C  
ATOM   2009  O   LEU   132      47.017  29.988  42.137  1.00  0.00           O  
ATOM   2010  N   VAL   133      48.464  28.323  41.630  1.00  0.00           N  
ATOM   2011  H   VAL   133      49.106  27.951  40.945  1.00  0.00           H  
ATOM   2012  CA  VAL   133      48.255  27.568  42.869  1.00  0.00           C  
ATOM   2013  HA  VAL   133      47.858  28.152  43.700  1.00  0.00           H  
ATOM   2014  CB  VAL   133      47.315  26.341  42.625  1.00  0.00           C  
ATOM   2015  HB  VAL   133      47.207  25.812  43.572  1.00  0.00           H  
ATOM   2016  CG1 VAL   133      45.925  26.746  42.102  1.00  0.00           C  
ATOM   2017 HG11 VAL   133      46.033  27.275  41.155  1.00  0.00           H  
ATOM   2018 HG12 VAL   133      45.319  25.853  41.952  1.00  0.00           H  
ATOM   2019 HG13 VAL   133      45.439  27.397  42.828  1.00  0.00           H  
ATOM   2020  CG2 VAL   133      47.911  25.243  41.721  1.00  0.00           C  
ATOM   2021 HG21 VAL   133      48.824  24.855  42.173  1.00  0.00           H  
ATOM   2022 HG22 VAL   133      47.190  24.434  41.608  1.00  0.00           H  
ATOM   2023 HG23 VAL   133      48.141  25.663  40.742  1.00  0.00           H  
ATOM   2024  C   VAL   133      49.540  27.070  43.551  1.00  0.00           C  
ATOM   2025  O   VAL   133      49.463  26.487  44.634  1.00  0.00           O  
ATOM   2026  N   LEU   134      50.696  27.289  42.925  1.00  0.00           N  
ATOM   2027  H   LEU   134      50.661  27.800  42.055  1.00  0.00           H  
ATOM   2028  CA  LEU   134      51.988  26.818  43.395  1.00  0.00           C  
ATOM   2029  HA  LEU   134      51.991  26.711  44.480  1.00  0.00           H  
ATOM   2030  CB  LEU   134      52.262  25.428  42.759  1.00  0.00           C  
ATOM   2031  HB2 LEU   134      51.429  24.851  43.160  1.00  0.00           H  
ATOM   2032  HB3 LEU   134      52.180  25.478  41.673  1.00  0.00           H  
ATOM   2033  CG  LEU   134      53.595  24.743  43.144  1.00  0.00           C  
ATOM   2034  HG  LEU   134      54.411  25.402  42.846  1.00  0.00           H  
ATOM   2035  CD1 LEU   134      53.694  24.454  44.656  1.00  0.00           C  
ATOM   2036 HD11 LEU   134      52.879  23.794  44.955  1.00  0.00           H  
ATOM   2037 HD12 LEU   134      54.648  23.973  44.873  1.00  0.00           H  
ATOM   2038 HD13 LEU   134      53.625  25.390  45.211  1.00  0.00           H  
ATOM   2039  CD2 LEU   134      53.831  23.476  42.293  1.00  0.00           C  
ATOM   2040 HD21 LEU   134      53.870  23.748  41.238  1.00  0.00           H  
ATOM   2041 HD22 LEU   134      54.775  23.013  42.583  1.00  0.00           H  
ATOM   2042 HD23 LEU   134      53.016  22.771  42.456  1.00  0.00           H  
ATOM   2043  C   LEU   134      53.013  27.874  42.973  1.00  0.00           C  
ATOM   2044  O   LEU   134      52.872  28.464  41.898  1.00  0.00           O  
ATOM   2045  N   ALA   135      54.026  28.075  43.815  1.00  0.00           N  
ATOM   2046  H   ALA   135      53.966  27.639  44.724  1.00  0.00           H  
ATOM   2047  CA  ALA   135      55.197  28.883  43.514  1.00  0.00           C  
ATOM   2048  HA  ALA   135      55.117  29.414  42.566  1.00  0.00           H  
ATOM   2049  CB  ALA   135      55.402  29.912  44.638  1.00  0.00           C  
ATOM   2050  HB1 ALA   135      55.494  29.394  45.593  1.00  0.00           H  
ATOM   2051  HB2 ALA   135      56.310  30.484  44.447  1.00  0.00           H  
ATOM   2052  HB3 ALA   135      54.548  30.588  44.672  1.00  0.00           H  
ATOM   2053  C   ALA   135      56.406  27.945  43.408  1.00  0.00           C  
ATOM   2054  O   ALA   135      56.459  26.932  44.109  1.00  0.00           O  
ATOM   2055  N   ASN   136      57.367  28.312  42.553  1.00  0.00           N  
ATOM   2056  H   ASN   136      57.155  29.097  41.954  1.00  0.00           H  
ATOM   2057  CA  ASN   136      58.670  27.648  42.396  1.00  0.00           C  
ATOM   2058  HA  ASN   136      58.561  26.599  42.123  1.00  0.00           H  
ATOM   2059  CB  ASN   136      59.395  28.385  41.246  1.00  0.00           C  
ATOM   2060  HB2 ASN   136      58.829  28.228  40.328  1.00  0.00           H  
ATOM   2061  HB3 ASN   136      59.407  29.448  41.487  1.00  0.00           H  
ATOM   2062  CG  ASN   136      60.834  27.919  41.018  1.00  0.00           C  
ATOM   2063  OD1 ASN   136      61.073  26.756  40.707  1.00  0.00           O  
ATOM   2064  ND2 ASN   136      61.798  28.817  41.163  1.00  0.00           N  
ATOM   2065 HD21 ASN   136      62.761  28.547  41.021  1.00  0.00           H  
ATOM   2066 HD22 ASN   136      61.565  29.767  41.415  1.00  0.00           H  
ATOM   2067  C   ASN   136      59.429  27.728  43.732  1.00  0.00           C  
ATOM   2068  O   ASN   136      59.690  28.845  44.190  1.00  0.00           O  
ATOM   2069  N   PRO   137      59.699  26.566  44.368  1.00  0.00           N  
ATOM   2070  CD  PRO   137      59.564  25.210  43.830  1.00  0.00           C  
ATOM   2071  HD2 PRO   137      59.977  25.191  42.821  1.00  0.00           H  
ATOM   2072  HD3 PRO   137      58.506  24.952  43.794  1.00  0.00           H  
ATOM   2073  CG  PRO   137      60.345  24.329  44.798  1.00  0.00           C  
ATOM   2074  HG2 PRO   137      61.396  24.271  44.513  1.00  0.00           H  
ATOM   2075  HG3 PRO   137      59.924  23.325  44.838  1.00  0.00           H  
ATOM   2076  CB  PRO   137      60.170  25.045  46.129  1.00  0.00           C  
ATOM   2077  HB2 PRO   137      60.987  24.855  46.825  1.00  0.00           H  
ATOM   2078  HB3 PRO   137      59.228  24.742  46.585  1.00  0.00           H  
ATOM   2079  CA  PRO   137      60.124  26.542  45.773  1.00  0.00           C  
ATOM   2080  HA  PRO   137      59.326  27.007  46.351  1.00  0.00           H  
ATOM   2081  C   PRO   137      61.443  27.261  46.057  1.00  0.00           C  
ATOM   2082  O   PRO   137      61.617  27.813  47.144  1.00  0.00           O  
ATOM   2083  N   GLU   138      62.328  27.270  45.058  1.00  0.00           N  
ATOM   2084  H   GLU   138      62.132  26.694  44.252  1.00  0.00           H  
ATOM   2085  CA  GLU   138      63.638  27.871  45.168  1.00  0.00           C  
ATOM   2086  HA  GLU   138      64.015  27.757  46.184  1.00  0.00           H  
ATOM   2087  CB  GLU   138      64.623  27.186  44.196  1.00  0.00           C  
ATOM   2088  HB2 GLU   138      65.598  27.638  44.379  1.00  0.00           H  
ATOM   2089  HB3 GLU   138      64.652  26.134  44.480  1.00  0.00           H  
ATOM   2090  CG  GLU   138      64.275  27.305  42.698  1.00  0.00           C  
ATOM   2091  HG2 GLU   138      63.312  26.819  42.543  1.00  0.00           H  
ATOM   2092  HG3 GLU   138      64.188  28.366  42.463  1.00  0.00           H  
ATOM   2093  CD  GLU   138      65.320  26.666  41.787  1.00  0.00           C  
ATOM   2094  OE1 GLU   138      65.831  25.579  42.122  1.00  0.00           O  
ATOM   2095  OE2 GLU   138      65.620  27.265  40.736  1.00  0.00           O  
ATOM   2096  C   GLU   138      63.701  29.392  45.113  1.00  0.00           C  
ATOM   2097  O   GLU   138      64.742  29.972  45.437  1.00  0.00           O  
ATOM   2098  N   SER   139      62.594  30.015  44.727  1.00  0.00           N  
ATOM   2099  H   SER   139      61.825  29.458  44.384  1.00  0.00           H  
ATOM   2100  CA  SER   139      62.503  31.452  44.613  1.00  0.00           C  
ATOM   2101  HA  SER   139      63.418  31.929  44.965  1.00  0.00           H  
ATOM   2102  CB  SER   139      62.302  31.809  43.119  1.00  0.00           C  
ATOM   2103  HB2 SER   139      62.218  32.893  43.047  1.00  0.00           H  
ATOM   2104  HB3 SER   139      63.188  31.477  42.578  1.00  0.00           H  
ATOM   2105  OG  SER   139      61.147  31.206  42.551  1.00  0.00           O  
ATOM   2106  HG  SER   139      61.074  31.461  41.629  1.00  0.00           H  
ATOM   2107  C   SER   139      61.473  32.072  45.557  1.00  0.00           C  
ATOM   2108  O   SER   139      61.088  33.227  45.374  1.00  0.00           O  
ATOM   2109  N   ALA   140      61.072  31.303  46.567  1.00  0.00           N  
ATOM   2110  H   ALA   140      61.409  30.351  46.595  1.00  0.00           H  
ATOM   2111  CA  ALA   140      60.118  31.723  47.571  1.00  0.00           C  
ATOM   2112  HA  ALA   140      60.102  32.811  47.634  1.00  0.00           H  
ATOM   2113  CB  ALA   140      58.713  31.232  47.167  1.00  0.00           C  
ATOM   2114  HB1 ALA   140      58.711  30.144  47.109  1.00  0.00           H  
ATOM   2115  HB2 ALA   140      57.986  31.557  47.911  1.00  0.00           H  
ATOM   2116  HB3 ALA   140      58.448  31.648  46.195  1.00  0.00           H  
ATOM   2117  C   ALA   140      60.551  31.214  48.967  1.00  0.00           C  
ATOM   2118  O   ALA   140      59.694  30.945  49.810  1.00  0.00           O  
ATOM   2119  N   THR   141      61.868  31.081  49.200  1.00  0.00           N  
ATOM   2120  H   THR   141      62.486  31.184  48.407  1.00  0.00           H  
ATOM   2121  CA  THR   141      62.459  30.757  50.506  1.00  0.00           C  
ATOM   2122  HA  THR   141      61.934  29.977  51.058  1.00  0.00           H  
ATOM   2123  CB  THR   141      63.953  30.340  50.354  1.00  0.00           C  
ATOM   2124  HB  THR   141      64.270  29.918  51.308  1.00  0.00           H  
ATOM   2125  CG2 THR   141      64.201  29.317  49.234  1.00  0.00           C  
ATOM   2126 HG21 THR   141      63.885  29.738  48.280  1.00  0.00           H  
ATOM   2127 HG22 THR   141      65.263  29.076  49.190  1.00  0.00           H  
ATOM   2128 HG23 THR   141      63.632  28.410  49.437  1.00  0.00           H  
ATOM   2129  OG1 THR   141      64.851  31.428  50.193  1.00  0.00           O  
ATOM   2130  HG1 THR   141      65.747  31.094  50.106  1.00  0.00           H  
ATOM   2131  C   THR   141      62.347  31.973  51.479  1.00  0.00           C  
ATOM   2132  O   THR   141      62.066  33.085  51.025  1.00  0.00           O  
ATOM   2133  N   THR   142      62.593  31.782  52.788  1.00  0.00           N  
ATOM   2134  H   THR   142      62.752  30.829  53.082  1.00  0.00           H  
ATOM   2135  CA  THR   142      62.603  32.843  53.817  1.00  0.00           C  
ATOM   2136  HA  THR   142      61.619  33.308  53.877  1.00  0.00           H  
ATOM   2137  CB  THR   142      62.947  32.231  55.201  1.00  0.00           C  
ATOM   2138  HB  THR   142      63.107  33.050  55.902  1.00  0.00           H  
ATOM   2139  CG2 THR   142      61.831  31.316  55.728  1.00  0.00           C  
ATOM   2140 HG21 THR   142      61.671  30.497  55.027  1.00  0.00           H  
ATOM   2141 HG22 THR   142      62.119  30.913  56.699  1.00  0.00           H  
ATOM   2142 HG23 THR   142      60.910  31.889  55.832  1.00  0.00           H  
ATOM   2143  OG1 THR   142      64.129  31.441  55.129  1.00  0.00           O  
ATOM   2144  HG1 THR   142      64.322  31.074  55.995  1.00  0.00           H  
ATOM   2145  C   THR   142      63.609  33.975  53.489  1.00  0.00           C  
ATOM   2146  O   THR   142      63.290  35.147  53.693  1.00  0.00           O  
ATOM   2147  N   PHE   143      64.760  33.613  52.904  1.00  0.00           N  
ATOM   2148  H   PHE   143      64.992  32.631  52.935  1.00  0.00           H  
ATOM   2149  CA  PHE   143      65.750  34.541  52.369  1.00  0.00           C  
ATOM   2150  HA  PHE   143      65.930  35.348  53.080  1.00  0.00           H  
ATOM   2151  CB  PHE   143      67.085  33.799  52.115  1.00  0.00           C  
ATOM   2152  HB2 PHE   143      67.473  33.661  53.124  1.00  0.00           H  
ATOM   2153  HB3 PHE   143      66.985  32.829  51.629  1.00  0.00           H  
ATOM   2154  CG  PHE   143      68.148  34.566  51.341  1.00  0.00           C  
ATOM   2155  CD1 PHE   143      68.926  35.549  51.988  1.00  0.00           C  
ATOM   2156  HD1 PHE   143      68.826  35.703  53.062  1.00  0.00           H  
ATOM   2157  CE1 PHE   143      69.819  36.320  51.256  1.00  0.00           C  
ATOM   2158  HE1 PHE   143      70.432  37.064  51.764  1.00  0.00           H  
ATOM   2159  CZ  PHE   143      69.933  36.146  49.882  1.00  0.00           C  
ATOM   2160  HZ  PHE   143      70.643  36.752  49.319  1.00  0.00           H  
ATOM   2161  CE2 PHE   143      69.148  35.206  49.226  1.00  0.00           C  
ATOM   2162  HE2 PHE   143      69.240  35.084  48.147  1.00  0.00           H  
ATOM   2163  CD2 PHE   143      68.250  34.424  49.939  1.00  0.00           C  
ATOM   2164  HD2 PHE   143      67.624  33.700  49.417  1.00  0.00           H  
ATOM   2165  C   PHE   143      65.228  35.310  51.125  1.00  0.00           C  
ATOM   2166  O   PHE   143      65.320  36.538  51.106  1.00  0.00           O  
ATOM   2167  N   LYS   144      64.660  34.601  50.127  1.00  0.00           N  
ATOM   2168  H   LYS   144      64.696  33.595  50.208  1.00  0.00           H  
ATOM   2169  CA  LYS   144      64.107  35.186  48.885  1.00  0.00           C  
ATOM   2170  HA  LYS   144      64.853  35.828  48.417  1.00  0.00           H  
ATOM   2171  CB  LYS   144      63.717  34.073  47.887  1.00  0.00           C  
ATOM   2172  HB2 LYS   144      62.982  33.446  48.391  1.00  0.00           H  
ATOM   2173  HB3 LYS   144      63.250  34.567  47.035  1.00  0.00           H  
ATOM   2174  CG  LYS   144      64.891  33.196  47.394  1.00  0.00           C  
ATOM   2175  HG2 LYS   144      65.445  32.884  48.280  1.00  0.00           H  
ATOM   2176  HG3 LYS   144      64.451  32.322  46.914  1.00  0.00           H  
ATOM   2177  CD  LYS   144      65.849  33.894  46.410  1.00  0.00           C  
ATOM   2178  HD2 LYS   144      65.272  34.156  45.524  1.00  0.00           H  
ATOM   2179  HD3 LYS   144      66.206  34.804  46.893  1.00  0.00           H  
ATOM   2180  CE  LYS   144      67.057  33.022  45.998  1.00  0.00           C  
ATOM   2181  HE2 LYS   144      67.784  33.680  45.522  1.00  0.00           H  
ATOM   2182  HE3 LYS   144      67.485  32.609  46.911  1.00  0.00           H  
ATOM   2183  NZ  LYS   144      66.711  31.923  45.077  1.00  0.00           N  
ATOM   2184  HZ1 LYS   144      66.315  32.305  44.230  1.00  0.00           H  
ATOM   2185  HZ2 LYS   144      67.544  31.398  44.852  1.00  0.00           H  
ATOM   2186  HZ3 LYS   144      66.038  31.313  45.519  1.00  0.00           H  
ATOM   2187  C   LYS   144      62.935  36.147  49.168  1.00  0.00           C  
ATOM   2188  O   LYS   144      62.863  37.214  48.556  1.00  0.00           O  
ATOM   2189  N   VAL   145      62.078  35.779  50.130  1.00  0.00           N  
ATOM   2190  H   VAL   145      62.149  34.828  50.462  1.00  0.00           H  
ATOM   2191  CA  VAL   145      60.988  36.610  50.637  1.00  0.00           C  
ATOM   2192  HA  VAL   145      60.394  37.057  49.840  1.00  0.00           H  
ATOM   2193  CB  VAL   145      60.039  35.796  51.569  1.00  0.00           C  
ATOM   2194  HB  VAL   145      60.684  35.209  52.223  1.00  0.00           H  
ATOM   2195  CG1 VAL   145      59.061  36.630  52.424  1.00  0.00           C  
ATOM   2196 HG11 VAL   145      58.416  37.217  51.770  1.00  0.00           H  
ATOM   2197 HG12 VAL   145      58.451  35.963  53.033  1.00  0.00           H  
ATOM   2198 HG13 VAL   145      59.625  37.299  53.074  1.00  0.00           H  
ATOM   2199  CG2 VAL   145      59.232  34.769  50.748  1.00  0.00           C  
ATOM   2200 HG21 VAL   145      59.917  34.082  50.251  1.00  0.00           H  
ATOM   2201 HG22 VAL   145      58.574  34.209  51.412  1.00  0.00           H  
ATOM   2202 HG23 VAL   145      58.634  35.290  50.000  1.00  0.00           H  
ATOM   2203  C   VAL   145      61.497  37.891  51.333  1.00  0.00           C  
ATOM   2204  O   VAL   145      61.025  38.979  51.000  1.00  0.00           O  
ATOM   2205  N   LEU   146      62.472  37.755  52.246  1.00  0.00           N  
ATOM   2206  H   LEU   146      62.724  36.817  52.522  1.00  0.00           H  
ATOM   2207  CA  LEU   146      63.109  38.879  52.940  1.00  0.00           C  
ATOM   2208  HA  LEU   146      62.356  39.501  53.424  1.00  0.00           H  
ATOM   2209  CB  LEU   146      64.072  38.336  54.023  1.00  0.00           C  
ATOM   2210  HB2 LEU   146      63.387  37.762  54.647  1.00  0.00           H  
ATOM   2211  HB3 LEU   146      64.811  37.665  53.584  1.00  0.00           H  
ATOM   2212  CG  LEU   146      64.791  39.399  54.889  1.00  0.00           C  
ATOM   2213  HG  LEU   146      65.398  40.019  54.229  1.00  0.00           H  
ATOM   2214  CD1 LEU   146      63.799  40.292  55.665  1.00  0.00           C  
ATOM   2215 HD11 LEU   146      63.193  39.673  56.326  1.00  0.00           H  
ATOM   2216 HD12 LEU   146      64.352  41.021  56.257  1.00  0.00           H  
ATOM   2217 HD13 LEU   146      63.151  40.813  54.961  1.00  0.00           H  
ATOM   2218  CD2 LEU   146      65.829  38.735  55.819  1.00  0.00           C  
ATOM   2219 HD21 LEU   146      66.572  38.209  55.219  1.00  0.00           H  
ATOM   2220 HD22 LEU   146      66.323  39.500  56.419  1.00  0.00           H  
ATOM   2221 HD23 LEU   146      65.327  38.026  56.477  1.00  0.00           H  
ATOM   2222  C   LEU   146      63.811  39.838  51.943  1.00  0.00           C  
ATOM   2223  O   LEU   146      63.604  41.047  52.038  1.00  0.00           O  
ATOM   2224  N   ALA   147      64.575  39.292  50.979  1.00  0.00           N  
ATOM   2225  H   ALA   147      64.735  38.298  51.053  1.00  0.00           H  
ATOM   2226  CA  ALA   147      65.257  40.031  49.904  1.00  0.00           C  
ATOM   2227  HA  ALA   147      65.957  40.721  50.376  1.00  0.00           H  
ATOM   2228  CB  ALA   147      66.050  39.056  49.020  1.00  0.00           C  
ATOM   2229  HB1 ALA   147      65.362  38.364  48.534  1.00  0.00           H  
ATOM   2230  HB2 ALA   147      66.598  39.616  48.262  1.00  0.00           H  
ATOM   2231  HB3 ALA   147      66.753  38.496  49.636  1.00  0.00           H  
ATOM   2232  C   ALA   147      64.279  40.884  49.063  1.00  0.00           C  
ATOM   2233  O   ALA   147      64.529  42.075  48.875  1.00  0.00           O  
ATOM   2234  N   ALA   148      63.164  40.280  48.619  1.00  0.00           N  
ATOM   2235  H   ALA   148      63.087  39.285  48.774  1.00  0.00           H  
ATOM   2236  CA  ALA   148      62.097  40.952  47.868  1.00  0.00           C  
ATOM   2237  HA  ALA   148      62.553  41.439  47.006  1.00  0.00           H  
ATOM   2238  CB  ALA   148      61.085  39.911  47.366  1.00  0.00           C  
ATOM   2239  HB1 ALA   148      60.614  39.421  48.218  1.00  0.00           H  
ATOM   2240  HB2 ALA   148      60.322  40.406  46.765  1.00  0.00           H  
ATOM   2241  HB3 ALA   148      61.600  39.167  46.759  1.00  0.00           H  
ATOM   2242  C   ALA   148      61.383  42.044  48.691  1.00  0.00           C  
ATOM   2243  O   ALA   148      61.171  43.138  48.173  1.00  0.00           O  
ATOM   2244  N   LYS   149      61.042  41.759  49.956  1.00  0.00           N  
ATOM   2245  H   LYS   149      61.174  40.811  50.279  1.00  0.00           H  
ATOM   2246  CA  LYS   149      60.375  42.713  50.851  1.00  0.00           C  
ATOM   2247  HA  LYS   149      59.547  43.195  50.332  1.00  0.00           H  
ATOM   2248  CB  LYS   149      59.820  41.978  52.089  1.00  0.00           C  
ATOM   2249  HB2 LYS   149      60.604  41.319  52.463  1.00  0.00           H  
ATOM   2250  HB3 LYS   149      59.587  42.729  52.844  1.00  0.00           H  
ATOM   2251  CG  LYS   149      58.557  41.150  51.782  1.00  0.00           C  
ATOM   2252  HG2 LYS   149      57.805  41.826  51.375  1.00  0.00           H  
ATOM   2253  HG3 LYS   149      58.820  40.405  51.031  1.00  0.00           H  
ATOM   2254  CD  LYS   149      57.992  40.445  53.026  1.00  0.00           C  
ATOM   2255  HD2 LYS   149      58.723  39.705  53.352  1.00  0.00           H  
ATOM   2256  HD3 LYS   149      57.863  41.195  53.806  1.00  0.00           H  
ATOM   2257  CE  LYS   149      56.643  39.750  52.753  1.00  0.00           C  
ATOM   2258  HE2 LYS   149      55.944  40.502  52.387  1.00  0.00           H  
ATOM   2259  HE3 LYS   149      56.802  38.996  51.982  1.00  0.00           H  
ATOM   2260  NZ  LYS   149      56.089  39.110  53.959  1.00  0.00           N  
ATOM   2261  HZ1 LYS   149      55.942  39.809  54.673  1.00  0.00           H  
ATOM   2262  HZ2 LYS   149      55.209  38.670  53.732  1.00  0.00           H  
ATOM   2263  HZ3 LYS   149      56.737  38.413  54.298  1.00  0.00           H  
ATOM   2264  C   LYS   149      61.264  43.912  51.254  1.00  0.00           C  
ATOM   2265  O   LYS   149      60.731  45.007  51.418  1.00  0.00           O  
ATOM   2266  N   VAL   150      62.587  43.725  51.375  1.00  0.00           N  
ATOM   2267  H   VAL   150      62.931  42.776  51.416  1.00  0.00           H  
ATOM   2268  CA  VAL   150      63.551  44.824  51.540  1.00  0.00           C  
ATOM   2269  HA  VAL   150      63.225  45.568  52.267  1.00  0.00           H  
ATOM   2270  CB  VAL   150      64.953  44.289  51.968  1.00  0.00           C  
ATOM   2271  HB  VAL   150      65.141  43.407  51.356  1.00  0.00           H  
ATOM   2272  CG1 VAL   150      66.129  45.279  51.818  1.00  0.00           C  
ATOM   2273 HG11 VAL   150      65.942  46.161  52.430  1.00  0.00           H  
ATOM   2274 HG12 VAL   150      67.052  44.800  52.145  1.00  0.00           H  
ATOM   2275 HG13 VAL   150      66.224  45.575  50.773  1.00  0.00           H  
ATOM   2276  CG2 VAL   150      64.911  43.781  53.421  1.00  0.00           C  
ATOM   2277 HG21 VAL   150      64.183  42.974  53.504  1.00  0.00           H  
ATOM   2278 HG22 VAL   150      65.896  43.411  53.706  1.00  0.00           H  
ATOM   2279 HG23 VAL   150      64.625  44.598  54.084  1.00  0.00           H  
ATOM   2280  C   VAL   150      63.651  45.668  50.258  1.00  0.00           C  
ATOM   2281  O   VAL   150      63.636  46.897  50.333  1.00  0.00           O  
ATOM   2282  N   LEU   151      63.692  44.992  49.103  1.00  0.00           N  
ATOM   2283  H   LEU   151      63.809  43.990  49.154  1.00  0.00           H  
ATOM   2284  CA  LEU   151      63.731  45.627  47.792  1.00  0.00           C  
ATOM   2285  HA  LEU   151      64.513  46.386  47.760  1.00  0.00           H  
ATOM   2286  CB  LEU   151      64.036  44.559  46.717  1.00  0.00           C  
ATOM   2287  HB2 LEU   151      64.948  44.108  47.107  1.00  0.00           H  
ATOM   2288  HB3 LEU   151      63.242  43.813  46.697  1.00  0.00           H  
ATOM   2289  CG  LEU   151      64.291  45.079  45.284  1.00  0.00           C  
ATOM   2290  HG  LEU   151      63.369  45.535  44.923  1.00  0.00           H  
ATOM   2291  CD1 LEU   151      65.435  46.115  45.226  1.00  0.00           C  
ATOM   2292 HD11 LEU   151      66.357  45.659  45.587  1.00  0.00           H  
ATOM   2293 HD12 LEU   151      65.573  46.448  44.197  1.00  0.00           H  
ATOM   2294 HD13 LEU   151      65.184  46.970  45.853  1.00  0.00           H  
ATOM   2295  CD2 LEU   151      64.539  43.892  44.328  1.00  0.00           C  
ATOM   2296 HD21 LEU   151      63.665  43.240  44.323  1.00  0.00           H  
ATOM   2297 HD22 LEU   151      64.718  44.268  43.321  1.00  0.00           H  
ATOM   2298 HD23 LEU   151      65.410  43.329  44.665  1.00  0.00           H  
ATOM   2299  C   LEU   151      62.477  46.457  47.487  1.00  0.00           C  
ATOM   2300  O   LEU   151      62.599  47.565  46.967  1.00  0.00           O  
ATOM   2301  N   ASN   152      61.312  45.944  47.895  1.00  0.00           N  
ATOM   2302  H   ASN   152      61.361  45.000  48.252  1.00  0.00           H  
ATOM   2303  CA  ASN   152      60.000  46.586  47.807  1.00  0.00           C  
ATOM   2304  HA  ASN   152      59.718  46.747  46.767  1.00  0.00           H  
ATOM   2305  CB  ASN   152      58.949  45.655  48.467  1.00  0.00           C  
ATOM   2306  HB2 ASN   152      58.989  44.705  47.935  1.00  0.00           H  
ATOM   2307  HB3 ASN   152      59.238  45.501  49.507  1.00  0.00           H  
ATOM   2308  CG  ASN   152      57.509  46.176  48.431  1.00  0.00           C  
ATOM   2309  OD1 ASN   152      56.978  46.626  49.442  1.00  0.00           O  
ATOM   2310  ND2 ASN   152      56.854  46.110  47.280  1.00  0.00           N  
ATOM   2311 HD21 ASN   152      55.903  46.445  47.224  1.00  0.00           H  
ATOM   2312 HD22 ASN   152      57.309  45.725  46.465  1.00  0.00           H  
ATOM   2313  C   ASN   152      59.952  47.993  48.443  1.00  0.00           C  
ATOM   2314  O   ASN   152      59.248  48.858  47.932  1.00  0.00           O  
ATOM   2315  N   LEU   153      60.697  48.212  49.533  1.00  0.00           N  
ATOM   2316  H   LEU   153      61.230  47.445  49.918  1.00  0.00           H  
ATOM   2317  CA  LEU   153      60.730  49.499  50.231  1.00  0.00           C  
ATOM   2318  HA  LEU   153      59.720  49.888  50.356  1.00  0.00           H  
ATOM   2319  CB  LEU   153      61.364  49.311  51.630  1.00  0.00           C  
ATOM   2320  HB2 LEU   153      62.306  48.829  51.370  1.00  0.00           H  
ATOM   2321  HB3 LEU   153      61.567  50.263  52.121  1.00  0.00           H  
ATOM   2322  CG  LEU   153      60.565  48.398  52.588  1.00  0.00           C  
ATOM   2323  HG  LEU   153      60.279  47.494  52.050  1.00  0.00           H  
ATOM   2324  CD1 LEU   153      61.405  48.015  53.826  1.00  0.00           C  
ATOM   2325 HD11 LEU   153      61.691  48.918  54.365  1.00  0.00           H  
ATOM   2326 HD12 LEU   153      60.816  47.373  54.481  1.00  0.00           H  
ATOM   2327 HD13 LEU   153      62.302  47.484  53.507  1.00  0.00           H  
ATOM   2328  CD2 LEU   153      59.194  49.001  52.966  1.00  0.00           C  
ATOM   2329 HD21 LEU   153      58.599  49.146  52.064  1.00  0.00           H  
ATOM   2330 HD22 LEU   153      58.672  48.322  53.640  1.00  0.00           H  
ATOM   2331 HD23 LEU   153      59.343  49.961  53.461  1.00  0.00           H  
ATOM   2332  C   LEU   153      61.490  50.581  49.456  1.00  0.00           C  
ATOM   2333  O   LEU   153      61.173  51.763  49.601  1.00  0.00           O  
ATOM   2334  N   VAL   154      62.484  50.162  48.669  1.00  0.00           N  
ATOM   2335  H   VAL   154      62.642  49.168  48.590  1.00  0.00           H  
ATOM   2336  CA  VAL   154      63.360  51.060  47.935  1.00  0.00           C  
ATOM   2337  HA  VAL   154      63.346  52.069  48.347  1.00  0.00           H  
ATOM   2338  CB  VAL   154      64.832  50.543  47.932  1.00  0.00           C  
ATOM   2339  HB  VAL   154      64.857  49.618  47.356  1.00  0.00           H  
ATOM   2340  CG1 VAL   154      65.827  51.554  47.323  1.00  0.00           C  
ATOM   2341 HG11 VAL   154      65.804  52.479  47.899  1.00  0.00           H  
ATOM   2342 HG12 VAL   154      66.833  51.136  47.350  1.00  0.00           H  
ATOM   2343 HG13 VAL   154      65.548  51.762  46.290  1.00  0.00           H  
ATOM   2344  CG2 VAL   154      65.315  50.166  49.347  1.00  0.00           C  
ATOM   2345 HG21 VAL   154      64.679  49.378  49.751  1.00  0.00           H  
ATOM   2346 HG22 VAL   154      66.345  49.811  49.298  1.00  0.00           H  
ATOM   2347 HG23 VAL   154      65.264  51.042  49.994  1.00  0.00           H  
ATOM   2348  C   VAL   154      62.871  51.191  46.477  1.00  0.00           C  
ATOM   2349  O   VAL   154      62.706  52.313  45.997  1.00  0.00           O  
ATOM   2350  N   LEU   155      62.625  50.053  45.812  1.00  0.00           N  
ATOM   2351  H   LEU   155      62.785  49.198  46.326  1.00  0.00           H  
ATOM   2352  CA  LEU   155      62.241  49.954  44.406  1.00  0.00           C  
ATOM   2353  HA  LEU   155      61.884  50.922  44.054  1.00  0.00           H  
ATOM   2354  CB  LEU   155      63.450  49.525  43.534  1.00  0.00           C  
ATOM   2355  HB2 LEU   155      63.622  48.524  43.930  1.00  0.00           H  
ATOM   2356  HB3 LEU   155      63.148  49.454  42.489  1.00  0.00           H  
ATOM   2357  CG  LEU   155      64.752  50.351  43.639  1.00  0.00           C  
ATOM   2358  HG  LEU   155      65.032  50.438  44.689  1.00  0.00           H  
ATOM   2359  CD1 LEU   155      65.896  49.666  42.857  1.00  0.00           C  
ATOM   2360 HD11 LEU   155      65.618  49.579  41.807  1.00  0.00           H  
ATOM   2361 HD12 LEU   155      66.804  50.263  42.943  1.00  0.00           H  
ATOM   2362 HD13 LEU   155      66.075  48.673  43.269  1.00  0.00           H  
ATOM   2363  CD2 LEU   155      64.561  51.827  43.224  1.00  0.00           C  
ATOM   2364 HD21 LEU   155      63.819  52.294  43.871  1.00  0.00           H  
ATOM   2365 HD22 LEU   155      65.509  52.357  43.318  1.00  0.00           H  
ATOM   2366 HD23 LEU   155      64.221  51.873  42.190  1.00  0.00           H  
ATOM   2367  C   LEU   155      61.043  48.992  44.249  1.00  0.00           C  
ATOM   2368  O   LEU   155      61.230  47.873  43.767  1.00  0.00           O  
ATOM   2369  N   PRO   156      59.818  49.417  44.636  1.00  0.00           N  
ATOM   2370  CD  PRO   156      59.475  50.719  45.220  1.00  0.00           C  
ATOM   2371  HD2 PRO   156      59.958  51.500  44.632  1.00  0.00           H  
ATOM   2372  HD3 PRO   156      59.852  50.750  46.243  1.00  0.00           H  
ATOM   2373  CG  PRO   156      57.951  50.796  45.158  1.00  0.00           C  
ATOM   2374  HG2 PRO   156      57.630  51.292  44.242  1.00  0.00           H  
ATOM   2375  HG3 PRO   156      57.561  51.338  46.020  1.00  0.00           H  
ATOM   2376  CB  PRO   156      57.509  49.338  45.186  1.00  0.00           C  
ATOM   2377  HB2 PRO   156      56.563  49.203  44.662  1.00  0.00           H  
ATOM   2378  HB3 PRO   156      57.412  48.974  46.209  1.00  0.00           H  
ATOM   2379  CA  PRO   156      58.626  48.568  44.458  1.00  0.00           C  
ATOM   2380  HA  PRO   156      58.834  47.618  44.949  1.00  0.00           H  
ATOM   2381  C   PRO   156      58.244  48.312  42.985  1.00  0.00           C  
ATOM   2382  O   PRO   156      57.717  47.242  42.672  1.00  0.00           O  
ATOM   2383  N   ASN   157      58.527  49.299  42.123  1.00  0.00           N  
ATOM   2384  H   ASN   157      58.930  50.130  42.532  1.00  0.00           H  
ATOM   2385  CA  ASN   157      58.253  49.295  40.680  1.00  0.00           C  
ATOM   2386  HA  ASN   157      57.347  48.725  40.473  1.00  0.00           H  
ATOM   2387  CB  ASN   157      58.051  50.749  40.174  1.00  0.00           C  
ATOM   2388  HB2 ASN   157      58.924  51.328  40.477  1.00  0.00           H  
ATOM   2389  HB3 ASN   157      58.005  50.704  39.086  1.00  0.00           H  
ATOM   2390  CG  ASN   157      56.791  51.456  40.689  1.00  0.00           C  
ATOM   2391  OD1 ASN   157      56.034  50.925  41.498  1.00  0.00           O  
ATOM   2392  ND2 ASN   157      56.552  52.678  40.229  1.00  0.00           N  
ATOM   2393 HD21 ASN   157      55.734  53.181  40.541  1.00  0.00           H  
ATOM   2394 HD22 ASN   157      57.190  53.100  39.569  1.00  0.00           H  
ATOM   2395  C   ASN   157      59.380  48.605  39.896  1.00  0.00           C  
ATOM   2396  O   ASN   157      59.291  48.553  38.668  1.00  0.00           O  
ATOM   2397  N   LEU   158      60.416  48.086  40.581  1.00  0.00           N  
ATOM   2398  H   LEU   158      60.516  48.325  41.557  1.00  0.00           H  
ATOM   2399  CA  LEU   158      61.455  47.269  39.958  1.00  0.00           C  
ATOM   2400  HA  LEU   158      61.860  47.803  39.099  1.00  0.00           H  
ATOM   2401  CB  LEU   158      62.610  46.958  40.934  1.00  0.00           C  
ATOM   2402  HB2 LEU   158      62.954  47.959  41.195  1.00  0.00           H  
ATOM   2403  HB3 LEU   158      62.230  46.461  41.826  1.00  0.00           H  
ATOM   2404  CG  LEU   158      63.792  46.142  40.353  1.00  0.00           C  
ATOM   2405  HG  LEU   158      63.418  45.150  40.101  1.00  0.00           H  
ATOM   2406  CD1 LEU   158      64.413  46.792  39.097  1.00  0.00           C  
ATOM   2407 HD11 LEU   158      64.788  47.784  39.348  1.00  0.00           H  
ATOM   2408 HD12 LEU   158      65.236  46.174  38.737  1.00  0.00           H  
ATOM   2409 HD13 LEU   158      63.655  46.877  38.319  1.00  0.00           H  
ATOM   2410  CD2 LEU   158      64.854  45.882  41.439  1.00  0.00           C  
ATOM   2411 HD21 LEU   158      64.406  45.321  42.259  1.00  0.00           H  
ATOM   2412 HD22 LEU   158      65.677  45.308  41.013  1.00  0.00           H  
ATOM   2413 HD23 LEU   158      65.232  46.833  41.814  1.00  0.00           H  
ATOM   2414  C   LEU   158      60.829  45.978  39.391  1.00  0.00           C  
ATOM   2415  O   LEU   158      60.127  45.275  40.116  1.00  0.00           O  
ATOM   2416  N   SER   159      61.058  45.735  38.101  1.00  0.00           N  
ATOM   2417  H   SER   159      61.696  46.374  37.648  1.00  0.00           H  
ATOM   2418  CA  SER   159      60.472  44.663  37.305  1.00  0.00           C  
ATOM   2419  HA  SER   159      59.533  44.304  37.726  1.00  0.00           H  
ATOM   2420  CB  SER   159      60.186  45.287  35.917  1.00  0.00           C  
ATOM   2421  HB2 SER   159      59.395  46.022  36.062  1.00  0.00           H  
ATOM   2422  HB3 SER   159      61.100  45.794  35.608  1.00  0.00           H  
ATOM   2423  OG  SER   159      59.796  44.366  34.916  1.00  0.00           O  
ATOM   2424  HG  SER   159      59.640  44.835  34.093  1.00  0.00           H  
ATOM   2425  C   SER   159      61.455  43.479  37.207  1.00  0.00           C  
ATOM   2426  O   SER   159      62.673  43.680  37.186  1.00  0.00           O  
ATOM   2427  N   LEU   160      60.899  42.267  37.104  1.00  0.00           N  
ATOM   2428  H   LEU   160      59.901  42.246  37.256  1.00  0.00           H  
ATOM   2429  CA  LEU   160      61.601  40.996  36.933  1.00  0.00           C  
ATOM   2430  HA  LEU   160      62.466  40.941  37.594  1.00  0.00           H  
ATOM   2431  CB  LEU   160      60.628  39.841  37.292  1.00  0.00           C  
ATOM   2432  HB2 LEU   160      60.251  40.171  38.260  1.00  0.00           H  
ATOM   2433  HB3 LEU   160      59.809  39.810  36.574  1.00  0.00           H  
ATOM   2434  CG  LEU   160      61.244  38.426  37.433  1.00  0.00           C  
ATOM   2435  HG  LEU   160      61.623  38.128  36.456  1.00  0.00           H  
ATOM   2436  CD1 LEU   160      62.389  38.375  38.466  1.00  0.00           C  
ATOM   2437 HD11 LEU   160      62.011  38.673  39.444  1.00  0.00           H  
ATOM   2438 HD12 LEU   160      62.783  37.360  38.523  1.00  0.00           H  
ATOM   2439 HD13 LEU   160      63.184  39.056  38.162  1.00  0.00           H  
ATOM   2440  CD2 LEU   160      60.155  37.380  37.750  1.00  0.00           C  
ATOM   2441 HD21 LEU   160      59.421  37.363  36.944  1.00  0.00           H  
ATOM   2442 HD22 LEU   160      60.613  36.395  37.844  1.00  0.00           H  
ATOM   2443 HD23 LEU   160      59.661  37.641  38.686  1.00  0.00           H  
ATOM   2444  C   LEU   160      62.253  40.815  35.553  1.00  0.00           C  
ATOM   2445  O   LEU   160      63.169  40.004  35.409  1.00  0.00           O  
ATOM   2446  N   GLY   161      61.784  41.579  34.566  1.00  0.00           N  
ATOM   2447  H   GLY   161      61.142  42.321  34.806  1.00  0.00           H  
ATOM   2448  CA  GLY   161      62.145  41.403  33.165  1.00  0.00           C  
ATOM   2449  HA2 GLY   161      62.325  42.367  32.690  1.00  0.00           H  
ATOM   2450  HA3 GLY   161      63.036  40.781  33.072  1.00  0.00           H  
ATOM   2451  C   GLY   161      60.982  40.712  32.461  1.00  0.00           C  
ATOM   2452  O   GLY   161      60.355  39.831  33.058  1.00  0.00           O  
ATOM   2453  N   PRO   162      60.657  41.101  31.212  1.00  0.00           N  
ATOM   2454  CD  PRO   162      61.155  42.285  30.505  1.00  0.00           C  
ATOM   2455  HD2 PRO   162      62.145  42.063  30.105  1.00  0.00           H  
ATOM   2456  HD3 PRO   162      61.227  43.111  31.213  1.00  0.00           H  
ATOM   2457  CG  PRO   162      60.127  42.544  29.412  1.00  0.00           C  
ATOM   2458  HG2 PRO   162      60.585  43.025  28.548  1.00  0.00           H  
ATOM   2459  HG3 PRO   162      59.309  43.163  29.781  1.00  0.00           H  
ATOM   2460  CB  PRO   162      59.640  41.148  29.076  1.00  0.00           C  
ATOM   2461  HB2 PRO   162      60.297  40.652  28.362  1.00  0.00           H  
ATOM   2462  HB3 PRO   162      58.626  41.178  28.677  1.00  0.00           H  
ATOM   2463  CA  PRO   162      59.655  40.388  30.417  1.00  0.00           C  
ATOM   2464  HA  PRO   162      58.704  40.498  30.938  1.00  0.00           H  
ATOM   2465  C   PRO   162      59.948  38.896  30.198  1.00  0.00           C  
ATOM   2466  O   PRO   162      61.079  38.529  29.869  1.00  0.00           O  
ATOM   2467  N   ILE   163      58.909  38.076  30.363  1.00  0.00           N  
ATOM   2468  H   ILE   163      58.082  38.461  30.796  1.00  0.00           H  
ATOM   2469  CA  ILE   163      58.913  36.660  30.018  1.00  0.00           C  
ATOM   2470  HA  ILE   163      59.806  36.120  30.334  1.00  0.00           H  
ATOM   2471  CB  ILE   163      57.643  35.960  30.611  1.00  0.00           C  
ATOM   2472  HB  ILE   163      57.714  36.025  31.697  1.00  0.00           H  
ATOM   2473  CG2 ILE   163      56.311  36.588  30.143  1.00  0.00           C  
ATOM   2474 HG21 ILE   163      56.240  36.523  29.057  1.00  0.00           H  
ATOM   2475 HG22 ILE   163      55.477  36.051  30.595  1.00  0.00           H  
ATOM   2476 HG23 ILE   163      56.276  37.634  30.447  1.00  0.00           H  
ATOM   2477  CG1 ILE   163      57.570  34.428  30.401  1.00  0.00           C  
ATOM   2478 HG12 ILE   163      56.670  34.088  30.912  1.00  0.00           H  
ATOM   2479 HG13 ILE   163      57.461  34.267  29.329  1.00  0.00           H  
ATOM   2480  CD1 ILE   163      58.782  33.635  30.917  1.00  0.00           C  
ATOM   2481 HD11 ILE   163      58.892  33.795  31.990  1.00  0.00           H  
ATOM   2482 HD12 ILE   163      58.632  32.573  30.722  1.00  0.00           H  
ATOM   2483 HD13 ILE   163      59.683  33.974  30.406  1.00  0.00           H  
ATOM   2484  C   ILE   163      58.981  36.455  28.491  1.00  0.00           C  
ATOM   2485  O   ILE   163      58.485  37.289  27.728  1.00  0.00           O  
ATOM   2486  N   ASP   164      59.601  35.346  28.076  1.00  0.00           N  
ATOM   2487  H   ASP   164      60.150  34.837  28.754  1.00  0.00           H  
ATOM   2488  CA  ASP   164      59.620  34.892  26.689  1.00  0.00           C  
ATOM   2489  HA  ASP   164      59.833  35.740  26.038  1.00  0.00           H  
ATOM   2490  CB  ASP   164      60.697  33.806  26.455  1.00  0.00           C  
ATOM   2491  HB2 ASP   164      61.599  34.264  26.862  1.00  0.00           H  
ATOM   2492  HB3 ASP   164      60.458  32.908  27.024  1.00  0.00           H  
ATOM   2493  CG  ASP   164      60.932  33.433  24.989  1.00  0.00           C  
ATOM   2494  OD1 ASP   164      59.989  33.473  24.169  1.00  0.00           O  
ATOM   2495  OD2 ASP   164      62.065  33.009  24.687  1.00  0.00           O  
ATOM   2496  C   ASP   164      58.205  34.424  26.309  1.00  0.00           C  
ATOM   2497  O   ASP   164      57.740  33.412  26.829  1.00  0.00           O  
ATOM   2498  N   SER   165      57.541  35.176  25.426  1.00  0.00           N  
ATOM   2499  H   SER   165      57.996  36.031  25.139  1.00  0.00           H  
ATOM   2500  CA  SER   165      56.175  34.932  24.972  1.00  0.00           C  
ATOM   2501  HA  SER   165      55.495  34.831  25.818  1.00  0.00           H  
ATOM   2502  CB  SER   165      55.732  36.137  24.126  1.00  0.00           C  
ATOM   2503  HB2 SER   165      54.715  35.949  23.783  1.00  0.00           H  
ATOM   2504  HB3 SER   165      55.742  37.018  24.768  1.00  0.00           H  
ATOM   2505  OG  SER   165      56.574  36.358  23.007  1.00  0.00           O  
ATOM   2506  HG  SER   165      56.257  37.118  22.513  1.00  0.00           H  
ATOM   2507  C   SER   165      55.975  33.576  24.260  1.00  0.00           C  
ATOM   2508  O   SER   165      54.835  33.125  24.157  1.00  0.00           O  
ATOM   2509  N   SER   166      57.057  32.907  23.829  1.00  0.00           N  
ATOM   2510  H   SER   166      57.935  33.403  23.767  1.00  0.00           H  
ATOM   2511  CA  SER   166      56.975  31.573  23.249  1.00  0.00           C  
ATOM   2512  HA  SER   166      56.095  31.500  22.610  1.00  0.00           H  
ATOM   2513  CB  SER   166      58.229  31.282  22.397  1.00  0.00           C  
ATOM   2514  HB2 SER   166      58.038  30.367  21.837  1.00  0.00           H  
ATOM   2515  HB3 SER   166      58.352  32.113  21.703  1.00  0.00           H  
ATOM   2516  OG  SER   166      59.410  31.128  23.163  1.00  0.00           O  
ATOM   2517  HG  SER   166      60.150  30.950  22.578  1.00  0.00           H  
ATOM   2518  C   SER   166      56.628  30.461  24.267  1.00  0.00           C  
ATOM   2519  O   SER   166      56.184  29.399  23.833  1.00  0.00           O  
ATOM   2520  N   VAL   167      56.772  30.701  25.584  1.00  0.00           N  
ATOM   2521  H   VAL   167      57.223  31.556  25.876  1.00  0.00           H  
ATOM   2522  CA  VAL   167      56.405  29.719  26.616  1.00  0.00           C  
ATOM   2523  HA  VAL   167      56.453  28.671  26.320  1.00  0.00           H  
ATOM   2524  CB  VAL   167      57.204  29.899  27.946  1.00  0.00           C  
ATOM   2525  HB  VAL   167      57.021  29.028  28.576  1.00  0.00           H  
ATOM   2526  CG1 VAL   167      58.717  30.039  27.692  1.00  0.00           C  
ATOM   2527 HG11 VAL   167      58.901  30.910  27.063  1.00  0.00           H  
ATOM   2528 HG12 VAL   167      59.236  30.162  28.643  1.00  0.00           H  
ATOM   2529 HG13 VAL   167      59.086  29.144  27.191  1.00  0.00           H  
ATOM   2530  CG2 VAL   167      56.704  30.978  28.929  1.00  0.00           C  
ATOM   2531 HG21 VAL   167      55.683  30.748  29.233  1.00  0.00           H  
ATOM   2532 HG22 VAL   167      57.349  30.996  29.808  1.00  0.00           H  
ATOM   2533 HG23 VAL   167      56.728  31.953  28.442  1.00  0.00           H  
ATOM   2534  C   VAL   167      54.885  29.703  26.915  1.00  0.00           C  
ATOM   2535  O   VAL   167      54.426  28.850  27.674  1.00  0.00           O  
ATOM   2536  N   LEU   168      54.130  30.646  26.334  1.00  0.00           N  
ATOM   2537  H   LEU   168      54.600  31.310  25.735  1.00  0.00           H  
ATOM   2538  CA  LEU   168      52.704  30.831  26.589  1.00  0.00           C  
ATOM   2539  HA  LEU   168      52.479  30.598  27.630  1.00  0.00           H  
ATOM   2540  CB  LEU   168      52.300  32.296  26.312  1.00  0.00           C  
ATOM   2541  HB2 LEU   168      52.880  32.524  25.418  1.00  0.00           H  
ATOM   2542  HB3 LEU   168      51.237  32.374  26.085  1.00  0.00           H  
ATOM   2543  CG  LEU   168      52.663  33.300  27.432  1.00  0.00           C  
ATOM   2544  HG  LEU   168      52.095  32.991  28.309  1.00  0.00           H  
ATOM   2545  CD1 LEU   168      54.156  33.402  27.798  1.00  0.00           C  
ATOM   2546 HD11 LEU   168      54.725  33.712  26.922  1.00  0.00           H  
ATOM   2547 HD12 LEU   168      54.287  34.136  28.593  1.00  0.00           H  
ATOM   2548 HD13 LEU   168      54.515  32.431  28.139  1.00  0.00           H  
ATOM   2549  CD2 LEU   168      52.106  34.689  27.090  1.00  0.00           C  
ATOM   2550 HD21 LEU   168      51.022  34.633  26.996  1.00  0.00           H  
ATOM   2551 HD22 LEU   168      52.366  35.390  27.883  1.00  0.00           H  
ATOM   2552 HD23 LEU   168      52.535  35.031  26.148  1.00  0.00           H  
ATOM   2553  C   LEU   168      51.841  29.845  25.784  1.00  0.00           C  
ATOM   2554  O   LEU   168      50.838  29.360  26.307  1.00  0.00           O  
ATOM   2555  N   SER   169      52.237  29.554  24.543  1.00  0.00           N  
ATOM   2556  H   SER   169      53.093  29.983  24.220  1.00  0.00           H  
ATOM   2557  CA  SER   169      51.490  28.717  23.614  1.00  0.00           C  
ATOM   2558  HA  SER   169      51.043  27.873  24.138  1.00  0.00           H  
ATOM   2559  CB  SER   169      50.360  29.554  22.970  1.00  0.00           C  
ATOM   2560  HB2 SER   169      49.639  29.799  23.750  1.00  0.00           H  
ATOM   2561  HB3 SER   169      50.802  30.472  22.584  1.00  0.00           H  
ATOM   2562  OG  SER   169      49.705  28.868  21.920  1.00  0.00           O  
ATOM   2563  HG  SER   169      49.015  29.427  21.554  1.00  0.00           H  
ATOM   2564  C   SER   169      52.467  28.149  22.574  1.00  0.00           C  
ATOM   2565  O   SER   169      53.377  28.867  22.152  1.00  0.00           O  
ATOM   2566  N   ARG   170      52.244  26.899  22.140  1.00  0.00           N  
ATOM   2567  H   ARG   170      51.628  26.304  22.675  1.00  0.00           H  
ATOM   2568  CA  ARG   170      52.923  26.327  20.973  1.00  0.00           C  
ATOM   2569  HA  ARG   170      53.981  26.588  21.001  1.00  0.00           H  
ATOM   2570  CB  ARG   170      52.796  24.803  20.962  1.00  0.00           C  
ATOM   2571  HB2 ARG   170      51.732  24.566  20.953  1.00  0.00           H  
ATOM   2572  HB3 ARG   170      53.255  24.446  20.040  1.00  0.00           H  
ATOM   2573  CG  ARG   170      53.463  24.117  22.164  1.00  0.00           C  
ATOM   2574  HG2 ARG   170      54.541  24.268  22.100  1.00  0.00           H  
ATOM   2575  HG3 ARG   170      53.087  24.572  23.080  1.00  0.00           H  
ATOM   2576  CD  ARG   170      53.160  22.623  22.177  1.00  0.00           C  
ATOM   2577  HD2 ARG   170      53.465  22.167  21.235  1.00  0.00           H  
ATOM   2578  HD3 ARG   170      53.684  22.138  23.001  1.00  0.00           H  
ATOM   2579  NE  ARG   170      51.721  22.420  22.352  1.00  0.00           N  
ATOM   2580  HE  ARG   170      51.228  23.247  22.657  1.00  0.00           H  
ATOM   2581  CZ  ARG   170      51.028  21.297  22.174  1.00  0.00           C  
ATOM   2582  NH1 ARG   170      51.634  20.131  21.948  1.00  0.00           N  
ATOM   2583 HH11 ARG   170      52.643  20.089  21.909  1.00  0.00           H  
ATOM   2584 HH12 ARG   170      51.082  19.296  21.817  1.00  0.00           H  
ATOM   2585  NH2 ARG   170      49.708  21.382  22.210  1.00  0.00           N  
ATOM   2586 HH21 ARG   170      49.267  22.277  22.368  1.00  0.00           H  
ATOM   2587 HH22 ARG   170      49.148  20.552  22.079  1.00  0.00           H  
ATOM   2588  C   ARG   170      52.423  26.907  19.637  1.00  0.00           C  
ATOM   2589  O   ARG   170      53.095  26.730  18.620  1.00  0.00           O  
ATOM   2590  N   ASN   171      51.260  27.567  19.640  1.00  0.00           N  
ATOM   2591  H   ASN   171      50.750  27.625  20.510  1.00  0.00           H  
ATOM   2592  CA  ASN   171      50.645  28.119  18.441  1.00  0.00           C  
ATOM   2593  HA  ASN   171      50.886  27.500  17.577  1.00  0.00           H  
ATOM   2594  CB  ASN   171      49.114  28.157  18.609  1.00  0.00           C  
ATOM   2595  HB2 ASN   171      48.828  27.241  19.125  1.00  0.00           H  
ATOM   2596  HB3 ASN   171      48.849  29.017  19.224  1.00  0.00           H  
ATOM   2597  CG  ASN   171      48.338  28.239  17.292  1.00  0.00           C  
ATOM   2598  OD1 ASN   171      48.859  28.654  16.259  1.00  0.00           O  
ATOM   2599  ND2 ASN   171      47.065  27.863  17.323  1.00  0.00           N  
ATOM   2600 HD21 ASN   171      46.511  27.899  16.480  1.00  0.00           H  
ATOM   2601 HD22 ASN   171      46.657  27.543  18.190  1.00  0.00           H  
ATOM   2602  C   ASN   171      51.250  29.504  18.136  1.00  0.00           C  
ATOM   2603  O   ASN   171      50.902  30.481  18.800  1.00  0.00           O  
ATOM   2604  N   LYS   172      52.158  29.556  17.144  1.00  0.00           N  
ATOM   2605  H   LYS   172      52.371  28.665  16.720  1.00  0.00           H  
ATOM   2606  CA  LYS   172      52.919  30.738  16.704  1.00  0.00           C  
ATOM   2607  HA  LYS   172      53.578  31.077  17.503  1.00  0.00           H  
ATOM   2608  CB  LYS   172      53.779  30.383  15.473  1.00  0.00           C  
ATOM   2609  HB2 LYS   172      53.106  30.009  14.701  1.00  0.00           H  
ATOM   2610  HB3 LYS   172      54.252  31.303  15.128  1.00  0.00           H  
ATOM   2611  CG  LYS   172      54.865  29.325  15.765  1.00  0.00           C  
ATOM   2612  HG2 LYS   172      55.524  29.745  16.525  1.00  0.00           H  
ATOM   2613  HG3 LYS   172      54.357  28.449  16.169  1.00  0.00           H  
ATOM   2614  CD  LYS   172      55.697  28.914  14.535  1.00  0.00           C  
ATOM   2615  HD2 LYS   172      56.303  28.058  14.832  1.00  0.00           H  
ATOM   2616  HD3 LYS   172      54.992  28.608  13.762  1.00  0.00           H  
ATOM   2617  CE  LYS   172      56.614  30.027  13.984  1.00  0.00           C  
ATOM   2618  HE2 LYS   172      55.984  30.854  13.656  1.00  0.00           H  
ATOM   2619  HE3 LYS   172      57.263  30.363  14.793  1.00  0.00           H  
ATOM   2620  NZ  LYS   172      57.438  29.561  12.856  1.00  0.00           N  
ATOM   2621  HZ1 LYS   172      56.837  29.250  12.106  1.00  0.00           H  
ATOM   2622  HZ2 LYS   172      58.020  30.319  12.529  1.00  0.00           H  
ATOM   2623  HZ3 LYS   172      58.022  28.795  13.160  1.00  0.00           H  
ATOM   2624  C   LYS   172      52.018  31.969  16.424  1.00  0.00           C  
ATOM   2625  O   LYS   172      52.344  33.069  16.869  1.00  0.00           O  
ATOM   2626  N   THR   173      50.875  31.756  15.754  1.00  0.00           N  
ATOM   2627  H   THR   173      50.725  30.819  15.408  1.00  0.00           H  
ATOM   2628  CA  THR   173      49.867  32.780  15.450  1.00  0.00           C  
ATOM   2629  HA  THR   173      50.311  33.617  14.911  1.00  0.00           H  
ATOM   2630  CB  THR   173      48.728  32.178  14.581  1.00  0.00           C  
ATOM   2631  HB  THR   173      48.179  31.484  15.217  1.00  0.00           H  
ATOM   2632  CG2 THR   173      47.755  33.213  13.992  1.00  0.00           C  
ATOM   2633 HG21 THR   173      48.304  33.907  13.356  1.00  0.00           H  
ATOM   2634 HG22 THR   173      46.995  32.703  13.401  1.00  0.00           H  
ATOM   2635 HG23 THR   173      47.276  33.764  14.801  1.00  0.00           H  
ATOM   2636  OG1 THR   173      49.295  31.445  13.501  1.00  0.00           O  
ATOM   2637  HG1 THR   173      48.593  31.073  12.963  1.00  0.00           H  
ATOM   2638  C   THR   173      49.247  33.421  16.714  1.00  0.00           C  
ATOM   2639  O   THR   173      49.061  34.638  16.752  1.00  0.00           O  
ATOM   2640  N   GLU   174      48.996  32.608  17.749  1.00  0.00           N  
ATOM   2641  H   GLU   174      49.141  31.617  17.621  1.00  0.00           H  
ATOM   2642  CA  GLU   174      48.377  33.062  18.991  1.00  0.00           C  
ATOM   2643  HA  GLU   174      47.620  33.814  18.771  1.00  0.00           H  
ATOM   2644  CB  GLU   174      47.705  31.888  19.724  1.00  0.00           C  
ATOM   2645  HB2 GLU   174      48.509  31.225  20.045  1.00  0.00           H  
ATOM   2646  HB3 GLU   174      47.215  32.313  20.600  1.00  0.00           H  
ATOM   2647  CG  GLU   174      46.671  31.082  18.892  1.00  0.00           C  
ATOM   2648  HG2 GLU   174      47.271  30.682  18.075  1.00  0.00           H  
ATOM   2649  HG3 GLU   174      46.295  30.261  19.502  1.00  0.00           H  
ATOM   2650  CD  GLU   174      45.492  31.874  18.319  1.00  0.00           C  
ATOM   2651  OE1 GLU   174      44.490  32.078  19.038  1.00  0.00           O  
ATOM   2652  OE2 GLU   174      45.556  32.223  17.124  1.00  0.00           O  
ATOM   2653  C   GLU   174      49.368  33.849  19.875  1.00  0.00           C  
ATOM   2654  O   GLU   174      48.957  34.815  20.520  1.00  0.00           O  
ATOM   2655  N   VAL   175      50.661  33.487  19.830  1.00  0.00           N  
ATOM   2656  H   VAL   175      50.873  32.588  19.421  1.00  0.00           H  
ATOM   2657  CA  VAL   175      51.763  34.262  20.417  1.00  0.00           C  
ATOM   2658  HA  VAL   175      51.574  34.535  21.455  1.00  0.00           H  
ATOM   2659  CB  VAL   175      53.116  33.491  20.343  1.00  0.00           C  
ATOM   2660  HB  VAL   175      53.244  33.179  19.307  1.00  0.00           H  
ATOM   2661  CG1 VAL   175      54.349  34.304  20.791  1.00  0.00           C  
ATOM   2662 HG11 VAL   175      54.222  34.616  21.828  1.00  0.00           H  
ATOM   2663 HG12 VAL   175      55.243  33.686  20.705  1.00  0.00           H  
ATOM   2664 HG13 VAL   175      54.454  35.184  20.157  1.00  0.00           H  
ATOM   2665  CG2 VAL   175      53.054  32.184  21.157  1.00  0.00           C  
ATOM   2666 HG21 VAL   175      52.266  31.545  20.759  1.00  0.00           H  
ATOM   2667 HG22 VAL   175      54.011  31.667  21.088  1.00  0.00           H  
ATOM   2668 HG23 VAL   175      52.841  32.415  22.201  1.00  0.00           H  
ATOM   2669  C   VAL   175      51.880  35.651  19.753  1.00  0.00           C  
ATOM   2670  O   VAL   175      51.967  36.655  20.459  1.00  0.00           O  
ATOM   2671  N   ASP   176      51.785  35.694  18.416  1.00  0.00           N  
ATOM   2672  H   ASP   176      51.845  34.821  17.911  1.00  0.00           H  
ATOM   2673  CA  ASP   176      51.751  36.940  17.647  1.00  0.00           C  
ATOM   2674  HA  ASP   176      52.601  37.542  17.969  1.00  0.00           H  
ATOM   2675  CB  ASP   176      51.815  36.776  16.105  1.00  0.00           C  
ATOM   2676  HB2 ASP   176      50.982  36.083  15.984  1.00  0.00           H  
ATOM   2677  HB3 ASP   176      51.596  37.703  15.575  1.00  0.00           H  
ATOM   2678  CG  ASP   176      53.085  36.150  15.533  1.00  0.00           C  
ATOM   2679  OD1 ASP   176      54.165  36.294  16.141  1.00  0.00           O  
ATOM   2680  OD2 ASP   176      53.017  35.671  14.382  1.00  0.00           O  
ATOM   2681  C   ASP   176      50.562  37.859  18.006  1.00  0.00           C  
ATOM   2682  O   ASP   176      50.773  39.062  18.172  1.00  0.00           O  
ATOM   2683  N   ILE   177      49.344  37.304  18.135  1.00  0.00           N  
ATOM   2684  H   ILE   177      49.244  36.345  17.834  1.00  0.00           H  
ATOM   2685  CA  ILE   177      48.132  38.037  18.554  1.00  0.00           C  
ATOM   2686  HA  ILE   177      48.023  38.972  18.004  1.00  0.00           H  
ATOM   2687  CB  ILE   177      46.841  37.178  18.379  1.00  0.00           C  
ATOM   2688  HB  ILE   177      47.064  36.196  18.796  1.00  0.00           H  
ATOM   2689  CG2 ILE   177      45.570  37.747  19.053  1.00  0.00           C  
ATOM   2690 HG21 ILE   177      45.346  38.729  18.637  1.00  0.00           H  
ATOM   2691 HG22 ILE   177      44.731  37.076  18.872  1.00  0.00           H  
ATOM   2692 HG23 ILE   177      45.737  37.838  20.126  1.00  0.00           H  
ATOM   2693  CG1 ILE   177      46.560  36.949  16.874  1.00  0.00           C  
ATOM   2694 HG12 ILE   177      46.221  37.900  16.463  1.00  0.00           H  
ATOM   2695 HG13 ILE   177      47.506  36.670  16.410  1.00  0.00           H  
ATOM   2696  CD1 ILE   177      45.511  35.865  16.590  1.00  0.00           C  
ATOM   2697 HD11 ILE   177      44.565  36.144  17.054  1.00  0.00           H  
ATOM   2698 HD12 ILE   177      45.372  35.766  15.513  1.00  0.00           H  
ATOM   2699 HD13 ILE   177      45.850  34.914  17.001  1.00  0.00           H  
ATOM   2700  C   ILE   177      48.263  38.592  19.986  1.00  0.00           C  
ATOM   2701  O   ILE   177      47.905  39.746  20.218  1.00  0.00           O  
ATOM   2702  N   TYR   178      48.841  37.795  20.894  1.00  0.00           N  
ATOM   2703  H   TYR   178      48.923  36.815  20.665  1.00  0.00           H  
ATOM   2704  CA  TYR   178      49.219  38.226  22.239  1.00  0.00           C  
ATOM   2705  HA  TYR   178      48.353  38.640  22.755  1.00  0.00           H  
ATOM   2706  CB  TYR   178      49.755  37.015  23.058  1.00  0.00           C  
ATOM   2707  HB2 TYR   178      48.860  36.467  23.350  1.00  0.00           H  
ATOM   2708  HB3 TYR   178      50.348  36.405  22.376  1.00  0.00           H  
ATOM   2709  CG  TYR   178      50.582  37.337  24.301  1.00  0.00           C  
ATOM   2710  CD1 TYR   178      49.952  37.495  25.550  1.00  0.00           C  
ATOM   2711  HD1 TYR   178      48.877  37.336  25.635  1.00  0.00           H  
ATOM   2712  CE1 TYR   178      50.703  37.857  26.686  1.00  0.00           C  
ATOM   2713  HE1 TYR   178      50.206  37.977  27.649  1.00  0.00           H  
ATOM   2714  CZ  TYR   178      52.090  38.068  26.579  1.00  0.00           C  
ATOM   2715  OH  TYR   178      52.811  38.431  27.679  1.00  0.00           O  
ATOM   2716  HH  TYR   178      52.273  38.513  28.470  1.00  0.00           H  
ATOM   2717  CE2 TYR   178      52.728  37.899  25.335  1.00  0.00           C  
ATOM   2718  HE2 TYR   178      53.802  38.066  25.247  1.00  0.00           H  
ATOM   2719  CD2 TYR   178      51.980  37.515  24.205  1.00  0.00           C  
ATOM   2720  HD2 TYR   178      52.480  37.354  23.250  1.00  0.00           H  
ATOM   2721  C   TYR   178      50.190  39.424  22.238  1.00  0.00           C  
ATOM   2722  O   TYR   178      49.917  40.448  22.866  1.00  0.00           O  
ATOM   2723  N   ASN   179      51.301  39.292  21.502  1.00  0.00           N  
ATOM   2724  H   ASN   179      51.413  38.421  21.002  1.00  0.00           H  
ATOM   2725  CA  ASN   179      52.378  40.285  21.418  1.00  0.00           C  
ATOM   2726  HA  ASN   179      52.696  40.584  22.417  1.00  0.00           H  
ATOM   2727  CB  ASN   179      53.594  39.666  20.674  1.00  0.00           C  
ATOM   2728  HB2 ASN   179      53.245  38.969  19.912  1.00  0.00           H  
ATOM   2729  HB3 ASN   179      54.112  40.498  20.196  1.00  0.00           H  
ATOM   2730  CG  ASN   179      54.579  38.938  21.586  1.00  0.00           C  
ATOM   2731  OD1 ASN   179      54.712  37.721  21.533  1.00  0.00           O  
ATOM   2732  ND2 ASN   179      55.324  39.672  22.408  1.00  0.00           N  
ATOM   2733 HD21 ASN   179      55.985  39.221  23.024  1.00  0.00           H  
ATOM   2734 HD22 ASN   179      55.225  40.677  22.412  1.00  0.00           H  
ATOM   2735  C   ASN   179      51.974  41.604  20.721  1.00  0.00           C  
ATOM   2736  O   ASN   179      52.810  42.506  20.665  1.00  0.00           O  
ATOM   2737  N   SER   180      50.755  41.711  20.177  1.00  0.00           N  
ATOM   2738  H   SER   180      50.172  40.886  20.180  1.00  0.00           H  
ATOM   2739  CA  SER   180      50.299  42.881  19.426  1.00  0.00           C  
ATOM   2740  HA  SER   180      50.975  43.723  19.576  1.00  0.00           H  
ATOM   2741  CB  SER   180      50.280  42.524  17.922  1.00  0.00           C  
ATOM   2742  HB2 SER   180      49.929  43.401  17.378  1.00  0.00           H  
ATOM   2743  HB3 SER   180      51.303  42.297  17.623  1.00  0.00           H  
ATOM   2744  OG  SER   180      49.443  41.416  17.624  1.00  0.00           O  
ATOM   2745  HG  SER   180      49.470  41.240  16.681  1.00  0.00           H  
ATOM   2746  C   SER   180      48.980  43.500  19.949  1.00  0.00           C  
ATOM   2747  O   SER   180      48.562  44.533  19.424  1.00  0.00           O  
ATOM   2748  N   ASP   181      48.356  42.913  20.981  1.00  0.00           N  
ATOM   2749  H   ASP   181      48.762  42.054  21.324  1.00  0.00           H  
ATOM   2750  CA  ASP   181      47.123  43.408  21.622  1.00  0.00           C  
ATOM   2751  HA  ASP   181      46.410  43.758  20.876  1.00  0.00           H  
ATOM   2752  CB  ASP   181      46.481  42.237  22.409  1.00  0.00           C  
ATOM   2753  HB2 ASP   181      46.373  41.435  21.679  1.00  0.00           H  
ATOM   2754  HB3 ASP   181      47.195  41.936  23.176  1.00  0.00           H  
ATOM   2755  CG  ASP   181      45.124  42.522  23.059  1.00  0.00           C  
ATOM   2756  OD1 ASP   181      44.762  43.707  23.215  1.00  0.00           O  
ATOM   2757  OD2 ASP   181      44.462  41.526  23.426  1.00  0.00           O  
ATOM   2758  C   ASP   181      47.485  44.587  22.553  1.00  0.00           C  
ATOM   2759  O   ASP   181      48.266  44.372  23.485  1.00  0.00           O  
ATOM   2760  N   PRO   182      46.974  45.813  22.295  1.00  0.00           N  
ATOM   2761  CD  PRO   182      46.057  46.185  21.214  1.00  0.00           C  
ATOM   2762  HD2 PRO   182      45.220  45.487  21.216  1.00  0.00           H  
ATOM   2763  HD3 PRO   182      46.591  46.109  20.267  1.00  0.00           H  
ATOM   2764  CG  PRO   182      45.628  47.616  21.527  1.00  0.00           C  
ATOM   2765  HG2 PRO   182      44.720  47.628  22.129  1.00  0.00           H  
ATOM   2766  HG3 PRO   182      45.463  48.182  20.610  1.00  0.00           H  
ATOM   2767  CB  PRO   182      46.814  48.170  22.301  1.00  0.00           C  
ATOM   2768  HB2 PRO   182      46.543  48.990  22.966  1.00  0.00           H  
ATOM   2769  HB3 PRO   182      47.588  48.504  21.609  1.00  0.00           H  
ATOM   2770  CA  PRO   182      47.327  46.976  23.126  1.00  0.00           C  
ATOM   2771  HA  PRO   182      48.416  47.003  23.173  1.00  0.00           H  
ATOM   2772  C   PRO   182      46.754  46.967  24.552  1.00  0.00           C  
ATOM   2773  O   PRO   182      47.216  47.760  25.374  1.00  0.00           O  
ATOM   2774  N   LEU   183      45.772  46.101  24.831  1.00  0.00           N  
ATOM   2775  H   LEU   183      45.382  45.570  24.066  1.00  0.00           H  
ATOM   2776  CA  LEU   183      45.146  45.983  26.145  1.00  0.00           C  
ATOM   2777  HA  LEU   183      45.287  46.897  26.722  1.00  0.00           H  
ATOM   2778  CB  LEU   183      43.631  45.749  25.952  1.00  0.00           C  
ATOM   2779  HB2 LEU   183      43.620  44.899  25.270  1.00  0.00           H  
ATOM   2780  HB3 LEU   183      43.108  45.484  26.871  1.00  0.00           H  
ATOM   2781  CG  LEU   183      42.922  46.958  25.284  1.00  0.00           C  
ATOM   2782  HG  LEU   183      43.541  47.294  24.453  1.00  0.00           H  
ATOM   2783  CD1 LEU   183      41.518  46.602  24.766  1.00  0.00           C  
ATOM   2784 HD11 LEU   183      40.898  46.266  25.597  1.00  0.00           H  
ATOM   2785 HD12 LEU   183      41.066  47.482  24.308  1.00  0.00           H  
ATOM   2786 HD13 LEU   183      41.595  45.806  24.025  1.00  0.00           H  
ATOM   2787  CD2 LEU   183      42.902  48.204  26.191  1.00  0.00           C  
ATOM   2788 HD21 LEU   183      43.925  48.501  26.424  1.00  0.00           H  
ATOM   2789 HD22 LEU   183      42.395  49.020  25.677  1.00  0.00           H  
ATOM   2790 HD23 LEU   183      42.372  47.973  27.115  1.00  0.00           H  
ATOM   2791  C   LEU   183      45.853  44.907  26.999  1.00  0.00           C  
ATOM   2792  O   LEU   183      45.526  44.790  28.180  1.00  0.00           O  
ATOM   2793  N   ILE   184      46.846  44.192  26.435  1.00  0.00           N  
ATOM   2794  H   ILE   184      46.907  44.186  25.427  1.00  0.00           H  
ATOM   2795  CA  ILE   184      47.755  43.329  27.191  1.00  0.00           C  
ATOM   2796  HA  ILE   184      47.246  43.009  28.100  1.00  0.00           H  
ATOM   2797  CB  ILE   184      48.257  42.079  26.410  1.00  0.00           C  
ATOM   2798  HB  ILE   184      48.705  42.439  25.484  1.00  0.00           H  
ATOM   2799  CG2 ILE   184      49.289  41.219  27.183  1.00  0.00           C  
ATOM   2800 HG21 ILE   184      48.842  40.859  28.109  1.00  0.00           H  
ATOM   2801 HG22 ILE   184      49.587  40.369  26.569  1.00  0.00           H  
ATOM   2802 HG23 ILE   184      50.166  41.824  27.415  1.00  0.00           H  
ATOM   2803  CG1 ILE   184      47.059  41.180  26.041  1.00  0.00           C  
ATOM   2804 HG12 ILE   184      46.598  40.863  26.977  1.00  0.00           H  
ATOM   2805 HG13 ILE   184      46.357  41.798  25.482  1.00  0.00           H  
ATOM   2806  CD1 ILE   184      47.427  39.945  25.209  1.00  0.00           C  
ATOM   2807 HD11 ILE   184      48.129  39.326  25.768  1.00  0.00           H  
ATOM   2808 HD12 ILE   184      46.527  39.369  24.994  1.00  0.00           H  
ATOM   2809 HD13 ILE   184      47.888  40.261  24.273  1.00  0.00           H  
ATOM   2810  C   ILE   184      48.947  44.147  27.746  1.00  0.00           C  
ATOM   2811  O   ILE   184      49.511  44.973  27.025  1.00  0.00           O  
ATOM   2812  N   CYS   185      49.320  43.892  29.010  1.00  0.00           N  
ATOM   2813  H   CYS   185      48.676  43.345  29.563  1.00  0.00           H  
ATOM   2814  CA  CYS   185      50.519  44.425  29.664  1.00  0.00           C  
ATOM   2815  HA  CYS   185      50.887  45.283  29.101  1.00  0.00           H  
ATOM   2816  CB  CYS   185      50.218  44.876  31.111  1.00  0.00           C  
ATOM   2817  HB2 CYS   185      49.417  45.615  31.139  1.00  0.00           H  
ATOM   2818  HB3 CYS   185      49.953  44.030  31.744  1.00  0.00           H  
ATOM   2819  SG  CYS   185      51.659  45.663  31.898  1.00  0.00           S  
ATOM   2820  HG  CYS   185      51.065  45.907  33.063  1.00  0.00           H  
ATOM   2821  C   CYS   185      51.617  43.346  29.570  1.00  0.00           C  
ATOM   2822  O   CYS   185      51.532  42.339  30.273  1.00  0.00           O  
ATOM   2823  N   ARG   186      52.600  43.550  28.676  1.00  0.00           N  
ATOM   2824  H   ARG   186      52.526  44.382  28.108  1.00  0.00           H  
ATOM   2825  CA  ARG   186      53.697  42.606  28.393  1.00  0.00           C  
ATOM   2826  HA  ARG   186      53.479  41.638  28.845  1.00  0.00           H  
ATOM   2827  CB  ARG   186      53.860  42.415  26.878  1.00  0.00           C  
ATOM   2828  HB2 ARG   186      54.093  43.383  26.433  1.00  0.00           H  
ATOM   2829  HB3 ARG   186      54.689  41.728  26.706  1.00  0.00           H  
ATOM   2830  CG  ARG   186      52.588  41.851  26.237  1.00  0.00           C  
ATOM   2831  HG2 ARG   186      52.327  40.938  26.772  1.00  0.00           H  
ATOM   2832  HG3 ARG   186      51.797  42.589  26.371  1.00  0.00           H  
ATOM   2833  CD  ARG   186      52.748  41.542  24.756  1.00  0.00           C  
ATOM   2834  HD2 ARG   186      53.651  40.952  24.600  1.00  0.00           H  
ATOM   2835  HD3 ARG   186      51.883  40.982  24.402  1.00  0.00           H  
ATOM   2836  NE  ARG   186      52.856  42.785  23.976  1.00  0.00           N  
ATOM   2837  HE  ARG   186      53.788  43.082  23.723  1.00  0.00           H  
ATOM   2838  CZ  ARG   186      51.817  43.528  23.575  1.00  0.00           C  
ATOM   2839  NH1 ARG   186      50.581  43.042  23.644  1.00  0.00           N  
ATOM   2840 HH11 ARG   186      50.428  42.110  24.000  1.00  0.00           H  
ATOM   2841 HH12 ARG   186      49.802  43.608  23.340  1.00  0.00           H  
ATOM   2842  NH2 ARG   186      52.019  44.762  23.119  1.00  0.00           N  
ATOM   2843 HH21 ARG   186      52.957  45.134  23.077  1.00  0.00           H  
ATOM   2844 HH22 ARG   186      51.234  45.320  22.817  1.00  0.00           H  
ATOM   2845  C   ARG   186      55.027  43.025  29.061  1.00  0.00           C  
ATOM   2846  O   ARG   186      56.060  42.417  28.776  1.00  0.00           O  
ATOM   2847  N   ALA   187      54.998  44.031  29.950  1.00  0.00           N  
ATOM   2848  H   ALA   187      54.169  44.607  29.971  1.00  0.00           H  
ATOM   2849  CA  ALA   187      56.102  44.367  30.859  1.00  0.00           C  
ATOM   2850  HA  ALA   187      57.033  44.497  30.306  1.00  0.00           H  
ATOM   2851  CB  ALA   187      55.769  45.685  31.576  1.00  0.00           C  
ATOM   2852  HB1 ALA   187      54.845  45.568  32.141  1.00  0.00           H  
ATOM   2853  HB2 ALA   187      56.580  45.944  32.257  1.00  0.00           H  
ATOM   2854  HB3 ALA   187      55.646  46.479  30.839  1.00  0.00           H  
ATOM   2855  C   ALA   187      56.330  43.232  31.881  1.00  0.00           C  
ATOM   2856  O   ALA   187      55.429  42.428  32.130  1.00  0.00           O  
ATOM   2857  N   GLY   188      57.534  43.189  32.459  1.00  0.00           N  
ATOM   2858  H   GLY   188      58.217  43.884  32.192  1.00  0.00           H  
ATOM   2859  CA  GLY   188      57.915  42.191  33.457  1.00  0.00           C  
ATOM   2860  HA2 GLY   188      57.672  41.202  33.069  1.00  0.00           H  
ATOM   2861  HA3 GLY   188      58.990  42.261  33.625  1.00  0.00           H  
ATOM   2862  C   GLY   188      57.183  42.398  34.797  1.00  0.00           C  
ATOM   2863  O   GLY   188      56.611  43.457  35.064  1.00  0.00           O  
ATOM   2864  N   LEU   189      57.223  41.365  35.646  1.00  0.00           N  
ATOM   2865  H   LEU   189      57.676  40.526  35.313  1.00  0.00           H  
ATOM   2866  CA  LEU   189      56.580  41.331  36.958  1.00  0.00           C  
ATOM   2867  HA  LEU   189      55.560  41.711  36.899  1.00  0.00           H  
ATOM   2868  CB  LEU   189      56.533  39.862  37.444  1.00  0.00           C  
ATOM   2869  HB2 LEU   189      55.873  39.408  36.705  1.00  0.00           H  
ATOM   2870  HB3 LEU   189      57.524  39.415  37.368  1.00  0.00           H  
ATOM   2871  CG  LEU   189      55.965  39.618  38.861  1.00  0.00           C  
ATOM   2872  HG  LEU   189      56.635  40.089  39.580  1.00  0.00           H  
ATOM   2873  CD1 LEU   189      54.548  40.193  39.028  1.00  0.00           C  
ATOM   2874 HD11 LEU   189      53.877  39.722  38.310  1.00  0.00           H  
ATOM   2875 HD12 LEU   189      54.193  39.997  40.040  1.00  0.00           H  
ATOM   2876 HD13 LEU   189      54.569  41.269  38.853  1.00  0.00           H  
ATOM   2877  CD2 LEU   189      56.015  38.119  39.218  1.00  0.00           C  
ATOM   2878 HD21 LEU   189      57.048  37.772  39.189  1.00  0.00           H  
ATOM   2879 HD22 LEU   189      55.611  37.970  40.219  1.00  0.00           H  
ATOM   2880 HD23 LEU   189      55.422  37.554  38.499  1.00  0.00           H  
ATOM   2881  C   LEU   189      57.279  42.269  37.959  1.00  0.00           C  
ATOM   2882  O   LEU   189      58.446  42.045  38.265  1.00  0.00           O  
ATOM   2883  N   LYS   190      56.572  43.287  38.461  1.00  0.00           N  
ATOM   2884  H   LYS   190      55.649  43.447  38.084  1.00  0.00           H  
ATOM   2885  CA  LYS   190      57.046  44.166  39.534  1.00  0.00           C  
ATOM   2886  HA  LYS   190      58.014  44.597  39.280  1.00  0.00           H  
ATOM   2887  CB  LYS   190      56.022  45.320  39.720  1.00  0.00           C  
ATOM   2888  HB2 LYS   190      55.058  44.844  39.899  1.00  0.00           H  
ATOM   2889  HB3 LYS   190      56.332  45.860  40.615  1.00  0.00           H  
ATOM   2890  CG  LYS   190      55.897  46.309  38.540  1.00  0.00           C  
ATOM   2891  HG2 LYS   190      56.838  46.854  38.461  1.00  0.00           H  
ATOM   2892  HG3 LYS   190      55.738  45.727  37.633  1.00  0.00           H  
ATOM   2893  CD  LYS   190      54.732  47.314  38.720  1.00  0.00           C  
ATOM   2894  HD2 LYS   190      53.803  46.744  38.737  1.00  0.00           H  
ATOM   2895  HD3 LYS   190      54.870  47.811  39.680  1.00  0.00           H  
ATOM   2896  CE  LYS   190      54.666  48.372  37.598  1.00  0.00           C  
ATOM   2897  HE2 LYS   190      55.537  49.017  37.711  1.00  0.00           H  
ATOM   2898  HE3 LYS   190      54.730  47.840  36.649  1.00  0.00           H  
ATOM   2899  NZ  LYS   190      53.439  49.194  37.620  1.00  0.00           N  
ATOM   2900  HZ1 LYS   190      53.380  49.688  38.499  1.00  0.00           H  
ATOM   2901  HZ2 LYS   190      53.467  49.860  36.861  1.00  0.00           H  
ATOM   2902  HZ3 LYS   190      52.632  48.597  37.515  1.00  0.00           H  
ATOM   2903  C   LYS   190      57.163  43.407  40.875  1.00  0.00           C  
ATOM   2904  O   LYS   190      56.325  42.543  41.145  1.00  0.00           O  
ATOM   2905  N   VAL   191      58.127  43.799  41.723  1.00  0.00           N  
ATOM   2906  H   VAL   191      58.776  44.483  41.360  1.00  0.00           H  
ATOM   2907  CA  VAL   191      58.368  43.253  43.069  1.00  0.00           C  
ATOM   2908  HA  VAL   191      58.627  42.194  43.055  1.00  0.00           H  
ATOM   2909  CB  VAL   191      59.510  44.036  43.792  1.00  0.00           C  
ATOM   2910  HB  VAL   191      59.309  45.094  43.623  1.00  0.00           H  
ATOM   2911  CG1 VAL   191      59.650  43.775  45.305  1.00  0.00           C  
ATOM   2912 HG11 VAL   191      59.852  42.717  45.475  1.00  0.00           H  
ATOM   2913 HG12 VAL   191      60.473  44.370  45.702  1.00  0.00           H  
ATOM   2914 HG13 VAL   191      58.725  44.053  45.809  1.00  0.00           H  
ATOM   2915  CG2 VAL   191      60.874  43.770  43.135  1.00  0.00           C  
ATOM   2916 HG21 VAL   191      60.844  44.087  42.093  1.00  0.00           H  
ATOM   2917 HG22 VAL   191      61.647  44.330  43.662  1.00  0.00           H  
ATOM   2918 HG23 VAL   191      61.100  42.705  43.184  1.00  0.00           H  
ATOM   2919  C   VAL   191      57.098  43.212  43.958  1.00  0.00           C  
ATOM   2920  O   VAL   191      56.811  42.178  44.559  1.00  0.00           O  
ATOM   2921  N   CYS   192      56.343  44.320  43.991  1.00  0.00           N  
ATOM   2922  H   CYS   192      56.686  45.123  43.483  1.00  0.00           H  
ATOM   2923  CA  CYS   192      55.122  44.472  44.792  1.00  0.00           C  
ATOM   2924  HA  CYS   192      55.321  44.195  45.827  1.00  0.00           H  
ATOM   2925  CB  CYS   192      54.637  45.942  44.758  1.00  0.00           C  
ATOM   2926  HB2 CYS   192      55.458  46.632  44.955  1.00  0.00           H  
ATOM   2927  HB3 CYS   192      54.181  46.184  43.798  1.00  0.00           H  
ATOM   2928  SG  CYS   192      53.373  46.289  46.019  1.00  0.00           S  
ATOM   2929  HG  CYS   192      53.210  47.571  45.703  1.00  0.00           H  
ATOM   2930  C   CYS   192      54.007  43.509  44.364  1.00  0.00           C  
ATOM   2931  O   CYS   192      53.401  42.852  45.211  1.00  0.00           O  
ATOM   2932  N   PHE   193      53.777  43.414  43.048  1.00  0.00           N  
ATOM   2933  H   PHE   193      54.253  44.046  42.420  1.00  0.00           H  
ATOM   2934  CA  PHE   193      52.753  42.532  42.497  1.00  0.00           C  
ATOM   2935  HA  PHE   193      51.848  42.582  43.103  1.00  0.00           H  
ATOM   2936  CB  PHE   193      52.409  42.969  41.062  1.00  0.00           C  
ATOM   2937  HB2 PHE   193      52.341  44.057  41.071  1.00  0.00           H  
ATOM   2938  HB3 PHE   193      53.164  42.659  40.339  1.00  0.00           H  
ATOM   2939  CG  PHE   193      51.076  42.454  40.547  1.00  0.00           C  
ATOM   2940  CD1 PHE   193      49.879  42.922  41.131  1.00  0.00           C  
ATOM   2941  HD1 PHE   193      49.918  43.661  41.932  1.00  0.00           H  
ATOM   2942  CE1 PHE   193      48.656  42.444  40.688  1.00  0.00           C  
ATOM   2943  HE1 PHE   193      47.734  42.818  41.133  1.00  0.00           H  
ATOM   2944  CZ  PHE   193      48.604  41.491  39.680  1.00  0.00           C  
ATOM   2945  HZ  PHE   193      47.637  41.131  39.330  1.00  0.00           H  
ATOM   2946  CE2 PHE   193      49.774  40.996  39.118  1.00  0.00           C  
ATOM   2947  HE2 PHE   193      49.719  40.239  38.336  1.00  0.00           H  
ATOM   2948  CD2 PHE   193      51.010  41.461  39.548  1.00  0.00           C  
ATOM   2949  HD2 PHE   193      51.925  41.058  39.114  1.00  0.00           H  
ATOM   2950  C   PHE   193      53.182  41.055  42.624  1.00  0.00           C  
ATOM   2951  O   PHE   193      52.341  40.206  42.908  1.00  0.00           O  
ATOM   2952  N   GLY   194      54.497  40.791  42.540  1.00  0.00           N  
ATOM   2953  H   GLY   194      55.093  41.557  42.260  1.00  0.00           H  
ATOM   2954  CA  GLY   194      55.118  39.497  42.820  1.00  0.00           C  
ATOM   2955  HA2 GLY   194      54.724  38.761  42.120  1.00  0.00           H  
ATOM   2956  HA3 GLY   194      56.196  39.589  42.682  1.00  0.00           H  
ATOM   2957  C   GLY   194      54.836  39.024  44.254  1.00  0.00           C  
ATOM   2958  O   GLY   194      54.448  37.872  44.453  1.00  0.00           O  
ATOM   2959  N   ILE   195      54.973  39.920  45.243  1.00  0.00           N  
ATOM   2960  H   ILE   195      55.443  40.784  45.012  1.00  0.00           H  
ATOM   2961  CA  ILE   195      54.616  39.676  46.644  1.00  0.00           C  
ATOM   2962  HA  ILE   195      55.006  38.729  47.017  1.00  0.00           H  
ATOM   2963  CB  ILE   195      55.097  40.839  47.572  1.00  0.00           C  
ATOM   2964  HB  ILE   195      54.848  41.766  47.056  1.00  0.00           H  
ATOM   2965  CG2 ILE   195      54.485  40.859  48.992  1.00  0.00           C  
ATOM   2966 HG21 ILE   195      54.735  39.932  49.509  1.00  0.00           H  
ATOM   2967 HG22 ILE   195      54.887  41.705  49.550  1.00  0.00           H  
ATOM   2968 HG23 ILE   195      53.402  40.954  48.920  1.00  0.00           H  
ATOM   2969  CG1 ILE   195      56.644  40.850  47.669  1.00  0.00           C  
ATOM   2970 HG12 ILE   195      56.925  40.086  48.394  1.00  0.00           H  
ATOM   2971 HG13 ILE   195      57.029  40.577  46.686  1.00  0.00           H  
ATOM   2972  CD1 ILE   195      57.239  42.201  48.094  1.00  0.00           C  
ATOM   2973 HD11 ILE   195      56.856  42.474  49.077  1.00  0.00           H  
ATOM   2974 HD12 ILE   195      58.326  42.123  48.137  1.00  0.00           H  
ATOM   2975 HD13 ILE   195      56.959  42.966  47.370  1.00  0.00           H  
ATOM   2976  C   ILE   195      53.098  39.379  46.816  1.00  0.00           C  
ATOM   2977  O   ILE   195      52.748  38.475  47.577  1.00  0.00           O  
ATOM   2978  N   GLN   196      52.221  40.078  46.074  1.00  0.00           N  
ATOM   2979  H   GLN   196      52.565  40.902  45.601  1.00  0.00           H  
ATOM   2980  CA  GLN   196      50.769  39.834  46.085  1.00  0.00           C  
ATOM   2981  HA  GLN   196      50.437  39.682  47.112  1.00  0.00           H  
ATOM   2982  CB  GLN   196      49.991  41.026  45.486  1.00  0.00           C  
ATOM   2983  HB2 GLN   196      50.400  41.209  44.492  1.00  0.00           H  
ATOM   2984  HB3 GLN   196      48.950  40.717  45.398  1.00  0.00           H  
ATOM   2985  CG  GLN   196      50.075  42.322  46.324  1.00  0.00           C  
ATOM   2986  HG2 GLN   196      51.124  42.616  46.356  1.00  0.00           H  
ATOM   2987  HG3 GLN   196      49.497  43.096  45.820  1.00  0.00           H  
ATOM   2988  CD  GLN   196      49.561  42.184  47.760  1.00  0.00           C  
ATOM   2989  OE1 GLN   196      48.773  41.295  48.083  1.00  0.00           O  
ATOM   2990  NE2 GLN   196      49.987  43.075  48.644  1.00  0.00           N  
ATOM   2991 HE21 GLN   196      49.673  43.021  49.602  1.00  0.00           H  
ATOM   2992 HE22 GLN   196      50.624  43.804  48.355  1.00  0.00           H  
ATOM   2993  C   GLN   196      50.352  38.475  45.492  1.00  0.00           C  
ATOM   2994  O   GLN   196      49.448  37.838  46.034  1.00  0.00           O  
ATOM   2995  N   LEU   197      51.041  38.006  44.445  1.00  0.00           N  
ATOM   2996  H   LEU   197      51.682  38.626  43.971  1.00  0.00           H  
ATOM   2997  CA  LEU   197      50.807  36.676  43.872  1.00  0.00           C  
ATOM   2998  HA  LEU   197      49.736  36.502  43.771  1.00  0.00           H  
ATOM   2999  CB  LEU   197      51.461  36.564  42.474  1.00  0.00           C  
ATOM   3000  HB2 LEU   197      52.474  36.893  42.706  1.00  0.00           H  
ATOM   3001  HB3 LEU   197      51.487  35.535  42.115  1.00  0.00           H  
ATOM   3002  CG  LEU   197      50.859  37.480  41.376  1.00  0.00           C  
ATOM   3003  HG  LEU   197      50.858  38.507  41.742  1.00  0.00           H  
ATOM   3004  CD1 LEU   197      51.677  37.400  40.071  1.00  0.00           C  
ATOM   3005 HD11 LEU   197      51.678  36.374  39.705  1.00  0.00           H  
ATOM   3006 HD12 LEU   197      51.231  38.053  39.321  1.00  0.00           H  
ATOM   3007 HD13 LEU   197      52.702  37.717  40.264  1.00  0.00           H  
ATOM   3008  CD2 LEU   197      49.353  37.258  41.123  1.00  0.00           C  
ATOM   3009 HD21 LEU   197      48.798  37.452  42.041  1.00  0.00           H  
ATOM   3010 HD22 LEU   197      49.011  37.937  40.342  1.00  0.00           H  
ATOM   3011 HD23 LEU   197      49.185  36.228  40.808  1.00  0.00           H  
ATOM   3012  C   LEU   197      51.242  35.534  44.799  1.00  0.00           C  
ATOM   3013  O   LEU   197      50.610  34.478  44.799  1.00  0.00           O  
ATOM   3014  N   LEU   198      52.266  35.768  45.624  1.00  0.00           N  
ATOM   3015  H   LEU   198      52.822  36.602  45.502  1.00  0.00           H  
ATOM   3016  CA  LEU   198      52.653  34.826  46.666  1.00  0.00           C  
ATOM   3017  HA  LEU   198      52.727  33.822  46.248  1.00  0.00           H  
ATOM   3018  CB  LEU   198      54.028  35.215  47.265  1.00  0.00           C  
ATOM   3019  HB2 LEU   198      53.884  36.279  47.455  1.00  0.00           H  
ATOM   3020  HB3 LEU   198      54.206  34.699  48.209  1.00  0.00           H  
ATOM   3021  CG  LEU   198      55.246  35.019  46.334  1.00  0.00           C  
ATOM   3022  HG  LEU   198      54.974  35.351  45.332  1.00  0.00           H  
ATOM   3023  CD1 LEU   198      56.467  35.826  46.830  1.00  0.00           C  
ATOM   3024 HD11 LEU   198      56.740  35.494  47.832  1.00  0.00           H  
ATOM   3025 HD12 LEU   198      57.307  35.667  46.154  1.00  0.00           H  
ATOM   3026 HD13 LEU   198      56.217  36.887  46.855  1.00  0.00           H  
ATOM   3027  CD2 LEU   198      55.582  33.526  46.124  1.00  0.00           C  
ATOM   3028 HD21 LEU   198      54.727  33.020  45.675  1.00  0.00           H  
ATOM   3029 HD22 LEU   198      56.444  33.437  45.463  1.00  0.00           H  
ATOM   3030 HD23 LEU   198      55.812  33.066  47.085  1.00  0.00           H  
ATOM   3031  C   LEU   198      51.615  34.723  47.796  1.00  0.00           C  
ATOM   3032  O   LEU   198      51.384  33.624  48.305  1.00  0.00           O  
ATOM   3033  N   ASN   199      50.990  35.854  48.157  1.00  0.00           N  
ATOM   3034  H   ASN   199      51.320  36.726  47.767  1.00  0.00           H  
ATOM   3035  CA  ASN   199      49.883  35.897  49.120  1.00  0.00           C  
ATOM   3036  HA  ASN   199      50.204  35.430  50.051  1.00  0.00           H  
ATOM   3037  CB  ASN   199      49.430  37.350  49.425  1.00  0.00           C  
ATOM   3038  HB2 ASN   199      49.250  37.806  48.452  1.00  0.00           H  
ATOM   3039  HB3 ASN   199      48.498  37.318  49.989  1.00  0.00           H  
ATOM   3040  CG  ASN   199      50.435  38.213  50.191  1.00  0.00           C  
ATOM   3041  OD1 ASN   199      51.264  37.711  50.947  1.00  0.00           O  
ATOM   3042  ND2 ASN   199      50.349  39.531  50.046  1.00  0.00           N  
ATOM   3043 HD21 ASN   199      50.995  40.133  50.536  1.00  0.00           H  
ATOM   3044 HD22 ASN   199      49.638  39.925  49.447  1.00  0.00           H  
ATOM   3045  C   ASN   199      48.687  35.093  48.593  1.00  0.00           C  
ATOM   3046  O   ASN   199      48.152  34.283  49.342  1.00  0.00           O  
ATOM   3047  N   ALA   200      48.340  35.263  47.307  1.00  0.00           N  
ATOM   3048  H   ALA   200      48.803  36.003  46.799  1.00  0.00           H  
ATOM   3049  CA  ALA   200      47.324  34.471  46.608  1.00  0.00           C  
ATOM   3050  HA  ALA   200      46.348  34.669  47.050  1.00  0.00           H  
ATOM   3051  CB  ALA   200      47.281  34.867  45.127  1.00  0.00           C  
ATOM   3052  HB1 ALA   200      48.249  34.666  44.668  1.00  0.00           H  
ATOM   3053  HB2 ALA   200      46.511  34.288  44.618  1.00  0.00           H  
ATOM   3054  HB3 ALA   200      47.052  35.929  45.041  1.00  0.00           H  
ATOM   3055  C   ALA   200      47.602  32.945  46.719  1.00  0.00           C  
ATOM   3056  O   ALA   200      46.704  32.215  47.129  1.00  0.00           O  
ATOM   3057  N   VAL   201      48.840  32.494  46.422  1.00  0.00           N  
ATOM   3058  H   VAL   201      49.461  33.161  45.986  1.00  0.00           H  
ATOM   3059  CA  VAL   201      49.293  31.092  46.546  1.00  0.00           C  
ATOM   3060  HA  VAL   201      48.627  30.395  46.037  1.00  0.00           H  
ATOM   3061  CB  VAL   201      50.741  30.892  45.995  1.00  0.00           C  
ATOM   3062  HB  VAL   201      51.329  31.727  46.375  1.00  0.00           H  
ATOM   3063  CG1 VAL   201      51.430  29.563  46.375  1.00  0.00           C  
ATOM   3064 HG11 VAL   201      50.843  28.727  45.995  1.00  0.00           H  
ATOM   3065 HG12 VAL   201      52.429  29.533  45.939  1.00  0.00           H  
ATOM   3066 HG13 VAL   201      51.506  29.490  47.460  1.00  0.00           H  
ATOM   3067  CG2 VAL   201      50.764  31.036  44.460  1.00  0.00           C  
ATOM   3068 HG21 VAL   201      50.416  32.031  44.183  1.00  0.00           H  
ATOM   3069 HG22 VAL   201      51.782  30.893  44.096  1.00  0.00           H  
ATOM   3070 HG23 VAL   201      50.111  30.286  44.014  1.00  0.00           H  
ATOM   3071  C   VAL   201      49.143  30.540  47.983  1.00  0.00           C  
ATOM   3072  O   VAL   201      48.606  29.445  48.167  1.00  0.00           O  
ATOM   3073  N   SER   202      49.563  31.333  48.975  1.00  0.00           N  
ATOM   3074  H   SER   202      50.069  32.165  48.707  1.00  0.00           H  
ATOM   3075  CA  SER   202      49.436  31.028  50.399  1.00  0.00           C  
ATOM   3076  HA  SER   202      49.835  30.040  50.628  1.00  0.00           H  
ATOM   3077  CB  SER   202      50.255  32.084  51.177  1.00  0.00           C  
ATOM   3078  HB2 SER   202      51.275  32.052  50.795  1.00  0.00           H  
ATOM   3079  HB3 SER   202      49.818  33.059  50.962  1.00  0.00           H  
ATOM   3080  OG  SER   202      50.269  31.871  52.579  1.00  0.00           O  
ATOM   3081  HG  SER   202      50.792  32.557  53.002  1.00  0.00           H  
ATOM   3082  C   SER   202      47.969  30.943  50.871  1.00  0.00           C  
ATOM   3083  O   SER   202      47.645  30.126  51.737  1.00  0.00           O  
ATOM   3084  N   ARG   203      47.104  31.791  50.306  1.00  0.00           N  
ATOM   3085  H   ARG   203      47.479  32.499  49.691  1.00  0.00           H  
ATOM   3086  CA  ARG   203      45.685  31.835  50.626  1.00  0.00           C  
ATOM   3087  HA  ARG   203      45.531  31.621  51.684  1.00  0.00           H  
ATOM   3088  CB  ARG   203      45.126  33.242  50.321  1.00  0.00           C  
ATOM   3089  HB2 ARG   203      45.362  33.459  49.279  1.00  0.00           H  
ATOM   3090  HB3 ARG   203      44.045  33.188  50.444  1.00  0.00           H  
ATOM   3091  CG  ARG   203      45.691  34.363  51.221  1.00  0.00           C  
ATOM   3092  HG2 ARG   203      45.292  34.226  52.226  1.00  0.00           H  
ATOM   3093  HG3 ARG   203      46.777  34.266  51.245  1.00  0.00           H  
ATOM   3094  CD  ARG   203      45.313  35.765  50.705  1.00  0.00           C  
ATOM   3095  HD2 ARG   203      45.550  35.817  49.642  1.00  0.00           H  
ATOM   3096  HD3 ARG   203      44.242  35.907  50.846  1.00  0.00           H  
ATOM   3097  NE  ARG   203      46.029  36.849  51.402  1.00  0.00           N  
ATOM   3098  HE  ARG   203      46.709  36.554  52.089  1.00  0.00           H  
ATOM   3099  CZ  ARG   203      45.847  38.166  51.204  1.00  0.00           C  
ATOM   3100  NH1 ARG   203      44.939  38.606  50.338  1.00  0.00           N  
ATOM   3101 HH11 ARG   203      44.377  37.945  49.821  1.00  0.00           H  
ATOM   3102 HH12 ARG   203      44.816  39.599  50.202  1.00  0.00           H  
ATOM   3103  NH2 ARG   203      46.580  39.057  51.869  1.00  0.00           N  
ATOM   3104 HH21 ARG   203      47.278  38.742  52.527  1.00  0.00           H  
ATOM   3105 HH22 ARG   203      46.435  40.044  51.712  1.00  0.00           H  
ATOM   3106  C   ARG   203      44.887  30.728  49.941  1.00  0.00           C  
ATOM   3107  O   ARG   203      43.995  30.175  50.582  1.00  0.00           O  
ATOM   3108  N   VAL   204      45.247  30.379  48.697  1.00  0.00           N  
ATOM   3109  H   VAL   204      45.834  31.020  48.183  1.00  0.00           H  
ATOM   3110  CA  VAL   204      44.758  29.186  48.011  1.00  0.00           C  
ATOM   3111  HA  VAL   204      43.670  29.152  47.956  1.00  0.00           H  
ATOM   3112  CB  VAL   204      45.335  29.054  46.567  1.00  0.00           C  
ATOM   3113  HB  VAL   204      46.372  29.386  46.622  1.00  0.00           H  
ATOM   3114  CG1 VAL   204      45.280  27.641  45.945  1.00  0.00           C  
ATOM   3115 HG11 VAL   204      44.244  27.308  45.889  1.00  0.00           H  
ATOM   3116 HG12 VAL   204      45.707  27.668  44.943  1.00  0.00           H  
ATOM   3117 HG13 VAL   204      45.851  26.949  46.564  1.00  0.00           H  
ATOM   3118  CG2 VAL   204      44.644  30.048  45.613  1.00  0.00           C  
ATOM   3119 HG21 VAL   204      44.809  31.066  45.967  1.00  0.00           H  
ATOM   3120 HG22 VAL   204      45.060  29.940  44.611  1.00  0.00           H  
ATOM   3121 HG23 VAL   204      43.574  29.842  45.585  1.00  0.00           H  
ATOM   3122  C   VAL   204      45.053  27.928  48.858  1.00  0.00           C  
ATOM   3123  O   VAL   204      44.104  27.234  49.214  1.00  0.00           O  
ATOM   3124  N   GLU   205      46.322  27.736  49.266  1.00  0.00           N  
ATOM   3125  H   GLU   205      47.007  28.350  48.848  1.00  0.00           H  
ATOM   3126  CA  GLU   205      46.799  26.643  50.127  1.00  0.00           C  
ATOM   3127  HA  GLU   205      46.647  25.679  49.641  1.00  0.00           H  
ATOM   3128  CB  GLU   205      48.313  26.831  50.389  1.00  0.00           C  
ATOM   3129  HB2 GLU   205      48.796  26.839  49.412  1.00  0.00           H  
ATOM   3130  HB3 GLU   205      48.425  27.809  50.857  1.00  0.00           H  
ATOM   3131  CG  GLU   205      48.973  25.755  51.281  1.00  0.00           C  
ATOM   3132  HG2 GLU   205      48.473  25.814  52.248  1.00  0.00           H  
ATOM   3133  HG3 GLU   205      48.794  24.775  50.839  1.00  0.00           H  
ATOM   3134  CD  GLU   205      50.474  25.960  51.471  1.00  0.00           C  
ATOM   3135  OE1 GLU   205      51.205  24.950  51.456  1.00  0.00           O  
ATOM   3136  OE2 GLU   205      50.907  27.113  51.664  1.00  0.00           O  
ATOM   3137  C   GLU   205      45.976  26.466  51.421  1.00  0.00           C  
ATOM   3138  O   GLU   205      45.607  25.342  51.763  1.00  0.00           O  
ATOM   3139  N   ARG   206      45.673  27.582  52.096  1.00  0.00           N  
ATOM   3140  H   ARG   206      46.094  28.444  51.779  1.00  0.00           H  
ATOM   3141  CA  ARG   206      44.870  27.611  53.318  1.00  0.00           C  
ATOM   3142  HA  ARG   206      45.123  26.770  53.963  1.00  0.00           H  
ATOM   3143  CB  ARG   206      45.166  28.920  54.077  1.00  0.00           C  
ATOM   3144  HB2 ARG   206      45.166  29.737  53.355  1.00  0.00           H  
ATOM   3145  HB3 ARG   206      44.369  29.077  54.803  1.00  0.00           H  
ATOM   3146  CG  ARG   206      46.522  28.880  54.805  1.00  0.00           C  
ATOM   3147  HG2 ARG   206      46.461  28.102  55.566  1.00  0.00           H  
ATOM   3148  HG3 ARG   206      47.280  28.610  54.069  1.00  0.00           H  
ATOM   3149  CD  ARG   206      46.903  30.212  55.466  1.00  0.00           C  
ATOM   3150  HD2 ARG   206      46.020  30.628  55.951  1.00  0.00           H  
ATOM   3151  HD3 ARG   206      47.674  30.024  56.214  1.00  0.00           H  
ATOM   3152  NE  ARG   206      47.415  31.194  54.498  1.00  0.00           N  
ATOM   3153  HE  ARG   206      47.698  30.813  53.606  1.00  0.00           H  
ATOM   3154  CZ  ARG   206      47.522  32.516  54.691  1.00  0.00           C  
ATOM   3155  NH1 ARG   206      46.935  33.112  55.730  1.00  0.00           N  
ATOM   3156 HH11 ARG   206      46.399  32.563  56.387  1.00  0.00           H  
ATOM   3157 HH12 ARG   206      47.030  34.110  55.855  1.00  0.00           H  
ATOM   3158  NH2 ARG   206      48.239  33.238  53.836  1.00  0.00           N  
ATOM   3159 HH21 ARG   206      48.693  32.786  53.055  1.00  0.00           H  
ATOM   3160 HH22 ARG   206      48.327  34.235  53.971  1.00  0.00           H  
ATOM   3161  C   ARG   206      43.354  27.419  53.083  1.00  0.00           C  
ATOM   3162  O   ARG   206      42.661  27.031  54.024  1.00  0.00           O  
ATOM   3163  N   ALA   207      42.848  27.680  51.870  1.00  0.00           N  
ATOM   3164  H   ALA   207      43.476  28.057  51.174  1.00  0.00           H  
ATOM   3165  CA  ALA   207      41.436  27.508  51.513  1.00  0.00           C  
ATOM   3166  HA  ALA   207      40.828  27.744  52.387  1.00  0.00           H  
ATOM   3167  CB  ALA   207      41.073  28.486  50.384  1.00  0.00           C  
ATOM   3168  HB1 ALA   207      41.667  28.257  49.499  1.00  0.00           H  
ATOM   3169  HB2 ALA   207      40.014  28.389  50.145  1.00  0.00           H  
ATOM   3170  HB3 ALA   207      41.280  29.507  50.706  1.00  0.00           H  
ATOM   3171  C   ALA   207      41.105  26.071  51.094  1.00  0.00           C  
ATOM   3172  O   ALA   207      39.954  25.667  51.262  1.00  0.00           O  
ATOM   3173  N   LEU   208      42.084  25.315  50.570  1.00  0.00           N  
ATOM   3174  H   LEU   208      42.981  25.749  50.404  1.00  0.00           H  
ATOM   3175  CA  LEU   208      41.847  23.973  50.021  1.00  0.00           C  
ATOM   3176  HA  LEU   208      41.073  24.053  49.258  1.00  0.00           H  
ATOM   3177  CB  LEU   208      43.105  23.319  49.386  1.00  0.00           C  
ATOM   3178  HB2 LEU   208      43.757  23.265  50.258  1.00  0.00           H  
ATOM   3179  HB3 LEU   208      42.891  22.311  49.030  1.00  0.00           H  
ATOM   3180  CG  LEU   208      43.806  24.120  48.270  1.00  0.00           C  
ATOM   3181  HG  LEU   208      44.198  25.040  48.704  1.00  0.00           H  
ATOM   3182  CD1 LEU   208      44.956  23.326  47.630  1.00  0.00           C  
ATOM   3183 HD11 LEU   208      44.565  22.406  47.195  1.00  0.00           H  
ATOM   3184 HD12 LEU   208      45.423  23.927  46.849  1.00  0.00           H  
ATOM   3185 HD13 LEU   208      45.697  23.082  48.391  1.00  0.00           H  
ATOM   3186  CD2 LEU   208      42.846  24.672  47.202  1.00  0.00           C  
ATOM   3187 HD21 LEU   208      42.124  25.339  47.672  1.00  0.00           H  
ATOM   3188 HD22 LEU   208      43.414  25.223  46.452  1.00  0.00           H  
ATOM   3189 HD23 LEU   208      42.320  23.846  46.724  1.00  0.00           H  
ATOM   3190  C   LEU   208      41.118  22.956  50.929  1.00  0.00           C  
ATOM   3191  O   LEU   208      40.198  22.299  50.433  1.00  0.00           O  
ATOM   3192  N   PRO   209      41.429  22.898  52.245  1.00  0.00           N  
ATOM   3193  CD  PRO   209      42.599  23.478  52.908  1.00  0.00           C  
ATOM   3194  HD2 PRO   209      42.349  24.481  53.254  1.00  0.00           H  
ATOM   3195  HD3 PRO   209      43.420  23.535  52.193  1.00  0.00           H  
ATOM   3196  CG  PRO   209      42.893  22.522  54.053  1.00  0.00           C  
ATOM   3197  HG2 PRO   209      43.422  23.024  54.863  1.00  0.00           H  
ATOM   3198  HG3 PRO   209      43.477  21.666  53.715  1.00  0.00           H  
ATOM   3199  CB  PRO   209      41.500  22.094  54.481  1.00  0.00           C  
ATOM   3200  HB2 PRO   209      41.031  22.769  55.197  1.00  0.00           H  
ATOM   3201  HB3 PRO   209      41.567  21.096  54.914  1.00  0.00           H  
ATOM   3202  CA  PRO   209      40.670  22.049  53.180  1.00  0.00           C  
ATOM   3203  HA  PRO   209      40.706  21.044  52.760  1.00  0.00           H  
ATOM   3204  C   PRO   209      39.204  22.441  53.447  1.00  0.00           C  
ATOM   3205  O   PRO   209      38.547  21.737  54.214  1.00  0.00           O  
ATOM   3206  N   LYS   210      38.707  23.527  52.845  1.00  0.00           N  
ATOM   3207  H   LYS   210      39.366  24.158  52.412  1.00  0.00           H  
ATOM   3208  CA  LYS   210      37.311  23.932  52.921  1.00  0.00           C  
ATOM   3209  HA  LYS   210      36.691  23.082  53.206  1.00  0.00           H  
ATOM   3210  CB  LYS   210      37.139  25.048  53.981  1.00  0.00           C  
ATOM   3211  HB2 LYS   210      36.073  25.269  54.022  1.00  0.00           H  
ATOM   3212  HB3 LYS   210      37.457  24.619  54.931  1.00  0.00           H  
ATOM   3213  CG  LYS   210      37.924  26.350  53.717  1.00  0.00           C  
ATOM   3214  HG2 LYS   210      38.988  26.114  53.739  1.00  0.00           H  
ATOM   3215  HG3 LYS   210      37.653  26.714  52.726  1.00  0.00           H  
ATOM   3216  CD  LYS   210      37.619  27.436  54.762  1.00  0.00           C  
ATOM   3217  HD2 LYS   210      36.551  27.649  54.717  1.00  0.00           H  
ATOM   3218  HD3 LYS   210      37.867  27.031  55.743  1.00  0.00           H  
ATOM   3219  CE  LYS   210      38.412  28.736  54.528  1.00  0.00           C  
ATOM   3220  HE2 LYS   210      39.475  28.498  54.568  1.00  0.00           H  
ATOM   3221  HE3 LYS   210      38.162  29.113  53.536  1.00  0.00           H  
ATOM   3222  NZ  LYS   210      38.101  29.765  55.537  1.00  0.00           N  
ATOM   3223  HZ1 LYS   210      38.333  29.416  56.456  1.00  0.00           H  
ATOM   3224  HZ2 LYS   210      38.641  30.597  55.347  1.00  0.00           H  
ATOM   3225  HZ3 LYS   210      37.116  29.986  55.500  1.00  0.00           H  
ATOM   3226  C   LYS   210      36.739  24.288  51.528  1.00  0.00           C  
ATOM   3227  O   LYS   210      35.666  24.887  51.459  1.00  0.00           O  
ATOM   3228  N   LEU   211      37.428  23.905  50.440  1.00  0.00           N  
ATOM   3229  H   LEU   211      38.349  23.517  50.585  1.00  0.00           H  
ATOM   3230  CA  LEU   211      36.951  24.067  49.064  1.00  0.00           C  
ATOM   3231  HA  LEU   211      36.358  24.977  48.972  1.00  0.00           H  
ATOM   3232  CB  LEU   211      38.168  24.170  48.111  1.00  0.00           C  
ATOM   3233  HB2 LEU   211      38.769  24.939  48.597  1.00  0.00           H  
ATOM   3234  HB3 LEU   211      38.733  23.239  48.072  1.00  0.00           H  
ATOM   3235  CG  LEU   211      37.818  24.621  46.672  1.00  0.00           C  
ATOM   3236  HG  LEU   211      37.038  23.964  46.288  1.00  0.00           H  
ATOM   3237  CD1 LEU   211      37.324  26.086  46.632  1.00  0.00           C  
ATOM   3238 HD11 LEU   211      38.104  26.744  47.016  1.00  0.00           H  
ATOM   3239 HD12 LEU   211      37.089  26.363  45.604  1.00  0.00           H  
ATOM   3240 HD13 LEU   211      36.430  26.186  47.248  1.00  0.00           H  
ATOM   3241  CD2 LEU   211      38.996  24.376  45.703  1.00  0.00           C  
ATOM   3242 HD21 LEU   211      39.236  23.313  45.684  1.00  0.00           H  
ATOM   3243 HD22 LEU   211      38.718  24.704  44.701  1.00  0.00           H  
ATOM   3244 HD23 LEU   211      39.867  24.939  46.040  1.00  0.00           H  
ATOM   3245  C   LEU   211      36.044  22.881  48.725  1.00  0.00           C  
ATOM   3246  O   LEU   211      36.521  21.748  48.767  1.00  0.00           O  
ATOM   3247  N   THR   212      34.764  23.153  48.459  1.00  0.00           N  
ATOM   3248  H   THR   212      34.490  24.123  48.401  1.00  0.00           H  
ATOM   3249  CA  THR   212      33.737  22.129  48.269  1.00  0.00           C  
ATOM   3250  HA  THR   212      34.166  21.127  48.271  1.00  0.00           H  
ATOM   3251  CB  THR   212      32.702  22.229  49.425  1.00  0.00           C  
ATOM   3252  HB  THR   212      31.892  21.532  49.209  1.00  0.00           H  
ATOM   3253  CG2 THR   212      33.309  21.898  50.798  1.00  0.00           C  
ATOM   3254 HG21 THR   212      34.119  22.595  51.015  1.00  0.00           H  
ATOM   3255 HG22 THR   212      32.541  21.984  51.566  1.00  0.00           H  
ATOM   3256 HG23 THR   212      33.699  20.880  50.788  1.00  0.00           H  
ATOM   3257  OG1 THR   212      32.136  23.533  49.506  1.00  0.00           O  
ATOM   3258  HG1 THR   212      31.503  23.563  50.227  1.00  0.00           H  
ATOM   3259  C   THR   212      32.992  22.261  46.927  1.00  0.00           C  
ATOM   3260  O   THR   212      32.198  21.378  46.594  1.00  0.00           O  
ATOM   3261  N   VAL   213      33.258  23.333  46.168  1.00  0.00           N  
ATOM   3262  H   VAL   213      33.903  24.018  46.536  1.00  0.00           H  
ATOM   3263  CA  VAL   213      32.636  23.593  44.873  1.00  0.00           C  
ATOM   3264  HA  VAL   213      31.549  23.515  44.852  1.00  0.00           H  
ATOM   3265  CB  VAL   213      33.045  25.017  44.375  1.00  0.00           C  
ATOM   3266  HB  VAL   213      32.765  25.714  45.165  1.00  0.00           H  
ATOM   3267  CG1 VAL   213      34.539  25.194  44.040  1.00  0.00           C  
ATOM   3268 HG11 VAL   213      34.820  24.498  43.250  1.00  0.00           H  
ATOM   3269 HG12 VAL   213      34.718  26.216  43.704  1.00  0.00           H  
ATOM   3270 HG13 VAL   213      35.138  24.994  44.929  1.00  0.00           H  
ATOM   3271  CG2 VAL   213      32.196  25.492  43.183  1.00  0.00           C  
ATOM   3272 HG21 VAL   213      31.147  25.528  43.475  1.00  0.00           H  
ATOM   3273 HG22 VAL   213      32.522  26.486  42.877  1.00  0.00           H  
ATOM   3274 HG23 VAL   213      32.317  24.799  42.351  1.00  0.00           H  
ATOM   3275  C   VAL   213      33.043  22.508  43.835  1.00  0.00           C  
ATOM   3276  O   VAL   213      34.231  22.180  43.772  1.00  0.00           O  
ATOM   3277  N   PRO   214      32.074  21.937  43.077  1.00  0.00           N  
ATOM   3278  CD  PRO   214      30.629  22.087  43.268  1.00  0.00           C  
ATOM   3279  HD2 PRO   214      30.343  23.098  42.977  1.00  0.00           H  
ATOM   3280  HD3 PRO   214      30.400  21.935  44.323  1.00  0.00           H  
ATOM   3281  CG  PRO   214      30.002  21.024  42.379  1.00  0.00           C  
ATOM   3282  HG2 PRO   214      29.016  21.330  42.032  1.00  0.00           H  
ATOM   3283  HG3 PRO   214      29.923  20.070  42.900  1.00  0.00           H  
ATOM   3284  CB  PRO   214      30.990  20.935  41.232  1.00  0.00           C  
ATOM   3285  HB2 PRO   214      30.805  21.761  40.546  1.00  0.00           H  
ATOM   3286  HB3 PRO   214      30.950  19.993  40.685  1.00  0.00           H  
ATOM   3287  CA  PRO   214      32.373  21.101  41.891  1.00  0.00           C  
ATOM   3288  HA  PRO   214      32.802  20.161  42.239  1.00  0.00           H  
ATOM   3289  C   PRO   214      33.351  21.782  40.932  1.00  0.00           C  
ATOM   3290  O   PRO   214      33.135  22.957  40.631  1.00  0.00           O  
ATOM   3291  N   PHE   215      34.397  21.087  40.476  1.00  0.00           N  
ATOM   3292  H   PHE   215      34.651  20.195  40.876  1.00  0.00           H  
ATOM   3293  CA  PHE   215      35.333  21.724  39.562  1.00  0.00           C  
ATOM   3294  HA  PHE   215      34.798  22.446  38.944  1.00  0.00           H  
ATOM   3295  CB  PHE   215      36.463  22.467  40.328  1.00  0.00           C  
ATOM   3296  HB2 PHE   215      36.971  23.161  39.658  1.00  0.00           H  
ATOM   3297  HB3 PHE   215      35.949  23.027  41.109  1.00  0.00           H  
ATOM   3298  CG  PHE   215      37.549  21.656  41.018  1.00  0.00           C  
ATOM   3299  CD1 PHE   215      37.426  21.311  42.379  1.00  0.00           C  
ATOM   3300  HD1 PHE   215      36.544  21.616  42.942  1.00  0.00           H  
ATOM   3301  CE1 PHE   215      38.430  20.582  43.003  1.00  0.00           C  
ATOM   3302  HE1 PHE   215      38.343  20.343  44.063  1.00  0.00           H  
ATOM   3303  CZ  PHE   215      39.540  20.158  42.285  1.00  0.00           C  
ATOM   3304  HZ  PHE   215      40.329  19.598  42.788  1.00  0.00           H  
ATOM   3305  CE2 PHE   215      39.647  20.445  40.930  1.00  0.00           C  
ATOM   3306  HE2 PHE   215      40.513  20.092  40.371  1.00  0.00           H  
ATOM   3307  CD2 PHE   215      38.658  21.178  40.288  1.00  0.00           C  
ATOM   3308  HD2 PHE   215      38.739  21.384  39.221  1.00  0.00           H  
ATOM   3309  C   PHE   215      35.841  20.812  38.437  1.00  0.00           C  
ATOM   3310  O   PHE   215      35.990  19.601  38.608  1.00  0.00           O  
ATOM   3311  N   LEU   216      36.113  21.450  37.295  1.00  0.00           N  
ATOM   3312  H   LEU   216      35.800  22.409  37.249  1.00  0.00           H  
ATOM   3313  CA  LEU   216      36.815  20.898  36.147  1.00  0.00           C  
ATOM   3314  HA  LEU   216      36.940  19.822  36.264  1.00  0.00           H  
ATOM   3315  CB  LEU   216      35.997  21.165  34.858  1.00  0.00           C  
ATOM   3316  HB2 LEU   216      35.163  20.478  34.997  1.00  0.00           H  
ATOM   3317  HB3 LEU   216      35.625  22.189  34.843  1.00  0.00           H  
ATOM   3318  CG  LEU   216      36.706  20.853  33.514  1.00  0.00           C  
ATOM   3319  HG  LEU   216      37.585  21.494  33.437  1.00  0.00           H  
ATOM   3320  CD1 LEU   216      37.137  19.377  33.412  1.00  0.00           C  
ATOM   3321 HD11 LEU   216      36.259  18.736  33.488  1.00  0.00           H  
ATOM   3322 HD12 LEU   216      37.629  19.207  32.454  1.00  0.00           H  
ATOM   3323 HD13 LEU   216      37.829  19.143  34.222  1.00  0.00           H  
ATOM   3324  CD2 LEU   216      35.839  21.291  32.314  1.00  0.00           C  
ATOM   3325 HD21 LEU   216      35.655  22.364  32.370  1.00  0.00           H  
ATOM   3326 HD22 LEU   216      36.361  21.060  31.385  1.00  0.00           H  
ATOM   3327 HD23 LEU   216      34.889  20.758  32.338  1.00  0.00           H  
ATOM   3328  C   LEU   216      38.172  21.634  36.096  1.00  0.00           C  
ATOM   3329  O   LEU   216      38.185  22.866  36.089  1.00  0.00           O  
ATOM   3330  N   LEU   217      39.282  20.893  36.051  1.00  0.00           N  
ATOM   3331  H   LEU   217      39.161  19.893  36.120  1.00  0.00           H  
ATOM   3332  CA  LEU   217      40.642  21.424  36.003  1.00  0.00           C  
ATOM   3333  HA  LEU   217      40.633  22.514  35.976  1.00  0.00           H  
ATOM   3334  CB  LEU   217      41.390  20.966  37.282  1.00  0.00           C  
ATOM   3335  HB2 LEU   217      40.864  21.526  38.056  1.00  0.00           H  
ATOM   3336  HB3 LEU   217      41.226  19.899  37.431  1.00  0.00           H  
ATOM   3337  CG  LEU   217      42.906  21.271  37.365  1.00  0.00           C  
ATOM   3338  HG  LEU   217      43.404  20.697  36.584  1.00  0.00           H  
ATOM   3339  CD1 LEU   217      43.228  22.764  37.187  1.00  0.00           C  
ATOM   3340 HD11 LEU   217      42.731  23.339  37.969  1.00  0.00           H  
ATOM   3341 HD12 LEU   217      44.306  22.915  37.255  1.00  0.00           H  
ATOM   3342 HD13 LEU   217      42.876  23.098  36.211  1.00  0.00           H  
ATOM   3343  CD2 LEU   217      43.484  20.727  38.688  1.00  0.00           C  
ATOM   3344 HD21 LEU   217      43.333  19.649  38.735  1.00  0.00           H  
ATOM   3345 HD22 LEU   217      44.551  20.947  38.737  1.00  0.00           H  
ATOM   3346 HD23 LEU   217      42.977  21.201  39.529  1.00  0.00           H  
ATOM   3347  C   LEU   217      41.331  20.983  34.700  1.00  0.00           C  
ATOM   3348  O   LEU   217      41.528  19.787  34.491  1.00  0.00           O  
ATOM   3349  N   LEU   218      41.700  21.953  33.858  1.00  0.00           N  
ATOM   3350  H   LEU   218      41.421  22.891  34.109  1.00  0.00           H  
ATOM   3351  CA  LEU   218      42.460  21.763  32.622  1.00  0.00           C  
ATOM   3352  HA  LEU   218      42.453  20.713  32.328  1.00  0.00           H  
ATOM   3353  CB  LEU   218      41.810  22.599  31.490  1.00  0.00           C  
ATOM   3354  HB2 LEU   218      41.960  23.610  31.870  1.00  0.00           H  
ATOM   3355  HB3 LEU   218      42.348  22.481  30.549  1.00  0.00           H  
ATOM   3356  CG  LEU   218      40.297  22.355  31.254  1.00  0.00           C  
ATOM   3357  HG  LEU   218      39.765  22.518  32.191  1.00  0.00           H  
ATOM   3358  CD1 LEU   218      39.746  23.312  30.177  1.00  0.00           C  
ATOM   3359 HD11 LEU   218      40.277  23.149  29.239  1.00  0.00           H  
ATOM   3360 HD12 LEU   218      38.683  23.121  30.030  1.00  0.00           H  
ATOM   3361 HD13 LEU   218      39.888  24.343  30.500  1.00  0.00           H  
ATOM   3362  CD2 LEU   218      39.960  20.883  30.946  1.00  0.00           C  
ATOM   3363 HD21 LEU   218      40.268  20.257  31.783  1.00  0.00           H  
ATOM   3364 HD22 LEU   218      38.886  20.780  30.791  1.00  0.00           H  
ATOM   3365 HD23 LEU   218      40.488  20.570  30.045  1.00  0.00           H  
ATOM   3366  C   LEU   218      43.898  22.234  32.893  1.00  0.00           C  
ATOM   3367  O   LEU   218      44.082  23.344  33.404  1.00  0.00           O  
ATOM   3368  N   GLN   219      44.892  21.407  32.549  1.00  0.00           N  
ATOM   3369  H   GLN   219      44.642  20.504  32.171  1.00  0.00           H  
ATOM   3370  CA  GLN   219      46.308  21.702  32.759  1.00  0.00           C  
ATOM   3371  HA  GLN   219      46.476  22.778  32.807  1.00  0.00           H  
ATOM   3372  CB  GLN   219      46.749  21.072  34.105  1.00  0.00           C  
ATOM   3373  HB2 GLN   219      46.124  21.530  34.872  1.00  0.00           H  
ATOM   3374  HB3 GLN   219      46.515  20.010  34.032  1.00  0.00           H  
ATOM   3375  CG  GLN   219      48.238  21.246  34.483  1.00  0.00           C  
ATOM   3376  HG2 GLN   219      48.421  20.741  35.432  1.00  0.00           H  
ATOM   3377  HG3 GLN   219      48.842  20.783  33.703  1.00  0.00           H  
ATOM   3378  CD  GLN   219      48.657  22.712  34.620  1.00  0.00           C  
ATOM   3379  OE1 GLN   219      48.036  23.474  35.354  1.00  0.00           O  
ATOM   3380  NE2 GLN   219      49.712  23.115  33.927  1.00  0.00           N  
ATOM   3381 HE21 GLN   219      50.018  24.075  33.992  1.00  0.00           H  
ATOM   3382 HE22 GLN   219      50.205  22.460  33.337  1.00  0.00           H  
ATOM   3383  C   GLN   219      47.143  21.192  31.566  1.00  0.00           C  
ATOM   3384  O   GLN   219      46.811  20.163  30.976  1.00  0.00           O  
ATOM   3385  N   GLY   220      48.234  21.898  31.246  1.00  0.00           N  
ATOM   3386  H   GLY   220      48.389  22.766  31.739  1.00  0.00           H  
ATOM   3387  CA  GLY   220      49.208  21.493  30.234  1.00  0.00           C  
ATOM   3388  HA2 GLY   220      48.762  20.774  29.547  1.00  0.00           H  
ATOM   3389  HA3 GLY   220      49.556  22.362  29.675  1.00  0.00           H  
ATOM   3390  C   GLY   220      50.403  20.839  30.933  1.00  0.00           C  
ATOM   3391  O   GLY   220      50.826  21.315  31.991  1.00  0.00           O  
ATOM   3392  N   SER   221      50.968  19.769  30.352  1.00  0.00           N  
ATOM   3393  H   SER   221      50.498  19.354  29.561  1.00  0.00           H  
ATOM   3394  CA  SER   221      52.118  19.060  30.928  1.00  0.00           C  
ATOM   3395  HA  SER   221      52.012  19.014  32.012  1.00  0.00           H  
ATOM   3396  CB  SER   221      52.214  17.621  30.380  1.00  0.00           C  
ATOM   3397  HB2 SER   221      52.818  17.042  31.079  1.00  0.00           H  
ATOM   3398  HB3 SER   221      51.204  17.212  30.348  1.00  0.00           H  
ATOM   3399  OG  SER   221      52.790  17.553  29.091  1.00  0.00           O  
ATOM   3400  HG  SER   221      52.824  16.638  28.803  1.00  0.00           H  
ATOM   3401  C   SER   221      53.442  19.845  30.827  1.00  0.00           C  
ATOM   3402  O   SER   221      54.329  19.627  31.654  1.00  0.00           O  
ATOM   3403  N   ALA   222      53.548  20.747  29.841  1.00  0.00           N  
ATOM   3404  H   ALA   222      52.754  20.836  29.223  1.00  0.00           H  
ATOM   3405  CA  ALA   222      54.755  21.508  29.531  1.00  0.00           C  
ATOM   3406  HA  ALA   222      55.557  21.138  30.170  1.00  0.00           H  
ATOM   3407  CB  ALA   222      55.141  21.258  28.066  1.00  0.00           C  
ATOM   3408  HB1 ALA   222      54.352  21.631  27.413  1.00  0.00           H  
ATOM   3409  HB2 ALA   222      56.073  21.776  27.842  1.00  0.00           H  
ATOM   3410  HB3 ALA   222      55.272  20.189  27.902  1.00  0.00           H  
ATOM   3411  C   ALA   222      54.595  23.004  29.867  1.00  0.00           C  
ATOM   3412  O   ALA   222      55.298  23.834  29.292  1.00  0.00           O  
ATOM   3413  N   ASP   223      53.696  23.330  30.806  1.00  0.00           N  
ATOM   3414  H   ASP   223      53.051  22.604  31.083  1.00  0.00           H  
ATOM   3415  CA  ASP   223      53.510  24.676  31.362  1.00  0.00           C  
ATOM   3416  HA  ASP   223      53.485  25.405  30.552  1.00  0.00           H  
ATOM   3417  CB  ASP   223      52.188  24.771  32.152  1.00  0.00           C  
ATOM   3418  HB2 ASP   223      51.427  24.363  31.487  1.00  0.00           H  
ATOM   3419  HB3 ASP   223      52.269  24.144  33.040  1.00  0.00           H  
ATOM   3420  CG  ASP   223      51.796  26.189  32.564  1.00  0.00           C  
ATOM   3421  OD1 ASP   223      52.667  27.077  32.636  1.00  0.00           O  
ATOM   3422  OD2 ASP   223      50.602  26.397  32.857  1.00  0.00           O  
ATOM   3423  C   ASP   223      54.745  25.057  32.193  1.00  0.00           C  
ATOM   3424  O   ASP   223      55.074  24.373  33.166  1.00  0.00           O  
ATOM   3425  N   ARG   224      55.423  26.116  31.745  1.00  0.00           N  
ATOM   3426  H   ARG   224      55.112  26.523  30.875  1.00  0.00           H  
ATOM   3427  CA  ARG   224      56.611  26.667  32.377  1.00  0.00           C  
ATOM   3428  HA  ARG   224      57.109  25.904  32.975  1.00  0.00           H  
ATOM   3429  CB  ARG   224      57.594  27.162  31.291  1.00  0.00           C  
ATOM   3430  HB2 ARG   224      57.132  28.021  30.805  1.00  0.00           H  
ATOM   3431  HB3 ARG   224      58.505  27.479  31.800  1.00  0.00           H  
ATOM   3432  CG  ARG   224      57.942  26.097  30.230  1.00  0.00           C  
ATOM   3433  HG2 ARG   224      58.167  25.172  30.761  1.00  0.00           H  
ATOM   3434  HG3 ARG   224      57.056  25.954  29.612  1.00  0.00           H  
ATOM   3435  CD  ARG   224      59.133  26.477  29.337  1.00  0.00           C  
ATOM   3436  HD2 ARG   224      59.189  25.773  28.507  1.00  0.00           H  
ATOM   3437  HD3 ARG   224      58.975  27.483  28.950  1.00  0.00           H  
ATOM   3438  NE  ARG   224      60.413  26.448  30.067  1.00  0.00           N  
ATOM   3439  HE  ARG   224      60.381  25.987  30.965  1.00  0.00           H  
ATOM   3440  CZ  ARG   224      61.579  26.967  29.655  1.00  0.00           C  
ATOM   3441  NH1 ARG   224      61.677  27.582  28.475  1.00  0.00           N  
ATOM   3442 HH11 ARG   224      60.864  27.660  27.881  1.00  0.00           H  
ATOM   3443 HH12 ARG   224      62.564  27.967  28.182  1.00  0.00           H  
ATOM   3444  NH2 ARG   224      62.652  26.863  30.436  1.00  0.00           N  
ATOM   3445 HH21 ARG   224      62.580  26.396  31.329  1.00  0.00           H  
ATOM   3446 HH22 ARG   224      63.534  27.252  30.132  1.00  0.00           H  
ATOM   3447  C   ARG   224      56.268  27.797  33.372  1.00  0.00           C  
ATOM   3448  O   ARG   224      57.178  28.244  34.074  1.00  0.00           O  
ATOM   3449  N   LEU   225      55.006  28.252  33.428  1.00  0.00           N  
ATOM   3450  H   LEU   225      54.351  27.879  32.756  1.00  0.00           H  
ATOM   3451  CA  LEU   225      54.554  29.324  34.315  1.00  0.00           C  
ATOM   3452  HA  LEU   225      55.417  29.875  34.689  1.00  0.00           H  
ATOM   3453  CB  LEU   225      53.622  30.311  33.566  1.00  0.00           C  
ATOM   3454  HB2 LEU   225      52.831  29.638  33.236  1.00  0.00           H  
ATOM   3455  HB3 LEU   225      53.204  31.061  34.237  1.00  0.00           H  
ATOM   3456  CG  LEU   225      54.251  31.013  32.334  1.00  0.00           C  
ATOM   3457  HG  LEU   225      54.690  30.252  31.689  1.00  0.00           H  
ATOM   3458  CD1 LEU   225      53.197  31.814  31.541  1.00  0.00           C  
ATOM   3459 HD11 LEU   225      52.759  32.576  32.186  1.00  0.00           H  
ATOM   3460 HD12 LEU   225      53.672  32.293  30.685  1.00  0.00           H  
ATOM   3461 HD13 LEU   225      52.415  31.140  31.192  1.00  0.00           H  
ATOM   3462  CD2 LEU   225      55.480  31.875  32.696  1.00  0.00           C  
ATOM   3463 HD21 LEU   225      56.247  31.245  33.146  1.00  0.00           H  
ATOM   3464 HD22 LEU   225      55.877  32.341  31.794  1.00  0.00           H  
ATOM   3465 HD23 LEU   225      55.186  32.649  33.404  1.00  0.00           H  
ATOM   3466  C   LEU   225      53.905  28.716  35.561  1.00  0.00           C  
ATOM   3467  O   LEU   225      54.370  28.972  36.673  1.00  0.00           O  
ATOM   3468  N   CYS   226      52.889  27.879  35.362  1.00  0.00           N  
ATOM   3469  H   CYS   226      52.595  27.730  34.407  1.00  0.00           H  
ATOM   3470  CA  CYS   226      52.151  27.210  36.424  1.00  0.00           C  
ATOM   3471  HA  CYS   226      52.531  27.542  37.390  1.00  0.00           H  
ATOM   3472  CB  CYS   226      50.641  27.526  36.353  1.00  0.00           C  
ATOM   3473  HB2 CYS   226      50.256  27.471  35.335  1.00  0.00           H  
ATOM   3474  HB3 CYS   226      50.053  26.874  36.999  1.00  0.00           H  
ATOM   3475  SG  CYS   226      50.321  29.224  36.923  1.00  0.00           S  
ATOM   3476  HG  CYS   226      49.003  29.184  36.748  1.00  0.00           H  
ATOM   3477  C   CYS   226      52.414  25.702  36.290  1.00  0.00           C  
ATOM   3478  O   CYS   226      51.704  25.016  35.557  1.00  0.00           O  
ATOM   3479  N   ASP   227      53.447  25.212  36.996  1.00  0.00           N  
ATOM   3480  H   ASP   227      53.992  25.895  37.503  1.00  0.00           H  
ATOM   3481  CA  ASP   227      53.899  23.808  37.009  1.00  0.00           C  
ATOM   3482  HA  ASP   227      54.239  23.523  36.013  1.00  0.00           H  
ATOM   3483  CB  ASP   227      55.069  23.616  38.004  1.00  0.00           C  
ATOM   3484  HB2 ASP   227      55.759  24.428  37.776  1.00  0.00           H  
ATOM   3485  HB3 ASP   227      54.689  23.737  39.018  1.00  0.00           H  
ATOM   3486  CG  ASP   227      55.801  22.279  37.891  1.00  0.00           C  
ATOM   3487  OD1 ASP   227      56.682  22.033  38.740  1.00  0.00           O  
ATOM   3488  OD2 ASP   227      55.547  21.505  36.950  1.00  0.00           O  
ATOM   3489  C   ASP   227      52.738  22.846  37.308  1.00  0.00           C  
ATOM   3490  O   ASP   227      51.988  23.067  38.264  1.00  0.00           O  
ATOM   3491  N   SER   228      52.625  21.798  36.486  1.00  0.00           N  
ATOM   3492  H   SER   228      53.277  21.776  35.715  1.00  0.00           H  
ATOM   3493  CA  SER   228      51.568  20.795  36.527  1.00  0.00           C  
ATOM   3494  HA  SER   228      50.586  21.268  36.504  1.00  0.00           H  
ATOM   3495  CB  SER   228      51.706  19.884  35.289  1.00  0.00           C  
ATOM   3496  HB2 SER   228      50.905  19.146  35.320  1.00  0.00           H  
ATOM   3497  HB3 SER   228      51.596  20.503  34.398  1.00  0.00           H  
ATOM   3498  OG  SER   228      52.961  19.219  35.251  1.00  0.00           O  
ATOM   3499  HG  SER   228      53.006  18.665  34.469  1.00  0.00           H  
ATOM   3500  C   SER   228      51.513  20.027  37.867  1.00  0.00           C  
ATOM   3501  O   SER   228      50.451  19.512  38.217  1.00  0.00           O  
ATOM   3502  N   LYS   229      52.612  20.061  38.643  1.00  0.00           N  
ATOM   3503  H   LYS   229      53.469  20.326  38.179  1.00  0.00           H  
ATOM   3504  CA  LYS   229      52.681  19.648  40.045  1.00  0.00           C  
ATOM   3505  HA  LYS   229      52.469  18.581  40.119  1.00  0.00           H  
ATOM   3506  CB  LYS   229      54.077  19.915  40.640  1.00  0.00           C  
ATOM   3507  HB2 LYS   229      54.263  20.986  40.561  1.00  0.00           H  
ATOM   3508  HB3 LYS   229      54.041  19.630  41.692  1.00  0.00           H  
ATOM   3509  CG  LYS   229      55.209  19.145  39.940  1.00  0.00           C  
ATOM   3510  HG2 LYS   229      54.862  18.126  39.770  1.00  0.00           H  
ATOM   3511  HG3 LYS   229      55.397  19.629  38.982  1.00  0.00           H  
ATOM   3512  CD  LYS   229      56.511  19.113  40.763  1.00  0.00           C  
ATOM   3513  HD2 LYS   229      56.588  20.060  41.298  1.00  0.00           H  
ATOM   3514  HD3 LYS   229      56.429  18.297  41.481  1.00  0.00           H  
ATOM   3515  CE  LYS   229      57.768  18.910  39.896  1.00  0.00           C  
ATOM   3516  HE2 LYS   229      58.510  18.374  40.489  1.00  0.00           H  
ATOM   3517  HE3 LYS   229      57.493  18.308  39.030  1.00  0.00           H  
ATOM   3518  NZ  LYS   229      58.335  20.191  39.443  1.00  0.00           N  
ATOM   3519  HZ1 LYS   229      58.591  20.748  40.246  1.00  0.00           H  
ATOM   3520  HZ2 LYS   229      59.155  20.016  38.880  1.00  0.00           H  
ATOM   3521  HZ3 LYS   229      57.649  20.687  38.893  1.00  0.00           H  
ATOM   3522  C   LYS   229      51.589  20.281  40.934  1.00  0.00           C  
ATOM   3523  O   LYS   229      51.045  19.598  41.801  1.00  0.00           O  
ATOM   3524  N   GLY   230      51.251  21.551  40.677  1.00  0.00           N  
ATOM   3525  H   GLY   230      51.717  22.027  39.918  1.00  0.00           H  
ATOM   3526  CA  GLY   230      50.243  22.284  41.438  1.00  0.00           C  
ATOM   3527  HA2 GLY   230      50.445  22.163  42.502  1.00  0.00           H  
ATOM   3528  HA3 GLY   230      50.300  23.341  41.176  1.00  0.00           H  
ATOM   3529  C   GLY   230      48.826  21.768  41.135  1.00  0.00           C  
ATOM   3530  O   GLY   230      47.996  21.724  42.041  1.00  0.00           O  
ATOM   3531  N   ALA   231      48.557  21.335  39.892  1.00  0.00           N  
ATOM   3532  H   ALA   231      49.272  21.469  39.191  1.00  0.00           H  
ATOM   3533  CA  ALA   231      47.272  20.765  39.475  1.00  0.00           C  
ATOM   3534  HA  ALA   231      46.481  21.444  39.793  1.00  0.00           H  
ATOM   3535  CB  ALA   231      47.226  20.641  37.947  1.00  0.00           C  
ATOM   3536  HB1 ALA   231      48.007  19.957  37.614  1.00  0.00           H  
ATOM   3537  HB2 ALA   231      46.253  20.257  37.642  1.00  0.00           H  
ATOM   3538  HB3 ALA   231      47.386  21.621  37.498  1.00  0.00           H  
ATOM   3539  C   ALA   231      47.003  19.413  40.154  1.00  0.00           C  
ATOM   3540  O   ALA   231      45.883  19.163  40.601  1.00  0.00           O  
ATOM   3541  N   TYR   232      48.051  18.589  40.278  1.00  0.00           N  
ATOM   3542  H   TYR   232      48.896  18.811  39.770  1.00  0.00           H  
ATOM   3543  CA  TYR   232      47.993  17.325  41.007  1.00  0.00           C  
ATOM   3544  HA  TYR   232      47.124  16.754  40.681  1.00  0.00           H  
ATOM   3545  CB  TYR   232      49.260  16.483  40.751  1.00  0.00           C  
ATOM   3546  HB2 TYR   232      50.095  17.132  41.016  1.00  0.00           H  
ATOM   3547  HB3 TYR   232      49.231  15.632  41.432  1.00  0.00           H  
ATOM   3548  CG  TYR   232      49.438  15.984  39.323  1.00  0.00           C  
ATOM   3549  CD1 TYR   232      48.479  15.124  38.744  1.00  0.00           C  
ATOM   3550  HD1 TYR   232      47.597  14.835  39.315  1.00  0.00           H  
ATOM   3551  CE1 TYR   232      48.659  14.640  37.433  1.00  0.00           C  
ATOM   3552  HE1 TYR   232      47.908  13.987  36.988  1.00  0.00           H  
ATOM   3553  CZ  TYR   232      49.799  15.009  36.693  1.00  0.00           C  
ATOM   3554  OH  TYR   232      49.976  14.519  35.433  1.00  0.00           O  
ATOM   3555  HH  TYR   232      49.266  13.936  35.154  1.00  0.00           H  
ATOM   3556  CE2 TYR   232      50.755  15.870  37.264  1.00  0.00           C  
ATOM   3557  HE2 TYR   232      51.634  16.164  36.691  1.00  0.00           H  
ATOM   3558  CD2 TYR   232      50.576  16.351  38.575  1.00  0.00           C  
ATOM   3559  HD2 TYR   232      51.320  17.012  39.019  1.00  0.00           H  
ATOM   3560  C   TYR   232      47.736  17.508  42.510  1.00  0.00           C  
ATOM   3561  O   TYR   232      46.926  16.774  43.079  1.00  0.00           O  
ATOM   3562  N   LEU   233      48.387  18.508  43.116  1.00  0.00           N  
ATOM   3563  H   LEU   233      49.114  18.985  42.602  1.00  0.00           H  
ATOM   3564  CA  LEU   233      48.175  18.872  44.515  1.00  0.00           C  
ATOM   3565  HA  LEU   233      48.222  17.981  45.141  1.00  0.00           H  
ATOM   3566  CB  LEU   233      49.269  19.866  44.985  1.00  0.00           C  
ATOM   3567  HB2 LEU   233      49.591  20.239  44.013  1.00  0.00           H  
ATOM   3568  HB3 LEU   233      48.875  20.691  45.578  1.00  0.00           H  
ATOM   3569  CG  LEU   233      50.476  19.233  45.720  1.00  0.00           C  
ATOM   3570  HG  LEU   233      51.211  20.016  45.909  1.00  0.00           H  
ATOM   3571  CD1 LEU   233      50.059  18.585  47.059  1.00  0.00           C  
ATOM   3572 HD11 LEU   233      49.325  17.802  46.871  1.00  0.00           H  
ATOM   3573 HD12 LEU   233      50.935  18.153  47.543  1.00  0.00           H  
ATOM   3574 HD13 LEU   233      49.623  19.343  47.710  1.00  0.00           H  
ATOM   3575  CD2 LEU   233      51.325  18.287  44.843  1.00  0.00           C  
ATOM   3576 HD21 LEU   233      51.723  18.839  43.992  1.00  0.00           H  
ATOM   3577 HD22 LEU   233      52.150  17.886  45.433  1.00  0.00           H  
ATOM   3578 HD23 LEU   233      50.703  17.467  44.485  1.00  0.00           H  
ATOM   3579  C   LEU   233      46.761  19.426  44.760  1.00  0.00           C  
ATOM   3580  O   LEU   233      46.146  19.055  45.756  1.00  0.00           O  
ATOM   3581  N   LEU   234      46.253  20.253  43.838  1.00  0.00           N  
ATOM   3582  H   LEU   234      46.892  20.593  43.133  1.00  0.00           H  
ATOM   3583  CA  LEU   234      44.894  20.797  43.863  1.00  0.00           C  
ATOM   3584  HA  LEU   234      44.706  21.315  44.804  1.00  0.00           H  
ATOM   3585  CB  LEU   234      44.735  21.810  42.700  1.00  0.00           C  
ATOM   3586  HB2 LEU   234      45.487  22.555  42.963  1.00  0.00           H  
ATOM   3587  HB3 LEU   234      45.006  21.339  41.755  1.00  0.00           H  
ATOM   3588  CG  LEU   234      43.357  22.497  42.557  1.00  0.00           C  
ATOM   3589  HG  LEU   234      42.613  21.726  42.358  1.00  0.00           H  
ATOM   3590  CD1 LEU   234      42.962  23.276  43.827  1.00  0.00           C  
ATOM   3591 HD11 LEU   234      43.706  24.047  44.027  1.00  0.00           H  
ATOM   3592 HD12 LEU   234      41.988  23.742  43.680  1.00  0.00           H  
ATOM   3593 HD13 LEU   234      42.913  22.591  44.674  1.00  0.00           H  
ATOM   3594  CD2 LEU   234      43.325  23.388  41.297  1.00  0.00           C  
ATOM   3595 HD21 LEU   234      43.509  22.776  40.414  1.00  0.00           H  
ATOM   3596 HD22 LEU   234      42.348  23.864  41.212  1.00  0.00           H  
ATOM   3597 HD23 LEU   234      44.096  24.155  41.374  1.00  0.00           H  
ATOM   3598  C   LEU   234      43.819  19.699  43.866  1.00  0.00           C  
ATOM   3599  O   LEU   234      42.938  19.712  44.727  1.00  0.00           O  
ATOM   3600  N   MET   235      43.966  18.728  42.955  1.00  0.00           N  
ATOM   3601  H   MET   235      44.672  18.862  42.245  1.00  0.00           H  
ATOM   3602  CA  MET   235      43.122  17.536  42.878  1.00  0.00           C  
ATOM   3603  HA  MET   235      42.078  17.825  42.760  1.00  0.00           H  
ATOM   3604  CB  MET   235      43.534  16.675  41.670  1.00  0.00           C  
ATOM   3605  HB2 MET   235      44.622  16.607  41.673  1.00  0.00           H  
ATOM   3606  HB3 MET   235      43.108  15.682  41.815  1.00  0.00           H  
ATOM   3607  CG  MET   235      43.062  17.242  40.328  1.00  0.00           C  
ATOM   3608  HG2 MET   235      43.448  18.259  40.266  1.00  0.00           H  
ATOM   3609  HG3 MET   235      43.523  16.631  39.552  1.00  0.00           H  
ATOM   3610  SD  MET   235      41.258  17.270  40.077  1.00  0.00           S  
ATOM   3611  CE  MET   235      40.853  15.505  40.188  1.00  0.00           C  
ATOM   3612  HE1 MET   235      41.147  15.125  41.167  1.00  0.00           H  
ATOM   3613  HE2 MET   235      39.780  15.369  40.053  1.00  0.00           H  
ATOM   3614  HE3 MET   235      41.389  14.959  39.411  1.00  0.00           H  
ATOM   3615  C   MET   235      43.140  16.692  44.158  1.00  0.00           C  
ATOM   3616  O   MET   235      42.093  16.181  44.561  1.00  0.00           O  
ATOM   3617  N   GLU   236      44.313  16.559  44.781  1.00  0.00           N  
ATOM   3618  H   GLU   236      45.143  16.899  44.317  1.00  0.00           H  
ATOM   3619  CA  GLU   236      44.472  15.822  46.023  1.00  0.00           C  
ATOM   3620  HA  GLU   236      43.878  14.908  45.999  1.00  0.00           H  
ATOM   3621  CB  GLU   236      45.959  15.440  46.210  1.00  0.00           C  
ATOM   3622  HB2 GLU   236      46.257  14.883  45.322  1.00  0.00           H  
ATOM   3623  HB3 GLU   236      46.522  16.372  46.259  1.00  0.00           H  
ATOM   3624  CG  GLU   236      46.252  14.594  47.471  1.00  0.00           C  
ATOM   3625  HG2 GLU   236      46.015  15.242  48.315  1.00  0.00           H  
ATOM   3626  HG3 GLU   236      45.595  13.724  47.486  1.00  0.00           H  
ATOM   3627  CD  GLU   236      47.705  14.136  47.574  1.00  0.00           C  
ATOM   3628  OE1 GLU   236      48.239  13.608  46.580  1.00  0.00           O  
ATOM   3629  OE2 GLU   236      48.283  14.266  48.671  1.00  0.00           O  
ATOM   3630  C   GLU   236      43.873  16.580  47.235  1.00  0.00           C  
ATOM   3631  O   GLU   236      43.055  16.008  47.957  1.00  0.00           O  
ATOM   3632  N   LEU   237      44.296  17.834  47.449  1.00  0.00           N  
ATOM   3633  H   LEU   237      44.896  18.242  46.747  1.00  0.00           H  
ATOM   3634  CA  LEU   237      44.026  18.606  48.667  1.00  0.00           C  
ATOM   3635  HA  LEU   237      44.135  17.968  49.544  1.00  0.00           H  
ATOM   3636  CB  LEU   237      45.021  19.780  48.785  1.00  0.00           C  
ATOM   3637  HB2 LEU   237      44.962  20.252  47.804  1.00  0.00           H  
ATOM   3638  HB3 LEU   237      44.690  20.485  49.548  1.00  0.00           H  
ATOM   3639  CG  LEU   237      46.482  19.364  49.068  1.00  0.00           C  
ATOM   3640  HG  LEU   237      46.769  18.578  48.369  1.00  0.00           H  
ATOM   3641  CD1 LEU   237      47.427  20.566  48.903  1.00  0.00           C  
ATOM   3642 HD11 LEU   237      47.142  21.352  49.602  1.00  0.00           H  
ATOM   3643 HD12 LEU   237      48.452  20.254  49.106  1.00  0.00           H  
ATOM   3644 HD13 LEU   237      47.359  20.945  47.883  1.00  0.00           H  
ATOM   3645  CD2 LEU   237      46.655  18.711  50.454  1.00  0.00           C  
ATOM   3646 HD21 LEU   237      46.035  17.817  50.515  1.00  0.00           H  
ATOM   3647 HD22 LEU   237      47.700  18.439  50.600  1.00  0.00           H  
ATOM   3648 HD23 LEU   237      46.352  19.416  51.229  1.00  0.00           H  
ATOM   3649  C   LEU   237      42.576  19.126  48.785  1.00  0.00           C  
ATOM   3650  O   LEU   237      42.060  19.165  49.907  1.00  0.00           O  
ATOM   3651  N   ALA   238      41.945  19.531  47.670  1.00  0.00           N  
ATOM   3652  H   ALA   238      42.449  19.481  46.796  1.00  0.00           H  
ATOM   3653  CA  ALA   238      40.590  20.102  47.661  1.00  0.00           C  
ATOM   3654  HA  ALA   238      40.554  20.907  48.395  1.00  0.00           H  
ATOM   3655  CB  ALA   238      40.283  20.687  46.277  1.00  0.00           C  
ATOM   3656  HB1 ALA   238      40.307  19.891  45.532  1.00  0.00           H  
ATOM   3657  HB2 ALA   238      39.294  21.145  46.287  1.00  0.00           H  
ATOM   3658  HB3 ALA   238      41.030  21.441  46.027  1.00  0.00           H  
ATOM   3659  C   ALA   238      39.521  19.072  48.053  1.00  0.00           C  
ATOM   3660  O   ALA   238      39.590  17.914  47.627  1.00  0.00           O  
ATOM   3661  N   LYS   239      38.553  19.518  48.856  1.00  0.00           N  
ATOM   3662  H   LYS   239      38.605  20.490  49.125  1.00  0.00           H  
ATOM   3663  CA  LYS   239      37.555  18.671  49.507  1.00  0.00           C  
ATOM   3664  HA  LYS   239      37.910  17.642  49.564  1.00  0.00           H  
ATOM   3665  CB  LYS   239      37.303  19.185  50.940  1.00  0.00           C  
ATOM   3666  HB2 LYS   239      36.976  20.222  50.864  1.00  0.00           H  
ATOM   3667  HB3 LYS   239      36.503  18.582  51.369  1.00  0.00           H  
ATOM   3668  CG  LYS   239      38.549  19.105  51.847  1.00  0.00           C  
ATOM   3669  HG2 LYS   239      39.375  19.545  51.288  1.00  0.00           H  
ATOM   3670  HG3 LYS   239      38.340  19.715  52.726  1.00  0.00           H  
ATOM   3671  CD  LYS   239      38.932  17.679  52.291  1.00  0.00           C  
ATOM   3672  HD2 LYS   239      38.144  17.319  52.952  1.00  0.00           H  
ATOM   3673  HD3 LYS   239      38.969  17.056  51.397  1.00  0.00           H  
ATOM   3674  CE  LYS   239      40.288  17.609  53.022  1.00  0.00           C  
ATOM   3675  HE2 LYS   239      40.374  18.495  53.652  1.00  0.00           H  
ATOM   3676  HE3 LYS   239      40.283  16.717  53.649  1.00  0.00           H  
ATOM   3677  NZ  LYS   239      41.436  17.552  52.095  1.00  0.00           N  
ATOM   3678  HZ1 LYS   239      41.441  18.378  51.514  1.00  0.00           H  
ATOM   3679  HZ2 LYS   239      42.295  17.508  52.625  1.00  0.00           H  
ATOM   3680  HZ3 LYS   239      41.358  16.731  51.512  1.00  0.00           H  
ATOM   3681  C   LYS   239      36.263  18.454  48.690  1.00  0.00           C  
ATOM   3682  O   LYS   239      35.331  17.813  49.183  1.00  0.00           O  
ATOM   3683  N   SER   240      36.232  18.955  47.452  1.00  0.00           N  
ATOM   3684  H   SER   240      37.032  19.517  47.197  1.00  0.00           H  
ATOM   3685  CA  SER   240      35.158  18.798  46.477  1.00  0.00           C  
ATOM   3686  HA  SER   240      34.225  19.224  46.845  1.00  0.00           H  
ATOM   3687  CB  SER   240      35.576  19.554  45.204  1.00  0.00           C  
ATOM   3688  HB2 SER   240      36.460  19.080  44.777  1.00  0.00           H  
ATOM   3689  HB3 SER   240      34.761  19.520  44.481  1.00  0.00           H  
ATOM   3690  OG  SER   240      35.871  20.905  45.520  1.00  0.00           O  
ATOM   3691  HG  SER   240      36.131  21.371  44.722  1.00  0.00           H  
ATOM   3692  C   SER   240      34.860  17.330  46.152  1.00  0.00           C  
ATOM   3693  O   SER   240      35.778  16.557  45.874  1.00  0.00           O  
ATOM   3694  N   GLN   241      33.570  16.987  46.185  1.00  0.00           N  
ATOM   3695  H   GLN   241      32.901  17.685  46.477  1.00  0.00           H  
ATOM   3696  CA  GLN   241      33.086  15.638  45.908  1.00  0.00           C  
ATOM   3697  HA  GLN   241      33.814  14.893  46.230  1.00  0.00           H  
ATOM   3698  CB  GLN   241      31.773  15.415  46.691  1.00  0.00           C  
ATOM   3699  HB2 GLN   241      31.044  16.122  46.294  1.00  0.00           H  
ATOM   3700  HB3 GLN   241      31.446  14.398  46.477  1.00  0.00           H  
ATOM   3701  CG  GLN   241      31.896  15.606  48.222  1.00  0.00           C  
ATOM   3702  HG2 GLN   241      32.203  16.633  48.419  1.00  0.00           H  
ATOM   3703  HG3 GLN   241      30.919  15.427  48.671  1.00  0.00           H  
ATOM   3704  CD  GLN   241      32.911  14.660  48.867  1.00  0.00           C  
ATOM   3705  OE1 GLN   241      32.691  13.452  48.917  1.00  0.00           O  
ATOM   3706  NE2 GLN   241      34.027  15.179  49.365  1.00  0.00           N  
ATOM   3707 HE21 GLN   241      34.713  14.575  49.796  1.00  0.00           H  
ATOM   3708 HE22 GLN   241      34.185  16.175  49.311  1.00  0.00           H  
ATOM   3709  C   GLN   241      32.904  15.381  44.396  1.00  0.00           C  
ATOM   3710  O   GLN   241      32.825  14.223  43.988  1.00  0.00           O  
ATOM   3711  N   ASP   242      32.866  16.457  43.599  1.00  0.00           N  
ATOM   3712  H   ASP   242      32.781  17.347  44.069  1.00  0.00           H  
ATOM   3713  CA  ASP   242      32.878  16.444  42.137  1.00  0.00           C  
ATOM   3714  HA  ASP   242      32.930  15.413  41.787  1.00  0.00           H  
ATOM   3715  CB  ASP   242      31.603  17.103  41.550  1.00  0.00           C  
ATOM   3716  HB2 ASP   242      30.693  16.713  42.006  1.00  0.00           H  
ATOM   3717  HB3 ASP   242      31.755  18.135  41.868  1.00  0.00           H  
ATOM   3718  CG  ASP   242      31.472  17.053  40.022  1.00  0.00           C  
ATOM   3719  OD1 ASP   242      32.061  16.165  39.374  1.00  0.00           O  
ATOM   3720  OD2 ASP   242      30.653  17.824  39.484  1.00  0.00           O  
ATOM   3721  C   ASP   242      34.165  17.171  41.729  1.00  0.00           C  
ATOM   3722  O   ASP   242      34.272  18.376  41.951  1.00  0.00           O  
ATOM   3723  N   LYS   243      35.155  16.431  41.225  1.00  0.00           N  
ATOM   3724  H   LYS   243      35.070  15.427  41.288  1.00  0.00           H  
ATOM   3725  CA  LYS   243      36.426  16.991  40.779  1.00  0.00           C  
ATOM   3726  HA  LYS   243      36.237  17.943  40.284  1.00  0.00           H  
ATOM   3727  CB  LYS   243      37.409  17.230  41.950  1.00  0.00           C  
ATOM   3728  HB2 LYS   243      38.343  17.548  41.486  1.00  0.00           H  
ATOM   3729  HB3 LYS   243      36.987  18.058  42.520  1.00  0.00           H  
ATOM   3730  CG  LYS   243      37.682  16.044  42.893  1.00  0.00           C  
ATOM   3731  HG2 LYS   243      36.737  15.724  43.331  1.00  0.00           H  
ATOM   3732  HG3 LYS   243      38.107  15.227  42.309  1.00  0.00           H  
ATOM   3733  CD  LYS   243      38.661  16.435  44.016  1.00  0.00           C  
ATOM   3734  HD2 LYS   243      39.612  16.690  43.549  1.00  0.00           H  
ATOM   3735  HD3 LYS   243      38.255  17.315  44.515  1.00  0.00           H  
ATOM   3736  CE  LYS   243      38.881  15.315  45.049  1.00  0.00           C  
ATOM   3737  HE2 LYS   243      37.932  15.121  45.549  1.00  0.00           H  
ATOM   3738  HE3 LYS   243      39.201  14.419  44.518  1.00  0.00           H  
ATOM   3739  NZ  LYS   243      39.898  15.681  46.051  1.00  0.00           N  
ATOM   3740  HZ1 LYS   243      39.602  16.511  46.544  1.00  0.00           H  
ATOM   3741  HZ2 LYS   243      40.012  14.922  46.708  1.00  0.00           H  
ATOM   3742  HZ3 LYS   243      40.778  15.861  45.588  1.00  0.00           H  
ATOM   3743  C   LYS   243      36.984  16.159  39.621  1.00  0.00           C  
ATOM   3744  O   LYS   243      37.091  14.937  39.747  1.00  0.00           O  
ATOM   3745  N   THR   244      37.305  16.837  38.515  1.00  0.00           N  
ATOM   3746  H   THR   244      37.209  17.841  38.561  1.00  0.00           H  
ATOM   3747  CA  THR   244      37.777  16.244  37.270  1.00  0.00           C  
ATOM   3748  HA  THR   244      38.016  15.190  37.409  1.00  0.00           H  
ATOM   3749  CB  THR   244      36.686  16.366  36.165  1.00  0.00           C  
ATOM   3750  HB  THR   244      36.424  17.423  36.108  1.00  0.00           H  
ATOM   3751  CG2 THR   244      37.094  15.862  34.767  1.00  0.00           C  
ATOM   3752 HG21 THR   244      37.356  14.805  34.823  1.00  0.00           H  
ATOM   3753 HG22 THR   244      36.262  15.994  34.076  1.00  0.00           H  
ATOM   3754 HG23 THR   244      37.954  16.430  34.412  1.00  0.00           H  
ATOM   3755  OG1 THR   244      35.534  15.635  36.556  1.00  0.00           O  
ATOM   3756  HG1 THR   244      34.861  15.710  35.875  1.00  0.00           H  
ATOM   3757  C   THR   244      39.046  16.976  36.804  1.00  0.00           C  
ATOM   3758  O   THR   244      39.035  18.203  36.704  1.00  0.00           O  
ATOM   3759  N   LEU   245      40.097  16.206  36.504  1.00  0.00           N  
ATOM   3760  H   LEU   245      40.002  15.218  36.690  1.00  0.00           H  
ATOM   3761  CA  LEU   245      41.348  16.684  35.923  1.00  0.00           C  
ATOM   3762  HA  LEU   245      41.439  17.765  36.033  1.00  0.00           H  
ATOM   3763  CB  LEU   245      42.524  16.010  36.673  1.00  0.00           C  
ATOM   3764  HB2 LEU   245      42.350  16.370  37.687  1.00  0.00           H  
ATOM   3765  HB3 LEU   245      42.418  14.925  36.650  1.00  0.00           H  
ATOM   3766  CG  LEU   245      43.956  16.398  36.227  1.00  0.00           C  
ATOM   3767  HG  LEU   245      44.097  16.044  35.206  1.00  0.00           H  
ATOM   3768  CD1 LEU   245      44.202  17.919  36.282  1.00  0.00           C  
ATOM   3769 HD11 LEU   245      44.062  18.274  37.303  1.00  0.00           H  
ATOM   3770 HD12 LEU   245      45.221  18.135  35.959  1.00  0.00           H  
ATOM   3771 HD13 LEU   245      43.498  18.426  35.622  1.00  0.00           H  
ATOM   3772  CD2 LEU   245      45.017  15.612  37.027  1.00  0.00           C  
ATOM   3773 HD21 LEU   245      44.878  14.543  36.864  1.00  0.00           H  
ATOM   3774 HD22 LEU   245      46.013  15.903  36.694  1.00  0.00           H  
ATOM   3775 HD23 LEU   245      44.910  15.834  38.089  1.00  0.00           H  
ATOM   3776  C   LEU   245      41.381  16.290  34.436  1.00  0.00           C  
ATOM   3777  O   LEU   245      40.913  15.200  34.096  1.00  0.00           O  
ATOM   3778  N   LYS   246      41.998  17.125  33.593  1.00  0.00           N  
ATOM   3779  H   LYS   246      42.093  18.088  33.883  1.00  0.00           H  
ATOM   3780  CA  LYS   246      42.386  16.772  32.234  1.00  0.00           C  
ATOM   3781  HA  LYS   246      42.564  15.698  32.171  1.00  0.00           H  
ATOM   3782  CB  LYS   246      41.278  17.147  31.232  1.00  0.00           C  
ATOM   3783  HB2 LYS   246      40.344  16.747  31.626  1.00  0.00           H  
ATOM   3784  HB3 LYS   246      41.225  18.236  31.209  1.00  0.00           H  
ATOM   3785  CG  LYS   246      41.503  16.613  29.801  1.00  0.00           C  
ATOM   3786  HG2 LYS   246      42.229  17.255  29.302  1.00  0.00           H  
ATOM   3787  HG3 LYS   246      41.899  15.600  29.867  1.00  0.00           H  
ATOM   3788  CD  LYS   246      40.192  16.599  28.996  1.00  0.00           C  
ATOM   3789  HD2 LYS   246      39.484  16.006  29.574  1.00  0.00           H  
ATOM   3790  HD3 LYS   246      39.849  17.633  28.951  1.00  0.00           H  
ATOM   3791  CE  LYS   246      40.293  16.028  27.565  1.00  0.00           C  
ATOM   3792  HE2 LYS   246      40.808  15.069  27.621  1.00  0.00           H  
ATOM   3793  HE3 LYS   246      39.281  15.875  27.191  1.00  0.00           H  
ATOM   3794  NZ  LYS   246      41.022  16.923  26.653  1.00  0.00           N  
ATOM   3795  HZ1 LYS   246      41.961  17.064  26.999  1.00  0.00           H  
ATOM   3796  HZ2 LYS   246      41.061  16.507  25.733  1.00  0.00           H  
ATOM   3797  HZ3 LYS   246      40.545  17.812  26.601  1.00  0.00           H  
ATOM   3798  C   LYS   246      43.770  17.362  31.917  1.00  0.00           C  
ATOM   3799  O   LYS   246      43.959  18.574  32.048  1.00  0.00           O  
ATOM   3800  N   ILE   247      44.707  16.484  31.529  1.00  0.00           N  
ATOM   3801  H   ILE   247      44.429  15.514  31.491  1.00  0.00           H  
ATOM   3802  CA  ILE   247      46.090  16.822  31.200  1.00  0.00           C  
ATOM   3803  HA  ILE   247      46.350  17.849  31.458  1.00  0.00           H  
ATOM   3804  CB  ILE   247      47.111  15.845  31.863  1.00  0.00           C  
ATOM   3805  HB  ILE   247      46.798  14.834  31.601  1.00  0.00           H  
ATOM   3806  CG2 ILE   247      48.582  16.057  31.429  1.00  0.00           C  
ATOM   3807 HG21 ILE   247      48.897  17.067  31.691  1.00  0.00           H  
ATOM   3808 HG22 ILE   247      49.220  15.335  31.939  1.00  0.00           H  
ATOM   3809 HG23 ILE   247      48.667  15.918  30.351  1.00  0.00           H  
ATOM   3810  CG1 ILE   247      47.008  15.856  33.409  1.00  0.00           C  
ATOM   3811 HG12 ILE   247      45.960  15.681  33.649  1.00  0.00           H  
ATOM   3812 HG13 ILE   247      47.607  15.017  33.764  1.00  0.00           H  
ATOM   3813  CD1 ILE   247      47.482  17.151  34.095  1.00  0.00           C  
ATOM   3814 HD11 ILE   247      46.884  17.990  33.741  1.00  0.00           H  
ATOM   3815 HD12 ILE   247      47.368  17.054  35.175  1.00  0.00           H  
ATOM   3816 HD13 ILE   247      48.531  17.327  33.856  1.00  0.00           H  
ATOM   3817  C   ILE   247      46.266  16.798  29.674  1.00  0.00           C  
ATOM   3818  O   ILE   247      45.992  15.776  29.040  1.00  0.00           O  
ATOM   3819  N   TYR   248      46.733  17.920  29.125  1.00  0.00           N  
ATOM   3820  H   TYR   248      46.810  18.723  29.733  1.00  0.00           H  
ATOM   3821  CA  TYR   248      47.098  18.077  27.722  1.00  0.00           C  
ATOM   3822  HA  TYR   248      46.607  17.318  27.113  1.00  0.00           H  
ATOM   3823  CB  TYR   248      46.646  19.469  27.235  1.00  0.00           C  
ATOM   3824  HB2 TYR   248      47.079  20.237  27.876  1.00  0.00           H  
ATOM   3825  HB3 TYR   248      47.041  19.575  26.225  1.00  0.00           H  
ATOM   3826  CG  TYR   248      45.139  19.625  27.207  1.00  0.00           C  
ATOM   3827  CD1 TYR   248      44.414  19.205  26.074  1.00  0.00           C  
ATOM   3828  HD1 TYR   248      44.941  18.829  25.197  1.00  0.00           H  
ATOM   3829  CE1 TYR   248      43.011  19.271  26.076  1.00  0.00           C  
ATOM   3830  HE1 TYR   248      42.456  19.003  25.177  1.00  0.00           H  
ATOM   3831  CZ  TYR   248      42.324  19.730  27.217  1.00  0.00           C  
ATOM   3832  OH  TYR   248      40.961  19.679  27.248  1.00  0.00           O  
ATOM   3833  HH  TYR   248      40.581  19.315  26.445  1.00  0.00           H  
ATOM   3834  CE2 TYR   248      43.048  20.188  28.333  1.00  0.00           C  
ATOM   3835  HE2 TYR   248      42.520  20.578  29.204  1.00  0.00           H  
ATOM   3836  CD2 TYR   248      44.453  20.143  28.325  1.00  0.00           C  
ATOM   3837  HD2 TYR   248      45.015  20.509  29.184  1.00  0.00           H  
ATOM   3838  C   TYR   248      48.623  17.891  27.612  1.00  0.00           C  
ATOM   3839  O   TYR   248      49.383  18.751  28.066  1.00  0.00           O  
ATOM   3840  N   GLU   249      49.048  16.743  27.067  1.00  0.00           N  
ATOM   3841  H   GLU   249      48.337  16.090  26.771  1.00  0.00           H  
ATOM   3842  CA  GLU   249      50.452  16.342  26.946  1.00  0.00           C  
ATOM   3843  HA  GLU   249      50.978  16.479  27.891  1.00  0.00           H  
ATOM   3844  CB  GLU   249      50.499  14.841  26.566  1.00  0.00           C  
ATOM   3845  HB2 GLU   249      49.864  14.327  27.288  1.00  0.00           H  
ATOM   3846  HB3 GLU   249      50.054  14.767  25.574  1.00  0.00           H  
ATOM   3847  CG  GLU   249      51.899  14.184  26.552  1.00  0.00           C  
ATOM   3848  HG2 GLU   249      51.792  13.187  26.125  1.00  0.00           H  
ATOM   3849  HG3 GLU   249      52.537  14.789  25.907  1.00  0.00           H  
ATOM   3850  CD  GLU   249      52.531  14.078  27.937  1.00  0.00           C  
ATOM   3851  OE1 GLU   249      52.455  12.985  28.532  1.00  0.00           O  
ATOM   3852  OE2 GLU   249      53.096  15.084  28.410  1.00  0.00           O  
ATOM   3853  C   GLU   249      51.188  17.225  25.932  1.00  0.00           C  
ATOM   3854  O   GLU   249      50.797  17.287  24.764  1.00  0.00           O  
ATOM   3855  N   GLY   250      52.238  17.886  26.410  1.00  0.00           N  
ATOM   3856  H   GLY   250      52.419  17.786  27.399  1.00  0.00           H  
ATOM   3857  CA  GLY   250      53.127  18.726  25.630  1.00  0.00           C  
ATOM   3858  HA2 GLY   250      54.106  18.729  26.109  1.00  0.00           H  
ATOM   3859  HA3 GLY   250      53.214  18.300  24.630  1.00  0.00           H  
ATOM   3860  C   GLY   250      52.625  20.165  25.516  1.00  0.00           C  
ATOM   3861  O   GLY   250      53.384  21.015  25.059  1.00  0.00           O  
ATOM   3862  N   ALA   251      51.386  20.450  25.932  1.00  0.00           N  
ATOM   3863  H   ALA   251      50.835  19.696  26.317  1.00  0.00           H  
ATOM   3864  CA  ALA   251      50.774  21.766  25.822  1.00  0.00           C  
ATOM   3865  HA  ALA   251      50.991  22.192  24.843  1.00  0.00           H  
ATOM   3866  CB  ALA   251      49.255  21.610  25.963  1.00  0.00           C  
ATOM   3867  HB1 ALA   251      49.022  21.193  26.943  1.00  0.00           H  
ATOM   3868  HB2 ALA   251      48.778  22.585  25.861  1.00  0.00           H  
ATOM   3869  HB3 ALA   251      48.884  20.941  25.186  1.00  0.00           H  
ATOM   3870  C   ALA   251      51.312  22.745  26.880  1.00  0.00           C  
ATOM   3871  O   ALA   251      51.669  22.321  27.985  1.00  0.00           O  
ATOM   3872  N   TYR   252      51.352  24.031  26.515  1.00  0.00           N  
ATOM   3873  H   TYR   252      51.085  24.240  25.564  1.00  0.00           H  
ATOM   3874  CA  TYR   252      51.865  25.122  27.349  1.00  0.00           C  
ATOM   3875  HA  TYR   252      52.540  24.741  28.116  1.00  0.00           H  
ATOM   3876  CB  TYR   252      52.653  26.102  26.437  1.00  0.00           C  
ATOM   3877  HB2 TYR   252      51.931  26.379  25.669  1.00  0.00           H  
ATOM   3878  HB3 TYR   252      52.865  26.968  27.065  1.00  0.00           H  
ATOM   3879  CG  TYR   252      53.946  25.626  25.772  1.00  0.00           C  
ATOM   3880  CD1 TYR   252      54.490  24.341  25.994  1.00  0.00           C  
ATOM   3881  HD1 TYR   252      53.976  23.654  26.666  1.00  0.00           H  
ATOM   3882  CE1 TYR   252      55.682  23.944  25.359  1.00  0.00           C  
ATOM   3883  HE1 TYR   252      56.085  22.946  25.534  1.00  0.00           H  
ATOM   3884  CZ  TYR   252      56.354  24.833  24.501  1.00  0.00           C  
ATOM   3885  OH  TYR   252      57.508  24.443  23.886  1.00  0.00           O  
ATOM   3886  HH  TYR   252      57.768  23.546  24.110  1.00  0.00           H  
ATOM   3887  CE2 TYR   252      55.829  26.120  24.283  1.00  0.00           C  
ATOM   3888  HE2 TYR   252      56.348  26.814  23.622  1.00  0.00           H  
ATOM   3889  CD2 TYR   252      54.635  26.512  24.918  1.00  0.00           C  
ATOM   3890  HD2 TYR   252      54.232  27.511  24.752  1.00  0.00           H  
ATOM   3891  C   TYR   252      50.733  25.800  28.162  1.00  0.00           C  
ATOM   3892  O   TYR   252      49.732  25.151  28.465  1.00  0.00           O  
ATOM   3893  N   HID   253      50.937  27.061  28.576  1.00  0.00           N  
ATOM   3894  H   HID   253      51.791  27.503  28.268  1.00  0.00           H  
ATOM   3895  CA  HID   253      50.104  27.766  29.557  1.00  0.00           C  
ATOM   3896  HA  HID   253      49.887  27.109  30.399  1.00  0.00           H  
ATOM   3897  CB  HID   253      50.837  29.017  30.084  1.00  0.00           C  
ATOM   3898  HB2 HID   253      51.863  28.773  30.362  1.00  0.00           H  
ATOM   3899  HB3 HID   253      50.844  29.781  29.306  1.00  0.00           H  
ATOM   3900  CG  HID   253      50.197  29.644  31.300  1.00  0.00           C  
ATOM   3901  ND1 HID   253      49.977  28.942  32.470  1.00  0.00           N  
ATOM   3902  HD1 HID   253      50.209  27.973  32.636  1.00  0.00           H  
ATOM   3903  CE1 HID   253      49.405  29.768  33.340  1.00  0.00           C  
ATOM   3904  HE1 HID   253      49.154  29.347  34.313  1.00  0.00           H  
ATOM   3905  NE2 HID   253      49.239  30.992  32.851  1.00  0.00           N  
ATOM   3906  CD2 HID   253      49.707  30.907  31.537  1.00  0.00           C  
ATOM   3907  HD2 HID   253      49.646  31.774  30.879  1.00  0.00           H  
ATOM   3908  C   HID   253      48.673  28.089  29.078  1.00  0.00           C  
ATOM   3909  O   HID   253      47.716  27.679  29.737  1.00  0.00           O  
ATOM   3910  N   VAL   254      48.531  28.830  27.969  1.00  0.00           N  
ATOM   3911  H   VAL   254      49.363  29.085  27.457  1.00  0.00           H  
ATOM   3912  CA  VAL   254      47.246  29.388  27.531  1.00  0.00           C  
ATOM   3913  HA  VAL   254      46.609  29.559  28.399  1.00  0.00           H  
ATOM   3914  CB  VAL   254      47.413  30.731  26.764  1.00  0.00           C  
ATOM   3915  HB  VAL   254      47.799  30.524  25.766  1.00  0.00           H  
ATOM   3916  CG1 VAL   254      46.061  31.457  26.651  1.00  0.00           C  
ATOM   3917 HG11 VAL   254      45.675  31.665  27.649  1.00  0.00           H  
ATOM   3918 HG12 VAL   254      46.196  32.395  26.112  1.00  0.00           H  
ATOM   3919 HG13 VAL   254      45.354  30.827  26.112  1.00  0.00           H  
ATOM   3920  CG2 VAL   254      48.413  31.683  27.455  1.00  0.00           C  
ATOM   3921 HG21 VAL   254      49.391  31.205  27.512  1.00  0.00           H  
ATOM   3922 HG22 VAL   254      48.494  32.606  26.880  1.00  0.00           H  
ATOM   3923 HG23 VAL   254      48.062  31.912  28.461  1.00  0.00           H  
ATOM   3924  C   VAL   254      46.486  28.317  26.705  1.00  0.00           C  
ATOM   3925  O   VAL   254      46.500  28.354  25.479  1.00  0.00           O  
ATOM   3926  N   LEU   255      45.880  27.337  27.395  1.00  0.00           N  
ATOM   3927  H   LEU   255      45.941  27.414  28.400  1.00  0.00           H  
ATOM   3928  CA  LEU   255      45.214  26.151  26.823  1.00  0.00           C  
ATOM   3929  HA  LEU   255      45.910  25.595  26.195  1.00  0.00           H  
ATOM   3930  CB  LEU   255      44.730  25.228  27.959  1.00  0.00           C  
ATOM   3931  HB2 LEU   255      44.172  25.915  28.596  1.00  0.00           H  
ATOM   3932  HB3 LEU   255      44.055  24.468  27.566  1.00  0.00           H  
ATOM   3933  CG  LEU   255      45.842  24.550  28.785  1.00  0.00           C  
ATOM   3934  HG  LEU   255      46.600  25.292  29.036  1.00  0.00           H  
ATOM   3935  CD1 LEU   255      45.262  23.950  30.081  1.00  0.00           C  
ATOM   3936 HD11 LEU   255      44.505  23.207  29.831  1.00  0.00           H  
ATOM   3937 HD12 LEU   255      46.061  23.476  30.652  1.00  0.00           H  
ATOM   3938 HD13 LEU   255      44.811  24.742  30.678  1.00  0.00           H  
ATOM   3939  CD2 LEU   255      46.610  23.495  27.963  1.00  0.00           C  
ATOM   3940 HD21 LEU   255      47.072  23.973  27.099  1.00  0.00           H  
ATOM   3941 HD22 LEU   255      47.384  23.043  28.584  1.00  0.00           H  
ATOM   3942 HD23 LEU   255      45.919  22.723  27.625  1.00  0.00           H  
ATOM   3943  C   LEU   255      44.037  26.469  25.884  1.00  0.00           C  
ATOM   3944  O   LEU   255      43.776  25.706  24.957  1.00  0.00           O  
ATOM   3945  N   HIE   256      43.347  27.590  26.114  1.00  0.00           N  
ATOM   3946  H   HIE   256      43.507  28.089  26.978  1.00  0.00           H  
ATOM   3947  CA  HIE   256      42.288  28.066  25.224  1.00  0.00           C  
ATOM   3948  HA  HIE   256      41.754  27.223  24.787  1.00  0.00           H  
ATOM   3949  CB  HIE   256      41.284  28.923  26.031  1.00  0.00           C  
ATOM   3950  HB2 HIE   256      40.385  29.113  25.446  1.00  0.00           H  
ATOM   3951  HB3 HIE   256      41.022  28.362  26.928  1.00  0.00           H  
ATOM   3952  CG  HIE   256      41.790  30.271  26.496  1.00  0.00           C  
ATOM   3953  ND1 HIE   256      42.217  30.535  27.789  1.00  0.00           N  
ATOM   3954  CE1 HIE   256      42.570  31.824  27.840  1.00  0.00           C  
ATOM   3955  HE1 HIE   256      42.927  32.191  28.802  1.00  0.00           H  
ATOM   3956  NE2 HIE   256      42.417  32.442  26.673  1.00  0.00           N  
ATOM   3957  HE2 HIE   256      42.612  33.397  26.408  1.00  0.00           H  
ATOM   3958  CD2 HIE   256      41.903  31.466  25.822  1.00  0.00           C  
ATOM   3959  HD2 HIE   256      41.659  31.717  24.790  1.00  0.00           H  
ATOM   3960  C   HIE   256      42.842  28.820  23.998  1.00  0.00           C  
ATOM   3961  O   HIE   256      42.054  29.233  23.148  1.00  0.00           O  
ATOM   3962  N   LYS   257      44.164  29.012  23.935  1.00  0.00           N  
ATOM   3963  H   LYS   257      44.689  28.694  24.738  1.00  0.00           H  
ATOM   3964  CA  LYS   257      44.868  29.755  22.901  1.00  0.00           C  
ATOM   3965  HA  LYS   257      44.255  29.837  22.004  1.00  0.00           H  
ATOM   3966  CB  LYS   257      45.172  31.181  23.424  1.00  0.00           C  
ATOM   3967  HB2 LYS   257      44.463  31.366  24.231  1.00  0.00           H  
ATOM   3968  HB3 LYS   257      46.183  31.146  23.830  1.00  0.00           H  
ATOM   3969  CG  LYS   257      45.075  32.316  22.384  1.00  0.00           C  
ATOM   3970  HG2 LYS   257      45.951  32.949  22.529  1.00  0.00           H  
ATOM   3971  HG3 LYS   257      45.126  31.846  21.402  1.00  0.00           H  
ATOM   3972  CD  LYS   257      43.794  33.179  22.476  1.00  0.00           C  
ATOM   3973  HD2 LYS   257      43.620  33.351  23.538  1.00  0.00           H  
ATOM   3974  HD3 LYS   257      44.030  34.125  21.989  1.00  0.00           H  
ATOM   3975  CE  LYS   257      42.524  32.575  21.838  1.00  0.00           C  
ATOM   3976  HE2 LYS   257      42.559  31.496  21.987  1.00  0.00           H  
ATOM   3977  HE3 LYS   257      41.662  32.986  22.363  1.00  0.00           H  
ATOM   3978  NZ  LYS   257      42.408  32.869  20.398  1.00  0.00           N  
ATOM   3979  HZ1 LYS   257      43.207  32.488  19.911  1.00  0.00           H  
ATOM   3980  HZ2 LYS   257      41.563  32.451  20.036  1.00  0.00           H  
ATOM   3981  HZ3 LYS   257      42.375  33.869  20.260  1.00  0.00           H  
ATOM   3982  C   LYS   257      46.094  28.941  22.426  1.00  0.00           C  
ATOM   3983  O   LYS   257      47.122  29.521  22.078  1.00  0.00           O  
ATOM   3984  N   GLU   258      45.960  27.607  22.448  1.00  0.00           N  
ATOM   3985  H   GLU   258      45.077  27.287  22.818  1.00  0.00           H  
ATOM   3986  CA  GLU   258      46.985  26.608  22.136  1.00  0.00           C  
ATOM   3987  HA  GLU   258      47.984  27.043  22.172  1.00  0.00           H  
ATOM   3988  CB  GLU   258      46.893  25.491  23.205  1.00  0.00           C  
ATOM   3989  HB2 GLU   258      46.071  25.756  23.870  1.00  0.00           H  
ATOM   3990  HB3 GLU   258      46.651  24.568  22.679  1.00  0.00           H  
ATOM   3991  CG  GLU   258      48.181  25.288  24.034  1.00  0.00           C  
ATOM   3992  HG2 GLU   258      48.514  26.245  24.437  1.00  0.00           H  
ATOM   3993  HG3 GLU   258      47.888  24.632  24.854  1.00  0.00           H  
ATOM   3994  CD  GLU   258      49.316  24.645  23.251  1.00  0.00           C  
ATOM   3995  OE1 GLU   258      50.493  24.856  23.608  1.00  0.00           O  
ATOM   3996  OE2 GLU   258      49.019  23.879  22.309  1.00  0.00           O  
ATOM   3997  C   GLU   258      46.844  26.156  20.672  1.00  0.00           C  
ATOM   3998  O   GLU   258      46.211  26.852  19.867  1.00  0.00           O  
ATOM   3999  N   LEU   259      47.439  25.011  20.311  1.00  0.00           N  
ATOM   4000  H   LEU   259      48.113  24.604  20.944  1.00  0.00           H  
ATOM   4001  CA  LEU   259      47.202  24.344  19.021  1.00  0.00           C  
ATOM   4002  HA  LEU   259      47.476  25.004  18.198  1.00  0.00           H  
ATOM   4003  CB  LEU   259      48.065  23.066  18.937  1.00  0.00           C  
ATOM   4004  HB2 LEU   259      47.837  22.580  19.886  1.00  0.00           H  
ATOM   4005  HB3 LEU   259      47.756  22.420  18.115  1.00  0.00           H  
ATOM   4006  CG  LEU   259      49.586  23.326  18.844  1.00  0.00           C  
ATOM   4007  HG  LEU   259      49.884  23.958  19.681  1.00  0.00           H  
ATOM   4008  CD1 LEU   259      50.380  22.004  18.891  1.00  0.00           C  
ATOM   4009 HD11 LEU   259      50.083  21.371  18.055  1.00  0.00           H  
ATOM   4010 HD12 LEU   259      51.447  22.218  18.824  1.00  0.00           H  
ATOM   4011 HD13 LEU   259      50.172  21.488  19.828  1.00  0.00           H  
ATOM   4012  CD2 LEU   259      49.978  24.183  17.623  1.00  0.00           C  
ATOM   4013 HD21 LEU   259      49.481  25.151  17.683  1.00  0.00           H  
ATOM   4014 HD22 LEU   259      51.058  24.330  17.614  1.00  0.00           H  
ATOM   4015 HD23 LEU   259      49.673  23.674  16.709  1.00  0.00           H  
ATOM   4016  C   LEU   259      45.693  24.015  18.865  1.00  0.00           C  
ATOM   4017  O   LEU   259      45.025  23.797  19.888  1.00  0.00           O  
ATOM   4018  N   PRO   260      45.160  24.017  17.617  1.00  0.00           N  
ATOM   4019  CD  PRO   260      45.855  24.343  16.367  1.00  0.00           C  
ATOM   4020  HD2 PRO   260      46.516  23.515  16.111  1.00  0.00           H  
ATOM   4021  HD3 PRO   260      46.448  25.244  16.525  1.00  0.00           H  
ATOM   4022  CG  PRO   260      44.747  24.548  15.339  1.00  0.00           C  
ATOM   4023  HG2 PRO   260      45.087  24.273  14.341  1.00  0.00           H  
ATOM   4024  HG3 PRO   260      44.409  25.584  15.334  1.00  0.00           H  
ATOM   4025  CB  PRO   260      43.647  23.621  15.825  1.00  0.00           C  
ATOM   4026  HB2 PRO   260      43.780  22.591  15.494  1.00  0.00           H  
ATOM   4027  HB3 PRO   260      42.675  23.986  15.495  1.00  0.00           H  
ATOM   4028  CA  PRO   260      43.741  23.693  17.358  1.00  0.00           C  
ATOM   4029  HA  PRO   260      43.157  24.541  17.715  1.00  0.00           H  
ATOM   4030  C   PRO   260      43.233  22.401  18.030  1.00  0.00           C  
ATOM   4031  O   PRO   260      42.147  22.417  18.609  1.00  0.00           O  
ATOM   4032  N   GLU   261      44.053  21.340  18.001  1.00  0.00           N  
ATOM   4033  H   GLU   261      44.867  21.449  17.413  1.00  0.00           H  
ATOM   4034  CA  GLU   261      43.833  20.050  18.646  1.00  0.00           C  
ATOM   4035  HA  GLU   261      42.935  19.585  18.241  1.00  0.00           H  
ATOM   4036  CB  GLU   261      45.034  19.104  18.400  1.00  0.00           C  
ATOM   4037  HB2 GLU   261      45.916  19.645  18.743  1.00  0.00           H  
ATOM   4038  HB3 GLU   261      44.869  18.237  19.040  1.00  0.00           H  
ATOM   4039  CG  GLU   261      45.252  18.633  16.939  1.00  0.00           C  
ATOM   4040  HG2 GLU   261      45.958  17.804  16.993  1.00  0.00           H  
ATOM   4041  HG3 GLU   261      44.283  18.264  16.604  1.00  0.00           H  
ATOM   4042  CD  GLU   261      45.769  19.678  15.949  1.00  0.00           C  
ATOM   4043  OE1 GLU   261      46.156  20.782  16.381  1.00  0.00           O  
ATOM   4044  OE2 GLU   261      45.783  19.366  14.741  1.00  0.00           O  
ATOM   4045  C   GLU   261      43.535  20.164  20.165  1.00  0.00           C  
ATOM   4046  O   GLU   261      42.583  19.539  20.637  1.00  0.00           O  
ATOM   4047  N   VAL   262      44.325  20.967  20.896  1.00  0.00           N  
ATOM   4048  H   VAL   262      45.146  21.339  20.440  1.00  0.00           H  
ATOM   4049  CA  VAL   262      44.131  21.255  22.325  1.00  0.00           C  
ATOM   4050  HA  VAL   262      43.844  20.376  22.903  1.00  0.00           H  
ATOM   4051  CB  VAL   262      45.404  21.870  22.959  1.00  0.00           C  
ATOM   4052  HB  VAL   262      45.751  22.637  22.267  1.00  0.00           H  
ATOM   4053  CG1 VAL   262      45.220  22.487  24.360  1.00  0.00           C  
ATOM   4054 HG11 VAL   262      44.874  21.720  25.053  1.00  0.00           H  
ATOM   4055 HG12 VAL   262      46.172  22.888  24.709  1.00  0.00           H  
ATOM   4056 HG13 VAL   262      44.485  23.290  24.310  1.00  0.00           H  
ATOM   4057  CG2 VAL   262      46.536  20.835  23.007  1.00  0.00           C  
ATOM   4058 HG21 VAL   262      46.770  20.504  21.995  1.00  0.00           H  
ATOM   4059 HG22 VAL   262      47.422  21.285  23.455  1.00  0.00           H  
ATOM   4060 HG23 VAL   262      46.222  19.979  23.605  1.00  0.00           H  
ATOM   4061  C   VAL   262      42.892  22.163  22.527  1.00  0.00           C  
ATOM   4062  O   VAL   262      42.003  21.807  23.299  1.00  0.00           O  
ATOM   4063  N   THR   263      42.818  23.276  21.783  1.00  0.00           N  
ATOM   4064  H   THR   263      43.568  23.430  21.124  1.00  0.00           H  
ATOM   4065  CA  THR   263      41.776  24.306  21.906  1.00  0.00           C  
ATOM   4066  HA  THR   263      41.715  24.683  22.927  1.00  0.00           H  
ATOM   4067  CB  THR   263      42.067  25.497  20.954  1.00  0.00           C  
ATOM   4068  HB  THR   263      42.018  25.106  19.938  1.00  0.00           H  
ATOM   4069  CG2 THR   263      41.102  26.686  21.093  1.00  0.00           C  
ATOM   4070 HG21 THR   263      41.151  27.078  22.109  1.00  0.00           H  
ATOM   4071 HG22 THR   263      41.385  27.468  20.389  1.00  0.00           H  
ATOM   4072 HG23 THR   263      40.085  26.356  20.880  1.00  0.00           H  
ATOM   4073  OG1 THR   263      43.385  25.977  21.174  1.00  0.00           O  
ATOM   4074  HG1 THR   263      43.560  26.713  20.583  1.00  0.00           H  
ATOM   4075  C   THR   263      40.342  23.780  21.638  1.00  0.00           C  
ATOM   4076  O   THR   263      39.435  24.071  22.419  1.00  0.00           O  
ATOM   4077  N   ASN   264      40.153  22.973  20.580  1.00  0.00           N  
ATOM   4078  H   ASN   264      40.942  22.791  19.976  1.00  0.00           H  
ATOM   4079  CA  ASN   264      38.847  22.392  20.219  1.00  0.00           C  
ATOM   4080  HA  ASN   264      38.091  23.177  20.196  1.00  0.00           H  
ATOM   4081  CB  ASN   264      38.907  21.722  18.823  1.00  0.00           C  
ATOM   4082  HB2 ASN   264      39.799  21.095  18.826  1.00  0.00           H  
ATOM   4083  HB3 ASN   264      38.024  21.096  18.699  1.00  0.00           H  
ATOM   4084  CG  ASN   264      38.992  22.689  17.636  1.00  0.00           C  
ATOM   4085  OD1 ASN   264      38.716  23.881  17.751  1.00  0.00           O  
ATOM   4086  ND2 ASN   264      39.346  22.181  16.462  1.00  0.00           N  
ATOM   4087 HD21 ASN   264      39.414  22.784  15.654  1.00  0.00           H  
ATOM   4088 HD22 ASN   264      39.546  21.194  16.382  1.00  0.00           H  
ATOM   4089  C   ASN   264      38.372  21.377  21.271  1.00  0.00           C  
ATOM   4090  O   ASN   264      37.174  21.327  21.559  1.00  0.00           O  
ATOM   4091  N   SER   265      39.313  20.616  21.851  1.00  0.00           N  
ATOM   4092  H   SER   265      40.227  20.603  21.422  1.00  0.00           H  
ATOM   4093  CA  SER   265      39.058  19.704  22.964  1.00  0.00           C  
ATOM   4094  HA  SER   265      38.177  19.097  22.758  1.00  0.00           H  
ATOM   4095  CB  SER   265      40.273  18.763  23.158  1.00  0.00           C  
ATOM   4096  HB2 SER   265      40.533  18.364  22.178  1.00  0.00           H  
ATOM   4097  HB3 SER   265      41.097  19.371  23.533  1.00  0.00           H  
ATOM   4098  OG  SER   265      40.030  17.686  24.059  1.00  0.00           O  
ATOM   4099  HG  SER   265      40.820  17.146  24.132  1.00  0.00           H  
ATOM   4100  C   SER   265      38.658  20.502  24.217  1.00  0.00           C  
ATOM   4101  O   SER   265      37.583  20.246  24.746  1.00  0.00           O  
ATOM   4102  N   VAL   266      39.446  21.519  24.599  1.00  0.00           N  
ATOM   4103  H   VAL   266      40.336  21.605  24.129  1.00  0.00           H  
ATOM   4104  CA  VAL   266      39.157  22.429  25.712  1.00  0.00           C  
ATOM   4105  HA  VAL   266      39.084  21.933  26.680  1.00  0.00           H  
ATOM   4106  CB  VAL   266      40.230  23.565  25.812  1.00  0.00           C  
ATOM   4107  HB  VAL   266      40.468  23.834  24.783  1.00  0.00           H  
ATOM   4108  CG1 VAL   266      39.839  24.837  26.600  1.00  0.00           C  
ATOM   4109 HG11 VAL   266      39.602  24.569  27.630  1.00  0.00           H  
ATOM   4110 HG12 VAL   266      40.671  25.541  26.591  1.00  0.00           H  
ATOM   4111 HG13 VAL   266      38.968  25.299  26.136  1.00  0.00           H  
ATOM   4112  CG2 VAL   266      41.552  23.020  26.375  1.00  0.00           C  
ATOM   4113 HG21 VAL   266      41.931  22.236  25.719  1.00  0.00           H  
ATOM   4114 HG22 VAL   266      42.282  23.827  26.435  1.00  0.00           H  
ATOM   4115 HG23 VAL   266      41.382  22.610  27.370  1.00  0.00           H  
ATOM   4116  C   VAL   266      37.726  23.034  25.665  1.00  0.00           C  
ATOM   4117  O   VAL   266      37.009  22.949  26.662  1.00  0.00           O  
ATOM   4118  N   PHE   267      37.314  23.559  24.499  1.00  0.00           N  
ATOM   4119  H   PHE   267      38.020  23.688  23.789  1.00  0.00           H  
ATOM   4120  CA  PHE   267      35.964  24.087  24.245  1.00  0.00           C  
ATOM   4121  HA  PHE   267      35.711  24.834  24.997  1.00  0.00           H  
ATOM   4122  CB  PHE   267      35.898  24.749  22.849  1.00  0.00           C  
ATOM   4123  HB2 PHE   267      36.447  24.197  22.086  1.00  0.00           H  
ATOM   4124  HB3 PHE   267      34.838  24.760  22.597  1.00  0.00           H  
ATOM   4125  CG  PHE   267      36.380  26.194  22.773  1.00  0.00           C  
ATOM   4126  CD1 PHE   267      37.624  26.588  23.317  1.00  0.00           C  
ATOM   4127  HD1 PHE   267      38.235  25.861  23.852  1.00  0.00           H  
ATOM   4128  CE1 PHE   267      38.068  27.895  23.172  1.00  0.00           C  
ATOM   4129  HE1 PHE   267      39.022  28.193  23.607  1.00  0.00           H  
ATOM   4130  CZ  PHE   267      37.303  28.820  22.477  1.00  0.00           C  
ATOM   4131  HZ  PHE   267      37.659  29.845  22.374  1.00  0.00           H  
ATOM   4132  CE2 PHE   267      36.090  28.446  21.914  1.00  0.00           C  
ATOM   4133  HE2 PHE   267      35.500  29.180  21.365  1.00  0.00           H  
ATOM   4134  CD2 PHE   267      35.628  27.144  22.048  1.00  0.00           C  
ATOM   4135  HD2 PHE   267      34.682  26.852  21.593  1.00  0.00           H  
ATOM   4136  C   PHE   267      34.866  23.039  24.458  1.00  0.00           C  
ATOM   4137  O   PHE   267      33.958  23.269  25.254  1.00  0.00           O  
ATOM   4138  N   HID   268      35.002  21.880  23.800  1.00  0.00           N  
ATOM   4139  H   HID   268      35.740  21.816  23.113  1.00  0.00           H  
ATOM   4140  CA  HID   268      34.103  20.735  23.963  1.00  0.00           C  
ATOM   4141  HA  HID   268      33.083  21.011  23.696  1.00  0.00           H  
ATOM   4142  CB  HID   268      34.565  19.589  23.033  1.00  0.00           C  
ATOM   4143  HB2 HID   268      34.625  19.935  22.001  1.00  0.00           H  
ATOM   4144  HB3 HID   268      35.553  19.272  23.368  1.00  0.00           H  
ATOM   4145  CG  HID   268      33.692  18.352  23.025  1.00  0.00           C  
ATOM   4146  ND1 HID   268      33.866  17.274  23.884  1.00  0.00           N  
ATOM   4147  HD1 HID   268      34.570  17.188  24.604  1.00  0.00           H  
ATOM   4148  CE1 HID   268      32.935  16.369  23.588  1.00  0.00           C  
ATOM   4149  HE1 HID   268      32.937  15.463  24.195  1.00  0.00           H  
ATOM   4150  NE2 HID   268      32.151  16.743  22.580  1.00  0.00           N  
ATOM   4151  CD2 HID   268      32.632  18.004  22.216  1.00  0.00           C  
ATOM   4152  HD2 HID   268      32.165  18.550  21.396  1.00  0.00           H  
ATOM   4153  C   HID   268      34.015  20.253  25.423  1.00  0.00           C  
ATOM   4154  O   HID   268      32.912  20.009  25.912  1.00  0.00           O  
ATOM   4155  N   GLU   269      35.158  20.162  26.114  1.00  0.00           N  
ATOM   4156  H   GLU   269      36.029  20.235  25.608  1.00  0.00           H  
ATOM   4157  CA  GLU   269      35.198  19.697  27.492  1.00  0.00           C  
ATOM   4158  HA  GLU   269      34.492  18.875  27.605  1.00  0.00           H  
ATOM   4159  CB  GLU   269      36.594  19.206  27.910  1.00  0.00           C  
ATOM   4160  HB2 GLU   269      37.273  20.052  27.801  1.00  0.00           H  
ATOM   4161  HB3 GLU   269      36.529  18.927  28.962  1.00  0.00           H  
ATOM   4162  CG  GLU   269      37.130  18.005  27.089  1.00  0.00           C  
ATOM   4163  HG2 GLU   269      37.350  18.410  26.102  1.00  0.00           H  
ATOM   4164  HG3 GLU   269      38.056  17.676  27.561  1.00  0.00           H  
ATOM   4165  CD  GLU   269      36.179  16.817  26.951  1.00  0.00           C  
ATOM   4166  OE1 GLU   269      36.123  15.996  27.887  1.00  0.00           O  
ATOM   4167  OE2 GLU   269      35.523  16.712  25.893  1.00  0.00           O  
ATOM   4168  C   GLU   269      34.526  20.653  28.498  1.00  0.00           C  
ATOM   4169  O   GLU   269      33.813  20.178  29.385  1.00  0.00           O  
ATOM   4170  N   ILE   270      34.674  21.970  28.301  1.00  0.00           N  
ATOM   4171  H   ILE   270      35.405  22.271  27.673  1.00  0.00           H  
ATOM   4172  CA  ILE   270      33.917  22.994  29.029  1.00  0.00           C  
ATOM   4173  HA  ILE   270      33.881  22.800  30.101  1.00  0.00           H  
ATOM   4174  CB  ILE   270      34.508  24.418  28.778  1.00  0.00           C  
ATOM   4175  HB  ILE   270      34.664  24.506  27.703  1.00  0.00           H  
ATOM   4176  CG2 ILE   270      33.625  25.591  29.269  1.00  0.00           C  
ATOM   4177 HG21 ILE   270      33.470  25.504  30.344  1.00  0.00           H  
ATOM   4178 HG22 ILE   270      34.121  26.537  29.050  1.00  0.00           H  
ATOM   4179 HG23 ILE   270      32.662  25.560  28.759  1.00  0.00           H  
ATOM   4180  CG1 ILE   270      35.919  24.508  29.411  1.00  0.00           C  
ATOM   4181 HG12 ILE   270      35.777  24.545  30.491  1.00  0.00           H  
ATOM   4182 HG13 ILE   270      36.442  23.589  29.145  1.00  0.00           H  
ATOM   4183  CD1 ILE   270      36.752  25.719  28.963  1.00  0.00           C  
ATOM   4184 HD11 ILE   270      36.230  26.638  29.229  1.00  0.00           H  
ATOM   4185 HD12 ILE   270      37.723  25.696  29.459  1.00  0.00           H  
ATOM   4186 HD13 ILE   270      36.895  25.683  27.883  1.00  0.00           H  
ATOM   4187  C   ILE   270      32.413  22.929  28.692  1.00  0.00           C  
ATOM   4188  O   ILE   270      31.589  22.947  29.607  1.00  0.00           O  
ATOM   4189  N   ASN   271      32.094  22.782  27.396  1.00  0.00           N  
ATOM   4190  H   ASN   271      32.859  22.880  26.744  1.00  0.00           H  
ATOM   4191  CA  ASN   271      30.741  22.614  26.860  1.00  0.00           C  
ATOM   4192  HA  ASN   271      30.131  23.483  27.107  1.00  0.00           H  
ATOM   4193  CB  ASN   271      30.795  22.468  25.318  1.00  0.00           C  
ATOM   4194  HB2 ASN   271      31.447  23.276  24.985  1.00  0.00           H  
ATOM   4195  HB3 ASN   271      31.240  21.509  25.050  1.00  0.00           H  
ATOM   4196  CG  ASN   271      29.451  22.599  24.605  1.00  0.00           C  
ATOM   4197  OD1 ASN   271      28.586  21.736  24.723  1.00  0.00           O  
ATOM   4198  ND2 ASN   271      29.282  23.643  23.803  1.00  0.00           N  
ATOM   4199 HD21 ASN   271      28.407  23.764  23.314  1.00  0.00           H  
ATOM   4200 HD22 ASN   271      30.030  24.312  23.686  1.00  0.00           H  
ATOM   4201  C   ASN   271      29.989  21.446  27.535  1.00  0.00           C  
ATOM   4202  O   ASN   271      28.916  21.685  28.088  1.00  0.00           O  
ATOM   4203  N   MET   272      30.578  20.237  27.541  1.00  0.00           N  
ATOM   4204  H   MET   272      31.419  20.141  26.990  1.00  0.00           H  
ATOM   4205  CA  MET   272      30.036  19.038  28.203  1.00  0.00           C  
ATOM   4206  HA  MET   272      29.038  18.832  27.817  1.00  0.00           H  
ATOM   4207  CB  MET   272      30.928  17.803  27.948  1.00  0.00           C  
ATOM   4208  HB2 MET   272      31.934  18.084  28.260  1.00  0.00           H  
ATOM   4209  HB3 MET   272      30.552  17.015  28.601  1.00  0.00           H  
ATOM   4210  CG  MET   272      30.965  17.292  26.497  1.00  0.00           C  
ATOM   4211  HG2 MET   272      31.357  18.108  25.890  1.00  0.00           H  
ATOM   4212  HG3 MET   272      31.666  16.458  26.479  1.00  0.00           H  
ATOM   4213  SD  MET   272      29.372  16.749  25.811  1.00  0.00           S  
ATOM   4214  CE  MET   272      28.945  18.209  24.817  1.00  0.00           C  
ATOM   4215  HE1 MET   272      29.717  18.376  24.066  1.00  0.00           H  
ATOM   4216  HE2 MET   272      27.988  18.045  24.323  1.00  0.00           H  
ATOM   4217  HE3 MET   272      28.874  19.082  25.465  1.00  0.00           H  
ATOM   4218  C   MET   272      29.821  19.257  29.717  1.00  0.00           C  
ATOM   4219  O   MET   272      28.704  19.054  30.191  1.00  0.00           O  
ATOM   4220  N   TRP   273      30.868  19.682  30.444  1.00  0.00           N  
ATOM   4221  H   TRP   273      31.733  19.845  29.949  1.00  0.00           H  
ATOM   4222  CA  TRP   273      30.873  19.789  31.912  1.00  0.00           C  
ATOM   4223  HA  TRP   273      30.560  18.849  32.366  1.00  0.00           H  
ATOM   4224  CB  TRP   273      32.301  20.111  32.384  1.00  0.00           C  
ATOM   4225  HB2 TRP   273      32.936  19.371  31.897  1.00  0.00           H  
ATOM   4226  HB3 TRP   273      32.638  21.112  32.114  1.00  0.00           H  
ATOM   4227  CG  TRP   273      32.527  19.966  33.855  1.00  0.00           C  
ATOM   4228  CD1 TRP   273      32.836  18.804  34.475  1.00  0.00           C  
ATOM   4229  HD1 TRP   273      33.001  17.927  33.849  1.00  0.00           H  
ATOM   4230  NE1 TRP   273      32.874  19.006  35.838  1.00  0.00           N  
ATOM   4231  HE1 TRP   273      33.076  18.266  36.496  1.00  0.00           H  
ATOM   4232  CE2 TRP   273      32.586  20.312  36.167  1.00  0.00           C  
ATOM   4233  CZ2 TRP   273      32.477  20.990  37.389  1.00  0.00           C  
ATOM   4234  HZ2 TRP   273      32.643  20.405  38.294  1.00  0.00           H  
ATOM   4235  CH2 TRP   273      32.166  22.359  37.385  1.00  0.00           C  
ATOM   4236  HH2 TRP   273      32.086  22.915  38.319  1.00  0.00           H  
ATOM   4237  CZ3 TRP   273      31.953  23.035  36.168  1.00  0.00           C  
ATOM   4238  HZ3 TRP   273      31.716  24.098  36.133  1.00  0.00           H  
ATOM   4239  CE3 TRP   273      32.044  22.337  34.947  1.00  0.00           C  
ATOM   4240  HE3 TRP   273      31.844  22.922  34.050  1.00  0.00           H  
ATOM   4241  CD2 TRP   273      32.365  20.958  34.913  1.00  0.00           C  
ATOM   4242  C   TRP   273      29.823  20.777  32.456  1.00  0.00           C  
ATOM   4243  O   TRP   273      29.093  20.427  33.389  1.00  0.00           O  
ATOM   4244  N   VAL   274      29.734  21.960  31.830  1.00  0.00           N  
ATOM   4245  H   VAL   274      30.435  22.166  31.133  1.00  0.00           H  
ATOM   4246  CA  VAL   274      28.748  22.992  32.148  1.00  0.00           C  
ATOM   4247  HA  VAL   274      28.630  23.144  33.221  1.00  0.00           H  
ATOM   4248  CB  VAL   274      29.129  24.353  31.492  1.00  0.00           C  
ATOM   4249  HB  VAL   274      29.344  24.145  30.444  1.00  0.00           H  
ATOM   4250  CG1 VAL   274      28.051  25.449  31.587  1.00  0.00           C  
ATOM   4251 HG11 VAL   274      27.837  25.658  32.635  1.00  0.00           H  
ATOM   4252 HG12 VAL   274      28.411  26.356  31.102  1.00  0.00           H  
ATOM   4253 HG13 VAL   274      27.142  25.109  31.091  1.00  0.00           H  
ATOM   4254  CG2 VAL   274      30.445  24.898  32.085  1.00  0.00           C  
ATOM   4255 HG21 VAL   274      31.249  24.184  31.904  1.00  0.00           H  
ATOM   4256 HG22 VAL   274      30.691  25.849  31.612  1.00  0.00           H  
ATOM   4257 HG23 VAL   274      30.327  25.047  33.158  1.00  0.00           H  
ATOM   4258  C   VAL   274      27.318  22.557  31.724  1.00  0.00           C  
ATOM   4259  O   VAL   274      26.375  22.776  32.487  1.00  0.00           O  
ATOM   4260  N   SER   275      27.163  21.906  30.557  1.00  0.00           N  
ATOM   4261  H   SER   275      27.973  21.782  29.967  1.00  0.00           H  
ATOM   4262  CA  SER   275      25.861  21.433  30.063  1.00  0.00           C  
ATOM   4263  HA  SER   275      25.138  22.247  30.109  1.00  0.00           H  
ATOM   4264  CB  SER   275      25.963  20.946  28.605  1.00  0.00           C  
ATOM   4265  HB2 SER   275      26.760  20.205  28.537  1.00  0.00           H  
ATOM   4266  HB3 SER   275      25.016  20.488  28.320  1.00  0.00           H  
ATOM   4267  OG  SER   275      26.246  22.023  27.734  1.00  0.00           O  
ATOM   4268  HG  SER   275      26.305  21.698  26.833  1.00  0.00           H  
ATOM   4269  C   SER   275      25.241  20.319  30.923  1.00  0.00           C  
ATOM   4270  O   SER   275      24.025  20.298  31.106  1.00  0.00           O  
ATOM   4271  N   GLN   276      26.078  19.417  31.447  1.00  0.00           N  
ATOM   4272  H   GLN   276      27.050  19.466  31.177  1.00  0.00           H  
ATOM   4273  CA  GLN   276      25.669  18.366  32.376  1.00  0.00           C  
ATOM   4274  HA  GLN   276      24.879  17.754  31.942  1.00  0.00           H  
ATOM   4275  CB  GLN   276      26.887  17.463  32.669  1.00  0.00           C  
ATOM   4276  HB2 GLN   276      27.722  18.128  32.890  1.00  0.00           H  
ATOM   4277  HB3 GLN   276      26.639  16.884  33.558  1.00  0.00           H  
ATOM   4278  CG  GLN   276      27.281  16.507  31.527  1.00  0.00           C  
ATOM   4279  HG2 GLN   276      26.560  15.691  31.486  1.00  0.00           H  
ATOM   4280  HG3 GLN   276      27.255  17.062  30.589  1.00  0.00           H  
ATOM   4281  CD  GLN   276      28.684  15.913  31.706  1.00  0.00           C  
ATOM   4282  OE1 GLN   276      29.374  16.161  32.695  1.00  0.00           O  
ATOM   4283  NE2 GLN   276      29.125  15.110  30.747  1.00  0.00           N  
ATOM   4284 HE21 GLN   276      30.043  14.696  30.822  1.00  0.00           H  
ATOM   4285 HE22 GLN   276      28.541  14.917  29.946  1.00  0.00           H  
ATOM   4286  C   GLN   276      25.139  18.913  33.715  1.00  0.00           C  
ATOM   4287  O   GLN   276      24.228  18.327  34.299  1.00  0.00           O  
ATOM   4288  N   ARG   277      25.744  20.013  34.177  1.00  0.00           N  
ATOM   4289  H   ARG   277      26.525  20.345  33.630  1.00  0.00           H  
ATOM   4290  CA  ARG   277      25.478  20.653  35.465  1.00  0.00           C  
ATOM   4291  HA  ARG   277      24.944  19.975  36.131  1.00  0.00           H  
ATOM   4292  CB  ARG   277      26.831  21.023  36.117  1.00  0.00           C  
ATOM   4293  HB2 ARG   277      27.439  21.560  35.389  1.00  0.00           H  
ATOM   4294  HB3 ARG   277      26.644  21.665  36.978  1.00  0.00           H  
ATOM   4295  CG  ARG   277      27.581  19.754  36.576  1.00  0.00           C  
ATOM   4296  HG2 ARG   277      27.047  19.374  37.447  1.00  0.00           H  
ATOM   4297  HG3 ARG   277      27.504  19.035  35.761  1.00  0.00           H  
ATOM   4298  CD  ARG   277      29.061  19.964  36.935  1.00  0.00           C  
ATOM   4299  HD2 ARG   277      29.562  20.483  36.118  1.00  0.00           H  
ATOM   4300  HD3 ARG   277      29.132  20.563  37.843  1.00  0.00           H  
ATOM   4301  NE  ARG   277      29.741  18.679  37.164  1.00  0.00           N  
ATOM   4302  HE  ARG   277      30.017  18.528  38.124  1.00  0.00           H  
ATOM   4303  CZ  ARG   277      30.032  17.737  36.261  1.00  0.00           C  
ATOM   4304  NH1 ARG   277      29.698  17.888  34.974  1.00  0.00           N  
ATOM   4305 HH11 ARG   277      29.219  18.725  34.675  1.00  0.00           H  
ATOM   4306 HH12 ARG   277      29.927  17.164  34.308  1.00  0.00           H  
ATOM   4307  NH2 ARG   277      30.649  16.632  36.678  1.00  0.00           N  
ATOM   4308 HH21 ARG   277      30.883  16.526  37.655  1.00  0.00           H  
ATOM   4309 HH22 ARG   277      30.880  15.906  36.015  1.00  0.00           H  
ATOM   4310  C   ARG   277      24.470  21.816  35.341  1.00  0.00           C  
ATOM   4311  O   ARG   277      24.325  22.594  36.284  1.00  0.00           O  
ATOM   4312  N   THR   278      23.740  21.881  34.221  1.00  0.00           N  
ATOM   4313  H   THR   278      24.038  21.279  33.467  1.00  0.00           H  
ATOM   4314  CA  THR   278      22.602  22.767  33.991  1.00  0.00           C  
ATOM   4315  HA  THR   278      22.297  23.214  34.937  1.00  0.00           H  
ATOM   4316  CB  THR   278      22.979  23.908  33.001  1.00  0.00           C  
ATOM   4317  HB  THR   278      22.058  24.398  32.686  1.00  0.00           H  
ATOM   4318  CG2 THR   278      23.920  24.945  33.629  1.00  0.00           C  
ATOM   4319 HG21 THR   278      24.842  24.456  33.944  1.00  0.00           H  
ATOM   4320 HG22 THR   278      24.151  25.718  32.896  1.00  0.00           H  
ATOM   4321 HG23 THR   278      23.437  25.398  34.494  1.00  0.00           H  
ATOM   4322  OG1 THR   278      23.644  23.411  31.855  1.00  0.00           O  
ATOM   4323  HG1 THR   278      23.861  24.140  31.269  1.00  0.00           H  
ATOM   4324  C   THR   278      21.411  21.937  33.445  1.00  0.00           C  
ATOM   4325  O   THR   278      21.577  20.758  33.122  1.00  0.00           O  
ATOM   4326  N   ALA   279      20.211  22.536  33.421  1.00  0.00           N  
ATOM   4327  H   ALA   279      20.184  23.493  33.742  1.00  0.00           H  
ATOM   4328  CA  ALA   279      18.954  21.905  33.008  1.00  0.00           C  
ATOM   4329  HA  ALA   279      19.140  20.994  32.439  1.00  0.00           H  
ATOM   4330  CB  ALA   279      18.139  21.544  34.261  1.00  0.00           C  
ATOM   4331  HB1 ALA   279      17.937  22.448  34.836  1.00  0.00           H  
ATOM   4332  HB2 ALA   279      17.197  21.085  33.962  1.00  0.00           H  
ATOM   4333  HB3 ALA   279      18.706  20.843  34.874  1.00  0.00           H  
ATOM   4334  C   ALA   279      18.164  22.859  32.091  1.00  0.00           C  
ATOM   4335  O   ALA   279      18.377  24.072  32.149  1.00  0.00           O  
ATOM   4336  N   NME   280      17.258  22.295  31.280  1.00  0.00           N  
ATOM   4337  H   NME   280      17.186  21.289  31.325  1.00  0.00           H  
ATOM   4338  CH3 NME   280      16.381  23.013  30.351  1.00  0.00           C  
ATOM   4339 HH31 NME   280      16.577  24.083  30.419  1.00  0.00           H  
ATOM   4340 HH32 NME   280      16.573  22.673  29.333  1.00  0.00           H  
ATOM   4341 HH33 NME   280      15.340  22.818  30.609  1.00  0.00           H  
TER    4342      NME   280 
ATOM   4342  N5  PYR   281      47.682  36.095  27.800  1.00  0.00           N  
ATOM   4343  C30 PYR   281      48.208  35.738  28.767  1.00  0.00           C  
ATOM   4344  C16 PYR   281      48.879  35.294  29.978  1.00  0.00           C  
ATOM   4345  C17 PYR   281      50.009  34.482  30.089  1.00  0.00           C  
ATOM   4346  N4  PYR   281      50.395  34.289  31.329  1.00  0.00           N  
ATOM   4347  H17 PYR   281      50.536  34.037  29.262  1.00  0.00           H  
ATOM   4348  C15 PYR   281      48.561  35.564  31.297  1.00  0.00           C  
ATOM   4349  H16 PYR   281      47.760  36.139  31.739  1.00  0.00           H  
ATOM   4350  N3  PYR   281      49.519  34.970  32.093  1.00  0.00           N  
ATOM   4351  C1  PYR   281      49.517  34.999  33.531  1.00  0.00           C  
ATOM   4352  O1  PYR   281      48.437  35.068  34.130  1.00  0.00           O  
ATOM   4353  N1  PYR   281      50.729  34.943  34.165  1.00  0.00           N  
ATOM   4354  C5  PYR   281      50.736  34.710  35.624  1.00  0.00           C  
ATOM   4355  C4  PYR   281      52.009  33.937  36.016  1.00  0.00           C  
ATOM   4356  H5  PYR   281      51.997  33.832  37.102  1.00  0.00           H  
ATOM   4357  H6  PYR   281      51.972  32.941  35.569  1.00  0.00           H  
ATOM   4358  H7  PYR   281      49.870  34.143  35.965  1.00  0.00           H  
ATOM   4359  H8  PYR   281      50.771  35.661  36.153  1.00  0.00           H  
ATOM   4360  C2  PYR   281      51.951  35.574  33.619  1.00  0.00           C  
ATOM   4361  H1  PYR   281      52.047  36.578  34.033  1.00  0.00           H  
ATOM   4362  H2  PYR   281      51.974  35.650  32.534  1.00  0.00           H  
ATOM   4363  C3  PYR   281      53.190  34.780  34.089  1.00  0.00           C  
ATOM   4364  H3  PYR   281      54.080  35.290  33.718  1.00  0.00           H  
ATOM   4365  H4  PYR   281      53.158  33.786  33.635  1.00  0.00           H  
ATOM   4366  N2  PYR   281      53.229  34.621  35.553  1.00  0.00           N  
ATOM   4367  C6  PYR   281      54.488  33.963  36.002  1.00  0.00           C  
ATOM   4368  C11 PYR   281      55.765  34.757  35.649  1.00  0.00           C  
ATOM   4369  C12 PYR   281      56.933  34.060  35.320  1.00  0.00           C  
ATOM   4370  H13 PYR   281      56.949  32.980  35.365  1.00  0.00           H  
ATOM   4371  C24 PYR   281      58.105  34.744  34.912  1.00  0.00           C  
ATOM   4372  C25 PYR   281      58.085  36.169  34.836  1.00  0.00           C  
ATOM   4373  C13 PYR   281      56.905  36.859  35.194  1.00  0.00           C  
ATOM   4374  C14 PYR   281      55.774  36.156  35.602  1.00  0.00           C  
ATOM   4375  H15 PYR   281      54.876  36.702  35.860  1.00  0.00           H  
ATOM   4376  H14 PYR   281      56.885  37.936  35.135  1.00  0.00           H  
ATOM   4377  C26 PYR   281      59.248  36.854  34.404  1.00  0.00           C  
ATOM   4378  C27 PYR   281      60.399  36.147  34.069  1.00  0.00           C  
ATOM   4379  C28 PYR   281      60.425  34.758  34.156  1.00  0.00           C  
ATOM   4380  C29 PYR   281      59.295  34.053  34.568  1.00  0.00           C  
ATOM   4381  H25 PYR   281      59.318  32.974  34.622  1.00  0.00           H  
ATOM   4382  H24 PYR   281      61.327  34.223  33.894  1.00  0.00           H  
ATOM   4383  H23 PYR   281      61.280  36.683  33.744  1.00  0.00           H  
ATOM   4384  H22 PYR   281      59.238  37.933  34.344  1.00  0.00           H  
ATOM   4385  H9  PYR   281      54.556  33.045  35.415  1.00  0.00           H  
ATOM   4386  C7  PYR   281      54.459  33.518  37.479  1.00  0.00           C  
ATOM   4387  C10 PYR   281      54.594  34.436  38.527  1.00  0.00           C  
ATOM   4388  H12 PYR   281      54.757  35.481  38.306  1.00  0.00           H  
ATOM   4389  C8  PYR   281      54.241  32.171  37.775  1.00  0.00           C  
ATOM   4390  H10 PYR   281      54.124  31.461  36.971  1.00  0.00           H  
ATOM   4391  C9  PYR   281      54.120  31.728  39.088  1.00  0.00           C  
ATOM   4392  H11 PYR   281      53.922  30.684  39.291  1.00  0.00           H  
ATOM   4393  C18 PYR   281      54.221  32.642  40.163  1.00  0.00           C  
ATOM   4394  C19 PYR   281      54.478  34.018  39.880  1.00  0.00           C  
ATOM   4395  C20 PYR   281      54.588  34.928  40.963  1.00  0.00           C  
ATOM   4396  H18 PYR   281      54.789  35.970  40.766  1.00  0.00           H  
ATOM   4397  C21 PYR   281      54.416  34.491  42.275  1.00  0.00           C  
ATOM   4398  H19 PYR   281      54.482  35.200  43.088  1.00  0.00           H  
ATOM   4399  C22 PYR   281      54.138  33.155  42.545  1.00  0.00           C  
ATOM   4400  H20 PYR   281      53.981  32.836  43.565  1.00  0.00           H  
ATOM   4401  C23 PYR   281      54.051  32.229  41.508  1.00  0.00           C  
ATOM   4402  H21 PYR   281      53.823  31.194  41.721  1.00  0.00           H  
TER    4403      PYR   281 
ATOM   4403 Na+  Na+   282      37.332  58.091  39.966  1.00  0.00          NA  
TER    4404      Na+   282 
ATOM   4404 Na+  Na+   283      24.280  55.176  27.348  1.00  0.00          NA  
TER    4405      Na+   283 
ATOM   4405 Na+  Na+   284      52.512  14.286  45.799  1.00  0.00          NA  
TER    4406      Na+   284 
ATOM   4406  O   WAT   285      80.279  64.236  63.045  1.00  0.00           O  
ATOM   4407  H1  WAT   285      79.503  63.756  63.334  1.00  0.00           H  
ATOM   4408  H2  WAT   285      80.930  63.557  62.870  1.00  0.00           H  
TER    4409      WAT   285 
ATOM   4409  O   WAT   286      74.295  64.548  63.922  1.00  0.00           O  
ATOM   4410  H1  WAT   286      73.464  64.293  64.322  1.00  0.00           H  
ATOM   4411  H2  WAT   286      74.903  64.619  64.658  1.00  0.00           H  
TER    4412      WAT   286 
ATOM   4412  O   WAT   287      72.704  59.508  57.706  1.00  0.00           O  
ATOM   4413  H1  WAT   287      71.816  59.850  57.604  1.00  0.00           H  
ATOM   4414  H2  WAT   287      72.988  59.308  56.814  1.00  0.00           H  
TER    4415      WAT   287 
ATOM   4415  O   WAT   288      70.668  62.109  63.590  1.00  0.00           O  
ATOM   4416  H1  WAT   288      71.239  61.341  63.591  1.00  0.00           H  
ATOM   4417  H2  WAT   288      70.668  62.408  62.681  1.00  0.00           H  
TER    4418      WAT   288 
ATOM   4418  O   WAT   289      79.719  66.912  63.052  1.00  0.00           O  
ATOM   4419  H1  WAT   289      79.650  65.971  62.890  1.00  0.00           H  
ATOM   4420  H2  WAT   289      80.481  67.002  63.624  1.00  0.00           H  
TER    4421      WAT   289 
ATOM   4421  O   WAT   290      71.910  57.517  65.377  1.00  0.00           O  
ATOM   4422  H1  WAT   290      71.730  56.620  65.657  1.00  0.00           H  
ATOM   4423  H2  WAT   290      71.508  58.064  66.052  1.00  0.00           H  
TER    4424      WAT   290 
ATOM   4424  O   WAT   291      80.750  59.719  63.278  1.00  0.00           O  
ATOM   4425  H1  WAT   291      81.126  58.846  63.166  1.00  0.00           H  
ATOM   4426  H2  WAT   291      80.652  60.055  62.387  1.00  0.00           H  
TER    4427      WAT   291 
ATOM   4427  O   WAT   292      74.880  58.091  58.740  1.00  0.00           O  
ATOM   4428  H1  WAT   292      74.987  58.992  59.047  1.00  0.00           H  
ATOM   4429  H2  WAT   292      73.970  58.043  58.450  1.00  0.00           H  
TER    4430      WAT   292 
ATOM   4430  O   WAT   293      72.529  60.013  63.985  1.00  0.00           O  
ATOM   4431  H1  WAT   293      73.210  60.277  64.604  1.00  0.00           H  
ATOM   4432  H2  WAT   293      72.214  59.173  64.319  1.00  0.00           H  
TER    4433      WAT   293 
ATOM   4433  O   WAT   294      76.721  61.060  63.073  1.00  0.00           O  
ATOM   4434  H1  WAT   294      77.229  61.558  63.713  1.00  0.00           H  
ATOM   4435  H2  WAT   294      77.253  60.284  62.897  1.00  0.00           H  
TER    4436      WAT   294 
ATOM   4436  O   WAT   295      75.005  55.700  67.339  1.00  0.00           O  
ATOM   4437  H1  WAT   295      75.007  56.217  66.534  1.00  0.00           H  
ATOM   4438  H2  WAT   295      74.175  55.223  67.316  1.00  0.00           H  
TER    4439      WAT   295 
ATOM   4439  O   WAT   296      81.392  65.812  58.838  1.00  0.00           O  
ATOM   4440  H1  WAT   296      80.774  66.277  58.274  1.00  0.00           H  
ATOM   4441  H2  WAT   296      81.904  66.505  59.255  1.00  0.00           H  
TER    4442      WAT   296 
ATOM   4442  O   WAT   297      76.255  65.339  65.516  1.00  0.00           O  
ATOM   4443  H1  WAT   297      75.922  65.966  66.158  1.00  0.00           H  
ATOM   4444  H2  WAT   297      76.432  65.866  64.737  1.00  0.00           H  
TER    4445      WAT   297 
ATOM   4445  O   WAT   298      74.686  57.411  65.346  1.00  0.00           O  
ATOM   4446  H1  WAT   298      75.028  58.255  65.051  1.00  0.00           H  
ATOM   4447  H2  WAT   298      73.748  57.559  65.463  1.00  0.00           H  
TER    4448      WAT   298 
ATOM   4448  O   WAT   299      75.467  67.307  67.331  1.00  0.00           O  
ATOM   4449  H1  WAT   299      76.084  67.983  67.050  1.00  0.00           H  
ATOM   4450  H2  WAT   299      74.606  67.716  67.240  1.00  0.00           H  
TER    4451      WAT   299 
ATOM   4451  O   WAT   300      70.760  66.497  56.212  1.00  0.00           O  
ATOM   4452  H1  WAT   300      70.383  66.986  55.480  1.00  0.00           H  
ATOM   4453  H2  WAT   300      71.018  67.170  56.843  1.00  0.00           H  
TER    4454      WAT   300 
ATOM   4454  O   WAT   301      78.369  54.899  61.671  1.00  0.00           O  
ATOM   4455  H1  WAT   301      78.677  54.344  60.954  1.00  0.00           H  
ATOM   4456  H2  WAT   301      77.439  55.034  61.488  1.00  0.00           H  
TER    4457      WAT   301 
ATOM   4457  O   WAT   302      80.757  62.964  58.407  1.00  0.00           O  
ATOM   4458  H1  WAT   302      79.830  62.898  58.635  1.00  0.00           H  
ATOM   4459  H2  WAT   302      80.910  63.902  58.292  1.00  0.00           H  
TER    4460      WAT   302 
ATOM   4460  O   WAT   303      80.744  59.236  55.403  1.00  0.00           O  
ATOM   4461  H1  WAT   303      79.805  59.397  55.489  1.00  0.00           H  
ATOM   4462  H2  WAT   303      81.063  59.954  54.857  1.00  0.00           H  
TER    4463      WAT   303 
ATOM   4463  O   WAT   304      76.363  63.490  61.189  1.00  0.00           O  
ATOM   4464  H1  WAT   304      75.959  62.778  60.693  1.00  0.00           H  
ATOM   4465  H2  WAT   304      76.449  63.146  62.077  1.00  0.00           H  
TER    4466      WAT   304 
ATOM   4466  O   WAT   305      76.831  67.177  63.352  1.00  0.00           O  
ATOM   4467  H1  WAT   305      76.534  66.572  62.673  1.00  0.00           H  
ATOM   4468  H2  WAT   305      77.781  67.215  63.241  1.00  0.00           H  
TER    4469      WAT   305 
ATOM   4469  O   WAT   306      75.076  60.265  64.968  1.00  0.00           O  
ATOM   4470  H1  WAT   306      75.627  60.374  64.194  1.00  0.00           H  
ATOM   4471  H2  WAT   306      75.590  60.639  65.684  1.00  0.00           H  
TER    4472      WAT   306 
ATOM   4472  O   WAT   307      73.063  62.385  58.689  1.00  0.00           O  
ATOM   4473  H1  WAT   307      72.943  63.111  58.077  1.00  0.00           H  
ATOM   4474  H2  WAT   307      72.753  61.615  58.212  1.00  0.00           H  
TER    4475      WAT   307 
ATOM   4475  O   WAT   308      70.702  65.556  64.496  1.00  0.00           O  
ATOM   4476  H1  WAT   308      70.780  65.691  63.552  1.00  0.00           H  
ATOM   4477  H2  WAT   308      71.316  64.848  64.689  1.00  0.00           H  
TER    4478      WAT   308 
ATOM   4478  O   WAT   309      71.947  67.256  60.907  1.00  0.00           O  
ATOM   4479  H1  WAT   309      71.540  67.398  60.052  1.00  0.00           H  
ATOM   4480  H2  WAT   309      72.838  66.972  60.704  1.00  0.00           H  
TER    4481      WAT   309 
ATOM   4481  O   WAT   310      70.758  66.598  67.036  1.00  0.00           O  
ATOM   4482  H1  WAT   310      70.921  66.128  66.217  1.00  0.00           H  
ATOM   4483  H2  WAT   310      71.223  66.090  67.700  1.00  0.00           H  
TER    4484      WAT   310 
ATOM   4484  O   WAT   311      75.530  55.728  62.072  1.00  0.00           O  
ATOM   4485  H1  WAT   311      75.087  56.509  61.740  1.00  0.00           H  
ATOM   4486  H2  WAT   311      76.088  56.051  62.779  1.00  0.00           H  
TER    4487      WAT   311 
ATOM   4487  O   WAT   312      78.646  55.349  56.952  1.00  0.00           O  
ATOM   4488  H1  WAT   312      78.021  55.345  57.677  1.00  0.00           H  
ATOM   4489  H2  WAT   312      78.559  54.483  56.556  1.00  0.00           H  
TER    4490      WAT   312 
ATOM   4490  O   WAT   313      77.567  56.273  63.931  1.00  0.00           O  
ATOM   4491  H1  WAT   313      77.865  57.179  63.850  1.00  0.00           H  
ATOM   4492  H2  WAT   313      78.116  55.785  63.316  1.00  0.00           H  
TER    4493      WAT   313 
ATOM   4493  O   WAT   314      75.321  60.852  59.800  1.00  0.00           O  
ATOM   4494  H1  WAT   314      75.095  60.635  60.704  1.00  0.00           H  
ATOM   4495  H2  WAT   314      74.540  61.285  59.454  1.00  0.00           H  
TER    4496      WAT   314 
ATOM   4496  O   WAT   315      81.157  59.494  60.429  1.00  0.00           O  
ATOM   4497  H1  WAT   315      81.550  59.812  59.616  1.00  0.00           H  
ATOM   4498  H2  WAT   315      81.519  58.616  60.544  1.00  0.00           H  
TER    4499      WAT   315 
ATOM   4499  O   WAT   316      70.194  56.085  62.652  1.00  0.00           O  
ATOM   4500  H1  WAT   316      69.905  56.655  63.365  1.00  0.00           H  
ATOM   4501  H2  WAT   316      70.938  55.605  63.015  1.00  0.00           H  
TER    4502      WAT   316 
ATOM   4502  O   WAT   317      70.381  60.027  53.862  1.00  0.00           O  
ATOM   4503  H1  WAT   317      70.298  60.970  54.004  1.00  0.00           H  
ATOM   4504  H2  WAT   317      70.029  59.884  52.984  1.00  0.00           H  
TER    4505      WAT   317 
ATOM   4505  O   WAT   318      81.743  62.085  64.524  1.00  0.00           O  
ATOM   4506  H1  WAT   318      81.011  62.594  64.873  1.00  0.00           H  
ATOM   4507  H2  WAT   318      81.345  61.268  64.223  1.00  0.00           H  
TER    4508      WAT   318 
ATOM   4508  O   WAT   319      78.181  58.760  62.929  1.00  0.00           O  
ATOM   4509  H1  WAT   319      78.184  58.319  62.080  1.00  0.00           H  
ATOM   4510  H2  WAT   319      79.076  59.082  63.037  1.00  0.00           H  
TER    4511      WAT   319 
ATOM   4511  O   WAT   320      74.031  58.643  61.889  1.00  0.00           O  
ATOM   4512  H1  WAT   320      73.691  59.121  62.646  1.00  0.00           H  
ATOM   4513  H2  WAT   320      73.269  58.190  61.529  1.00  0.00           H  
TER    4514      WAT   320 
ATOM   4514  O   WAT   321      78.243  59.762  55.920  1.00  0.00           O  
ATOM   4515  H1  WAT   321      78.364  59.720  56.869  1.00  0.00           H  
ATOM   4516  H2  WAT   321      77.858  60.624  55.765  1.00  0.00           H  
TER    4517      WAT   321 
ATOM   4517  O   WAT   322      77.255  62.072  55.318  1.00  0.00           O  
ATOM   4518  H1  WAT   322      76.687  61.624  54.692  1.00  0.00           H  
ATOM   4519  H2  WAT   322      77.964  62.431  54.785  1.00  0.00           H  
TER    4520      WAT   322 
ATOM   4520  O   WAT   323      78.481  62.821  64.676  1.00  0.00           O  
ATOM   4521  H1  WAT   323      78.849  62.347  65.422  1.00  0.00           H  
ATOM   4522  H2  WAT   323      78.292  63.695  65.017  1.00  0.00           H  
TER    4523      WAT   323 
ATOM   4523  O   WAT   324      71.346  57.565  60.805  1.00  0.00           O  
ATOM   4524  H1  WAT   324      71.060  57.201  61.643  1.00  0.00           H  
ATOM   4525  H2  WAT   324      71.283  56.833  60.192  1.00  0.00           H  
TER    4526      WAT   324 
ATOM   4526  O   WAT   325      76.271  61.862  66.994  1.00  0.00           O  
ATOM   4527  H1  WAT   325      75.967  62.741  67.219  1.00  0.00           H  
ATOM   4528  H2  WAT   325      77.226  61.921  67.030  1.00  0.00           H  
TER    4529      WAT   325 
ATOM   4529  O   WAT   326      74.800  66.068  57.591  1.00  0.00           O  
ATOM   4530  H1  WAT   326      74.026  65.527  57.431  1.00  0.00           H  
ATOM   4531  H2  WAT   326      75.529  65.548  57.253  1.00  0.00           H  
TER    4532      WAT   326 
ATOM   4532  O   WAT   327      81.019  56.458  57.527  1.00  0.00           O  
ATOM   4533  H1  WAT   327      80.206  55.959  57.451  1.00  0.00           H  
ATOM   4534  H2  WAT   327      80.826  57.298  57.110  1.00  0.00           H  
TER    4535      WAT   327 
ATOM   4535  O   WAT   328      74.843  65.736  61.229  1.00  0.00           O  
ATOM   4536  H1  WAT   328      75.361  64.932  61.175  1.00  0.00           H  
ATOM   4537  H2  WAT   328      74.392  65.674  62.071  1.00  0.00           H  
TER    4538      WAT   328 
ATOM   4538  O   WAT   329      79.730  67.002  56.502  1.00  0.00           O  
ATOM   4539  H1  WAT   329      80.072  67.746  56.006  1.00  0.00           H  
ATOM   4540  H2  WAT   329      78.902  67.315  56.864  1.00  0.00           H  
TER    4541      WAT   329 
ATOM   4541  O   WAT   330      78.699  67.084  59.273  1.00  0.00           O  
ATOM   4542  H1  WAT   330      79.386  67.631  59.654  1.00  0.00           H  
ATOM   4543  H2  WAT   330      77.913  67.628  59.308  1.00  0.00           H  
TER    4544      WAT   330 
ATOM   4544  O   WAT   331      70.839  62.701  54.765  1.00  0.00           O  
ATOM   4545  H1  WAT   331      71.708  62.983  55.049  1.00  0.00           H  
ATOM   4546  H2  WAT   331      70.348  63.514  54.650  1.00  0.00           H  
TER    4547      WAT   331 
ATOM   4547  O   WAT   332      78.002  64.088  58.886  1.00  0.00           O  
ATOM   4548  H1  WAT   332      78.458  64.899  59.112  1.00  0.00           H  
ATOM   4549  H2  WAT   332      77.651  63.771  59.718  1.00  0.00           H  
TER    4550      WAT   332 
ATOM   4550  O   WAT   333      73.903  54.432  59.358  1.00  0.00           O  
ATOM   4551  H1  WAT   333      73.775  54.424  60.307  1.00  0.00           H  
ATOM   4552  H2  WAT   333      73.079  54.770  59.007  1.00  0.00           H  
TER    4553      WAT   333 
ATOM   4553  O   WAT   334      72.823  64.518  56.893  1.00  0.00           O  
ATOM   4554  H1  WAT   334      72.216  65.258  56.903  1.00  0.00           H  
ATOM   4555  H2  WAT   334      73.298  64.608  56.067  1.00  0.00           H  
TER    4556      WAT   334 
ATOM   4556  O   WAT   335      77.731  59.918  58.793  1.00  0.00           O  
ATOM   4557  H1  WAT   335      77.023  60.386  59.235  1.00  0.00           H  
ATOM   4558  H2  WAT   335      78.016  59.260  59.428  1.00  0.00           H  
TER    4559      WAT   335 
ATOM   4559  O   WAT   336      79.357  61.337  66.793  1.00  0.00           O  
ATOM   4560  H1  WAT   336      79.855  61.812  67.458  1.00  0.00           H  
ATOM   4561  H2  WAT   336      79.499  60.414  67.000  1.00  0.00           H  
TER    4562      WAT   336 
ATOM   4562  O   WAT   337      75.935  58.226  56.168  1.00  0.00           O  
ATOM   4563  H1  WAT   337      76.784  58.663  56.102  1.00  0.00           H  
ATOM   4564  H2  WAT   337      75.568  58.538  56.996  1.00  0.00           H  
TER    4565      WAT   337 
ATOM   4565  O   WAT   338      74.834  64.479  54.642  1.00  0.00           O  
ATOM   4566  H1  WAT   338      75.600  64.368  55.205  1.00  0.00           H  
ATOM   4567  H2  WAT   338      74.911  63.783  53.990  1.00  0.00           H  
TER    4568      WAT   338 
ATOM   4568  O   WAT   339      73.528  61.912  55.325  1.00  0.00           O  
ATOM   4569  H1  WAT   339      73.609  60.965  55.437  1.00  0.00           H  
ATOM   4570  H2  WAT   339      74.420  62.243  55.431  1.00  0.00           H  
TER    4571      WAT   339 
ATOM   4571  O   WAT   340      77.958  66.455  54.116  1.00  0.00           O  
ATOM   4572  H1  WAT   340      77.853  65.840  54.842  1.00  0.00           H  
ATOM   4573  H2  WAT   340      77.790  65.931  53.332  1.00  0.00           H  
TER    4574      WAT   340 
ATOM   4574  O   WAT   341      81.198  65.517  54.720  1.00  0.00           O  
ATOM   4575  H1  WAT   341      80.649  65.964  55.364  1.00  0.00           H  
ATOM   4576  H2  WAT   341      81.820  65.012  55.244  1.00  0.00           H  
TER    4577      WAT   341 
ATOM   4577  O   WAT   342      76.866  64.476  56.616  1.00  0.00           O  
ATOM   4578  H1  WAT   342      77.287  64.310  57.459  1.00  0.00           H  
ATOM   4579  H2  WAT   342      76.991  63.666  56.122  1.00  0.00           H  
TER    4580      WAT   342 
ATOM   4580  O   WAT   343      79.378  63.500  53.864  1.00  0.00           O  
ATOM   4581  H1  WAT   343      79.899  62.785  53.498  1.00  0.00           H  
ATOM   4582  H2  WAT   343      80.025  64.138  54.164  1.00  0.00           H  
TER    4583      WAT   343 
ATOM   4583  O   WAT   344      78.282  55.979  66.536  1.00  0.00           O  
ATOM   4584  H1  WAT   344      77.834  56.002  65.690  1.00  0.00           H  
ATOM   4585  H2  WAT   344      77.648  55.581  67.133  1.00  0.00           H  
TER    4586      WAT   344 
ATOM   4586  O   WAT   345      78.688  64.875  67.157  1.00  0.00           O  
ATOM   4587  H1  WAT   345      79.107  65.718  66.985  1.00  0.00           H  
ATOM   4588  H2  WAT   345      77.769  65.012  66.928  1.00  0.00           H  
TER    4589      WAT   345 
ATOM   4589  O   WAT   346      75.762  60.549  53.562  1.00  0.00           O  
ATOM   4590  H1  WAT   346      75.560  59.686  53.923  1.00  0.00           H  
ATOM   4591  H2  WAT   346      75.591  60.463  52.624  1.00  0.00           H  
TER    4592      WAT   346 
ATOM   4592  O   WAT   347      74.560  57.649  53.550  1.00  0.00           O  
ATOM   4593  H1  WAT   347      74.862  57.656  52.642  1.00  0.00           H  
ATOM   4594  H2  WAT   347      75.299  57.299  54.047  1.00  0.00           H  
TER    4595      WAT   347 
ATOM   4595  O   WAT   348      77.778  56.593  54.536  1.00  0.00           O  
ATOM   4596  H1  WAT   348      77.431  55.915  53.956  1.00  0.00           H  
ATOM   4597  H2  WAT   348      77.980  56.132  55.350  1.00  0.00           H  
TER    4598      WAT   348 
ATOM   4598  O   WAT   349      73.583  66.954  54.383  1.00  0.00           O  
ATOM   4599  H1  WAT   349      74.020  67.496  55.039  1.00  0.00           H  
ATOM   4600  H2  WAT   349      74.068  66.128  54.393  1.00  0.00           H  
TER    4601      WAT   349 
ATOM   4601  O   WAT   350      75.394  68.073  59.495  1.00  0.00           O  
ATOM   4602  H1  WAT   350      75.093  67.950  60.395  1.00  0.00           H  
ATOM   4603  H2  WAT   350      75.287  67.214  59.087  1.00  0.00           H  
TER    4604      WAT   350 
ATOM   4604  O   WAT   351      71.119  63.121  60.932  1.00  0.00           O  
ATOM   4605  H1  WAT   351      70.464  62.853  60.288  1.00  0.00           H  
ATOM   4606  H2  WAT   351      71.957  63.012  60.482  1.00  0.00           H  
TER    4607      WAT   351 
ATOM   4607  O   WAT   352      72.157  63.507  65.472  1.00  0.00           O  
ATOM   4608  H1  WAT   352      72.524  63.419  66.352  1.00  0.00           H  
ATOM   4609  H2  WAT   352      71.588  62.743  65.373  1.00  0.00           H  
TER    4610      WAT   352 
ATOM   4610  O   WAT   353      70.333  60.331  56.874  1.00  0.00           O  
ATOM   4611  H1  WAT   353      69.429  60.594  56.700  1.00  0.00           H  
ATOM   4612  H2  WAT   353      70.817  60.603  56.094  1.00  0.00           H  
TER    4613      WAT   353 
ATOM   4613  O   WAT   354      72.875  59.388  54.784  1.00  0.00           O  
ATOM   4614  H1  WAT   354      73.585  58.966  54.299  1.00  0.00           H  
ATOM   4615  H2  WAT   354      72.159  59.455  54.152  1.00  0.00           H  
TER    4616      WAT   354 
ATOM   4616  O   WAT   355      72.523  55.442  53.824  1.00  0.00           O  
ATOM   4617  H1  WAT   355      73.246  55.983  54.142  1.00  0.00           H  
ATOM   4618  H2  WAT   355      72.795  55.168  52.948  1.00  0.00           H  
TER    4619      WAT   355 
ATOM   4619  O   WAT   356      72.212  54.692  63.726  1.00  0.00           O  
ATOM   4620  H1  WAT   356      72.860  54.142  63.286  1.00  0.00           H  
ATOM   4621  H2  WAT   356      72.632  54.947  64.548  1.00  0.00           H  
TER    4622      WAT   356 
ATOM   4622  O   WAT   357      71.965  54.848  66.469  1.00  0.00           O  
ATOM   4623  H1  WAT   357      71.617  55.304  67.235  1.00  0.00           H  
ATOM   4624  H2  WAT   357      71.634  53.954  66.551  1.00  0.00           H  
TER    4625      WAT   357 
ATOM   4625  O   WAT   358      73.042  68.332  66.705  1.00  0.00           O  
ATOM   4626  H1  WAT   358      72.315  67.713  66.637  1.00  0.00           H  
ATOM   4627  H2  WAT   358      73.103  68.726  65.835  1.00  0.00           H  
TER    4628      WAT   358 
ATOM   4628  O   WAT   359      80.604  55.176  64.896  1.00  0.00           O  
ATOM   4629  H1  WAT   359      79.821  55.651  65.176  1.00  0.00           H  
ATOM   4630  H2  WAT   359      80.310  54.272  64.788  1.00  0.00           H  
TER    4631      WAT   359 
ATOM   4631  O   WAT   360      71.948  55.481  57.418  1.00  0.00           O  
ATOM   4632  H1  WAT   360      72.705  55.594  56.844  1.00  0.00           H  
ATOM   4633  H2  WAT   360      71.485  56.318  57.372  1.00  0.00           H  
TER    4634      WAT   360 
ATOM   4634  O   WAT   361      78.489  57.595  60.408  1.00  0.00           O  
ATOM   4635  H1  WAT   361      77.676  57.221  60.068  1.00  0.00           H  
ATOM   4636  H2  WAT   361      78.993  56.840  60.710  1.00  0.00           H  
TER    4637      WAT   361 
ATOM   4637  O   WAT   362      74.320  56.008  55.958  1.00  0.00           O  
ATOM   4638  H1  WAT   362      74.849  55.221  55.829  1.00  0.00           H  
ATOM   4639  H2  WAT   362      74.953  56.687  56.191  1.00  0.00           H  
TER    4640      WAT   362 
ATOM   4640  O   WAT   363      76.514  55.745  59.012  1.00  0.00           O  
ATOM   4641  H1  WAT   363      75.884  55.044  59.179  1.00  0.00           H  
ATOM   4642  H2  WAT   363      75.974  56.506  58.796  1.00  0.00           H  
TER    4643      WAT   363 
ATOM   4643  O   WAT   364      80.279  64.236  44.270  1.00  0.00           O  
ATOM   4644  H1  WAT   364      79.503  63.756  44.560  1.00  0.00           H  
ATOM   4645  H2  WAT   364      80.930  63.557  44.096  1.00  0.00           H  
TER    4646      WAT   364 
ATOM   4646  O   WAT   365      74.295  64.548  45.148  1.00  0.00           O  
ATOM   4647  H1  WAT   365      73.464  64.293  45.547  1.00  0.00           H  
ATOM   4648  H2  WAT   365      74.903  64.619  45.884  1.00  0.00           H  
TER    4649      WAT   365 
ATOM   4649  O   WAT   366      72.704  59.508  38.932  1.00  0.00           O  
ATOM   4650  H1  WAT   366      71.816  59.850  38.830  1.00  0.00           H  
ATOM   4651  H2  WAT   366      72.988  59.308  38.040  1.00  0.00           H  
TER    4652      WAT   366 
ATOM   4652  O   WAT   367      70.668  62.109  44.816  1.00  0.00           O  
ATOM   4653  H1  WAT   367      71.239  61.341  44.816  1.00  0.00           H  
ATOM   4654  H2  WAT   367      70.668  62.408  43.907  1.00  0.00           H  
TER    4655      WAT   367 
ATOM   4655  O   WAT   368      79.719  66.912  44.277  1.00  0.00           O  
ATOM   4656  H1  WAT   368      79.650  65.971  44.116  1.00  0.00           H  
ATOM   4657  H2  WAT   368      80.481  67.002  44.849  1.00  0.00           H  
TER    4658      WAT   368 
ATOM   4658  O   WAT   369      71.910  57.517  46.603  1.00  0.00           O  
ATOM   4659  H1  WAT   369      71.730  56.620  46.883  1.00  0.00           H  
ATOM   4660  H2  WAT   369      71.508  58.064  47.278  1.00  0.00           H  
TER    4661      WAT   369 
ATOM   4661  O   WAT   370      80.750  59.719  44.504  1.00  0.00           O  
ATOM   4662  H1  WAT   370      81.126  58.846  44.391  1.00  0.00           H  
ATOM   4663  H2  WAT   370      80.652  60.055  43.613  1.00  0.00           H  
TER    4664      WAT   370 
ATOM   4664  O   WAT   371      74.880  58.091  39.966  1.00  0.00           O  
ATOM   4665  H1  WAT   371      74.987  58.992  40.273  1.00  0.00           H  
ATOM   4666  H2  WAT   371      73.970  58.043  39.675  1.00  0.00           H  
TER    4667      WAT   371 
ATOM   4667  O   WAT   372      72.529  60.013  45.211  1.00  0.00           O  
ATOM   4668  H1  WAT   372      73.210  60.277  45.830  1.00  0.00           H  
ATOM   4669  H2  WAT   372      72.214  59.173  45.545  1.00  0.00           H  
TER    4670      WAT   372 
ATOM   4670  O   WAT   373      76.721  61.060  44.298  1.00  0.00           O  
ATOM   4671  H1  WAT   373      77.229  61.558  44.939  1.00  0.00           H  
ATOM   4672  H2  WAT   373      77.253  60.284  44.122  1.00  0.00           H  
TER    4673      WAT   373 
ATOM   4673  O   WAT   374      75.005  55.700  48.565  1.00  0.00           O  
ATOM   4674  H1  WAT   374      75.007  56.217  47.759  1.00  0.00           H  
ATOM   4675  H2  WAT   374      74.175  55.223  48.542  1.00  0.00           H  
TER    4676      WAT   374 
ATOM   4676  O   WAT   375      81.392  65.812  40.064  1.00  0.00           O  
ATOM   4677  H1  WAT   375      80.774  66.277  39.500  1.00  0.00           H  
ATOM   4678  H2  WAT   375      81.904  66.505  40.481  1.00  0.00           H  
TER    4679      WAT   375 
ATOM   4679  O   WAT   376      76.255  65.339  46.742  1.00  0.00           O  
ATOM   4680  H1  WAT   376      75.922  65.966  47.384  1.00  0.00           H  
ATOM   4681  H2  WAT   376      76.432  65.866  45.962  1.00  0.00           H  
TER    4682      WAT   376 
ATOM   4682  O   WAT   377      74.686  57.411  46.572  1.00  0.00           O  
ATOM   4683  H1  WAT   377      75.028  58.255  46.277  1.00  0.00           H  
ATOM   4684  H2  WAT   377      73.748  57.559  46.688  1.00  0.00           H  
TER    4685      WAT   377 
ATOM   4685  O   WAT   378      75.467  67.307  48.557  1.00  0.00           O  
ATOM   4686  H1  WAT   378      76.084  67.983  48.275  1.00  0.00           H  
ATOM   4687  H2  WAT   378      74.606  67.716  48.466  1.00  0.00           H  
TER    4688      WAT   378 
ATOM   4688  O   WAT   379      70.760  66.497  37.438  1.00  0.00           O  
ATOM   4689  H1  WAT   379      70.383  66.986  36.706  1.00  0.00           H  
ATOM   4690  H2  WAT   379      71.018  67.170  38.068  1.00  0.00           H  
TER    4691      WAT   379 
ATOM   4691  O   WAT   380      78.369  54.899  42.896  1.00  0.00           O  
ATOM   4692  H1  WAT   380      78.677  54.344  42.180  1.00  0.00           H  
ATOM   4693  H2  WAT   380      77.439  55.034  42.713  1.00  0.00           H  
TER    4694      WAT   380 
ATOM   4694  O   WAT   381      80.757  62.964  39.632  1.00  0.00           O  
ATOM   4695  H1  WAT   381      79.830  62.898  39.861  1.00  0.00           H  
ATOM   4696  H2  WAT   381      80.910  63.902  39.518  1.00  0.00           H  
TER    4697      WAT   381 
ATOM   4697  O   WAT   382      80.744  59.236  36.629  1.00  0.00           O  
ATOM   4698  H1  WAT   382      79.805  59.397  36.714  1.00  0.00           H  
ATOM   4699  H2  WAT   382      81.063  59.954  36.083  1.00  0.00           H  
TER    4700      WAT   382 
ATOM   4700  O   WAT   383      76.363  63.490  42.414  1.00  0.00           O  
ATOM   4701  H1  WAT   383      75.959  62.778  41.919  1.00  0.00           H  
ATOM   4702  H2  WAT   383      76.449  63.146  43.303  1.00  0.00           H  
TER    4703      WAT   383 
ATOM   4703  O   WAT   384      76.831  67.177  44.578  1.00  0.00           O  
ATOM   4704  H1  WAT   384      76.534  66.572  43.899  1.00  0.00           H  
ATOM   4705  H2  WAT   384      77.781  67.215  44.467  1.00  0.00           H  
TER    4706      WAT   384 
ATOM   4706  O   WAT   385      75.076  60.265  46.194  1.00  0.00           O  
ATOM   4707  H1  WAT   385      75.627  60.374  45.419  1.00  0.00           H  
ATOM   4708  H2  WAT   385      75.590  60.639  46.910  1.00  0.00           H  
TER    4709      WAT   385 
ATOM   4709  O   WAT   386      75.923  66.915  51.229  1.00  0.00           O  
ATOM   4710  H1  WAT   386      75.026  67.139  51.476  1.00  0.00           H  
ATOM   4711  H2  WAT   386      75.948  67.039  50.280  1.00  0.00           H  
TER    4712      WAT   386 
ATOM   4712  O   WAT   387      74.750  63.787  49.805  1.00  0.00           O  
ATOM   4713  H1  WAT   387      74.611  64.659  50.173  1.00  0.00           H  
ATOM   4714  H2  WAT   387      73.868  63.444  49.659  1.00  0.00           H  
TER    4715      WAT   387 
ATOM   4715  O   WAT   388      73.063  62.385  39.915  1.00  0.00           O  
ATOM   4716  H1  WAT   388      72.943  63.111  39.303  1.00  0.00           H  
ATOM   4717  H2  WAT   388      72.753  61.615  39.438  1.00  0.00           H  
TER    4718      WAT   388 
ATOM   4718  O   WAT   389      70.702  65.556  45.722  1.00  0.00           O  
ATOM   4719  H1  WAT   389      70.780  65.691  44.777  1.00  0.00           H  
ATOM   4720  H2  WAT   389      71.316  64.848  45.915  1.00  0.00           H  
TER    4721      WAT   389 
ATOM   4721  O   WAT   390      71.947  67.256  42.132  1.00  0.00           O  
ATOM   4722  H1  WAT   390      71.540  67.398  41.278  1.00  0.00           H  
ATOM   4723  H2  WAT   390      72.838  66.972  41.929  1.00  0.00           H  
TER    4724      WAT   390 
ATOM   4724  O   WAT   391      70.758  66.598  48.261  1.00  0.00           O  
ATOM   4725  H1  WAT   391      70.921  66.128  47.443  1.00  0.00           H  
ATOM   4726  H2  WAT   391      71.223  66.090  48.926  1.00  0.00           H  
TER    4727      WAT   391 
ATOM   4727  O   WAT   392      75.530  55.728  43.297  1.00  0.00           O  
ATOM   4728  H1  WAT   392      75.087  56.509  42.966  1.00  0.00           H  
ATOM   4729  H2  WAT   392      76.088  56.051  44.004  1.00  0.00           H  
TER    4730      WAT   392 
ATOM   4730  O   WAT   393      79.817  58.595  48.901  1.00  0.00           O  
ATOM   4731  H1  WAT   393      79.355  58.804  49.713  1.00  0.00           H  
ATOM   4732  H2  WAT   393      79.415  57.781  48.598  1.00  0.00           H  
TER    4733      WAT   393 
ATOM   4733  O   WAT   394      78.646  55.349  38.178  1.00  0.00           O  
ATOM   4734  H1  WAT   394      78.021  55.345  38.903  1.00  0.00           H  
ATOM   4735  H2  WAT   394      78.559  54.483  37.781  1.00  0.00           H  
TER    4736      WAT   394 
ATOM   4736  O   WAT   395      77.567  56.273  45.156  1.00  0.00           O  
ATOM   4737  H1  WAT   395      77.865  57.179  45.075  1.00  0.00           H  
ATOM   4738  H2  WAT   395      78.116  55.785  44.542  1.00  0.00           H  
TER    4739      WAT   395 
ATOM   4739  O   WAT   396      75.321  60.852  41.025  1.00  0.00           O  
ATOM   4740  H1  WAT   396      75.095  60.635  41.930  1.00  0.00           H  
ATOM   4741  H2  WAT   396      74.540  61.285  40.680  1.00  0.00           H  
TER    4742      WAT   396 
ATOM   4742  O   WAT   397      77.761  61.750  51.691  1.00  0.00           O  
ATOM   4743  H1  WAT   397      77.665  60.810  51.541  1.00  0.00           H  
ATOM   4744  H2  WAT   397      78.604  61.972  51.296  1.00  0.00           H  
TER    4745      WAT   397 
ATOM   4745  O   WAT   398      81.157  59.494  41.655  1.00  0.00           O  
ATOM   4746  H1  WAT   398      81.550  59.812  40.842  1.00  0.00           H  
ATOM   4747  H2  WAT   398      81.519  58.616  41.769  1.00  0.00           H  
TER    4748      WAT   398 
ATOM   4748  O   WAT   399      72.892  58.162  49.845  1.00  0.00           O  
ATOM   4749  H1  WAT   399      72.498  59.009  50.052  1.00  0.00           H  
ATOM   4750  H2  WAT   399      72.204  57.524  50.036  1.00  0.00           H  
TER    4751      WAT   399 
ATOM   4751  O   WAT   400      79.467  58.245  52.914  1.00  0.00           O  
ATOM   4752  H1  WAT   400      78.776  58.052  53.549  1.00  0.00           H  
ATOM   4753  H2  WAT   400      80.210  58.529  53.447  1.00  0.00           H  
TER    4754      WAT   400 
ATOM   4754  O   WAT   401      70.194  56.085  43.878  1.00  0.00           O  
ATOM   4755  H1  WAT   401      69.905  56.655  44.590  1.00  0.00           H  
ATOM   4756  H2  WAT   401      70.938  55.605  44.241  1.00  0.00           H  
TER    4757      WAT   401 
ATOM   4757  O   WAT   402      70.381  60.027  35.088  1.00  0.00           O  
ATOM   4758  H1  WAT   402      70.298  60.970  35.230  1.00  0.00           H  
ATOM   4759  H2  WAT   402      70.029  59.884  34.209  1.00  0.00           H  
TER    4760      WAT   402 
ATOM   4760  O   WAT   403      81.743  62.085  45.750  1.00  0.00           O  
ATOM   4761  H1  WAT   403      81.011  62.594  46.099  1.00  0.00           H  
ATOM   4762  H2  WAT   403      81.345  61.268  45.449  1.00  0.00           H  
TER    4763      WAT   403 
ATOM   4763  O   WAT   404      78.181  58.760  44.155  1.00  0.00           O  
ATOM   4764  H1  WAT   404      78.184  58.319  43.306  1.00  0.00           H  
ATOM   4765  H2  WAT   404      79.076  59.082  44.262  1.00  0.00           H  
TER    4766      WAT   404 
ATOM   4766  O   WAT   405      74.031  58.643  43.114  1.00  0.00           O  
ATOM   4767  H1  WAT   405      73.691  59.121  43.871  1.00  0.00           H  
ATOM   4768  H2  WAT   405      73.269  58.190  42.755  1.00  0.00           H  
TER    4769      WAT   405 
ATOM   4769  O   WAT   406      78.243  59.762  37.146  1.00  0.00           O  
ATOM   4770  H1  WAT   406      78.364  59.720  38.094  1.00  0.00           H  
ATOM   4771  H2  WAT   406      77.858  60.624  36.990  1.00  0.00           H  
TER    4772      WAT   406 
ATOM   4772  O   WAT   407      77.255  62.072  36.544  1.00  0.00           O  
ATOM   4773  H1  WAT   407      76.687  61.624  35.918  1.00  0.00           H  
ATOM   4774  H2  WAT   407      77.964  62.431  36.011  1.00  0.00           H  
TER    4775      WAT   407 
ATOM   4775  O   WAT   408      72.332  65.973  50.421  1.00  0.00           O  
ATOM   4776  H1  WAT   408      71.947  65.332  51.019  1.00  0.00           H  
ATOM   4777  H2  WAT   408      72.643  66.677  50.990  1.00  0.00           H  
TER    4778      WAT   408 
ATOM   4778  O   WAT   409      78.481  62.821  45.902  1.00  0.00           O  
ATOM   4779  H1  WAT   409      78.849  62.347  46.648  1.00  0.00           H  
ATOM   4780  H2  WAT   409      78.292  63.695  46.242  1.00  0.00           H  
TER    4781      WAT   409 
ATOM   4781  O   WAT   410      71.346  57.565  42.031  1.00  0.00           O  
ATOM   4782  H1  WAT   410      71.060  57.201  42.869  1.00  0.00           H  
ATOM   4783  H2  WAT   410      71.283  56.833  41.417  1.00  0.00           H  
TER    4784      WAT   410 
ATOM   4784  O   WAT   411      76.271  61.862  48.220  1.00  0.00           O  
ATOM   4785  H1  WAT   411      75.967  62.741  48.445  1.00  0.00           H  
ATOM   4786  H2  WAT   411      77.226  61.921  48.256  1.00  0.00           H  
TER    4787      WAT   411 
ATOM   4787  O   WAT   412      74.800  66.068  38.817  1.00  0.00           O  
ATOM   4788  H1  WAT   412      74.026  65.527  38.657  1.00  0.00           H  
ATOM   4789  H2  WAT   412      75.529  65.548  38.478  1.00  0.00           H  
TER    4790      WAT   412 
ATOM   4790  O   WAT   413      81.019  56.458  38.752  1.00  0.00           O  
ATOM   4791  H1  WAT   413      80.206  55.959  38.677  1.00  0.00           H  
ATOM   4792  H2  WAT   413      80.826  57.298  38.336  1.00  0.00           H  
TER    4793      WAT   413 
ATOM   4793  O   WAT   414      80.940  65.135  50.496  1.00  0.00           O  
ATOM   4794  H1  WAT   414      80.874  64.215  50.242  1.00  0.00           H  
ATOM   4795  H2  WAT   414      80.311  65.233  51.211  1.00  0.00           H  
TER    4796      WAT   414 
ATOM   4796  O   WAT   415      74.843  65.736  42.455  1.00  0.00           O  
ATOM   4797  H1  WAT   415      75.361  64.932  42.400  1.00  0.00           H  
ATOM   4798  H2  WAT   415      74.392  65.674  43.296  1.00  0.00           H  
TER    4799      WAT   415 
ATOM   4799  O   WAT   416      79.730  67.002  37.727  1.00  0.00           O  
ATOM   4800  H1  WAT   416      80.072  67.746  37.232  1.00  0.00           H  
ATOM   4801  H2  WAT   416      78.902  67.315  38.090  1.00  0.00           H  
TER    4802      WAT   416 
ATOM   4802  O   WAT   417      72.328  62.702  49.367  1.00  0.00           O  
ATOM   4803  H1  WAT   417      71.969  63.367  49.954  1.00  0.00           H  
ATOM   4804  H2  WAT   417      72.033  61.870  49.738  1.00  0.00           H  
TER    4805      WAT   417 
ATOM   4805  O   WAT   418      75.529  63.160  52.251  1.00  0.00           O  
ATOM   4806  H1  WAT   418      75.229  63.306  51.354  1.00  0.00           H  
ATOM   4807  H2  WAT   418      76.300  62.601  52.158  1.00  0.00           H  
TER    4808      WAT   418 
ATOM   4808  O   WAT   419      80.872  67.957  50.247  1.00  0.00           O  
ATOM   4809  H1  WAT   419      80.886  67.025  50.029  1.00  0.00           H  
ATOM   4810  H2  WAT   419      80.164  68.043  50.886  1.00  0.00           H  
TER    4811      WAT   419 
ATOM   4811  O   WAT   420      78.699  67.084  40.499  1.00  0.00           O  
ATOM   4812  H1  WAT   420      79.386  67.631  40.880  1.00  0.00           H  
ATOM   4813  H2  WAT   420      77.913  67.628  40.534  1.00  0.00           H  
TER    4814      WAT   420 
ATOM   4814  O   WAT   421      70.839  62.701  35.991  1.00  0.00           O  
ATOM   4815  H1  WAT   421      71.708  62.983  36.274  1.00  0.00           H  
ATOM   4816  H2  WAT   421      70.348  63.514  35.875  1.00  0.00           H  
TER    4817      WAT   421 
ATOM   4817  O   WAT   422      78.002  64.088  40.111  1.00  0.00           O  
ATOM   4818  H1  WAT   422      78.458  64.899  40.337  1.00  0.00           H  
ATOM   4819  H2  WAT   422      77.651  63.771  40.943  1.00  0.00           H  
TER    4820      WAT   422 
ATOM   4820  O   WAT   423      73.903  54.432  40.584  1.00  0.00           O  
ATOM   4821  H1  WAT   423      73.775  54.424  41.532  1.00  0.00           H  
ATOM   4822  H2  WAT   423      73.079  54.770  40.233  1.00  0.00           H  
TER    4823      WAT   423 
ATOM   4823  O   WAT   424      70.903  56.191  50.044  1.00  0.00           O  
ATOM   4824  H1  WAT   424      70.189  56.391  50.650  1.00  0.00           H  
ATOM   4825  H2  WAT   424      71.322  55.415  50.416  1.00  0.00           H  
TER    4826      WAT   424 
ATOM   4826  O   WAT   425      72.823  64.518  38.119  1.00  0.00           O  
ATOM   4827  H1  WAT   425      72.216  65.258  38.128  1.00  0.00           H  
ATOM   4828  H2  WAT   425      73.298  64.608  37.293  1.00  0.00           H  
TER    4829      WAT   425 
ATOM   4829  O   WAT   426      77.731  59.918  40.019  1.00  0.00           O  
ATOM   4830  H1  WAT   426      77.023  60.386  40.460  1.00  0.00           H  
ATOM   4831  H2  WAT   426      78.016  59.260  40.654  1.00  0.00           H  
TER    4832      WAT   426 
ATOM   4832  O   WAT   427      79.357  61.337  48.018  1.00  0.00           O  
ATOM   4833  H1  WAT   427      79.855  61.812  48.683  1.00  0.00           H  
ATOM   4834  H2  WAT   427      79.499  60.414  48.225  1.00  0.00           H  
TER    4835      WAT   427 
ATOM   4835  O   WAT   428      75.935  58.226  37.394  1.00  0.00           O  
ATOM   4836  H1  WAT   428      76.784  58.663  37.328  1.00  0.00           H  
ATOM   4837  H2  WAT   428      75.568  58.538  38.221  1.00  0.00           H  
TER    4838      WAT   428 
ATOM   4838  O   WAT   429      74.834  64.479  35.868  1.00  0.00           O  
ATOM   4839  H1  WAT   429      75.600  64.368  36.430  1.00  0.00           H  
ATOM   4840  H2  WAT   429      74.911  63.783  35.215  1.00  0.00           H  
TER    4841      WAT   429 
ATOM   4841  O   WAT   430      73.528  61.912  36.551  1.00  0.00           O  
ATOM   4842  H1  WAT   430      73.609  60.965  36.663  1.00  0.00           H  
ATOM   4843  H2  WAT   430      74.420  62.243  36.657  1.00  0.00           H  
TER    4844      WAT   430 
ATOM   4844  O   WAT   431      71.056  63.733  51.787  1.00  0.00           O  
ATOM   4845  H1  WAT   431      71.559  63.154  52.358  1.00  0.00           H  
ATOM   4846  H2  WAT   431      70.316  64.017  52.324  1.00  0.00           H  
TER    4847      WAT   431 
ATOM   4847  O   WAT   432      77.958  66.455  35.341  1.00  0.00           O  
ATOM   4848  H1  WAT   432      77.853  65.840  36.067  1.00  0.00           H  
ATOM   4849  H2  WAT   432      77.790  65.931  34.558  1.00  0.00           H  
TER    4850      WAT   432 
ATOM   4850  O   WAT   433      78.109  65.140  51.320  1.00  0.00           O  
ATOM   4851  H1  WAT   433      77.344  65.709  51.236  1.00  0.00           H  
ATOM   4852  H2  WAT   433      78.291  64.848  50.427  1.00  0.00           H  
TER    4853      WAT   433 
ATOM   4853  O   WAT   434      81.198  65.517  35.945  1.00  0.00           O  
ATOM   4854  H1  WAT   434      80.649  65.964  36.590  1.00  0.00           H  
ATOM   4855  H2  WAT   434      81.820  65.012  36.469  1.00  0.00           H  
TER    4856      WAT   434 
ATOM   4856  O   WAT   435      73.088  61.876  52.682  1.00  0.00           O  
ATOM   4857  H1  WAT   435      73.128  61.578  53.590  1.00  0.00           H  
ATOM   4858  H2  WAT   435      73.942  62.277  52.522  1.00  0.00           H  
TER    4859      WAT   435 
ATOM   4859  O   WAT   436      76.866  64.476  37.842  1.00  0.00           O  
ATOM   4860  H1  WAT   436      77.287  64.310  38.685  1.00  0.00           H  
ATOM   4861  H2  WAT   436      76.991  63.666  37.347  1.00  0.00           H  
TER    4862      WAT   436 
ATOM   4862  O   WAT   437      75.028  60.456  50.649  1.00  0.00           O  
ATOM   4863  H1  WAT   437      74.498  59.965  50.021  1.00  0.00           H  
ATOM   4864  H2  WAT   437      75.697  60.884  50.115  1.00  0.00           H  
TER    4865      WAT   437 
ATOM   4865  O   WAT   438      79.378  63.500  35.090  1.00  0.00           O  
ATOM   4866  H1  WAT   438      79.899  62.785  34.724  1.00  0.00           H  
ATOM   4867  H2  WAT   438      80.025  64.138  35.390  1.00  0.00           H  
TER    4868      WAT   438 
ATOM   4868  O   WAT   439      75.516  57.422  50.729  1.00  0.00           O  
ATOM   4869  H1  WAT   439      75.421  56.804  50.004  1.00  0.00           H  
ATOM   4870  H2  WAT   439      74.935  58.148  50.502  1.00  0.00           H  
TER    4871      WAT   439 
ATOM   4871  O   WAT   440      78.282  55.979  47.762  1.00  0.00           O  
ATOM   4872  H1  WAT   440      77.834  56.002  46.916  1.00  0.00           H  
ATOM   4873  H2  WAT   440      77.648  55.581  48.359  1.00  0.00           H  
TER    4874      WAT   440 
ATOM   4874  O   WAT   441      78.688  64.875  48.383  1.00  0.00           O  
ATOM   4875  H1  WAT   441      79.107  65.718  48.210  1.00  0.00           H  
ATOM   4876  H2  WAT   441      77.769  65.012  48.153  1.00  0.00           H  
TER    4877      WAT   441 
ATOM   4877  O   WAT   442      81.024  62.606  49.767  1.00  0.00           O  
ATOM   4878  H1  WAT   442      81.144  62.010  50.506  1.00  0.00           H  
ATOM   4879  H2  WAT   442      81.884  62.643  49.347  1.00  0.00           H  
TER    4880      WAT   442 
ATOM   4880  O   WAT   443      75.762  60.549  34.788  1.00  0.00           O  
ATOM   4881  H1  WAT   443      75.560  59.686  35.149  1.00  0.00           H
[truncated: 2,480,309 more chars]
