# Supplementary material for: Mechanistic Modeling of Monoglyceride Lipase Covalent Modification Elucidates the Role of Leaving Group Expulsion and Discriminates Inhibitors with High and Low Potency
Source: J Chem Inf Model. 2022 May 17;62(11):2771–87. doi: 10.1021/acs.jcim.2c00140 (PMC9198976; doi:10.1021/acs.jcim.2c00140)
Supplement: Supplementary file 2 — ci2c00140_si_002.zip [file ci2c00140_si_002.zip › docking/cpd1_start.pdb]

CRYST1   83.511   70.410   69.404  90.00  90.00  90.00               1
ATOM      1 HH31 ACE     1      30.588  55.737  32.724  1.00  0.00           H  
ATOM      2  CH3 ACE     1      31.139  55.884  31.795  1.00  0.00           C  
ATOM      3 HH32 ACE     1      31.980  55.193  31.758  1.00  0.00           H  
ATOM      4 HH33 ACE     1      31.508  56.908  31.749  1.00  0.00           H  
ATOM      5  C   ACE     1      30.250  55.633  30.586  1.00  0.00           C  
ATOM      6  O   ACE     1      29.073  55.310  30.744  1.00  0.00           O  
ATOM      7  N   ASP     2      30.803  55.794  29.376  1.00  0.00           N  
ATOM      8  H   ASP     2      31.740  56.170  29.340  1.00  0.00           H  
ATOM      9  CA  ASP     2      30.109  55.529  28.106  1.00  0.00           C  
ATOM     10  HA  ASP     2      29.096  55.930  28.154  1.00  0.00           H  
ATOM     11  CB  ASP     2      30.849  56.194  26.917  1.00  0.00           C  
ATOM     12  HB2 ASP     2      31.152  57.219  27.131  1.00  0.00           H  
ATOM     13  HB3 ASP     2      31.733  55.560  26.856  1.00  0.00           H  
ATOM     14  CG  ASP     2      30.099  56.152  25.583  1.00  0.00           C  
ATOM     15  OD1 ASP     2      28.866  56.331  25.574  1.00  0.00           O  
ATOM     16  OD2 ASP     2      30.779  56.090  24.539  1.00  0.00           O  
ATOM     17  C   ASP     2      29.952  54.004  27.870  1.00  0.00           C  
ATOM     18  O   ASP     2      28.911  53.544  27.402  1.00  0.00           O  
ATOM     19  N   LEU     3      31.000  53.248  28.222  1.00  0.00           N  
ATOM     20  H   LEU     3      31.800  53.757  28.568  1.00  0.00           H  
ATOM     21  CA  LEU     3      31.087  51.784  28.143  1.00  0.00           C  
ATOM     22  HA  LEU     3      30.736  51.414  27.179  1.00  0.00           H  
ATOM     23  CB  LEU     3      32.576  51.412  28.302  1.00  0.00           C  
ATOM     24  HB2 LEU     3      32.852  52.013  29.168  1.00  0.00           H  
ATOM     25  HB3 LEU     3      32.717  50.356  28.533  1.00  0.00           H  
ATOM     26  CG  LEU     3      33.469  51.800  27.099  1.00  0.00           C  
ATOM     27  HG  LEU     3      33.255  52.834  26.830  1.00  0.00           H  
ATOM     28  CD1 LEU     3      34.969  51.656  27.437  1.00  0.00           C  
ATOM     29 HD11 LEU     3      35.183  50.622  27.706  1.00  0.00           H  
ATOM     30 HD12 LEU     3      35.566  51.937  26.569  1.00  0.00           H  
ATOM     31 HD13 LEU     3      35.217  52.308  28.274  1.00  0.00           H  
ATOM     32  CD2 LEU     3      33.084  51.044  25.808  1.00  0.00           C  
ATOM     33 HD21 LEU     3      32.051  51.273  25.546  1.00  0.00           H  
ATOM     34 HD22 LEU     3      33.741  51.353  24.995  1.00  0.00           H  
ATOM     35 HD23 LEU     3      33.187  49.971  25.970  1.00  0.00           H  
ATOM     36  C   LEU     3      30.245  51.096  29.257  1.00  0.00           C  
ATOM     37  O   LEU     3      29.997  51.736  30.285  1.00  0.00           O  
ATOM     38  N   PRO     4      29.876  49.797  29.089  1.00  0.00           N  
ATOM     39  CD  PRO     4      29.980  49.028  27.847  1.00  0.00           C  
ATOM     40  HD2 PRO     4      31.015  48.716  27.711  1.00  0.00           H  
ATOM     41  HD3 PRO     4      29.680  49.662  27.013  1.00  0.00           H  
ATOM     42  CG  PRO     4      29.036  47.851  28.050  1.00  0.00           C  
ATOM     43  HG2 PRO     4      29.351  46.993  27.456  1.00  0.00           H  
ATOM     44  HG3 PRO     4      28.014  48.122  27.782  1.00  0.00           H  
ATOM     45  CB  PRO     4      29.149  47.568  29.539  1.00  0.00           C  
ATOM     46  HB2 PRO     4      30.008  46.920  29.710  1.00  0.00           H  
ATOM     47  HB3 PRO     4      28.255  47.104  29.956  1.00  0.00           H  
ATOM     48  CA  PRO     4      29.387  48.938  30.200  1.00  0.00           C  
ATOM     49  HA  PRO     4      28.449  49.350  30.572  1.00  0.00           H  
ATOM     50  C   PRO     4      30.415  48.876  31.353  1.00  0.00           C  
ATOM     51  O   PRO     4      31.592  48.622  31.088  1.00  0.00           O  
ATOM     52  N   HID     5      29.991  49.155  32.593  1.00  0.00           N  
ATOM     53  H   HID     5      29.005  49.305  32.752  1.00  0.00           H  
ATOM     54  CA  HID     5      30.913  49.341  33.719  1.00  0.00           C  
ATOM     55  HA  HID     5      31.731  48.624  33.656  1.00  0.00           H  
ATOM     56  CB  HID     5      31.506  50.776  33.683  1.00  0.00           C  
ATOM     57  HB2 HID     5      32.278  50.870  34.446  1.00  0.00           H  
ATOM     58  HB3 HID     5      31.943  50.955  32.701  1.00  0.00           H  
ATOM     59  CG  HID     5      30.517  51.896  33.927  1.00  0.00           C  
ATOM     60  ND1 HID     5      29.768  52.479  32.921  1.00  0.00           N  
ATOM     61  HD1 HID     5      29.797  52.239  31.940  1.00  0.00           H  
ATOM     62  CE1 HID     5      28.999  53.416  33.476  1.00  0.00           C  
ATOM     63  HE1 HID     5      28.339  53.962  32.801  1.00  0.00           H  
ATOM     64  NE2 HID     5      29.181  53.518  34.789  1.00  0.00           N  
ATOM     65  CD2 HID     5      30.152  52.555  35.081  1.00  0.00           C  
ATOM     66  HD2 HID     5      30.500  52.426  36.105  1.00  0.00           H  
ATOM     67  C   HID     5      30.261  49.055  35.086  1.00  0.00           C  
ATOM     68  O   HID     5      29.033  48.982  35.177  1.00  0.00           O  
ATOM     69  N   LEU     6      31.101  48.966  36.129  1.00  0.00           N  
ATOM     70  H   LEU     6      32.043  48.687  35.896  1.00  0.00           H  
ATOM     71  CA  LEU     6      30.726  49.036  37.545  1.00  0.00           C  
ATOM     72  HA  LEU     6      29.852  49.678  37.651  1.00  0.00           H  
ATOM     73  CB  LEU     6      30.386  47.636  38.122  1.00  0.00           C  
ATOM     74  HB2 LEU     6      29.889  47.907  39.053  1.00  0.00           H  
ATOM     75  HB3 LEU     6      29.673  47.145  37.460  1.00  0.00           H  
ATOM     76  CG  LEU     6      31.558  46.671  38.425  1.00  0.00           C  
ATOM     77  HG  LEU     6      32.243  46.708  37.578  1.00  0.00           H  
ATOM     78  CD1 LEU     6      32.321  47.029  39.721  1.00  0.00           C  
ATOM     79 HD11 LEU     6      31.636  46.992  40.568  1.00  0.00           H  
ATOM     80 HD12 LEU     6      33.129  46.315  39.876  1.00  0.00           H  
ATOM     81 HD13 LEU     6      32.735  48.033  39.633  1.00  0.00           H  
ATOM     82  CD2 LEU     6      31.066  45.208  38.462  1.00  0.00           C  
ATOM     83 HD21 LEU     6      30.634  44.945  37.496  1.00  0.00           H  
ATOM     84 HD22 LEU     6      31.905  44.547  38.676  1.00  0.00           H  
ATOM     85 HD23 LEU     6      30.310  45.098  39.239  1.00  0.00           H  
ATOM     86  C   LEU     6      31.790  49.848  38.304  1.00  0.00           C  
ATOM     87  O   LEU     6      32.923  49.958  37.831  1.00  0.00           O  
ATOM     88  N   VAL     7      31.398  50.425  39.446  1.00  0.00           N  
ATOM     89  H   VAL     7      30.425  50.324  39.697  1.00  0.00           H  
ATOM     90  CA  VAL     7      32.269  51.189  40.338  1.00  0.00           C  
ATOM     91  HA  VAL     7      33.235  51.403  39.881  1.00  0.00           H  
ATOM     92  CB  VAL     7      31.607  52.535  40.757  1.00  0.00           C  
ATOM     93  HB  VAL     7      30.643  52.298  41.207  1.00  0.00           H  
ATOM     94  CG1 VAL     7      32.451  53.354  41.753  1.00  0.00           C  
ATOM     95 HG11 VAL     7      33.415  53.592  41.303  1.00  0.00           H  
ATOM     96 HG12 VAL     7      31.928  54.278  41.999  1.00  0.00           H  
ATOM     97 HG13 VAL     7      32.608  52.772  42.661  1.00  0.00           H  
ATOM     98  CG2 VAL     7      31.301  53.404  39.522  1.00  0.00           C  
ATOM     99 HG21 VAL     7      30.619  52.869  38.860  1.00  0.00           H  
ATOM    100 HG22 VAL     7      30.839  54.339  39.840  1.00  0.00           H  
ATOM    101 HG23 VAL     7      32.227  53.620  38.990  1.00  0.00           H  
ATOM    102  C   VAL     7      32.524  50.317  41.575  1.00  0.00           C  
ATOM    103  O   VAL     7      31.564  49.922  42.245  1.00  0.00           O  
ATOM    104  N   ASN     8      33.794  49.990  41.827  1.00  0.00           N  
ATOM    105  H   ASN     8      34.480  50.206  41.118  1.00  0.00           H  
ATOM    106  CA  ASN     8      34.202  49.152  42.954  1.00  0.00           C  
ATOM    107  HA  ASN     8      33.435  48.400  43.140  1.00  0.00           H  
ATOM    108  CB  ASN     8      35.541  48.433  42.670  1.00  0.00           C  
ATOM    109  HB2 ASN     8      35.545  47.550  43.309  1.00  0.00           H  
ATOM    110  HB3 ASN     8      35.470  48.125  41.627  1.00  0.00           H  
ATOM    111  CG  ASN     8      36.859  49.188  42.870  1.00  0.00           C  
ATOM    112  OD1 ASN     8      36.900  50.350  43.264  1.00  0.00           O  
ATOM    113  ND2 ASN     8      37.968  48.509  42.609  1.00  0.00           N  
ATOM    114 HD21 ASN     8      38.867  48.954  42.722  1.00  0.00           H  
ATOM    115 HD22 ASN     8      37.908  47.550  42.298  1.00  0.00           H  
ATOM    116  C   ASN     8      34.147  49.901  44.304  1.00  0.00           C  
ATOM    117  O   ASN     8      33.900  51.110  44.339  1.00  0.00           O  
ATOM    118  N   ALA     9      34.389  49.177  45.406  1.00  0.00           N  
ATOM    119  H   ALA     9      34.543  48.187  45.279  1.00  0.00           H  
ATOM    120  CA  ALA     9      34.357  49.707  46.774  1.00  0.00           C  
ATOM    121  HA  ALA     9      33.371  50.149  46.920  1.00  0.00           H  
ATOM    122  CB  ALA     9      34.526  48.548  47.764  1.00  0.00           C  
ATOM    123  HB1 ALA     9      35.512  48.101  47.636  1.00  0.00           H  
ATOM    124  HB2 ALA     9      34.426  48.922  48.783  1.00  0.00           H  
ATOM    125  HB3 ALA     9      33.760  47.796  47.577  1.00  0.00           H  
ATOM    126  C   ALA     9      35.403  50.814  47.048  1.00  0.00           C  
ATOM    127  O   ALA     9      35.181  51.634  47.940  1.00  0.00           O  
ATOM    128  N   ASP    10      36.494  50.843  46.268  1.00  0.00           N  
ATOM    129  H   ASP    10      36.673  49.994  45.750  1.00  0.00           H  
ATOM    130  CA  ASP    10      37.530  51.889  46.273  1.00  0.00           C  
ATOM    131  HA  ASP    10      37.477  52.413  47.227  1.00  0.00           H  
ATOM    132  CB  ASP    10      38.970  51.347  46.085  1.00  0.00           C  
ATOM    133  HB2 ASP    10      38.874  50.627  45.272  1.00  0.00           H  
ATOM    134  HB3 ASP    10      39.653  52.142  45.786  1.00  0.00           H  
ATOM    135  CG  ASP    10      39.517  50.645  47.324  1.00  0.00           C  
ATOM    136  OD1 ASP    10      39.676  51.322  48.362  1.00  0.00           O  
ATOM    137  OD2 ASP    10      39.866  49.451  47.233  1.00  0.00           O  
ATOM    138  C   ASP    10      37.228  53.069  45.344  1.00  0.00           C  
ATOM    139  O   ASP    10      38.028  54.005  45.273  1.00  0.00           O  
ATOM    140  N   GLY    11      36.067  53.058  44.684  1.00  0.00           N  
ATOM    141  H   GLY    11      35.472  52.248  44.780  1.00  0.00           H  
ATOM    142  CA  GLY    11      35.614  54.150  43.834  1.00  0.00           C  
ATOM    143  HA2 GLY    11      34.525  54.123  43.782  1.00  0.00           H  
ATOM    144  HA3 GLY    11      35.932  55.093  44.278  1.00  0.00           H  
ATOM    145  C   GLY    11      36.184  54.049  42.415  1.00  0.00           C  
ATOM    146  O   GLY    11      36.060  55.009  41.656  1.00  0.00           O  
ATOM    147  N   GLN    12      36.817  52.925  42.058  1.00  0.00           N  
ATOM    148  H   GLN    12      36.875  52.185  42.743  1.00  0.00           H  
ATOM    149  CA  GLN    12      37.461  52.724  40.770  1.00  0.00           C  
ATOM    150  HA  GLN    12      37.784  53.683  40.365  1.00  0.00           H  
ATOM    151  CB  GLN    12      38.696  51.811  40.921  1.00  0.00           C  
ATOM    152  HB2 GLN    12      38.328  50.820  41.188  1.00  0.00           H  
ATOM    153  HB3 GLN    12      39.181  51.767  39.946  1.00  0.00           H  
ATOM    154  CG  GLN    12      39.713  52.285  41.980  1.00  0.00           C  
ATOM    155  HG2 GLN    12      40.154  53.216  41.623  1.00  0.00           H  
ATOM    156  HG3 GLN    12      39.215  52.461  42.933  1.00  0.00           H  
ATOM    157  CD  GLN    12      40.830  51.266  42.194  1.00  0.00           C  
ATOM    158  OE1 GLN    12      40.572  50.105  42.498  1.00  0.00           O  
ATOM    159  NE2 GLN    12      42.082  51.689  42.073  1.00  0.00           N  
ATOM    160 HE21 GLN    12      42.845  51.042  42.208  1.00  0.00           H  
ATOM    161 HE22 GLN    12      42.265  52.656  41.846  1.00  0.00           H  
ATOM    162  C   GLN    12      36.477  52.120  39.769  1.00  0.00           C  
ATOM    163  O   GLN    12      35.720  51.213  40.124  1.00  0.00           O  
ATOM    164  N   TYR    13      36.525  52.615  38.533  1.00  0.00           N  
ATOM    165  H   TYR    13      37.086  53.439  38.369  1.00  0.00           H  
ATOM    166  CA  TYR    13      35.731  52.092  37.432  1.00  0.00           C  
ATOM    167  HA  TYR    13      34.756  51.776  37.804  1.00  0.00           H  
ATOM    168  CB  TYR    13      35.518  53.164  36.342  1.00  0.00           C  
ATOM    169  HB2 TYR    13      36.483  53.642  36.176  1.00  0.00           H  
ATOM    170  HB3 TYR    13      35.218  52.631  35.440  1.00  0.00           H  
ATOM    171  CG  TYR    13      34.477  54.225  36.674  1.00  0.00           C  
ATOM    172  CD1 TYR    13      34.759  55.240  37.612  1.00  0.00           C  
ATOM    173  HD1 TYR    13      35.731  55.265  38.103  1.00  0.00           H  
ATOM    174  CE1 TYR    13      33.792  56.218  37.915  1.00  0.00           C  
ATOM    175  HE1 TYR    13      34.015  56.994  38.647  1.00  0.00           H  
ATOM    176  CZ  TYR    13      32.538  56.193  37.276  1.00  0.00           C  
ATOM    177  OH  TYR    13      31.607  57.146  37.571  1.00  0.00           O  
ATOM    178  HH  TYR    13      31.913  57.780  38.224  1.00  0.00           H  
ATOM    179  CE2 TYR    13      32.252  55.185  36.334  1.00  0.00           C  
ATOM    180  HE2 TYR    13      31.283  55.166  35.835  1.00  0.00           H  
ATOM    181  CD2 TYR    13      33.217  54.203  36.037  1.00  0.00           C  
ATOM    182  HD2 TYR    13      32.993  53.421  35.312  1.00  0.00           H  
ATOM    183  C   TYR    13      36.356  50.821  36.856  1.00  0.00           C  
ATOM    184  O   TYR    13      37.505  50.841  36.400  1.00  0.00           O  
ATOM    185  N   LEU    14      35.552  49.757  36.850  1.00  0.00           N  
ATOM    186  H   LEU    14      34.689  49.828  37.369  1.00  0.00           H  
ATOM    187  CA  LEU    14      35.846  48.509  36.174  1.00  0.00           C  
ATOM    188  HA  LEU    14      36.914  48.448  35.965  1.00  0.00           H  
ATOM    189  CB  LEU    14      35.446  47.305  37.049  1.00  0.00           C  
ATOM    190  HB2 LEU    14      34.379  47.477  37.194  1.00  0.00           H  
ATOM    191  HB3 LEU    14      35.592  46.371  36.506  1.00  0.00           H  
ATOM    192  CG  LEU    14      36.144  47.216  38.422  1.00  0.00           C  
ATOM    193  HG  LEU    14      35.909  48.108  39.003  1.00  0.00           H  
ATOM    194  CD1 LEU    14      35.655  45.966  39.179  1.00  0.00           C  
ATOM    195 HD11 LEU    14      35.889  45.074  38.598  1.00  0.00           H  
ATOM    196 HD12 LEU    14      36.152  45.910  40.147  1.00  0.00           H  
ATOM    197 HD13 LEU    14      34.577  46.029  39.327  1.00  0.00           H  
ATOM    198  CD2 LEU    14      37.683  47.258  38.329  1.00  0.00           C  
ATOM    199 HD21 LEU    14      37.994  48.193  37.863  1.00  0.00           H  
ATOM    200 HD22 LEU    14      38.110  47.191  39.329  1.00  0.00           H  
ATOM    201 HD23 LEU    14      38.034  46.419  37.728  1.00  0.00           H  
ATOM    202  C   LEU    14      35.077  48.481  34.846  1.00  0.00           C  
ATOM    203  O   LEU    14      33.892  48.820  34.832  1.00  0.00           O  
ATOM    204  N   PHE    15      35.748  48.077  33.763  1.00  0.00           N  
ATOM    205  H   PHE    15      36.755  48.038  33.832  1.00  0.00           H  
ATOM    206  CA  PHE    15      35.130  47.812  32.461  1.00  0.00           C  
ATOM    207  HA  PHE    15      34.326  48.525  32.274  1.00  0.00           H  
ATOM    208  CB  PHE    15      36.185  47.955  31.344  1.00  0.00           C  
ATOM    209  HB2 PHE    15      36.398  49.024  31.346  1.00  0.00           H  
ATOM    210  HB3 PHE    15      37.111  47.400  31.489  1.00  0.00           H  
ATOM    211  CG  PHE    15      35.688  47.614  29.950  1.00  0.00           C  
ATOM    212  CD1 PHE    15      34.850  48.507  29.249  1.00  0.00           C  
ATOM    213  HD1 PHE    15      34.630  49.491  29.664  1.00  0.00           H  
ATOM    214  CE1 PHE    15      34.304  48.131  28.027  1.00  0.00           C  
ATOM    215  HE1 PHE    15      33.679  48.836  27.478  1.00  0.00           H  
ATOM    216  CZ  PHE    15      34.549  46.871  27.506  1.00  0.00           C  
ATOM    217  HZ  PHE    15      34.111  46.580  26.551  1.00  0.00           H  
ATOM    218  CE2 PHE    15      35.351  45.981  28.200  1.00  0.00           C  
ATOM    219  HE2 PHE    15      35.536  44.994  27.776  1.00  0.00           H  
ATOM    220  CD2 PHE    15      35.915  46.330  29.416  1.00  0.00           C  
ATOM    221  HD2 PHE    15      36.532  45.612  29.956  1.00  0.00           H  
ATOM    222  C   PHE    15      34.424  46.448  32.467  1.00  0.00           C  
ATOM    223  O   PHE    15      35.038  45.497  32.946  1.00  0.00           O  
ATOM    224  N   CYS    16      33.181  46.375  31.963  1.00  0.00           N  
ATOM    225  H   CYS    16      32.773  47.235  31.626  1.00  0.00           H  
ATOM    226  CA  CYS    16      32.349  45.168  31.972  1.00  0.00           C  
ATOM    227  HA  CYS    16      32.906  44.364  32.453  1.00  0.00           H  
ATOM    228  CB  CYS    16      31.019  45.366  32.726  1.00  0.00           C  
ATOM    229  HB2 CYS    16      30.473  46.244  32.380  1.00  0.00           H  
ATOM    230  HB3 CYS    16      30.373  44.490  32.664  1.00  0.00           H  
ATOM    231  SG  CYS    16      31.336  45.634  34.496  1.00  0.00           S  
ATOM    232  HG  CYS    16      30.060  45.764  34.847  1.00  0.00           H  
ATOM    233  C   CYS    16      32.088  44.637  30.554  1.00  0.00           C  
ATOM    234  O   CYS    16      32.017  45.411  29.600  1.00  0.00           O  
ATOM    235  N   ARG    17      31.902  43.315  30.456  1.00  0.00           N  
ATOM    236  H   ARG    17      32.094  42.790  31.297  1.00  0.00           H  
ATOM    237  CA  ARG    17      31.558  42.579  29.244  1.00  0.00           C  
ATOM    238  HA  ARG    17      31.173  43.256  28.481  1.00  0.00           H  
ATOM    239  CB  ARG    17      32.835  41.886  28.695  1.00  0.00           C  
ATOM    240  HB2 ARG    17      33.554  41.819  29.511  1.00  0.00           H  
ATOM    241  HB3 ARG    17      32.556  40.883  28.373  1.00  0.00           H  
ATOM    242  CG  ARG    17      33.470  42.648  27.512  1.00  0.00           C  
ATOM    243  HG2 ARG    17      32.734  42.637  26.708  1.00  0.00           H  
ATOM    244  HG3 ARG    17      33.621  43.673  27.851  1.00  0.00           H  
ATOM    245  CD  ARG    17      34.807  42.075  26.993  1.00  0.00           C  
ATOM    246  HD2 ARG    17      34.760  40.989  27.071  1.00  0.00           H  
ATOM    247  HD3 ARG    17      34.910  42.359  25.946  1.00  0.00           H  
ATOM    248  NE  ARG    17      35.992  42.551  27.731  1.00  0.00           N  
ATOM    249  HE  ARG    17      36.031  42.238  28.690  1.00  0.00           H  
ATOM    250  CZ  ARG    17      36.981  43.336  27.272  1.00  0.00           C  
ATOM    251  NH1 ARG    17      36.973  43.766  26.009  1.00  0.00           N  
ATOM    252 HH11 ARG    17      36.218  43.500  25.393  1.00  0.00           H  
ATOM    253 HH12 ARG    17      37.721  44.356  25.675  1.00  0.00           H  
ATOM    254  NH2 ARG    17      37.995  43.695  28.064  1.00  0.00           N  
ATOM    255 HH21 ARG    17      38.022  43.374  29.021  1.00  0.00           H  
ATOM    256 HH22 ARG    17      38.730  44.286  27.702  1.00  0.00           H  
ATOM    257  C   ARG    17      30.406  41.615  29.545  1.00  0.00           C  
ATOM    258  O   ARG    17      30.348  41.056  30.642  1.00  0.00           O  
ATOM    259  N   TYR    18      29.508  41.463  28.562  1.00  0.00           N  
ATOM    260  H   TYR    18      29.701  41.960  27.704  1.00  0.00           H  
ATOM    261  CA  TYR    18      28.295  40.655  28.636  1.00  0.00           C  
ATOM    262  HA  TYR    18      28.380  39.935  29.449  1.00  0.00           H  
ATOM    263  CB  TYR    18      27.063  41.552  28.897  1.00  0.00           C  
ATOM    264  HB2 TYR    18      27.016  42.215  28.033  1.00  0.00           H  
ATOM    265  HB3 TYR    18      26.192  40.897  28.898  1.00  0.00           H  
ATOM    266  CG  TYR    18      27.075  42.381  30.172  1.00  0.00           C  
ATOM    267  CD1 TYR    18      27.039  41.748  31.433  1.00  0.00           C  
ATOM    268  HD1 TYR    18      27.023  40.660  31.494  1.00  0.00           H  
ATOM    269  CE1 TYR    18      27.023  42.520  32.612  1.00  0.00           C  
ATOM    270  HE1 TYR    18      27.019  42.027  33.584  1.00  0.00           H  
ATOM    271  CZ  TYR    18      27.027  43.927  32.535  1.00  0.00           C  
ATOM    272  OH  TYR    18      26.981  44.674  33.675  1.00  0.00           O  
ATOM    273  HH  TYR    18      26.948  44.140  34.472  1.00  0.00           H  
ATOM    274  CE2 TYR    18      27.063  44.560  31.278  1.00  0.00           C  
ATOM    275  HE2 TYR    18      27.067  45.648  31.218  1.00  0.00           H  
ATOM    276  CD2 TYR    18      27.093  43.790  30.100  1.00  0.00           C  
ATOM    277  HD2 TYR    18      27.130  44.282  29.128  1.00  0.00           H  
ATOM    278  C   TYR    18      28.106  39.911  27.319  1.00  0.00           C  
ATOM    279  O   TYR    18      28.235  40.522  26.256  1.00  0.00           O  
ATOM    280  N   TRP    19      27.730  38.637  27.423  1.00  0.00           N  
ATOM    281  H   TRP    19      27.858  38.188  28.319  1.00  0.00           H  
ATOM    282  CA  TRP    19      27.244  37.835  26.315  1.00  0.00           C  
ATOM    283  HA  TRP    19      27.011  38.492  25.476  1.00  0.00           H  
ATOM    284  CB  TRP    19      28.285  36.793  25.852  1.00  0.00           C  
ATOM    285  HB2 TRP    19      28.450  36.097  26.674  1.00  0.00           H  
ATOM    286  HB3 TRP    19      27.869  36.255  25.000  1.00  0.00           H  
ATOM    287  CG  TRP    19      29.641  37.289  25.428  1.00  0.00           C  
ATOM    288  CD1 TRP    19      30.043  37.449  24.146  1.00  0.00           C  
ATOM    289  HD1 TRP    19      29.313  37.236  23.364  1.00  0.00           H  
ATOM    290  NE1 TRP    19      31.360  37.869  24.118  1.00  0.00           N  
ATOM    291  HE1 TRP    19      31.867  38.023  23.258  1.00  0.00           H  
ATOM    292  CE2 TRP    19      31.872  38.023  25.389  1.00  0.00           C  
ATOM    293  CZ2 TRP    19      33.138  38.390  25.880  1.00  0.00           C  
ATOM    294  HZ2 TRP    19      33.900  38.631  25.139  1.00  0.00           H  
ATOM    295  CH2 TRP    19      33.353  38.427  27.271  1.00  0.00           C  
ATOM    296  HH2 TRP    19      34.329  38.682  27.684  1.00  0.00           H  
ATOM    297  CZ3 TRP    19      32.295  38.131  28.152  1.00  0.00           C  
ATOM    298  HZ3 TRP    19      32.423  38.165  29.234  1.00  0.00           H  
ATOM    299  CE3 TRP    19      31.027  37.779  27.647  1.00  0.00           C  
ATOM    300  HE3 TRP    19      30.270  37.551  28.397  1.00  0.00           H  
ATOM    301  CD2 TRP    19      30.783  37.691  26.253  1.00  0.00           C  
ATOM    302  C   TRP    19      25.915  37.213  26.779  1.00  0.00           C  
ATOM    303  O   TRP    19      25.911  36.174  27.443  1.00  0.00           O  
ATOM    304  N   LYS    20      24.814  37.923  26.494  1.00  0.00           N  
ATOM    305  H   LYS    20      24.963  38.763  25.953  1.00  0.00           H  
ATOM    306  CA  LYS    20      23.443  37.586  26.891  1.00  0.00           C  
ATOM    307  HA  LYS    20      23.431  36.949  27.775  1.00  0.00           H  
ATOM    308  CB  LYS    20      22.720  38.912  27.227  1.00  0.00           C  
ATOM    309  HB2 LYS    20      22.871  39.588  26.385  1.00  0.00           H  
ATOM    310  HB3 LYS    20      21.658  38.688  27.326  1.00  0.00           H  
ATOM    311  CG  LYS    20      23.227  39.581  28.520  1.00  0.00           C  
ATOM    312  HG2 LYS    20      22.943  38.940  29.355  1.00  0.00           H  
ATOM    313  HG3 LYS    20      24.314  39.636  28.458  1.00  0.00           H  
ATOM    314  CD  LYS    20      22.655  40.991  28.739  1.00  0.00           C  
ATOM    315  HD2 LYS    20      22.998  41.622  27.919  1.00  0.00           H  
ATOM    316  HD3 LYS    20      21.567  40.919  28.710  1.00  0.00           H  
ATOM    317  CE  LYS    20      23.094  41.610  30.083  1.00  0.00           C  
ATOM    318  HE2 LYS    20      22.705  40.984  30.886  1.00  0.00           H  
ATOM    319  HE3 LYS    20      24.183  41.607  30.116  1.00  0.00           H  
ATOM    320  NZ  LYS    20      22.601  42.989  30.253  1.00  0.00           N  
ATOM    321  HZ1 LYS    20      21.591  42.992  30.223  1.00  0.00           H  
ATOM    322  HZ2 LYS    20      22.912  43.351  31.143  1.00  0.00           H  
ATOM    323  HZ3 LYS    20      22.961  43.570  29.509  1.00  0.00           H  
ATOM    324  C   LYS    20      22.735  36.869  25.728  1.00  0.00           C  
ATOM    325  O   LYS    20      22.712  37.425  24.626  1.00  0.00           O  
ATOM    326  N   PRO    21      22.187  35.658  25.972  1.00  0.00           N  
ATOM    327  CD  PRO    21      22.187  34.935  27.248  1.00  0.00           C  
ATOM    328  HD2 PRO    21      21.813  35.607  28.021  1.00  0.00           H  
ATOM    329  HD3 PRO    21      23.213  34.651  27.479  1.00  0.00           H  
ATOM    330  CG  PRO    21      21.284  33.727  27.037  1.00  0.00           C  
ATOM    331  HG2 PRO    21      20.261  33.945  27.346  1.00  0.00           H  
ATOM    332  HG3 PRO    21      21.654  32.862  27.588  1.00  0.00           H  
ATOM    333  CB  PRO    21      21.372  33.493  25.538  1.00  0.00           C  
ATOM    334  HB2 PRO    21      20.468  33.008  25.169  1.00  0.00           H  
ATOM    335  HB3 PRO    21      22.241  32.891  25.274  1.00  0.00           H  
ATOM    336  CA  PRO    21      21.500  34.899  24.921  1.00  0.00           C  
ATOM    337  HA  PRO    21      22.154  34.885  24.049  1.00  0.00           H  
ATOM    338  C   PRO    21      20.124  35.491  24.523  1.00  0.00           C  
ATOM    339  O   PRO    21      19.579  36.334  25.237  1.00  0.00           O  
ATOM    340  N   THR    22      19.585  35.038  23.382  1.00  0.00           N  
ATOM    341  H   THR    22      20.135  34.375  22.855  1.00  0.00           H  
ATOM    342  CA  THR    22      18.287  35.458  22.833  1.00  0.00           C  
ATOM    343  HA  THR    22      18.171  36.538  22.925  1.00  0.00           H  
ATOM    344  CB  THR    22      18.223  35.079  21.328  1.00  0.00           C  
ATOM    345  HB  THR    22      17.207  35.260  20.977  1.00  0.00           H  
ATOM    346  CG2 THR    22      19.211  35.893  20.478  1.00  0.00           C  
ATOM    347 HG21 THR    22      20.227  35.712  20.828  1.00  0.00           H  
ATOM    348 HG22 THR    22      19.127  35.591  19.434  1.00  0.00           H  
ATOM    349 HG23 THR    22      18.980  36.954  20.568  1.00  0.00           H  
ATOM    350  OG1 THR    22      18.543  33.706  21.131  1.00  0.00           O  
ATOM    351  HG1 THR    22      18.496  33.498  20.195  1.00  0.00           H  
ATOM    352  C   THR    22      17.089  34.829  23.562  1.00  0.00           C  
ATOM    353  O   THR    22      16.012  35.429  23.593  1.00  0.00           O  
ATOM    354  N   GLY    23      17.302  33.655  24.156  1.00  0.00           N  
ATOM    355  H   GLY    23      18.204  33.220  24.025  1.00  0.00           H  
ATOM    356  CA  GLY    23      16.320  32.969  24.974  1.00  0.00           C  
ATOM    357  HA2 GLY    23      15.323  33.352  24.754  1.00  0.00           H  
ATOM    358  HA3 GLY    23      16.351  31.899  24.769  1.00  0.00           H  
ATOM    359  C   GLY    23      16.626  33.201  26.451  1.00  0.00           C  
ATOM    360  O   GLY    23      17.646  33.790  26.818  1.00  0.00           O  
ATOM    361  N   THR    24      15.728  32.711  27.304  1.00  0.00           N  
ATOM    362  H   THR    24      14.917  32.262  26.902  1.00  0.00           H  
ATOM    363  CA  THR    24      15.843  32.757  28.755  1.00  0.00           C  
ATOM    364  HA  THR    24      15.916  33.780  29.123  1.00  0.00           H  
ATOM    365  CB  THR    24      14.583  32.093  29.380  1.00  0.00           C  
ATOM    366  HB  THR    24      14.615  31.037  29.110  1.00  0.00           H  
ATOM    367  CG2 THR    24      14.478  32.229  30.910  1.00  0.00           C  
ATOM    368 HG21 THR    24      14.445  33.285  31.180  1.00  0.00           H  
ATOM    369 HG22 THR    24      13.569  31.737  31.257  1.00  0.00           H  
ATOM    370 HG23 THR    24      15.345  31.762  31.377  1.00  0.00           H  
ATOM    371  OG1 THR    24      13.413  32.665  28.807  1.00  0.00           O  
ATOM    372  HG1 THR    24      12.635  32.256  29.192  1.00  0.00           H  
ATOM    373  C   THR    24      17.080  31.985  29.268  1.00  0.00           C  
ATOM    374  O   THR    24      17.239  30.817  28.894  1.00  0.00           O  
ATOM    375  N   PRO    25      17.953  32.646  30.061  1.00  0.00           N  
ATOM    376  CD  PRO    25      17.868  34.036  30.521  1.00  0.00           C  
ATOM    377  HD2 PRO    25      16.869  34.206  30.923  1.00  0.00           H  
ATOM    378  HD3 PRO    25      18.031  34.693  29.666  1.00  0.00           H  
ATOM    379  CG  PRO    25      18.956  34.176  31.578  1.00  0.00           C  
ATOM    380  HG2 PRO    25      18.564  33.953  32.570  1.00  0.00           H  
ATOM    381  HG3 PRO    25      19.376  35.182  31.571  1.00  0.00           H  
ATOM    382  CB  PRO    25      19.993  33.152  31.147  1.00  0.00           C  
ATOM    383  HB2 PRO    25      20.572  32.783  31.993  1.00  0.00           H  
ATOM    384  HB3 PRO    25      20.667  33.575  30.403  1.00  0.00           H  
ATOM    385  CA  PRO    25      19.182  32.001  30.526  1.00  0.00           C  
ATOM    386  HA  PRO    25      19.707  31.630  29.645  1.00  0.00           H  
ATOM    387  C   PRO    25      18.941  30.841  31.504  1.00  0.00           C  
ATOM    388  O   PRO    25      18.091  30.946  32.388  1.00  0.00           O  
ATOM    389  N   LYS    26      19.688  29.752  31.305  1.00  0.00           N  
ATOM    390  H   LYS    26      20.274  29.744  30.483  1.00  0.00           H  
ATOM    391  CA  LYS    26      19.627  28.542  32.125  1.00  0.00           C  
ATOM    392  HA  LYS    26      18.649  28.445  32.596  1.00  0.00           H  
ATOM    393  CB  LYS    26      19.861  27.316  31.216  1.00  0.00           C  
ATOM    394  HB2 LYS    26      20.788  27.469  30.664  1.00  0.00           H  
ATOM    395  HB3 LYS    26      19.956  26.433  31.847  1.00  0.00           H  
ATOM    396  CG  LYS    26      18.698  27.114  30.222  1.00  0.00           C  
ATOM    397  HG2 LYS    26      17.817  26.862  30.812  1.00  0.00           H  
ATOM    398  HG3 LYS    26      18.539  28.070  29.722  1.00  0.00           H  
ATOM    399  CD  LYS    26      18.939  26.020  29.170  1.00  0.00           C  
ATOM    400  HD2 LYS    26      19.846  26.265  28.618  1.00  0.00           H  
ATOM    401  HD3 LYS    26      19.073  25.069  29.685  1.00  0.00           H  
ATOM    402  CE  LYS    26      17.753  25.909  28.187  1.00  0.00           C  
ATOM    403  HE2 LYS    26      16.983  25.300  28.661  1.00  0.00           H  
ATOM    404  HE3 LYS    26      17.367  26.914  28.016  1.00  0.00           H  
ATOM    405  NZ  LYS    26      18.131  25.305  26.901  1.00  0.00           N  
ATOM    406  HZ1 LYS    26      18.488  24.374  27.058  1.00  0.00           H  
ATOM    407  HZ2 LYS    26      17.320  25.258  26.300  1.00  0.00           H  
ATOM    408  HZ3 LYS    26      18.844  25.869  26.461  1.00  0.00           H  
ATOM    409  C   LYS    26      20.601  28.601  33.315  1.00  0.00           C  
ATOM    410  O   LYS    26      20.385  27.881  34.291  1.00  0.00           O  
ATOM    411  N   ALA    27      21.620  29.469  33.242  1.00  0.00           N  
ATOM    412  H   ALA    27      21.745  29.940  32.357  1.00  0.00           H  
ATOM    413  CA  ALA    27      22.586  29.724  34.304  1.00  0.00           C  
ATOM    414  HA  ALA    27      22.036  29.935  35.221  1.00  0.00           H  
ATOM    415  CB  ALA    27      23.484  28.490  34.540  1.00  0.00           C  
ATOM    416  HB1 ALA    27      24.047  28.272  33.633  1.00  0.00           H  
ATOM    417  HB2 ALA    27      24.176  28.695  35.357  1.00  0.00           H  
ATOM    418  HB3 ALA    27      22.863  27.632  34.797  1.00  0.00           H  
ATOM    419  C   ALA    27      23.440  30.967  33.986  1.00  0.00           C  
ATOM    420  O   ALA    27      23.409  31.472  32.858  1.00  0.00           O  
ATOM    421  N   LEU    28      24.184  31.420  35.000  1.00  0.00           N  
ATOM    422  H   LEU    28      24.061  30.925  35.871  1.00  0.00           H  
ATOM    423  CA  LEU    28      25.129  32.536  34.964  1.00  0.00           C  
ATOM    424  HA  LEU    28      25.004  33.123  34.054  1.00  0.00           H  
ATOM    425  CB  LEU    28      24.847  33.451  36.187  1.00  0.00           C  
ATOM    426  HB2 LEU    28      25.024  32.768  37.018  1.00  0.00           H  
ATOM    427  HB3 LEU    28      25.572  34.264  36.225  1.00  0.00           H  
ATOM    428  CG  LEU    28      23.414  34.033  36.293  1.00  0.00           C  
ATOM    429  HG  LEU    28      22.699  33.212  36.238  1.00  0.00           H  
ATOM    430  CD1 LEU    28      23.220  34.797  37.622  1.00  0.00           C  
ATOM    431 HD11 LEU    28      23.934  35.619  37.677  1.00  0.00           H  
ATOM    432 HD12 LEU    28      22.206  35.194  37.669  1.00  0.00           H  
ATOM    433 HD13 LEU    28      23.382  34.118  38.459  1.00  0.00           H  
ATOM    434  CD2 LEU    28      23.048  34.909  35.080  1.00  0.00           C  
ATOM    435 HD21 LEU    28      23.103  34.312  34.170  1.00  0.00           H  
ATOM    436 HD22 LEU    28      22.035  35.293  35.201  1.00  0.00           H  
ATOM    437 HD23 LEU    28      23.746  35.743  35.009  1.00  0.00           H  
ATOM    438  C   LEU    28      26.548  31.978  35.027  1.00  0.00           C  
ATOM    439  O   LEU    28      26.774  30.993  35.734  1.00  0.00           O  
ATOM    440  N   ILE    29      27.490  32.622  34.337  1.00  0.00           N  
ATOM    441  H   ILE    29      27.217  33.318  33.658  1.00  0.00           H  
ATOM    442  CA  ILE    29      28.890  32.237  34.405  1.00  0.00           C  
ATOM    443  HA  ILE    29      29.213  31.905  35.391  1.00  0.00           H  
ATOM    444  CB  ILE    29      29.277  31.161  33.341  1.00  0.00           C  
ATOM    445  HB  ILE    29      28.717  30.259  33.587  1.00  0.00           H  
ATOM    446  CG2 ILE    29      28.986  31.563  31.882  1.00  0.00           C  
ATOM    447 HG21 ILE    29      29.545  32.465  31.634  1.00  0.00           H  
ATOM    448 HG22 ILE    29      29.287  30.755  31.215  1.00  0.00           H  
ATOM    449 HG23 ILE    29      27.919  31.754  31.763  1.00  0.00           H  
ATOM    450  CG1 ILE    29      30.735  30.663  33.499  1.00  0.00           C  
ATOM    451 HG12 ILE    29      31.382  31.393  33.013  1.00  0.00           H  
ATOM    452 HG13 ILE    29      30.956  30.636  34.566  1.00  0.00           H  
ATOM    453  CD1 ILE    29      30.981  29.275  32.890  1.00  0.00           C  
ATOM    454 HD11 ILE    29      30.761  29.302  31.823  1.00  0.00           H  
ATOM    455 HD12 ILE    29      32.023  28.992  33.038  1.00  0.00           H  
ATOM    456 HD13 ILE    29      30.334  28.545  33.376  1.00  0.00           H  
ATOM    457  C   ILE    29      29.825  33.467  34.367  1.00  0.00           C  
ATOM    458  O   ILE    29      29.773  34.249  33.416  1.00  0.00           O  
ATOM    459  N   PHE    30      30.640  33.629  35.422  1.00  0.00           N  
ATOM    460  H   PHE    30      30.511  33.008  36.208  1.00  0.00           H  
ATOM    461  CA  PHE    30      31.631  34.702  35.539  1.00  0.00           C  
ATOM    462  HA  PHE    30      31.325  35.550  34.926  1.00  0.00           H  
ATOM    463  CB  PHE    30      31.764  35.173  37.003  1.00  0.00           C  
ATOM    464  HB2 PHE    30      30.776  35.597  37.185  1.00  0.00           H  
ATOM    465  HB3 PHE    30      31.988  34.433  37.771  1.00  0.00           H  
ATOM    466  CG  PHE    30      32.764  36.306  37.184  1.00  0.00           C  
ATOM    467  CD1 PHE    30      32.420  37.610  36.772  1.00  0.00           C  
ATOM    468  HD1 PHE    30      31.400  37.821  36.448  1.00  0.00           H  
ATOM    469  CE1 PHE    30      33.369  38.621  36.777  1.00  0.00           C  
ATOM    470  HE1 PHE    30      33.087  39.633  36.485  1.00  0.00           H  
ATOM    471  CZ  PHE    30      34.674  38.346  37.152  1.00  0.00           C  
ATOM    472  HZ  PHE    30      35.416  39.144  37.145  1.00  0.00           H  
ATOM    473  CE2 PHE    30      35.039  37.062  37.535  1.00  0.00           C  
ATOM    474  HE2 PHE    30      36.069  36.862  37.829  1.00  0.00           H  
ATOM    475  CD2 PHE    30      34.102  36.037  37.545  1.00  0.00           C  
ATOM    476  HD2 PHE    30      34.400  35.029  37.831  1.00  0.00           H  
ATOM    477  C   PHE    30      32.983  34.253  34.959  1.00  0.00           C  
ATOM    478  O   PHE    30      33.475  33.197  35.358  1.00  0.00           O  
ATOM    479  N   VAL    31      33.575  35.062  34.073  1.00  0.00           N  
ATOM    480  H   VAL    31      33.043  35.863  33.763  1.00  0.00           H  
ATOM    481  CA  VAL    31      34.890  34.829  33.475  1.00  0.00           C  
ATOM    482  HA  VAL    31      35.278  33.828  33.661  1.00  0.00           H  
ATOM    483  CB  VAL    31      34.838  35.064  31.941  1.00  0.00           C  
ATOM    484  HB  VAL    31      34.324  36.013  31.787  1.00  0.00           H  
ATOM    485  CG1 VAL    31      36.208  35.104  31.244  1.00  0.00           C  
ATOM    486 HG11 VAL    31      36.722  34.155  31.397  1.00  0.00           H  
ATOM    487 HG12 VAL    31      36.068  35.273  30.176  1.00  0.00           H  
ATOM    488 HG13 VAL    31      36.806  35.913  31.663  1.00  0.00           H  
ATOM    489  CG2 VAL    31      33.951  34.008  31.255  1.00  0.00           C  
ATOM    490 HG21 VAL    31      32.938  34.069  31.654  1.00  0.00           H  
ATOM    491 HG22 VAL    31      33.929  34.193  30.181  1.00  0.00           H  
ATOM    492 HG23 VAL    31      34.356  33.014  31.444  1.00  0.00           H  
ATOM    493  C   VAL    31      35.954  35.733  34.152  1.00  0.00           C  
ATOM    494  O   VAL    31      35.908  36.957  34.015  1.00  0.00           O  
ATOM    495  N   SER    32      36.896  35.095  34.856  1.00  0.00           N  
ATOM    496  H   SER    32      36.757  34.096  34.899  1.00  0.00           H  
ATOM    497  CA  SER    32      38.037  35.669  35.571  1.00  0.00           C  
ATOM    498  HA  SER    32      37.913  36.735  35.761  1.00  0.00           H  
ATOM    499  CB  SER    32      38.080  34.924  36.931  1.00  0.00           C  
ATOM    500  HB2 SER    32      37.059  34.911  37.312  1.00  0.00           H  
ATOM    501  HB3 SER    32      38.400  33.904  36.718  1.00  0.00           H  
ATOM    502  OG  SER    32      38.933  35.492  37.895  1.00  0.00           O  
ATOM    503  HG  SER    32      38.898  34.971  38.700  1.00  0.00           H  
ATOM    504  C   SER    32      39.277  35.444  34.683  1.00  0.00           C  
ATOM    505  O   SER    32      39.557  34.307  34.299  1.00  0.00           O  
ATOM    506  N   HID    33      39.978  36.514  34.312  1.00  0.00           N  
ATOM    507  H   HID    33      39.666  37.422  34.624  1.00  0.00           H  
ATOM    508  CA  HID    33      41.142  36.447  33.426  1.00  0.00           C  
ATOM    509  HA  HID    33      41.121  35.540  32.822  1.00  0.00           H  
ATOM    510  CB  HID    33      41.098  37.675  32.478  1.00  0.00           C  
ATOM    511  HB2 HID    33      41.886  37.510  31.743  1.00  0.00           H  
ATOM    512  HB3 HID    33      40.133  37.714  31.972  1.00  0.00           H  
ATOM    513  CG  HID    33      41.336  39.053  33.067  1.00  0.00           C  
ATOM    514  ND1 HID    33      42.569  39.485  33.529  1.00  0.00           N  
ATOM    515  HD1 HID    33      43.417  38.937  33.549  1.00  0.00           H  
ATOM    516  CE1 HID    33      42.441  40.741  33.939  1.00  0.00           C  
ATOM    517  HE1 HID    33      43.337  41.212  34.342  1.00  0.00           H  
ATOM    518  NE2 HID    33      41.211  41.208  33.779  1.00  0.00           N  
ATOM    519  CD2 HID    33      40.498  40.135  33.232  1.00  0.00           C  
ATOM    520  HD2 HID    33      39.437  40.244  33.006  1.00  0.00           H  
ATOM    521  C   HID    33      42.442  36.401  34.274  1.00  0.00           C  
ATOM    522  O   HID    33      42.416  36.667  35.478  1.00  0.00           O  
ATOM    523  N   GLY    34      43.573  36.074  33.643  1.00  0.00           N  
ATOM    524  H   GLY    34      43.499  35.878  32.655  1.00  0.00           H  
ATOM    525  CA  GLY    34      44.891  35.981  34.272  1.00  0.00           C  
ATOM    526  HA2 GLY    34      44.761  35.568  35.272  1.00  0.00           H  
ATOM    527  HA3 GLY    34      45.504  35.305  33.677  1.00  0.00           H  
ATOM    528  C   GLY    34      45.604  37.338  34.380  1.00  0.00           C  
ATOM    529  O   GLY    34      45.052  38.389  34.044  1.00  0.00           O  
ATOM    530  N   ALA    35      46.855  37.307  34.862  1.00  0.00           N  
ATOM    531  H   ALA    35      47.205  36.402  35.142  1.00  0.00           H  
ATOM    532  CA  ALA    35      47.715  38.473  35.056  1.00  0.00           C  
ATOM    533  HA  ALA    35      47.142  39.295  35.485  1.00  0.00           H  
ATOM    534  CB  ALA    35      48.865  38.123  36.014  1.00  0.00           C  
ATOM    535  HB1 ALA    35      49.453  37.307  35.594  1.00  0.00           H  
ATOM    536  HB2 ALA    35      49.502  38.996  36.151  1.00  0.00           H  
ATOM    537  HB3 ALA    35      48.456  37.817  36.977  1.00  0.00           H  
ATOM    538  C   ALA    35      48.248  38.951  33.715  1.00  0.00           C  
ATOM    539  O   ALA    35      48.812  38.172  32.950  1.00  0.00           O  
ATOM    540  N   GLY    36      48.073  40.239  33.465  1.00  0.00           N  
ATOM    541  H   GLY    36      47.580  40.803  34.143  1.00  0.00           H  
ATOM    542  CA  GLY    36      48.556  40.880  32.262  1.00  0.00           C  
ATOM    543  HA2 GLY    36      48.821  41.909  32.506  1.00  0.00           H  
ATOM    544  HA3 GLY    36      49.444  40.347  31.924  1.00  0.00           H  
ATOM    545  C   GLY    36      47.522  40.887  31.137  1.00  0.00           C  
ATOM    546  O   GLY    36      47.646  41.730  30.248  1.00  0.00           O  
ATOM    547  N   GLU    37      46.516  40.000  31.170  1.00  0.00           N  
ATOM    548  H   GLU    37      46.602  39.247  31.838  1.00  0.00           H  
ATOM    549  CA  GLU    37      45.480  39.903  30.148  1.00  0.00           C  
ATOM    550  HA  GLU    37      45.778  40.494  29.282  1.00  0.00           H  
ATOM    551  CB  GLU    37      45.249  38.452  29.696  1.00  0.00           C  
ATOM    552  HB2 GLU    37      44.505  38.491  28.900  1.00  0.00           H  
ATOM    553  HB3 GLU    37      46.197  38.100  29.289  1.00  0.00           H  
ATOM    554  CG  GLU    37      44.775  37.491  30.792  1.00  0.00           C  
ATOM    555  HG2 GLU    37      45.668  37.245  31.366  1.00  0.00           H  
ATOM    556  HG3 GLU    37      44.053  37.988  31.440  1.00  0.00           H  
ATOM    557  CD  GLU    37      44.161  36.211  30.235  1.00  0.00           C  
ATOM    558  OE1 GLU    37      44.348  35.918  29.038  1.00  0.00           O  
ATOM    559  OE2 GLU    37      43.445  35.550  31.015  1.00  0.00           O  
ATOM    560  C   GLU    37      44.189  40.715  30.483  1.00  0.00           C  
ATOM    561  O   GLU    37      44.274  41.686  31.239  1.00  0.00           O  
ATOM    562  N   HIE    38      43.041  40.377  29.861  1.00  0.00           N  
ATOM    563  H   HIE    38      43.114  39.584  29.239  1.00  0.00           H  
ATOM    564  CA  HIE    38      41.766  41.122  29.899  1.00  0.00           C  
ATOM    565  HA  HIE    38      41.504  41.335  30.935  1.00  0.00           H  
ATOM    566  CB  HIE    38      41.868  42.460  29.130  1.00  0.00           C  
ATOM    567  HB2 HIE    38      40.872  42.898  29.057  1.00  0.00           H  
ATOM    568  HB3 HIE    38      42.531  43.151  29.650  1.00  0.00           H  
ATOM    569  CG  HIE    38      42.390  42.340  27.722  1.00  0.00           C  
ATOM    570  ND1 HIE    38      41.601  42.456  26.587  1.00  0.00           N  
ATOM    571  CE1 HIE    38      42.400  42.270  25.532  1.00  0.00           C  
ATOM    572  HE1 HIE    38      41.927  42.317  24.551  1.00  0.00           H  
ATOM    573  NE2 HIE    38      43.661  42.055  25.881  1.00  0.00           N  
ATOM    574  HE2 HIE    38      44.471  41.874  25.306  1.00  0.00           H  
ATOM    575  CD2 HIE    38      43.669  42.128  27.267  1.00  0.00           C  
ATOM    576  HD2 HIE    38      44.606  42.020  27.813  1.00  0.00           H  
ATOM    577  C   HIE    38      40.584  40.256  29.420  1.00  0.00           C  
ATOM    578  O   HIE    38      40.812  39.211  28.803  1.00  0.00           O  
ATOM    579  N   SER    39      39.340  40.691  29.701  1.00  0.00           N  
ATOM    580  H   SER    39      39.286  41.463  30.350  1.00  0.00           H  
ATOM    581  CA  SER    39      38.105  39.944  29.400  1.00  0.00           C  
ATOM    582  HA  SER    39      38.274  38.878  29.551  1.00  0.00           H  
ATOM    583  CB  SER    39      36.953  40.397  30.325  1.00  0.00           C  
ATOM    584  HB2 SER    39      36.089  39.780  30.077  1.00  0.00           H  
ATOM    585  HB3 SER    39      37.268  40.187  31.347  1.00  0.00           H  
ATOM    586  OG  SER    39      36.604  41.764  30.211  1.00  0.00           O  
ATOM    587  HG  SER    39      35.885  41.962  30.815  1.00  0.00           H  
ATOM    588  C   SER    39      37.781  39.790  27.902  1.00  0.00           C  
ATOM    589  O   SER    39      37.005  38.909  27.529  1.00  0.00           O  
ATOM    590  N   GLY    40      38.438  40.591  27.056  1.00  0.00           N  
ATOM    591  H   GLY    40      39.086  41.255  27.455  1.00  0.00           H  
ATOM    592  CA  GLY    40      38.278  40.566  25.606  1.00  0.00           C  
ATOM    593  HA2 GLY    40      37.211  40.546  25.381  1.00  0.00           H  
ATOM    594  HA3 GLY    40      38.717  41.477  25.199  1.00  0.00           H  
ATOM    595  C   GLY    40      38.946  39.357  24.953  1.00  0.00           C  
ATOM    596  O   GLY    40      38.569  38.983  23.842  1.00  0.00           O  
ATOM    597  N   ARG    41      39.897  38.713  25.641  1.00  0.00           N  
ATOM    598  H   ARG    41      40.279  39.183  26.449  1.00  0.00           H  
ATOM    599  CA  ARG    41      40.562  37.498  25.166  1.00  0.00           C  
ATOM    600  HA  ARG    41      40.659  37.529  24.081  1.00  0.00           H  
ATOM    601  CB  ARG    41      41.965  37.381  25.782  1.00  0.00           C  
ATOM    602  HB2 ARG    41      41.874  37.312  26.866  1.00  0.00           H  
ATOM    603  HB3 ARG    41      42.449  36.482  25.400  1.00  0.00           H  
ATOM    604  CG  ARG    41      42.812  38.616  25.415  1.00  0.00           C  
ATOM    605  HG2 ARG    41      42.629  38.813  24.358  1.00  0.00           H  
ATOM    606  HG3 ARG    41      42.425  39.443  26.010  1.00  0.00           H  
ATOM    607  CD  ARG    41      44.314  38.476  25.654  1.00  0.00           C  
ATOM    608  HD2 ARG    41      44.787  39.441  25.474  1.00  0.00           H  
ATOM    609  HD3 ARG    41      44.476  38.180  26.690  1.00  0.00           H  
ATOM    610  NE  ARG    41      44.937  37.475  24.775  1.00  0.00           N  
ATOM    611  HE  ARG    41      45.154  36.609  25.247  1.00  0.00           H  
ATOM    612  CZ  ARG    41      45.236  37.586  23.474  1.00  0.00           C  
ATOM    613  NH1 ARG    41      44.991  38.692  22.767  1.00  0.00           N  
ATOM    614 HH11 ARG    41      44.562  39.489  23.215  1.00  0.00           H  
ATOM    615 HH12 ARG    41      45.235  38.726  21.787  1.00  0.00           H  
ATOM    616  NH2 ARG    41      45.800  36.539  22.870  1.00  0.00           N  
ATOM    617 HH21 ARG    41      45.987  35.697  23.396  1.00  0.00           H  
ATOM    618 HH22 ARG    41      46.037  36.593  21.889  1.00  0.00           H  
ATOM    619  C   ARG    41      39.673  36.239  25.288  1.00  0.00           C  
ATOM    620  O   ARG    41      40.063  35.180  24.799  1.00  0.00           O  
ATOM    621  N   TYR    42      38.468  36.391  25.858  1.00  0.00           N  
ATOM    622  H   TYR    42      38.275  37.309  26.232  1.00  0.00           H  
ATOM    623  CA  TYR    42      37.507  35.321  26.117  1.00  0.00           C  
ATOM    624  HA  TYR    42      37.956  34.351  25.905  1.00  0.00           H  
ATOM    625  CB  TYR    42      37.085  35.355  27.597  1.00  0.00           C  
ATOM    626  HB2 TYR    42      36.702  36.336  27.879  1.00  0.00           H  
ATOM    627  HB3 TYR    42      36.289  34.615  27.688  1.00  0.00           H  
ATOM    628  CG  TYR    42      38.233  34.978  28.513  1.00  0.00           C  
ATOM    629  CD1 TYR    42      38.395  33.636  28.917  1.00  0.00           C  
ATOM    630  HD1 TYR    42      37.649  32.890  28.643  1.00  0.00           H  
ATOM    631  CE1 TYR    42      39.520  33.261  29.674  1.00  0.00           C  
ATOM    632  HE1 TYR    42      39.633  32.231  30.013  1.00  0.00           H  
ATOM    633  CZ  TYR    42      40.490  34.223  30.010  1.00  0.00           C  
ATOM    634  OH  TYR    42      41.604  33.839  30.687  1.00  0.00           O  
ATOM    635  HH  TYR    42      41.620  32.899  30.879  1.00  0.00           H  
ATOM    636  CE2 TYR    42      40.318  35.567  29.631  1.00  0.00           C  
ATOM    637  HE2 TYR    42      41.064  36.312  29.906  1.00  0.00           H  
ATOM    638  CD2 TYR    42      39.182  35.948  28.897  1.00  0.00           C  
ATOM    639  HD2 TYR    42      39.034  36.993  28.624  1.00  0.00           H  
ATOM    640  C   TYR    42      36.315  35.302  25.152  1.00  0.00           C  
ATOM    641  O   TYR    42      35.396  34.515  25.371  1.00  0.00           O  
ATOM    642  N   GLU    43      36.362  36.118  24.090  1.00  0.00           N  
ATOM    643  H   GLU    43      37.175  36.716  24.046  1.00  0.00           H  
ATOM    644  CA  GLU    43      35.311  36.299  23.083  1.00  0.00           C  
ATOM    645  HA  GLU    43      34.429  36.770  23.518  1.00  0.00           H  
ATOM    646  CB  GLU    43      35.867  37.223  21.970  1.00  0.00           C  
ATOM    647  HB2 GLU    43      36.247  38.107  22.482  1.00  0.00           H  
ATOM    648  HB3 GLU    43      36.697  36.678  21.521  1.00  0.00           H  
ATOM    649  CG  GLU    43      34.877  37.655  20.864  1.00  0.00           C  
ATOM    650  HG2 GLU    43      35.441  38.099  20.043  1.00  0.00           H  
ATOM    651  HG3 GLU    43      34.388  36.744  20.517  1.00  0.00           H  
ATOM    652  CD  GLU    43      33.821  38.646  21.350  1.00  0.00           C  
ATOM    653  OE1 GLU    43      34.013  39.856  21.117  1.00  0.00           O  
ATOM    654  OE2 GLU    43      32.809  38.205  21.927  1.00  0.00           O  
ATOM    655  C   GLU    43      34.737  34.974  22.523  1.00  0.00           C  
ATOM    656  O   GLU    43      33.545  34.713  22.662  1.00  0.00           O  
ATOM    657  N   GLU    44      35.603  34.138  21.934  1.00  0.00           N  
ATOM    658  H   GLU    44      36.567  34.437  21.910  1.00  0.00           H  
ATOM    659  CA  GLU    44      35.256  32.853  21.312  1.00  0.00           C  
ATOM    660  HA  GLU    44      34.526  32.991  20.514  1.00  0.00           H  
ATOM    661  CB  GLU    44      36.551  32.243  20.702  1.00  0.00           C  
ATOM    662  HB2 GLU    44      37.128  31.865  21.546  1.00  0.00           H  
ATOM    663  HB3 GLU    44      36.224  31.408  20.083  1.00  0.00           H  
ATOM    664  CG  GLU    44      37.435  33.197  19.857  1.00  0.00           C  
ATOM    665  HG2 GLU    44      36.811  33.571  19.045  1.00  0.00           H  
ATOM    666  HG3 GLU    44      37.753  34.030  20.484  1.00  0.00           H  
ATOM    667  CD  GLU    44      38.668  32.498  19.273  1.00  0.00           C  
ATOM    668  OE1 GLU    44      39.780  32.665  19.822  1.00  0.00           O  
ATOM    669  OE2 GLU    44      38.508  31.803  18.249  1.00  0.00           O  
ATOM    670  C   GLU    44      34.642  31.856  22.315  1.00  0.00           C  
ATOM    671  O   GLU    44      33.649  31.200  21.999  1.00  0.00           O  
ATOM    672  N   LEU    45      35.255  31.774  23.505  1.00  0.00           N  
ATOM    673  H   LEU    45      36.113  32.296  23.606  1.00  0.00           H  
ATOM    674  CA  LEU    45      34.853  30.885  24.593  1.00  0.00           C  
ATOM    675  HA  LEU    45      34.667  29.880  24.214  1.00  0.00           H  
ATOM    676  CB  LEU    45      35.989  30.817  25.641  1.00  0.00           C  
ATOM    677  HB2 LEU    45      36.814  30.436  25.039  1.00  0.00           H  
ATOM    678  HB3 LEU    45      36.234  31.816  26.002  1.00  0.00           H  
ATOM    679  CG  LEU    45      35.753  29.877  26.845  1.00  0.00           C  
ATOM    680  HG  LEU    45      34.963  30.312  27.458  1.00  0.00           H  
ATOM    681  CD1 LEU    45      35.346  28.451  26.419  1.00  0.00           C  
ATOM    682 HD11 LEU    45      36.135  28.015  25.806  1.00  0.00           H  
ATOM    683 HD12 LEU    45      35.193  27.836  27.306  1.00  0.00           H  
ATOM    684 HD13 LEU    45      34.421  28.493  25.843  1.00  0.00           H  
ATOM    685  CD2 LEU    45      36.987  29.869  27.774  1.00  0.00           C  
ATOM    686 HD21 LEU    45      37.171  30.878  28.143  1.00  0.00           H  
ATOM    687 HD22 LEU    45      36.804  29.202  28.616  1.00  0.00           H  
ATOM    688 HD23 LEU    45      37.858  29.521  27.219  1.00  0.00           H  
ATOM    689  C   LEU    45      33.481  31.297  25.167  1.00  0.00           C  
ATOM    690  O   LEU    45      32.608  30.449  25.355  1.00  0.00           O  
ATOM    691  N   ALA    46      33.285  32.606  25.360  1.00  0.00           N  
ATOM    692  H   ALA    46      34.080  33.216  25.240  1.00  0.00           H  
ATOM    693  CA  ALA    46      32.030  33.189  25.813  1.00  0.00           C  
ATOM    694  HA  ALA    46      31.719  32.638  26.700  1.00  0.00           H  
ATOM    695  CB  ALA    46      32.265  34.648  26.202  1.00  0.00           C  
ATOM    696  HB1 ALA    46      32.568  35.215  25.322  1.00  0.00           H  
ATOM    697  HB2 ALA    46      31.344  35.070  26.606  1.00  0.00           H  
ATOM    698  HB3 ALA    46      33.050  34.702  26.956  1.00  0.00           H  
ATOM    699  C   ALA    46      30.896  33.074  24.787  1.00  0.00           C  
ATOM    700  O   ALA    46      29.774  32.740  25.166  1.00  0.00           O  
ATOM    701  N   ARG    47      31.201  33.294  23.500  1.00  0.00           N  
ATOM    702  H   ARG    47      32.099  33.706  23.291  1.00  0.00           H  
ATOM    703  CA  ARG    47      30.259  33.087  22.399  1.00  0.00           C  
ATOM    704  HA  ARG    47      29.333  33.626  22.600  1.00  0.00           H  
ATOM    705  CB  ARG    47      30.851  33.604  21.075  1.00  0.00           C  
ATOM    706  HB2 ARG    47      31.870  33.227  20.996  1.00  0.00           H  
ATOM    707  HB3 ARG    47      30.250  33.199  20.260  1.00  0.00           H  
ATOM    708  CG  ARG    47      30.865  35.144  20.987  1.00  0.00           C  
ATOM    709  HG2 ARG    47      29.830  35.485  21.014  1.00  0.00           H  
ATOM    710  HG3 ARG    47      31.393  35.519  21.863  1.00  0.00           H  
ATOM    711  CD  ARG    47      31.544  35.672  19.715  1.00  0.00           C  
ATOM    712  HD2 ARG    47      31.649  36.754  19.794  1.00  0.00           H  
ATOM    713  HD3 ARG    47      32.530  35.217  19.627  1.00  0.00           H  
ATOM    714  NE  ARG    47      30.770  35.361  18.499  1.00  0.00           N  
ATOM    715  HE  ARG    47      29.810  35.092  18.662  1.00  0.00           H  
ATOM    716  CZ  ARG    47      31.217  35.403  17.236  1.00  0.00           C  
ATOM    717  NH1 ARG    47      32.478  35.747  16.963  1.00  0.00           N  
ATOM    718 HH11 ARG    47      33.109  35.980  17.716  1.00  0.00           H  
ATOM    719 HH12 ARG    47      32.795  35.773  16.004  1.00  0.00           H  
ATOM    720  NH2 ARG    47      30.388  35.096  16.239  1.00  0.00           N  
ATOM    721 HH21 ARG    47      29.433  34.835  16.442  1.00  0.00           H  
ATOM    722 HH22 ARG    47      30.718  35.126  15.285  1.00  0.00           H  
ATOM    723  C   ARG    47      29.791  31.620  22.285  1.00  0.00           C  
ATOM    724  O   ARG    47      28.637  31.395  21.917  1.00  0.00           O  
ATOM    725  N   MET    48      30.651  30.653  22.645  1.00  0.00           N  
ATOM    726  H   MET    48      31.625  30.898  22.745  1.00  0.00           H  
ATOM    727  CA  MET    48      30.274  29.243  22.766  1.00  0.00           C  
ATOM    728  HA  MET    48      29.685  28.949  21.897  1.00  0.00           H  
ATOM    729  CB  MET    48      31.519  28.338  22.847  1.00  0.00           C  
ATOM    730  HB2 MET    48      32.172  28.605  22.017  1.00  0.00           H  
ATOM    731  HB3 MET    48      32.021  28.556  23.789  1.00  0.00           H  
ATOM    732  CG  MET    48      31.189  26.833  22.777  1.00  0.00           C  
ATOM    733  HG2 MET    48      30.217  26.698  23.252  1.00  0.00           H  
ATOM    734  HG3 MET    48      31.116  26.572  21.721  1.00  0.00           H  
ATOM    735  SD  MET    48      32.397  25.750  23.575  1.00  0.00           S  
ATOM    736  CE  MET    48      32.101  26.144  25.325  1.00  0.00           C  
ATOM    737  HE1 MET    48      31.067  25.910  25.581  1.00  0.00           H  
ATOM    738  HE2 MET    48      32.772  25.554  25.949  1.00  0.00           H  
ATOM    739  HE3 MET    48      32.285  27.205  25.495  1.00  0.00           H  
ATOM    740  C   MET    48      29.303  29.008  23.940  1.00  0.00           C  
ATOM    741  O   MET    48      28.244  28.418  23.724  1.00  0.00           O  
ATOM    742  N   LEU    49      29.658  29.483  25.143  1.00  0.00           N  
ATOM    743  H   LEU    49      30.579  29.890  25.224  1.00  0.00           H  
ATOM    744  CA  LEU    49      28.840  29.362  26.359  1.00  0.00           C  
ATOM    745  HA  LEU    49      28.586  28.317  26.537  1.00  0.00           H  
ATOM    746  CB  LEU    49      29.627  29.893  27.577  1.00  0.00           C  
ATOM    747  HB2 LEU    49      30.004  30.845  27.203  1.00  0.00           H  
ATOM    748  HB3 LEU    49      28.980  30.071  28.436  1.00  0.00           H  
ATOM    749  CG  LEU    49      30.813  29.000  28.002  1.00  0.00           C  
ATOM    750  HG  LEU    49      31.346  28.678  27.107  1.00  0.00           H  
ATOM    751  CD1 LEU    49      31.780  29.766  28.928  1.00  0.00           C  
ATOM    752 HD11 LEU    49      31.248  30.088  29.823  1.00  0.00           H  
ATOM    753 HD12 LEU    49      32.605  29.113  29.212  1.00  0.00           H  
ATOM    754 HD13 LEU    49      32.170  30.639  28.404  1.00  0.00           H  
ATOM    755  CD2 LEU    49      30.333  27.666  28.621  1.00  0.00           C  
ATOM    756 HD21 LEU    49      29.737  27.119  27.890  1.00  0.00           H  
ATOM    757 HD22 LEU    49      31.197  27.066  28.907  1.00  0.00           H  
ATOM    758 HD23 LEU    49      29.726  27.872  29.503  1.00  0.00           H  
ATOM    759  C   LEU    49      27.470  30.068  26.221  1.00  0.00           C  
ATOM    760  O   LEU    49      26.461  29.509  26.647  1.00  0.00           O  
ATOM    761  N   MET    50      27.420  31.232  25.551  1.00  0.00           N  
ATOM    762  H   MET    50      28.301  31.689  25.363  1.00  0.00           H  
ATOM    763  CA  MET    50      26.179  31.935  25.189  1.00  0.00           C  
ATOM    764  HA  MET    50      25.588  32.137  26.082  1.00  0.00           H  
ATOM    765  CB  MET    50      26.517  33.278  24.507  1.00  0.00           C  
ATOM    766  HB2 MET    50      27.165  33.826  25.191  1.00  0.00           H  
ATOM    767  HB3 MET    50      27.067  33.041  23.596  1.00  0.00           H  
ATOM    768  CG  MET    50      25.292  34.145  24.155  1.00  0.00           C  
ATOM    769  HG2 MET    50      24.647  33.537  23.520  1.00  0.00           H  
ATOM    770  HG3 MET    50      24.779  34.361  25.092  1.00  0.00           H  
ATOM    771  SD  MET    50      25.665  35.706  23.306  1.00  0.00           S  
ATOM    772  CE  MET    50      26.268  35.089  21.708  1.00  0.00           C  
ATOM    773  HE1 MET    50      25.484  34.506  21.224  1.00  0.00           H  
ATOM    774  HE2 MET    50      26.538  35.931  21.071  1.00  0.00           H  
ATOM    775  HE3 MET    50      27.143  34.459  21.868  1.00  0.00           H  
ATOM    776  C   MET    50      25.233  31.066  24.334  1.00  0.00           C  
ATOM    777  O   MET    50      24.017  31.118  24.517  1.00  0.00           O  
ATOM    778  N   GLY    51      25.807  30.237  23.453  1.00  0.00           N  
ATOM    779  H   GLY    51      26.815  30.254  23.397  1.00  0.00           H  
ATOM    780  CA  GLY    51      25.080  29.319  22.576  1.00  0.00           C  
ATOM    781  HA2 GLY    51      24.271  29.876  22.103  1.00  0.00           H  
ATOM    782  HA3 GLY    51      25.772  28.966  21.812  1.00  0.00           H  
ATOM    783  C   GLY    51      24.492  28.115  23.309  1.00  0.00           C  
ATOM    784  O   GLY    51      23.644  27.421  22.750  1.00  0.00           O  
ATOM    785  N   LEU    52      24.910  27.881  24.555  1.00  0.00           N  
ATOM    786  H   LEU    52      25.700  28.413  24.889  1.00  0.00           H  
ATOM    787  CA  LEU    52      24.335  26.874  25.434  1.00  0.00           C  
ATOM    788  HA  LEU    52      23.912  26.058  24.848  1.00  0.00           H  
ATOM    789  CB  LEU    52      25.440  26.301  26.357  1.00  0.00           C  
ATOM    790  HB2 LEU    52      25.824  27.210  26.819  1.00  0.00           H  
ATOM    791  HB3 LEU    52      25.025  25.650  27.126  1.00  0.00           H  
ATOM    792  CG  LEU    52      26.587  25.570  25.628  1.00  0.00           C  
ATOM    793  HG  LEU    52      26.951  26.206  24.821  1.00  0.00           H  
ATOM    794  CD1 LEU    52      27.746  25.256  26.599  1.00  0.00           C  
ATOM    795 HD11 LEU    52      27.382  24.620  27.406  1.00  0.00           H  
ATOM    796 HD12 LEU    52      28.542  24.741  26.061  1.00  0.00           H  
ATOM    797 HD13 LEU    52      28.133  26.186  27.016  1.00  0.00           H  
ATOM    798  CD2 LEU    52      26.078  24.320  24.877  1.00  0.00           C  
ATOM    799 HD21 LEU    52      25.335  24.618  24.137  1.00  0.00           H  
ATOM    800 HD22 LEU    52      26.913  23.831  24.376  1.00  0.00           H  
ATOM    801 HD23 LEU    52      25.626  23.628  25.587  1.00  0.00           H  
ATOM    802  C   LEU    52      23.168  27.448  26.278  1.00  0.00           C  
ATOM    803  O   LEU    52      22.640  26.728  27.125  1.00  0.00           O  
ATOM    804  N   ASP    53      22.782  28.716  26.047  1.00  0.00           N  
ATOM    805  H   ASP    53      23.365  29.212  25.388  1.00  0.00           H  
ATOM    806  CA  ASP    53      21.758  29.478  26.787  1.00  0.00           C  
ATOM    807  HA  ASP    53      21.697  30.459  26.316  1.00  0.00           H  
ATOM    808  CB  ASP    53      20.331  28.861  26.837  1.00  0.00           C  
ATOM    809  HB2 ASP    53      20.493  28.033  27.526  1.00  0.00           H  
ATOM    810  HB3 ASP    53      19.615  29.560  27.271  1.00  0.00           H  
ATOM    811  CG  ASP    53      19.782  28.325  25.519  1.00  0.00           C  
ATOM    812  OD1 ASP    53      19.818  29.056  24.509  1.00  0.00           O  
ATOM    813  OD2 ASP    53      19.199  27.219  25.543  1.00  0.00           O  
ATOM    814  C   ASP    53      22.265  29.874  28.178  1.00  0.00           C  
ATOM    815  O   ASP    53      21.478  29.925  29.125  1.00  0.00           O  
ATOM    816  N   LEU    54      23.566  30.170  28.280  1.00  0.00           N  
ATOM    817  H   LEU    54      24.186  29.885  27.536  1.00  0.00           H  
ATOM    818  CA  LEU    54      24.147  30.765  29.472  1.00  0.00           C  
ATOM    819  HA  LEU    54      23.410  30.728  30.274  1.00  0.00           H  
ATOM    820  CB  LEU    54      25.429  30.036  29.943  1.00  0.00           C  
ATOM    821  HB2 LEU    54      25.853  29.694  28.999  1.00  0.00           H  
ATOM    822  HB3 LEU    54      26.134  30.703  30.437  1.00  0.00           H  
ATOM    823  CG  LEU    54      25.148  28.819  30.852  1.00  0.00           C  
ATOM    824  HG  LEU    54      24.352  29.096  31.544  1.00  0.00           H  
ATOM    825  CD1 LEU    54      24.726  27.567  30.060  1.00  0.00           C  
ATOM    826 HD11 LEU    54      25.521  27.289  29.368  1.00  0.00           H  
ATOM    827 HD12 LEU    54      24.542  26.744  30.751  1.00  0.00           H  
ATOM    828 HD13 LEU    54      23.816  27.781  29.499  1.00  0.00           H  
ATOM    829  CD2 LEU    54      26.339  28.541  31.786  1.00  0.00           C  
ATOM    830 HD21 LEU    54      26.519  29.413  32.415  1.00  0.00           H  
ATOM    831 HD22 LEU    54      26.115  27.679  32.415  1.00  0.00           H  
ATOM    832 HD23 LEU    54      27.228  28.334  31.190  1.00  0.00           H  
ATOM    833  C   LEU    54      24.387  32.256  29.278  1.00  0.00           C  
ATOM    834  O   LEU    54      24.714  32.696  28.180  1.00  0.00           O  
ATOM    835  N   LEU    55      24.232  33.006  30.368  1.00  0.00           N  
ATOM    836  H   LEU    55      23.828  32.580  31.190  1.00  0.00           H  
ATOM    837  CA  LEU    55      24.562  34.418  30.416  1.00  0.00           C  
ATOM    838  HA  LEU    55      24.494  34.863  29.423  1.00  0.00           H  
ATOM    839  CB  LEU    55      23.555  35.132  31.347  1.00  0.00           C  
ATOM    840  HB2 LEU    55      22.637  34.587  31.126  1.00  0.00           H  
ATOM    841  HB3 LEU    55      23.808  35.005  32.399  1.00  0.00           H  
ATOM    842  CG  LEU    55      23.348  36.631  31.046  1.00  0.00           C  
ATOM    843  HG  LEU    55      23.136  36.750  29.983  1.00  0.00           H  
ATOM    844  CD1 LEU    55      22.176  37.199  31.870  1.00  0.00           C  
ATOM    845 HD11 LEU    55      22.387  37.081  32.933  1.00  0.00           H  
ATOM    846 HD12 LEU    55      22.049  38.257  31.641  1.00  0.00           H  
ATOM    847 HD13 LEU    55      21.261  36.662  31.620  1.00  0.00           H  
ATOM    848  CD2 LEU    55      24.627  37.477  31.208  1.00  0.00           C  
ATOM    849 HD21 LEU    55      25.394  37.112  30.525  1.00  0.00           H  
ATOM    850 HD22 LEU    55      24.405  38.520  30.980  1.00  0.00           H  
ATOM    851 HD23 LEU    55      24.987  37.399  32.233  1.00  0.00           H  
ATOM    852  C   LEU    55      26.015  34.528  30.900  1.00  0.00           C  
ATOM    853  O   LEU    55      26.290  34.232  32.067  1.00  0.00           O  
ATOM    854  N   VAL    56      26.919  34.920  29.996  1.00  0.00           N  
ATOM    855  H   VAL    56      26.629  35.060  29.038  1.00  0.00           H  
ATOM    856  CA  VAL    56      28.324  35.120  30.330  1.00  0.00           C  
ATOM    857  HA  VAL    56      28.613  34.571  31.226  1.00  0.00           H  
ATOM    858  CB  VAL    56      29.289  34.733  29.179  1.00  0.00           C  
ATOM    859  HB  VAL    56      29.192  35.480  28.391  1.00  0.00           H  
ATOM    860  CG1 VAL    56      30.757  34.666  29.645  1.00  0.00           C  
ATOM    861 HG11 VAL    56      30.855  33.919  30.433  1.00  0.00           H  
ATOM    862 HG12 VAL    56      31.393  34.392  28.804  1.00  0.00           H  
ATOM    863 HG13 VAL    56      31.062  35.640  30.028  1.00  0.00           H  
ATOM    864  CG2 VAL    56      28.892  33.410  28.499  1.00  0.00           C  
ATOM    865 HG21 VAL    56      27.890  33.503  28.080  1.00  0.00           H  
ATOM    866 HG22 VAL    56      29.599  33.185  27.701  1.00  0.00           H  
ATOM    867 HG23 VAL    56      28.905  32.605  29.233  1.00  0.00           H  
ATOM    868  C   VAL    56      28.533  36.588  30.694  1.00  0.00           C  
ATOM    869  O   VAL    56      28.015  37.469  29.999  1.00  0.00           O  
ATOM    870  N   PHE    57      29.284  36.821  31.767  1.00  0.00           N  
ATOM    871  H   PHE    57      29.528  36.033  32.350  1.00  0.00           H  
ATOM    872  CA  PHE    57      29.626  38.150  32.230  1.00  0.00           C  
ATOM    873  HA  PHE    57      29.677  38.834  31.383  1.00  0.00           H  
ATOM    874  CB  PHE    57      28.558  38.671  33.223  1.00  0.00           C  
ATOM    875  HB2 PHE    57      28.801  39.719  33.398  1.00  0.00           H  
ATOM    876  HB3 PHE    57      27.567  38.599  32.775  1.00  0.00           H  
ATOM    877  CG  PHE    57      28.467  38.010  34.591  1.00  0.00           C  
ATOM    878  CD1 PHE    57      28.958  38.672  35.737  1.00  0.00           C  
ATOM    879  HD1 PHE    57      29.417  39.656  35.641  1.00  0.00           H  
ATOM    880  CE1 PHE    57      28.857  38.072  36.985  1.00  0.00           C  
ATOM    881  HE1 PHE    57      29.199  38.605  37.872  1.00  0.00           H  
ATOM    882  CZ  PHE    57      28.322  36.797  37.105  1.00  0.00           C  
ATOM    883  HZ  PHE    57      28.242  36.336  38.089  1.00  0.00           H  
ATOM    884  CE2 PHE    57      27.890  36.110  35.980  1.00  0.00           C  
ATOM    885  HE2 PHE    57      27.505  35.095  36.084  1.00  0.00           H  
ATOM    886  CD2 PHE    57      27.945  36.706  34.728  1.00  0.00           C  
ATOM    887  HD2 PHE    57      27.585  36.167  33.851  1.00  0.00           H  
ATOM    888  C   PHE    57      31.058  38.163  32.757  1.00  0.00           C  
ATOM    889  O   PHE    57      31.608  37.121  33.119  1.00  0.00           O  
ATOM    890  N   ALA    58      31.666  39.348  32.714  1.00  0.00           N  
ATOM    891  H   ALA    58      31.119  40.153  32.443  1.00  0.00           H  
ATOM    892  CA  ALA    58      33.064  39.544  33.036  1.00  0.00           C  
ATOM    893  HA  ALA    58      33.354  38.981  33.923  1.00  0.00           H  
ATOM    894  CB  ALA    58      33.927  39.073  31.850  1.00  0.00           C  
ATOM    895  HB1 ALA    58      33.654  39.634  30.956  1.00  0.00           H  
ATOM    896  HB2 ALA    58      34.980  39.241  32.077  1.00  0.00           H  
ATOM    897  HB3 ALA    58      33.758  38.010  31.677  1.00  0.00           H  
ATOM    898  C   ALA    58      33.343  41.024  33.303  1.00  0.00           C  
ATOM    899  O   ALA    58      32.598  41.878  32.818  1.00  0.00           O  
ATOM    900  N   HIE    59      34.447  41.298  34.000  1.00  0.00           N  
ATOM    901  H   HIE    59      34.799  40.571  34.606  1.00  0.00           H  
ATOM    902  CA  HIE    59      35.077  42.614  34.058  1.00  0.00           C  
ATOM    903  HA  HIE    59      34.784  43.187  33.178  1.00  0.00           H  
ATOM    904  CB  HIE    59      34.661  43.399  35.319  1.00  0.00           C  
ATOM    905  HB2 HIE    59      35.157  44.369  35.327  1.00  0.00           H  
ATOM    906  HB3 HIE    59      33.581  43.544  35.276  1.00  0.00           H  
ATOM    907  CG  HIE    59      34.957  42.751  36.648  1.00  0.00           C  
ATOM    908  ND1 HIE    59      34.053  42.779  37.693  1.00  0.00           N  
ATOM    909  CE1 HIE    59      34.607  42.118  38.707  1.00  0.00           C  
ATOM    910  HE1 HIE    59      33.993  42.038  39.604  1.00  0.00           H  
ATOM    911  NE2 HIE    59      35.825  41.667  38.444  1.00  0.00           N  
ATOM    912  HE2 HIE    59      36.478  41.148  39.013  1.00  0.00           H  
ATOM    913  CD2 HIE    59      36.057  42.074  37.130  1.00  0.00           C  
ATOM    914  HD2 HIE    59      37.005  41.840  36.646  1.00  0.00           H  
ATOM    915  C   HIE    59      36.587  42.452  33.889  1.00  0.00           C  
ATOM    916  O   HIE    59      37.107  41.353  34.100  1.00  0.00           O  
ATOM    917  N   ASP    60      37.258  43.549  33.523  1.00  0.00           N  
ATOM    918  H   ASP    60      36.756  44.273  33.028  1.00  0.00           H  
ATOM    919  CA  ASP    60      38.713  43.659  33.625  1.00  0.00           C  
ATOM    920  HA  ASP    60      39.120  42.655  33.504  1.00  0.00           H  
ATOM    921  CB  ASP    60      39.392  44.596  32.593  1.00  0.00           C  
ATOM    922  HB2 ASP    60      39.010  45.568  32.907  1.00  0.00           H  
ATOM    923  HB3 ASP    60      40.472  44.568  32.732  1.00  0.00           H  
ATOM    924  CG  ASP    60      39.062  44.372  31.113  1.00  0.00           C  
ATOM    925  OD1 ASP    60      38.666  43.256  30.692  1.00  0.00           O  
ATOM    926  OD2 ASP    60      39.307  45.316  30.333  1.00  0.00           O  
ATOM    927  C   ASP    60      39.049  43.968  35.081  1.00  0.00           C  
ATOM    928  O   ASP    60      38.490  44.918  35.637  1.00  0.00           O  
ATOM    929  N   HIE    61      39.909  43.145  35.691  1.00  0.00           N  
ATOM    930  H   HIE    61      40.157  42.300  35.197  1.00  0.00           H  
ATOM    931  CA  HIE    61      40.399  43.319  37.063  1.00  0.00           C  
ATOM    932  HA  HIE    61      39.560  43.429  37.750  1.00  0.00           H  
ATOM    933  CB  HIE    61      41.222  42.087  37.484  1.00  0.00           C  
ATOM    934  HB2 HIE    61      42.042  41.977  36.774  1.00  0.00           H  
ATOM    935  HB3 HIE    61      41.625  42.190  38.491  1.00  0.00           H  
ATOM    936  CG  HIE    61      40.448  40.783  37.458  1.00  0.00           C  
ATOM    937  ND1 HIE    61      39.214  40.607  38.073  1.00  0.00           N  
ATOM    938  CE1 HIE    61      38.792  39.374  37.789  1.00  0.00           C  
ATOM    939  HE1 HIE    61      37.824  39.090  38.201  1.00  0.00           H  
ATOM    940  NE2 HIE    61      39.649  38.698  37.036  1.00  0.00           N  
ATOM    941  HE2 HIE    61      39.597  37.761  36.662  1.00  0.00           H  
ATOM    942  CD2 HIE    61      40.713  39.581  36.840  1.00  0.00           C  
ATOM    943  HD2 HIE    61      41.583  39.266  36.264  1.00  0.00           H  
ATOM    944  C   HIE    61      41.158  44.663  37.192  1.00  0.00           C  
ATOM    945  O   HIE    61      41.598  45.220  36.184  1.00  0.00           O  
ATOM    946  N   VAL    62      41.264  45.215  38.409  1.00  0.00           N  
ATOM    947  H   VAL    62      40.860  44.721  39.192  1.00  0.00           H  
ATOM    948  CA  VAL    62      41.929  46.501  38.664  1.00  0.00           C  
ATOM    949  HA  VAL    62      41.448  47.338  38.157  1.00  0.00           H  
ATOM    950  CB  VAL    62      41.983  46.808  40.193  1.00  0.00           C  
ATOM    951  HB  VAL    62      42.445  45.944  40.670  1.00  0.00           H  
ATOM    952  CG1 VAL    62      42.765  48.086  40.574  1.00  0.00           C  
ATOM    953 HG11 VAL    62      42.303  48.951  40.098  1.00  0.00           H  
ATOM    954 HG12 VAL    62      42.746  48.215  41.656  1.00  0.00           H  
ATOM    955 HG13 VAL    62      43.797  47.995  40.237  1.00  0.00           H  
ATOM    956  CG2 VAL    62      40.572  46.891  40.800  1.00  0.00           C  
ATOM    957 HG21 VAL    62      40.057  45.941  40.656  1.00  0.00           H  
ATOM    958 HG22 VAL    62      40.646  47.106  41.866  1.00  0.00           H  
ATOM    959 HG23 VAL    62      40.010  47.685  40.308  1.00  0.00           H  
ATOM    960  C   VAL    62      43.375  46.490  38.123  1.00  0.00           C  
ATOM    961  O   VAL    62      44.099  45.502  38.288  1.00  0.00           O  
ATOM    962  N   GLY    63      43.744  47.571  37.436  1.00  0.00           N  
ATOM    963  H   GLY    63      43.093  48.335  37.326  1.00  0.00           H  
ATOM    964  CA  GLY    63      45.060  47.695  36.833  1.00  0.00           C  
ATOM    965  HA2 GLY    63      45.227  48.749  36.611  1.00  0.00           H  
ATOM    966  HA3 GLY    63      45.795  47.356  37.563  1.00  0.00           H  
ATOM    967  C   GLY    63      45.226  46.882  35.544  1.00  0.00           C  
ATOM    968  O   GLY    63      46.353  46.768  35.060  1.00  0.00           O  
ATOM    969  N   HID    64      44.144  46.314  34.998  1.00  0.00           N  
ATOM    970  H   HID    64      43.272  46.421  35.496  1.00  0.00           H  
ATOM    971  CA  HID    64      44.155  45.495  33.794  1.00  0.00           C  
ATOM    972  HA  HID    64      45.129  45.566  33.311  1.00  0.00           H  
ATOM    973  CB  HID    64      43.881  44.017  34.137  1.00  0.00           C  
ATOM    974  HB2 HID    64      42.984  43.969  34.754  1.00  0.00           H  
ATOM    975  HB3 HID    64      43.725  43.439  33.226  1.00  0.00           H  
ATOM    976  CG  HID    64      44.975  43.320  34.910  1.00  0.00           C  
ATOM    977  ND1 HID    64      45.219  43.494  36.265  1.00  0.00           N  
ATOM    978  HD1 HID    64      44.712  44.100  36.895  1.00  0.00           H  
ATOM    979  CE1 HID    64      46.251  42.711  36.589  1.00  0.00           C  
ATOM    980  HE1 HID    64      46.565  42.738  37.632  1.00  0.00           H  
ATOM    981  NE2 HID    64      46.722  42.021  35.553  1.00  0.00           N  
ATOM    982  CD2 HID    64      45.901  42.398  34.488  1.00  0.00           C  
ATOM    983  HD2 HID    64      46.055  41.963  33.500  1.00  0.00           H  
ATOM    984  C   HID    64      43.151  46.021  32.771  1.00  0.00           C  
ATOM    985  O   HID    64      42.126  46.594  33.143  1.00  0.00           O  
ATOM    986  N   GLY    65      43.473  45.782  31.493  1.00  0.00           N  
ATOM    987  H   GLY    65      44.390  45.389  31.337  1.00  0.00           H  
ATOM    988  CA  GLY    65      42.625  46.038  30.335  1.00  0.00           C  
ATOM    989  HA2 GLY    65      43.200  45.820  29.435  1.00  0.00           H  
ATOM    990  HA3 GLY    65      41.764  45.371  30.386  1.00  0.00           H  
ATOM    991  C   GLY    65      42.133  47.476  30.272  1.00  0.00           C  
ATOM    992  O   GLY    65      42.933  48.413  30.266  1.00  0.00           O  
ATOM    993  N   GLN    66      40.813  47.627  30.191  1.00  0.00           N  
ATOM    994  H   GLN    66      40.257  46.794  30.060  1.00  0.00           H  
ATOM    995  CA  GLN    66      40.151  48.916  30.106  1.00  0.00           C  
ATOM    996  HA  GLN    66      40.856  49.685  29.791  1.00  0.00           H  
ATOM    997  CB  GLN    66      39.012  48.838  29.068  1.00  0.00           C  
ATOM    998  HB2 GLN    66      38.380  47.984  29.314  1.00  0.00           H  
ATOM    999  HB3 GLN    66      38.425  49.754  29.132  1.00  0.00           H  
ATOM   1000  CG  GLN    66      39.557  48.677  27.635  1.00  0.00           C  
ATOM   1001  HG2 GLN    66      40.355  49.405  27.493  1.00  0.00           H  
ATOM   1002  HG3 GLN    66      39.964  47.670  27.545  1.00  0.00           H  
ATOM   1003  CD  GLN    66      38.511  48.880  26.541  1.00  0.00           C  
ATOM   1004  OE1 GLN    66      38.778  49.537  25.538  1.00  0.00           O  
ATOM   1005  NE2 GLN    66      37.318  48.327  26.703  1.00  0.00           N  
ATOM   1006 HE21 GLN    66      36.609  48.447  25.994  1.00  0.00           H  
ATOM   1007 HE22 GLN    66      37.123  47.788  27.535  1.00  0.00           H  
ATOM   1008  C   GLN    66      39.705  49.486  31.470  1.00  0.00           C  
ATOM   1009  O   GLN    66      39.086  50.551  31.493  1.00  0.00           O  
ATOM   1010  N   SER    67      40.032  48.817  32.582  1.00  0.00           N  
ATOM   1011  H   SER    67      40.461  47.909  32.472  1.00  0.00           H  
ATOM   1012  CA  SER    67      39.719  49.278  33.935  1.00  0.00           C  
ATOM   1013  HA  SER    67      38.781  49.834  33.945  1.00  0.00           H  
ATOM   1014  CB  SER    67      39.573  48.053  34.851  1.00  0.00           C  
ATOM   1015  HB2 SER    67      40.452  47.415  34.758  1.00  0.00           H  
ATOM   1016  HB3 SER    67      39.467  48.377  35.886  1.00  0.00           H  
ATOM   1017  OG  SER    67      38.421  47.327  34.464  1.00  0.00           O  
ATOM   1018  HG  SER    67      38.321  46.559  35.031  1.00  0.00           H  
ATOM   1019  C   SER    67      40.760  50.279  34.471  1.00  0.00           C  
ATOM   1020  O   SER    67      41.897  50.332  33.986  1.00  0.00           O  
ATOM   1021  N   GLU    68      40.352  51.070  35.472  1.00  0.00           N  
ATOM   1022  H   GLU    68      39.365  51.071  35.688  1.00  0.00           H  
ATOM   1023  CA  GLU    68      41.222  51.995  36.199  1.00  0.00           C  
ATOM   1024  HA  GLU    68      41.835  52.565  35.501  1.00  0.00           H  
ATOM   1025  CB  GLU    68      40.360  52.978  37.013  1.00  0.00           C  
ATOM   1026  HB2 GLU    68      39.682  52.389  37.631  1.00  0.00           H  
ATOM   1027  HB3 GLU    68      41.029  53.552  37.654  1.00  0.00           H  
ATOM   1028  CG  GLU    68      39.543  53.942  36.130  1.00  0.00           C  
ATOM   1029  HG2 GLU    68      40.221  54.421  35.423  1.00  0.00           H  
ATOM   1030  HG3 GLU    68      38.809  53.349  35.584  1.00  0.00           H  
ATOM   1031  CD  GLU    68      38.826  55.009  36.948  1.00  0.00           C  
ATOM   1032  OE1 GLU    68      38.281  54.663  38.014  1.00  0.00           O  
ATOM   1033  OE2 GLU    68      38.829  56.178  36.513  1.00  0.00           O  
ATOM   1034  C   GLU    68      42.249  51.269  37.095  1.00  0.00           C  
ATOM   1035  O   GLU    68      42.153  50.060  37.330  1.00  0.00           O  
ATOM   1036  N   GLY    69      43.213  52.053  37.586  1.00  0.00           N  
ATOM   1037  H   GLY    69      43.180  53.026  37.317  1.00  0.00           H  
ATOM   1038  CA  GLY    69      44.289  51.615  38.465  1.00  0.00           C  
ATOM   1039  HA2 GLY    69      44.354  52.273  39.331  1.00  0.00           H  
ATOM   1040  HA3 GLY    69      44.106  50.594  38.798  1.00  0.00           H  
ATOM   1041  C   GLY    69      45.615  51.660  37.704  1.00  0.00           C  
ATOM   1042  O   GLY    69      45.639  51.543  36.472  1.00  0.00           O  
ATOM   1043  N   GLU    70      46.730  51.792  38.445  1.00  0.00           N  
ATOM   1044  H   GLU    70      46.638  52.164  39.379  1.00  0.00           H  
ATOM   1045  CA  GLU    70      48.077  51.607  37.901  1.00  0.00           C  
ATOM   1046  HA  GLU    70      48.168  52.204  36.993  1.00  0.00           H  
ATOM   1047  CB  GLU    70      49.201  52.033  38.892  1.00  0.00           C  
ATOM   1048  HB2 GLU    70      49.189  53.122  38.942  1.00  0.00           H  
ATOM   1049  HB3 GLU    70      48.941  51.622  39.868  1.00  0.00           H  
ATOM   1050  CG  GLU    70      50.625  51.547  38.486  1.00  0.00           C  
ATOM   1051  HG2 GLU    70      50.526  50.462  38.445  1.00  0.00           H  
ATOM   1052  HG3 GLU    70      50.819  51.932  37.485  1.00  0.00           H  
ATOM   1053  CD  GLU    70      51.783  51.917  39.406  1.00  0.00           C  
ATOM   1054  OE1 GLU    70      51.643  52.848  40.222  1.00  0.00           O  
ATOM   1055  OE2 GLU    70      52.841  51.265  39.243  1.00  0.00           O  
ATOM   1056  C   GLU    70      48.252  50.161  37.334  1.00  0.00           C  
ATOM   1057  O   GLU    70      47.653  49.223  37.863  1.00  0.00           O  
ATOM   1058  N   ARG    71      49.039  50.005  36.256  1.00  0.00           N  
ATOM   1059  H   ARG    71      49.411  50.852  35.850  1.00  0.00           H  
ATOM   1060  CA  ARG    71      49.192  48.749  35.508  1.00  0.00           C  
ATOM   1061  HA  ARG    71      48.231  48.241  35.431  1.00  0.00           H  
ATOM   1062  CB  ARG    71      49.710  49.042  34.084  1.00  0.00           C  
ATOM   1063  HB2 ARG    71      50.376  49.903  34.138  1.00  0.00           H  
ATOM   1064  HB3 ARG    71      50.269  48.171  33.743  1.00  0.00           H  
ATOM   1065  CG  ARG    71      48.562  49.340  33.088  1.00  0.00           C  
ATOM   1066  HG2 ARG    71      49.040  49.690  32.173  1.00  0.00           H  
ATOM   1067  HG3 ARG    71      48.072  48.385  32.899  1.00  0.00           H  
ATOM   1068  CD  ARG    71      47.511  50.376  33.548  1.00  0.00           C  
ATOM   1069  HD2 ARG    71      47.019  50.009  34.449  1.00  0.00           H  
ATOM   1070  HD3 ARG    71      48.012  51.319  33.767  1.00  0.00           H  
ATOM   1071  NE  ARG    71      46.490  50.614  32.518  1.00  0.00           N  
ATOM   1072  HE  ARG    71      46.851  50.686  31.577  1.00  0.00           H  
ATOM   1073  CZ  ARG    71      45.168  50.760  32.710  1.00  0.00           C  
ATOM   1074  NH1 ARG    71      44.623  50.825  33.927  1.00  0.00           N  
ATOM   1075 HH11 ARG    71      45.212  50.764  34.745  1.00  0.00           H  
ATOM   1076 HH12 ARG    71      43.623  50.935  34.024  1.00  0.00           H  
ATOM   1077  NH2 ARG    71      44.367  50.821  31.652  1.00  0.00           N  
ATOM   1078 HH21 ARG    71      44.757  50.758  30.722  1.00  0.00           H  
ATOM   1079 HH22 ARG    71      43.371  50.931  31.782  1.00  0.00           H  
ATOM   1080  C   ARG    71      49.949  47.659  36.280  1.00  0.00           C  
ATOM   1081  O   ARG    71      51.093  47.881  36.691  1.00  0.00           O  
ATOM   1082  N   MET    72      49.248  46.523  36.461  1.00  0.00           N  
ATOM   1083  H   MET    72      48.319  46.571  36.067  1.00  0.00           H  
ATOM   1084  CA  MET    72      49.616  45.330  37.235  1.00  0.00           C  
ATOM   1085  HA  MET    72      48.723  44.736  37.432  1.00  0.00           H  
ATOM   1086  CB  MET    72      50.633  44.454  36.465  1.00  0.00           C  
ATOM   1087  HB2 MET    72      51.532  45.053  36.323  1.00  0.00           H  
ATOM   1088  HB3 MET    72      50.863  43.596  37.097  1.00  0.00           H  
ATOM   1089  CG  MET    72      50.125  43.963  35.101  1.00  0.00           C  
ATOM   1090  HG2 MET    72      49.148  43.507  35.265  1.00  0.00           H  
ATOM   1091  HG3 MET    72      50.013  44.840  34.463  1.00  0.00           H  
ATOM   1092  SD  MET    72      51.213  42.763  34.280  1.00  0.00           S  
ATOM   1093  CE  MET    72      50.967  41.321  35.354  1.00  0.00           C  
ATOM   1094  HE1 MET    72      49.914  41.039  35.348  1.00  0.00           H  
ATOM   1095  HE2 MET    72      51.568  40.488  34.988  1.00  0.00           H  
ATOM   1096  HE3 MET    72      51.270  41.569  36.371  1.00  0.00           H  
ATOM   1097  C   MET    72      50.113  45.712  38.652  1.00  0.00           C  
ATOM   1098  O   MET    72      51.230  45.351  39.025  1.00  0.00           O  
ATOM   1099  N   VAL    73      49.299  46.470  39.405  1.00  0.00           N  
ATOM   1100  H   VAL    73      48.566  46.985  38.939  1.00  0.00           H  
ATOM   1101  CA  VAL    73      49.485  46.675  40.842  1.00  0.00           C  
ATOM   1102  HA  VAL    73      50.025  45.871  41.342  1.00  0.00           H  
ATOM   1103  CB  VAL    73      50.127  48.033  41.248  1.00  0.00           C  
ATOM   1104  HB  VAL    73      50.246  48.041  42.331  1.00  0.00           H  
ATOM   1105  CG1 VAL    73      51.495  48.251  40.581  1.00  0.00           C  
ATOM   1106 HG11 VAL    73      51.377  48.243  39.497  1.00  0.00           H  
ATOM   1107 HG12 VAL    73      51.903  49.212  40.894  1.00  0.00           H  
ATOM   1108 HG13 VAL    73      52.175  47.453  40.877  1.00  0.00           H  
ATOM   1109  CG2 VAL    73      49.230  49.269  41.097  1.00  0.00           C  
ATOM   1110 HG21 VAL    73      48.343  49.154  41.721  1.00  0.00           H  
ATOM   1111 HG22 VAL    73      49.779  50.158  41.408  1.00  0.00           H  
ATOM   1112 HG23 VAL    73      48.929  49.375  40.055  1.00  0.00           H  
ATOM   1113  C   VAL    73      48.145  46.484  41.575  1.00  0.00           C  
ATOM   1114  O   VAL    73      47.086  46.678  40.972  1.00  0.00           O  
ATOM   1115  N   VAL    74      48.216  46.118  42.861  1.00  0.00           N  
ATOM   1116  H   VAL    74      49.128  45.870  43.217  1.00  0.00           H  
ATOM   1117  CA  VAL    74      47.065  45.957  43.739  1.00  0.00           C  
ATOM   1118  HA  VAL    74      46.299  46.728  43.654  1.00  0.00           H  
ATOM   1119  CB  VAL    74      46.391  44.563  43.558  1.00  0.00           C  
ATOM   1120  HB  VAL    74      46.281  44.412  42.484  1.00  0.00           H  
ATOM   1121  CG1 VAL    74      47.155  43.371  44.169  1.00  0.00           C  
ATOM   1122 HG11 VAL    74      47.265  43.521  45.243  1.00  0.00           H  
ATOM   1123 HG12 VAL    74      46.600  42.451  43.986  1.00  0.00           H  
ATOM   1124 HG13 VAL    74      48.141  43.297  43.710  1.00  0.00           H  
ATOM   1125  CG2 VAL    74      44.929  44.572  44.024  1.00  0.00           C  
ATOM   1126 HG21 VAL    74      44.366  45.302  43.442  1.00  0.00           H  
ATOM   1127 HG22 VAL    74      44.495  43.582  43.881  1.00  0.00           H  
ATOM   1128 HG23 VAL    74      44.885  44.838  45.080  1.00  0.00           H  
ATOM   1129  C   VAL    74      47.512  46.219  45.196  1.00  0.00           C  
ATOM   1130  O   VAL    74      48.651  45.896  45.544  1.00  0.00           O  
ATOM   1131  N   SER    75      46.644  46.844  46.008  1.00  0.00           N  
ATOM   1132  H   SER    75      45.807  47.207  45.575  1.00  0.00           H  
ATOM   1133  CA  SER    75      46.893  47.165  47.420  1.00  0.00           C  
ATOM   1134  HA  SER    75      47.906  47.542  47.557  1.00  0.00           H  
ATOM   1135  CB  SER    75      45.897  48.258  47.858  1.00  0.00           C  
ATOM   1136  HB2 SER    75      46.000  48.409  48.932  1.00  0.00           H  
ATOM   1137  HB3 SER    75      46.146  49.182  47.336  1.00  0.00           H  
ATOM   1138  OG  SER    75      44.559  47.892  47.558  1.00  0.00           O  
ATOM   1139  HG  SER    75      43.965  48.591  47.842  1.00  0.00           H  
ATOM   1140  C   SER    75      46.894  45.910  48.322  1.00  0.00           C  
ATOM   1141  O   SER    75      47.680  45.846  49.268  1.00  0.00           O  
ATOM   1142  N   ASP    76      46.069  44.918  47.972  1.00  0.00           N  
ATOM   1143  H   ASP    76      45.330  45.178  47.334  1.00  0.00           H  
ATOM   1144  CA  ASP    76      46.085  43.555  48.495  1.00  0.00           C  
ATOM   1145  HA  ASP    76      47.119  43.212  48.500  1.00  0.00           H  
ATOM   1146  CB  ASP    76      45.505  43.412  49.934  1.00  0.00           C  
ATOM   1147  HB2 ASP    76      46.073  44.064  50.597  1.00  0.00           H  
ATOM   1148  HB3 ASP    76      44.479  43.775  49.860  1.00  0.00           H  
ATOM   1149  CG  ASP    76      45.503  41.983  50.498  1.00  0.00           C  
ATOM   1150  OD1 ASP    76      46.290  41.688  51.421  1.00  0.00           O  
ATOM   1151  OD2 ASP    76      44.684  41.154  50.049  1.00  0.00           O  
ATOM   1152  C   ASP    76      45.345  42.673  47.489  1.00  0.00           C  
ATOM   1153  O   ASP    76      44.380  43.141  46.885  1.00  0.00           O  
ATOM   1154  N   PHE    77      45.783  41.417  47.346  1.00  0.00           N  
ATOM   1155  H   PHE    77      46.659  41.196  47.796  1.00  0.00           H  
ATOM   1156  CA  PHE    77      45.195  40.425  46.451  1.00  0.00           C  
ATOM   1157  HA  PHE    77      45.231  40.786  45.423  1.00  0.00           H  
ATOM   1158  CB  PHE    77      45.976  39.097  46.535  1.00  0.00           C  
ATOM   1159  HB2 PHE    77      47.010  39.429  46.439  1.00  0.00           H  
ATOM   1160  HB3 PHE    77      45.869  38.500  47.440  1.00  0.00           H  
ATOM   1161  CG  PHE    77      45.709  38.165  45.365  1.00  0.00           C  
ATOM   1162  CD1 PHE    77      46.371  38.392  44.140  1.00  0.00           C  
ATOM   1163  HD1 PHE    77      47.139  39.162  44.073  1.00  0.00           H  
ATOM   1164  CE1 PHE    77      46.046  37.637  43.022  1.00  0.00           C  
ATOM   1165  HE1 PHE    77      46.578  37.803  42.085  1.00  0.00           H  
ATOM   1166  CZ  PHE    77      45.048  36.674  43.093  1.00  0.00           C  
ATOM   1167  HZ  PHE    77      44.810  36.077  42.212  1.00  0.00           H  
ATOM   1168  CE2 PHE    77      44.353  36.469  44.280  1.00  0.00           C  
ATOM   1169  HE2 PHE    77      43.558  35.725  44.319  1.00  0.00           H  
ATOM   1170  CD2 PHE    77      44.669  37.209  45.413  1.00  0.00           C  
ATOM   1171  HD2 PHE    77      44.115  37.052  46.338  1.00  0.00           H  
ATOM   1172  C   PHE    77      43.666  40.227  46.589  1.00  0.00           C  
ATOM   1173  O   PHE    77      42.976  39.966  45.602  1.00  0.00           O  
ATOM   1174  N   HIE    78      43.148  40.414  47.805  1.00  0.00           N  
ATOM   1175  H   HIE    78      43.814  40.587  48.544  1.00  0.00           H  
ATOM   1176  CA  HIE    78      41.732  40.342  48.152  1.00  0.00           C  
ATOM   1177  HA  HIE    78      41.309  39.360  47.937  1.00  0.00           H  
ATOM   1178  CB  HIE    78      41.650  40.594  49.682  1.00  0.00           C  
ATOM   1179  HB2 HIE    78      42.208  39.795  50.169  1.00  0.00           H  
ATOM   1180  HB3 HIE    78      42.145  41.547  49.866  1.00  0.00           H  
ATOM   1181  CG  HIE    78      40.302  40.665  50.372  1.00  0.00           C  
ATOM   1182  ND1 HIE    78      40.117  41.397  51.536  1.00  0.00           N  
ATOM   1183  CE1 HIE    78      38.839  41.282  51.895  1.00  0.00           C  
ATOM   1184  HE1 HIE    78      38.539  41.813  52.798  1.00  0.00           H  
ATOM   1185  NE2 HIE    78      38.143  40.519  51.062  1.00  0.00           N  
ATOM   1186  HE2 HIE    78      37.167  40.260  51.073  1.00  0.00           H  
ATOM   1187  CD2 HIE    78      39.070  40.110  50.098  1.00  0.00           C  
ATOM   1188  HD2 HIE    78      38.759  39.448  49.289  1.00  0.00           H  
ATOM   1189  C   HIE    78      40.819  41.325  47.401  1.00  0.00           C  
ATOM   1190  O   HIE    78      39.638  41.021  47.228  1.00  0.00           O  
ATOM   1191  N   VAL    79      41.363  42.460  46.939  1.00  0.00           N  
ATOM   1192  H   VAL    79      42.315  42.660  47.208  1.00  0.00           H  
ATOM   1193  CA  VAL    79      40.647  43.451  46.133  1.00  0.00           C  
ATOM   1194  HA  VAL    79      39.774  43.885  46.620  1.00  0.00           H  
ATOM   1195  CB  VAL    79      41.606  44.604  45.710  1.00  0.00           C  
ATOM   1196  HB  VAL    79      42.541  44.122  45.425  1.00  0.00           H  
ATOM   1197  CG1 VAL    79      41.128  45.517  44.561  1.00  0.00           C  
ATOM   1198 HG11 VAL    79      40.192  46.000  44.845  1.00  0.00           H  
ATOM   1199 HG12 VAL    79      41.883  46.278  44.362  1.00  0.00           H  
ATOM   1200 HG13 VAL    79      40.970  44.920  43.663  1.00  0.00           H  
ATOM   1201  CG2 VAL    79      41.981  45.466  46.927  1.00  0.00           C  
ATOM   1202 HG21 VAL    79      42.480  44.846  47.672  1.00  0.00           H  
ATOM   1203 HG22 VAL    79      42.651  46.266  46.613  1.00  0.00           H  
ATOM   1204 HG23 VAL    79      41.078  45.897  47.359  1.00  0.00           H  
ATOM   1205  C   VAL    79      39.986  42.816  44.879  1.00  0.00           C  
ATOM   1206  O   VAL    79      38.836  43.124  44.578  1.00  0.00           O  
ATOM   1207  N   PHE    80      40.679  41.865  44.233  1.00  0.00           N  
ATOM   1208  H   PHE    80      41.645  41.731  44.494  1.00  0.00           H  
ATOM   1209  CA  PHE    80      40.157  41.109  43.094  1.00  0.00           C  
ATOM   1210  HA  PHE    80      39.774  41.792  42.335  1.00  0.00           H  
ATOM   1211  CB  PHE    80      41.279  40.259  42.471  1.00  0.00           C  
ATOM   1212  HB2 PHE    80      41.621  39.650  43.307  1.00  0.00           H  
ATOM   1213  HB3 PHE    80      40.957  39.609  41.657  1.00  0.00           H  
ATOM   1214  CG  PHE    80      42.495  41.026  41.963  1.00  0.00           C  
ATOM   1215  CD1 PHE    80      42.349  42.199  41.189  1.00  0.00           C  
ATOM   1216  HD1 PHE    80      41.356  42.612  41.012  1.00  0.00           H  
ATOM   1217  CE1 PHE    80      43.467  42.825  40.654  1.00  0.00           C  
ATOM   1218  HE1 PHE    80      43.347  43.743  40.078  1.00  0.00           H  
ATOM   1219  CZ  PHE    80      44.731  42.288  40.849  1.00  0.00           C  
ATOM   1220  HZ  PHE    80      45.601  42.787  40.423  1.00  0.00           H  
ATOM   1221  CE2 PHE    80      44.891  41.120  41.583  1.00  0.00           C  
ATOM   1222  HE2 PHE    80      45.888  40.705  41.728  1.00  0.00           H  
ATOM   1223  CD2 PHE    80      43.787  40.481  42.131  1.00  0.00           C  
ATOM   1224  HD2 PHE    80      43.916  39.556  42.693  1.00  0.00           H  
ATOM   1225  C   PHE    80      38.912  40.268  43.460  1.00  0.00           C  
ATOM   1226  O   PHE    80      37.923  40.301  42.733  1.00  0.00           O  
ATOM   1227  N   VAL    81      38.955  39.576  44.605  1.00  0.00           N  
ATOM   1228  H   VAL    81      39.819  39.622  45.125  1.00  0.00           H  
ATOM   1229  CA  VAL    81      37.881  38.720  45.116  1.00  0.00           C  
ATOM   1230  HA  VAL    81      37.443  38.058  44.369  1.00  0.00           H  
ATOM   1231  CB  VAL    81      38.415  37.854  46.298  1.00  0.00           C  
ATOM   1232  HB  VAL    81      38.849  38.543  47.022  1.00  0.00           H  
ATOM   1233  CG1 VAL    81      37.351  36.983  46.993  1.00  0.00           C  
ATOM   1234 HG11 VAL    81      36.916  36.293  46.269  1.00  0.00           H  
ATOM   1235 HG12 VAL    81      37.815  36.417  47.801  1.00  0.00           H  
ATOM   1236 HG13 VAL    81      36.567  37.622  47.401  1.00  0.00           H  
ATOM   1237  CG2 VAL    81      39.595  36.965  45.856  1.00  0.00           C  
ATOM   1238 HG21 VAL    81      40.408  37.594  45.493  1.00  0.00           H  
ATOM   1239 HG22 VAL    81      39.943  36.375  46.703  1.00  0.00           H  
ATOM   1240 HG23 VAL    81      39.269  36.298  45.058  1.00  0.00           H  
ATOM   1241  C   VAL    81      36.645  39.529  45.561  1.00  0.00           C  
ATOM   1242  O   VAL    81      35.521  39.149  45.225  1.00  0.00           O  
ATOM   1243  N   ARG    82      36.877  40.656  46.256  1.00  0.00           N  
ATOM   1244  H   ARG    82      37.824  40.787  46.580  1.00  0.00           H  
ATOM   1245  CA  ARG    82      35.866  41.646  46.642  1.00  0.00           C  
ATOM   1246  HA  ARG    82      35.133  41.205  47.318  1.00  0.00           H  
ATOM   1247  CB  ARG    82      36.568  42.810  47.367  1.00  0.00           C  
ATOM   1248  HB2 ARG    82      37.099  42.371  48.211  1.00  0.00           H  
ATOM   1249  HB3 ARG    82      37.287  43.224  46.660  1.00  0.00           H  
ATOM   1250  CG  ARG    82      35.641  43.933  47.872  1.00  0.00           C  
ATOM   1251  HG2 ARG    82      34.863  44.095  47.125  1.00  0.00           H  
ATOM   1252  HG3 ARG    82      35.184  43.604  48.805  1.00  0.00           H  
ATOM   1253  CD  ARG    82      36.400  45.241  48.109  1.00  0.00           C  
ATOM   1254  HD2 ARG    82      35.752  45.950  48.624  1.00  0.00           H  
ATOM   1255  HD3 ARG    82      37.281  45.045  48.719  1.00  0.00           H  
ATOM   1256  NE  ARG    82      36.831  45.836  46.837  1.00  0.00           N  
ATOM   1257  HE  ARG    82      36.418  45.406  46.021  1.00  0.00           H  
ATOM   1258  CZ  ARG    82      37.685  46.842  46.661  1.00  0.00           C  
ATOM   1259  NH1 ARG    82      38.284  47.453  47.680  1.00  0.00           N  
ATOM   1260 HH11 ARG    82      38.094  47.154  48.626  1.00  0.00           H  
ATOM   1261 HH12 ARG    82      38.925  48.213  47.503  1.00  0.00           H  
ATOM   1262  NH2 ARG    82      37.913  47.223  45.417  1.00  0.00           N  
ATOM   1263 HH21 ARG    82      37.446  46.753  44.654  1.00  0.00           H  
ATOM   1264 HH22 ARG    82      38.553  47.982  45.234  1.00  0.00           H  
ATOM   1265  C   ARG    82      35.055  42.120  45.401  1.00  0.00           C  
ATOM   1266  O   ARG    82      33.822  42.122  45.445  1.00  0.00           O  
ATOM   1267  N   ASP    83      35.763  42.483  44.319  1.00  0.00           N  
ATOM   1268  H   ASP    83      36.758  42.569  44.469  1.00  0.00           H  
ATOM   1269  CA  ASP    83      35.196  43.023  43.073  1.00  0.00           C  
ATOM   1270  HA  ASP    83      34.344  43.650  43.336  1.00  0.00           H  
ATOM   1271  CB  ASP    83      36.188  43.863  42.237  1.00  0.00           C  
ATOM   1272  HB2 ASP    83      36.987  43.163  41.995  1.00  0.00           H  
ATOM   1273  HB3 ASP    83      35.703  44.191  41.317  1.00  0.00           H  
ATOM   1274  CG  ASP    83      36.778  45.083  42.970  1.00  0.00           C  
ATOM   1275  OD1 ASP    83      36.401  45.374  44.131  1.00  0.00           O  
ATOM   1276  OD2 ASP    83      37.585  45.806  42.352  1.00  0.00           O  
ATOM   1277  C   ASP    83      34.397  41.971  42.288  1.00  0.00           C  
ATOM   1278  O   ASP    83      33.286  42.288  41.854  1.00  0.00           O  
ATOM   1279  N   VAL    84      34.900  40.727  42.178  1.00  0.00           N  
ATOM   1280  H   VAL    84      35.866  40.596  42.442  1.00  0.00           H  
ATOM   1281  CA  VAL    84      34.171  39.581  41.602  1.00  0.00           C  
ATOM   1282  HA  VAL    84      33.818  39.802  40.594  1.00  0.00           H  
ATOM   1283  CB  VAL    84      35.035  38.285  41.554  1.00  0.00           C  
ATOM   1284  HB  VAL    84      35.501  38.184  42.534  1.00  0.00           H  
ATOM   1285  CG1 VAL    84      34.257  36.994  41.219  1.00  0.00           C  
ATOM   1286 HG11 VAL    84      33.790  37.094  40.239  1.00  0.00           H  
ATOM   1287 HG12 VAL    84      34.943  36.148  41.209  1.00  0.00           H  
ATOM   1288 HG13 VAL    84      33.486  36.828  41.972  1.00  0.00           H  
ATOM   1289  CG2 VAL    84      36.179  38.448  40.539  1.00  0.00           C  
ATOM   1290 HG21 VAL    84      36.810  39.287  40.833  1.00  0.00           H  
ATOM   1291 HG22 VAL    84      36.776  37.536  40.514  1.00  0.00           H  
ATOM   1292 HG23 VAL    84      35.763  38.637  39.549  1.00  0.00           H  
ATOM   1293  C   VAL    84      32.836  39.324  42.351  1.00  0.00           C  
ATOM   1294  O   VAL    84      31.797  39.236  41.695  1.00  0.00           O  
ATOM   1295  N   LEU    85      32.865  39.279  43.695  1.00  0.00           N  
ATOM   1296  H   LEU    85      33.773  39.262  44.135  1.00  0.00           H  
ATOM   1297  CA  LEU    85      31.676  39.092  44.541  1.00  0.00           C  
ATOM   1298  HA  LEU    85      31.120  38.217  44.203  1.00  0.00           H  
ATOM   1299  CB  LEU    85      32.080  38.881  46.016  1.00  0.00           C  
ATOM   1300  HB2 LEU    85      32.855  39.630  46.178  1.00  0.00           H  
ATOM   1301  HB3 LEU    85      31.244  39.072  46.689  1.00  0.00           H  
ATOM   1302  CG  LEU    85      32.656  37.473  46.296  1.00  0.00           C  
ATOM   1303  HG  LEU    85      33.403  37.250  45.535  1.00  0.00           H  
ATOM   1304  CD1 LEU    85      33.304  37.391  47.691  1.00  0.00           C  
ATOM   1305 HD11 LEU    85      32.557  37.614  48.453  1.00  0.00           H  
ATOM   1306 HD12 LEU    85      33.697  36.387  47.851  1.00  0.00           H  
ATOM   1307 HD13 LEU    85      34.117  38.114  47.757  1.00  0.00           H  
ATOM   1308  CD2 LEU    85      31.595  36.369  46.118  1.00  0.00           C  
ATOM   1309 HD21 LEU    85      31.220  36.386  45.094  1.00  0.00           H  
ATOM   1310 HD22 LEU    85      32.043  35.397  46.324  1.00  0.00           H  
ATOM   1311 HD23 LEU    85      30.770  36.542  46.809  1.00  0.00           H  
ATOM   1312  C   LEU    85      30.629  40.204  44.365  1.00  0.00           C  
ATOM   1313  O   LEU    85      29.448  39.884  44.243  1.00  0.00           O  
ATOM   1314  N   GLN    86      31.063  41.472  44.274  1.00  0.00           N  
ATOM   1315  H   GLN    86      32.028  41.662  44.502  1.00  0.00           H  
ATOM   1316  CA  GLN    86      30.183  42.606  43.974  1.00  0.00           C  
ATOM   1317  HA  GLN    86      29.367  42.646  44.696  1.00  0.00           H  
ATOM   1318  CB  GLN    86      30.978  43.932  44.052  1.00  0.00           C  
ATOM   1319  HB2 GLN    86      31.473  43.955  45.023  1.00  0.00           H  
ATOM   1320  HB3 GLN    86      31.729  43.904  43.262  1.00  0.00           H  
ATOM   1321  CG  GLN    86      30.106  45.198  43.889  1.00  0.00           C  
ATOM   1322  HG2 GLN    86      29.553  45.079  42.957  1.00  0.00           H  
ATOM   1323  HG3 GLN    86      29.405  45.270  44.720  1.00  0.00           H  
ATOM   1324  CD  GLN    86      30.913  46.495  43.816  1.00  0.00           C  
ATOM   1325  OE1 GLN    86      31.944  46.647  44.467  1.00  0.00           O  
ATOM   1326  NE2 GLN    86      30.424  47.459  43.047  1.00  0.00           N  
ATOM   1327 HE21 GLN    86      30.919  48.335  42.965  1.00  0.00           H  
ATOM   1328 HE22 GLN    86      29.558  47.312  42.547  1.00  0.00           H  
ATOM   1329  C   GLN    86      29.464  42.434  42.613  1.00  0.00           C  
ATOM   1330  O   GLN    86      28.252  42.645  42.545  1.00  0.00           O  
ATOM   1331  N   HID    87      30.203  42.035  41.566  1.00  0.00           N  
ATOM   1332  H   HID    87      31.203  41.968  41.692  1.00  0.00           H  
ATOM   1333  CA  HID    87      29.654  41.807  40.224  1.00  0.00           C  
ATOM   1334  HA  HID    87      29.047  42.662  39.927  1.00  0.00           H  
ATOM   1335  CB  HID    87      30.785  41.623  39.191  1.00  0.00           C  
ATOM   1336  HB2 HID    87      31.631  42.278  39.400  1.00  0.00           H  
ATOM   1337  HB3 HID    87      31.111  40.584  39.232  1.00  0.00           H  
ATOM   1338  CG  HID    87      30.373  41.892  37.758  1.00  0.00           C  
ATOM   1339  ND1 HID    87      31.262  41.845  36.696  1.00  0.00           N  
ATOM   1340  HD1 HID    87      32.239  41.596  36.740  1.00  0.00           H  
ATOM   1341  CE1 HID    87      30.590  42.191  35.596  1.00  0.00           C  
ATOM   1342  HE1 HID    87      31.168  42.216  34.672  1.00  0.00           H  
ATOM   1343  NE2 HID    87      29.310  42.448  35.828  1.00  0.00           N  
ATOM   1344  CD2 HID    87      29.164  42.256  37.201  1.00  0.00           C  
ATOM   1345  HD2 HID    87      28.191  42.399  37.671  1.00  0.00           H  
ATOM   1346  C   HID    87      28.657  40.628  40.193  1.00  0.00           C  
ATOM   1347  O   HID    87      27.544  40.788  39.686  1.00  0.00           O  
ATOM   1348  N   VAL    88      29.049  39.488  40.781  1.00  0.00           N  
ATOM   1349  H   VAL    88      30.014  39.449  41.075  1.00  0.00           H  
ATOM   1350  CA  VAL    88      28.228  38.283  40.930  1.00  0.00           C  
ATOM   1351  HA  VAL    88      27.820  37.899  39.995  1.00  0.00           H  
ATOM   1352  CB  VAL    88      29.043  37.144  41.625  1.00  0.00           C  
ATOM   1353  HB  VAL    88      29.630  37.628  42.405  1.00  0.00           H  
ATOM   1354  CG1 VAL    88      28.222  35.994  42.240  1.00  0.00           C  
ATOM   1355 HG11 VAL    88      27.634  35.509  41.460  1.00  0.00           H  
ATOM   1356 HG12 VAL    88      28.896  35.267  42.692  1.00  0.00           H  
ATOM   1357 HG13 VAL    88      27.553  36.392  43.003  1.00  0.00           H  
ATOM   1358  CG2 VAL    88      30.103  36.554  40.673  1.00  0.00           C  
ATOM   1359 HG21 VAL    88      30.795  37.339  40.367  1.00  0.00           H  
ATOM   1360 HG22 VAL    88      30.653  35.765  41.185  1.00  0.00           H  
ATOM   1361 HG23 VAL    88      29.611  36.141  39.792  1.00  0.00           H  
ATOM   1362  C   VAL    88      26.905  38.567  41.676  1.00  0.00           C  
ATOM   1363  O   VAL    88      25.843  38.187  41.178  1.00  0.00           O  
ATOM   1364  N   ASP    89      26.977  39.284  42.808  1.00  0.00           N  
ATOM   1365  H   ASP    89      27.896  39.441  43.196  1.00  0.00           H  
ATOM   1366  CA  ASP    89      25.810  39.696  43.595  1.00  0.00           C  
ATOM   1367  HA  ASP    89      25.191  38.812  43.746  1.00  0.00           H  
ATOM   1368  CB  ASP    89      26.131  40.320  44.980  1.00  0.00           C  
ATOM   1369  HB2 ASP    89      26.859  41.071  44.675  1.00  0.00           H  
ATOM   1370  HB3 ASP    89      25.266  40.813  45.425  1.00  0.00           H  
ATOM   1371  CG  ASP    89      26.767  39.381  46.007  1.00  0.00           C  
ATOM   1372  OD1 ASP    89      26.593  38.150  45.913  1.00  0.00           O  
ATOM   1373  OD2 ASP    89      27.314  39.890  47.009  1.00  0.00           O  
ATOM   1374  C   ASP    89      24.836  40.596  42.828  1.00  0.00           C  
ATOM   1375  O   ASP    89      23.624  40.394  42.929  1.00  0.00           O  
ATOM   1376  N   SER    90      25.365  41.550  42.053  1.00  0.00           N  
ATOM   1377  H   SER    90      26.354  41.736  42.138  1.00  0.00           H  
ATOM   1378  CA  SER    90      24.569  42.420  41.191  1.00  0.00           C  
ATOM   1379  HA  SER    90      23.769  42.888  41.766  1.00  0.00           H  
ATOM   1380  CB  SER    90      25.462  43.528  40.597  1.00  0.00           C  
ATOM   1381  HB2 SER    90      26.390  43.083  40.239  1.00  0.00           H  
ATOM   1382  HB3 SER    90      24.939  43.997  39.763  1.00  0.00           H  
ATOM   1383  OG  SER    90      25.756  44.508  41.583  1.00  0.00           O  
ATOM   1384  HG  SER    90      26.311  45.191  41.200  1.00  0.00           H  
ATOM   1385  C   SER    90      23.795  41.658  40.103  1.00  0.00           C  
ATOM   1386  O   SER    90      22.607  41.918  39.910  1.00  0.00           O  
ATOM   1387  N   MET    91      24.460  40.698  39.449  1.00  0.00           N  
ATOM   1388  H   MET    91      25.452  40.597  39.610  1.00  0.00           H  
ATOM   1389  CA  MET    91      23.836  39.861  38.429  1.00  0.00           C  
ATOM   1390  HA  MET    91      23.242  40.479  37.755  1.00  0.00           H  
ATOM   1391  CB  MET    91      24.911  39.126  37.604  1.00  0.00           C  
ATOM   1392  HB2 MET    91      25.592  38.648  38.308  1.00  0.00           H  
ATOM   1393  HB3 MET    91      24.404  38.362  37.014  1.00  0.00           H  
ATOM   1394  CG  MET    91      25.707  40.051  36.668  1.00  0.00           C  
ATOM   1395  HG2 MET    91      26.176  40.803  37.302  1.00  0.00           H  
ATOM   1396  HG3 MET    91      26.477  39.434  36.205  1.00  0.00           H  
ATOM   1397  SD  MET    91      24.745  40.881  35.367  1.00  0.00           S  
ATOM   1398  CE  MET    91      24.338  39.463  34.312  1.00  0.00           C  
ATOM   1399  HE1 MET    91      23.766  38.735  34.886  1.00  0.00           H  
ATOM   1400  HE2 MET    91      23.745  39.800  33.461  1.00  0.00           H  
ATOM   1401  HE3 MET    91      25.257  39.001  33.953  1.00  0.00           H  
ATOM   1402  C   MET    91      22.809  38.873  39.006  1.00  0.00           C  
ATOM   1403  O   MET    91      21.741  38.706  38.414  1.00  0.00           O  
ATOM   1404  N   GLN    92      23.110  38.273  40.168  1.00  0.00           N  
ATOM   1405  H   GLN    92      24.046  38.378  40.531  1.00  0.00           H  
ATOM   1406  CA  GLN    92      22.182  37.398  40.885  1.00  0.00           C  
ATOM   1407  HA  GLN    92      21.869  36.587  40.227  1.00  0.00           H  
ATOM   1408  CB  GLN    92      22.839  36.789  42.140  1.00  0.00           C  
ATOM   1409  HB2 GLN    92      23.431  37.578  42.602  1.00  0.00           H  
ATOM   1410  HB3 GLN    92      22.031  36.500  42.812  1.00  0.00           H  
ATOM   1411  CG  GLN    92      23.735  35.571  41.863  1.00  0.00           C  
ATOM   1412  HG2 GLN    92      23.210  34.875  41.209  1.00  0.00           H  
ATOM   1413  HG3 GLN    92      24.660  35.891  41.384  1.00  0.00           H  
ATOM   1414  CD  GLN    92      24.082  34.851  43.165  1.00  0.00           C  
ATOM   1415  OE1 GLN    92      23.215  34.256  43.802  1.00  0.00           O  
ATOM   1416  NE2 GLN    92      25.339  34.899  43.577  1.00  0.00           N  
ATOM   1417 HE21 GLN    92      25.604  34.434  44.433  1.00  0.00           H  
ATOM   1418 HE22 GLN    92      26.026  35.400  43.033  1.00  0.00           H  
ATOM   1419  C   GLN    92      20.855  38.065  41.281  1.00  0.00           C  
ATOM   1420  O   GLN    92      19.822  37.400  41.276  1.00  0.00           O  
ATOM   1421  N   LYS    93      20.895  39.358  41.622  1.00  0.00           N  
ATOM   1422  H   LYS    93      21.801  39.793  41.719  1.00  0.00           H  
ATOM   1423  CA  LYS    93      19.713  40.130  41.994  1.00  0.00           C  
ATOM   1424  HA  LYS    93      19.097  39.577  42.703  1.00  0.00           H  
ATOM   1425  CB  LYS    93      20.179  41.447  42.664  1.00  0.00           C  
ATOM   1426  HB2 LYS    93      20.847  41.151  43.473  1.00  0.00           H  
ATOM   1427  HB3 LYS    93      20.745  41.985  41.904  1.00  0.00           H  
ATOM   1428  CG  LYS    93      19.068  42.363  43.223  1.00  0.00           C  
ATOM   1429  HG2 LYS    93      18.222  41.724  43.475  1.00  0.00           H  
ATOM   1430  HG3 LYS    93      19.458  42.823  44.131  1.00  0.00           H  
ATOM   1431  CD  LYS    93      18.606  43.465  42.246  1.00  0.00           C  
ATOM   1432  HD2 LYS    93      19.463  44.115  42.070  1.00  0.00           H  
ATOM   1433  HD3 LYS    93      18.328  42.970  41.315  1.00  0.00           H  
ATOM   1434  CE  LYS    93      17.418  44.308  42.754  1.00  0.00           C  
ATOM   1435  HE2 LYS    93      17.121  44.980  41.948  1.00  0.00           H  
ATOM   1436  HE3 LYS    93      16.599  43.624  42.976  1.00  0.00           H  
ATOM   1437  NZ  LYS    93      17.739  45.096  43.957  1.00  0.00           N  
ATOM   1438  HZ1 LYS    93      18.497  45.730  43.751  1.00  0.00           H  
ATOM   1439  HZ2 LYS    93      16.926  45.624  44.240  1.00  0.00           H  
ATOM   1440  HZ3 LYS    93      18.013  44.474  44.704  1.00  0.00           H  
ATOM   1441  C   LYS    93      18.749  40.344  40.804  1.00  0.00           C  
ATOM   1442  O   LYS    93      17.534  40.314  41.006  1.00  0.00           O  
ATOM   1443  N   ASP    94      19.292  40.527  39.590  1.00  0.00           N  
ATOM   1444  H   ASP    94      20.291  40.672  39.552  1.00  0.00           H  
ATOM   1445  CA  ASP    94      18.518  40.667  38.343  1.00  0.00           C  
ATOM   1446  HA  ASP    94      17.607  41.219  38.576  1.00  0.00           H  
ATOM   1447  CB  ASP    94      19.265  41.404  37.202  1.00  0.00           C  
ATOM   1448  HB2 ASP    94      20.191  40.830  37.178  1.00  0.00           H  
ATOM   1449  HB3 ASP    94      18.752  41.306  36.245  1.00  0.00           H  
ATOM   1450  CG  ASP    94      19.586  42.877  37.459  1.00  0.00           C  
ATOM   1451  OD1 ASP    94      18.895  43.523  38.273  1.00  0.00           O  
ATOM   1452  OD2 ASP    94      20.440  43.417  36.727  1.00  0.00           O  
ATOM   1453  C   ASP    94      17.972  39.326  37.831  1.00  0.00           C  
ATOM   1454  O   ASP    94      16.907  39.312  37.212  1.00  0.00           O  
ATOM   1455  N   TYR    95      18.683  38.229  38.110  1.00  0.00           N  
ATOM   1456  H   TYR    95      19.535  38.367  38.633  1.00  0.00           H  
ATOM   1457  CA  TYR    95      18.359  36.876  37.654  1.00  0.00           C  
ATOM   1458  HA  TYR    95      17.366  36.844  37.204  1.00  0.00           H  
ATOM   1459  CB  TYR    95      19.399  36.463  36.586  1.00  0.00           C  
ATOM   1460  HB2 TYR    95      20.389  36.565  37.030  1.00  0.00           H  
ATOM   1461  HB3 TYR    95      19.204  35.413  36.369  1.00  0.00           H  
ATOM   1462  CG  TYR    95      19.338  37.266  35.296  1.00  0.00           C  
ATOM   1463  CD1 TYR    95      18.413  36.916  34.290  1.00  0.00           C  
ATOM   1464  HD1 TYR    95      17.767  36.049  34.425  1.00  0.00           H  
ATOM   1465  CE1 TYR    95      18.323  37.684  33.113  1.00  0.00           C  
ATOM   1466  HE1 TYR    95      17.612  37.405  32.334  1.00  0.00           H  
ATOM   1467  CZ  TYR    95      19.153  38.808  32.939  1.00  0.00           C  
ATOM   1468  OH  TYR    95      19.042  39.560  31.807  1.00  0.00           O  
ATOM   1469  HH  TYR    95      18.371  39.233  31.203  1.00  0.00           H  
ATOM   1470  CE2 TYR    95      20.089  39.153  33.935  1.00  0.00           C  
ATOM   1471  HE2 TYR    95      20.737  40.019  33.799  1.00  0.00           H  
ATOM   1472  CD2 TYR    95      20.186  38.377  35.107  1.00  0.00           C  
ATOM   1473  HD2 TYR    95      20.918  38.634  35.872  1.00  0.00           H  
ATOM   1474  C   TYR    95      18.314  35.887  38.844  1.00  0.00           C  
ATOM   1475  O   TYR    95      19.183  35.014  38.935  1.00  0.00           O  
ATOM   1476  N   PRO    96      17.339  36.049  39.771  1.00  0.00           N  
ATOM   1477  CD  PRO    96      16.242  37.023  39.732  1.00  0.00           C  
ATOM   1478  HD2 PRO    96      15.788  36.991  38.741  1.00  0.00           H  
ATOM   1479  HD3 PRO    96      16.656  38.015  39.910  1.00  0.00           H  
ATOM   1480  CG  PRO    96      15.279  36.590  40.830  1.00  0.00           C  
ATOM   1481  HG2 PRO    96      14.542  35.881  40.451  1.00  0.00           H  
ATOM   1482  HG3 PRO    96      14.766  37.448  41.265  1.00  0.00           H  
ATOM   1483  CB  PRO    96      16.206  35.939  41.845  1.00  0.00           C  
ATOM   1484  HB2 PRO    96      15.670  35.205  42.447  1.00  0.00           H  
ATOM   1485  HB3 PRO    96      16.669  36.676  42.500  1.00  0.00           H  
ATOM   1486  CA  PRO    96      17.284  35.236  40.999  1.00  0.00           C  
ATOM   1487  HA  PRO    96      18.260  35.305  41.479  1.00  0.00           H  
ATOM   1488  C   PRO    96      16.943  33.767  40.748  1.00  0.00           C  
ATOM   1489  O   PRO    96      16.092  33.450  39.915  1.00  0.00           O  
ATOM   1490  N   GLY    97      17.613  32.900  41.506  1.00  0.00           N  
ATOM   1491  H   GLY    97      18.335  33.263  42.111  1.00  0.00           H  
ATOM   1492  CA  GLY    97      17.364  31.465  41.511  1.00  0.00           C  
ATOM   1493  HA2 GLY    97      17.671  31.067  42.478  1.00  0.00           H  
ATOM   1494  HA3 GLY    97      16.295  31.302  41.375  1.00  0.00           H  
ATOM   1495  C   GLY    97      18.123  30.730  40.407  1.00  0.00           C  
ATOM   1496  O   GLY    97      18.097  29.499  40.383  1.00  0.00           O  
ATOM   1497  N   LEU    98      18.816  31.448  39.514  1.00  0.00           N  
ATOM   1498  H   LEU    98      18.726  32.454  39.515  1.00  0.00           H  
ATOM   1499  CA  LEU    98      19.683  30.835  38.521  1.00  0.00           C  
ATOM   1500  HA  LEU    98      19.198  29.953  38.101  1.00  0.00           H  
ATOM   1501  CB  LEU    98      19.979  31.830  37.373  1.00  0.00           C  
ATOM   1502  HB2 LEU    98      20.254  32.743  37.901  1.00  0.00           H  
ATOM   1503  HB3 LEU    98      20.831  31.475  36.793  1.00  0.00           H  
ATOM   1504  CG  LEU    98      18.796  32.122  36.423  1.00  0.00           C  
ATOM   1505  HG  LEU    98      18.026  32.668  36.968  1.00  0.00           H  
ATOM   1506  CD1 LEU    98      19.271  32.965  35.225  1.00  0.00           C  
ATOM   1507 HD11 LEU    98      20.040  32.420  34.678  1.00  0.00           H  
ATOM   1508 HD12 LEU    98      18.428  33.164  34.563  1.00  0.00           H  
ATOM   1509 HD13 LEU    98      19.681  33.909  35.584  1.00  0.00           H  
ATOM   1510  CD2 LEU    98      18.074  30.854  35.926  1.00  0.00           C  
ATOM   1511 HD21 LEU    98      17.677  30.303  36.779  1.00  0.00           H  
ATOM   1512 HD22 LEU    98      17.255  31.137  35.264  1.00  0.00           H  
ATOM   1513 HD23 LEU    98      18.778  30.224  35.383  1.00  0.00           H  
ATOM   1514  C   LEU    98      21.013  30.394  39.174  1.00  0.00           C  
ATOM   1515  O   LEU    98      21.596  31.187  39.919  1.00  0.00           O  
ATOM   1516  N   PRO    99      21.471  29.155  38.882  1.00  0.00           N  
ATOM   1517  CD  PRO    99      20.726  28.116  38.161  1.00  0.00           C  
ATOM   1518  HD2 PRO    99      20.690  28.386  37.105  1.00  0.00           H  
ATOM   1519  HD3 PRO    99      19.712  28.078  38.560  1.00  0.00           H  
ATOM   1520  CG  PRO    99      21.492  26.833  38.407  1.00  0.00           C  
ATOM   1521  HG2 PRO    99      21.378  26.138  37.575  1.00  0.00           H  
ATOM   1522  HG3 PRO    99      21.170  26.351  39.330  1.00  0.00           H  
ATOM   1523  CB  PRO    99      22.916  27.325  38.524  1.00  0.00           C  
ATOM   1524  HB2 PRO    99      23.350  27.438  37.531  1.00  0.00           H  
ATOM   1525  HB3 PRO    99      23.530  26.645  39.113  1.00  0.00           H  
ATOM   1526  CA  PRO    99      22.835  28.703  39.223  1.00  0.00           C  
ATOM   1527  HA  PRO    99      22.888  28.646  40.310  1.00  0.00           H  
ATOM   1528  C   PRO    99      23.964  29.619  38.700  1.00  0.00           C  
ATOM   1529  O   PRO    99      23.838  30.151  37.593  1.00  0.00           O  
ATOM   1530  N   VAL   100      25.042  29.757  39.483  1.00  0.00           N  
ATOM   1531  H   VAL   100      25.043  29.286  40.376  1.00  0.00           H  
ATOM   1532  CA  VAL   100      26.206  30.566  39.124  1.00  0.00           C  
ATOM   1533  HA  VAL   100      26.077  31.032  38.147  1.00  0.00           H  
ATOM   1534  CB  VAL   100      26.494  31.680  40.172  1.00  0.00           C  
ATOM   1535  HB  VAL   100      26.761  31.193  41.109  1.00  0.00           H  
ATOM   1536  CG1 VAL   100      27.634  32.631  39.743  1.00  0.00           C  
ATOM   1537 HG11 VAL   100      27.367  33.119  38.805  1.00  0.00           H  
ATOM   1538 HG12 VAL   100      27.788  33.386  40.514  1.00  0.00           H  
ATOM   1539 HG13 VAL   100      28.552  32.060  39.606  1.00  0.00           H  
ATOM   1540  CG2 VAL   100      25.238  32.517  40.470  1.00  0.00           C  
ATOM   1541 HG21 VAL   100      24.454  31.870  40.863  1.00  0.00           H  
ATOM   1542 HG22 VAL   100      25.478  33.284  41.206  1.00  0.00           H  
ATOM   1543 HG23 VAL   100      24.890  32.991  39.552  1.00  0.00           H  
ATOM   1544  C   VAL   100      27.455  29.671  39.006  1.00  0.00           C  
ATOM   1545  O   VAL   100      27.733  28.886  39.918  1.00  0.00           O  
ATOM   1546  N   PHE   101      28.183  29.834  37.898  1.00  0.00           N  
ATOM   1547  H   PHE   101      27.757  30.408  37.184  1.00  0.00           H  
ATOM   1548  CA  PHE   101      29.485  29.235  37.620  1.00  0.00           C  
ATOM   1549  HA  PHE   101      29.726  28.489  38.377  1.00  0.00           H  
ATOM   1550  CB  PHE   101      29.454  28.545  36.241  1.00  0.00           C  
ATOM   1551  HB2 PHE   101      29.124  29.177  35.416  1.00  0.00           H  
ATOM   1552  HB3 PHE   101      30.491  28.251  36.080  1.00  0.00           H  
ATOM   1553  CG  PHE   101      28.626  27.274  36.172  1.00  0.00           C  
ATOM   1554  CD1 PHE   101      29.214  26.029  36.480  1.00  0.00           C  
ATOM   1555  HD1 PHE   101      30.279  25.970  36.705  1.00  0.00           H  
ATOM   1556  CE1 PHE   101      28.436  24.879  36.496  1.00  0.00           C  
ATOM   1557  HE1 PHE   101      28.897  23.914  36.707  1.00  0.00           H  
ATOM   1558  CZ  PHE   101      27.072  24.956  36.243  1.00  0.00           C  
ATOM   1559  HZ  PHE   101      26.472  24.046  36.250  1.00  0.00           H  
ATOM   1560  CE2 PHE   101      26.472  26.181  35.982  1.00  0.00           C  
ATOM   1561  HE2 PHE   101      25.398  26.229  35.799  1.00  0.00           H  
ATOM   1562  CD2 PHE   101      27.234  27.341  35.953  1.00  0.00           C  
ATOM   1563  HD2 PHE   101      26.756  28.302  35.761  1.00  0.00           H  
ATOM   1564  C   PHE   101      30.587  30.303  37.667  1.00  0.00           C  
ATOM   1565  O   PHE   101      30.335  31.478  37.390  1.00  0.00           O  
ATOM   1566  N   LEU   102      31.806  29.862  37.971  1.00  0.00           N  
ATOM   1567  H   LEU   102      31.882  28.908  38.292  1.00  0.00           H  
ATOM   1568  CA  LEU   102      33.029  30.642  37.824  1.00  0.00           C  
ATOM   1569  HA  LEU   102      32.794  31.674  37.562  1.00  0.00           H  
ATOM   1570  CB  LEU   102      33.799  30.635  39.166  1.00  0.00           C  
ATOM   1571  HB2 LEU   102      33.860  29.567  39.376  1.00  0.00           H  
ATOM   1572  HB3 LEU   102      34.804  31.041  39.052  1.00  0.00           H  
ATOM   1573  CG  LEU   102      33.086  31.348  40.334  1.00  0.00           C  
ATOM   1574  HG  LEU   102      32.072  30.957  40.418  1.00  0.00           H  
ATOM   1575  CD1 LEU   102      33.838  31.114  41.660  1.00  0.00           C  
ATOM   1576 HD11 LEU   102      34.852  31.505  41.577  1.00  0.00           H  
ATOM   1577 HD12 LEU   102      33.317  31.626  42.469  1.00  0.00           H  
ATOM   1578 HD13 LEU   102      33.877  30.046  41.872  1.00  0.00           H  
ATOM   1579  CD2 LEU   102      32.851  32.845  40.054  1.00  0.00           C  
ATOM   1580 HD21 LEU   102      32.231  32.956  39.164  1.00  0.00           H  
ATOM   1581 HD22 LEU   102      32.346  33.300  40.906  1.00  0.00           H  
ATOM   1582 HD23 LEU   102      33.808  33.340  39.893  1.00  0.00           H  
ATOM   1583  C   LEU   102      33.886  29.940  36.758  1.00  0.00           C  
ATOM   1584  O   LEU   102      33.885  28.710  36.670  1.00  0.00           O  
ATOM   1585  N   LEU   103      34.640  30.727  36.001  1.00  0.00           N  
ATOM   1586  H   LEU   103      34.457  31.717  36.079  1.00  0.00           H  
ATOM   1587  CA  LEU   103      35.660  30.287  35.063  1.00  0.00           C  
ATOM   1588  HA  LEU   103      35.919  29.242  35.230  1.00  0.00           H  
ATOM   1589  CB  LEU   103      35.090  30.433  33.628  1.00  0.00           C  
ATOM   1590  HB2 LEU   103      34.196  29.812  33.690  1.00  0.00           H  
ATOM   1591  HB3 LEU   103      34.801  31.465  33.430  1.00  0.00           H  
ATOM   1592  CG  LEU   103      35.995  29.921  32.480  1.00  0.00           C  
ATOM   1593  HG  LEU   103      36.546  29.049  32.832  1.00  0.00           H  
ATOM   1594  CD1 LEU   103      35.157  29.534  31.243  1.00  0.00           C  
ATOM   1595 HD11 LEU   103      34.605  30.406  30.890  1.00  0.00           H  
ATOM   1596 HD12 LEU   103      35.818  29.178  30.452  1.00  0.00           H  
ATOM   1597 HD13 LEU   103      34.455  28.745  31.511  1.00  0.00           H  
ATOM   1598  CD2 LEU   103      37.127  30.902  32.105  1.00  0.00           C  
ATOM   1599 HD21 LEU   103      37.764  31.071  32.973  1.00  0.00           H  
ATOM   1600 HD22 LEU   103      37.721  30.479  31.295  1.00  0.00           H  
ATOM   1601 HD23 LEU   103      36.695  31.850  31.782  1.00  0.00           H  
ATOM   1602  C   LEU   103      36.871  31.174  35.329  1.00  0.00           C  
ATOM   1603  O   LEU   103      36.707  32.392  35.410  1.00  0.00           O  
ATOM   1604  N   GLY   104      38.048  30.573  35.499  1.00  0.00           N  
ATOM   1605  H   GLY   104      38.120  29.569  35.416  1.00  0.00           H  
ATOM   1606  CA  GLY   104      39.250  31.327  35.805  1.00  0.00           C  
ATOM   1607  HA2 GLY   104      39.128  32.357  35.469  1.00  0.00           H  
ATOM   1608  HA3 GLY   104      39.422  31.315  36.881  1.00  0.00           H  
ATOM   1609  C   GLY   104      40.458  30.714  35.101  1.00  0.00           C  
ATOM   1610  O   GLY   104      40.534  29.497  34.925  1.00  0.00           O  
ATOM   1611  N   HID   105      41.431  31.564  34.759  1.00  0.00           N  
ATOM   1612  H   HID   105      41.232  32.548  34.869  1.00  0.00           H  
ATOM   1613  CA  HID   105      42.714  31.177  34.182  1.00  0.00           C  
ATOM   1614  HA  HID   105      42.871  30.105  34.300  1.00  0.00           H  
ATOM   1615  CB  HID   105      42.731  31.515  32.678  1.00  0.00           C  
ATOM   1616  HB2 HID   105      42.005  30.892  32.154  1.00  0.00           H  
ATOM   1617  HB3 HID   105      42.441  32.562  32.589  1.00  0.00           H  
ATOM   1618  CG  HID   105      44.046  31.365  31.938  1.00  0.00           C  
ATOM   1619  ND1 HID   105      44.891  30.271  32.048  1.00  0.00           N  
ATOM   1620  HD1 HID   105      44.717  29.438  32.592  1.00  0.00           H  
ATOM   1621  CE1 HID   105      45.974  30.513  31.308  1.00  0.00           C  
ATOM   1622  HE1 HID   105      46.745  29.743  31.312  1.00  0.00           H  
ATOM   1623  NE2 HID   105      45.914  31.683  30.682  1.00  0.00           N  
ATOM   1624  CD2 HID   105      44.689  32.224  31.076  1.00  0.00           C  
ATOM   1625  HD2 HID   105      44.376  33.197  30.698  1.00  0.00           H  
ATOM   1626  C   HID   105      43.846  31.870  34.935  1.00  0.00           C  
ATOM   1627  O   HID   105      43.762  33.074  35.170  1.00  0.00           O  
ATOM   1628  N   SER   106      44.876  31.095  35.300  1.00  0.00           N  
ATOM   1629  H   SER   106      44.698  30.103  35.236  1.00  0.00           H  
ATOM   1630  CA  SER   106      46.105  31.539  35.955  1.00  0.00           C  
ATOM   1631  HA  SER   106      46.655  30.689  36.359  1.00  0.00           H  
ATOM   1632  CB  SER   106      46.990  32.248  34.913  1.00  0.00           C  
ATOM   1633  HB2 SER   106      46.920  31.723  33.960  1.00  0.00           H  
ATOM   1634  HB3 SER   106      46.649  33.276  34.787  1.00  0.00           H  
ATOM   1635  OG  SER   106      48.328  32.248  35.351  1.00  0.00           O  
ATOM   1636  HG  SER   106      48.871  31.969  34.593  1.00  0.00           H  
ATOM   1637  C   SER   106      45.766  32.306  37.260  1.00  0.00           C  
ATOM   1638  O   SER   106      45.162  31.699  38.151  1.00  0.00           O  
ATOM   1639  N   MET   107      46.072  33.608  37.351  1.00  0.00           N  
ATOM   1640  H   MET   107      46.701  33.971  36.650  1.00  0.00           H  
ATOM   1641  CA  MET   107      45.646  34.504  38.437  1.00  0.00           C  
ATOM   1642  HA  MET   107      46.051  34.169  39.391  1.00  0.00           H  
ATOM   1643  CB  MET   107      46.173  35.923  38.149  1.00  0.00           C  
ATOM   1644  HB2 MET   107      47.241  35.828  37.954  1.00  0.00           H  
ATOM   1645  HB3 MET   107      45.668  36.268  37.246  1.00  0.00           H  
ATOM   1646  CG  MET   107      45.948  36.938  39.281  1.00  0.00           C  
ATOM   1647  HG2 MET   107      44.894  36.897  39.557  1.00  0.00           H  
ATOM   1648  HG3 MET   107      46.557  36.627  40.129  1.00  0.00           H  
ATOM   1649  SD  MET   107      46.379  38.638  38.829  1.00  0.00           S  
ATOM   1650  CE  MET   107      44.918  39.111  37.857  1.00  0.00           C  
ATOM   1651  HE1 MET   107      44.027  39.037  38.480  1.00  0.00           H  
ATOM   1652  HE2 MET   107      45.031  40.137  37.505  1.00  0.00           H  
ATOM   1653  HE3 MET   107      44.818  38.443  37.001  1.00  0.00           H  
ATOM   1654  C   MET   107      44.125  34.507  38.678  1.00  0.00           C  
ATOM   1655  O   MET   107      43.694  34.483  39.829  1.00  0.00           O  
ATOM   1656  N   GLY   108      43.343  34.459  37.594  1.00  0.00           N  
ATOM   1657  H   GLY   108      43.806  34.463  36.697  1.00  0.00           H  
ATOM   1658  CA  GLY   108      41.885  34.402  37.619  1.00  0.00           C  
ATOM   1659  HA2 GLY   108      41.510  35.228  38.223  1.00  0.00           H  
ATOM   1660  HA3 GLY   108      41.510  34.499  36.600  1.00  0.00           H  
ATOM   1661  C   GLY   108      41.385  33.090  38.208  1.00  0.00           C  
ATOM   1662  O   GLY   108      40.276  33.027  38.738  1.00  0.00           O  
ATOM   1663  N   GLY   109      42.224  32.055  38.131  1.00  0.00           N  
ATOM   1664  H   GLY   109      43.082  32.201  37.619  1.00  0.00           H  
ATOM   1665  CA  GLY   109      41.992  30.760  38.721  1.00  0.00           C  
ATOM   1666  HA2 GLY   109      40.990  30.419  38.460  1.00  0.00           H  
ATOM   1667  HA3 GLY   109      42.727  30.052  38.338  1.00  0.00           H  
ATOM   1668  C   GLY   109      42.113  30.828  40.241  1.00  0.00           C  
ATOM   1669  O   GLY   109      41.239  30.325  40.943  1.00  0.00           O  
ATOM   1670  N   ALA   110      43.157  31.499  40.744  1.00  0.00           N  
ATOM   1671  H   ALA   110      43.866  31.823  40.103  1.00  0.00           H  
ATOM   1672  CA  ALA   110      43.342  31.756  42.169  1.00  0.00           C  
ATOM   1673  HA  ALA   110      43.337  30.812  42.714  1.00  0.00           H  
ATOM   1674  CB  ALA   110      44.693  32.452  42.403  1.00  0.00           C  
ATOM   1675  HB1 ALA   110      44.709  33.403  41.870  1.00  0.00           H  
ATOM   1676  HB2 ALA   110      44.830  32.631  43.469  1.00  0.00           H  
ATOM   1677  HB3 ALA   110      45.498  31.816  42.035  1.00  0.00           H  
ATOM   1678  C   ALA   110      42.197  32.634  42.734  1.00  0.00           C  
ATOM   1679  O   ALA   110      41.666  32.306  43.793  1.00  0.00           O  
ATOM   1680  N   ILE   111      41.803  33.696  42.004  1.00  0.00           N  
ATOM   1681  H   ILE   111      42.385  33.942  41.216  1.00  0.00           H  
ATOM   1682  CA  ILE   111      40.669  34.577  42.337  1.00  0.00           C  
ATOM   1683  HA  ILE   111      40.759  34.963  43.352  1.00  0.00           H  
ATOM   1684  CB  ILE   111      40.512  35.768  41.341  1.00  0.00           C  
ATOM   1685  HB  ILE   111      40.511  35.347  40.335  1.00  0.00           H  
ATOM   1686  CG2 ILE   111      39.228  36.604  41.550  1.00  0.00           C  
ATOM   1687 HG21 ILE   111      39.228  37.026  42.555  1.00  0.00           H  
ATOM   1688 HG22 ILE   111      39.196  37.411  40.818  1.00  0.00           H  
ATOM   1689 HG23 ILE   111      38.353  35.965  41.424  1.00  0.00           H  
ATOM   1690  CG1 ILE   111      41.746  36.698  41.397  1.00  0.00           C  
ATOM   1691 HG12 ILE   111      41.609  37.353  42.257  1.00  0.00           H  
ATOM   1692 HG13 ILE   111      42.615  36.061  41.560  1.00  0.00           H  
ATOM   1693  CD1 ILE   111      41.965  37.549  40.136  1.00  0.00           C  
ATOM   1694 HD11 ILE   111      41.096  38.187  39.972  1.00  0.00           H  
ATOM   1695 HD12 ILE   111      42.852  38.169  40.265  1.00  0.00           H  
ATOM   1696 HD13 ILE   111      42.102  36.895  39.275  1.00  0.00           H  
ATOM   1697  C   ILE   111      39.354  33.768  42.454  1.00  0.00           C  
ATOM   1698  O   ILE   111      38.676  33.899  43.468  1.00  0.00           O  
ATOM   1699  N   ALA   112      39.048  32.898  41.476  1.00  0.00           N  
ATOM   1700  H   ALA   112      39.628  32.908  40.649  1.00  0.00           H  
ATOM   1701  CA  ALA   112      37.874  32.016  41.492  1.00  0.00           C  
ATOM   1702  HA  ALA   112      37.001  32.663  41.582  1.00  0.00           H  
ATOM   1703  CB  ALA   112      37.783  31.251  40.160  1.00  0.00           C  
ATOM   1704  HB1 ALA   112      38.645  30.592  40.059  1.00  0.00           H  
ATOM   1705  HB2 ALA   112      36.868  30.658  40.143  1.00  0.00           H  
ATOM   1706  HB3 ALA   112      37.770  31.961  39.333  1.00  0.00           H  
ATOM   1707  C   ALA   112      37.845  31.046  42.690  1.00  0.00           C  
ATOM   1708  O   ALA   112      36.804  30.933  43.338  1.00  0.00           O  
ATOM   1709  N   ILE   113      38.986  30.405  42.994  1.00  0.00           N  
ATOM   1710  H   ILE   113      39.755  30.491  42.345  1.00  0.00           H  
ATOM   1711  CA  ILE   113      39.153  29.530  44.161  1.00  0.00           C  
ATOM   1712  HA  ILE   113      38.396  28.747  44.202  1.00  0.00           H  
ATOM   1713  CB  ILE   113      40.579  28.882  44.215  1.00  0.00           C  
ATOM   1714  HB  ILE   113      41.283  29.676  43.967  1.00  0.00           H  
ATOM   1715  CG2 ILE   113      40.979  28.240  45.568  1.00  0.00           C  
ATOM   1716 HG21 ILE   113      40.275  27.446  45.816  1.00  0.00           H  
ATOM   1717 HG22 ILE   113      41.983  27.824  45.490  1.00  0.00           H  
ATOM   1718 HG23 ILE   113      40.960  28.999  46.350  1.00  0.00           H  
ATOM   1719  CG1 ILE   113      40.764  27.841  43.087  1.00  0.00           C  
ATOM   1720 HG12 ILE   113      40.252  26.931  43.400  1.00  0.00           H  
ATOM   1721 HG13 ILE   113      40.280  28.241  42.196  1.00  0.00           H  
ATOM   1722  CD1 ILE   113      42.235  27.518  42.770  1.00  0.00           C  
ATOM   1723 HD11 ILE   113      42.719  27.117  43.660  1.00  0.00           H  
ATOM   1724 HD12 ILE   113      42.281  26.780  41.969  1.00  0.00           H  
ATOM   1725 HD13 ILE   113      42.747  28.427  42.456  1.00  0.00           H  
ATOM   1726  C   ILE   113      38.866  30.279  45.481  1.00  0.00           C  
ATOM   1727  O   ILE   113      38.093  29.794  46.311  1.00  0.00           O  
ATOM   1728  N   LEU   114      39.462  31.470  45.631  1.00  0.00           N  
ATOM   1729  H   LEU   114      40.160  31.736  44.952  1.00  0.00           H  
ATOM   1730  CA  LEU   114      39.256  32.335  46.786  1.00  0.00           C  
ATOM   1731  HA  LEU   114      39.337  31.754  47.704  1.00  0.00           H  
ATOM   1732  CB  LEU   114      40.320  33.451  46.814  1.00  0.00           C  
ATOM   1733  HB2 LEU   114      40.248  33.851  45.802  1.00  0.00           H  
ATOM   1734  HB3 LEU   114      40.084  34.236  47.532  1.00  0.00           H  
ATOM   1735  CG  LEU   114      41.757  32.938  47.064  1.00  0.00           C  
ATOM   1736  HG  LEU   114      41.980  32.163  46.331  1.00  0.00           H  
ATOM   1737  CD1 LEU   114      42.792  34.077  46.940  1.00  0.00           C  
ATOM   1738 HD11 LEU   114      42.569  34.852  47.673  1.00  0.00           H  
ATOM   1739 HD12 LEU   114      43.791  33.682  47.121  1.00  0.00           H  
ATOM   1740 HD13 LEU   114      42.746  34.502  45.937  1.00  0.00           H  
ATOM   1741  CD2 LEU   114      41.880  32.178  48.397  1.00  0.00           C  
ATOM   1742 HD21 LEU   114      41.210  31.318  48.388  1.00  0.00           H  
ATOM   1743 HD22 LEU   114      42.907  31.837  48.528  1.00  0.00           H  
ATOM   1744 HD23 LEU   114      41.609  32.840  49.219  1.00  0.00           H  
ATOM   1745  C   LEU   114      37.803  32.891  46.855  1.00  0.00           C  
ATOM   1746  O   LEU   114      37.258  32.961  47.957  1.00  0.00           O  
ATOM   1747  N   THR   115      37.168  33.214  45.713  1.00  0.00           N  
ATOM   1748  H   THR   115      37.750  33.283  44.890  1.00  0.00           H  
ATOM   1749  CA  THR   115      35.747  33.591  45.597  1.00  0.00           C  
ATOM   1750  HA  THR   115      35.523  34.414  46.275  1.00  0.00           H  
ATOM   1751  CB  THR   115      35.372  34.023  44.152  1.00  0.00           C  
ATOM   1752  HB  THR   115      35.766  33.247  43.496  1.00  0.00           H  
ATOM   1753  CG2 THR   115      33.878  34.224  43.866  1.00  0.00           C  
ATOM   1754 HG21 THR   115      33.483  35.000  44.521  1.00  0.00           H  
ATOM   1755 HG22 THR   115      33.743  34.524  42.826  1.00  0.00           H  
ATOM   1756 HG23 THR   115      33.344  33.291  44.046  1.00  0.00           H  
ATOM   1757  OG1 THR   115      36.022  35.246  43.851  1.00  0.00           O  
ATOM   1758  HG1 THR   115      35.794  35.518  42.959  1.00  0.00           H  
ATOM   1759  C   THR   115      34.801  32.488  46.112  1.00  0.00           C  
ATOM   1760  O   THR   115      33.911  32.777  46.917  1.00  0.00           O  
ATOM   1761  N   ALA   116      35.040  31.239  45.700  1.00  0.00           N  
ATOM   1762  H   ALA   116      35.759  31.089  45.007  1.00  0.00           H  
ATOM   1763  CA  ALA   116      34.253  30.094  46.138  1.00  0.00           C  
ATOM   1764  HA  ALA   116      33.204  30.343  45.974  1.00  0.00           H  
ATOM   1765  CB  ALA   116      34.610  28.877  45.271  1.00  0.00           C  
ATOM   1766  HB1 ALA   116      35.654  28.610  45.431  1.00  0.00           H  
ATOM   1767  HB2 ALA   116      33.974  28.035  45.546  1.00  0.00           H  
ATOM   1768  HB3 ALA   116      34.455  29.121  44.220  1.00  0.00           H  
ATOM   1769  C   ALA   116      34.416  29.764  47.633  1.00  0.00           C  
ATOM   1770  O   ALA   116      33.445  29.353  48.266  1.00  0.00           O  
ATOM   1771  N   ALA   117      35.618  29.975  48.187  1.00  0.00           N  
ATOM   1772  H   ALA   117      36.379  30.224  47.571  1.00  0.00           H  
ATOM   1773  CA  ALA   117      35.911  29.775  49.608  1.00  0.00           C  
ATOM   1774  HA  ALA   117      35.575  28.771  49.868  1.00  0.00           H  
ATOM   1775  CB  ALA   117      37.429  29.856  49.826  1.00  0.00           C  
ATOM   1776  HB1 ALA   117      37.779  30.858  49.578  1.00  0.00           H  
ATOM   1777  HB2 ALA   117      37.659  29.639  50.869  1.00  0.00           H  
ATOM   1778  HB3 ALA   117      37.928  29.129  49.185  1.00  0.00           H  
ATOM   1779  C   ALA   117      35.167  30.754  50.531  1.00  0.00           C  
ATOM   1780  O   ALA   117      34.860  30.386  51.666  1.00  0.00           O  
ATOM   1781  N   GLU   118      34.883  31.969  50.041  1.00  0.00           N  
ATOM   1782  H   GLU   118      35.317  32.236  49.169  1.00  0.00           H  
ATOM   1783  CA  GLU   118      34.162  32.991  50.797  1.00  0.00           C  
ATOM   1784  HA  GLU   118      34.329  32.852  51.865  1.00  0.00           H  
ATOM   1785  CB  GLU   118      34.661  34.399  50.398  1.00  0.00           C  
ATOM   1786  HB2 GLU   118      35.745  34.404  50.507  1.00  0.00           H  
ATOM   1787  HB3 GLU   118      34.401  34.552  49.350  1.00  0.00           H  
ATOM   1788  CG  GLU   118      34.051  35.539  51.253  1.00  0.00           C  
ATOM   1789  HG2 GLU   118      33.051  35.639  50.829  1.00  0.00           H  
ATOM   1790  HG3 GLU   118      33.974  35.237  52.297  1.00  0.00           H  
ATOM   1791  CD  GLU   118      34.777  36.877  51.164  1.00  0.00           C  
ATOM   1792  OE1 GLU   118      36.012  36.875  50.998  1.00  0.00           O  
ATOM   1793  OE2 GLU   118      34.106  37.908  51.365  1.00  0.00           O  
ATOM   1794  C   GLU   118      32.632  32.818  50.763  1.00  0.00           C  
ATOM   1795  O   GLU   118      31.944  33.337  51.642  1.00  0.00           O  
ATOM   1796  N   ARG   119      32.119  32.045  49.802  1.00  0.00           N  
ATOM   1797  H   ARG   119      32.750  31.700  49.093  1.00  0.00           H  
ATOM   1798  CA  ARG   119      30.703  31.710  49.690  1.00  0.00           C  
ATOM   1799  HA  ARG   119      30.171  31.985  50.601  1.00  0.00           H  
ATOM   1800  CB  ARG   119      30.089  32.499  48.500  1.00  0.00           C  
ATOM   1801  HB2 ARG   119      30.652  32.172  47.626  1.00  0.00           H  
ATOM   1802  HB3 ARG   119      29.062  32.140  48.425  1.00  0.00           H  
ATOM   1803  CG  ARG   119      30.091  34.037  48.565  1.00  0.00           C  
ATOM   1804  HG2 ARG   119      31.066  34.346  48.940  1.00  0.00           H  
ATOM   1805  HG3 ARG   119      29.960  34.406  47.548  1.00  0.00           H  
ATOM   1806  CD  ARG   119      28.990  34.616  49.465  1.00  0.00           C  
ATOM   1807  HD2 ARG   119      28.021  34.253  49.122  1.00  0.00           H  
ATOM   1808  HD3 ARG   119      29.158  34.289  50.491  1.00  0.00           H  
ATOM   1809  NE  ARG   119      28.980  36.087  49.435  1.00  0.00           N  
ATOM   1810  HE  ARG   119      29.498  36.513  50.190  1.00  0.00           H  
ATOM   1811  CZ  ARG   119      28.383  36.887  48.535  1.00  0.00           C  
ATOM   1812  NH1 ARG   119      27.664  36.404  47.522  1.00  0.00           N  
ATOM   1813 HH11 ARG   119      27.555  35.406  47.414  1.00  0.00           H  
ATOM   1814 HH12 ARG   119      27.231  37.039  46.866  1.00  0.00           H  
ATOM   1815  NH2 ARG   119      28.503  38.206  48.663  1.00  0.00           N  
ATOM   1816 HH21 ARG   119      29.037  38.589  49.429  1.00  0.00           H  
ATOM   1817 HH22 ARG   119      28.059  38.818  47.993  1.00  0.00           H  
ATOM   1818  C   ARG   119      30.527  30.189  49.499  1.00  0.00           C  
ATOM   1819  O   ARG   119      30.254  29.751  48.376  1.00  0.00           O  
ATOM   1820  N   PRO   120      30.686  29.387  50.576  1.00  0.00           N  
ATOM   1821  CD  PRO   120      31.070  29.772  51.936  1.00  0.00           C  
ATOM   1822  HD2 PRO   120      30.180  30.092  52.478  1.00  0.00           H  
ATOM   1823  HD3 PRO   120      31.779  30.598  51.883  1.00  0.00           H  
ATOM   1824  CG  PRO   120      31.689  28.513  52.521  1.00  0.00           C  
ATOM   1825  HG2 PRO   120      31.603  28.501  53.607  1.00  0.00           H  
ATOM   1826  HG3 PRO   120      32.738  28.423  52.239  1.00  0.00           H  
ATOM   1827  CB  PRO   120      30.861  27.410  51.887  1.00  0.00           C  
ATOM   1828  HB2 PRO   120      29.955  27.220  52.463  1.00  0.00           H  
ATOM   1829  HB3 PRO   120      31.436  26.488  51.801  1.00  0.00           H  
ATOM   1830  CA  PRO   120      30.490  27.932  50.482  1.00  0.00           C  
ATOM   1831  HA  PRO   120      31.190  27.561  49.734  1.00  0.00           H  
ATOM   1832  C   PRO   120      29.063  27.516  50.097  1.00  0.00           C  
ATOM   1833  O   PRO   120      28.099  28.014  50.681  1.00  0.00           O  
ATOM   1834  N   GLY   121      28.957  26.606  49.124  1.00  0.00           N  
ATOM   1835  H   GLY   121      29.806  26.305  48.667  1.00  0.00           H  
ATOM   1836  CA  GLY   121      27.687  26.022  48.683  1.00  0.00           C  
ATOM   1837  HA2 GLY   121      27.909  25.101  48.143  1.00  0.00           H  
ATOM   1838  HA3 GLY   121      27.097  25.790  49.570  1.00  0.00           H  
ATOM   1839  C   GLY   121      26.875  26.948  47.774  1.00  0.00           C  
ATOM   1840  O   GLY   121      25.746  26.620  47.410  1.00  0.00           O  
ATOM   1841  N   HID   122      27.438  28.105  47.428  1.00  0.00           N  
ATOM   1842  H   HID   122      28.385  28.262  47.742  1.00  0.00           H  
ATOM   1843  CA  HID   122      26.772  29.166  46.689  1.00  0.00           C  
ATOM   1844  HA  HID   122      25.716  29.239  46.948  1.00  0.00           H  
ATOM   1845  CB  HID   122      27.469  30.478  47.091  1.00  0.00           C  
ATOM   1846  HB2 HID   122      27.536  30.408  48.176  1.00  0.00           H  
ATOM   1847  HB3 HID   122      28.472  30.544  46.669  1.00  0.00           H  
ATOM   1848  CG  HID   122      26.785  31.786  46.785  1.00  0.00           C  
ATOM   1849  ND1 HID   122      25.553  32.148  47.306  1.00  0.00           N  
ATOM   1850  HD1 HID   122      24.951  31.575  47.880  1.00  0.00           H  
ATOM   1851  CE1 HID   122      25.302  33.397  46.910  1.00  0.00           C  
ATOM   1852  HE1 HID   122      24.351  33.824  47.229  1.00  0.00           H  
ATOM   1853  NE2 HID   122      26.286  33.909  46.177  1.00  0.00           N  
ATOM   1854  CD2 HID   122      27.221  32.878  46.070  1.00  0.00           C  
ATOM   1855  HD2 HID   122      28.127  33.023  45.482  1.00  0.00           H  
ATOM   1856  C   HID   122      26.816  28.935  45.183  1.00  0.00           C  
ATOM   1857  O   HID   122      25.853  29.238  44.477  1.00  0.00           O  
ATOM   1858  N   PHE   123      27.939  28.378  44.733  1.00  0.00           N  
ATOM   1859  H   PHE   123      28.655  28.146  45.405  1.00  0.00           H  
ATOM   1860  CA  PHE   123      28.219  28.163  43.331  1.00  0.00           C  
ATOM   1861  HA  PHE   123      27.631  28.847  42.719  1.00  0.00           H  
ATOM   1862  CB  PHE   123      29.716  28.421  43.059  1.00  0.00           C  
ATOM   1863  HB2 PHE   123      30.422  27.821  43.632  1.00  0.00           H  
ATOM   1864  HB3 PHE   123      29.826  28.197  41.998  1.00  0.00           H  
ATOM   1865  CG  PHE   123      30.129  29.872  43.242  1.00  0.00           C  
ATOM   1866  CD1 PHE   123      29.813  30.821  42.247  1.00  0.00           C  
ATOM   1867  HD1 PHE   123      29.356  30.496  41.312  1.00  0.00           H  
ATOM   1868  CE1 PHE   123      30.083  32.166  42.456  1.00  0.00           C  
ATOM   1869  HE1 PHE   123      29.849  32.892  41.677  1.00  0.00           H  
ATOM   1870  CZ  PHE   123      30.648  32.588  43.651  1.00  0.00           C  
ATOM   1871  HZ  PHE   123      30.855  33.647  43.805  1.00  0.00           H  
ATOM   1872  CE2 PHE   123      30.949  31.669  44.647  1.00  0.00           C  
ATOM   1873  HE2 PHE   123      31.403  32.013  45.576  1.00  0.00           H  
ATOM   1874  CD2 PHE   123      30.675  30.319  44.465  1.00  0.00           C  
ATOM   1875  HD2 PHE   123      30.881  29.608  45.265  1.00  0.00           H  
ATOM   1876  C   PHE   123      27.804  26.763  42.880  1.00  0.00           C  
ATOM   1877  O   PHE   123      27.921  25.800  43.641  1.00  0.00           O  
ATOM   1878  N   ALA   124      27.354  26.684  41.625  1.00  0.00           N  
ATOM   1879  H   ALA   124      27.215  27.556  41.134  1.00  0.00           H  
ATOM   1880  CA  ALA   124      27.021  25.444  40.938  1.00  0.00           C  
ATOM   1881  HA  ALA   124      26.523  24.741  41.606  1.00  0.00           H  
ATOM   1882  CB  ALA   124      26.074  25.779  39.789  1.00  0.00           C  
ATOM   1883  HB1 ALA   124      26.562  26.475  39.106  1.00  0.00           H  
ATOM   1884  HB2 ALA   124      25.815  24.866  39.252  1.00  0.00           H  
ATOM   1885  HB3 ALA   124      25.167  26.236  40.186  1.00  0.00           H  
ATOM   1886  C   ALA   124      28.302  24.748  40.415  1.00  0.00           C  
ATOM   1887  O   ALA   124      28.286  23.524  40.288  1.00  0.00           O  
ATOM   1888  N   GLY   125      29.392  25.495  40.153  1.00  0.00           N  
ATOM   1889  H   GLY   125      29.355  26.500  40.246  1.00  0.00           H  
ATOM   1890  CA  GLY   125      30.652  24.884  39.729  1.00  0.00           C  
ATOM   1891  HA2 GLY   125      31.000  24.239  40.535  1.00  0.00           H  
ATOM   1892  HA3 GLY   125      30.451  24.281  38.843  1.00  0.00           H  
ATOM   1893  C   GLY   125      31.749  25.907  39.399  1.00  0.00           C  
ATOM   1894  O   GLY   125      31.502  27.113  39.366  1.00  0.00           O  
ATOM   1895  N   MET   126      32.969  25.403  39.149  1.00  0.00           N  
ATOM   1896  H   MET   126      33.045  24.399  39.229  1.00  0.00           H  
ATOM   1897  CA  MET   126      34.186  26.173  38.888  1.00  0.00           C  
ATOM   1898  HA  MET   126      33.946  27.145  38.457  1.00  0.00           H  
ATOM   1899  CB  MET   126      34.916  26.395  40.230  1.00  0.00           C  
ATOM   1900  HB2 MET   126      34.225  26.934  40.877  1.00  0.00           H  
ATOM   1901  HB3 MET   126      35.110  25.408  40.649  1.00  0.00           H  
ATOM   1902  CG  MET   126      36.235  27.175  40.127  1.00  0.00           C  
ATOM   1903  HG2 MET   126      36.957  26.547  39.605  1.00  0.00           H  
ATOM   1904  HG3 MET   126      36.048  28.076  39.542  1.00  0.00           H  
ATOM   1905  SD  MET   126      36.910  27.643  41.741  1.00  0.00           S  
ATOM   1906  CE  MET   126      37.603  26.064  42.303  1.00  0.00           C  
ATOM   1907  HE1 MET   126      38.362  25.728  41.596  1.00  0.00           H  
ATOM   1908  HE2 MET   126      38.055  26.194  43.286  1.00  0.00           H  
ATOM   1909  HE3 MET   126      36.809  25.320  42.364  1.00  0.00           H  
ATOM   1910  C   MET   126      35.063  25.498  37.819  1.00  0.00           C  
ATOM   1911  O   MET   126      35.584  24.419  38.073  1.00  0.00           O  
ATOM   1912  N   VAL   127      35.259  26.128  36.657  1.00  0.00           N  
ATOM   1913  H   VAL   127      34.623  26.870  36.402  1.00  0.00           H  
ATOM   1914  CA  VAL   127      36.243  25.682  35.662  1.00  0.00           C  
ATOM   1915  HA  VAL   127      36.700  24.708  35.834  1.00  0.00           H  
ATOM   1916  CB  VAL   127      35.699  25.727  34.190  1.00  0.00           C  
ATOM   1917  HB  VAL   127      35.378  24.715  33.944  1.00  0.00           H  
ATOM   1918  CG1 VAL   127      34.533  26.705  33.956  1.00  0.00           C  
ATOM   1919 HG11 VAL   127      34.853  27.718  34.201  1.00  0.00           H  
ATOM   1920 HG12 VAL   127      34.228  26.664  32.910  1.00  0.00           H  
ATOM   1921 HG13 VAL   127      33.691  26.427  34.590  1.00  0.00           H  
ATOM   1922  CG2 VAL   127      36.765  25.893  33.084  1.00  0.00           C  
ATOM   1923 HG21 VAL   127      37.464  25.058  33.124  1.00  0.00           H  
ATOM   1924 HG22 VAL   127      36.278  25.911  32.109  1.00  0.00           H  
ATOM   1925 HG23 VAL   127      37.306  26.827  33.237  1.00  0.00           H  
ATOM   1926  C   VAL   127      37.565  26.450  35.850  1.00  0.00           C  
ATOM   1927  O   VAL   127      37.558  27.667  36.046  1.00  0.00           O  
ATOM   1928  N   LEU   128      38.675  25.711  35.806  1.00  0.00           N  
ATOM   1929  H   LEU   128      38.557  24.724  35.624  1.00  0.00           H  
ATOM   1930  CA  LEU   128      40.023  26.221  35.999  1.00  0.00           C  
ATOM   1931  HA  LEU   128      40.011  27.306  36.101  1.00  0.00           H  
ATOM   1932  CB  LEU   128      40.608  25.610  37.290  1.00  0.00           C  
ATOM   1933  HB2 LEU   128      40.443  24.548  37.111  1.00  0.00           H  
ATOM   1934  HB3 LEU   128      41.677  25.803  37.371  1.00  0.00           H  
ATOM   1935  CG  LEU   128      39.910  26.024  38.602  1.00  0.00           C  
ATOM   1936  HG  LEU   128      38.834  25.892  38.490  1.00  0.00           H  
ATOM   1937  CD1 LEU   128      40.415  25.158  39.774  1.00  0.00           C  
ATOM   1938 HD11 LEU   128      41.491  25.290  39.887  1.00  0.00           H  
ATOM   1939 HD12 LEU   128      39.913  25.462  40.693  1.00  0.00           H  
ATOM   1940 HD13 LEU   128      40.197  24.109  39.571  1.00  0.00           H  
ATOM   1941  CD2 LEU   128      40.037  27.539  38.876  1.00  0.00           C  
ATOM   1942 HD21 LEU   128      39.579  28.096  38.058  1.00  0.00           H  
ATOM   1943 HD22 LEU   128      39.530  27.784  39.810  1.00  0.00           H  
ATOM   1944 HD23 LEU   128      41.090  27.808  38.953  1.00  0.00           H  
ATOM   1945  C   LEU   128      40.881  25.823  34.792  1.00  0.00           C  
ATOM   1946  O   LEU   128      40.987  24.635  34.484  1.00  0.00           O  
ATOM   1947  N   ILE   129      41.498  26.819  34.153  1.00  0.00           N  
ATOM   1948  H   ILE   129      41.293  27.757  34.468  1.00  0.00           H  
ATOM   1949  CA  ILE   129      42.432  26.650  33.045  1.00  0.00           C  
ATOM   1950  HA  ILE   129      42.481  25.611  32.720  1.00  0.00           H  
ATOM   1951  CB  ILE   129      42.030  27.553  31.839  1.00  0.00           C  
ATOM   1952  HB  ILE   129      42.087  28.596  32.152  1.00  0.00           H  
ATOM   1953  CG2 ILE   129      42.963  27.327  30.636  1.00  0.00           C  
ATOM   1954 HG21 ILE   129      42.906  26.285  30.322  1.00  0.00           H  
ATOM   1955 HG22 ILE   129      42.656  27.971  29.812  1.00  0.00           H  
ATOM   1956 HG23 ILE   129      43.988  27.565  30.920  1.00  0.00           H  
ATOM   1957  CG1 ILE   129      40.556  27.324  31.414  1.00  0.00           C  
ATOM   1958 HG12 ILE   129      40.481  26.293  31.069  1.00  0.00           H  
ATOM   1959 HG13 ILE   129      39.944  27.453  32.306  1.00  0.00           H  
ATOM   1960  CD1 ILE   129      40.058  28.271  30.310  1.00  0.00           C  
ATOM   1961 HD11 ILE   129      40.669  28.142  29.417  1.00  0.00           H  
ATOM   1962 HD12 ILE   129      39.019  28.041  30.075  1.00  0.00           H  
ATOM   1963 HD13 ILE   129      40.132  29.302  30.654  1.00  0.00           H  
ATOM   1964  C   ILE   129      43.819  27.061  33.611  1.00  0.00           C  
ATOM   1965  O   ILE   129      44.062  28.252  33.792  1.00  0.00           O  
ATOM   1966  N   SER   130      44.682  26.092  33.961  1.00  0.00           N  
ATOM   1967  H   SER   130      44.270  25.174  34.051  1.00  0.00           H  
ATOM   1968  CA  SER   130      46.061  26.297  34.470  1.00  0.00           C  
ATOM   1969  HA  SER   130      46.376  25.443  35.070  1.00  0.00           H  
ATOM   1970  CB  SER   130      47.033  26.444  33.267  1.00  0.00           C  
ATOM   1971  HB2 SER   130      48.021  26.665  33.670  1.00  0.00           H  
ATOM   1972  HB3 SER   130      47.058  25.486  32.748  1.00  0.00           H  
ATOM   1973  OG  SER   130      46.655  27.464  32.357  1.00  0.00           O  
ATOM   1974  HG  SER   130      47.291  27.505  31.640  1.00  0.00           H  
ATOM   1975  C   SER   130      46.239  27.343  35.603  1.00  0.00           C  
ATOM   1976  O   SER   130      46.978  28.316  35.436  1.00  0.00           O  
ATOM   1977  N   PRO   131      45.504  27.165  36.723  1.00  0.00           N  
ATOM   1978  CD  PRO   131      44.758  25.956  37.089  1.00  0.00           C  
ATOM   1979  HD2 PRO   131      45.393  25.089  36.910  1.00  0.00           H  
ATOM   1980  HD3 PRO   131      43.870  25.892  36.459  1.00  0.00           H  
ATOM   1981  CG  PRO   131      44.413  26.134  38.562  1.00  0.00           C  
ATOM   1982  HG2 PRO   131      45.202  25.746  39.206  1.00  0.00           H  
ATOM   1983  HG3 PRO   131      43.469  25.649  38.811  1.00  0.00           H  
ATOM   1984  CB  PRO   131      44.294  27.643  38.679  1.00  0.00           C  
ATOM   1985  HB2 PRO   131      44.459  27.967  39.706  1.00  0.00           H  
ATOM   1986  HB3 PRO   131      43.324  28.004  38.336  1.00  0.00           H  
ATOM   1987  CA  PRO   131      45.411  28.193  37.770  1.00  0.00           C  
ATOM   1988  HA  PRO   131      45.113  29.122  37.283  1.00  0.00           H  
ATOM   1989  C   PRO   131      46.718  28.418  38.545  1.00  0.00           C  
ATOM   1990  O   PRO   131      47.537  27.506  38.678  1.00  0.00           O  
ATOM   1991  N   LEU   132      46.867  29.638  39.065  1.00  0.00           N  
ATOM   1992  H   LEU   132      46.219  30.350  38.759  1.00  0.00           H  
ATOM   1993  CA  LEU   132      47.963  30.032  39.933  1.00  0.00           C  
ATOM   1994  HA  LEU   132      48.896  29.591  39.582  1.00  0.00           H  
ATOM   1995  CB  LEU   132      48.111  31.574  39.928  1.00  0.00           C  
ATOM   1996  HB2 LEU   132      48.368  31.754  38.884  1.00  0.00           H  
ATOM   1997  HB3 LEU   132      47.168  32.069  40.160  1.00  0.00           H  
ATOM   1998  CG  LEU   132      49.229  32.140  40.840  1.00  0.00           C  
ATOM   1999  HG  LEU   132      48.997  31.858  41.867  1.00  0.00           H  
ATOM   2000  CD1 LEU   132      50.630  31.610  40.464  1.00  0.00           C  
ATOM   2001 HD11 LEU   132      50.862  31.892  39.437  1.00  0.00           H  
ATOM   2002 HD12 LEU   132      51.373  32.039  41.135  1.00  0.00           H  
ATOM   2003 HD13 LEU   132      50.644  30.524  40.554  1.00  0.00           H  
ATOM   2004  CD2 LEU   132      49.180  33.679  40.886  1.00  0.00           C  
ATOM   2005 HD21 LEU   132      48.215  34.001  41.277  1.00  0.00           H  
ATOM   2006 HD22 LEU   132      49.975  34.049  41.533  1.00  0.00           H  
ATOM   2007 HD23 LEU   132      49.315  34.078  39.880  1.00  0.00           H  
ATOM   2008  C   LEU   132      47.779  29.437  41.341  1.00  0.00           C  
ATOM   2009  O   LEU   132      47.000  29.977  42.125  1.00  0.00           O  
ATOM   2010  N   VAL   133      48.463  28.322  41.628  1.00  0.00           N  
ATOM   2011  H   VAL   133      49.109  27.954  40.944  1.00  0.00           H  
ATOM   2012  CA  VAL   133      48.255  27.565  42.865  1.00  0.00           C  
ATOM   2013  HA  VAL   133      47.855  28.147  43.695  1.00  0.00           H  
ATOM   2014  CB  VAL   133      47.319  26.335  42.620  1.00  0.00           C  
ATOM   2015  HB  VAL   133      47.212  25.805  43.566  1.00  0.00           H  
ATOM   2016  CG1 VAL   133      45.928  26.735  42.097  1.00  0.00           C  
ATOM   2017 HG11 VAL   133      46.033  27.265  41.150  1.00  0.00           H  
ATOM   2018 HG12 VAL   133      45.324  25.840  41.946  1.00  0.00           H  
ATOM   2019 HG13 VAL   133      45.439  27.384  42.823  1.00  0.00           H  
ATOM   2020  CG2 VAL   133      47.920  25.240  41.715  1.00  0.00           C  
ATOM   2021 HG21 VAL   133      48.834  24.856  42.167  1.00  0.00           H  
ATOM   2022 HG22 VAL   133      47.202  24.428  41.601  1.00  0.00           H  
ATOM   2023 HG23 VAL   133      48.149  25.662  40.736  1.00  0.00           H  
ATOM   2024  C   VAL   133      49.541  27.071  43.549  1.00  0.00           C  
ATOM   2025  O   VAL   133      49.465  26.491  44.633  1.00  0.00           O  
ATOM   2026  N   LEU   134      50.697  27.290  42.922  1.00  0.00           N  
ATOM   2027  H   LEU   134      50.662  27.804  42.053  1.00  0.00           H  
ATOM   2028  CA  LEU   134      51.988  26.815  43.391  1.00  0.00           C  
ATOM   2029  HA  LEU   134      51.994  26.716  44.476  1.00  0.00           H  
ATOM   2030  CB  LEU   134      52.251  25.418  42.764  1.00  0.00           C  
ATOM   2031  HB2 LEU   134      51.417  24.849  43.176  1.00  0.00           H  
ATOM   2032  HB3 LEU   134      52.161  25.458  41.678  1.00  0.00           H  
ATOM   2033  CG  LEU   134      53.583  24.730  43.146  1.00  0.00           C  
ATOM   2034  HG  LEU   134      54.399  25.385  42.842  1.00  0.00           H  
ATOM   2035  CD1 LEU   134      53.687  24.446  44.659  1.00  0.00           C  
ATOM   2036 HD11 LEU   134      52.871  23.790  44.963  1.00  0.00           H  
ATOM   2037 HD12 LEU   134      54.640  23.963  44.874  1.00  0.00           H  
ATOM   2038 HD13 LEU   134      53.623  25.384  45.210  1.00  0.00           H  
ATOM   2039  CD2 LEU   134      53.814  23.461  42.298  1.00  0.00           C  
ATOM   2040 HD21 LEU   134      53.850  23.730  41.242  1.00  0.00           H  
ATOM   2041 HD22 LEU   134      54.757  22.997  42.587  1.00  0.00           H  
ATOM   2042 HD23 LEU   134      52.997  22.758  42.465  1.00  0.00           H  
ATOM   2043  C   LEU   134      53.019  27.860  42.957  1.00  0.00           C  
ATOM   2044  O   LEU   134      52.891  28.426  41.869  1.00  0.00           O  
ATOM   2045  N   ALA   135      54.024  28.073  43.806  1.00  0.00           N  
ATOM   2046  H   ALA   135      53.957  27.642  44.717  1.00  0.00           H  
ATOM   2047  CA  ALA   135      55.197  28.880  43.510  1.00  0.00           C  
ATOM   2048  HA  ALA   135      55.118  29.437  42.576  1.00  0.00           H  
ATOM   2049  CB  ALA   135      55.412  29.877  44.660  1.00  0.00           C  
ATOM   2050  HB1 ALA   135      55.501  29.334  45.600  1.00  0.00           H  
ATOM   2051  HB2 ALA   135      56.324  30.447  44.482  1.00  0.00           H  
ATOM   2052  HB3 ALA   135      54.563  30.559  44.714  1.00  0.00           H  
ATOM   2053  C   ALA   135      56.400  27.936  43.378  1.00  0.00           C  
ATOM   2054  O   ALA   135      56.439  26.898  44.042  1.00  0.00           O  
ATOM   2055  N   ASN   136      57.374  28.322  42.546  1.00  0.00           N  
ATOM   2056  H   ASN   136      57.185  29.132  41.972  1.00  0.00           H  
ATOM   2057  CA  ASN   136      58.670  27.645  42.392  1.00  0.00           C  
ATOM   2058  HA  ASN   136      58.549  26.599  42.112  1.00  0.00           H  
ATOM   2059  CB  ASN   136      59.413  28.378  41.253  1.00  0.00           C  
ATOM   2060  HB2 ASN   136      58.838  28.259  40.335  1.00  0.00           H  
ATOM   2061  HB3 ASN   136      59.460  29.434  41.517  1.00  0.00           H  
ATOM   2062  CG  ASN   136      60.834  27.872  41.008  1.00  0.00           C  
ATOM   2063  OD1 ASN   136      61.038  26.702  40.698  1.00  0.00           O  
ATOM   2064  ND2 ASN   136      61.823  28.745  41.133  1.00  0.00           N  
ATOM   2065 HD21 ASN   136      62.776  28.449  40.979  1.00  0.00           H  
ATOM   2066 HD22 ASN   136      61.619  29.702  41.381  1.00  0.00           H  
ATOM   2067  C   ASN   136      59.423  27.723  43.731  1.00  0.00           C  
ATOM   2068  O   ASN   136      59.674  28.840  44.196  1.00  0.00           O  
ATOM   2069  N   PRO   137      59.696  26.562  44.365  1.00  0.00           N  
ATOM   2070  CD  PRO   137      59.566  25.206  43.826  1.00  0.00           C  
ATOM   2071  HD2 PRO   137      59.978  25.189  42.817  1.00  0.00           H  
ATOM   2072  HD3 PRO   137      58.508  24.944  43.789  1.00  0.00           H  
ATOM   2073  CG  PRO   137      60.350  24.327  44.794  1.00  0.00           C  
ATOM   2074  HG2 PRO   137      61.400  24.272  44.508  1.00  0.00           H  
ATOM   2075  HG3 PRO   137      59.931  23.321  44.834  1.00  0.00           H  
ATOM   2076  CB  PRO   137      60.173  25.042  46.125  1.00  0.00           C  
ATOM   2077  HB2 PRO   137      60.990  24.853  46.821  1.00  0.00           H  
ATOM   2078  HB3 PRO   137      59.230  24.737  46.580  1.00  0.00           H  
ATOM   2079  CA  PRO   137      60.124  26.539  45.769  1.00  0.00           C  
ATOM   2080  HA  PRO   137      59.326  27.003  46.348  1.00  0.00           H  
ATOM   2081  C   PRO   137      61.442  27.259  46.051  1.00  0.00           C  
ATOM   2082  O   PRO   137      61.616  27.813  47.137  1.00  0.00           O  
ATOM   2083  N   GLU   138      62.328  27.267  45.052  1.00  0.00           N  
ATOM   2084  H   GLU   138      62.134  26.687  44.248  1.00  0.00           H  
ATOM   2085  CA  GLU   138      63.638  27.868  45.164  1.00  0.00           C  
ATOM   2086  HA  GLU   138      64.011  27.757  46.182  1.00  0.00           H  
ATOM   2087  CB  GLU   138      64.628  27.182  44.198  1.00  0.00           C  
ATOM   2088  HB2 GLU   138      65.601  27.636  44.384  1.00  0.00           H  
ATOM   2089  HB3 GLU   138      64.657  26.131  44.485  1.00  0.00           H  
ATOM   2090  CG  GLU   138      64.287  27.295  42.699  1.00  0.00           C  
ATOM   2091  HG2 GLU   138      63.325  26.806  42.540  1.00  0.00           H  
ATOM   2092  HG3 GLU   138      64.198  28.356  42.463  1.00  0.00           H  
ATOM   2093  CD  GLU   138      65.337  26.659  41.791  1.00  0.00           C  
ATOM   2094  OE1 GLU   138      65.898  25.607  42.158  1.00  0.00           O  
ATOM   2095  OE2 GLU   138      65.588  27.224  40.709  1.00  0.00           O  
ATOM   2096  C   GLU   138      63.700  29.389  45.111  1.00  0.00           C  
ATOM   2097  O   GLU   138      64.741  29.968  45.441  1.00  0.00           O  
ATOM   2098  N   SER   139      62.595  30.013  44.721  1.00  0.00           N  
ATOM   2099  H   SER   139      61.840  29.454  44.349  1.00  0.00           H  
ATOM   2100  CA  SER   139      62.503  31.449  44.609  1.00  0.00           C  
ATOM   2101  HA  SER   139      63.412  31.926  44.975  1.00  0.00           H  
ATOM   2102  CB  SER   139      62.322  31.810  43.115  1.00  0.00           C  
ATOM   2103  HB2 SER   139      62.174  32.888  43.053  1.00  0.00           H  
ATOM   2104  HB3 SER   139      63.243  31.540  42.598  1.00  0.00           H  
ATOM   2105  OG  SER   139      61.225  31.146  42.505  1.00  0.00           O  
ATOM   2106  HG  SER   139      61.164  31.409  41.583  1.00  0.00           H  
ATOM   2107  C   SER   139      61.492  32.077  45.567  1.00  0.00           C  
ATOM   2108  O   SER   139      61.182  33.260  45.438  1.00  0.00           O  
ATOM   2109  N   ALA   140      61.051  31.290  46.547  1.00  0.00           N  
ATOM   2110  H   ALA   140      61.334  30.321  46.535  1.00  0.00           H  
ATOM   2111  CA  ALA   140      60.118  31.720  47.567  1.00  0.00           C  
ATOM   2112  HA  ALA   140      60.128  32.808  47.635  1.00  0.00           H  
ATOM   2113  CB  ALA   140      58.700  31.264  47.169  1.00  0.00           C  
ATOM   2114  HB1 ALA   140      58.672  30.176  47.106  1.00  0.00           H  
ATOM   2115  HB2 ALA   140      57.985  31.603  47.919  1.00  0.00           H  
ATOM   2116  HB3 ALA   140      58.439  31.691  46.200  1.00  0.00           H  
ATOM   2117  C   ALA   140      60.552  31.197  48.957  1.00  0.00           C  
ATOM   2118  O   ALA   140      59.695  30.910  49.795  1.00  0.00           O  
ATOM   2119  N   THR   141      61.870  31.076  49.194  1.00  0.00           N  
ATOM   2120  H   THR   141      62.489  31.185  48.404  1.00  0.00           H  
ATOM   2121  CA  THR   141      62.459  30.754  50.502  1.00  0.00           C  
ATOM   2122  HA  THR   141      61.933  29.976  51.055  1.00  0.00           H  
ATOM   2123  CB  THR   141      63.953  30.337  50.354  1.00  0.00           C  
ATOM   2124  HB  THR   141      64.265  29.910  51.307  1.00  0.00           H  
ATOM   2125  CG2 THR   141      64.206  29.319  49.229  1.00  0.00           C  
ATOM   2126 HG21 THR   141      63.894  29.745  48.275  1.00  0.00           H  
ATOM   2127 HG22 THR   141      65.268  29.078  49.188  1.00  0.00           H  
ATOM   2128 HG23 THR   141      63.635  28.411  49.424  1.00  0.00           H  
ATOM   2129  OG1 THR   141      64.854  31.424  50.204  1.00  0.00           O  
ATOM   2130  HG1 THR   141      65.749  31.088  50.119  1.00  0.00           H  
ATOM   2131  C   THR   141      62.344  31.969  51.475  1.00  0.00           C  
ATOM   2132  O   THR   141      62.060  33.081  51.020  1.00  0.00           O  
ATOM   2133  N   THR   142      62.592  31.779  52.784  1.00  0.00           N  
ATOM   2134  H   THR   142      62.752  30.826  53.077  1.00  0.00           H  
ATOM   2135  CA  THR   142      62.603  32.840  53.813  1.00  0.00           C  
ATOM   2136  HA  THR   142      61.619  33.305  53.873  1.00  0.00           H  
ATOM   2137  CB  THR   142      62.948  32.227  55.197  1.00  0.00           C  
ATOM   2138  HB  THR   142      63.108  33.046  55.898  1.00  0.00           H  
ATOM   2139  CG2 THR   142      61.832  31.313  55.724  1.00  0.00           C  
ATOM   2140 HG21 THR   142      61.671  30.494  55.023  1.00  0.00           H  
ATOM   2141 HG22 THR   142      62.120  30.909  56.694  1.00  0.00           H  
ATOM   2142 HG23 THR   142      60.911  31.887  55.829  1.00  0.00           H  
ATOM   2143  OG1 THR   142      64.130  31.436  55.123  1.00  0.00           O  
ATOM   2144  HG1 THR   142      64.323  31.068  55.988  1.00  0.00           H  
ATOM   2145  C   THR   142      63.609  33.971  53.485  1.00  0.00           C  
ATOM   2146  O   THR   142      63.291  35.144  53.690  1.00  0.00           O  
ATOM   2147  N   PHE   143      64.759  33.610  52.899  1.00  0.00           N  
ATOM   2148  H   PHE   143      64.990  32.627  52.928  1.00  0.00           H  
ATOM   2149  CA  PHE   143      65.750  34.538  52.365  1.00  0.00           C  
ATOM   2150  HA  PHE   143      65.928  35.345  53.076  1.00  0.00           H  
ATOM   2151  CB  PHE   143      67.085  33.797  52.113  1.00  0.00           C  
ATOM   2152  HB2 PHE   143      67.471  33.661  53.123  1.00  0.00           H  
ATOM   2153  HB3 PHE   143      66.986  32.826  51.628  1.00  0.00           H  
ATOM   2154  CG  PHE   143      68.149  34.564  51.340  1.00  0.00           C  
ATOM   2155  CD1 PHE   143      68.926  35.548  51.988  1.00  0.00           C  
ATOM   2156  HD1 PHE   143      68.824  35.703  53.062  1.00  0.00           H  
ATOM   2157  CE1 PHE   143      69.820  36.319  51.257  1.00  0.00           C  
ATOM   2158  HE1 PHE   143      70.433  37.063  51.765  1.00  0.00           H  
ATOM   2159  CZ  PHE   143      69.935  36.145  49.883  1.00  0.00           C  
ATOM   2160  HZ  PHE   143      70.645  36.751  49.320  1.00  0.00           H  
ATOM   2161  CE2 PHE   143      69.151  35.205  49.226  1.00  0.00           C  
ATOM   2162  HE2 PHE   143      69.243  35.083  48.147  1.00  0.00           H  
ATOM   2163  CD2 PHE   143      68.253  34.423  49.938  1.00  0.00           C  
ATOM   2164  HD2 PHE   143      67.627  33.699  49.416  1.00  0.00           H  
ATOM   2165  C   PHE   143      65.228  35.307  51.121  1.00  0.00           C  
ATOM   2166  O   PHE   143      65.322  36.535  51.101  1.00  0.00           O  
ATOM   2167  N   LYS   144      64.660  34.598  50.123  1.00  0.00           N  
ATOM   2168  H   LYS   144      64.696  33.592  50.203  1.00  0.00           H  
ATOM   2169  CA  LYS   144      64.107  35.183  48.881  1.00  0.00           C  
ATOM   2170  HA  LYS   144      64.853  35.825  48.412  1.00  0.00           H  
ATOM   2171  CB  LYS   144      63.716  34.071  47.883  1.00  0.00           C  
ATOM   2172  HB2 LYS   144      62.976  33.447  48.384  1.00  0.00           H  
ATOM   2173  HB3 LYS   144      63.254  34.566  47.029  1.00  0.00           H  
ATOM   2174  CG  LYS   144      64.888  33.189  47.395  1.00  0.00           C  
ATOM   2175  HG2 LYS   144      65.434  32.873  48.283  1.00  0.00           H  
ATOM   2176  HG3 LYS   144      64.445  32.318  46.912  1.00  0.00           H  
ATOM   2177  CD  LYS   144      65.855  33.882  46.417  1.00  0.00           C  
ATOM   2178  HD2 LYS   144      65.283  34.146  45.527  1.00  0.00           H  
ATOM   2179  HD3 LYS   144      66.211  34.791  46.902  1.00  0.00           H  
ATOM   2180  CE  LYS   144      67.062  33.007  46.012  1.00  0.00           C  
ATOM   2181  HE2 LYS   144      67.794  33.663  45.540  1.00  0.00           H  
ATOM   2182  HE3 LYS   144      67.483  32.592  46.928  1.00  0.00           H  
ATOM   2183  NZ  LYS   144      66.718  31.909  45.088  1.00  0.00           N  
ATOM   2184  HZ1 LYS   144      66.328  32.293  44.239  1.00  0.00           H  
ATOM   2185  HZ2 LYS   144      67.550  31.382  44.867  1.00  0.00           H  
ATOM   2186  HZ3 LYS   144      66.040  31.301  45.525  1.00  0.00           H  
ATOM   2187  C   LYS   144      62.936  36.145  49.164  1.00  0.00           C  
ATOM   2188  O   LYS   144      62.867  37.214  48.557  1.00  0.00           O  
ATOM   2189  N   VAL   145      62.077  35.776  50.125  1.00  0.00           N  
ATOM   2190  H   VAL   145      62.147  34.824  50.455  1.00  0.00           H  
ATOM   2191  CA  VAL   145      60.988  36.607  50.633  1.00  0.00           C  
ATOM   2192  HA  VAL   145      60.392  37.054  49.837  1.00  0.00           H  
ATOM   2193  CB  VAL   145      60.041  35.793  51.568  1.00  0.00           C  
ATOM   2194  HB  VAL   145      60.687  35.203  52.218  1.00  0.00           H  
ATOM   2195  CG1 VAL   145      59.068  36.626  52.429  1.00  0.00           C  
ATOM   2196 HG11 VAL   145      58.421  37.216  51.779  1.00  0.00           H  
ATOM   2197 HG12 VAL   145      58.459  35.959  53.039  1.00  0.00           H  
ATOM   2198 HG13 VAL   145      59.636  37.293  53.077  1.00  0.00           H  
ATOM   2199  CG2 VAL   145      59.231  34.768  50.750  1.00  0.00           C  
ATOM   2200 HG21 VAL   145      59.913  34.081  50.250  1.00  0.00           H  
ATOM   2201 HG22 VAL   145      58.575  34.208  51.416  1.00  0.00           H  
ATOM   2202 HG23 VAL   145      58.631  35.290  50.004  1.00  0.00           H  
ATOM   2203  C   VAL   145      61.498  37.888  51.329  1.00  0.00           C  
ATOM   2204  O   VAL   145      61.025  38.976  50.996  1.00  0.00           O  
ATOM   2205  N   LEU   146      62.473  37.752  52.241  1.00  0.00           N  
ATOM   2206  H   LEU   146      62.726  36.814  52.516  1.00  0.00           H  
ATOM   2207  CA  LEU   146      63.109  38.876  52.936  1.00  0.00           C  
ATOM   2208  HA  LEU   146      62.355  39.497  53.420  1.00  0.00           H  
ATOM   2209  CB  LEU   146      64.072  38.333  54.019  1.00  0.00           C  
ATOM   2210  HB2 LEU   146      63.386  37.760  54.643  1.00  0.00           H  
ATOM   2211  HB3 LEU   146      64.809  37.662  53.580  1.00  0.00           H  
ATOM   2212  CG  LEU   146      64.792  39.395  54.884  1.00  0.00           C  
ATOM   2213  HG  LEU   146      65.398  40.014  54.223  1.00  0.00           H  
ATOM   2214  CD1 LEU   146      63.800  40.289  55.660  1.00  0.00           C  
ATOM   2215 HD11 LEU   146      63.193  39.670  56.321  1.00  0.00           H  
ATOM   2216 HD12 LEU   146      64.353  41.018  56.252  1.00  0.00           H  
ATOM   2217 HD13 LEU   146      63.152  40.811  54.955  1.00  0.00           H  
ATOM   2218  CD2 LEU   146      65.830  38.731  55.814  1.00  0.00           C  
ATOM   2219 HD21 LEU   146      66.572  38.205  55.214  1.00  0.00           H  
ATOM   2220 HD22 LEU   146      66.324  39.496  56.413  1.00  0.00           H  
ATOM   2221 HD23 LEU   146      65.327  38.023  56.473  1.00  0.00           H  
ATOM   2222  C   LEU   146      63.811  39.835  51.939  1.00  0.00           C  
ATOM   2223  O   LEU   146      63.605  41.044  52.034  1.00  0.00           O  
ATOM   2224  N   ALA   147      64.575  39.289  50.975  1.00  0.00           N  
ATOM   2225  H   ALA   147      64.735  38.295  51.049  1.00  0.00           H  
ATOM   2226  CA  ALA   147      65.257  40.028  49.900  1.00  0.00           C  
ATOM   2227  HA  ALA   147      65.956  40.719  50.372  1.00  0.00           H  
ATOM   2228  CB  ALA   147      66.051  39.053  49.016  1.00  0.00           C  
ATOM   2229  HB1 ALA   147      65.363  38.361  48.529  1.00  0.00           H  
ATOM   2230  HB2 ALA   147      66.599  39.613  48.258  1.00  0.00           H  
ATOM   2231  HB3 ALA   147      66.754  38.493  49.632  1.00  0.00           H  
ATOM   2232  C   ALA   147      64.279  40.880  49.059  1.00  0.00           C  
ATOM   2233  O   ALA   147      64.529  42.072  48.872  1.00  0.00           O  
ATOM   2234  N   ALA   148      63.165  40.277  48.614  1.00  0.00           N  
ATOM   2235  H   ALA   148      63.089  39.282  48.767  1.00  0.00           H  
ATOM   2236  CA  ALA   148      62.097  40.949  47.864  1.00  0.00           C  
ATOM   2237  HA  ALA   148      62.551  41.436  47.001  1.00  0.00           H  
ATOM   2238  CB  ALA   148      61.083  39.909  47.363  1.00  0.00           C  
ATOM   2239  HB1 ALA   148      60.612  39.419  48.215  1.00  0.00           H  
ATOM   2240  HB2 ALA   148      60.320  40.405  46.763  1.00  0.00           H  
ATOM   2241  HB3 ALA   148      61.596  39.164  46.754  1.00  0.00           H  
ATOM   2242  C   ALA   148      61.384  42.041  48.688  1.00  0.00           C  
ATOM   2243  O   ALA   148      61.174  43.136  48.171  1.00  0.00           O  
ATOM   2244  N   LYS   149      61.041  41.755  49.952  1.00  0.00           N  
ATOM   2245  H   LYS   149      61.170  40.807  50.274  1.00  0.00           H  
ATOM   2246  CA  LYS   149      60.375  42.710  50.847  1.00  0.00           C  
ATOM   2247  HA  LYS   149      59.547  43.193  50.328  1.00  0.00           H  
ATOM   2248  CB  LYS   149      59.820  41.976  52.085  1.00  0.00           C  
ATOM   2249  HB2 LYS   149      60.604  41.318  52.459  1.00  0.00           H  
ATOM   2250  HB3 LYS   149      59.587  42.728  52.839  1.00  0.00           H  
ATOM   2251  CG  LYS   149      58.557  41.148  51.779  1.00  0.00           C  
ATOM   2252  HG2 LYS   149      57.806  41.824  51.370  1.00  0.00           H  
ATOM   2253  HG3 LYS   149      58.820  40.402  51.029  1.00  0.00           H  
ATOM   2254  CD  LYS   149      57.990  40.445  53.023  1.00  0.00           C  
ATOM   2255  HD2 LYS   149      58.720  39.706  53.352  1.00  0.00           H  
ATOM   2256  HD3 LYS   149      57.858  41.197  53.801  1.00  0.00           H  
ATOM   2257  CE  LYS   149      56.643  39.748  52.749  1.00  0.00           C  
ATOM   2258  HE2 LYS   149      55.943  40.498  52.380  1.00  0.00           H  
ATOM   2259  HE3 LYS   149      56.804  38.992  51.980  1.00  0.00           H  
ATOM   2260  NZ  LYS   149      56.087  39.110  53.956  1.00  0.00           N  
ATOM   2261  HZ1 LYS   149      55.937  39.810  54.668  1.00  0.00           H  
ATOM   2262  HZ2 LYS   149      55.208  38.668  53.728  1.00  0.00           H  
ATOM   2263  HZ3 LYS   149      56.735  38.415  54.298  1.00  0.00           H  
ATOM   2264  C   LYS   149      61.264  43.909  51.250  1.00  0.00           C  
ATOM   2265  O   LYS   149      60.731  45.004  51.413  1.00  0.00           O  
ATOM   2266  N   VAL   150      62.587  43.722  51.371  1.00  0.00           N  
ATOM   2267  H   VAL   150      62.931  42.773  51.412  1.00  0.00           H  
ATOM   2268  CA  VAL   150      63.551  44.821  51.536  1.00  0.00           C  
ATOM   2269  HA  VAL   150      63.225  45.564  52.263  1.00  0.00           H  
ATOM   2270  CB  VAL   150      64.954  44.287  51.963  1.00  0.00           C  
ATOM   2271  HB  VAL   150      65.142  43.405  51.350  1.00  0.00           H  
ATOM   2272  CG1 VAL   150      66.129  45.277  51.813  1.00  0.00           C  
ATOM   2273 HG11 VAL   150      65.942  46.159  52.425  1.00  0.00           H  
ATOM   2274 HG12 VAL   150      67.052  44.798  52.139  1.00  0.00           H  
ATOM   2275 HG13 VAL   150      66.223  45.574  50.768  1.00  0.00           H  
ATOM   2276  CG2 VAL   150      64.913  43.778  53.417  1.00  0.00           C  
ATOM   2277 HG21 VAL   150      64.185  42.971  53.499  1.00  0.00           H  
ATOM   2278 HG22 VAL   150      65.898  43.409  53.701  1.00  0.00           H  
ATOM   2279 HG23 VAL   150      64.626  44.594  54.080  1.00  0.00           H  
ATOM   2280  C   VAL   150      63.650  45.666  50.254  1.00  0.00           C  
ATOM   2281  O   VAL   150      63.635  46.895  50.330  1.00  0.00           O  
ATOM   2282  N   LEU   151      63.692  44.990  49.100  1.00  0.00           N  
ATOM   2283  H   LEU   151      63.810  43.988  49.151  1.00  0.00           H  
ATOM   2284  CA  LEU   151      63.731  45.624  47.788  1.00  0.00           C  
ATOM   2285  HA  LEU   151      64.512  46.383  47.755  1.00  0.00           H  
ATOM   2286  CB  LEU   151      64.036  44.554  46.714  1.00  0.00           C  
ATOM   2287  HB2 LEU   151      64.949  44.104  47.102  1.00  0.00           H  
ATOM   2288  HB3 LEU   151      63.242  43.807  46.697  1.00  0.00           H  
ATOM   2289  CG  LEU   151      64.287  45.071  45.280  1.00  0.00           C  
ATOM   2290  HG  LEU   151      63.364  45.525  44.920  1.00  0.00           H  
ATOM   2291  CD1 LEU   151      65.429  46.108  45.217  1.00  0.00           C  
ATOM   2292 HD11 LEU   151      66.352  45.654  45.576  1.00  0.00           H  
ATOM   2293 HD12 LEU   151      65.564  46.439  44.187  1.00  0.00           H  
ATOM   2294 HD13 LEU   151      65.178  46.964  45.843  1.00  0.00           H  
ATOM   2295  CD2 LEU   151      64.537  43.881  44.328  1.00  0.00           C  
ATOM   2296 HD21 LEU   151      63.665  43.227  44.326  1.00  0.00           H  
ATOM   2297 HD22 LEU   151      64.713  44.253  43.319  1.00  0.00           H  
ATOM   2298 HD23 LEU   151      65.409  43.322  44.666  1.00  0.00           H  
ATOM   2299  C   LEU   151      62.477  46.454  47.483  1.00  0.00           C  
ATOM   2300  O   LEU   151      62.599  47.562  46.964  1.00  0.00           O  
ATOM   2301  N   ASN   152      61.312  45.941  47.891  1.00  0.00           N  
ATOM   2302  H   ASN   152      61.360  44.997  48.247  1.00  0.00           H  
ATOM   2303  CA  ASN   152      60.000  46.583  47.803  1.00  0.00           C  
ATOM   2304  HA  ASN   152      59.718  46.746  46.762  1.00  0.00           H  
ATOM   2305  CB  ASN   152      58.949  45.651  48.461  1.00  0.00           C  
ATOM   2306  HB2 ASN   152      58.989  44.702  47.927  1.00  0.00           H  
ATOM   2307  HB3 ASN   152      59.237  45.495  49.500  1.00  0.00           H  
ATOM   2308  CG  ASN   152      57.509  46.172  48.425  1.00  0.00           C  
ATOM   2309  OD1 ASN   152      56.979  46.625  49.436  1.00  0.00           O  
ATOM   2310  ND2 ASN   152      56.853  46.102  47.275  1.00  0.00           N  
ATOM   2311 HD21 ASN   152      55.902  46.437  47.218  1.00  0.00           H  
ATOM   2312 HD22 ASN   152      57.307  45.714  46.461  1.00  0.00           H  
ATOM   2313  C   ASN   152      59.951  47.989  48.440  1.00  0.00           C  
ATOM   2314  O   ASN   152      59.246  48.854  47.930  1.00  0.00           O  
ATOM   2315  N   LEU   153      60.697  48.209  49.529  1.00  0.00           N  
ATOM   2316  H   LEU   153      61.230  47.442  49.913  1.00  0.00           H  
ATOM   2317  CA  LEU   153      60.730  49.496  50.227  1.00  0.00           C  
ATOM   2318  HA  LEU   153      59.719  49.884  50.352  1.00  0.00           H  
ATOM   2319  CB  LEU   153      61.365  49.309  51.626  1.00  0.00           C  
ATOM   2320  HB2 LEU   153      62.307  48.827  51.366  1.00  0.00           H  
ATOM   2321  HB3 LEU   153      61.567  50.261  52.117  1.00  0.00           H  
ATOM   2322  CG  LEU   153      60.567  48.395  52.584  1.00  0.00           C  
ATOM   2323  HG  LEU   153      60.281  47.492  52.045  1.00  0.00           H  
ATOM   2324  CD1 LEU   153      61.409  48.012  53.821  1.00  0.00           C  
ATOM   2325 HD11 LEU   153      61.695  48.915  54.360  1.00  0.00           H  
ATOM   2326 HD12 LEU   153      60.821  47.369  54.476  1.00  0.00           H  
ATOM   2327 HD13 LEU   153      62.305  47.481  53.501  1.00  0.00           H  
ATOM   2328  CD2 LEU   153      59.196  48.997  52.963  1.00  0.00           C  
ATOM   2329 HD21 LEU   153      58.600  49.142  52.061  1.00  0.00           H  
ATOM   2330 HD22 LEU   153      58.674  48.318  53.637  1.00  0.00           H  
ATOM   2331 HD23 LEU   153      59.344  49.957  53.458  1.00  0.00           H  
ATOM   2332  C   LEU   153      61.489  50.578  49.451  1.00  0.00           C  
ATOM   2333  O   LEU   153      61.172  51.760  49.595  1.00  0.00           O  
ATOM   2334  N   VAL   154      62.484  50.159  48.665  1.00  0.00           N  
ATOM   2335  H   VAL   154      62.642  49.165  48.586  1.00  0.00           H  
ATOM   2336  CA  VAL   154      63.360  51.057  47.931  1.00  0.00           C  
ATOM   2337  HA  VAL   154      63.346  52.066  48.342  1.00  0.00           H  
ATOM   2338  CB  VAL   154      64.832  50.540  47.928  1.00  0.00           C  
ATOM   2339  HB  VAL   154      64.855  49.613  47.354  1.00  0.00           H  
ATOM   2340  CG1 VAL   154      65.827  51.549  47.316  1.00  0.00           C  
ATOM   2341 HG11 VAL   154      65.804  52.476  47.889  1.00  0.00           H  
ATOM   2342 HG12 VAL   154      66.833  51.130  47.343  1.00  0.00           H  
ATOM   2343 HG13 VAL   154      65.547  51.755  46.282  1.00  0.00           H  
ATOM   2344  CG2 VAL   154      65.315  50.165  49.344  1.00  0.00           C  
ATOM   2345 HG21 VAL   154      64.679  49.378  49.749  1.00  0.00           H  
ATOM   2346 HG22 VAL   154      66.344  49.810  49.295  1.00  0.00           H  
ATOM   2347 HG23 VAL   154      65.263  51.041  49.990  1.00  0.00           H  
ATOM   2348  C   VAL   154      62.872  51.188  46.473  1.00  0.00           C  
ATOM   2349  O   VAL   154      62.709  52.310  45.992  1.00  0.00           O  
ATOM   2350  N   LEU   155      62.626  50.050  45.808  1.00  0.00           N  
ATOM   2351  H   LEU   155      62.782  49.195  46.323  1.00  0.00           H  
ATOM   2352  CA  LEU   155      62.241  49.951  44.402  1.00  0.00           C  
ATOM   2353  HA  LEU   155      61.888  50.920  44.049  1.00  0.00           H  
ATOM   2354  CB  LEU   155      63.449  49.515  43.530  1.00  0.00           C  
ATOM   2355  HB2 LEU   155      63.622  48.517  43.932  1.00  0.00           H  
ATOM   2356  HB3 LEU   155      63.145  49.437  42.486  1.00  0.00           H  
ATOM   2357  CG  LEU   155      64.750  50.342  43.627  1.00  0.00           C  
ATOM   2358  HG  LEU   155      65.032  50.436  44.675  1.00  0.00           H  
ATOM   2359  CD1 LEU   155      65.891  49.652  42.846  1.00  0.00           C  
ATOM   2360 HD11 LEU   155      65.609  49.558  41.797  1.00  0.00           H  
ATOM   2361 HD12 LEU   155      66.799  50.249  42.926  1.00  0.00           H  
ATOM   2362 HD13 LEU   155      66.070  48.661  43.263  1.00  0.00           H  
ATOM   2363  CD2 LEU   155      64.557  51.815  43.203  1.00  0.00           C  
ATOM   2364 HD21 LEU   155      63.815  52.285  43.848  1.00  0.00           H  
ATOM   2365 HD22 LEU   155      65.504  52.346  43.292  1.00  0.00           H  
ATOM   2366 HD23 LEU   155      64.214  51.854  42.169  1.00  0.00           H  
ATOM   2367  C   LEU   155      61.043  48.989  44.246  1.00  0.00           C  
ATOM   2368  O   LEU   155      61.229  47.868  43.766  1.00  0.00           O  
ATOM   2369  N   PRO   156      59.818  49.415  44.632  1.00  0.00           N  
ATOM   2370  CD  PRO   156      59.475  50.715  45.218  1.00  0.00           C  
ATOM   2371  HD2 PRO   156      59.956  51.497  44.630  1.00  0.00           H  
ATOM   2372  HD3 PRO   156      59.853  50.744  46.240  1.00  0.00           H  
ATOM   2373  CG  PRO   156      57.951  50.792  45.159  1.00  0.00           C  
ATOM   2374  HG2 PRO   156      57.628  51.291  44.245  1.00  0.00           H  
ATOM   2375  HG3 PRO   156      57.562  51.330  46.023  1.00  0.00           H  
ATOM   2376  CB  PRO   156      57.509  49.334  45.182  1.00  0.00           C  
ATOM   2377  HB2 PRO   156      56.564  49.202  44.655  1.00  0.00           H  
ATOM   2378  HB3 PRO   156      57.409  48.966  46.203  1.00  0.00           H  
ATOM   2379  CA  PRO   156      58.626  48.565  44.454  1.00  0.00           C  
ATOM   2380  HA  PRO   156      58.833  47.614  44.945  1.00  0.00           H  
ATOM   2381  C   PRO   156      58.247  48.310  42.981  1.00  0.00           C  
ATOM   2382  O   PRO   156      57.754  47.226  42.663  1.00  0.00           O  
ATOM   2383  N   ASN   157      58.500  49.310  42.123  1.00  0.00           N  
ATOM   2384  H   ASN   157      58.795  50.178  42.547  1.00  0.00           H  
ATOM   2385  CA  ASN   157      58.253  49.292  40.676  1.00  0.00           C  
ATOM   2386  HA  ASN   157      57.452  48.590  40.443  1.00  0.00           H  
ATOM   2387  CB  ASN   157      57.832  50.705  40.188  1.00  0.00           C  
ATOM   2388  HB2 ASN   157      58.442  51.444  40.707  1.00  0.00           H  
ATOM   2389  HB3 ASN   157      58.007  50.778  39.115  1.00  0.00           H  
ATOM   2390  CG  ASN   157      56.353  51.009  40.465  1.00  0.00           C  
ATOM   2391  OD1 ASN   157      55.899  50.940  41.604  1.00  0.00           O  
ATOM   2392  ND2 ASN   157      55.586  51.339  39.430  1.00  0.00           N  
ATOM   2393 HD21 ASN   157      54.608  51.546  39.575  1.00  0.00           H  
ATOM   2394 HD22 ASN   157      55.985  51.382  38.503  1.00  0.00           H  
ATOM   2395  C   ASN   157      59.451  48.707  39.903  1.00  0.00           C  
ATOM   2396  O   ASN   157      59.451  48.780  38.673  1.00  0.00           O  
ATOM   2397  N   LEU   158      60.432  48.095  40.593  1.00  0.00           N  
ATOM   2398  H   LEU   158      60.505  48.265  41.586  1.00  0.00           H  
ATOM   2399  CA  LEU   158      61.455  47.266  39.954  1.00  0.00           C  
ATOM   2400  HA  LEU   158      61.867  47.802  39.098  1.00  0.00           H  
ATOM   2401  CB  LEU   158      62.607  46.928  40.926  1.00  0.00           C  
ATOM   2402  HB2 LEU   158      62.963  47.921  41.200  1.00  0.00           H  
ATOM   2403  HB3 LEU   158      62.220  46.424  41.812  1.00  0.00           H  
ATOM   2404  CG  LEU   158      63.778  46.104  40.334  1.00  0.00           C  
ATOM   2405  HG  LEU   158      63.391  45.119  40.071  1.00  0.00           H  
ATOM   2406  CD1 LEU   158      64.405  46.760  39.085  1.00  0.00           C  
ATOM   2407 HD11 LEU   158      64.792  47.745  39.347  1.00  0.00           H  
ATOM   2408 HD12 LEU   158      65.219  46.136  38.716  1.00  0.00           H  
ATOM   2409 HD13 LEU   158      63.647  46.863  38.308  1.00  0.00           H  
ATOM   2410  CD2 LEU   158      64.838  45.821  41.417  1.00  0.00           C  
ATOM   2411 HD21 LEU   158      64.384  45.257  42.232  1.00  0.00           H  
ATOM   2412 HD22 LEU   158      65.653  45.241  40.985  1.00  0.00           H  
ATOM   2413 HD23 LEU   158      65.226  46.764  41.801  1.00  0.00           H  
ATOM   2414  C   LEU   158      60.802  45.995  39.380  1.00  0.00           C  
ATOM   2415  O   LEU   158      60.076  45.313  40.101  1.00  0.00           O  
ATOM   2416  N   SER   159      61.050  45.737  38.097  1.00  0.00           N  
ATOM   2417  H   SER   159      61.699  46.368  37.649  1.00  0.00           H  
ATOM   2418  CA  SER   159      60.472  44.660  37.301  1.00  0.00           C  
ATOM   2419  HA  SER   159      59.530  44.301  37.716  1.00  0.00           H  
ATOM   2420  CB  SER   159      60.196  45.276  35.908  1.00  0.00           C  
ATOM   2421  HB2 SER   159      59.402  46.010  36.043  1.00  0.00           H  
ATOM   2422  HB3 SER   159      61.111  45.784  35.604  1.00  0.00           H  
ATOM   2423  OG  SER   159      59.816  44.350  34.907  1.00  0.00           O  
ATOM   2424  HG  SER   159      59.665  44.816  34.081  1.00  0.00           H  
ATOM   2425  C   SER   159      61.459  43.477  37.215  1.00  0.00           C  
ATOM   2426  O   SER   159      62.676  43.680  37.203  1.00  0.00           O  
ATOM   2427  N   LEU   160      60.904  42.265  37.108  1.00  0.00           N  
ATOM   2428  H   LEU   160      59.904  42.247  37.252  1.00  0.00           H  
ATOM   2429  CA  LEU   160      61.601  40.993  36.929  1.00  0.00           C  
ATOM   2430  HA  LEU   160      62.445  40.916  37.613  1.00  0.00           H  
ATOM   2431  CB  LEU   160      60.610  39.838  37.233  1.00  0.00           C  
ATOM   2432  HB2 LEU   160      60.221  40.145  38.204  1.00  0.00           H  
ATOM   2433  HB3 LEU   160      59.800  39.833  36.503  1.00  0.00           H  
ATOM   2434  CG  LEU   160      61.213  38.415  37.345  1.00  0.00           C  
ATOM   2435  HG  LEU   160      61.658  38.161  36.383  1.00  0.00           H  
ATOM   2436  CD1 LEU   160      62.286  38.315  38.450  1.00  0.00           C  
ATOM   2437 HD11 LEU   160      61.841  38.568  39.412  1.00  0.00           H  
ATOM   2438 HD12 LEU   160      62.676  37.298  38.487  1.00  0.00           H  
ATOM   2439 HD13 LEU   160      63.098  39.008  38.232  1.00  0.00           H  
ATOM   2440  CD2 LEU   160      60.107  37.354  37.526  1.00  0.00           C  
ATOM   2441 HD21 LEU   160      59.434  37.380  36.669  1.00  0.00           H  
ATOM   2442 HD22 LEU   160      60.560  36.366  37.601  1.00  0.00           H  
ATOM   2443 HD23 LEU   160      59.544  37.566  38.435  1.00  0.00           H  
ATOM   2444  C   LEU   160      62.275  40.837  35.556  1.00  0.00           C  
ATOM   2445  O   LEU   160      63.219  40.057  35.422  1.00  0.00           O  
ATOM   2446  N   GLY   161      61.783  41.579  34.562  1.00  0.00           N  
ATOM   2447  H   GLY   161      61.122  42.306  34.796  1.00  0.00           H  
ATOM   2448  CA  GLY   161      62.145  41.400  33.161  1.00  0.00           C  
ATOM   2449  HA2 GLY   161      62.320  42.364  32.682  1.00  0.00           H  
ATOM   2450  HA3 GLY   161      63.038  40.782  33.070  1.00  0.00           H  
ATOM   2451  C   GLY   161      60.984  40.702  32.460  1.00  0.00           C  
ATOM   2452  O   GLY   161      60.373  39.807  33.055  1.00  0.00           O  
ATOM   2453  N   PRO   162      60.650  41.099  31.216  1.00  0.00           N  
ATOM   2454  CD  PRO   162      61.138  42.294  30.518  1.00  0.00           C  
ATOM   2455  HD2 PRO   162      62.136  42.089  30.130  1.00  0.00           H  
ATOM   2456  HD3 PRO   162      61.187  43.118  31.229  1.00  0.00           H  
ATOM   2457  CG  PRO   162      60.121  42.542  29.412  1.00  0.00           C  
ATOM   2458  HG2 PRO   162      60.584  43.028  28.553  1.00  0.00           H  
ATOM   2459  HG3 PRO   162      59.292  43.152  29.770  1.00  0.00           H  
ATOM   2460  CB  PRO   162      59.653  41.140  29.070  1.00  0.00           C  
ATOM   2461  HB2 PRO   162      60.324  40.647  28.367  1.00  0.00           H  
ATOM   2462  HB3 PRO   162      58.645  41.160  28.656  1.00  0.00           H  
ATOM   2463  CA  PRO   162      59.655  40.385  30.413  1.00  0.00           C  
ATOM   2464  HA  PRO   162      58.698  40.500  30.923  1.00  0.00           H  
ATOM   2465  C   PRO   162      59.946  38.892  30.202  1.00  0.00           C  
ATOM   2466  O   PRO   162      61.081  38.520  29.896  1.00  0.00           O  
ATOM   2467  N   ILE   163      58.901  38.075  30.353  1.00  0.00           N  
ATOM   2468  H   ILE   163      58.060  38.464  30.754  1.00  0.00           H  
ATOM   2469  CA  ILE   163      58.913  36.657  30.014  1.00  0.00           C  
ATOM   2470  HA  ILE   163      59.791  36.112  30.361  1.00  0.00           H  
ATOM   2471  CB  ILE   163      57.619  35.966  30.563  1.00  0.00           C  
ATOM   2472  HB  ILE   163      57.606  36.119  31.642  1.00  0.00           H  
ATOM   2473  CG2 ILE   163      56.307  36.506  29.951  1.00  0.00           C  
ATOM   2474 HG21 ILE   163      56.318  36.353  28.872  1.00  0.00           H  
ATOM   2475 HG22 ILE   163      55.458  35.976  30.383  1.00  0.00           H  
ATOM   2476 HG23 ILE   163      56.217  37.571  30.165  1.00  0.00           H  
ATOM   2477  CG1 ILE   163      57.620  34.421  30.471  1.00  0.00           C  
ATOM   2478 HG12 ILE   163      56.690  34.076  30.924  1.00  0.00           H  
ATOM   2479 HG13 ILE   163      57.623  34.167  29.411  1.00  0.00           H  
ATOM   2480  CD1 ILE   163      58.810  33.740  31.164  1.00  0.00           C  
ATOM   2481 HD11 ILE   163      58.807  33.993  32.224  1.00  0.00           H  
ATOM   2482 HD12 ILE   163      58.728  32.659  31.049  1.00  0.00           H  
ATOM   2483 HD13 ILE   163      59.740  34.084  30.711  1.00  0.00           H  
ATOM   2484  C   ILE   163      59.013  36.458  28.487  1.00  0.00           C  
ATOM   2485  O   ILE   163      58.555  37.309  27.717  1.00  0.00           O  
ATOM   2486  N   ASP   164      59.607  35.333  28.076  1.00  0.00           N  
ATOM   2487  H   ASP   164      60.136  34.802  28.753  1.00  0.00           H  
ATOM   2488  CA  ASP   164      59.620  34.889  26.685  1.00  0.00           C  
ATOM   2489  HA  ASP   164      59.839  35.739  26.039  1.00  0.00           H  
ATOM   2490  CB  ASP   164      60.688  33.797  26.444  1.00  0.00           C  
ATOM   2491  HB2 ASP   164      61.591  34.250  26.852  1.00  0.00           H  
ATOM   2492  HB3 ASP   164      60.447  32.896  27.008  1.00  0.00           H  
ATOM   2493  CG  ASP   164      60.919  33.433  24.974  1.00  0.00           C  
ATOM   2494  OD1 ASP   164      59.971  33.469  24.161  1.00  0.00           O  
ATOM   2495  OD2 ASP   164      62.053  33.015  24.665  1.00  0.00           O  
ATOM   2496  C   ASP   164      58.201  34.433  26.308  1.00  0.00           C  
ATOM   2497  O   ASP   164      57.725  33.431  26.841  1.00  0.00           O  
ATOM   2498  N   SER   165      57.542  35.180  25.416  1.00  0.00           N  
ATOM   2499  H   SER   165      57.988  36.041  25.132  1.00  0.00           H  
ATOM   2500  CA  SER   165      56.175  34.929  24.968  1.00  0.00           C  
ATOM   2501  HA  SER   165      55.508  34.796  25.820  1.00  0.00           H  
ATOM   2502  CB  SER   165      55.694  36.141  24.153  1.00  0.00           C  
ATOM   2503  HB2 SER   165      54.688  35.928  23.790  1.00  0.00           H  
ATOM   2504  HB3 SER   165      55.665  37.006  24.816  1.00  0.00           H  
ATOM   2505  OG  SER   165      56.544  36.418  23.052  1.00  0.00           O  
ATOM   2506  HG  SER   165      56.208  37.179  22.572  1.00  0.00           H  
ATOM   2507  C   SER   165      55.978  33.576  24.251  1.00  0.00           C  
ATOM   2508  O   SER   165      54.837  33.126  24.145  1.00  0.00           O  
ATOM   2509  N   SER   166      57.060  32.905  23.824  1.00  0.00           N  
ATOM   2510  H   SER   166      57.939  33.399  23.762  1.00  0.00           H  
ATOM   2511  CA  SER   166      56.975  31.570  23.245  1.00  0.00           C  
ATOM   2512  HA  SER   166      56.093  31.497  22.608  1.00  0.00           H  
ATOM   2513  CB  SER   166      58.226  31.276  22.390  1.00  0.00           C  
ATOM   2514  HB2 SER   166      58.032  30.360  21.832  1.00  0.00           H  
ATOM   2515  HB3 SER   166      58.348  32.106  21.694  1.00  0.00           H  
ATOM   2516  OG  SER   166      59.408  31.122  23.153  1.00  0.00           O  
ATOM   2517  HG  SER   166      60.146  30.942  22.566  1.00  0.00           H  
ATOM   2518  C   SER   166      56.627  30.458  24.263  1.00  0.00           C  
ATOM   2519  O   SER   166      56.181  29.397  23.829  1.00  0.00           O  
ATOM   2520  N   VAL   167      56.773  30.697  25.579  1.00  0.00           N  
ATOM   2521  H   VAL   167      57.219  31.555  25.870  1.00  0.00           H  
ATOM   2522  CA  VAL   167      56.405  29.716  26.612  1.00  0.00           C  
ATOM   2523  HA  VAL   167      56.459  28.667  26.321  1.00  0.00           H  
ATOM   2524  CB  VAL   167      57.199  29.907  27.944  1.00  0.00           C  
ATOM   2525  HB  VAL   167      57.018  29.039  28.577  1.00  0.00           H  
ATOM   2526  CG1 VAL   167      58.711  30.054  27.695  1.00  0.00           C  
ATOM   2527 HG11 VAL   167      58.892  30.923  27.062  1.00  0.00           H  
ATOM   2528 HG12 VAL   167      59.225  30.185  28.647  1.00  0.00           H  
ATOM   2529 HG13 VAL   167      59.087  29.159  27.199  1.00  0.00           H  
ATOM   2530  CG2 VAL   167      56.688  30.989  28.920  1.00  0.00           C  
ATOM   2531 HG21 VAL   167      55.667  30.755  29.221  1.00  0.00           H  
ATOM   2532 HG22 VAL   167      57.328  31.016  29.801  1.00  0.00           H  
ATOM   2533 HG23 VAL   167      56.707  31.961  28.428  1.00  0.00           H  
ATOM   2534  C   VAL   167      54.885  29.706  26.909  1.00  0.00           C  
ATOM   2535  O   VAL   167      54.424  28.849  27.664  1.00  0.00           O  
ATOM   2536  N   LEU   168      54.132  30.655  26.336  1.00  0.00           N  
ATOM   2537  H   LEU   168      54.601  31.332  25.752  1.00  0.00           H  
ATOM   2538  CA  LEU   168      52.704  30.828  26.585  1.00  0.00           C  
ATOM   2539  HA  LEU   168      52.480  30.594  27.626  1.00  0.00           H  
ATOM   2540  CB  LEU   168      52.277  32.285  26.304  1.00  0.00           C  
ATOM   2541  HB2 LEU   168      52.894  32.539  25.442  1.00  0.00           H  
ATOM   2542  HB3 LEU   168      51.224  32.342  26.025  1.00  0.00           H  
ATOM   2543  CG  LEU   168      52.561  33.281  27.452  1.00  0.00           C  
ATOM   2544  HG  LEU   168      51.950  32.967  28.299  1.00  0.00           H  
ATOM   2545  CD1 LEU   168      54.039  33.363  27.886  1.00  0.00           C  
ATOM   2546 HD11 LEU   168      54.650  33.677  27.039  1.00  0.00           H  
ATOM   2547 HD12 LEU   168      54.141  34.086  28.695  1.00  0.00           H  
ATOM   2548 HD13 LEU   168      54.372  32.384  28.230  1.00  0.00           H  
ATOM   2549  CD2 LEU   168      52.014  34.670  27.087  1.00  0.00           C  
ATOM   2550 HD21 LEU   168      50.938  34.606  26.925  1.00  0.00           H  
ATOM   2551 HD22 LEU   168      52.217  35.367  27.900  1.00  0.00           H  
ATOM   2552 HD23 LEU   168      52.498  35.024  26.176  1.00  0.00           H  
ATOM   2553  C   LEU   168      51.850  29.831  25.784  1.00  0.00           C  
ATOM   2554  O   LEU   168      50.856  29.333  26.313  1.00  0.00           O  
ATOM   2555  N   SER   169      52.239  29.550  24.538  1.00  0.00           N  
ATOM   2556  H   SER   169      53.089  29.986  24.210  1.00  0.00           H  
ATOM   2557  CA  SER   169      51.490  28.714  23.610  1.00  0.00           C  
ATOM   2558  HA  SER   169      51.043  27.869  24.135  1.00  0.00           H  
ATOM   2559  CB  SER   169      50.359  29.551  22.968  1.00  0.00           C  
ATOM   2560  HB2 SER   169      49.637  29.794  23.748  1.00  0.00           H  
ATOM   2561  HB3 SER   169      50.800  30.470  22.583  1.00  0.00           H  
ATOM   2562  OG  SER   169      49.704  28.866  21.917  1.00  0.00           O  
ATOM   2563  HG  SER   169      49.013  29.425  21.552  1.00  0.00           H  
ATOM   2564  C   SER   169      52.466  28.147  22.569  1.00  0.00           C  
ATOM   2565  O   SER   169      53.375  28.866  22.145  1.00  0.00           O  
ATOM   2566  N   ARG   170      52.245  26.896  22.136  1.00  0.00           N  
ATOM   2567  H   ARG   170      51.630  26.301  22.672  1.00  0.00           H  
ATOM   2568  CA  ARG   170      52.923  26.324  20.969  1.00  0.00           C  
ATOM   2569  HA  ARG   170      53.981  26.585  20.996  1.00  0.00           H  
ATOM   2570  CB  ARG   170      52.795  24.800  20.958  1.00  0.00           C  
ATOM   2571  HB2 ARG   170      51.731  24.564  20.950  1.00  0.00           H  
ATOM   2572  HB3 ARG   170      53.252  24.443  20.035  1.00  0.00           H  
ATOM   2573  CG  ARG   170      53.463  24.114  22.160  1.00  0.00           C  
ATOM   2574  HG2 ARG   170      54.540  24.265  22.095  1.00  0.00           H  
ATOM   2575  HG3 ARG   170      53.087  24.570  23.076  1.00  0.00           H  
ATOM   2576  CD  ARG   170      53.159  22.620  22.174  1.00  0.00           C  
ATOM   2577  HD2 ARG   170      53.463  22.164  21.232  1.00  0.00           H  
ATOM   2578  HD3 ARG   170      53.682  22.136  22.998  1.00  0.00           H  
ATOM   2579  NE  ARG   170      51.720  22.418  22.349  1.00  0.00           N  
ATOM   2580  HE  ARG   170      51.227  23.246  22.652  1.00  0.00           H  
ATOM   2581  CZ  ARG   170      51.027  21.295  22.173  1.00  0.00           C  
ATOM   2582  NH1 ARG   170      51.632  20.128  21.948  1.00  0.00           N  
ATOM   2583 HH11 ARG   170      52.640  20.085  21.908  1.00  0.00           H  
ATOM   2584 HH12 ARG   170      51.079  19.293  21.818  1.00  0.00           H  
ATOM   2585  NH2 ARG   170      49.707  21.380  22.210  1.00  0.00           N  
ATOM   2586 HH21 ARG   170      49.266  22.275  22.367  1.00  0.00           H  
ATOM   2587 HH22 ARG   170      49.146  20.550  22.080  1.00  0.00           H  
ATOM   2588  C   ARG   170      52.423  26.904  19.633  1.00  0.00           C  
ATOM   2589  O   ARG   170      53.095  26.727  18.616  1.00  0.00           O  
ATOM   2590  N   ASN   171      51.260  27.564  19.636  1.00  0.00           N  
ATOM   2591  H   ASN   171      50.750  27.622  20.506  1.00  0.00           H  
ATOM   2592  CA  ASN   171      50.645  28.116  18.437  1.00  0.00           C  
ATOM   2593  HA  ASN   171      50.885  27.497  17.573  1.00  0.00           H  
ATOM   2594  CB  ASN   171      49.114  28.154  18.605  1.00  0.00           C  
ATOM   2595  HB2 ASN   171      48.828  27.237  19.121  1.00  0.00           H  
ATOM   2596  HB3 ASN   171      48.848  29.014  19.220  1.00  0.00           H  
ATOM   2597  CG  ASN   171      48.338  28.236  17.288  1.00  0.00           C  
ATOM   2598  OD1 ASN   171      48.859  28.652  16.255  1.00  0.00           O  
ATOM   2599  ND2 ASN   171      47.066  27.860  17.318  1.00  0.00           N  
ATOM   2600 HD21 ASN   171      46.512  27.896  16.474  1.00  0.00           H  
ATOM   2601 HD22 ASN   171      46.657  27.540  18.184  1.00  0.00           H  
ATOM   2602  C   ASN   171      51.251  29.501  18.132  1.00  0.00           C  
ATOM   2603  O   ASN   171      50.903  30.478  18.797  1.00  0.00           O  
ATOM   2604  N   LYS   172      52.158  29.553  17.139  1.00  0.00           N  
ATOM   2605  H   LYS   172      52.370  28.662  16.713  1.00  0.00           H  
ATOM   2606  CA  LYS   172      52.919  30.735  16.700  1.00  0.00           C  
ATOM   2607  HA  LYS   172      53.577  31.074  17.500  1.00  0.00           H  
ATOM   2608  CB  LYS   172      53.780  30.380  15.470  1.00  0.00           C  
ATOM   2609  HB2 LYS   172      53.107  30.006  14.698  1.00  0.00           H  
ATOM   2610  HB3 LYS   172      54.252  31.300  15.125  1.00  0.00           H  
ATOM   2611  CG  LYS   172      54.866  29.323  15.762  1.00  0.00           C  
ATOM   2612  HG2 LYS   172      55.522  29.742  16.524  1.00  0.00           H  
ATOM   2613  HG3 LYS   172      54.358  28.446  16.163  1.00  0.00           H  
ATOM   2614  CD  LYS   172      55.702  28.915  14.533  1.00  0.00           C  
ATOM   2615  HD2 LYS   172      56.308  28.059  14.830  1.00  0.00           H  
ATOM   2616  HD3 LYS   172      55.000  28.611  13.757  1.00  0.00           H  
ATOM   2617  CE  LYS   172      56.619  30.030  13.988  1.00  0.00           C  
ATOM   2618  HE2 LYS   172      55.989  30.857  13.660  1.00  0.00           H  
ATOM   2619  HE3 LYS   172      57.265  30.365  14.800  1.00  0.00           H  
ATOM   2620  NZ  LYS   172      57.447  29.568  12.861  1.00  0.00           N  
ATOM   2621  HZ1 LYS   172      56.848  29.258  12.108  1.00  0.00           H  
ATOM   2622  HZ2 LYS   172      58.029  30.327  12.537  1.00  0.00           H  
ATOM   2623  HZ3 LYS   172      58.031  28.802  13.164  1.00  0.00           H  
ATOM   2624  C   LYS   172      52.018  31.966  16.420  1.00  0.00           C  
ATOM   2625  O   LYS   172      52.344  33.066  16.863  1.00  0.00           O  
ATOM   2626  N   THR   173      50.875  31.753  15.751  1.00  0.00           N  
ATOM   2627  H   THR   173      50.725  30.816  15.406  1.00  0.00           H  
ATOM   2628  CA  THR   173      49.867  32.777  15.446  1.00  0.00           C  
ATOM   2629  HA  THR   173      50.312  33.613  14.906  1.00  0.00           H  
ATOM   2630  CB  THR   173      48.728  32.175  14.577  1.00  0.00           C  
ATOM   2631  HB  THR   173      48.177  31.482  15.213  1.00  0.00           H  
ATOM   2632  CG2 THR   173      47.756  33.211  13.987  1.00  0.00           C  
ATOM   2633 HG21 THR   173      48.305  33.904  13.350  1.00  0.00           H  
ATOM   2634 HG22 THR   173      46.995  32.701  13.396  1.00  0.00           H  
ATOM   2635 HG23 THR   173      47.277  33.763  14.796  1.00  0.00           H  
ATOM   2636  OG1 THR   173      49.295  31.442  13.498  1.00  0.00           O  
ATOM   2637  HG1 THR   173      48.592  31.069  12.960  1.00  0.00           H  
ATOM   2638  C   THR   173      49.247  33.418  16.710  1.00  0.00           C  
ATOM   2639  O   THR   173      49.058  34.635  16.746  1.00  0.00           O  
ATOM   2640  N   GLU   174      48.996  32.606  17.745  1.00  0.00           N  
ATOM   2641  H   GLU   174      49.142  31.615  17.617  1.00  0.00           H  
ATOM   2642  CA  GLU   174      48.377  33.059  18.987  1.00  0.00           C  
ATOM   2643  HA  GLU   174      47.619  33.811  18.767  1.00  0.00           H  
ATOM   2644  CB  GLU   174      47.706  31.884  19.720  1.00  0.00           C  
ATOM   2645  HB2 GLU   174      48.510  31.222  20.040  1.00  0.00           H  
ATOM   2646  HB3 GLU   174      47.215  32.308  20.596  1.00  0.00           H  
ATOM   2647  CG  GLU   174      46.672  31.077  18.888  1.00  0.00           C  
ATOM   2648  HG2 GLU   174      47.271  30.677  18.070  1.00  0.00           H  
ATOM   2649  HG3 GLU   174      46.297  30.256  19.499  1.00  0.00           H  
ATOM   2650  CD  GLU   174      45.492  31.867  18.316  1.00  0.00           C  
ATOM   2651  OE1 GLU   174      44.493  32.077  19.038  1.00  0.00           O  
ATOM   2652  OE2 GLU   174      45.552  32.210  17.119  1.00  0.00           O  
ATOM   2653  C   GLU   174      49.368  33.845  19.872  1.00  0.00           C  
ATOM   2654  O   GLU   174      48.956  34.811  20.518  1.00  0.00           O  
ATOM   2655  N   VAL   175      50.661  33.483  19.827  1.00  0.00           N  
ATOM   2656  H   VAL   175      50.873  32.584  19.418  1.00  0.00           H  
ATOM   2657  CA  VAL   175      51.763  34.259  20.413  1.00  0.00           C  
ATOM   2658  HA  VAL   175      51.575  34.530  21.452  1.00  0.00           H  
ATOM   2659  CB  VAL   175      53.116  33.489  20.336  1.00  0.00           C  
ATOM   2660  HB  VAL   175      53.241  33.176  19.299  1.00  0.00           H  
ATOM   2661  CG1 VAL   175      54.350  34.302  20.780  1.00  0.00           C  
ATOM   2662 HG11 VAL   175      54.226  34.615  21.817  1.00  0.00           H  
ATOM   2663 HG12 VAL   175      55.243  33.684  20.692  1.00  0.00           H  
ATOM   2664 HG13 VAL   175      54.453  35.182  20.145  1.00  0.00           H  
ATOM   2665  CG2 VAL   175      53.056  32.183  21.153  1.00  0.00           C  
ATOM   2666 HG21 VAL   175      52.267  31.543  20.758  1.00  0.00           H  
ATOM   2667 HG22 VAL   175      54.012  31.665  21.082  1.00  0.00           H  
ATOM   2668 HG23 VAL   175      52.846  32.416  22.197  1.00  0.00           H  
ATOM   2669  C   VAL   175      51.877  35.647  19.748  1.00  0.00           C  
ATOM   2670  O   VAL   175      51.961  36.653  20.453  1.00  0.00           O  
ATOM   2671  N   ASP   176      51.782  35.690  18.412  1.00  0.00           N  
ATOM   2672  H   ASP   176      51.840  34.817  17.907  1.00  0.00           H  
ATOM   2673  CA  ASP   176      51.751  36.937  17.643  1.00  0.00           C  
ATOM   2674  HA  ASP   176      52.599  37.539  17.968  1.00  0.00           H  
ATOM   2675  CB  ASP   176      51.821  36.773  16.101  1.00  0.00           C  
ATOM   2676  HB2 ASP   176      50.989  36.080  15.976  1.00  0.00           H  
ATOM   2677  HB3 ASP   176      51.604  37.700  15.570  1.00  0.00           H  
ATOM   2678  CG  ASP   176      53.094  36.148  15.534  1.00  0.00           C  
ATOM   2679  OD1 ASP   176      54.171  36.292  16.148  1.00  0.00           O  
ATOM   2680  OD2 ASP   176      53.032  35.670  14.383  1.00  0.00           O  
ATOM   2681  C   ASP   176      50.563  37.858  17.996  1.00  0.00           C  
ATOM   2682  O   ASP   176      50.776  39.060  18.163  1.00  0.00           O  
ATOM   2683  N   ILE   177      49.343  37.305  18.121  1.00  0.00           N  
ATOM   2684  H   ILE   177      49.242  36.349  17.811  1.00  0.00           H  
ATOM   2685  CA  ILE   177      48.132  38.034  18.550  1.00  0.00           C  
ATOM   2686  HA  ILE   177      48.005  38.966  17.999  1.00  0.00           H  
ATOM   2687  CB  ILE   177      46.848  37.161  18.397  1.00  0.00           C  
ATOM   2688  HB  ILE   177      47.094  36.177  18.796  1.00  0.00           H  
ATOM   2689  CG2 ILE   177      45.587  37.704  19.108  1.00  0.00           C  
ATOM   2690 HG21 ILE   177      45.339  38.688  18.709  1.00  0.00           H  
ATOM   2691 HG22 ILE   177      44.752  37.023  18.939  1.00  0.00           H  
ATOM   2692 HG23 ILE   177      45.778  37.784  20.178  1.00  0.00           H  
ATOM   2693  CG1 ILE   177      46.538  36.940  16.897  1.00  0.00           C  
ATOM   2694 HG12 ILE   177      46.179  37.890  16.500  1.00  0.00           H  
ATOM   2695 HG13 ILE   177      47.477  36.675  16.410  1.00  0.00           H  
ATOM   2696  CD1 ILE   177      45.496  35.846  16.627  1.00  0.00           C  
ATOM   2697 HD11 ILE   177      44.556  36.110  17.113  1.00  0.00           H  
ATOM   2698 HD12 ILE   177      45.335  35.754  15.553  1.00  0.00           H  
ATOM   2699 HD13 ILE   177      45.854  34.896  17.023  1.00  0.00           H  
ATOM   2700  C   ILE   177      48.283  38.595  19.976  1.00  0.00           C  
ATOM   2701  O   ILE   177      47.943  39.755  20.202  1.00  0.00           O  
ATOM   2702  N   TYR   178      48.861  37.797  20.884  1.00  0.00           N  
ATOM   2703  H   TYR   178      48.958  36.820  20.648  1.00  0.00           H  
ATOM   2704  CA  TYR   178      49.219  38.223  22.235  1.00  0.00           C  
ATOM   2705  HA  TYR   178      48.348  38.643  22.738  1.00  0.00           H  
ATOM   2706  CB  TYR   178      49.727  37.007  23.054  1.00  0.00           C  
ATOM   2707  HB2 TYR   178      48.881  36.323  23.128  1.00  0.00           H  
ATOM   2708  HB3 TYR   178      50.511  36.550  22.450  1.00  0.00           H  
ATOM   2709  CG  TYR   178      50.267  37.300  24.449  1.00  0.00           C  
ATOM   2710  CD1 TYR   178      49.412  37.217  25.567  1.00  0.00           C  
ATOM   2711  HD1 TYR   178      48.369  36.931  25.429  1.00  0.00           H  
ATOM   2712  CE1 TYR   178      49.899  37.502  26.857  1.00  0.00           C  
ATOM   2713  HE1 TYR   178      49.225  37.461  27.713  1.00  0.00           H  
ATOM   2714  CZ  TYR   178      51.247  37.868  27.038  1.00  0.00           C  
ATOM   2715  OH  TYR   178      51.719  38.114  28.294  1.00  0.00           O  
ATOM   2716  HH  TYR   178      52.645  38.387  28.297  1.00  0.00           H  
ATOM   2717  CE2 TYR   178      52.108  37.949  25.924  1.00  0.00           C  
ATOM   2718  HE2 TYR   178      53.149  38.240  26.060  1.00  0.00           H  
ATOM   2719  CD2 TYR   178      51.622  37.654  24.636  1.00  0.00           C  
ATOM   2720  HD2 TYR   178      52.292  37.698  23.777  1.00  0.00           H  
ATOM   2721  C   TYR   178      50.202  39.410  22.251  1.00  0.00           C  
ATOM   2722  O   TYR   178      49.935  40.433  22.884  1.00  0.00           O  
ATOM   2723  N   ASN   179      51.310  39.280  21.513  1.00  0.00           N  
ATOM   2724  H   ASN   179      51.429  38.403  21.026  1.00  0.00           H  
ATOM   2725  CA  ASN   179      52.378  40.282  21.414  1.00  0.00           C  
ATOM   2726  HA  ASN   179      52.701  40.592  22.408  1.00  0.00           H  
ATOM   2727  CB  ASN   179      53.593  39.667  20.666  1.00  0.00           C  
ATOM   2728  HB2 ASN   179      53.241  38.974  19.902  1.00  0.00           H  
ATOM   2729  HB3 ASN   179      54.117  40.496  20.190  1.00  0.00           H  
ATOM   2730  CG  ASN   179      54.571  38.931  21.579  1.00  0.00           C  
ATOM   2731  OD1 ASN   179      54.672  37.710  21.547  1.00  0.00           O  
ATOM   2732  ND2 ASN   179      55.340  39.660  22.383  1.00  0.00           N  
ATOM   2733 HD21 ASN   179      55.997  39.203  22.999  1.00  0.00           H  
ATOM   2734 HD22 ASN   179      55.263  40.667  22.374  1.00  0.00           H  
ATOM   2735  C   ASN   179      51.969  41.600  20.720  1.00  0.00           C  
ATOM   2736  O   ASN   179      52.803  42.505  20.670  1.00  0.00           O  
ATOM   2737  N   SER   180      50.751  41.707  20.174  1.00  0.00           N  
ATOM   2738  H   SER   180      50.166  40.883  20.174  1.00  0.00           H  
ATOM   2739  CA  SER   180      50.299  42.878  19.422  1.00  0.00           C  
ATOM   2740  HA  SER   180      50.972  43.721  19.579  1.00  0.00           H  
ATOM   2741  CB  SER   180      50.291  42.526  17.916  1.00  0.00           C  
ATOM   2742  HB2 SER   180      49.943  43.405  17.373  1.00  0.00           H  
ATOM   2743  HB3 SER   180      51.316  42.301  17.624  1.00  0.00           H  
ATOM   2744  OG  SER   180      49.457  41.419  17.607  1.00  0.00           O  
ATOM   2745  HG  SER   180      49.490  41.247  16.663  1.00  0.00           H  
ATOM   2746  C   SER   180      48.975  43.487  19.946  1.00  0.00           C  
ATOM   2747  O   SER   180      48.505  44.465  19.363  1.00  0.00           O  
ATOM   2748  N   ASP   181      48.401  42.950  21.034  1.00  0.00           N  
ATOM   2749  H   ASP   181      48.867  42.160  21.458  1.00  0.00           H  
ATOM   2750  CA  ASP   181      47.123  43.405  21.618  1.00  0.00           C  
ATOM   2751  HA  ASP   181      46.456  43.774  20.838  1.00  0.00           H  
ATOM   2752  CB  ASP   181      46.440  42.214  22.329  1.00  0.00           C  
ATOM   2753  HB2 ASP   181      46.630  41.315  21.743  1.00  0.00           H  
ATOM   2754  HB3 ASP   181      46.933  42.127  23.297  1.00  0.00           H  
ATOM   2755  CG  ASP   181      44.934  42.378  22.537  1.00  0.00           C  
ATOM   2756  OD1 ASP   181      44.443  43.526  22.509  1.00  0.00           O  
ATOM   2757  OD2 ASP   181      44.271  41.330  22.695  1.00  0.00           O  
ATOM   2758  C   ASP   181      47.415  44.564  22.589  1.00  0.00           C  
ATOM   2759  O   ASP   181      48.128  44.328  23.570  1.00  0.00           O  
ATOM   2760  N   PRO   182      46.957  45.806  22.299  1.00  0.00           N  
ATOM   2761  CD  PRO   182      46.113  46.205  21.169  1.00  0.00           C  
ATOM   2762  HD2 PRO   182      45.275  45.511  21.100  1.00  0.00           H  
ATOM   2763  HD3 PRO   182      46.706  46.149  20.256  1.00  0.00           H  
ATOM   2764  CG  PRO   182      45.669  47.629  21.487  1.00  0.00           C  
ATOM   2765  HG2 PRO   182      44.744  47.631  22.065  1.00  0.00           H  
ATOM   2766  HG3 PRO   182      45.527  48.207  20.574  1.00  0.00           H  
ATOM   2767  CB  PRO   182      46.832  48.175  22.299  1.00  0.00           C  
ATOM   2768  HB2 PRO   182      46.544  48.988  22.966  1.00  0.00           H  
ATOM   2769  HB3 PRO   182      47.621  48.517  21.629  1.00  0.00           H  
ATOM   2770  CA  PRO   182      47.327  46.973  23.122  1.00  0.00           C  
ATOM   2771  HA  PRO   182      48.416  46.993  23.161  1.00  0.00           H  
ATOM   2772  C   PRO   182      46.763  46.972  24.555  1.00  0.00           C  
ATOM   2773  O   PRO   182      47.268  47.721  25.392  1.00  0.00           O  
ATOM   2774  N   LEU   183      45.744  46.147  24.820  1.00  0.00           N  
ATOM   2775  H   LEU   183      45.313  45.677  24.036  1.00  0.00           H  
ATOM   2776  CA  LEU   183      45.146  45.980  26.141  1.00  0.00           C  
ATOM   2777  HA  LEU   183      45.199  46.911  26.706  1.00  0.00           H  
ATOM   2778  CB  LEU   183      43.664  45.589  25.974  1.00  0.00           C  
ATOM   2779  HB2 LEU   183      43.738  44.692  25.358  1.00  0.00           H  
ATOM   2780  HB3 LEU   183      43.205  45.336  26.929  1.00  0.00           H  
ATOM   2781  CG  LEU   183      42.794  46.642  25.247  1.00  0.00           C  
ATOM   2782  HG  LEU   183      43.263  46.885  24.293  1.00  0.00           H  
ATOM   2783  CD1 LEU   183      41.369  46.105  24.997  1.00  0.00           C  
ATOM   2784 HD11 LEU   183      40.899  45.862  25.950  1.00  0.00           H  
ATOM   2785 HD12 LEU   183      40.778  46.865  24.485  1.00  0.00           H  
ATOM   2786 HD13 LEU   183      41.421  45.209  24.379  1.00  0.00           H  
ATOM   2787  CD2 LEU   183      42.780  48.000  25.977  1.00  0.00           C  
ATOM   2788 HD21 LEU   183      43.796  48.390  26.040  1.00  0.00           H  
ATOM   2789 HD22 LEU   183      42.155  48.703  25.426  1.00  0.00           H  
ATOM   2790 HD23 LEU   183      42.378  47.869  26.982  1.00  0.00           H  
ATOM   2791  C   LEU   183      45.936  44.984  27.017  1.00  0.00           C  
ATOM   2792  O   LEU   183      45.721  44.982  28.230  1.00  0.00           O  
ATOM   2793  N   ILE   184      46.860  44.202  26.431  1.00  0.00           N  
ATOM   2794  H   ILE   184      46.883  44.155  25.422  1.00  0.00           H  
ATOM   2795  CA  ILE   184      47.755  43.326  27.187  1.00  0.00           C  
ATOM   2796  HA  ILE   184      47.244  43.011  28.097  1.00  0.00           H  
ATOM   2797  CB  ILE   184      48.245  42.070  26.406  1.00  0.00           C  
ATOM   2798  HB  ILE   184      48.722  42.426  25.492  1.00  0.00           H  
ATOM   2799  CG2 ILE   184      49.241  41.181  27.197  1.00  0.00           C  
ATOM   2800 HG21 ILE   184      48.764  40.825  28.110  1.00  0.00           H  
ATOM   2801 HG22 ILE   184      49.533  40.328  26.584  1.00  0.00           H  
ATOM   2802 HG23 ILE   184      50.125  41.765  27.453  1.00  0.00           H  
ATOM   2803  CG1 ILE   184      47.041  41.202  25.992  1.00  0.00           C  
ATOM   2804 HG12 ILE   184      46.551  40.880  26.911  1.00  0.00           H  
ATOM   2805 HG13 ILE   184      46.366  41.845  25.427  1.00  0.00           H  
ATOM   2806  CD1 ILE   184      47.402  39.974  25.149  1.00  0.00           C  
ATOM   2807 HD11 ILE   184      48.076  39.331  25.714  1.00  0.00           H  
ATOM   2808 HD12 ILE   184      46.495  39.422  24.903  1.00  0.00           H  
ATOM   2809 HD13 ILE   184      47.891  40.295  24.229  1.00  0.00           H  
ATOM   2810  C   ILE   184      48.962  44.126  27.736  1.00  0.00           C  
ATOM   2811  O   ILE   184      49.554  44.922  27.004  1.00  0.00           O  
ATOM   2812  N   CYS   185      49.318  43.891  29.008  1.00  0.00           N  
ATOM   2813  H   CYS   185      48.662  43.364  29.567  1.00  0.00           H  
ATOM   2814  CA  CYS   185      50.519  44.422  29.660  1.00  0.00           C  
ATOM   2815  HA  CYS   185      50.887  45.280  29.097  1.00  0.00           H  
ATOM   2816  CB  CYS   185      50.220  44.873  31.107  1.00  0.00           C  
ATOM   2817  HB2 CYS   185      49.420  45.613  31.136  1.00  0.00           H  
ATOM   2818  HB3 CYS   185      49.954  44.027  31.741  1.00  0.00           H  
ATOM   2819  SG  CYS   185      51.664  45.659  31.892  1.00  0.00           S  
ATOM   2820  HG  CYS   185      51.072  45.904  33.057  1.00  0.00           H  
ATOM   2821  C   CYS   185      51.616  43.341  29.565  1.00  0.00           C  
ATOM   2822  O   CYS   185      51.529  42.333  30.266  1.00  0.00           O  
ATOM   2823  N   ARG   186      52.600  43.547  28.674  1.00  0.00           N  
ATOM   2824  H   ARG   186      52.525  44.380  28.107  1.00  0.00           H  
ATOM   2825  CA  ARG   186      53.697  42.603  28.389  1.00  0.00           C  
ATOM   2826  HA  ARG   186      53.484  41.637  28.846  1.00  0.00           H  
ATOM   2827  CB  ARG   186      53.847  42.406  26.873  1.00  0.00           C  
ATOM   2828  HB2 ARG   186      54.072  43.373  26.424  1.00  0.00           H  
ATOM   2829  HB3 ARG   186      54.677  41.722  26.698  1.00  0.00           H  
ATOM   2830  CG  ARG   186      52.573  41.834  26.241  1.00  0.00           C  
ATOM   2831  HG2 ARG   186      52.338  40.903  26.757  1.00  0.00           H  
ATOM   2832  HG3 ARG   186      51.771  42.553  26.406  1.00  0.00           H  
ATOM   2833  CD  ARG   186      52.713  41.565  24.749  1.00  0.00           C  
ATOM   2834  HD2 ARG   186      53.622  40.992  24.566  1.00  0.00           H  
ATOM   2835  HD3 ARG   186      51.850  40.998  24.399  1.00  0.00           H  
ATOM   2836  NE  ARG   186      52.789  42.824  23.991  1.00  0.00           N  
ATOM   2837  HE  ARG   186      53.715  43.145  23.747  1.00  0.00           H  
ATOM   2838  CZ  ARG   186      51.737  43.554  23.600  1.00  0.00           C  
ATOM   2839  NH1 ARG   186      50.509  43.047  23.663  1.00  0.00           N  
ATOM   2840 HH11 ARG   186      50.371  42.108  24.007  1.00  0.00           H  
ATOM   2841 HH12 ARG   186      49.720  43.604  23.366  1.00  0.00           H  
ATOM   2842  NH2 ARG   186      51.918  44.796  23.157  1.00  0.00           N  
ATOM   2843 HH21 ARG   186      52.849  45.184  23.117  1.00  0.00           H  
ATOM   2844 HH22 ARG   186      51.123  45.345  22.862  1.00  0.00           H  
ATOM   2845  C   ARG   186      55.029  43.027  29.050  1.00  0.00           C  
ATOM   2846  O   ARG   186      56.064  42.427  28.757  1.00  0.00           O  
ATOM   2847  N   ALA   187      54.998  44.028  29.945  1.00  0.00           N  
ATOM   2848  H   ALA   187      54.165  44.600  29.970  1.00  0.00           H  
ATOM   2849  CA  ALA   187      56.102  44.364  30.855  1.00  0.00           C  
ATOM   2850  HA  ALA   187      57.032  44.498  30.302  1.00  0.00           H  
ATOM   2851  CB  ALA   187      55.766  45.678  31.577  1.00  0.00           C  
ATOM   2852  HB1 ALA   187      54.842  45.557  32.142  1.00  0.00           H  
ATOM   2853  HB2 ALA   187      56.576  45.936  32.258  1.00  0.00           H  
ATOM   2854  HB3 ALA   187      55.641  46.475  30.843  1.00  0.00           H  
ATOM   2855  C   ALA   187      56.333  43.226  31.873  1.00  0.00           C  
ATOM   2856  O   ALA   187      55.435  42.416  32.116  1.00  0.00           O  
ATOM   2857  N   GLY   188      57.535  43.187  32.455  1.00  0.00           N  
ATOM   2858  H   GLY   188      58.216  43.884  32.191  1.00  0.00           H  
ATOM   2859  CA  GLY   188      57.915  42.188  33.453  1.00  0.00           C  
ATOM   2860  HA2 GLY   188      57.670  41.199  33.066  1.00  0.00           H  
ATOM   2861  HA3 GLY   188      58.989  42.256  33.622  1.00  0.00           H  
ATOM   2862  C   GLY   188      57.183  42.398  34.792  1.00  0.00           C  
ATOM   2863  O   GLY   188      56.623  43.463  35.062  1.00  0.00           O  
ATOM   2864  N   LEU   189      57.210  41.360  35.636  1.00  0.00           N  
ATOM   2865  H   LEU   189      57.657  40.520  35.298  1.00  0.00           H  
ATOM   2866  CA  LEU   189      56.580  41.328  36.954  1.00  0.00           C  
ATOM   2867  HA  LEU   189      55.549  41.678  36.900  1.00  0.00           H  
ATOM   2868  CB  LEU   189      56.580  39.860  37.459  1.00  0.00           C  
ATOM   2869  HB2 LEU   189      55.920  39.391  36.729  1.00  0.00           H  
ATOM   2870  HB3 LEU   189      57.577  39.428  37.377  1.00  0.00           H  
ATOM   2871  CG  LEU   189      56.028  39.616  38.885  1.00  0.00           C  
ATOM   2872  HG  LEU   189      56.668  40.144  39.592  1.00  0.00           H  
ATOM   2873  CD1 LEU   189      54.579  40.111  39.037  1.00  0.00           C  
ATOM   2874 HD11 LEU   189      53.938  39.584  38.330  1.00  0.00           H  
ATOM   2875 HD12 LEU   189      54.233  39.919  40.053  1.00  0.00           H  
ATOM   2876 HD13 LEU   189      54.537  41.181  38.835  1.00  0.00           H  
ATOM   2877  CD2 LEU   189      56.182  38.137  39.299  1.00  0.00           C  
ATOM   2878 HD21 LEU   189      57.237  37.863  39.283  1.00  0.00           H  
ATOM   2879 HD22 LEU   189      55.785  37.998  40.304  1.00  0.00           H  
ATOM   2880 HD23 LEU   189      55.632  37.505  38.601  1.00  0.00           H  
ATOM   2881  C   LEU   189      57.275  42.279  37.944  1.00  0.00           C  
ATOM   2882  O   LEU   189      58.448  42.070  38.237  1.00  0.00           O  
ATOM   2883  N   LYS   190      56.561  43.285  38.461  1.00  0.00           N  
ATOM   2884  H   LYS   190      55.628  43.436  38.103  1.00  0.00           H  
ATOM   2885  CA  LYS   190      57.046  44.163  39.530  1.00  0.00           C  
ATOM   2886  HA  LYS   190      58.015  44.589  39.270  1.00  0.00           H  
ATOM   2887  CB  LYS   190      56.028  45.322  39.719  1.00  0.00           C  
ATOM   2888  HB2 LYS   190      55.065  44.850  39.914  1.00  0.00           H  
ATOM   2889  HB3 LYS   190      56.351  45.868  40.605  1.00  0.00           H  
ATOM   2890  CG  LYS   190      55.890  46.303  38.533  1.00  0.00           C  
ATOM   2891  HG2 LYS   190      56.828  46.850  38.441  1.00  0.00           H  
ATOM   2892  HG3 LYS   190      55.723  45.714  37.631  1.00  0.00           H  
ATOM   2893  CD  LYS   190      54.725  47.306  38.717  1.00  0.00           C  
ATOM   2894  HD2 LYS   190      53.799  46.733  38.762  1.00  0.00           H  
ATOM   2895  HD3 LYS   190      54.879  47.822  39.665  1.00  0.00           H  
ATOM   2896  CE  LYS   190      54.633  48.343  37.576  1.00  0.00           C  
ATOM   2897  HE2 LYS   190      55.513  48.981  37.648  1.00  0.00           H  
ATOM   2898  HE3 LYS   190      54.660  47.792  36.636  1.00  0.00           H  
ATOM   2899  NZ  LYS   190      53.415  49.178  37.621  1.00  0.00           N  
ATOM   2900  HZ1 LYS   190      53.389  49.689  38.491  1.00  0.00           H  
ATOM   2901  HZ2 LYS   190      53.424  49.829  36.848  1.00  0.00           H  
ATOM   2902  HZ3 LYS   190      52.599  48.587  37.553  1.00  0.00           H  
ATOM   2903  C   LYS   190      57.164  43.404  40.871  1.00  0.00           C  
ATOM   2904  O   LYS   190      56.329  42.536  41.139  1.00  0.00           O  
ATOM   2905  N   VAL   191      58.125  43.800  41.720  1.00  0.00           N  
ATOM   2906  H   VAL   191      58.769  44.490  41.361  1.00  0.00           H  
ATOM   2907  CA  VAL   191      58.368  43.250  43.065  1.00  0.00           C  
ATOM   2908  HA  VAL   191      58.627  42.192  43.044  1.00  0.00           H  
ATOM   2909  CB  VAL   191      59.509  44.029  43.793  1.00  0.00           C  
ATOM   2910  HB  VAL   191      59.295  45.089  43.652  1.00  0.00           H  
ATOM   2911  CG1 VAL   191      59.665  43.732  45.298  1.00  0.00           C  
ATOM   2912 HG11 VAL   191      59.879  42.673  45.439  1.00  0.00           H  
ATOM   2913 HG12 VAL   191      60.484  44.326  45.703  1.00  0.00           H  
ATOM   2914 HG13 VAL   191      58.741  43.988  45.817  1.00  0.00           H  
ATOM   2915  CG2 VAL   191      60.869  43.792  43.117  1.00  0.00           C  
ATOM   2916 HG21 VAL   191      60.825  44.131  42.082  1.00  0.00           H  
ATOM   2917 HG22 VAL   191      61.641  44.348  43.648  1.00  0.00           H  
ATOM   2918 HG23 VAL   191      61.106  42.729  43.141  1.00  0.00           H  
ATOM   2919  C   VAL   191      57.098  43.207  43.954  1.00  0.00           C  
ATOM   2920  O   VAL   191      56.810  42.172  44.553  1.00  0.00           O  
ATOM   2921  N   CYS   192      56.344  44.316  43.988  1.00  0.00           N  
ATOM   2922  H   CYS   192      56.688  45.119  43.481  1.00  0.00           H  
ATOM   2923  CA  CYS   192      55.122  44.469  44.788  1.00  0.00           C  
ATOM   2924  HA  CYS   192      55.319  44.193  45.824  1.00  0.00           H  
ATOM   2925  CB  CYS   192      54.638  45.939  44.751  1.00  0.00           C  
ATOM   2926  HB2 CYS   192      55.458  46.629  44.950  1.00  0.00           H  
ATOM   2927  HB3 CYS   192      54.186  46.181  43.788  1.00  0.00           H  
ATOM   2928  SG  CYS   192      53.369  46.289  46.005  1.00  0.00           S  
ATOM   2929  HG  CYS   192      53.208  47.570  45.686  1.00  0.00           H  
ATOM   2930  C   CYS   192      54.006  43.505  44.361  1.00  0.00           C  
ATOM   2931  O   CYS   192      53.397  42.853  45.208  1.00  0.00           O  
ATOM   2932  N   PHE   193      53.779  43.408  43.046  1.00  0.00           N  
ATOM   2933  H   PHE   193      54.262  44.034  42.418  1.00  0.00           H  
ATOM   2934  CA  PHE   193      52.753  42.529  42.493  1.00  0.00           C  
ATOM   2935  HA  PHE   193      51.845  42.583  43.094  1.00  0.00           H  
ATOM   2936  CB  PHE   193      52.418  42.968  41.056  1.00  0.00           C  
ATOM   2937  HB2 PHE   193      52.350  44.056  41.065  1.00  0.00           H  
ATOM   2938  HB3 PHE   193      53.175  42.658  40.336  1.00  0.00           H  
ATOM   2939  CG  PHE   193      51.088  42.455  40.535  1.00  0.00           C  
ATOM   2940  CD1 PHE   193      49.889  42.922  41.115  1.00  0.00           C  
ATOM   2941  HD1 PHE   193      49.924  43.659  41.917  1.00  0.00           H  
ATOM   2942  CE1 PHE   193      48.667  42.444  40.666  1.00  0.00           C  
ATOM   2943  HE1 PHE   193      47.742  42.817  41.106  1.00  0.00           H  
ATOM   2944  CZ  PHE   193      48.621  41.492  39.657  1.00  0.00           C  
ATOM   2945  HZ  PHE   193      47.655  41.132  39.302  1.00  0.00           H  
ATOM   2946  CE2 PHE   193      49.793  40.998  39.100  1.00  0.00           C  
ATOM   2947  HE2 PHE   193      49.741  40.240  38.318  1.00  0.00           H  
ATOM   2948  CD2 PHE   193      51.027  41.464  39.534  1.00  0.00           C  
ATOM   2949  HD2 PHE   193      51.943  41.064  39.101  1.00  0.00           H  
ATOM   2950  C   PHE   193      53.179  41.051  42.619  1.00  0.00           C  
ATOM   2951  O   PHE   193      52.337  40.203  42.903  1.00  0.00           O  
ATOM   2952  N   GLY   194      54.493  40.785  42.531  1.00  0.00           N  
ATOM   2953  H   GLY   194      55.085  41.551  42.243  1.00  0.00           H  
ATOM   2954  CA  GLY   194      55.118  39.494  42.816  1.00  0.00           C  
ATOM   2955  HA2 GLY   194      54.732  38.754  42.114  1.00  0.00           H  
ATOM   2956  HA3 GLY   194      56.196  39.589  42.686  1.00  0.00           H  
ATOM   2957  C   GLY   194      54.826  39.023  44.250  1.00  0.00           C  
ATOM   2958  O   GLY   194      54.418  37.879  44.446  1.00  0.00           O  
ATOM   2959  N   ILE   195      54.975  39.917  45.240  1.00  0.00           N  
ATOM   2960  H   ILE   195      55.456  40.775  45.011  1.00  0.00           H  
ATOM   2961  CA  ILE   195      54.616  39.673  46.640  1.00  0.00           C  
ATOM   2962  HA  ILE   195      55.007  38.727  47.015  1.00  0.00           H  
ATOM   2963  CB  ILE   195      55.092  40.838  47.568  1.00  0.00           C  
ATOM   2964  HB  ILE   195      54.845  41.764  47.048  1.00  0.00           H  
ATOM   2965  CG2 ILE   195      54.472  40.862  48.985  1.00  0.00           C  
ATOM   2966 HG21 ILE   195      54.718  39.937  49.505  1.00  0.00           H  
ATOM   2967 HG22 ILE   195      54.871  41.709  49.542  1.00  0.00           H  
ATOM   2968 HG23 ILE   195      53.389  40.957  48.907  1.00  0.00           H  
ATOM   2969  CG1 ILE   195      56.638  40.848  47.673  1.00  0.00           C  
ATOM   2970 HG12 ILE   195      56.914  40.084  48.399  1.00  0.00           H  
ATOM   2971 HG13 ILE   195      57.027  40.574  46.692  1.00  0.00           H  
ATOM   2972  CD1 ILE   195      57.233  42.199  48.100  1.00  0.00           C  
ATOM   2973 HD11 ILE   195      56.845  42.474  49.081  1.00  0.00           H  
ATOM   2974 HD12 ILE   195      58.319  42.119  48.149  1.00  0.00           H  
ATOM   2975 HD13 ILE   195      56.957  42.964  47.373  1.00  0.00           H  
ATOM   2976  C   ILE   195      53.099  39.370  46.810  1.00  0.00           C  
ATOM   2977  O   ILE   195      52.752  38.459  47.564  1.00  0.00           O  
ATOM   2978  N   GLN   196      52.221  40.073  46.073  1.00  0.00           N  
ATOM   2979  H   GLN   196      52.566  40.901  45.608  1.00  0.00           H  
ATOM   2980  CA  GLN   196      50.769  39.831  46.081  1.00  0.00           C  
ATOM   2981  HA  GLN   196      50.435  39.678  47.107  1.00  0.00           H  
ATOM   2982  CB  GLN   196      49.993  41.024  45.482  1.00  0.00           C  
ATOM   2983  HB2 GLN   196      50.405  41.209  44.490  1.00  0.00           H  
ATOM   2984  HB3 GLN   196      48.951  40.716  45.391  1.00  0.00           H  
ATOM   2985  CG  GLN   196      50.075  42.319  46.323  1.00  0.00           C  
ATOM   2986  HG2 GLN   196      51.124  42.613  46.358  1.00  0.00           H  
ATOM   2987  HG3 GLN   196      49.497  43.094  45.819  1.00  0.00           H  
ATOM   2988  CD  GLN   196      49.558  42.178  47.758  1.00  0.00           C  
ATOM   2989  OE1 GLN   196      48.769  41.289  48.078  1.00  0.00           O  
ATOM   2990  NE2 GLN   196      49.983  43.067  48.645  1.00  0.00           N  
ATOM   2991 HE21 GLN   196      49.667  43.011  49.602  1.00  0.00           H  
ATOM   2992 HE22 GLN   196      50.620  43.796  48.359  1.00  0.00           H  
ATOM   2993  C   GLN   196      50.348  38.472  45.490  1.00  0.00           C  
ATOM   2994  O   GLN   196      49.443  37.838  46.032  1.00  0.00           O  
ATOM   2995  N   LEU   197      51.038  38.002  44.445  1.00  0.00           N  
ATOM   2996  H   LEU   197      51.682  38.622  43.976  1.00  0.00           H  
ATOM   2997  CA  LEU   197      50.807  36.673  43.868  1.00  0.00           C  
ATOM   2998  HA  LEU   197      49.737  36.500  43.748  1.00  0.00           H  
ATOM   2999  CB  LEU   197      51.483  36.571  42.481  1.00  0.00           C  
ATOM   3000  HB2 LEU   197      52.489  36.908  42.729  1.00  0.00           H  
ATOM   3001  HB3 LEU   197      51.524  35.547  42.110  1.00  0.00           H  
ATOM   3002  CG  LEU   197      50.885  37.493  41.387  1.00  0.00           C  
ATOM   3003  HG  LEU   197      50.792  38.499  41.796  1.00  0.00           H  
ATOM   3004  CD1 LEU   197      51.775  37.530  40.130  1.00  0.00           C  
ATOM   3005 HD11 LEU   197      51.867  36.524  39.720  1.00  0.00           H  
ATOM   3006 HD12 LEU   197      51.325  38.186  39.384  1.00  0.00           H  
ATOM   3007 HD13 LEU   197      52.763  37.906  40.395  1.00  0.00           H  
ATOM   3008  CD2 LEU   197      49.413  37.188  41.039  1.00  0.00           C  
ATOM   3009 HD21 LEU   197      48.796  37.307  41.930  1.00  0.00           H  
ATOM   3010 HD22 LEU   197      49.071  37.877  40.266  1.00  0.00           H  
ATOM   3011 HD23 LEU   197      49.330  36.164  40.674  1.00  0.00           H  
ATOM   3012  C   LEU   197      51.231  35.532  44.801  1.00  0.00           C  
ATOM   3013  O   LEU   197      50.595  34.479  44.804  1.00  0.00           O  
ATOM   3014  N   LEU   198      52.254  35.767  45.627  1.00  0.00           N  
ATOM   3015  H   LEU   198      52.818  36.593  45.489  1.00  0.00           H  
ATOM   3016  CA  LEU   198      52.653  34.823  46.662  1.00  0.00           C  
ATOM   3017  HA  LEU   198      52.675  33.812  46.255  1.00  0.00           H  
ATOM   3018  CB  LEU   198      54.064  35.174  47.190  1.00  0.00           C  
ATOM   3019  HB2 LEU   198      53.970  36.246  47.366  1.00  0.00           H  
ATOM   3020  HB3 LEU   198      54.288  34.670  48.130  1.00  0.00           H  
ATOM   3021  CG  LEU   198      55.208  34.916  46.182  1.00  0.00           C  
ATOM   3022  HG  LEU   198      54.908  35.304  45.208  1.00  0.00           H  
ATOM   3023  CD1 LEU   198      56.515  35.607  46.631  1.00  0.00           C  
ATOM   3024 HD11 LEU   198      56.815  35.219  47.604  1.00  0.00           H  
ATOM   3025 HD12 LEU   198      57.301  35.408  45.902  1.00  0.00           H  
ATOM   3026 HD13 LEU   198      56.351  36.682  46.703  1.00  0.00           H  
ATOM   3027  CD2 LEU   198      55.405  33.410  45.898  1.00  0.00           C  
ATOM   3028 HD21 LEU   198      54.487  32.995  45.482  1.00  0.00           H  
ATOM   3029 HD22 LEU   198      56.218  33.278  45.185  1.00  0.00           H  
ATOM   3030 HD23 LEU   198      55.648  32.894  46.826  1.00  0.00           H  
ATOM   3031  C   LEU   198      51.640  34.733  47.816  1.00  0.00           C  
ATOM   3032  O   LEU   198      51.432  33.641  48.350  1.00  0.00           O  
ATOM   3033  N   ASN   199      50.995  35.858  48.158  1.00  0.00           N  
ATOM   3034  H   ASN   199      51.312  36.730  47.759  1.00  0.00           H  
ATOM   3035  CA  ASN   199      49.883  35.894  49.116  1.00  0.00           C  
ATOM   3036  HA  ASN   199      50.202  35.427  50.048  1.00  0.00           H  
ATOM   3037  CB  ASN   199      49.422  37.345  49.421  1.00  0.00           C  
ATOM   3038  HB2 ASN   199      49.241  37.802  48.448  1.00  0.00           H  
ATOM   3039  HB3 ASN   199      48.489  37.307  49.983  1.00  0.00           H  
ATOM   3040  CG  ASN   199      50.421  38.211  50.190  1.00  0.00           C  
ATOM   3041  OD1 ASN   199      51.247  37.713  50.952  1.00  0.00           O  
ATOM   3042  ND2 ASN   199      50.335  39.529  50.040  1.00  0.00           N  
ATOM   3043 HD21 ASN   199      50.977  40.133  50.532  1.00  0.00           H  
ATOM   3044 HD22 ASN   199      49.627  39.920  49.435  1.00  0.00           H  
ATOM   3045  C   ASN   199      48.694  35.084  48.585  1.00  0.00           C  
ATOM   3046  O   ASN   199      48.163  34.269  49.333  1.00  0.00           O  
ATOM   3047  N   ALA   200      48.344  35.257  47.300  1.00  0.00           N  
ATOM   3048  H   ALA   200      48.806  35.997  46.791  1.00  0.00           H  
ATOM   3049  CA  ALA   200      47.324  34.468  46.604  1.00  0.00           C  
ATOM   3050  HA  ALA   200      46.350  34.666  47.051  1.00  0.00           H  
ATOM   3051  CB  ALA   200      47.274  34.866  45.124  1.00  0.00           C  
ATOM   3052  HB1 ALA   200      48.239  34.665  44.660  1.00  0.00           H  
ATOM   3053  HB2 ALA   200      46.501  34.288  44.618  1.00  0.00           H  
ATOM   3054  HB3 ALA   200      47.046  35.929  45.040  1.00  0.00           H  
ATOM   3055  C   ALA   200      47.601  32.941  46.712  1.00  0.00           C  
ATOM   3056  O   ALA   200      46.703  32.211  47.121  1.00  0.00           O  
ATOM   3057  N   VAL   201      48.839  32.491  46.417  1.00  0.00           N  
ATOM   3058  H   VAL   201      49.460  33.159  45.984  1.00  0.00           H  
ATOM   3059  CA  VAL   201      49.293  31.089  46.542  1.00  0.00           C  
ATOM   3060  HA  VAL   201      48.629  30.392  46.029  1.00  0.00           H  
ATOM   3061  CB  VAL   201      50.743  30.891  45.996  1.00  0.00           C  
ATOM   3062  HB  VAL   201      51.329  31.727  46.378  1.00  0.00           H  
ATOM   3063  CG1 VAL   201      51.432  29.562  46.378  1.00  0.00           C  
ATOM   3064 HG11 VAL   201      50.847  28.726  45.995  1.00  0.00           H  
ATOM   3065 HG12 VAL   201      52.432  29.533  45.945  1.00  0.00           H  
ATOM   3066 HG13 VAL   201      51.503  29.488  47.463  1.00  0.00           H  
ATOM   3067  CG2 VAL   201      50.770  31.035  44.462  1.00  0.00           C  
ATOM   3068 HG21 VAL   201      50.421  32.030  44.183  1.00  0.00           H  
ATOM   3069 HG22 VAL   201      51.788  30.894  44.101  1.00  0.00           H  
ATOM   3070 HG23 VAL   201      50.119  30.284  44.014  1.00  0.00           H  
ATOM   3071  C   VAL   201      49.142  30.538  47.979  1.00  0.00           C  
ATOM   3072  O   VAL   201      48.605  29.444  48.164  1.00  0.00           O  
ATOM   3073  N   SER   202      49.563  31.332  48.971  1.00  0.00           N  
ATOM   3074  H   SER   202      50.069  32.164  48.704  1.00  0.00           H  
ATOM   3075  CA  SER   202      49.436  31.025  50.395  1.00  0.00           C  
ATOM   3076  HA  SER   202      49.833  30.036  50.622  1.00  0.00           H  
ATOM   3077  CB  SER   202      50.257  32.078  51.175  1.00  0.00           C  
ATOM   3078  HB2 SER   202      51.277  32.043  50.793  1.00  0.00           H  
ATOM   3079  HB3 SER   202      49.822  33.054  50.960  1.00  0.00           H  
ATOM   3080  OG  SER   202      50.269  31.864  52.577  1.00  0.00           O  
ATOM   3081  HG  SER   202      50.792  32.548  53.000  1.00  0.00           H  
ATOM   3082  C   SER   202      47.969  30.941  50.868  1.00  0.00           C  
ATOM   3083  O   SER   202      47.645  30.123  51.734  1.00  0.00           O  
ATOM   3084  N   ARG   203      47.104  31.787  50.302  1.00  0.00           N  
ATOM   3085  H   ARG   203      47.478  32.494  49.685  1.00  0.00           H  
ATOM   3086  CA  ARG   203      45.685  31.832  50.622  1.00  0.00           C  
ATOM   3087  HA  ARG   203      45.530  31.618  51.679  1.00  0.00           H  
ATOM   3088  CB  ARG   203      45.127  33.240  50.317  1.00  0.00           C  
ATOM   3089  HB2 ARG   203      45.360  33.456  49.274  1.00  0.00           H  
ATOM   3090  HB3 ARG   203      44.045  33.188  50.443  1.00  0.00           H  
ATOM   3091  CG  ARG   203      45.696  34.361  51.214  1.00  0.00           C  
ATOM   3092  HG2 ARG   203      45.302  34.224  52.221  1.00  0.00           H  
ATOM   3093  HG3 ARG   203      46.781  34.264  51.232  1.00  0.00           H  
ATOM   3094  CD  ARG   203      45.314  35.762  50.701  1.00  0.00           C  
ATOM   3095  HD2 ARG   203      45.546  35.816  49.637  1.00  0.00           H  
ATOM   3096  HD3 ARG   203      44.243  35.903  50.846  1.00  0.00           H  
ATOM   3097  NE  ARG   203      46.031  36.846  51.396  1.00  0.00           N  
ATOM   3098  HE  ARG   203      46.711  36.551  52.082  1.00  0.00           H  
ATOM   3099  CZ  ARG   203      45.849  38.163  51.199  1.00  0.00           C  
ATOM   3100  NH1 ARG   203      44.940  38.604  50.333  1.00  0.00           N  
ATOM   3101 HH11 ARG   203      44.378  37.944  49.815  1.00  0.00           H  
ATOM   3102 HH12 ARG   203      44.816  39.597  50.197  1.00  0.00           H  
ATOM   3103  NH2 ARG   203      46.583  39.055  51.862  1.00  0.00           N  
ATOM   3104 HH21 ARG   203      47.283  38.740  52.519  1.00  0.00           H  
ATOM   3105 HH22 ARG   203      46.436  40.042  51.705  1.00  0.00           H  
ATOM   3106  C   ARG   203      44.887  30.725  49.936  1.00  0.00           C  
ATOM   3107  O   ARG   203      43.993  30.173  50.577  1.00  0.00           O  
ATOM   3108  N   VAL   204      45.248  30.377  48.693  1.00  0.00           N  
ATOM   3109  H   VAL   204      45.835  31.018  48.178  1.00  0.00           H  
ATOM   3110  CA  VAL   204      44.758  29.183  48.007  1.00  0.00           C  
ATOM   3111  HA  VAL   204      43.670  29.149  47.952  1.00  0.00           H  
ATOM   3112  CB  VAL   204      45.335  29.051  46.562  1.00  0.00           C  
ATOM   3113  HB  VAL   204      46.371  29.384  46.616  1.00  0.00           H  
ATOM   3114  CG1 VAL   204      45.281  27.638  45.942  1.00  0.00           C  
ATOM   3115 HG11 VAL   204      44.245  27.304  45.887  1.00  0.00           H  
ATOM   3116 HG12 VAL   204      45.707  27.664  44.939  1.00  0.00           H  
ATOM   3117 HG13 VAL   204      45.852  26.947  46.561  1.00  0.00           H  
ATOM   3118  CG2 VAL   204      44.643  30.044  45.608  1.00  0.00           C  
ATOM   3119 HG21 VAL   204      44.806  31.062  45.961  1.00  0.00           H  
ATOM   3120 HG22 VAL   204      45.059  29.936  44.606  1.00  0.00           H  
ATOM   3121 HG23 VAL   204      43.573  29.837  45.580  1.00  0.00           H  
ATOM   3122  C   VAL   204      45.053  27.925  48.855  1.00  0.00           C  
ATOM   3123  O   VAL   204      44.104  27.231  49.210  1.00  0.00           O  
ATOM   3124  N   GLU   205      46.322  27.733  49.262  1.00  0.00           N  
ATOM   3125  H   GLU   205      47.006  28.347  48.843  1.00  0.00           H  
ATOM   3126  CA  GLU   205      46.799  26.640  50.123  1.00  0.00           C  
ATOM   3127  HA  GLU   205      46.646  25.676  49.637  1.00  0.00           H  
ATOM   3128  CB  GLU   205      48.313  26.828  50.385  1.00  0.00           C  
ATOM   3129  HB2 GLU   205      48.795  26.836  49.408  1.00  0.00           H  
ATOM   3130  HB3 GLU   205      48.425  27.806  50.853  1.00  0.00           H  
ATOM   3131  CG  GLU   205      48.973  25.752  51.277  1.00  0.00           C  
ATOM   3132  HG2 GLU   205      48.473  25.813  52.243  1.00  0.00           H  
ATOM   3133  HG3 GLU   205      48.794  24.771  50.837  1.00  0.00           H  
ATOM   3134  CD  GLU   205      50.474  25.958  51.467  1.00  0.00           C  
ATOM   3135  OE1 GLU   205      51.205  24.947  51.459  1.00  0.00           O  
ATOM   3136  OE2 GLU   205      50.908  27.111  51.655  1.00  0.00           O  
ATOM   3137  C   GLU   205      45.976  26.463  51.417  1.00  0.00           C  
ATOM   3138  O   GLU   205      45.607  25.339  51.759  1.00  0.00           O  
ATOM   3139  N   ARG   206      45.672  27.579  52.092  1.00  0.00           N  
ATOM   3140  H   ARG   206      46.091  28.441  51.774  1.00  0.00           H  
ATOM   3141  CA  ARG   206      44.870  27.608  53.314  1.00  0.00           C  
ATOM   3142  HA  ARG   206      45.121  26.766  53.958  1.00  0.00           H  
ATOM   3143  CB  ARG   206      45.168  28.916  54.074  1.00  0.00           C  
ATOM   3144  HB2 ARG   206      45.167  29.733  53.353  1.00  0.00           H  
ATOM   3145  HB3 ARG   206      44.371  29.073  54.801  1.00  0.00           H  
ATOM   3146  CG  ARG   206      46.525  28.874  54.801  1.00  0.00           C  
ATOM   3147  HG2 ARG   206      46.464  28.095  55.560  1.00  0.00           H  
ATOM   3148  HG3 ARG   206      47.281  28.604  54.064  1.00  0.00           H  
ATOM   3149  CD  ARG   206      46.908  30.204  55.463  1.00  0.00           C  
ATOM   3150  HD2 ARG   206      46.026  30.620  55.950  1.00  0.00           H  
ATOM   3151  HD3 ARG   206      47.679  30.015  56.209  1.00  0.00           H  
ATOM   3152  NE  ARG   206      47.419  31.187  54.496  1.00  0.00           N  
ATOM   3153  HE  ARG   206      47.699  30.807  53.603  1.00  0.00           H  
ATOM   3154  CZ  ARG   206      47.526  32.508  54.690  1.00  0.00           C  
ATOM   3155  NH1 ARG   206      46.942  33.104  55.732  1.00  0.00           N  
ATOM   3156 HH11 ARG   206      46.408  32.555  56.390  1.00  0.00           H  
ATOM   3157 HH12 ARG   206      47.036  34.102  55.857  1.00  0.00           H  
ATOM   3158  NH2 ARG   206      48.242  33.232  53.835  1.00  0.00           N  
ATOM   3159 HH21 ARG   206      48.695  32.782  53.053  1.00  0.00           H  
ATOM   3160 HH22 ARG   206      48.329  34.229  53.972  1.00  0.00           H  
ATOM   3161  C   ARG   206      43.354  27.418  53.079  1.00  0.00           C  
ATOM   3162  O   ARG   206      42.660  27.033  54.021  1.00  0.00           O  
ATOM   3163  N   ALA   207      42.848  27.677  51.866  1.00  0.00           N  
ATOM   3164  H   ALA   207      43.475  28.053  51.170  1.00  0.00           H  
ATOM   3165  CA  ALA   207      41.436  27.505  51.509  1.00  0.00           C  
ATOM   3166  HA  ALA   207      40.828  27.741  52.382  1.00  0.00           H  
ATOM   3167  CB  ALA   207      41.074  28.483  50.380  1.00  0.00           C  
ATOM   3168  HB1 ALA   207      41.668  28.253  49.495  1.00  0.00           H  
ATOM   3169  HB2 ALA   207      40.015  28.387  50.141  1.00  0.00           H  
ATOM   3170  HB3 ALA   207      41.282  29.503  50.702  1.00  0.00           H  
ATOM   3171  C   ALA   207      41.104  26.068  51.091  1.00  0.00           C  
ATOM   3172  O   ALA   207      39.954  25.664  51.259  1.00  0.00           O  
ATOM   3173  N   LEU   208      42.084  25.312  50.565  1.00  0.00           N  
ATOM   3174  H   LEU   208      42.980  25.747  50.397  1.00  0.00           H  
ATOM   3175  CA  LEU   208      41.847  23.970  50.017  1.00  0.00           C  
ATOM   3176  HA  LEU   208      41.072  24.049  49.254  1.00  0.00           H  
ATOM   3177  CB  LEU   208      43.105  23.316  49.382  1.00  0.00           C  
ATOM   3178  HB2 LEU   208      43.756  23.261  50.254  1.00  0.00           H  
ATOM   3179  HB3 LEU   208      42.890  22.309  49.025  1.00  0.00           H  
ATOM   3180  CG  LEU   208      43.807  24.117  48.267  1.00  0.00           C  
ATOM   3181  HG  LEU   208      44.196  25.038  48.701  1.00  0.00           H  
ATOM   3182  CD1 LEU   208      44.959  23.325  47.629  1.00  0.00           C  
ATOM   3183 HD11 LEU   208      44.570  22.404  47.194  1.00  0.00           H  
ATOM   3184 HD12 LEU   208      45.425  23.926  46.849  1.00  0.00           H  
ATOM   3185 HD13 LEU   208      45.699  23.082  48.391  1.00  0.00           H  
ATOM   3186  CD2 LEU   208      42.847  24.666  47.197  1.00  0.00           C  
ATOM   3187 HD21 LEU   208      42.122  25.332  47.665  1.00  0.00           H  
ATOM   3188 HD22 LEU   208      43.414  25.217  46.447  1.00  0.00           H  
ATOM   3189 HD23 LEU   208      42.323  23.838  46.719  1.00  0.00           H  
ATOM   3190  C   LEU   208      41.118  22.953  50.925  1.00  0.00           C  
ATOM   3191  O   LEU   208      40.198  22.295  50.429  1.00  0.00           O  
ATOM   3192  N   PRO   209      41.428  22.896  52.242  1.00  0.00           N  
ATOM   3193  CD  PRO   209      42.599  23.476  52.905  1.00  0.00           C  
ATOM   3194  HD2 PRO   209      42.350  24.479  53.250  1.00  0.00           H  
ATOM   3195  HD3 PRO   209      43.419  23.532  52.190  1.00  0.00           H  
ATOM   3196  CG  PRO   209      42.892  22.521  54.050  1.00  0.00           C  
ATOM   3197  HG2 PRO   209      43.419  23.024  54.860  1.00  0.00           H  
ATOM   3198  HG3 PRO   209      43.476  21.665  53.712  1.00  0.00           H  
ATOM   3199  CB  PRO   209      41.499  22.092  54.477  1.00  0.00           C  
ATOM   3200  HB2 PRO   209      41.029  22.767  55.192  1.00  0.00           H  
ATOM   3201  HB3 PRO   209      41.566  21.094  54.910  1.00  0.00           H  
ATOM   3202  CA  PRO   209      40.670  22.046  53.176  1.00  0.00           C  
ATOM   3203  HA  PRO   209      40.707  21.041  52.756  1.00  0.00           H  
ATOM   3204  C   PRO   209      39.203  22.436  53.442  1.00  0.00           C  
ATOM   3205  O   PRO   209      38.546  21.731  54.207  1.00  0.00           O  
ATOM   3206  N   LYS   210      38.707  23.522  52.840  1.00  0.00           N  
ATOM   3207  H   LYS   210      39.366  24.152  52.405  1.00  0.00           H  
ATOM   3208  CA  LYS   210      37.311  23.929  52.917  1.00  0.00           C  
ATOM   3209  HA  LYS   210      36.689  23.079  53.199  1.00  0.00           H  
ATOM   3210  CB  LYS   210      37.141  25.042  53.981  1.00  0.00           C  
ATOM   3211  HB2 LYS   210      36.076  25.271  54.016  1.00  0.00           H  
ATOM   3212  HB3 LYS   210      37.450  24.606  54.931  1.00  0.00           H  
ATOM   3213  CG  LYS   210      37.937  26.339  53.728  1.00  0.00           C  
ATOM   3214  HG2 LYS   210      38.998  26.093  53.745  1.00  0.00           H  
ATOM   3215  HG3 LYS   210      37.667  26.714  52.740  1.00  0.00           H  
ATOM   3216  CD  LYS   210      37.644  27.418  54.783  1.00  0.00           C  
ATOM   3217  HD2 LYS   210      36.579  27.648  54.735  1.00  0.00           H  
ATOM   3218  HD3 LYS   210      37.881  26.999  55.761  1.00  0.00           H  
ATOM   3219  CE  LYS   210      38.458  28.708  54.567  1.00  0.00           C  
ATOM   3220  HE2 LYS   210      39.516  28.452  54.606  1.00  0.00           H  
ATOM   3221  HE3 LYS   210      38.215  29.101  53.579  1.00  0.00           H  
ATOM   3222  NZ  LYS   210      38.162  29.729  55.588  1.00  0.00           N  
ATOM   3223  HZ1 LYS   210      38.386  29.365  56.503  1.00  0.00           H  
ATOM   3224  HZ2 LYS   210      38.715  30.555  55.409  1.00  0.00           H  
ATOM   3225  HZ3 LYS   210      37.181  29.967  55.552  1.00  0.00           H  
ATOM   3226  C   LYS   210      36.741  24.290  51.524  1.00  0.00           C  
ATOM   3227  O   LYS   210      35.671  24.895  51.456  1.00  0.00           O  
ATOM   3228  N   LEU   211      37.427  23.902  50.436  1.00  0.00           N  
ATOM   3229  H   LEU   211      38.346  23.510  50.581  1.00  0.00           H  
ATOM   3230  CA  LEU   211      36.951  24.064  49.060  1.00  0.00           C  
ATOM   3231  HA  LEU   211      36.359  24.974  48.967  1.00  0.00           H  
ATOM   3232  CB  LEU   211      38.169  24.166  48.108  1.00  0.00           C  
ATOM   3233  HB2 LEU   211      38.769  24.935  48.594  1.00  0.00           H  
ATOM   3234  HB3 LEU   211      38.733  23.235  48.070  1.00  0.00           H  
ATOM   3235  CG  LEU   211      37.821  24.617  46.668  1.00  0.00           C  
ATOM   3236  HG  LEU   211      37.040  23.961  46.282  1.00  0.00           H  
ATOM   3237  CD1 LEU   211      37.328  26.082  46.628  1.00  0.00           C  
ATOM   3238 HD11 LEU   211      38.108  26.739  47.013  1.00  0.00           H  
ATOM   3239 HD12 LEU   211      37.094  26.359  45.600  1.00  0.00           H  
ATOM   3240 HD13 LEU   211      36.433  26.182  47.243  1.00  0.00           H  
ATOM   3241  CD2 LEU   211      38.999  24.371  45.701  1.00  0.00           C  
ATOM   3242 HD21 LEU   211      39.238  23.308  45.682  1.00  0.00           H  
ATOM   3243 HD22 LEU   211      38.721  24.699  44.699  1.00  0.00           H  
ATOM   3244 HD23 LEU   211      39.870  24.933  46.038  1.00  0.00           H  
ATOM   3245  C   LEU   211      36.044  22.878  48.722  1.00  0.00           C  
ATOM   3246  O   LEU   211      36.520  21.745  48.765  1.00  0.00           O  
ATOM   3247  N   THR   212      34.764  23.150  48.454  1.00  0.00           N  
ATOM   3248  H   THR   212      34.489  24.120  48.393  1.00  0.00           H  
ATOM   3249  CA  THR   212      33.737  22.126  48.265  1.00  0.00           C  
ATOM   3250  HA  THR   212      34.166  21.124  48.268  1.00  0.00           H  
ATOM   3251  CB  THR   212      32.702  22.227  49.421  1.00  0.00           C  
ATOM   3252  HB  THR   212      31.893  21.529  49.206  1.00  0.00           H  
ATOM   3253  CG2 THR   212      33.309  21.900  50.795  1.00  0.00           C  
ATOM   3254 HG21 THR   212      34.117  22.598  51.011  1.00  0.00           H  
ATOM   3255 HG22 THR   212      32.540  21.987  51.562  1.00  0.00           H  
ATOM   3256 HG23 THR   212      33.700  20.883  50.787  1.00  0.00           H  
ATOM   3257  OG1 THR   212      32.135  23.531  49.500  1.00  0.00           O  
ATOM   3258  HG1 THR   212      31.502  23.562  50.221  1.00  0.00           H  
ATOM   3259  C   THR   212      32.992  22.258  46.923  1.00  0.00           C  
ATOM   3260  O   THR   212      32.199  21.374  46.590  1.00  0.00           O  
ATOM   3261  N   VAL   213      33.257  23.329  46.164  1.00  0.00           N  
ATOM   3262  H   VAL   213      33.901  24.014  46.533  1.00  0.00           H  
ATOM   3263  CA  VAL   213      32.636  23.590  44.869  1.00  0.00           C  
ATOM   3264  HA  VAL   213      31.549  23.513  44.848  1.00  0.00           H  
ATOM   3265  CB  VAL   213      33.045  25.014  44.371  1.00  0.00           C  
ATOM   3266  HB  VAL   213      32.765  25.711  45.161  1.00  0.00           H  
ATOM   3267  CG1 VAL   213      34.540  25.190  44.037  1.00  0.00           C  
ATOM   3268 HG11 VAL   213      34.820  24.494  43.247  1.00  0.00           H  
ATOM   3269 HG12 VAL   213      34.720  26.211  43.701  1.00  0.00           H  
ATOM   3270 HG13 VAL   213      35.137  24.990  44.926  1.00  0.00           H  
ATOM   3271  CG2 VAL   213      32.197  25.488  43.178  1.00  0.00           C  
ATOM   3272 HG21 VAL   213      31.147  25.524  43.469  1.00  0.00           H  
ATOM   3273 HG22 VAL   213      32.522  26.482  42.872  1.00  0.00           H  
ATOM   3274 HG23 VAL   213      32.319  24.794  42.346  1.00  0.00           H  
ATOM   3275  C   VAL   213      33.042  22.505  43.831  1.00  0.00           C  
ATOM   3276  O   VAL   213      34.231  22.176  43.768  1.00  0.00           O  
ATOM   3277  N   PRO   214      32.074  21.934  43.072  1.00  0.00           N  
ATOM   3278  CD  PRO   214      30.629  22.085  43.263  1.00  0.00           C  
ATOM   3279  HD2 PRO   214      30.343  23.095  42.970  1.00  0.00           H  
ATOM   3280  HD3 PRO   214      30.400  21.934  44.318  1.00  0.00           H  
ATOM   3281  CG  PRO   214      30.002  21.020  42.375  1.00  0.00           C  
ATOM   3282  HG2 PRO   214      29.015  21.325  42.027  1.00  0.00           H  
ATOM   3283  HG3 PRO   214      29.924  20.066  42.896  1.00  0.00           H  
ATOM   3284  CB  PRO   214      30.990  20.932  41.228  1.00  0.00           C  
ATOM   3285  HB2 PRO   214      30.804  21.759  40.542  1.00  0.00           H  
ATOM   3286  HB3 PRO   214      30.949  19.991  40.680  1.00  0.00           H  
ATOM   3287  CA  PRO   214      32.373  21.098  41.887  1.00  0.00           C  
ATOM   3288  HA  PRO   214      32.801  20.158  42.235  1.00  0.00           H  
ATOM   3289  C   PRO   214      33.351  21.779  40.928  1.00  0.00           C  
ATOM   3290  O   PRO   214      33.135  22.954  40.627  1.00  0.00           O  
ATOM   3291  N   PHE   215      34.397  21.084  40.472  1.00  0.00           N  
ATOM   3292  H   PHE   215      34.650  20.192  40.872  1.00  0.00           H  
ATOM   3293  CA  PHE   215      35.333  21.721  39.558  1.00  0.00           C  
ATOM   3294  HA  PHE   215      34.798  22.443  38.941  1.00  0.00           H  
ATOM   3295  CB  PHE   215      36.463  22.463  40.324  1.00  0.00           C  
ATOM   3296  HB2 PHE   215      36.970  23.159  39.656  1.00  0.00           H  
ATOM   3297  HB3 PHE   215      35.946  23.021  41.105  1.00  0.00           H  
ATOM   3298  CG  PHE   215      37.549  21.652  41.014  1.00  0.00           C  
ATOM   3299  CD1 PHE   215      37.426  21.306  42.374  1.00  0.00           C  
ATOM   3300  HD1 PHE   215      36.543  21.610  42.936  1.00  0.00           H  
ATOM   3301  CE1 PHE   215      38.430  20.577  42.999  1.00  0.00           C  
ATOM   3302  HE1 PHE   215      38.343  20.339  44.059  1.00  0.00           H  
ATOM   3303  CZ  PHE   215      39.540  20.152  42.280  1.00  0.00           C  
ATOM   3304  HZ  PHE   215      40.328  19.592  42.782  1.00  0.00           H  
ATOM   3305  CE2 PHE   215      39.647  20.439  40.925  1.00  0.00           C  
ATOM   3306  HE2 PHE   215      40.513  20.086  40.365  1.00  0.00           H  
ATOM   3307  CD2 PHE   215      38.657  21.172  40.284  1.00  0.00           C  
ATOM   3308  HD2 PHE   215      38.735  21.377  39.216  1.00  0.00           H  
ATOM   3309  C   PHE   215      35.841  20.809  38.432  1.00  0.00           C  
ATOM   3310  O   PHE   215      35.989  19.598  38.604  1.00  0.00           O  
ATOM   3311  N   LEU   216      36.114  21.447  37.291  1.00  0.00           N  
ATOM   3312  H   LEU   216      35.802  22.407  37.246  1.00  0.00           H  
ATOM   3313  CA  LEU   216      36.815  20.895  36.143  1.00  0.00           C  
ATOM   3314  HA  LEU   216      36.939  19.818  36.260  1.00  0.00           H  
ATOM   3315  CB  LEU   216      35.997  21.162  34.854  1.00  0.00           C  
ATOM   3316  HB2 LEU   216      35.163  20.474  34.993  1.00  0.00           H  
ATOM   3317  HB3 LEU   216      35.624  22.186  34.838  1.00  0.00           H  
ATOM   3318  CG  LEU   216      36.705  20.850  33.510  1.00  0.00           C  
ATOM   3319  HG  LEU   216      37.583  21.491  33.433  1.00  0.00           H  
ATOM   3320  CD1 LEU   216      37.136  19.373  33.408  1.00  0.00           C  
ATOM   3321 HD11 LEU   216      36.258  18.732  33.485  1.00  0.00           H  
ATOM   3322 HD12 LEU   216      37.627  19.203  32.450  1.00  0.00           H  
ATOM   3323 HD13 LEU   216      37.828  19.139  34.217  1.00  0.00           H  
ATOM   3324  CD2 LEU   216      35.838  21.289  32.310  1.00  0.00           C  
ATOM   3325 HD21 LEU   216      35.655  22.362  32.366  1.00  0.00           H  
ATOM   3326 HD22 LEU   216      36.359  21.058  31.381  1.00  0.00           H  
ATOM   3327 HD23 LEU   216      34.887  20.757  32.334  1.00  0.00           H  
ATOM   3328  C   LEU   216      38.172  21.631  36.092  1.00  0.00           C  
ATOM   3329  O   LEU   216      38.185  22.863  36.084  1.00  0.00           O  
ATOM   3330  N   LEU   217      39.282  20.890  36.047  1.00  0.00           N  
ATOM   3331  H   LEU   217      39.160  19.890  36.115  1.00  0.00           H  
ATOM   3332  CA  LEU   217      40.642  21.421  35.999  1.00  0.00           C  
ATOM   3333  HA  LEU   217      40.633  22.511  35.974  1.00  0.00           H  
ATOM   3334  CB  LEU   217      41.390  20.961  37.277  1.00  0.00           C  
ATOM   3335  HB2 LEU   217      40.864  21.519  38.052  1.00  0.00           H  
ATOM   3336  HB3 LEU   217      41.226  19.893  37.423  1.00  0.00           H  
ATOM   3337  CG  LEU   217      42.906  21.266  37.360  1.00  0.00           C  
ATOM   3338  HG  LEU   217      43.403  20.697  36.574  1.00  0.00           H  
ATOM   3339  CD1 LEU   217      43.226  22.761  37.190  1.00  0.00           C  
ATOM   3340 HD11 LEU   217      42.729  23.331  37.975  1.00  0.00           H  
ATOM   3341 HD12 LEU   217      44.303  22.913  37.257  1.00  0.00           H  
ATOM   3342 HD13 LEU   217      42.872  23.100  36.216  1.00  0.00           H  
ATOM   3343  CD2 LEU   217      43.486  20.716  38.680  1.00  0.00           C  
ATOM   3344 HD21 LEU   217      43.335  19.637  38.722  1.00  0.00           H  
ATOM   3345 HD22 LEU   217      44.552  20.936  38.728  1.00  0.00           H  
ATOM   3346 HD23 LEU   217      42.980  21.186  39.523  1.00  0.00           H  
ATOM   3347  C   LEU   217      41.330  20.981  34.696  1.00  0.00           C  
ATOM   3348  O   LEU   217      41.527  19.784  34.486  1.00  0.00           O  
ATOM   3349  N   LEU   218      41.698  21.950  33.853  1.00  0.00           N  
ATOM   3350  H   LEU   218      41.416  22.887  34.102  1.00  0.00           H  
ATOM   3351  CA  LEU   218      42.460  21.760  32.618  1.00  0.00           C  
ATOM   3352  HA  LEU   218      42.453  20.710  32.324  1.00  0.00           H  
ATOM   3353  CB  LEU   218      41.812  22.596  31.485  1.00  0.00           C  
ATOM   3354  HB2 LEU   218      41.961  23.607  31.864  1.00  0.00           H  
ATOM   3355  HB3 LEU   218      42.352  22.478  30.545  1.00  0.00           H  
ATOM   3356  CG  LEU   218      40.300  22.352  31.246  1.00  0.00           C  
ATOM   3357  HG  LEU   218      39.766  22.516  32.182  1.00  0.00           H  
ATOM   3358  CD1 LEU   218      39.751  23.308  30.168  1.00  0.00           C  
ATOM   3359 HD11 LEU   218      40.284  23.145  29.231  1.00  0.00           H  
ATOM   3360 HD12 LEU   218      38.688  23.117  30.019  1.00  0.00           H  
ATOM   3361 HD13 LEU   218      39.892  24.340  30.490  1.00  0.00           H  
ATOM   3362  CD2 LEU   218      39.963  20.880  30.937  1.00  0.00           C  
ATOM   3363 HD21 LEU   218      40.268  20.253  31.775  1.00  0.00           H  
ATOM   3364 HD22 LEU   218      38.889  20.778  30.780  1.00  0.00           H  
ATOM   3365 HD23 LEU   218      40.492  20.567  30.037  1.00  0.00           H  
ATOM   3366  C   LEU   218      43.898  22.231  32.890  1.00  0.00           C  
ATOM   3367  O   LEU   218      44.082  23.340  33.403  1.00  0.00           O  
ATOM   3368  N   GLN   219      44.892  21.405  32.545  1.00  0.00           N  
ATOM   3369  H   GLN   219      44.641  20.503  32.167  1.00  0.00           H  
ATOM   3370  CA  GLN   219      46.308  21.699  32.755  1.00  0.00           C  
ATOM   3371  HA  GLN   219      46.476  22.775  32.802  1.00  0.00           H  
ATOM   3372  CB  GLN   219      46.749  21.069  34.102  1.00  0.00           C  
ATOM   3373  HB2 GLN   219      46.124  21.527  34.868  1.00  0.00           H  
ATOM   3374  HB3 GLN   219      46.514  20.007  34.030  1.00  0.00           H  
ATOM   3375  CG  GLN   219      48.237  21.243  34.479  1.00  0.00           C  
ATOM   3376  HG2 GLN   219      48.420  20.740  35.428  1.00  0.00           H  
ATOM   3377  HG3 GLN   219      48.841  20.779  33.699  1.00  0.00           H  
ATOM   3378  CD  GLN   219      48.655  22.710  34.614  1.00  0.00           C  
ATOM   3379  OE1 GLN   219      48.037  23.472  35.350  1.00  0.00           O  
ATOM   3380  NE2 GLN   219      49.707  23.115  33.916  1.00  0.00           N  
ATOM   3381 HE21 GLN   219      50.012  24.076  33.980  1.00  0.00           H  
ATOM   3382 HE22 GLN   219      50.198  22.461  33.324  1.00  0.00           H  
ATOM   3383  C   GLN   219      47.143  21.189  31.561  1.00  0.00           C  
ATOM   3384  O   GLN   219      46.809  20.161  30.970  1.00  0.00           O  
ATOM   3385  N   GLY   220      48.234  21.895  31.242  1.00  0.00           N  
ATOM   3386  H   GLY   220      48.389  22.762  31.735  1.00  0.00           H  
ATOM   3387  CA  GLY   220      49.208  21.490  30.230  1.00  0.00           C  
ATOM   3388  HA2 GLY   220      48.762  20.771  29.542  1.00  0.00           H  
ATOM   3389  HA3 GLY   220      49.556  22.359  29.671  1.00  0.00           H  
ATOM   3390  C   GLY   220      50.403  20.836  30.929  1.00  0.00           C  
ATOM   3391  O   GLY   220      50.826  21.311  31.987  1.00  0.00           O  
ATOM   3392  N   SER   221      50.968  19.766  30.348  1.00  0.00           N  
ATOM   3393  H   SER   221      50.497  19.351  29.556  1.00  0.00           H  
ATOM   3394  CA  SER   221      52.118  19.057  30.924  1.00  0.00           C  
ATOM   3395  HA  SER   221      52.011  19.011  32.008  1.00  0.00           H  
ATOM   3396  CB  SER   221      52.215  17.618  30.376  1.00  0.00           C  
ATOM   3397  HB2 SER   221      52.820  17.040  31.074  1.00  0.00           H  
ATOM   3398  HB3 SER   221      51.205  17.209  30.345  1.00  0.00           H  
ATOM   3399  OG  SER   221      52.790  17.550  29.087  1.00  0.00           O  
ATOM   3400  HG  SER   221      52.824  16.635  28.799  1.00  0.00           H  
ATOM   3401  C   SER   221      53.442  19.843  30.823  1.00  0.00           C  
ATOM   3402  O   SER   221      54.329  19.624  31.649  1.00  0.00           O  
ATOM   3403  N   ALA   222      53.547  20.746  29.839  1.00  0.00           N  
ATOM   3404  H   ALA   222      52.751  20.838  29.224  1.00  0.00           H  
ATOM   3405  CA  ALA   222      54.755  21.505  29.527  1.00  0.00           C  
ATOM   3406  HA  ALA   222      55.556  21.134  30.165  1.00  0.00           H  
ATOM   3407  CB  ALA   222      55.138  21.254  28.062  1.00  0.00           C  
ATOM   3408  HB1 ALA   222      54.349  21.629  27.410  1.00  0.00           H  
ATOM   3409  HB2 ALA   222      56.071  21.770  27.836  1.00  0.00           H  
ATOM   3410  HB3 ALA   222      55.266  20.184  27.897  1.00  0.00           H  
ATOM   3411  C   ALA   222      54.599  23.001  29.862  1.00  0.00           C  
ATOM   3412  O   ALA   222      55.304  23.830  29.289  1.00  0.00           O  
ATOM   3413  N   ASP   223      53.700  23.328  30.801  1.00  0.00           N  
ATOM   3414  H   ASP   223      53.058  22.600  31.079  1.00  0.00           H  
ATOM   3415  CA  ASP   223      53.510  24.673  31.358  1.00  0.00           C  
ATOM   3416  HA  ASP   223      53.478  25.404  30.550  1.00  0.00           H  
ATOM   3417  CB  ASP   223      52.187  24.754  32.148  1.00  0.00           C  
ATOM   3418  HB2 ASP   223      51.434  24.342  31.476  1.00  0.00           H  
ATOM   3419  HB3 ASP   223      52.267  24.123  33.033  1.00  0.00           H  
ATOM   3420  CG  ASP   223      51.779  26.166  32.565  1.00  0.00           C  
ATOM   3421  OD1 ASP   223      52.652  27.049  32.682  1.00  0.00           O  
ATOM   3422  OD2 ASP   223      50.575  26.367  32.821  1.00  0.00           O  
ATOM   3423  C   ASP   223      54.743  25.056  32.190  1.00  0.00           C  
ATOM   3424  O   ASP   223      55.069  24.376  33.167  1.00  0.00           O  
ATOM   3425  N   ARG   224      55.423  26.112  31.740  1.00  0.00           N  
ATOM   3426  H   ARG   224      55.114  26.515  30.867  1.00  0.00           H  
ATOM   3427  CA  ARG   224      56.611  26.664  32.373  1.00  0.00           C  
ATOM   3428  HA  ARG   224      57.110  25.900  32.969  1.00  0.00           H  
ATOM   3429  CB  ARG   224      57.593  27.163  31.288  1.00  0.00           C  
ATOM   3430  HB2 ARG   224      57.127  28.019  30.800  1.00  0.00           H  
ATOM   3431  HB3 ARG   224      58.501  27.485  31.797  1.00  0.00           H  
ATOM   3432  CG  ARG   224      57.948  26.098  30.229  1.00  0.00           C  
ATOM   3433  HG2 ARG   224      58.179  25.175  30.761  1.00  0.00           H  
ATOM   3434  HG3 ARG   224      57.063  25.948  29.610  1.00  0.00           H  
ATOM   3435  CD  ARG   224      59.138  26.486  29.336  1.00  0.00           C  
ATOM   3436  HD2 ARG   224      59.200  25.780  28.508  1.00  0.00           H  
ATOM   3437  HD3 ARG   224      58.971  27.490  28.945  1.00  0.00           H  
ATOM   3438  NE  ARG   224      60.416  26.470  30.067  1.00  0.00           N  
ATOM   3439  HE  ARG   224      60.388  26.007  30.964  1.00  0.00           H  
ATOM   3440  CZ  ARG   224      61.577  27.003  29.657  1.00  0.00           C  
ATOM   3441  NH1 ARG   224      61.671  27.620  28.478  1.00  0.00           N  
ATOM   3442 HH11 ARG   224      60.859  27.689  27.881  1.00  0.00           H  
ATOM   3443 HH12 ARG   224      62.554  28.015  28.187  1.00  0.00           H  
ATOM   3444  NH2 ARG   224      62.650  26.911  30.441  1.00  0.00           N  
ATOM   3445 HH21 ARG   224      62.581  26.443  31.333  1.00  0.00           H  
ATOM   3446 HH22 ARG   224      63.527  27.310  30.139  1.00  0.00           H  
ATOM   3447  C   ARG   224      56.267  27.791  33.372  1.00  0.00           C  
ATOM   3448  O   ARG   224      57.180  28.249  34.060  1.00  0.00           O  
ATOM   3449  N   LEU   225      55.000  28.232  33.442  1.00  0.00           N  
ATOM   3450  H   LEU   225      54.336  27.836  32.791  1.00  0.00           H  
ATOM   3451  CA  LEU   225      54.554  29.321  34.311  1.00  0.00           C  
ATOM   3452  HA  LEU   225      55.420  29.853  34.704  1.00  0.00           H  
ATOM   3453  CB  LEU   225      53.669  30.325  33.532  1.00  0.00           C  
ATOM   3454  HB2 LEU   225      52.915  29.674  33.090  1.00  0.00           H  
ATOM   3455  HB3 LEU   225      53.186  31.035  34.203  1.00  0.00           H  
ATOM   3456  CG  LEU   225      54.407  31.096  32.409  1.00  0.00           C  
ATOM   3457  HG  LEU   225      54.940  30.378  31.785  1.00  0.00           H  
ATOM   3458  CD1 LEU   225      53.416  31.896  31.539  1.00  0.00           C  
ATOM   3459 HD11 LEU   225      52.883  32.614  32.162  1.00  0.00           H  
ATOM   3460 HD12 LEU   225      53.962  32.427  30.759  1.00  0.00           H  
ATOM   3461 HD13 LEU   225      52.701  31.213  31.080  1.00  0.00           H  
ATOM   3462  CD2 LEU   225      55.538  31.995  32.960  1.00  0.00           C  
ATOM   3463 HD21 LEU   225      56.269  31.380  33.483  1.00  0.00           H  
ATOM   3464 HD22 LEU   225      56.025  32.514  32.134  1.00  0.00           H  
ATOM   3465 HD23 LEU   225      55.118  32.726  33.651  1.00  0.00           H  
ATOM   3466  C   LEU   225      53.856  28.772  35.557  1.00  0.00           C  
ATOM   3467  O   LEU   225      54.230  29.144  36.671  1.00  0.00           O  
ATOM   3468  N   CYS   226      52.904  27.862  35.360  1.00  0.00           N  
ATOM   3469  H   CYS   226      52.674  27.640  34.402  1.00  0.00           H  
ATOM   3470  CA  CYS   226      52.151  27.207  36.420  1.00  0.00           C  
ATOM   3471  HA  CYS   226      52.524  27.547  37.386  1.00  0.00           H  
ATOM   3472  CB  CYS   226      50.642  27.527  36.333  1.00  0.00           C  
ATOM   3473  HB2 CYS   226      50.271  27.480  35.309  1.00  0.00           H  
ATOM   3474  HB3 CYS   226      50.046  26.869  36.965  1.00  0.00           H  
ATOM   3475  SG  CYS   226      50.311  29.220  36.912  1.00  0.00           S  
ATOM   3476  HG  CYS   226      48.996  29.179  36.718  1.00  0.00           H  
ATOM   3477  C   CYS   226      52.410  25.698  36.291  1.00  0.00           C  
ATOM   3478  O   CYS   226      51.698  25.012  35.560  1.00  0.00           O  
ATOM   3479  N   ASP   227      53.445  25.208  36.995  1.00  0.00           N  
ATOM   3480  H   ASP   227      53.989  25.891  37.501  1.00  0.00           H  
ATOM   3481  CA  ASP   227      53.899  23.805  37.005  1.00  0.00           C  
ATOM   3482  HA  ASP   227      54.236  23.522  36.008  1.00  0.00           H  
ATOM   3483  CB  ASP   227      55.072  23.613  37.997  1.00  0.00           C  
ATOM   3484  HB2 ASP   227      55.761  24.425  37.765  1.00  0.00           H  
ATOM   3485  HB3 ASP   227      54.697  23.735  39.013  1.00  0.00           H  
ATOM   3486  CG  ASP   227      55.803  22.275  37.881  1.00  0.00           C  
ATOM   3487  OD1 ASP   227      56.684  22.028  38.729  1.00  0.00           O  
ATOM   3488  OD2 ASP   227      55.549  21.504  36.938  1.00  0.00           O  
ATOM   3489  C   ASP   227      52.739  22.841  37.305  1.00  0.00           C  
ATOM   3490  O   ASP   227      51.990  23.062  38.263  1.00  0.00           O  
ATOM   3491  N   SER   228      52.625  21.794  36.482  1.00  0.00           N  
ATOM   3492  H   SER   228      53.275  21.773  35.709  1.00  0.00           H  
ATOM   3493  CA  SER   228      51.568  20.792  36.523  1.00  0.00           C  
ATOM   3494  HA  SER   228      50.586  21.265  36.500  1.00  0.00           H  
ATOM   3495  CB  SER   228      51.705  19.881  35.284  1.00  0.00           C  
ATOM   3496  HB2 SER   228      50.903  19.144  35.314  1.00  0.00           H  
ATOM   3497  HB3 SER   228      51.595  20.500  34.393  1.00  0.00           H  
ATOM   3498  OG  SER   228      52.959  19.215  35.246  1.00  0.00           O  
ATOM   3499  HG  SER   228      53.003  18.661  34.463  1.00  0.00           H  
ATOM   3500  C   SER   228      51.513  20.024  37.863  1.00  0.00           C  
ATOM   3501  O   SER   228      50.451  19.509  38.213  1.00  0.00           O  
ATOM   3502  N   LYS   229      52.612  20.058  38.639  1.00  0.00           N  
ATOM   3503  H   LYS   229      53.469  20.322  38.175  1.00  0.00           H  
ATOM   3504  CA  LYS   229      52.681  19.645  40.041  1.00  0.00           C  
ATOM   3505  HA  LYS   229      52.468  18.579  40.115  1.00  0.00           H  
ATOM   3506  CB  LYS   229      54.078  19.911  40.634  1.00  0.00           C  
ATOM   3507  HB2 LYS   229      54.264  20.982  40.555  1.00  0.00           H  
ATOM   3508  HB3 LYS   229      54.043  19.625  41.685  1.00  0.00           H  
ATOM   3509  CG  LYS   229      55.208  19.141  39.931  1.00  0.00           C  
ATOM   3510  HG2 LYS   229      54.860  18.122  39.761  1.00  0.00           H  
ATOM   3511  HG3 LYS   229      55.394  19.626  38.972  1.00  0.00           H  
ATOM   3512  CD  LYS   229      56.512  19.108  40.751  1.00  0.00           C  
ATOM   3513  HD2 LYS   229      56.592  20.055  41.284  1.00  0.00           H  
ATOM   3514  HD3 LYS   229      56.430  18.293  41.469  1.00  0.00           H  
ATOM   3515  CE  LYS   229      57.766  18.902  39.881  1.00  0.00           C  
ATOM   3516  HE2 LYS   229      58.507  18.365  40.472  1.00  0.00           H  
ATOM   3517  HE3 LYS   229      57.486  18.300  39.016  1.00  0.00           H  
ATOM   3518  NZ  LYS   229      58.336  20.180  39.425  1.00  0.00           N  
ATOM   3519  HZ1 LYS   229      58.596  20.738  40.226  1.00  0.00           H  
ATOM   3520  HZ2 LYS   229      59.153  20.001  38.859  1.00  0.00           H  
ATOM   3521  HZ3 LYS   229      57.649  20.678  38.876  1.00  0.00           H  
ATOM   3522  C   LYS   229      51.590  20.278  40.930  1.00  0.00           C  
ATOM   3523  O   LYS   229      51.046  19.596  41.798  1.00  0.00           O  
ATOM   3524  N   GLY   230      51.250  21.548  40.673  1.00  0.00           N  
ATOM   3525  H   GLY   230      51.715  22.023  39.912  1.00  0.00           H  
ATOM   3526  CA  GLY   230      50.243  22.281  41.434  1.00  0.00           C  
ATOM   3527  HA2 GLY   230      50.444  22.160  42.498  1.00  0.00           H  
ATOM   3528  HA3 GLY   230      50.299  23.338  41.172  1.00  0.00           H  
ATOM   3529  C   GLY   230      48.826  21.765  41.131  1.00  0.00           C  
ATOM   3530  O   GLY   230      47.996  21.720  42.037  1.00  0.00           O  
ATOM   3531  N   ALA   231      48.557  21.332  39.889  1.00  0.00           N  
ATOM   3532  H   ALA   231      49.272  21.466  39.188  1.00  0.00           H  
ATOM   3533  CA  ALA   231      47.272  20.762  39.471  1.00  0.00           C  
ATOM   3534  HA  ALA   231      46.481  21.441  39.789  1.00  0.00           H  
ATOM   3535  CB  ALA   231      47.226  20.638  37.943  1.00  0.00           C  
ATOM   3536  HB1 ALA   231      48.006  19.954  37.610  1.00  0.00           H  
ATOM   3537  HB2 ALA   231      46.252  20.254  37.638  1.00  0.00           H  
ATOM   3538  HB3 ALA   231      47.386  21.618  37.493  1.00  0.00           H  
ATOM   3539  C   ALA   231      47.002  19.410  40.149  1.00  0.00           C  
ATOM   3540  O   ALA   231      45.883  19.159  40.596  1.00  0.00           O  
ATOM   3541  N   TYR   232      48.051  18.586  40.273  1.00  0.00           N  
ATOM   3542  H   TYR   232      48.895  18.807  39.765  1.00  0.00           H  
ATOM   3543  CA  TYR   232      47.993  17.322  41.003  1.00  0.00           C  
ATOM   3544  HA  TYR   232      47.124  16.750  40.676  1.00  0.00           H  
ATOM   3545  CB  TYR   232      49.261  16.481  40.748  1.00  0.00           C  
ATOM   3546  HB2 TYR   232      50.095  17.132  41.009  1.00  0.00           H  
ATOM   3547  HB3 TYR   232      49.236  15.632  41.431  1.00  0.00           H  
ATOM   3548  CG  TYR   232      49.437  15.979  39.321  1.00  0.00           C  
ATOM   3549  CD1 TYR   232      48.479  15.116  38.745  1.00  0.00           C  
ATOM   3550  HD1 TYR   232      47.598  14.827  39.318  1.00  0.00           H  
ATOM   3551  CE1 TYR   232      48.658  14.629  37.435  1.00  0.00           C  
ATOM   3552  HE1 TYR   232      47.908  13.974  36.993  1.00  0.00           H  
ATOM   3553  CZ  TYR   232      49.797  14.997  36.693  1.00  0.00           C  
ATOM   3554  OH  TYR   232      49.973  14.504  35.434  1.00  0.00           O  
ATOM   3555  HH  TYR   232      49.263  13.920  35.157  1.00  0.00           H  
ATOM   3556  CE2 TYR   232      50.753  15.862  37.260  1.00  0.00           C  
ATOM   3557  HE2 TYR   232      51.630  16.158  36.685  1.00  0.00           H  
ATOM   3558  CD2 TYR   232      50.574  16.345  38.571  1.00  0.00           C  
ATOM   3559  HD2 TYR   232      51.317  17.008  39.014  1.00  0.00           H  
ATOM   3560  C   TYR   232      47.735  17.505  42.506  1.00  0.00           C  
ATOM   3561  O   TYR   232      46.926  16.772  43.075  1.00  0.00           O  
ATOM   3562  N   LEU   233      48.386  18.505  43.112  1.00  0.00           N  
ATOM   3563  H   LEU   233      49.112  18.982  42.597  1.00  0.00           H  
ATOM   3564  CA  LEU   233      48.175  18.869  44.511  1.00  0.00           C  
ATOM   3565  HA  LEU   233      48.222  17.978  45.137  1.00  0.00           H  
ATOM   3566  CB  LEU   233      49.269  19.863  44.981  1.00  0.00           C  
ATOM   3567  HB2 LEU   233      49.592  20.236  44.009  1.00  0.00           H  
ATOM   3568  HB3 LEU   233      48.874  20.688  45.574  1.00  0.00           H  
ATOM   3569  CG  LEU   233      50.476  19.229  45.718  1.00  0.00           C  
ATOM   3570  HG  LEU   233      51.211  20.012  45.906  1.00  0.00           H  
ATOM   3571  CD1 LEU   233      50.058  18.583  47.057  1.00  0.00           C  
ATOM   3572 HD11 LEU   233      49.323  17.800  46.869  1.00  0.00           H  
ATOM   3573 HD12 LEU   233      50.933  18.151  47.541  1.00  0.00           H  
ATOM   3574 HD13 LEU   233      49.622  19.342  47.706  1.00  0.00           H  
ATOM   3575  CD2 LEU   233      51.323  18.280  44.842  1.00  0.00           C  
ATOM   3576 HD21 LEU   233      51.721  18.830  43.989  1.00  0.00           H  
ATOM   3577 HD22 LEU   233      52.147  17.879  45.432  1.00  0.00           H  
ATOM   3578 HD23 LEU   233      50.699  17.460  44.485  1.00  0.00           H  
ATOM   3579  C   LEU   233      46.761  19.423  44.756  1.00  0.00           C  
ATOM   3580  O   LEU   233      46.146  19.052  45.752  1.00  0.00           O  
ATOM   3581  N   LEU   234      46.253  20.251  43.834  1.00  0.00           N  
ATOM   3582  H   LEU   234      46.892  20.592  43.130  1.00  0.00           H  
ATOM   3583  CA  LEU   234      44.894  20.794  43.859  1.00  0.00           C  
ATOM   3584  HA  LEU   234      44.705  21.311  44.800  1.00  0.00           H  
ATOM   3585  CB  LEU   234      44.735  21.807  42.696  1.00  0.00           C  
ATOM   3586  HB2 LEU   234      45.484  22.553  42.960  1.00  0.00           H  
ATOM   3587  HB3 LEU   234      45.008  21.336  41.752  1.00  0.00           H  
ATOM   3588  CG  LEU   234      43.356  22.491  42.550  1.00  0.00           C  
ATOM   3589  HG  LEU   234      42.613  21.719  42.350  1.00  0.00           H  
ATOM   3590  CD1 LEU   234      42.958  23.270  43.818  1.00  0.00           C  
ATOM   3591 HD11 LEU   234      43.700  24.043  44.018  1.00  0.00           H  
ATOM   3592 HD12 LEU   234      41.982  23.734  43.669  1.00  0.00           H  
ATOM   3593 HD13 LEU   234      42.909  22.586  44.665  1.00  0.00           H  
ATOM   3594  CD2 LEU   234      43.325  23.381  41.289  1.00  0.00           C  
ATOM   3595 HD21 LEU   234      43.511  22.769  40.407  1.00  0.00           H  
ATOM   3596 HD22 LEU   234      42.347  23.855  41.202  1.00  0.00           H  
ATOM   3597 HD23 LEU   234      44.094  24.149  41.367  1.00  0.00           H  
ATOM   3598  C   LEU   234      43.819  19.696  43.863  1.00  0.00           C  
ATOM   3599  O   LEU   234      42.939  19.709  44.724  1.00  0.00           O  
ATOM   3600  N   MET   235      43.966  18.725  42.951  1.00  0.00           N  
ATOM   3601  H   MET   235      44.671  18.859  42.241  1.00  0.00           H  
ATOM   3602  CA  MET   235      43.122  17.533  42.874  1.00  0.00           C  
ATOM   3603  HA  MET   235      42.077  17.822  42.755  1.00  0.00           H  
ATOM   3604  CB  MET   235      43.535  16.672  41.667  1.00  0.00           C  
ATOM   3605  HB2 MET   235      44.623  16.604  41.670  1.00  0.00           H  
ATOM   3606  HB3 MET   235      43.109  15.679  41.812  1.00  0.00           H  
ATOM   3607  CG  MET   235      43.063  17.238  40.325  1.00  0.00           C  
ATOM   3608  HG2 MET   235      43.447  18.256  40.262  1.00  0.00           H  
ATOM   3609  HG3 MET   235      43.524  16.628  39.548  1.00  0.00           H  
ATOM   3610  SD  MET   235      41.258  17.263  40.074  1.00  0.00           S  
ATOM   3611  CE  MET   235      40.856  15.497  40.181  1.00  0.00           C  
ATOM   3612  HE1 MET   235      41.150  15.115  41.158  1.00  0.00           H  
ATOM   3613  HE2 MET   235      39.783  15.359  40.046  1.00  0.00           H  
ATOM   3614  HE3 MET   235      41.392  14.954  39.403  1.00  0.00           H  
ATOM   3615  C   MET   235      43.139  16.689  44.154  1.00  0.00           C  
ATOM   3616  O   MET   235      42.093  16.179  44.557  1.00  0.00           O  
ATOM   3617  N   GLU   236      44.313  16.556  44.777  1.00  0.00           N  
ATOM   3618  H   GLU   236      45.143  16.896  44.312  1.00  0.00           H  
ATOM   3619  CA  GLU   236      44.472  15.819  46.019  1.00  0.00           C  
ATOM   3620  HA  GLU   236      43.878  14.905  45.995  1.00  0.00           H  
ATOM   3621  CB  GLU   236      45.959  15.437  46.206  1.00  0.00           C  
ATOM   3622  HB2 GLU   236      46.256  14.879  45.318  1.00  0.00           H  
ATOM   3623  HB3 GLU   236      46.521  16.369  46.254  1.00  0.00           H  
ATOM   3624  CG  GLU   236      46.253  14.592  47.468  1.00  0.00           C  
ATOM   3625  HG2 GLU   236      46.017  15.241  48.311  1.00  0.00           H  
ATOM   3626  HG3 GLU   236      45.596  13.722  47.484  1.00  0.00           H  
ATOM   3627  CD  GLU   236      47.705  14.134  47.570  1.00  0.00           C  
ATOM   3628  OE1 GLU   236      48.235  13.594  46.579  1.00  0.00           O  
ATOM   3629  OE2 GLU   236      48.288  14.275  48.662  1.00  0.00           O  
ATOM   3630  C   GLU   236      43.873  16.577  47.231  1.00  0.00           C  
ATOM   3631  O   GLU   236      43.055  16.005  47.953  1.00  0.00           O  
ATOM   3632  N   LEU   237      44.296  17.831  47.445  1.00  0.00           N  
ATOM   3633  H   LEU   237      44.896  18.239  46.742  1.00  0.00           H  
ATOM   3634  CA  LEU   237      44.026  18.603  48.663  1.00  0.00           C  
ATOM   3635  HA  LEU   237      44.136  17.965  49.540  1.00  0.00           H  
ATOM   3636  CB  LEU   237      45.020  19.778  48.780  1.00  0.00           C  
ATOM   3637  HB2 LEU   237      44.960  20.249  47.799  1.00  0.00           H  
ATOM   3638  HB3 LEU   237      44.688  20.483  49.542  1.00  0.00           H  
ATOM   3639  CG  LEU   237      46.481  19.364  49.064  1.00  0.00           C  
ATOM   3640  HG  LEU   237      46.769  18.579  48.365  1.00  0.00           H  
ATOM   3641  CD1 LEU   237      47.424  20.567  48.899  1.00  0.00           C  
ATOM   3642 HD11 LEU   237      47.137  21.353  49.598  1.00  0.00           H  
ATOM   3643 HD12 LEU   237      48.449  20.257  49.103  1.00  0.00           H  
ATOM   3644 HD13 LEU   237      47.355  20.946  47.879  1.00  0.00           H  
ATOM   3645  CD2 LEU   237      46.654  18.712  50.451  1.00  0.00           C  
ATOM   3646 HD21 LEU   237      46.035  17.817  50.512  1.00  0.00           H  
ATOM   3647 HD22 LEU   237      47.699  18.441  50.598  1.00  0.00           H  
ATOM   3648 HD23 LEU   237      46.350  19.417  51.225  1.00  0.00           H  
ATOM   3649  C   LEU   237      42.575  19.122  48.781  1.00  0.00           C  
ATOM   3650  O   LEU   237      42.059  19.158  49.903  1.00  0.00           O  
ATOM   3651  N   ALA   238      41.945  19.528  47.666  1.00  0.00           N  
ATOM   3652  H   ALA   238      42.449  19.478  46.792  1.00  0.00           H  
ATOM   3653  CA  ALA   238      40.590  20.099  47.657  1.00  0.00           C  
ATOM   3654  HA  ALA   238      40.553  20.904  48.390  1.00  0.00           H  
ATOM   3655  CB  ALA   238      40.283  20.683  46.272  1.00  0.00           C  
ATOM   3656  HB1 ALA   238      40.307  19.887  45.528  1.00  0.00           H  
ATOM   3657  HB2 ALA   238      39.294  21.141  46.281  1.00  0.00           H  
ATOM   3658  HB3 ALA   238      41.029  21.437  46.021  1.00  0.00           H  
ATOM   3659  C   ALA   238      39.521  19.069  48.049  1.00  0.00           C  
ATOM   3660  O   ALA   238      39.590  17.911  47.623  1.00  0.00           O  
ATOM   3661  N   LYS   239      38.553  19.515  48.852  1.00  0.00           N  
ATOM   3662  H   LYS   239      38.605  20.487  49.121  1.00  0.00           H  
ATOM   3663  CA  LYS   239      37.555  18.668  49.503  1.00  0.00           C  
ATOM   3664  HA  LYS   239      37.909  17.639  49.557  1.00  0.00           H  
ATOM   3665  CB  LYS   239      37.305  19.180  50.937  1.00  0.00           C  
ATOM   3666  HB2 LYS   239      36.980  20.218  50.863  1.00  0.00           H  
ATOM   3667  HB3 LYS   239      36.503  18.579  51.365  1.00  0.00           H  
ATOM   3668  CG  LYS   239      38.552  19.094  51.843  1.00  0.00           C  
ATOM   3669  HG2 LYS   239      39.378  19.533  51.284  1.00  0.00           H  
ATOM   3670  HG3 LYS   239      38.345  19.703  52.723  1.00  0.00           H  
ATOM   3671  CD  LYS   239      38.931  17.667  52.284  1.00  0.00           C  
ATOM   3672  HD2 LYS   239      38.143  17.309  52.947  1.00  0.00           H  
ATOM   3673  HD3 LYS   239      38.962  17.045  51.389  1.00  0.00           H  
ATOM   3674  CE  LYS   239      40.289  17.590  53.011  1.00  0.00           C  
ATOM   3675  HE2 LYS   239      40.378  18.473  53.644  1.00  0.00           H  
ATOM   3676  HE3 LYS   239      40.282  16.696  53.634  1.00  0.00           H  
ATOM   3677  NZ  LYS   239      41.434  17.533  52.082  1.00  0.00           N  
ATOM   3678  HZ1 LYS   239      41.440  18.362  51.504  1.00  0.00           H  
ATOM   3679  HZ2 LYS   239      42.293  17.484  52.610  1.00  0.00           H  
ATOM   3680  HZ3 LYS   239      41.351  16.715  51.496  1.00  0.00           H  
ATOM   3681  C   LYS   239      36.262  18.453  48.687  1.00  0.00           C  
ATOM   3682  O   LYS   239      35.328  17.815  49.181  1.00  0.00           O  
ATOM   3683  N   SER   240      36.232  18.952  47.448  1.00  0.00           N  
ATOM   3684  H   SER   240      37.032  19.512  47.192  1.00  0.00           H  
ATOM   3685  CA  SER   240      35.158  18.795  46.473  1.00  0.00           C  
ATOM   3686  HA  SER   240      34.224  19.221  46.840  1.00  0.00           H  
ATOM   3687  CB  SER   240      35.576  19.551  45.200  1.00  0.00           C  
ATOM   3688  HB2 SER   240      36.459  19.076  44.773  1.00  0.00           H  
ATOM   3689  HB3 SER   240      34.761  19.516  44.477  1.00  0.00           H  
ATOM   3690  OG  SER   240      35.871  20.902  45.515  1.00  0.00           O  
ATOM   3691  HG  SER   240      36.131  21.367  44.716  1.00  0.00           H  
ATOM   3692  C   SER   240      34.860  17.327  46.148  1.00  0.00           C  
ATOM   3693  O   SER   240      35.778  16.554  45.871  1.00  0.00           O  
ATOM   3694  N   GLN   241      33.571  16.984  46.181  1.00  0.00           N  
ATOM   3695  H   GLN   241      32.902  17.683  46.473  1.00  0.00           H  
ATOM   3696  CA  GLN   241      33.086  15.635  45.904  1.00  0.00           C  
ATOM   3697  HA  GLN   241      33.815  14.890  46.222  1.00  0.00           H  
ATOM   3698  CB  GLN   241      31.775  15.411  46.691  1.00  0.00           C  
ATOM   3699  HB2 GLN   241      31.045  16.119  46.298  1.00  0.00           H  
ATOM   3700  HB3 GLN   241      31.446  14.394  46.476  1.00  0.00           H  
ATOM   3701  CG  GLN   241      31.904  15.599  48.222  1.00  0.00           C  
ATOM   3702  HG2 GLN   241      32.209  16.627  48.420  1.00  0.00           H  
ATOM   3703  HG3 GLN   241      30.929  15.417  48.673  1.00  0.00           H  
ATOM   3704  CD  GLN   241      32.923  14.655  48.862  1.00  0.00           C  
ATOM   3705  OE1 GLN   241      32.708  13.446  48.907  1.00  0.00           O  
ATOM   3706  NE2 GLN   241      34.037  15.176  49.361  1.00  0.00           N  
ATOM   3707 HE21 GLN   241      34.725  14.573  49.789  1.00  0.00           H  
ATOM   3708 HE22 GLN   241      34.191  16.173  49.310  1.00  0.00           H  
ATOM   3709  C   GLN   241      32.900  15.379  44.392  1.00  0.00           C  
ATOM   3710  O   GLN   241      32.814  14.221  43.985  1.00  0.00           O  
ATOM   3711  N   ASP   242      32.867  16.454  43.595  1.00  0.00           N  
ATOM   3712  H   ASP   242      32.785  17.344  44.065  1.00  0.00           H  
ATOM   3713  CA  ASP   242      32.878  16.441  42.133  1.00  0.00           C  
ATOM   3714  HA  ASP   242      32.930  15.410  41.783  1.00  0.00           H  
ATOM   3715  CB  ASP   242      31.603  17.099  41.546  1.00  0.00           C  
ATOM   3716  HB2 ASP   242      30.693  16.709  42.001  1.00  0.00           H  
ATOM   3717  HB3 ASP   242      31.754  18.131  41.864  1.00  0.00           H  
ATOM   3718  CG  ASP   242      31.472  17.049  40.019  1.00  0.00           C  
ATOM   3719  OD1 ASP   242      32.060  16.161  39.370  1.00  0.00           O  
ATOM   3720  OD2 ASP   242      30.653  17.820  39.480  1.00  0.00           O  
ATOM   3721  C   ASP   242      34.165  17.168  41.724  1.00  0.00           C  
ATOM   3722  O   ASP   242      34.271  18.374  41.945  1.00  0.00           O  
ATOM   3723  N   LYS   243      35.155  16.428  41.221  1.00  0.00           N  
ATOM   3724  H   LYS   243      35.070  15.424  41.284  1.00  0.00           H  
ATOM   3725  CA  LYS   243      36.426  16.988  40.775  1.00  0.00           C  
ATOM   3726  HA  LYS   243      36.236  17.940  40.279  1.00  0.00           H  
ATOM   3727  CB  LYS   243      37.409  17.227  41.946  1.00  0.00           C  
ATOM   3728  HB2 LYS   243      38.342  17.545  41.482  1.00  0.00           H  
ATOM   3729  HB3 LYS   243      36.986  18.055  42.516  1.00  0.00           H  
ATOM   3730  CG  LYS   243      37.683  16.042  42.889  1.00  0.00           C  
ATOM   3731  HG2 LYS   243      36.737  15.722  43.326  1.00  0.00           H  
ATOM   3732  HG3 LYS   243      38.107  15.226  42.305  1.00  0.00           H  
ATOM   3733  CD  LYS   243      38.662  16.432  44.012  1.00  0.00           C  
ATOM   3734  HD2 LYS   243      39.613  16.687  43.544  1.00  0.00           H  
ATOM   3735  HD3 LYS   243      38.255  17.312  44.511  1.00  0.00           H  
ATOM   3736  CE  LYS   243      38.882  15.313  45.045  1.00  0.00           C  
ATOM   3737  HE2 LYS   243      37.932  15.119  45.544  1.00  0.00           H  
ATOM   3738  HE3 LYS   243      39.202  14.417  44.513  1.00  0.00           H  
ATOM   3739  NZ  LYS   243      39.898  15.678  46.047  1.00  0.00           N  
ATOM   3740  HZ1 LYS   243      39.601  16.508  46.540  1.00  0.00           H  
ATOM   3741  HZ2 LYS   243      40.011  14.919  46.703  1.00  0.00           H  
ATOM   3742  HZ3 LYS   243      40.778  15.857  45.584  1.00  0.00           H  
ATOM   3743  C   LYS   243      36.984  16.156  39.617  1.00  0.00           C  
ATOM   3744  O   LYS   243      37.092  14.934  39.743  1.00  0.00           O  
ATOM   3745  N   THR   244      37.305  16.834  38.511  1.00  0.00           N  
ATOM   3746  H   THR   244      37.208  17.838  38.556  1.00  0.00           H  
ATOM   3747  CA  THR   244      37.777  16.241  37.266  1.00  0.00           C  
ATOM   3748  HA  THR   244      38.015  15.187  37.405  1.00  0.00           H  
ATOM   3749  CB  THR   244      36.687  16.363  36.161  1.00  0.00           C  
ATOM   3750  HB  THR   244      36.426  17.420  36.103  1.00  0.00           H  
ATOM   3751  CG2 THR   244      37.095  15.858  34.763  1.00  0.00           C  
ATOM   3752 HG21 THR   244      37.356  14.801  34.820  1.00  0.00           H  
ATOM   3753 HG22 THR   244      36.263  15.990  34.071  1.00  0.00           H  
ATOM   3754 HG23 THR   244      37.955  16.426  34.408  1.00  0.00           H  
ATOM   3755  OG1 THR   244      35.534  15.632  36.553  1.00  0.00           O  
ATOM   3756  HG1 THR   244      34.861  15.707  35.872  1.00  0.00           H  
ATOM   3757  C   THR   244      39.046  16.973  36.801  1.00  0.00           C  
ATOM   3758  O   THR   244      39.035  18.200  36.700  1.00  0.00           O  
ATOM   3759  N   LEU   245      40.097  16.203  36.501  1.00  0.00           N  
ATOM   3760  H   LEU   245      40.003  15.215  36.689  1.00  0.00           H  
ATOM   3761  CA  LEU   245      41.348  16.681  35.919  1.00  0.00           C  
ATOM   3762  HA  LEU   245      41.437  17.762  36.025  1.00  0.00           H  
ATOM   3763  CB  LEU   245      42.525  16.011  36.671  1.00  0.00           C  
ATOM   3764  HB2 LEU   245      42.354  16.381  37.682  1.00  0.00           H  
ATOM   3765  HB3 LEU   245      42.416  14.927  36.659  1.00  0.00           H  
ATOM   3766  CG  LEU   245      43.958  16.391  36.217  1.00  0.00           C  
ATOM   3767  HG  LEU   245      44.095  16.024  35.199  1.00  0.00           H  
ATOM   3768  CD1 LEU   245      44.209  17.911  36.253  1.00  0.00           C  
ATOM   3769 HD11 LEU   245      44.072  18.278  37.270  1.00  0.00           H  
ATOM   3770 HD12 LEU   245      45.227  18.120  35.925  1.00  0.00           H  
ATOM   3771 HD13 LEU   245      43.504  18.412  35.589  1.00  0.00           H  
ATOM   3772  CD2 LEU   245      45.018  15.610  37.024  1.00  0.00           C  
ATOM   3773 HD21 LEU   245      44.875  14.540  36.872  1.00  0.00           H  
ATOM   3774 HD22 LEU   245      46.014  15.895  36.686  1.00  0.00           H  
ATOM   3775 HD23 LEU   245      44.913  15.843  38.083  1.00  0.00           H  
ATOM   3776  C   LEU   245      41.382  16.286  34.432  1.00  0.00           C  
ATOM   3777  O   LEU   245      40.915  15.195  34.093  1.00  0.00           O  
ATOM   3778  N   LYS   246      41.998  17.121  33.589  1.00  0.00           N  
ATOM   3779  H   LYS   246      42.091  18.084  33.879  1.00  0.00           H  
ATOM   3780  CA  LYS   246      42.386  16.769  32.230  1.00  0.00           C  
ATOM   3781  HA  LYS   246      42.564  15.696  32.167  1.00  0.00           H  
ATOM   3782  CB  LYS   246      41.277  17.144  31.228  1.00  0.00           C  
ATOM   3783  HB2 LYS   246      40.343  16.744  31.622  1.00  0.00           H  
ATOM   3784  HB3 LYS   246      41.224  18.233  31.204  1.00  0.00           H  
ATOM   3785  CG  LYS   246      41.502  16.609  29.797  1.00  0.00           C  
ATOM   3786  HG2 LYS   246      42.228  17.250  29.297  1.00  0.00           H  
ATOM   3787  HG3 LYS   246      41.897  15.595  29.863  1.00  0.00           H  
ATOM   3788  CD  LYS   246      40.191  16.596  28.992  1.00  0.00           C  
ATOM   3789  HD2 LYS   246      39.481  16.006  29.571  1.00  0.00           H  
ATOM   3790  HD3 LYS   246      39.849  17.630  28.944  1.00  0.00           H  
ATOM   3791  CE  LYS   246      40.292  16.022  27.563  1.00  0.00           C  
ATOM   3792  HE2 LYS   246      40.805  15.062  27.622  1.00  0.00           H  
ATOM   3793  HE3 LYS   246      39.279  15.869  27.190  1.00  0.00           H  
ATOM   3794  NZ  LYS   246      41.022  16.913  26.648  1.00  0.00           N  
ATOM   3795  HZ1 LYS   246      41.960  17.054  26.993  1.00  0.00           H  
ATOM   3796  HZ2 LYS   246      41.060  16.494  25.730  1.00  0.00           H  
ATOM   3797  HZ3 LYS   246      40.546  17.802  26.593  1.00  0.00           H  
ATOM   3798  C   LYS   246      43.770  17.359  31.913  1.00  0.00           C  
ATOM   3799  O   LYS   246      43.959  18.571  32.044  1.00  0.00           O  
ATOM   3800  N   ILE   247      44.707  16.481  31.525  1.00  0.00           N  
ATOM   3801  H   ILE   247      44.429  15.511  31.488  1.00  0.00           H  
ATOM   3802  CA  ILE   247      46.090  16.819  31.196  1.00  0.00           C  
ATOM   3803  HA  ILE   247      46.349  17.846  31.452  1.00  0.00           H  
ATOM   3804  CB  ILE   247      47.112  15.843  31.860  1.00  0.00           C  
ATOM   3805  HB  ILE   247      46.796  14.832  31.602  1.00  0.00           H  
ATOM   3806  CG2 ILE   247      48.582  16.052  31.423  1.00  0.00           C  
ATOM   3807 HG21 ILE   247      48.898  17.063  31.681  1.00  0.00           H  
ATOM   3808 HG22 ILE   247      49.219  15.331  31.934  1.00  0.00           H  
ATOM   3809 HG23 ILE   247      48.665  15.910  30.345  1.00  0.00           H  
ATOM   3810  CG1 ILE   247      47.012  15.858  33.406  1.00  0.00           C  
ATOM   3811 HG12 ILE   247      45.960  15.704  33.649  1.00  0.00           H  
ATOM   3812 HG13 ILE   247      47.595  15.008  33.761  1.00  0.00           H  
ATOM   3813  CD1 ILE   247      47.513  17.145  34.088  1.00  0.00           C  
ATOM   3814 HD11 ILE   247      46.930  17.995  33.733  1.00  0.00           H  
ATOM   3815 HD12 ILE   247      47.399  17.052  35.168  1.00  0.00           H  
ATOM   3816 HD13 ILE   247      48.564  17.300  33.846  1.00  0.00           H  
ATOM   3817  C   ILE   247      46.266  16.795  29.670  1.00  0.00           C  
ATOM   3818  O   ILE   247      45.993  15.773  29.036  1.00  0.00           O  
ATOM   3819  N   TYR   248      46.732  17.917  29.121  1.00  0.00           N  
ATOM   3820  H   TYR   248      46.807  18.721  29.728  1.00  0.00           H  
ATOM   3821  CA  TYR   248      47.098  18.074  27.718  1.00  0.00           C  
ATOM   3822  HA  TYR   248      46.606  17.315  27.108  1.00  0.00           H  
ATOM   3823  CB  TYR   248      46.647  19.465  27.231  1.00  0.00           C  
ATOM   3824  HB2 TYR   248      47.078  20.234  27.872  1.00  0.00           H  
ATOM   3825  HB3 TYR   248      47.044  19.570  26.221  1.00  0.00           H  
ATOM   3826  CG  TYR   248      45.139  19.621  27.199  1.00  0.00           C  
ATOM   3827  CD1 TYR   248      44.417  19.195  26.067  1.00  0.00           C  
ATOM   3828  HD1 TYR   248      44.945  18.815  25.192  1.00  0.00           H  
ATOM   3829  CE1 TYR   248      43.014  19.260  26.066  1.00  0.00           C  
ATOM   3830  HE1 TYR   248      42.460  18.988  25.167  1.00  0.00           H  
ATOM   3831  CZ  TYR   248      42.325  19.723  27.204  1.00  0.00           C  
ATOM   3832  OH  TYR   248      40.961  19.671  27.233  1.00  0.00           O  
ATOM   3833  HH  TYR   248      40.582  19.304  26.431  1.00  0.00           H  
ATOM   3834  CE2 TYR   248      43.046  20.187  28.320  1.00  0.00           C  
ATOM   3835  HE2 TYR   248      42.516  20.580  29.188  1.00  0.00           H  
ATOM   3836  CD2 TYR   248      44.451  20.143  28.314  1.00  0.00           C  
ATOM   3837  HD2 TYR   248      45.011  20.513  29.172  1.00  0.00           H  
ATOM   3838  C   TYR   248      48.623  17.888  27.609  1.00  0.00           C  
ATOM   3839  O   TYR   248      49.383  18.748  28.063  1.00  0.00           O  
ATOM   3840  N   GLU   249      49.048  16.740  27.063  1.00  0.00           N  
ATOM   3841  H   GLU   249      48.336  16.088  26.766  1.00  0.00           H  
ATOM   3842  CA  GLU   249      50.452  16.339  26.942  1.00  0.00           C  
ATOM   3843  HA  GLU   249      50.977  16.476  27.887  1.00  0.00           H  
ATOM   3844  CB  GLU   249      50.499  14.837  26.562  1.00  0.00           C  
ATOM   3845  HB2 GLU   249      49.864  14.323  27.284  1.00  0.00           H  
ATOM   3846  HB3 GLU   249      50.053  14.763  25.570  1.00  0.00           H  
ATOM   3847  CG  GLU   249      51.899  14.181  26.548  1.00  0.00           C  
ATOM   3848  HG2 GLU   249      51.792  13.184  26.121  1.00  0.00           H  
ATOM   3849  HG3 GLU   249      52.535  14.786  25.902  1.00  0.00           H  
ATOM   3850  CD  GLU   249      52.532  14.076  27.932  1.00  0.00           C  
ATOM   3851  OE1 GLU   249      52.457  12.983  28.528  1.00  0.00           O  
ATOM   3852  OE2 GLU   249      53.097  15.082  28.404  1.00  0.00           O  
ATOM   3853  C   GLU   249      51.188  17.222  25.928  1.00  0.00           C  
ATOM   3854  O   GLU   249      50.797  17.284  24.760  1.00  0.00           O  
ATOM   3855  N   GLY   250      52.237  17.883  26.406  1.00  0.00           N  
ATOM   3856  H   GLY   250      52.417  17.783  27.395  1.00  0.00           H  
ATOM   3857  CA  GLY   250      53.127  18.723  25.626  1.00  0.00           C  
ATOM   3858  HA2 GLY   250      54.106  18.726  26.105  1.00  0.00           H  
ATOM   3859  HA3 GLY   250      53.214  18.297  24.626  1.00  0.00           H  
ATOM   3860  C   GLY   250      52.625  20.162  25.512  1.00  0.00           C  
ATOM   3861  O   GLY   250      53.384  21.012  25.055  1.00  0.00           O  
ATOM   3862  N   ALA   251      51.386  20.447  25.927  1.00  0.00           N  
ATOM   3863  H   ALA   251      50.834  19.693  26.309  1.00  0.00           H  
ATOM   3864  CA  ALA   251      50.774  21.763  25.818  1.00  0.00           C  
ATOM   3865  HA  ALA   251      50.990  22.188  24.838  1.00  0.00           H  
ATOM   3866  CB  ALA   251      49.255  21.607  25.960  1.00  0.00           C  
ATOM   3867  HB1 ALA   251      49.022  21.191  26.940  1.00  0.00           H  
ATOM   3868  HB2 ALA   251      48.778  22.582  25.857  1.00  0.00           H  
ATOM   3869  HB3 ALA   251      48.884  20.938  25.184  1.00  0.00           H  
ATOM   3870  C   ALA   251      51.313  22.743  26.875  1.00  0.00           C  
ATOM   3871  O   ALA   251      51.671  22.318  27.980  1.00  0.00           O  
ATOM   3872  N   TYR   252      51.352  24.029  26.510  1.00  0.00           N  
ATOM   3873  H   TYR   252      51.091  24.238  25.557  1.00  0.00           H  
ATOM   3874  CA  TYR   252      51.865  25.119  27.345  1.00  0.00           C  
ATOM   3875  HA  TYR   252      52.539  24.736  28.111  1.00  0.00           H  
ATOM   3876  CB  TYR   252      52.652  26.102  26.437  1.00  0.00           C  
ATOM   3877  HB2 TYR   252      51.929  26.382  25.671  1.00  0.00           H  
ATOM   3878  HB3 TYR   252      52.865  26.966  27.066  1.00  0.00           H  
ATOM   3879  CG  TYR   252      53.944  25.626  25.769  1.00  0.00           C  
ATOM   3880  CD1 TYR   252      54.489  24.342  25.990  1.00  0.00           C  
ATOM   3881  HD1 TYR   252      53.976  23.655  26.663  1.00  0.00           H  
ATOM   3882  CE1 TYR   252      55.680  23.945  25.353  1.00  0.00           C  
ATOM   3883  HE1 TYR   252      56.082  22.947  25.526  1.00  0.00           H  
ATOM   3884  CZ  TYR   252      56.350  24.834  24.493  1.00  0.00           C  
ATOM   3885  OH  TYR   252      57.503  24.445  23.877  1.00  0.00           O  
ATOM   3886  HH  TYR   252      57.764  23.549  24.101  1.00  0.00           H  
ATOM   3887  CE2 TYR   252      55.824  26.121  24.276  1.00  0.00           C  
ATOM   3888  HE2 TYR   252      56.341  26.815  23.613  1.00  0.00           H  
ATOM   3889  CD2 TYR   252      54.631  26.513  24.914  1.00  0.00           C  
ATOM   3890  HD2 TYR   252      54.228  27.512  24.749  1.00  0.00           H  
ATOM   3891  C   TYR   252      50.734  25.788  28.169  1.00  0.00           C  
ATOM   3892  O   TYR   252      49.755  25.123  28.509  1.00  0.00           O  
ATOM   3893  N   HID   253      50.916  27.061  28.552  1.00  0.00           N  
ATOM   3894  H   HID   253      51.747  27.518  28.204  1.00  0.00           H  
ATOM   3895  CA  HID   253      50.104  27.763  29.553  1.00  0.00           C  
ATOM   3896  HA  HID   253      49.882  27.102  30.391  1.00  0.00           H  
ATOM   3897  CB  HID   253      50.883  28.986  30.082  1.00  0.00           C  
ATOM   3898  HB2 HID   253      51.894  28.673  30.343  1.00  0.00           H  
ATOM   3899  HB3 HID   253      50.929  29.761  29.317  1.00  0.00           H  
ATOM   3900  CG  HID   253      50.299  29.631  31.315  1.00  0.00           C  
ATOM   3901  ND1 HID   253      49.952  28.916  32.444  1.00  0.00           N  
ATOM   3902  HD1 HID   253      50.052  27.919  32.570  1.00  0.00           H  
ATOM   3903  CE1 HID   253      49.462  29.771  33.336  1.00  0.00           C  
ATOM   3904  HE1 HID   253      49.120  29.343  34.278  1.00  0.00           H  
ATOM   3905  NE2 HID   253      49.478  31.029  32.904  1.00  0.00           N  
ATOM   3906  CD2 HID   253      50.008  30.941  31.613  1.00  0.00           C  
ATOM   3907  HD2 HID   253      50.131  31.842  31.012  1.00  0.00           H  
ATOM   3908  C   HID   253      48.675  28.110  29.089  1.00  0.00           C  
ATOM   3909  O   HID   253      47.719  27.724  29.764  1.00  0.00           O  
ATOM   3910  N   VAL   254      48.532  28.832  27.968  1.00  0.00           N  
ATOM   3911  H   VAL   254      49.362  29.077  27.448  1.00  0.00           H  
ATOM   3912  CA  VAL   254      47.246  29.385  27.527  1.00  0.00           C  
ATOM   3913  HA  VAL   254      46.606  29.555  28.393  1.00  0.00           H  
ATOM   3914  CB  VAL   254      47.410  30.727  26.759  1.00  0.00           C  
ATOM   3915  HB  VAL   254      47.792  30.520  25.759  1.00  0.00           H  
ATOM   3916  CG1 VAL   254      46.057  31.452  26.650  1.00  0.00           C  
ATOM   3917 HG11 VAL   254      45.674  31.660  27.649  1.00  0.00           H  
ATOM   3918 HG12 VAL   254      46.189  32.390  26.110  1.00  0.00           H  
ATOM   3919 HG13 VAL   254      45.348  30.821  26.114  1.00  0.00           H  
ATOM   3920  CG2 VAL   254      48.412  31.679  27.446  1.00  0.00           C  
ATOM   3921 HG21 VAL   254      49.390  31.201  27.500  1.00  0.00           H  
ATOM   3922 HG22 VAL   254      48.490  32.601  26.870  1.00  0.00           H  
ATOM   3923 HG23 VAL   254      48.064  31.908  28.453  1.00  0.00           H  
ATOM   3924  C   VAL   254      46.490  28.312  26.702  1.00  0.00           C  
ATOM   3925  O   VAL   254      46.508  28.344  25.475  1.00  0.00           O  
ATOM   3926  N   LEU   255      45.879  27.335  27.393  1.00  0.00           N  
ATOM   3927  H   LEU   255      45.934  27.413  28.398  1.00  0.00           H  
ATOM   3928  CA  LEU   255      45.214  26.148  26.819  1.00  0.00           C  
ATOM   3929  HA  LEU   255      45.910  25.594  26.190  1.00  0.00           H  
ATOM   3930  CB  LEU   255      44.732  25.223  27.954  1.00  0.00           C  
ATOM   3931  HB2 LEU   255      44.166  25.906  28.588  1.00  0.00           H  
ATOM   3932  HB3 LEU   255      44.064  24.458  27.559  1.00  0.00           H  
ATOM   3933  CG  LEU   255      45.846  24.554  28.785  1.00  0.00           C  
ATOM   3934  HG  LEU   255      46.596  25.302  29.040  1.00  0.00           H  
ATOM   3935  CD1 LEU   255      45.264  23.949  30.077  1.00  0.00           C  
ATOM   3936 HD11 LEU   255      44.513  23.200  29.822  1.00  0.00           H  
ATOM   3937 HD12 LEU   255      46.063  23.481  30.652  1.00  0.00           H  
ATOM   3938 HD13 LEU   255      44.802  24.737  30.672  1.00  0.00           H  
ATOM   3939  CD2 LEU   255      46.626  23.506  27.966  1.00  0.00           C  
ATOM   3940 HD21 LEU   255      47.087  23.988  27.104  1.00  0.00           H  
ATOM   3941 HD22 LEU   255      47.400  23.060  28.589  1.00  0.00           H  
ATOM   3942 HD23 LEU   255      45.942  22.729  27.625  1.00  0.00           H  
ATOM   3943  C   LEU   255      44.036  26.465  25.880  1.00  0.00           C  
ATOM   3944  O   LEU   255      43.775  25.702  24.954  1.00  0.00           O  
ATOM   3945  N   HIE   256      43.348  27.587  26.109  1.00  0.00           N  
ATOM   3946  H   HIE   256      43.511  28.088  26.970  1.00  0.00           H  
ATOM   3947  CA  HIE   256      42.288  28.063  25.220  1.00  0.00           C  
ATOM   3948  HA  HIE   256      41.750  27.220  24.785  1.00  0.00           H  
ATOM   3949  CB  HIE   256      41.288  28.923  26.028  1.00  0.00           C  
ATOM   3950  HB2 HIE   256      40.389  29.118  25.442  1.00  0.00           H  
ATOM   3951  HB3 HIE   256      41.022  28.361  26.923  1.00  0.00           H  
ATOM   3952  CG  HIE   256      41.799  30.267  26.497  1.00  0.00           C  
ATOM   3953  ND1 HIE   256      42.221  30.528  27.792  1.00  0.00           N  
ATOM   3954  CE1 HIE   256      42.579  31.815  27.846  1.00  0.00           C  
ATOM   3955  HE1 HIE   256      42.931  32.178  28.811  1.00  0.00           H  
ATOM   3956  NE2 HIE   256      42.436  32.436  26.680  1.00  0.00           N  
ATOM   3957  HE2 HIE   256      42.637  33.390  26.417  1.00  0.00           H  
ATOM   3958  CD2 HIE   256      41.922  31.463  25.825  1.00  0.00           C  
ATOM   3959  HD2 HIE   256      41.684  31.716  24.791  1.00  0.00           H  
ATOM   3960  C   HIE   256      42.842  28.816  23.993  1.00  0.00           C  
ATOM   3961  O   HIE   256      42.054  29.230  23.143  1.00  0.00           O  
ATOM   3962  N   LYS   257      44.165  29.009  23.931  1.00  0.00           N  
ATOM   3963  H   LYS   257      44.690  28.691  24.733  1.00  0.00           H  
ATOM   3964  CA  LYS   257      44.868  29.752  22.897  1.00  0.00           C  
ATOM   3965  HA  LYS   257      44.253  29.836  22.000  1.00  0.00           H  
ATOM   3966  CB  LYS   257      45.174  31.177  23.422  1.00  0.00           C  
ATOM   3967  HB2 LYS   257      44.464  31.362  24.228  1.00  0.00           H  
ATOM   3968  HB3 LYS   257      46.184  31.140  23.829  1.00  0.00           H  
ATOM   3969  CG  LYS   257      45.080  32.314  22.384  1.00  0.00           C  
ATOM   3970  HG2 LYS   257      45.957  32.944  22.530  1.00  0.00           H  
ATOM   3971  HG3 LYS   257      45.130  31.845  21.401  1.00  0.00           H  
ATOM   3972  CD  LYS   257      43.802  33.180  22.477  1.00  0.00           C  
ATOM   3973  HD2 LYS   257      43.630  33.353  23.539  1.00  0.00           H  
ATOM   3974  HD3 LYS   257      44.040  34.125  21.989  1.00  0.00           H  
ATOM   3975  CE  LYS   257      42.530  32.580  21.841  1.00  0.00           C  
ATOM   3976  HE2 LYS   257      42.561  31.501  21.991  1.00  0.00           H  
ATOM   3977  HE3 LYS   257      41.669  32.995  22.366  1.00  0.00           H  
ATOM   3978  NZ  LYS   257      42.414  32.872  20.401  1.00  0.00           N  
ATOM   3979  HZ1 LYS   257      43.211  32.488  19.914  1.00  0.00           H  
ATOM   3980  HZ2 LYS   257      41.567  32.457  20.040  1.00  0.00           H  
ATOM   3981  HZ3 LYS   257      42.384  33.872  20.261  1.00  0.00           H  
ATOM   3982  C   LYS   257      46.093  28.938  22.422  1.00  0.00           C  
ATOM   3983  O   LYS   257      47.122  29.518  22.075  1.00  0.00           O  
ATOM   3984  N   GLU   258      45.960  27.604  22.444  1.00  0.00           N  
ATOM   3985  H   GLU   258      45.076  27.284  22.814  1.00  0.00           H  
ATOM   3986  CA  GLU   258      46.985  26.605  22.132  1.00  0.00           C  
ATOM   3987  HA  GLU   258      47.983  27.041  22.168  1.00  0.00           H  
ATOM   3988  CB  GLU   258      46.893  25.487  23.201  1.00  0.00           C  
ATOM   3989  HB2 GLU   258      46.070  25.750  23.865  1.00  0.00           H  
ATOM   3990  HB3 GLU   258      46.652  24.563  22.674  1.00  0.00           H  
ATOM   3991  CG  GLU   258      48.181  25.286  24.031  1.00  0.00           C  
ATOM   3992  HG2 GLU   258      48.512  26.244  24.432  1.00  0.00           H  
ATOM   3993  HG3 GLU   258      47.889  24.630  24.851  1.00  0.00           H  
ATOM   3994  CD  GLU   258      49.317  24.644  23.249  1.00  0.00           C  
ATOM   3995  OE1 GLU   258      50.493  24.857  23.608  1.00  0.00           O  
ATOM   3996  OE2 GLU   258      49.023  23.879  22.307  1.00  0.00           O  
ATOM   3997  C   GLU   258      46.844  26.153  20.667  1.00  0.00           C  
ATOM   3998  O   GLU   258      46.211  26.849  19.863  1.00  0.00           O  
ATOM   3999  N   LEU   259      47.439  25.008  20.307  1.00  0.00           N  
ATOM   4000  H   LEU   259      48.111  24.600  20.940  1.00  0.00           H  
ATOM   4001  CA  LEU   259      47.202  24.341  19.017  1.00  0.00           C  
ATOM   4002  HA  LEU   259      47.477  25.000  18.193  1.00  0.00           H  
ATOM   4003  CB  LEU   259      48.064  23.062  18.934  1.00  0.00           C  
ATOM   4004  HB2 LEU   259      47.835  22.576  19.882  1.00  0.00           H  
ATOM   4005  HB3 LEU   259      47.755  22.416  18.112  1.00  0.00           H  
ATOM   4006  CG  LEU   259      49.586  23.321  18.842  1.00  0.00           C  
ATOM   4007  HG  LEU   259      49.883  23.954  19.678  1.00  0.00           H  
ATOM   4008  CD1 LEU   259      50.378  21.999  18.891  1.00  0.00           C  
ATOM   4009 HD11 LEU   259      50.081  21.366  18.055  1.00  0.00           H  
ATOM   4010 HD12 LEU   259      51.445  22.211  18.824  1.00  0.00           H  
ATOM   4011 HD13 LEU   259      50.168  21.484  19.828  1.00  0.00           H  
ATOM   4012  CD2 LEU   259      49.979  24.177  17.620  1.00  0.00           C  
ATOM   4013 HD21 LEU   259      49.481  25.145  17.679  1.00  0.00           H  
ATOM   4014 HD22 LEU   259      51.059  24.324  17.611  1.00  0.00           H  
ATOM   4015 HD23 LEU   259      49.674  23.668  16.706  1.00  0.00           H  
ATOM   4016  C   LEU   259      45.693  24.012  18.861  1.00  0.00           C  
ATOM   4017  O   LEU   259      45.025  23.795  19.884  1.00  0.00           O  
ATOM   4018  N   PRO   260      45.160  24.014  17.613  1.00  0.00           N  
ATOM   4019  CD  PRO   260      45.855  24.339  16.363  1.00  0.00           C  
ATOM   4020  HD2 PRO   260      46.514  23.510  16.107  1.00  0.00           H  
ATOM   4021  HD3 PRO   260      46.448  25.240  16.520  1.00  0.00           H  
ATOM   4022  CG  PRO   260      44.747  24.545  15.335  1.00  0.00           C  
ATOM   4023  HG2 PRO   260      45.087  24.270  14.336  1.00  0.00           H  
ATOM   4024  HG3 PRO   260      44.409  25.581  15.330  1.00  0.00           H  
ATOM   4025  CB  PRO   260      43.647  23.618  15.821  1.00  0.00           C  
ATOM   4026  HB2 PRO   260      43.779  22.588  15.489  1.00  0.00           H  
ATOM   4027  HB3 PRO   260      42.674  23.983  15.490  1.00  0.00           H  
ATOM   4028  CA  PRO   260      43.741  23.690  17.354  1.00  0.00           C  
ATOM   4029  HA  PRO   260      43.156  24.538  17.710  1.00  0.00           H  
ATOM   4030  C   PRO   260      43.233  22.398  18.026  1.00  0.00           C  
ATOM   4031  O   PRO   260      42.147  22.415  18.606  1.00  0.00           O  
ATOM   4032  N   GLU   261      44.053  21.337  17.997  1.00  0.00           N  
ATOM   4033  H   GLU   261      44.867  21.446  17.409  1.00  0.00           H  
ATOM   4034  CA  GLU   261      43.833  20.047  18.642  1.00  0.00           C  
ATOM   4035  HA  GLU   261      42.934  19.582  18.236  1.00  0.00           H  
ATOM   4036  CB  GLU   261      45.035  19.101  18.396  1.00  0.00           C  
ATOM   4037  HB2 GLU   261      45.917  19.643  18.736  1.00  0.00           H  
ATOM   4038  HB3 GLU   261      44.871  18.235  19.037  1.00  0.00           H  
ATOM   4039  CG  GLU   261      45.250  18.629  16.935  1.00  0.00           C  
ATOM   4040  HG2 GLU   261      45.957  17.801  16.988  1.00  0.00           H  
ATOM   4041  HG3 GLU   261      44.280  18.257  16.603  1.00  0.00           H  
ATOM   4042  CD  GLU   261      45.762  19.674  15.942  1.00  0.00           C  
ATOM   4043  OE1 GLU   261      46.153  20.776  16.373  1.00  0.00           O  
ATOM   4044  OE2 GLU   261      45.768  19.363  14.734  1.00  0.00           O  
ATOM   4045  C   GLU   261      43.535  20.161  20.161  1.00  0.00           C  
ATOM   4046  O   GLU   261      42.584  19.536  20.634  1.00  0.00           O  
ATOM   4047  N   VAL   262      44.325  20.965  20.892  1.00  0.00           N  
ATOM   4048  H   VAL   262      45.145  21.339  20.435  1.00  0.00           H  
ATOM   4049  CA  VAL   262      44.131  21.252  22.321  1.00  0.00           C  
ATOM   4050  HA  VAL   262      43.844  20.373  22.897  1.00  0.00           H  
ATOM   4051  CB  VAL   262      45.404  21.867  22.956  1.00  0.00           C  
ATOM   4052  HB  VAL   262      45.750  22.635  22.265  1.00  0.00           H  
ATOM   4053  CG1 VAL   262      45.220  22.482  24.357  1.00  0.00           C  
ATOM   4054 HG11 VAL   262      44.873  21.714  25.049  1.00  0.00           H  
ATOM   4055 HG12 VAL   262      46.171  22.883  24.706  1.00  0.00           H  
ATOM   4056 HG13 VAL   262      44.484  23.285  24.308  1.00  0.00           H  
ATOM   4057  CG2 VAL   262      46.535  20.831  23.003  1.00  0.00           C  
ATOM   4058 HG21 VAL   262      46.768  20.501  21.991  1.00  0.00           H  
ATOM   4059 HG22 VAL   262      47.421  21.280  23.452  1.00  0.00           H  
ATOM   4060 HG23 VAL   262      46.220  19.975  23.600  1.00  0.00           H  
ATOM   4061  C   VAL   262      42.892  22.161  22.523  1.00  0.00           C  
ATOM   4062  O   VAL   262      42.003  21.804  23.295  1.00  0.00           O  
ATOM   4063  N   THR   263      42.818  23.273  21.779  1.00  0.00           N  
ATOM   4064  H   THR   263      43.567  23.426  21.119  1.00  0.00           H  
ATOM   4065  CA  THR   263      41.776  24.303  21.902  1.00  0.00           C  
ATOM   4066  HA  THR   263      41.714  24.680  22.923  1.00  0.00           H  
ATOM   4067  CB  THR   263      42.067  25.494  20.950  1.00  0.00           C  
ATOM   4068  HB  THR   263      42.018  25.103  19.934  1.00  0.00           H  
ATOM   4069  CG2 THR   263      41.101  26.683  21.088  1.00  0.00           C  
ATOM   4070 HG21 THR   263      41.149  27.075  22.104  1.00  0.00           H  
ATOM   4071 HG22 THR   263      41.383  27.465  20.383  1.00  0.00           H  
ATOM   4072 HG23 THR   263      40.084  26.353  20.874  1.00  0.00           H  
ATOM   4073  OG1 THR   263      43.385  25.975  21.170  1.00  0.00           O  
ATOM   4074  HG1 THR   263      43.560  26.711  20.579  1.00  0.00           H  
ATOM   4075  C   THR   263      40.342  23.776  21.634  1.00  0.00           C  
ATOM   4076  O   THR   263      39.435  24.068  22.416  1.00  0.00           O  
ATOM   4077  N   ASN   264      40.153  22.970  20.576  1.00  0.00           N  
ATOM   4078  H   ASN   264      40.941  22.789  19.971  1.00  0.00           H  
ATOM   4079  CA  ASN   264      38.847  22.389  20.215  1.00  0.00           C  
ATOM   4080  HA  ASN   264      38.091  23.174  20.191  1.00  0.00           H  
ATOM   4081  CB  ASN   264      38.908  21.719  18.820  1.00  0.00           C  
ATOM   4082  HB2 ASN   264      39.800  21.093  18.825  1.00  0.00           H  
ATOM   4083  HB3 ASN   264      38.025  21.092  18.695  1.00  0.00           H  
ATOM   4084  CG  ASN   264      38.994  22.685  17.632  1.00  0.00           C  
ATOM   4085  OD1 ASN   264      38.722  23.878  17.746  1.00  0.00           O  
ATOM   4086  ND2 ASN   264      39.343  22.175  16.457  1.00  0.00           N  
ATOM   4087 HD21 ASN   264      39.411  22.777  15.649  1.00  0.00           H  
ATOM   4088 HD22 ASN   264      39.538  21.187  16.376  1.00  0.00           H  
ATOM   4089  C   ASN   264      38.371  21.374  21.268  1.00  0.00           C  
ATOM   4090  O   ASN   264      37.174  21.324  21.556  1.00  0.00           O  
ATOM   4091  N   SER   265      39.313  20.613  21.847  1.00  0.00           N  
ATOM   4092  H   SER   265      40.227  20.601  21.417  1.00  0.00           H  
ATOM   4093  CA  SER   265      39.058  19.701  22.960  1.00  0.00           C  
ATOM   4094  HA  SER   265      38.177  19.093  22.754  1.00  0.00           H  
ATOM   4095  CB  SER   265      40.274  18.761  23.154  1.00  0.00           C  
ATOM   4096  HB2 SER   265      40.536  18.364  22.173  1.00  0.00           H  
ATOM   4097  HB3 SER   265      41.096  19.369  23.530  1.00  0.00           H  
ATOM   4098  OG  SER   265      40.030  17.682  24.054  1.00  0.00           O  
ATOM   4099  HG  SER   265      40.820  17.142  24.127  1.00  0.00           H  
ATOM   4100  C   SER   265      38.658  20.499  24.213  1.00  0.00           C  
ATOM   4101  O   SER   265      37.583  20.243  24.742  1.00  0.00           O  
ATOM   4102  N   VAL   266      39.446  21.516  24.595  1.00  0.00           N  
ATOM   4103  H   VAL   266      40.336  21.602  24.125  1.00  0.00           H  
ATOM   4104  CA  VAL   266      39.157  22.426  25.708  1.00  0.00           C  
ATOM   4105  HA  VAL   266      39.082  21.930  26.676  1.00  0.00           H  
ATOM   4106  CB  VAL   266      40.230  23.562  25.809  1.00  0.00           C  
ATOM   4107  HB  VAL   266      40.469  23.830  24.780  1.00  0.00           H  
ATOM   4108  CG1 VAL   266      39.839  24.834  26.595  1.00  0.00           C  
ATOM   4109 HG11 VAL   266      39.600  24.567  27.624  1.00  0.00           H  
ATOM   4110 HG12 VAL   266      40.671  25.537  26.586  1.00  0.00           H  
ATOM   4111 HG13 VAL   266      38.968  25.296  26.129  1.00  0.00           H  
ATOM   4112  CG2 VAL   266      41.551  23.017  26.373  1.00  0.00           C  
ATOM   4113 HG21 VAL   266      41.930  22.233  25.717  1.00  0.00           H  
ATOM   4114 HG22 VAL   266      42.281  23.824  26.434  1.00  0.00           H  
ATOM   4115 HG23 VAL   266      41.380  22.607  27.368  1.00  0.00           H  
ATOM   4116  C   VAL   266      37.726  23.031  25.661  1.00  0.00           C  
ATOM   4117  O   VAL   266      37.009  22.946  26.658  1.00  0.00           O  
ATOM   4118  N   PHE   267      37.314  23.556  24.495  1.00  0.00           N  
ATOM   4119  H   PHE   267      38.020  23.685  23.784  1.00  0.00           H  
ATOM   4120  CA  PHE   267      35.964  24.084  24.241  1.00  0.00           C  
ATOM   4121  HA  PHE   267      35.711  24.831  24.993  1.00  0.00           H  
ATOM   4122  CB  PHE   267      35.898  24.746  22.845  1.00  0.00           C  
ATOM   4123  HB2 PHE   267      36.446  24.194  22.081  1.00  0.00           H  
ATOM   4124  HB3 PHE   267      34.837  24.758  22.593  1.00  0.00           H  
ATOM   4125  CG  PHE   267      36.380  26.191  22.770  1.00  0.00           C  
ATOM   4126  CD1 PHE   267      37.624  26.586  23.314  1.00  0.00           C  
ATOM   4127  HD1 PHE   267      38.235  25.859  23.848  1.00  0.00           H  
ATOM   4128  CE1 PHE   267      38.068  27.892  23.170  1.00  0.00           C  
ATOM   4129  HE1 PHE   267      39.021  28.191  23.605  1.00  0.00           H  
ATOM   4130  CZ  PHE   267      37.303  28.817  22.475  1.00  0.00           C  
ATOM   4131  HZ  PHE   267      37.658  29.842  22.372  1.00  0.00           H  
ATOM   4132  CE2 PHE   267      36.090  28.443  21.911  1.00  0.00           C  
ATOM   4133  HE2 PHE   267      35.500  29.177  21.361  1.00  0.00           H  
ATOM   4134  CD2 PHE   267      35.628  27.141  22.045  1.00  0.00           C  
ATOM   4135  HD2 PHE   267      34.681  26.849  21.590  1.00  0.00           H  
ATOM   4136  C   PHE   267      34.866  23.036  24.453  1.00  0.00           C  
ATOM   4137  O   PHE   267      33.958  23.266  25.250  1.00  0.00           O  
ATOM   4138  N   HID   268      35.002  21.877  23.796  1.00  0.00           N  
ATOM   4139  H   HID   268      35.740  21.812  23.110  1.00  0.00           H  
ATOM   4140  CA  HID   268      34.103  20.732  23.959  1.00  0.00           C  
ATOM   4141  HA  HID   268      33.083  21.008  23.691  1.00  0.00           H  
ATOM   4142  CB  HID   268      34.565  19.586  23.029  1.00  0.00           C  
ATOM   4143  HB2 HID   268      34.625  19.933  21.997  1.00  0.00           H  
ATOM   4144  HB3 HID   268      35.552  19.268  23.362  1.00  0.00           H  
ATOM   4145  CG  HID   268      33.691  18.349  23.020  1.00  0.00           C  
ATOM   4146  ND1 HID   268      33.865  17.271  23.880  1.00  0.00           N  
ATOM   4147  HD1 HID   268      34.568  17.184  24.600  1.00  0.00           H  
ATOM   4148  CE1 HID   268      32.933  16.367  23.583  1.00  0.00           C  
ATOM   4149  HE1 HID   268      32.934  15.462  24.190  1.00  0.00           H  
ATOM   4150  NE2 HID   268      32.150  16.741  22.575  1.00  0.00           N  
ATOM   4151  CD2 HID   268      32.631  18.002  22.212  1.00  0.00           C  
ATOM   4152  HD2 HID   268      32.163  18.549  21.393  1.00  0.00           H  
ATOM   4153  C   HID   268      34.015  20.250  25.419  1.00  0.00           C  
ATOM   4154  O   HID   268      32.912  20.005  25.908  1.00  0.00           O  
ATOM   4155  N   GLU   269      35.158  20.159  26.110  1.00  0.00           N  
ATOM   4156  H   GLU   269      36.029  20.231  25.603  1.00  0.00           H  
ATOM   4157  CA  GLU   269      35.198  19.694  27.488  1.00  0.00           C  
ATOM   4158  HA  GLU   269      34.491  18.872  27.601  1.00  0.00           H  
ATOM   4159  CB  GLU   269      36.594  19.202  27.905  1.00  0.00           C  
ATOM   4160  HB2 GLU   269      37.272  20.048  27.796  1.00  0.00           H  
ATOM   4161  HB3 GLU   269      36.529  18.922  28.956  1.00  0.00           H  
ATOM   4162  CG  GLU   269      37.130  18.002  27.083  1.00  0.00           C  
ATOM   4163  HG2 GLU   269      37.348  18.408  26.095  1.00  0.00           H  
ATOM   4164  HG3 GLU   269      38.056  17.673  27.553  1.00  0.00           H  
ATOM   4165  CD  GLU   269      36.178  16.814  26.946  1.00  0.00           C  
ATOM   4166  OE1 GLU   269      36.123  15.992  27.883  1.00  0.00           O  
ATOM   4167  OE2 GLU   269      35.521  16.709  25.889  1.00  0.00           O  
ATOM   4168  C   GLU   269      34.526  20.650  28.494  1.00  0.00           C  
ATOM   4169  O   GLU   269      33.814  20.175  29.381  1.00  0.00           O  
ATOM   4170  N   ILE   270      34.674  21.967  28.296  1.00  0.00           N  
ATOM   4171  H   ILE   270      35.404  22.269  27.667  1.00  0.00           H  
ATOM   4172  CA  ILE   270      33.917  22.991  29.025  1.00  0.00           C  
ATOM   4173  HA  ILE   270      33.880  22.796  30.097  1.00  0.00           H  
ATOM   4174  CB  ILE   270      34.508  24.415  28.775  1.00  0.00           C  
ATOM   4175  HB  ILE   270      34.663  24.504  27.700  1.00  0.00           H  
ATOM   4176  CG2 ILE   270      33.626  25.587  29.267  1.00  0.00           C  
ATOM   4177 HG21 ILE   270      33.471  25.499  30.342  1.00  0.00           H  
ATOM   4178 HG22 ILE   270      34.122  26.533  29.048  1.00  0.00           H  
ATOM   4179 HG23 ILE   270      32.663  25.556  28.757  1.00  0.00           H  
ATOM   4180  CG1 ILE   270      35.920  24.505  29.407  1.00  0.00           C  
ATOM   4181 HG12 ILE   270      35.778  24.541  30.487  1.00  0.00           H  
ATOM   4182 HG13 ILE   270      36.442  23.586  29.140  1.00  0.00           H  
ATOM   4183  CD1 ILE   270      36.753  25.715  28.960  1.00  0.00           C  
ATOM   4184 HD11 ILE   270      36.231  26.634  29.227  1.00  0.00           H  
ATOM   4185 HD12 ILE   270      37.723  25.691  29.455  1.00  0.00           H  
ATOM   4186 HD13 ILE   270      36.895  25.680  27.880  1.00  0.00           H  
ATOM   4187  C   ILE   270      32.413  22.927  28.688  1.00  0.00           C  
ATOM   4188  O   ILE   270      31.589  22.944  29.603  1.00  0.00           O  
ATOM   4189  N   ASN   271      32.094  22.779  27.392  1.00  0.00           N  
ATOM   4190  H   ASN   271      32.858  22.877  26.739  1.00  0.00           H  
ATOM   4191  CA  ASN   271      30.741  22.611  26.856  1.00  0.00           C  
ATOM   4192  HA  ASN   271      30.131  23.480  27.102  1.00  0.00           H  
ATOM   4193  CB  ASN   271      30.796  22.466  25.314  1.00  0.00           C  
ATOM   4194  HB2 ASN   271      31.442  23.279  24.982  1.00  0.00           H  
ATOM   4195  HB3 ASN   271      31.247  21.511  25.045  1.00  0.00           H  
ATOM   4196  CG  ASN   271      29.452  22.589  24.599  1.00  0.00           C  
ATOM   4197  OD1 ASN   271      28.588  21.727  24.725  1.00  0.00           O  
ATOM   4198  ND2 ASN   271      29.283  23.625  23.785  1.00  0.00           N  
ATOM   4199 HD21 ASN   271      28.407  23.740  23.294  1.00  0.00           H  
ATOM   4200 HD22 ASN   271      30.030  24.293  23.660  1.00  0.00           H  
ATOM   4201  C   ASN   271      29.989  21.443  27.531  1.00  0.00           C  
ATOM   4202  O   ASN   271      28.917  21.682  28.085  1.00  0.00           O  
ATOM   4203  N   MET   272      30.578  20.233  27.537  1.00  0.00           N  
ATOM   4204  H   MET   272      31.419  20.137  26.986  1.00  0.00           H  
ATOM   4205  CA  MET   272      30.036  19.035  28.199  1.00  0.00           C  
ATOM   4206  HA  MET   272      29.038  18.828  27.812  1.00  0.00           H  
ATOM   4207  CB  MET   272      30.929  17.801  27.945  1.00  0.00           C  
ATOM   4208  HB2 MET   272      31.935  18.083  28.256  1.00  0.00           H  
ATOM   4209  HB3 MET   272      30.554  17.013  28.598  1.00  0.00           H  
ATOM   4210  CG  MET   272      30.966  17.289  26.494  1.00  0.00           C  
ATOM   4211  HG2 MET   272      31.356  18.106  25.886  1.00  0.00           H  
ATOM   4212  HG3 MET   272      31.668  16.456  26.476  1.00  0.00           H  
ATOM   4213  SD  MET   272      29.373  16.742  25.809  1.00  0.00           S  
ATOM   4214  CE  MET   272      28.943  18.199  24.814  1.00  0.00           C  
ATOM   4215  HE1 MET   272      29.714  18.367  24.062  1.00  0.00           H  
ATOM   4216  HE2 MET   272      27.985  18.033  24.320  1.00  0.00           H  
ATOM   4217  HE3 MET   272      28.870  19.073  25.461  1.00  0.00           H  
ATOM   4218  C   MET   272      29.821  19.254  29.713  1.00  0.00           C  
ATOM   4219  O   MET   272      28.704  19.052  30.187  1.00  0.00           O  
ATOM   4220  N   TRP   273      30.868  19.679  30.440  1.00  0.00           N  
ATOM   4221  H   TRP   273      31.733  19.842  29.945  1.00  0.00           H  
ATOM   4222  CA  TRP   273      30.873  19.786  31.908  1.00  0.00           C  
ATOM   4223  HA  TRP   273      30.560  18.846  32.361  1.00  0.00           H  
ATOM   4224  CB  TRP   273      32.301  20.108  32.380  1.00  0.00           C  
ATOM   4225  HB2 TRP   273      32.937  19.370  31.892  1.00  0.00           H  
ATOM   4226  HB3 TRP   273      32.636  21.110  32.111  1.00  0.00           H  
ATOM   4227  CG  TRP   273      32.526  19.962  33.851  1.00  0.00           C  
ATOM   4228  CD1 TRP   273      32.835  18.800  34.471  1.00  0.00           C  
ATOM   4229  HD1 TRP   273      33.000  17.923  33.844  1.00  0.00           H  
ATOM   4230  NE1 TRP   273      32.873  19.002  35.834  1.00  0.00           N  
ATOM   4231  HE1 TRP   273      33.075  18.263  36.491  1.00  0.00           H  
ATOM   4232  CE2 TRP   273      32.585  20.308  36.163  1.00  0.00           C  
ATOM   4233  CZ2 TRP   273      32.476  20.986  37.385  1.00  0.00           C  
ATOM   4234  HZ2 TRP   273      32.641  20.401  38.290  1.00  0.00           H  
ATOM   4235  CH2 TRP   273      32.166  22.356  37.381  1.00  0.00           C  
ATOM   4236  HH2 TRP   273      32.085  22.912  38.315  1.00  0.00           H  
ATOM   4237  CZ3 TRP   273      31.954  23.031  36.164  1.00  0.00           C  
ATOM   4238  HZ3 TRP   273      31.717  24.094  36.129  1.00  0.00           H  
ATOM   4239  CE3 TRP   273      32.045  22.333  34.943  1.00  0.00           C  
ATOM   4240  HE3 TRP   273      31.844  22.918  34.045  1.00  0.00           H  
ATOM   4241  CD2 TRP   273      32.365  20.954  34.909  1.00  0.00           C  
ATOM   4242  C   TRP   273      29.823  20.774  32.452  1.00  0.00           C  
ATOM   4243  O   TRP   273      29.093  20.424  33.385  1.00  0.00           O  
ATOM   4244  N   VAL   274      29.734  21.957  31.826  1.00  0.00           N  
ATOM   4245  H   VAL   274      30.435  22.163  31.128  1.00  0.00           H  
ATOM   4246  CA  VAL   274      28.748  22.989  32.144  1.00  0.00           C  
ATOM   4247  HA  VAL   274      28.630  23.141  33.217  1.00  0.00           H  
ATOM   4248  CB  VAL   274      29.129  24.350  31.488  1.00  0.00           C  
ATOM   4249  HB  VAL   274      29.343  24.142  30.440  1.00  0.00           H  
ATOM   4250  CG1 VAL   274      28.051  25.446  31.583  1.00  0.00           C  
ATOM   4251 HG11 VAL   274      27.836  25.655  32.631  1.00  0.00           H  
ATOM   4252 HG12 VAL   274      28.411  26.353  31.098  1.00  0.00           H  
ATOM   4253 HG13 VAL   274      27.141  25.106  31.087  1.00  0.00           H  
ATOM   4254  CG2 VAL   274      30.445  24.895  32.081  1.00  0.00           C  
ATOM   4255 HG21 VAL   274      31.248  24.181  31.900  1.00  0.00           H  
ATOM   4256 HG22 VAL   274      30.691  25.846  31.608  1.00  0.00           H  
ATOM   4257 HG23 VAL   274      30.326  25.044  33.154  1.00  0.00           H  
ATOM   4258  C   VAL   274      27.318  22.553  31.720  1.00  0.00           C  
ATOM   4259  O   VAL   274      26.375  22.772  32.483  1.00  0.00           O  
ATOM   4260  N   SER   275      27.163  21.903  30.553  1.00  0.00           N  
ATOM   4261  H   SER   275      27.973  21.780  29.962  1.00  0.00           H  
ATOM   4262  CA  SER   275      25.861  21.430  30.059  1.00  0.00           C  
ATOM   4263  HA  SER   275      25.137  22.244  30.105  1.00  0.00           H  
ATOM   4264  CB  SER   275      25.963  20.944  28.601  1.00  0.00           C  
ATOM   4265  HB2 SER   275      26.759  20.202  28.533  1.00  0.00           H  
ATOM   4266  HB3 SER   275      25.015  20.487  28.316  1.00  0.00           H  
ATOM   4267  OG  SER   275      26.247  22.021  27.730  1.00  0.00           O  
ATOM   4268  HG  SER   275      26.306  21.696  26.828  1.00  0.00           H  
ATOM   4269  C   SER   275      25.241  20.316  30.918  1.00  0.00           C  
ATOM   4270  O   SER   275      24.025  20.295  31.102  1.00  0.00           O  
ATOM   4271  N   GLN   276      26.078  19.414  31.443  1.00  0.00           N  
ATOM   4272  H   GLN   276      27.050  19.463  31.173  1.00  0.00           H  
ATOM   4273  CA  GLN   276      25.669  18.363  32.372  1.00  0.00           C  
ATOM   4274  HA  GLN   276      24.877  17.752  31.938  1.00  0.00           H  
ATOM   4275  CB  GLN   276      26.887  17.459  32.664  1.00  0.00           C  
ATOM   4276  HB2 GLN   276      27.722  18.124  32.886  1.00  0.00           H  
ATOM   4277  HB3 GLN   276      26.638  16.879  33.553  1.00  0.00           H  
ATOM   4278  CG  GLN   276      27.281  16.504  31.522  1.00  0.00           C  
ATOM   4279  HG2 GLN   276      26.560  15.687  31.481  1.00  0.00           H  
ATOM   4280  HG3 GLN   276      27.254  17.059  30.584  1.00  0.00           H  
ATOM   4281  CD  GLN   276      28.684  15.911  31.700  1.00  0.00           C  
ATOM   4282  OE1 GLN   276      29.373  16.156  32.691  1.00  0.00           O  
ATOM   4283  NE2 GLN   276      29.127  15.112  30.738  1.00  0.00           N  
ATOM   4284 HE21 GLN   276      30.045  14.698  30.812  1.00  0.00           H  
ATOM   4285 HE22 GLN   276      28.543  14.921  29.936  1.00  0.00           H  
ATOM   4286  C   GLN   276      25.139  18.910  33.711  1.00  0.00           C  
ATOM   4287  O   GLN   276      24.228  18.324  34.296  1.00  0.00           O  
ATOM   4288  N   ARG   277      25.744  20.010  34.173  1.00  0.00           N  
ATOM   4289  H   ARG   277      26.525  20.342  33.626  1.00  0.00           H  
ATOM   4290  CA  ARG   277      25.478  20.650  35.461  1.00  0.00           C  
ATOM   4291  HA  ARG   277      24.943  19.972  36.126  1.00  0.00           H  
ATOM   4292  CB  ARG   277      26.831  21.019  36.114  1.00  0.00           C  
ATOM   4293  HB2 ARG   277      27.438  21.558  35.386  1.00  0.00           H  
ATOM   4294  HB3 ARG   277      26.643  21.660  36.975  1.00  0.00           H  
ATOM   4295  CG  ARG   277      27.581  19.750  36.571  1.00  0.00           C  
ATOM   4296  HG2 ARG   277      27.046  19.369  37.441  1.00  0.00           H  
ATOM   4297  HG3 ARG   277      27.503  19.032  35.755  1.00  0.00           H  
ATOM   4298  CD  ARG   277      29.061  19.959  36.930  1.00  0.00           C  
ATOM   4299  HD2 ARG   277      29.561  20.478  36.112  1.00  0.00           H  
ATOM   4300  HD3 ARG   277      29.131  20.559  37.837  1.00  0.00           H  
ATOM   4301  NE  ARG   277      29.741  18.674  37.160  1.00  0.00           N  
ATOM   4302  HE  ARG   277      30.017  18.523  38.120  1.00  0.00           H  
ATOM   4303  CZ  ARG   277      30.032  17.732  36.257  1.00  0.00           C  
ATOM   4304  NH1 ARG   277      29.698  17.882  34.971  1.00  0.00           N  
ATOM   4305 HH11 ARG   277      29.218  18.719  34.671  1.00  0.00           H  
ATOM   4306 HH12 ARG   277      29.927  17.158  34.305  1.00  0.00           H  
ATOM   4307  NH2 ARG   277      30.649  16.628  36.675  1.00  0.00           N  
ATOM   4308 HH21 ARG   277      30.883  16.523  37.652  1.00  0.00           H  
ATOM   4309 HH22 ARG   277      30.880  15.901  36.013  1.00  0.00           H  
ATOM   4310  C   ARG   277      24.470  21.814  35.336  1.00  0.00           C  
ATOM   4311  O   ARG   277      24.328  22.593  36.278  1.00  0.00           O  
ATOM   4312  N   THR   278      23.739  21.876  34.217  1.00  0.00           N  
ATOM   4313  H   THR   278      24.034  21.271  33.464  1.00  0.00           H  
ATOM   4314  CA  THR   278      22.602  22.764  33.987  1.00  0.00           C  
ATOM   4315  HA  THR   278      22.295  23.209  34.934  1.00  0.00           H  
ATOM   4316  CB  THR   278      22.981  23.907  33.000  1.00  0.00           C  
ATOM   4317  HB  THR   278      22.060  24.398  32.685  1.00  0.00           H  
ATOM   4318  CG2 THR   278      23.921  24.942  33.631  1.00  0.00           C  
ATOM   4319 HG21 THR   278      24.842  24.452  33.946  1.00  0.00           H  
ATOM   4320 HG22 THR   278      24.153  25.716  32.900  1.00  0.00           H  
ATOM   4321 HG23 THR   278      23.436  25.394  34.496  1.00  0.00           H  
ATOM   4322  OG1 THR   278      23.647  23.412  31.853  1.00  0.00           O  
ATOM   4323  HG1 THR   278      23.864  24.142  31.269  1.00  0.00           H  
ATOM   4324  C   THR   278      21.410  21.938  33.438  1.00  0.00           C  
ATOM   4325  O   THR   278      21.575  20.757  33.116  1.00  0.00           O  
ATOM   4326  N   ALA   279      20.210  22.538  33.412  1.00  0.00           N  
ATOM   4327  H   ALA   279      20.180  23.497  33.729  1.00  0.00           H  
ATOM   4328  CA  ALA   279      18.954  21.902  33.004  1.00  0.00           C  
ATOM   4329  HA  ALA   279      19.146  21.002  32.420  1.00  0.00           H  
ATOM   4330  CB  ALA   279      18.157  21.513  34.260  1.00  0.00           C  
ATOM   4331  HB1 ALA   279      17.949  22.406  34.850  1.00  0.00           H  
ATOM   4332  HB2 ALA   279      17.217  21.046  33.964  1.00  0.00           H  
ATOM   4333  HB3 ALA   279      18.739  20.811  34.857  1.00  0.00           H  
ATOM   4334  C   ALA   279      18.142  22.858  32.109  1.00  0.00           C  
ATOM   4335  O   ALA   279      18.310  24.075  32.212  1.00  0.00           O  
ATOM   4336  N   NME   280      17.267  22.290  31.266  1.00  0.00           N  
ATOM   4337  H   NME   280      17.227  21.281  31.277  1.00  0.00           H  
ATOM   4338  CH3 NME   280      16.381  23.010  30.347  1.00  0.00           C  
ATOM   4339 HH31 NME   280      16.541  24.083  30.452  1.00  0.00           H  
ATOM   4340 HH32 NME   280      16.598  22.710  29.322  1.00  0.00           H  
ATOM   4341 HH33 NME   280      15.343  22.774  30.582  1.00  0.00           H  
TER    4342      NME   280 
ATOM   4342  C20 2AG   281      58.666  38.622  44.699  1.00  0.00           C  
ATOM   4343  H29 2AG   281      58.108  39.559  44.715  1.00  0.00           H  
ATOM   4344  H30 2AG   281      59.727  38.874  44.705  1.00  0.00           H  
ATOM   4345  H31 2AG   281      58.445  38.092  45.626  1.00  0.00           H  
ATOM   4346  C19 2AG   281      58.299  37.786  43.465  1.00  0.00           C  
ATOM   4347  H27 2AG   281      58.496  38.375  42.568  1.00  0.00           H  
ATOM   4348  H28 2AG   281      57.228  37.581  43.470  1.00  0.00           H  
ATOM   4349  C18 2AG   281      59.050  36.447  43.386  1.00  0.00           C  
ATOM   4350  H25 2AG   281      58.762  35.818  44.230  1.00  0.00           H  
ATOM   4351  H26 2AG   281      60.123  36.621  43.487  1.00  0.00           H  
ATOM   4352  C17 2AG   281      58.777  35.708  42.062  1.00  0.00           C  
ATOM   4353  H23 2AG   281      59.094  36.344  41.233  1.00  0.00           H  
ATOM   4354  H24 2AG   281      57.704  35.564  41.928  1.00  0.00           H  
ATOM   4355  C16 2AG   281      59.498  34.354  41.945  1.00  0.00           C  
ATOM   4356  H21 2AG   281      60.558  34.468  42.174  1.00  0.00           H  
ATOM   4357  H22 2AG   281      59.471  34.040  40.902  1.00  0.00           H  
ATOM   4358  C15 2AG   281      58.905  33.250  42.810  1.00  0.00           C  
ATOM   4359  H20 2AG   281      59.121  33.333  43.866  1.00  0.00           H  
ATOM   4360  C14 2AG   281      58.171  32.201  42.390  1.00  0.00           C  
ATOM   4361  H19 2AG   281      57.849  31.478  43.126  1.00  0.00           H  
ATOM   4362  C13 2AG   281      57.709  31.934  40.964  1.00  0.00           C  
ATOM   4363  H17 2AG   281      58.398  31.219  40.516  1.00  0.00           H  
ATOM   4364  H18 2AG   281      57.785  32.819  40.333  1.00  0.00           H  
ATOM   4365  C12 2AG   281      56.303  31.374  40.836  1.00  0.00           C  
ATOM   4366  H16 2AG   281      56.231  30.374  40.432  1.00  0.00           H  
ATOM   4367  C11 2AG   281      55.159  32.022  41.135  1.00  0.00           C  
ATOM   4368  H15 2AG   281      54.217  31.519  40.961  1.00  0.00           H  
ATOM   4369  C10 2AG   281      55.041  33.429  41.702  1.00  0.00           C  
ATOM   4370  H13 2AG   281      56.026  33.797  41.986  1.00  0.00           H  
ATOM   4371  H14 2AG   281      54.474  33.355  42.630  1.00  0.00           H  
ATOM   4372  C9  2AG   281      54.423  34.519  40.833  1.00  0.00           C  
ATOM   4373  H12 2AG   281      54.038  35.347  41.411  1.00  0.00           H  
ATOM   4374  C8  2AG   281      54.268  34.605  39.495  1.00  0.00           C  
ATOM   4375  H11 2AG   281      53.769  35.487  39.123  1.00  0.00           H  
ATOM   4376  C7  2AG   281      54.717  33.645  38.401  1.00  0.00           C  
ATOM   4377  H9  2AG   281      55.514  33.014  38.786  1.00  0.00           H  
ATOM   4378  H10 2AG   281      55.186  34.197  37.587  1.00  0.00           H  
ATOM   4379  C6  2AG   281      53.647  32.711  37.845  1.00  0.00           C  
ATOM   4380  H8  2AG   281      53.948  31.675  37.761  1.00  0.00           H  
ATOM   4381  C5  2AG   281      52.394  33.030  37.464  1.00  0.00           C  
ATOM   4382  H7  2AG   281      51.751  32.236  37.106  1.00  0.00           H  
ATOM   4383  C4  2AG   281      51.778  34.418  37.476  1.00  0.00           C  
ATOM   4384  H5  2AG   281      52.529  35.184  37.279  1.00  0.00           H  
ATOM   4385  H6  2AG   281      51.435  34.584  38.498  1.00  0.00           H  
ATOM   4386  C3  2AG   281      50.574  34.607  36.541  1.00  0.00           C  
ATOM   4387  H3  2AG   281      50.119  35.572  36.764  1.00  0.00           H  
ATOM   4388  H4  2AG   281      49.811  33.866  36.784  1.00  0.00           H  
ATOM   4389  C2  2AG   281      50.938  34.524  35.038  1.00  0.00           C  
ATOM   4390  H1  2AG   281      51.307  33.526  34.804  1.00  0.00           H  
ATOM   4391  H2  2AG   281      51.751  35.215  34.821  1.00  0.00           H  
ATOM   4392  C1  2AG   281      49.794  34.846  34.070  1.00  0.00           C  
ATOM   4393  O1  2AG   281      48.664  35.152  34.461  1.00  0.00           O  
ATOM   4394  O2  2AG   281      50.190  34.767  32.782  1.00  0.00           O  
ATOM   4395  C22 2AG   281      49.310  35.115  31.704  1.00  0.00           C  
ATOM   4396  C23 2AG   281      50.137  35.451  30.441  1.00  0.00           C  
ATOM   4397  O3  2AG   281      50.903  36.637  30.606  1.00  0.00           O  
ATOM   4398  H37 2AG   281      51.119  37.007  29.730  1.00  0.00           H  
ATOM   4399  H35 2AG   281      50.795  34.621  30.177  1.00  0.00           H  
ATOM   4400  H36 2AG   281      49.467  35.601  29.593  1.00  0.00           H  
ATOM   4401  H34 2AG   281      48.764  36.016  31.984  1.00  0.00           H  
ATOM   4402  C21 2AG   281      48.264  34.003  31.439  1.00  0.00           C  
ATOM   4403  H32 2AG   281      48.624  33.275  30.715  1.00  0.00           H  
ATOM   4404  H33 2AG   281      48.023  33.450  32.347  1.00  0.00           H  
ATOM   4405  O4  2AG   281      47.061  34.557  30.956  1.00  0.00           O  
ATOM   4406  H38 2AG   281      46.455  33.821  30.767  1.00  0.00           H  
TER    4407      2AG   281 
ATOM   4407 Na+  Na+   282      37.332  58.091  39.966  1.00  0.00          NA  
TER    4408      Na+   282 
ATOM   4408 Na+  Na+   283      24.280  55.176  27.348  1.00  0.00          NA  
TER    4409      Na+   283 
ATOM   4409 Na+  Na+   284      20.266  26.614  22.739  1.00  0.00          NA  
TER    4410      Na+   284 
ATOM   4410  O   WAT   285      80.279  64.236  63.045  1.00  0.00           O  
ATOM   4411  H1  WAT   285      79.503  63.756  63.334  1.00  0.00           H  
ATOM   4412  H2  WAT   285      80.930  63.557  62.870  1.00  0.00           H  
TER    4413      WAT   285 
ATOM   4413  O   WAT   286      74.295  64.548  63.922  1.00  0.00           O  
ATOM   4414  H1  WAT   286      73.464  64.293  64.322  1.00  0.00           H  
ATOM   4415  H2  WAT   286      74.903  64.619  64.658  1.00  0.00           H  
TER    4416      WAT   286 
ATOM   4416  O   WAT   287      72.704  59.508  57.706  1.00  0.00           O  
ATOM   4417  H1  WAT   287      71.816  59.850  57.604  1.00  0.00           H  
ATOM   4418  H2  WAT   287      72.988  59.308  56.814  1.00  0.00           H  
TER    4419      WAT   287 
ATOM   4419  O   WAT   288      70.668  62.109  63.590  1.00  0.00           O  
ATOM   4420  H1  WAT   288      71.239  61.341  63.591  1.00  0.00           H  
ATOM   4421  H2  WAT   288      70.668  62.408  62.681  1.00  0.00           H  
TER    4422      WAT   288 
ATOM   4422  O   WAT   289      79.719  66.912  63.052  1.00  0.00           O  
ATOM   4423  H1  WAT   289      79.650  65.971  62.890  1.00  0.00           H  
ATOM   4424  H2  WAT   289      80.481  67.002  63.624  1.00  0.00           H  
TER    4425      WAT   289 
ATOM   4425  O   WAT   290      71.910  57.517  65.377  1.00  0.00           O  
ATOM   4426  H1  WAT   290      71.730  56.620  65.657  1.00  0.00           H  
ATOM   4427  H2  WAT   290      71.508  58.064  66.052  1.00  0.00           H  
TER    4428      WAT   290 
ATOM   4428  O   WAT   291      80.750  59.719  63.278  1.00  0.00           O  
ATOM   4429  H1  WAT   291      81.126  58.846  63.166  1.00  0.00           H  
ATOM   4430  H2  WAT   291      80.652  60.055  62.387  1.00  0.00           H  
TER    4431      WAT   291 
ATOM   4431  O   WAT   292      74.880  58.091  58.740  1.00  0.00           O  
ATOM   4432  H1  WAT   292      74.987  58.992  59.047  1.00  0.00           H  
ATOM   4433  H2  WAT   292      73.970  58.043  58.450  1.00  0.00           H  
TER    4434      WAT   292 
ATOM   4434  O   WAT   293      72.529  60.013  63.985  1.00  0.00           O  
ATOM   4435  H1  WAT   293      73.210  60.277  64.604  1.00  0.00           H  
ATOM   4436  H2  WAT   293      72.214  59.173  64.319  1.00  0.00           H  
TER    4437      WAT   293 
ATOM   4437  O   WAT   294      76.721  61.060  63.073  1.00  0.00           O  
ATOM   4438  H1  WAT   294      77.229  61.558  63.713  1.00  0.00           H  
ATOM   4439  H2  WAT   294      77.253  60.284  62.897  1.00  0.00           H  
TER    4440      WAT   294 
ATOM   4440  O   WAT   295      75.005  55.700  67.339  1.00  0.00           O  
ATOM   4441  H1  WAT   295      75.007  56.217  66.534  1.00  0.00           H  
ATOM   4442  H2  WAT   295      74.175  55.223  67.316  1.00  0.00           H  
TER    4443      WAT   295 
ATOM   4443  O   WAT   296      81.392  65.812  58.838  1.00  0.00           O  
ATOM   4444  H1  WAT   296      80.774  66.277  58.274  1.00  0.00           H  
ATOM   4445  H2  WAT   296      81.904  66.505  59.255  1.00  0.00           H  
TER    4446      WAT   296 
ATOM   4446  O   WAT   297      76.255  65.339  65.516  1.00  0.00           O  
ATOM   4447  H1  WAT   297      75.922  65.966  66.158  1.00  0.00           H  
ATOM   4448  H2  WAT   297      76.432  65.866  64.737  1.00  0.00           H  
TER    4449      WAT   297 
ATOM   4449  O   WAT   298      74.686  57.411  65.346  1.00  0.00           O  
ATOM   4450  H1  WAT   298      75.028  58.255  65.051  1.00  0.00           H  
ATOM   4451  H2  WAT   298      73.748  57.559  65.463  1.00  0.00           H  
TER    4452      WAT   298 
ATOM   4452  O   WAT   299      75.467  67.307  67.331  1.00  0.00           O  
ATOM   4453  H1  WAT   299      76.084  67.983  67.050  1.00  0.00           H  
ATOM   4454  H2  WAT   299      74.606  67.716  67.240  1.00  0.00           H  
TER    4455      WAT   299 
ATOM   4455  O   WAT   300      70.760  66.497  56.212  1.00  0.00           O  
ATOM   4456  H1  WAT   300      70.383  66.986  55.480  1.00  0.00           H  
ATOM   4457  H2  WAT   300      71.018  67.170  56.843  1.00  0.00           H  
TER    4458      WAT   300 
ATOM   4458  O   WAT   301      78.369  54.899  61.671  1.00  0.00           O  
ATOM   4459  H1  WAT   301      78.677  54.344  60.954  1.00  0.00           H  
ATOM   4460  H2  WAT   301      77.439  55.034  61.488  1.00  0.00           H  
TER    4461      WAT   301 
ATOM   4461  O   WAT   302      80.757  62.964  58.407  1.00  0.00           O  
ATOM   4462  H1  WAT   302      79.830  62.898  58.635  1.00  0.00           H  
ATOM   4463  H2  WAT   302      80.910  63.902  58.292  1.00  0.00           H  
TER    4464      WAT   302 
ATOM   4464  O   WAT   303      80.744  59.236  55.403  1.00  0.00           O  
ATOM   4465  H1  WAT   303      79.805  59.397  55.489  1.00  0.00           H  
ATOM   4466  H2  WAT   303      81.063  59.954  54.857  1.00  0.00           H  
TER    4467      WAT   303 
ATOM   4467  O   WAT   304      76.363  63.490  61.189  1.00  0.00           O  
ATOM   4468  H1  WAT   304      75.959  62.778  60.693  1.00  0.00           H  
ATOM   4469  H2  WAT   304      76.449  63.146  62.077  1.00  0.00           H  
TER    4470      WAT   304 
ATOM   4470  O   WAT   305      76.831  67.177  63.352  1.00  0.00           O  
ATOM   4471  H1  WAT   305      76.534  66.572  62.673  1.00  0.00           H  
ATOM   4472  H2  WAT   305      77.781  67.215  63.241  1.00  0.00           H  
TER    4473      WAT   305 
ATOM   4473  O   WAT   306      75.076  60.265  64.968  1.00  0.00           O  
ATOM   4474  H1  WAT   306      75.627  60.374  64.194  1.00  0.00           H  
ATOM   4475  H2  WAT   306      75.590  60.639  65.684  1.00  0.00           H  
TER    4476      WAT   306 
ATOM   4476  O   WAT   307      73.063  62.385  58.689  1.00  0.00           O  
ATOM   4477  H1  WAT   307      72.943  63.111  58.077  1.00  0.00           H  
ATOM   4478  H2  WAT   307      72.753  61.615  58.212  1.00  0.00           H  
TER    4479      WAT   307 
ATOM   4479  O   WAT   308      70.702  65.556  64.496  1.00  0.00           O  
ATOM   4480  H1  WAT   308      70.780  65.691  63.552  1.00  0.00           H  
ATOM   4481  H2  WAT   308      71.316  64.848  64.689  1.00  0.00           H  
TER    4482      WAT   308 
ATOM   4482  O   WAT   309      71.947  67.256  60.907  1.00  0.00           O  
ATOM   4483  H1  WAT   309      71.540  67.398  60.052  1.00  0.00           H  
ATOM   4484  H2  WAT   309      72.838  66.972  60.704  1.00  0.00           H  
TER    4485      WAT   309 
ATOM   4485  O   WAT   310      70.758  66.598  67.036  1.00  0.00           O  
ATOM   4486  H1  WAT   310      70.921  66.128  66.217  1.00  0.00           H  
ATOM   4487  H2  WAT   310      71.223  66.090  67.700  1.00  0.00           H  
TER    4488      WAT   310 
ATOM   4488  O   WAT   311      75.530  55.728  62.072  1.00  0.00           O  
ATOM   4489  H1  WAT   311      75.087  56.509  61.740  1.00  0.00           H  
ATOM   4490  H2  WAT   311      76.088  56.051  62.779  1.00  0.00           H  
TER    4491      WAT   311 
ATOM   4491  O   WAT   312      78.646  55.349  56.952  1.00  0.00           O  
ATOM   4492  H1  WAT   312      78.021  55.345  57.677  1.00  0.00           H  
ATOM   4493  H2  WAT   312      78.559  54.483  56.556  1.00  0.00           H  
TER    4494      WAT   312 
ATOM   4494  O   WAT   313      77.567  56.273  63.931  1.00  0.00           O  
ATOM   4495  H1  WAT   313      77.865  57.179  63.850  1.00  0.00           H  
ATOM   4496  H2  WAT   313      78.116  55.785  63.316  1.00  0.00           H  
TER    4497      WAT   313 
ATOM   4497  O   WAT   314      75.321  60.852  59.800  1.00  0.00           O  
ATOM   4498  H1  WAT   314      75.095  60.635  60.704  1.00  0.00           H  
ATOM   4499  H2  WAT   314      74.540  61.285  59.454  1.00  0.00           H  
TER    4500      WAT   314 
ATOM   4500  O   WAT   315      81.157  59.494  60.429  1.00  0.00           O  
ATOM   4501  H1  WAT   315      81.550  59.812  59.616  1.00  0.00           H  
ATOM   4502  H2  WAT   315      81.519  58.616  60.544  1.00  0.00           H  
TER    4503      WAT   315 
ATOM   4503  O   WAT   316      70.194  56.085  62.652  1.00  0.00           O  
ATOM   4504  H1  WAT   316      69.905  56.655  63.365  1.00  0.00           H  
ATOM   4505  H2  WAT   316      70.938  55.605  63.015  1.00  0.00           H  
TER    4506      WAT   316 
ATOM   4506  O   WAT   317      70.381  60.027  53.862  1.00  0.00           O  
ATOM   4507  H1  WAT   317      70.298  60.970  54.004  1.00  0.00           H  
ATOM   4508  H2  WAT   317      70.029  59.884  52.984  1.00  0.00           H  
TER    4509      WAT   317 
ATOM   4509  O   WAT   318      81.743  62.085  64.524  1.00  0.00           O  
ATOM   4510  H1  WAT   318      81.011  62.594  64.873  1.00  0.00           H  
ATOM   4511  H2  WAT   318      81.345  61.268  64.223  1.00  0.00           H  
TER    4512      WAT   318 
ATOM   4512  O   WAT   319      78.181  58.760  62.929  1.00  0.00           O  
ATOM   4513  H1  WAT   319      78.184  58.319  62.080  1.00  0.00           H  
ATOM   4514  H2  WAT   319      79.076  59.082  63.037  1.00  0.00           H  
TER    4515      WAT   319 
ATOM   4515  O   WAT   320      74.031  58.643  61.889  1.00  0.00           O  
ATOM   4516  H1  WAT   320      73.691  59.121  62.646  1.00  0.00           H  
ATOM   4517  H2  WAT   320      73.269  58.190  61.529  1.00  0.00           H  
TER    4518      WAT   320 
ATOM   4518  O   WAT   321      78.243  59.762  55.920  1.00  0.00           O  
ATOM   4519  H1  WAT   321      78.364  59.720  56.869  1.00  0.00           H  
ATOM   4520  H2  WAT   321      77.858  60.624  55.765  1.00  0.00           H  
TER    4521      WAT   321 
ATOM   4521  O   WAT   322      77.255  62.072  55.318  1.00  0.00           O  
ATOM   4522  H1  WAT   322      76.687  61.624  54.692  1.00  0.00           H  
ATOM   4523  H2  WAT   322      77.964  62.431  54.785  1.00  0.00           H  
TER    4524      WAT   322 
ATOM   4524  O   WAT   323      78.481  62.821  64.676  1.00  0.00           O  
ATOM   4525  H1  WAT   323      78.849  62.347  65.422  1.00  0.00           H  
ATOM   4526  H2  WAT   323      78.292  63.695  65.017  1.00  0.00           H  
TER    4527      WAT   323 
ATOM   4527  O   WAT   324      71.346  57.565  60.805  1.00  0.00           O  
ATOM   4528  H1  WAT   324      71.060  57.201  61.643  1.00  0.00           H  
ATOM   4529  H2  WAT   324      71.283  56.833  60.192  1.00  0.00           H  
TER    4530      WAT   324 
ATOM   4530  O   WAT   325      76.271  61.862  66.994  1.00  0.00           O  
ATOM   4531  H1  WAT   325      75.967  62.741  67.219  1.00  0.00           H  
ATOM   4532  H2  WAT   325      77.226  61.921  67.030  1.00  0.00           H  
TER    4533      WAT   325 
ATOM   4533  O   WAT   326      74.800  66.068  57.591  1.00  0.00           O  
ATOM   4534  H1  WAT   326      74.026  65.527  57.431  1.00  0.00           H  
ATOM   4535  H2  WAT   326      75.529  65.548  57.253  1.00  0.00           H  
TER    4536      WAT   326 
ATOM   4536  O   WAT   327      81.019  56.458  57.527  1.00  0.00           O  
ATOM   4537  H1  WAT   327      80.206  55.959  57.451  1.00  0.00           H  
ATOM   4538  H2  WAT   327      80.826  57.298  57.110  1.00  0.00           H  
TER    4539      WAT   327 
ATOM   4539  O   WAT   328      74.843  65.736  61.229  1.00  0.00           O  
ATOM   4540  H1  WAT   328      75.361  64.932  61.175  1.00  0.00           H  
ATOM   4541  H2  WAT   328      74.392  65.674  62.071  1.00  0.00           H  
TER    4542      WAT   328 
ATOM   4542  O   WAT   329      79.730  67.002  56.502  1.00  0.00           O  
ATOM   4543  H1  WAT   329      80.072  67.746  56.006  1.00  0.00           H  
ATOM   4544  H2  WAT   329      78.902  67.315  56.864  1.00  0.00           H  
TER    4545      WAT   329 
ATOM   4545  O   WAT   330      78.699  67.084  59.273  1.00  0.00           O  
ATOM   4546  H1  WAT   330      79.386  67.631  59.654  1.00  0.00           H  
ATOM   4547  H2  WAT   330      77.913  67.628  59.308  1.00  0.00           H  
TER    4548      WAT   330 
ATOM   4548  O   WAT   331      70.839  62.701  54.765  1.00  0.00           O  
ATOM   4549  H1  WAT   331      71.708  62.983  55.049  1.00  0.00           H  
ATOM   4550  H2  WAT   331      70.348  63.514  54.650  1.00  0.00           H  
TER    4551      WAT   331 
ATOM   4551  O   WAT   332      78.002  64.088  58.886  1.00  0.00           O  
ATOM   4552  H1  WAT   332      78.458  64.899  59.112  1.00  0.00           H  
ATOM   4553  H2  WAT   332      77.651  63.771  59.718  1.00  0.00           H  
TER    4554      WAT   332 
ATOM   4554  O   WAT   333      73.903  54.432  59.358  1.00  0.00           O  
ATOM   4555  H1  WAT   333      73.775  54.424  60.307  1.00  0.00           H  
ATOM   4556  H2  WAT   333      73.079  54.770  59.007  1.00  0.00           H  
TER    4557      WAT   333 
ATOM   4557  O   WAT   334      72.823  64.518  56.893  1.00  0.00           O  
ATOM   4558  H1  WAT   334      72.216  65.258  56.903  1.00  0.00           H  
ATOM   4559  H2  WAT   334      73.298  64.608  56.067  1.00  0.00           H  
TER    4560      WAT   334 
ATOM   4560  O   WAT   335      77.731  59.918  58.793  1.00  0.00           O  
ATOM   4561  H1  WAT   335      77.023  60.386  59.235  1.00  0.00           H  
ATOM   4562  H2  WAT   335      78.016  59.260  59.428  1.00  0.00           H  
TER    4563      WAT   335 
ATOM   4563  O   WAT   336      79.357  61.337  66.793  1.00  0.00           O  
ATOM   4564  H1  WAT   336      79.855  61.812  67.458  1.00  0.00           H  
ATOM   4565  H2  WAT   336      79.499  60.414  67.000  1.00  0.00           H  
TER    4566      WAT   336 
ATOM   4566  O   WAT   337      75.935  58.226  56.168  1.00  0.00           O  
ATOM   4567  H1  WAT   337      76.784  58.663  56.102  1.00  0.00           H  
ATOM   4568  H2  WAT   337      75.568  58.538  56.996  1.00  0.00           H  
TER    4569      WAT   337 
ATOM   4569  O   WAT   338      74.834  64.479  54.642  1.00  0.00           O  
ATOM   4570  H1  WAT   338      75.600  64.368  55.205  1.00  0.00           H  
ATOM   4571  H2  WAT   338      74.911  63.783  53.990  1.00  0.00           H  
TER    4572      WAT   338 
ATOM   4572  O   WAT   339      73.528  61.912  55.325  1.00  0.00           O  
ATOM   4573  H1  WAT   339      73.609  60.965  55.437  1.00  0.00           H  
ATOM   4574  H2  WAT   339      74.420  62.243  55.431  1.00  0.00           H  
TER    4575      WAT   339 
ATOM   4575  O   WAT   340      77.958  66.455  54.116  1.00  0.00           O  
ATOM   4576  H1  WAT   340      77.853  65.840  54.842  1.00  0.00           H  
ATOM   4577  H2  WAT   340      77.790  65.931  53.332  1.00  0.00           H  
TER    4578      WAT   340 
ATOM   4578  O   WAT   341      81.198  65.517  54.720  1.00  0.00           O  
ATOM   4579  H1  WAT   341      80.649  65.964  55.364  1.00  0.00           H  
ATOM   4580  H2  WAT   341      81.820  65.012  55.244  1.00  0.00           H  
TER    4581      WAT   341 
ATOM   4581  O   WAT   342      76.866  64.476  56.616  1.00  0.00           O  
ATOM   4582  H1  WAT   342      77.287  64.310  57.459  1.00  0.00           H  
ATOM   4583  H2  WAT   342      76.991  63.666  56.122  1.00  0.00           H  
TER    4584      WAT   342 
ATOM   4584  O   WAT   343      79.378  63.500  53.864  1.00  0.00           O  
ATOM   4585  H1  WAT   343      79.899  62.785  53.498  1.00  0.00           H  
ATOM   4586  H2  WAT   343      80.025  64.138  54.164  1.00  0.00           H  
TER    4587      WAT   343 
ATOM   4587  O   WAT   344      78.282  55.979  66.536  1.00  0.00           O  
ATOM   4588  H1  WAT   344      77.834  56.002  65.690  1.00  0.00           H  
ATOM   4589  H2  WAT   344      77.648  55.581  67.133  1.00  0.00           H  
TER    4590      WAT   344 
ATOM   4590  O   WAT   345      78.688  64.875  67.157  1.00  0.00           O  
ATOM   4591  H1  WAT   345      79.107  65.718  66.985  1.00  0.00           H  
ATOM   4592  H2  WAT   345      77.769  65.012  66.928  1.00  0.00           H  
TER    4593      WAT   345 
ATOM   4593  O   WAT   346      75.762  60.549  53.562  1.00  0.00           O  
ATOM   4594  H1  WAT   346      75.560  59.686  53.923  1.00  0.00           H  
ATOM   4595  H2  WAT   346      75.591  60.463  52.624  1.00  0.00           H  
TER    4596      WAT   346 
ATOM   4596  O   WAT   347      74.560  57.649  53.550  1.00  0.00           O  
ATOM   4597  H1  WAT   347      74.862  57.656  52.642  1.00  0.00           H  
ATOM   4598  H2  WAT   347      75.299  57.299  54.047  1.00  0.00           H  
TER    4599      WAT   347 
ATOM   4599  O   WAT   348      77.778  56.593  54.536  1.00  0.00           O  
ATOM   4600  H1  WAT   348      77.431  55.915  53.956  1.00  0.00           H  
ATOM   4601  H2  WAT   348      77.980  56.132  55.350  1.00  0.00           H  
TER    4602      WAT   348 
ATOM   4602  O   WAT   349      73.583  66.954  54.383  1.00  0.00           O  
ATOM   4603  H1  WAT   349      74.020  67.496  55.039  1.00  0.00           H  
ATOM   4604  H2  WAT   349      74.068  66.128  54.393  1.00  0.00           H  
TER    4605      WAT   349 
ATOM   4605  O   WAT   350      75.394  68.073  59.495  1.00  0.00           O  
ATOM   4606  H1  WAT   350      75.093  67.950  60.395  1.00  0.00           H  
ATOM   4607  H2  WAT   350      75.287  67.214  59.087  1.00  0.00           H  
TER    4608      WAT   350 
ATOM   4608  O   WAT   351      71.119  63.121  60.932  1.00  0.00           O  
ATOM   4609  H1  WAT   351      70.464  62.853  60.288  1.00  0.00           H  
ATOM   4610  H2  WAT   351      71.957  63.012  60.482  1.00  0.00           H  
TER    4611      WAT   351 
ATOM   4611  O   WAT   352      72.157  63.507  65.472  1.00  0.00           O  
ATOM   4612  H1  WAT   352      72.524  63.419  66.352  1.00  0.00           H  
ATOM   4613  H2  WAT   352      71.588  62.743  65.373  1.00  0.00           H  
TER    4614      WAT   352 
ATOM   4614  O   WAT   353      70.333  60.331  56.874  1.00  0.00           O  
ATOM   4615  H1  WAT   353      69.429  60.594  56.700  1.00  0.00           H  
ATOM   4616  H2  WAT   353      70.817  60.603  56.094  1.00  0.00           H  
TER    4617      WAT   353 
ATOM   4617  O   WAT   354      72.875  59.388  54.784  1.00  0.00           O  
ATOM   4618  H1  WAT   354      73.585  58.966  54.299  1.00  0.00           H  
ATOM   4619  H2  WAT   354      72.159  59.455  54.152  1.00  0.00           H  
TER    4620      WAT   354 
ATOM   4620  O   WAT   355      72.523  55.442  53.824  1.00  0.00           O  
ATOM   4621  H1  WAT   355      73.246  55.983  54.142  1.00  0.00           H  
ATOM   4622  H2  WAT   355      72.795  55.168  52.948  1.00  0.00           H  
TER    4623      WAT   355 
ATOM   4623  O   WAT   356      72.212  54.692  63.726  1.00  0.00           O  
ATOM   4624  H1  WAT   356      72.860  54.142  63.286  1.00  0.00           H  
ATOM   4625  H2  WAT   356      72.632  54.947  64.548  1.00  0.00           H  
TER    4626      WAT   356 
ATOM   4626  O   WAT   357      71.965  54.848  66.469  1.00  0.00           O  
ATOM   4627  H1  WAT   357      71.617  55.304  67.235  1.00  0.00           H  
ATOM   4628  H2  WAT   357      71.634  53.954  66.551  1.00  0.00           H  
TER    4629      WAT   357 
ATOM   4629  O   WAT   358      73.042  68.332  66.705  1.00  0.00           O  
ATOM   4630  H1  WAT   358      72.315  67.713  66.637  1.00  0.00           H  
ATOM   4631  H2  WAT   358      73.103  68.726  65.835  1.00  0.00           H  
TER    4632      WAT   358 
ATOM   4632  O   WAT   359      80.604  55.176  64.896  1.00  0.00           O  
ATOM   4633  H1  WAT   359      79.821  55.651  65.176  1.00  0.00           H  
ATOM   4634  H2  WAT   359      80.310  54.272  64.788  1.00  0.00           H  
TER    4635      WAT   359 
ATOM   4635  O   WAT   360      71.948  55.481  57.418  1.00  0.00           O  
ATOM   4636  H1  WAT   360      72.705  55.594  56.844  1.00  0.00           H  
ATOM   4637  H2  WAT   360      71.485  56.318  57.372  1.00  0.00           H  
TER    4638      WAT   360 
ATOM   4638  O   WAT   361      78.489  57.595  60.408  1.00  0.00           O  
ATOM   4639  H1  WAT   361      77.676  57.221  60.068  1.00  0.00           H  
ATOM   4640  H2  WAT   361      78.993  56.840  60.710  1.00  0.00           H  
TER    4641      WAT   361 
ATOM   4641  O   WAT   362      74.320  56.008  55.958  1.00  0.00           O  
ATOM   4642  H1  WAT   362      74.849  55.221  55.829  1.00  0.00           H  
ATOM   4643  H2  WAT   362      74.953  56.687  56.191  1.00  0.00           H  
TER    4644      WAT   362 
ATOM   4644  O   WAT   363      76.514  55.745  59.012  1.00  0.00           O  
ATOM   4645  H1  WAT   363      75.884  55.044  59.179  1.00  0.00           H  
ATOM   4646  H2  WAT   363      75.974  56.506  58.796  1.00  0.00           H  
TER    4647      WAT   363 
ATOM   4647  O   WAT   364      80.279  64.236  44.270  1.00  0.00           O  
ATOM   4648  H1  WAT   364      79.503  63.756  44.560  1.00  0.00           H  
ATOM   4649  H2  WAT   364      80.930  63.557  44.096  1.00  0.00           H  
TER    4650      WAT   364 
ATOM   4650  O   WAT   365      74.295  64.548  45.148  1.00  0.00           O  
ATOM   4651  H1  WAT   365      73.464  64.293  45.547  1.00  0.00           H  
ATOM   4652  H2  WAT   365      74.903  64.619  45.884  1.00  0.00           H  
TER    4653      WAT   365 
ATOM   4653  O   WAT   366      72.704  59.508  38.932  1.00  0.00           O  
ATOM   4654  H1  WAT   366      71.816  59.850  38.830  1.00  0.00           H  
ATOM   4655  H2  WAT   366      72.988  59.308  38.040  1.00  0.00           H  
TER    4656      WAT   366 
ATOM   4656  O   WAT   367      70.668  62.109  44.816  1.00  0.00           O  
ATOM   4657  H1  WAT   367      71.239  61.341  44.816  1.00  0.00           H  
ATOM   4658  H2  WAT   367      70.668  62.408  43.907  1.00  0.00           H  
TER    4659      WAT   367 
ATOM   4659  O   WAT   368      79.719  66.912  44.277  1.00  0.00           O  
ATOM   4660  H1  WAT   368      79.650  65.971  44.116  1.00  0.00           H  
ATOM   4661  H2  WAT   368      80.481  67.002  44.849  1.00  0.00           H  
TER    4662      WAT   368 
ATOM   4662  O   WAT   369      71.910  57.517  46.603  1.00  0.00           O  
ATOM   4663  H1  WAT   369      71.730  56.620  46.883  1.00  0.00           H  
ATOM   4664  H2  WAT   369      71.508  58.064  47.278  1.00  0.00           H  
TER    4665      WAT   369 
ATOM   4665  O   WAT   370      80.750  59.719  44.504  1.00  0.00           O  
ATOM   4666  H1  WAT   370      81.126  58.846  44.391  1.00  0.00           H  
ATOM   4667  H2  WAT   370      80.652  60.055  43.613  1.00  0.00           H  
TER    4668      WAT   370 
ATOM   4668  O   WAT   371      74.880  58.091  39.966  1.00  0.00           O  
ATOM   4669  H1  WAT   371      74.987  58.992  40.273  1.00  0.00           H  
ATOM   4670  H2  WAT   371      73.970  58.043  39.675  1.00  0.00           H  
TER    4671      WAT   371 
ATOM   4671  O   WAT   372      72.529  60.013  45.211  1.00  0.00           O  
ATOM   4672  H1  WAT   372      73.210  60.277  45.830  1.00  0.00           H  
ATOM   4673  H2  WAT   372      72.214  59.173  45.545  1.00  0.00           H  
TER    4674      WAT   372 
ATOM   4674  O   WAT   373      76.721  61.060  44.298  1.00  0.00           O  
ATOM   4675  H1  WAT   373      77.229  61.558  44.939  1.00  0.00           H  
ATOM   4676  H2  WAT   373      77.253  60.284  44.122  1.00  0.00           H  
TER    4677      WAT   373 
ATOM   4677  O   WAT   374      75.005  55.700  48.565  1.00  0.00           O  
ATOM   4678  H1  WAT   374      75.007  56.217  47.759  1.00  0.00           H  
ATOM   4679  H2  WAT   374      74.175  55.223  48.542  1.00  0.00           H  
TER    4680      WAT   374 
ATOM   4680  O   WAT   375      81.392  65.812  40.064  1.00  0.00           O  
ATOM   4681  H1  WAT   375      80.774  66.277  39.500  1.00  0.00           H  
ATOM   4682  H2  WAT   375      81.904  66.505  40.481  1.00  0.00           H  
TER    4683      WAT   375 
ATOM   4683  O   WAT   376      76.255  65.339  46.742  1.00  0.00           O  
ATOM   4684  H1  WAT   376      75.922  65.966  47.384  1.00  0.00           H  
ATOM   4685  H2  WAT   376      76.432  65.866  45.962  1.00  0.00           H  
TER    4686      WAT   376 
ATOM   4686  O   WAT   377      74.686  57.411  46.572  1.00  0.00           O  
ATOM   4687  H1  WAT   377      75.028  58.255  46.277  1.00  0.00           H  
ATOM   4688  H2  WAT   377      73.748  57.559  46.688  1.00  0.00           H  
TER    4689      WAT   377 
ATOM   4689  O   WAT   378      75.467  67.307  48.557  1.00  0.00           O  
ATOM   4690  H1  WAT   378      76.084  67.983  48.275  1.00  0.00           H  
ATOM   4691  H2  WAT   378      74.606  67.716  48.466  1.00  0.00           H  
TER    4692      WAT   378 
ATOM   4692  O   WAT   379      70.760  66.497  37.438  1.00  0.00           O  
ATOM   4693  H1  WAT   379      70.383  66.986  36.706  1.00  0.00           H  
ATOM   4694  H2  WAT   379      71.018  67.170  38.068  1.00  0.00           H  
TER    4695      WAT   379 
ATOM   4695  O   WAT   380      78.369  54.899  42.896  1.00  0.00           O  
ATOM   4696  H1  WAT   380      78.677  54.344  42.180  1.00  0.00           H  
ATOM   4697  H2  WAT   380      77.439  55.034  42.713  1.00  0.00           H  
TER    4698      WAT   380 
ATOM   4698  O   WAT   381      80.757  62.964  39.632  1.00  0.00           O  
ATOM   4699  H1  WAT   381      79.830  62.898  39.861  1.00  0.00           H  
ATOM   4700  H2  WAT   381      80.910  63.902  39.518  1.00  0.00           H  
TER    4701      WAT   381 
ATOM   4701  O   WAT   382      80.744  59.236  36.629  1.00  0.00           O  
ATOM   4702  H1  WAT   382      79.805  59.397  36.714  1.00  0.00           H  
ATOM   4703  H2  WAT   382      81.063  59.954  36.083  1.00  0.00           H  
TER    4704      WAT   382 
ATOM   4704  O   WAT   383      76.363  63.490  42.414  1.00  0.00           O  
ATOM   4705  H1  WAT   383      75.959  62.778  41.919  1.00  0.00           H  
ATOM   4706  H2  WAT   383      76.449  63.146  43.303  1.00  0.00           H  
TER    4707      WAT   383 
ATOM   4707  O   WAT   384      76.831  67.177  44.578  1.00  0.00           O  
ATOM   4708  H1  WAT   384      76.534  66.572  43.899  1.00  0.00           H  
ATOM   4709  H2  WAT   384      77.781  67.215  44.467  1.00  0.00           H  
TER    4710      WAT   384 
ATOM   4710  O   WAT   385      75.076  60.265  46.194  1.00  0.00           O  
ATOM   4711  H1  WAT   385      75.627  60.374  45.419  1.00  0.00           H  
ATOM   4712  H2  WAT   385      75.590  60.639  46.910  1.00  0.00           H  
TER    4713      WAT   385 
ATOM   4713  O   WAT   386      75.923  66.915  51.229  1.00  0.00           O  
ATOM   4714  H1  WAT   386      75.026  67.139  51.476  1.00  0.00           H  
ATOM   4715  H2  WAT   386      75.948  67.039  50.280  1.00  0.00           H  
TER    4716      WAT   386 
ATOM   4716  O   WAT   387      74.750  63.787  49.805  1.00  0.00           O  
ATOM   4717  H1  WAT   387      74.611  64.659  50.173  1.00  0.00           H  
ATOM   4718  H2  WAT   387      73.868  63.444  49.659  1.00  0.00           H  
TER    4719      WAT   387 
ATOM   4719  O   WAT   388      73.063  62.385  39.915  1.00  0.00           O  
ATOM   4720  H1  WAT   388      72.943  63.111  39.303  1.00  0.00           H  
ATOM   4721  H2  WAT   388      72.753  61.615  39.438  1.00  0.00           H  
TER    4722      WAT   388 
ATOM   4722  O   WAT   389      70.702  65.556  45.722  1.00  0.00           O  
ATOM   4723  H1  WAT   389      70.780  65.691  44.777  1.00  0.00           H  
ATOM   4724  H2  WAT   389      71.316  64.848  45.915  1.00  0.00           H  
TER    4725      WAT   389 
ATOM   4725  O   WAT   390      71.947  67.256  42.132  1.00  0.00           O  
ATOM   4726  H1  WAT   390      71.540  67.398  41.278  1.00  0.00           H  
ATOM   4727  H2  WAT   390      72.838  66.972  41.929  1.00  0.00           H  
TER    4728      WAT   390 
ATOM   4728  O   WAT   391      70.758  66.598  48.261  1.00  0.00           O  
ATOM   4729  H1  WAT   391      70.921  66.128  47.443  1.00  0.00           H  
ATOM   4730  H2  WAT   391      71.223  66.090  48.926  1.00  0.00           H  
TER    4731      WAT   391 
ATOM   4731  O   WAT   392      75.530  55.728  43.297  1.00  0.00           O  
ATOM   4732  H1  WAT   392      75.087  56.509  42.966  1.00  0.00           H  
ATOM   4733  H2  WAT   392      76.088  56.051  44.004  1.00  0.00           H  
TER    4734      WAT   392 
ATOM   4734  O   WAT   393      79.817  58.595  48.901  1.00  0.00           O  
ATOM   4735  H1  WAT   393      79.355  58.804  49.713  1.00  0.00           H  
ATOM   4736  H2  WAT   393      79.415  57.781  48.598  1.00  0.00           H  
TER    4737      WAT   393 
ATOM   4737  O   WAT   394      78.646  55.349  38.178  1.00  0.00           O  
ATOM   4738  H1  WAT   394      78.021  55.345  38.903  1.00  0.00           H  
ATOM   4739  H2  WAT   394      78.559  54.483  37.781  1.00  0.00           H  
TER    4740      WAT   394 
ATOM   4740  O   WAT   395      77.567  56.273  45.156  1.00  0.00           O  
ATOM   4741  H1  WAT   395      77.865  57.179  45.075  1.00  0.00           H  
ATOM   4742  H2  WAT   395      78.116  55.785  44.542  1.00  0.00           H  
TER    4743      WAT   395 
ATOM   4743  O   WAT   396      75.321  60.852  41.025  1.00  0.00           O  
ATOM   4744  H1  WAT   396      75.095  60.635  41.930  1.00  0.00           H  
ATOM   4745  H2  WAT   396      74.540  61.285  40.680  1.00  0.00           H  
TER    4746      WAT   396 
ATOM   4746  O   WAT   397      77.761  61.750  51.691  1.00  0.00           O  
ATOM   4747  H1  WAT   397      77.665  60.810  51.541  1.00  0.00           H  
ATOM   4748  H2  WAT   397      78.604  61.972  51.296  1.00  0.00           H  
TER    4749      WAT   397 
ATOM   4749  O   WAT   398      81.157  59.494  41.655  1.00  0.00           O  
ATOM   4750  H1  WAT   398      81.550  59.812  40.842  1.00  0.00           H  
ATOM   4751  H2  WAT   398      81.519  58.616  41.769  1.00  0.00           H  
TER    4752      WAT   398 
ATOM   4752  O   WAT   399      72.892  58.162  49.845  1.00  0.00           O  
ATOM   4753  H1  WAT   399      72.498  59.009  50.052  1.00  0.00           H  
ATOM   4754  H2  WAT   399      72.204  57.524  50.036  1.00  0.00           H  
TER    4755      WAT   399 
ATOM   4755  O   WAT   400      79.467  58.245  52.914  1.00  0.00           O  
ATOM   4756  H1  WAT   400      78.776  58.052  53.549  1.00  0.00           H  
ATOM   4757  H2  WAT   400      80.210  58.529  53.447  1.00  0.00           H  
TER    4758      WAT   400 
ATOM   4758  O   WAT   401      70.194  56.085  43.878  1.00  0.00           O  
ATOM   4759  H1  WAT   401      69.905  56.655  44.590  1.00  0.00           H  
ATOM   4760  H2  WAT   401      70.938  55.605  44.241  1.00  0.00           H  
TER    4761      WAT   401 
ATOM   4761  O   WAT   402      70.381  60.027  35.088  1.00  0.00           O  
ATOM   4762  H1  WAT   402      70.298  60.970  35.230  1.00  0.00           H  
ATOM   4763  H2  WAT   402      70.029  59.884  34.209  1.00  0.00           H  
TER    4764      WAT   402 
ATOM   4764  O   WAT   403      81.743  62.085  45.750  1.00  0.00           O  
ATOM   4765  H1  WAT   403      81.011  62.594  46.099  1.00  0.00           H  
ATOM   4766  H2  WAT   403      81.345  61.268  45.449  1.00  0.00           H  
TER    4767      WAT   403 
ATOM   4767  O   WAT   404      78.181  58.760  44.155  1.00  0.00           O  
ATOM   4768  H1  WAT   404      78.184  58.319  43.306  1.00  0.00           H  
ATOM   4769  H2  WAT   404      79.076  59.082  44.262  1.00  0.00           H  
TER    4770      WAT   404 
ATOM   4770  O   WAT   405      74.031  58.643  43.114  1.00  0.00           O  
ATOM   4771  H1  WAT   405      73.691  59.121  43.871  1.00  0.00           H  
ATOM   4772  H2  WAT   405      73.269  58.190  42.755  1.00  0.00           H  
TER    4773      WAT   405 
ATOM   4773  O   WAT   406      78.243  59.762  37.146  1.00  0.00           O  
ATOM   4774  H1  WAT   406      78.364  59.720  38.094  1.00  0.00           H  
ATOM   4775  H2  WAT   406      77.858  60.624  36.990  1.00  0.00           H  
TER    4776      WAT   406 
ATOM   4776  O   WAT   407      77.255  62.072  36.544  1.00  0.00           O  
ATOM   4777  H1  WAT   407      76.687  61.624  35.918  1.00  0.00           H  
ATOM   4778  H2  WAT   407      77.964  62.431  36.011  1.00  0.00           H  
TER    4779      WAT   407 
ATOM   4779  O   WAT   408      72.332  65.973  50.421  1.00  0.00           O  
ATOM   4780  H1  WAT   408      71.947  65.332  51.019  1.00  0.00           H  
ATOM   4781  H2  WAT   408      72.643  66.677  50.990  1.00  0.00           H  
TER    4782      WAT   408 
ATOM   4782  O   WAT   409      78.481  62.821  45.902  1.00  0.00           O  
ATOM   4783  H1  WAT   409      78.849  62.347  46.648  1.00  0.00           H  
ATOM   4784  H2  WAT   409      78.292  63.695  46.242  1.00  0.00           H  
TER    4785      WAT   409 
ATOM   4785  O   WAT   410      71.346  57.565  42.031  1.00  0.00           O  
ATOM   4786  H1  WAT   410      71.060  57.201  42.869  1.00  0.00           H  
ATOM   4787  H2  WAT   410      71.283  56.833  41.417  1.00  0.00           H  
TER    4788      WAT   410 
ATOM   4788  O   WAT   411      76.271  61.862  48.220  1.00  0.00           O  
ATOM   4789  H1  WAT   411      75.967  62.741  48.445  1.00  0.00           H  
ATOM   4790  H2  WAT   411      77.226  61.921  48.256  1.00  0.00           H  
TER    4791      WAT   411 
ATOM   4791  O   WAT   412      74.800  66.068  38.817  1.00  0.00           O  
ATOM   4792  H1  WAT   412      74.026  65.527  38.657  1.00  0.00           H  
ATOM   4793  H2  WAT   412      75.529  65.548  38.478  1.00  0.00           H  
TER    4794      WAT   412 
ATOM   4794  O   WAT   413      81.019  56.458  38.752  1.00  0.00           O  
ATOM   4795  H1  WAT   413      80.206  55.959  38.677  1.00  0.00           H  
ATOM   4796  H2  WAT   413      80.826  57.298  38.336  1.00  0.00           H  
TER    4797      WAT   413 
ATOM   4797  O   WAT   414      80.940  65.135  50.496  1.00  0.00           O  
ATOM   4798  H1  WAT   414      80.874  64.215  50.242  1.00  0.00           H  
ATOM   4799  H2  WAT   414      80.311  65.233  51.211  1.00  0.00           H  
TER    4800      WAT   414 
ATOM   4800  O   WAT   415      74.843  65.736  42.455  1.00  0.00           O  
ATOM   4801  H1  WAT   415      75.361  64.932  42.400  1.00  0.00           H  
ATOM   4802  H2  WAT   415      74.392  65.674  43.296  1.00  0.00           H  
TER    4803      WAT   415 
ATOM   4803  O   WAT   416      79.730  67.002  37.727  1.00  0.00           O  
ATOM   4804  H1  WAT   416      80.072  67.746  37.232  1.00  0.00           H  
ATOM   4805  H2  WAT   416      78.902  67.315  38.090  1.00  0.00           H  
TER    4806      WAT   416 
ATOM   4806  O   WAT   417      72.328  62.702  49.367  1.00  0.00           O  
ATOM   4807  H1  WAT   417      71.969  63.367  49.954  1.00  0.00           H  
ATOM   4808  H2  WAT   417      72.033  61.870  49.738  1.00  0.00           H  
TER    4809      WAT   417 
ATOM   4809  O   WAT   418      75.529  63.160  52.251  1.00  0.00           O  
ATOM   4810  H1  WAT   418      75.229  63.306  51.354  1.00  0.00           H  
ATOM   4811  H2  WAT   418      76.300  62.601  52.158  1.00  0.00           H  
TER    4812      WAT   418 
ATOM   4812  O   WAT   419      80.872  67.957  50.247  1.00  0.00           O  
ATOM   4813  H1  WAT   419      80.886  67.025  50.029  1.00  0.00           H  
ATOM   4814  H2  WAT   419      80.164  68.043  50.886  1.00  0.00           H  
TER    4815      WAT   419 
ATOM   4815  O   WAT   420      78.699  67.084  40.499  1.00  0.00           O  
ATOM   4816  H1  WAT   420      79.386  67.631  40.880  1.00  0.00           H  
ATOM   4817  H2  WAT   420      77.913  67.628  40.534  1.00  0.00           H  
TER    4818      WAT   420 
ATOM   4818  O   WAT   421      70.839  62.701  35.991  1.00  0.00           O  
ATOM   4819  H1  WAT   421      71.708  62.983  36.274  1.00  0.00           H  
ATOM   4820  H2  WAT   421      70.348  63.514  35.875  1.00  0.00           H  
TER    4821      WAT   421 
ATOM   4821  O   WAT   422      78.002  64.088  40.111  1.00  0.00           O  
ATOM   4822  H1  WAT   422      78.458  64.899  40.337  1.00  0.00           H  
ATOM   4823  H2  WAT   422      77.651  63.771  40.943  1.00  0.00           H  
TER    4824      WAT   422 
ATOM   4824  O   WAT   423      73.903  54.432  40.584  1.00  0.00           O  
ATOM   4825  H1  WAT   423      73.775  54.424  41.532  1.00  0.00           H  
ATOM   4826  H2  WAT   423      73.079  54.770  40.233  1.00  0.00           H  
TER    4827      WAT   423 
ATOM   4827  O   WAT   424      70.903  56.191  50.044  1.00  0.00           O  
ATOM   4828  H1  WAT   424      70.189  56.391  50.650  1.00  0.00           H  
ATOM   4829  H2  WAT   424      71.322  55.415  50.416  1.00  0.00           H  
TER    4830      WAT   424 
ATOM   4830  O   WAT   425      72.823  64.518  38.119  1.00  0.00           O  
ATOM   4831  H1  WAT   425      72.216  65.258  38.128  1.00  0.00           H  
ATOM   4832  H2  WAT   425      73.298  64.608  37.293  1.00  0.00           H  
TER    4833      WAT   425 
ATOM   4833  O   WAT   426      77.731  59.918  40.019  1.00  0.00           O  
ATOM   4834  H1  WAT   426      77.023  60.386  40.460  1.00  0.00           H  
ATOM   4835  H2  WAT   426      78.016  59.260  40.654  1.00  0.00           H  
TER    4836      WAT   426 
ATOM   4836  O   WAT   427      79.357  61.337  48.018  1.00  0.00           O  
ATOM   4837  H1  WAT   427      79.855  61.812  48.683  1.00  0.00           H  
ATOM   4838  H2  WAT   427      79.499  60.414  48.225  1.00  0.00           H  
TER    4839      WAT   427 
ATOM   4839  O   WAT   428      75.935  58.226  37.394  1.00  0.00           O  
ATOM   4840  H1  WAT   428      76.784  58.663  37.328  1.00  0.00           H  
ATOM   4841  H2  WAT   428      75.568  58.538  38.221  1.00  0.00           H  
TER    4842      WAT   428 
ATOM   4842  O   WAT   429      74.834  64.479  35.868  1.00  0.00           O  
ATOM   4843  H1  WAT   429      75.600  64.368  36.430  1.00  0.00           H  
ATOM   4844  H2  WAT   429      74.911  63.783  35.215  1.00  0.00           H  
TER    4845      WAT   429 
ATOM   4845  O   WAT   430      73.528  61.912  36.551  1.00  0.00           O  
ATOM   4846  H1  WAT   430      73.609  60.965  36.663  1.00  0.00           H  
ATOM   4847  H2  WAT   430      74.420  62.243  36.657  1.00  0.00           H  
TER    4848      WAT   430 
ATOM   4848  O   WAT   431      71.056  63.733  51.787  1.00  0.00           O  
ATOM   4849  H1  WAT   431      71.559  63.154  52.358  1.00  0.00           H  
ATOM   4850  H2  WAT   431      70.316  64.017  52.324  1.00  0.00           H  
TER    4851      WAT   431 
ATOM   4851  O   WAT   432      77.958  66.455  35.341  1.00  0.00           O  
ATOM   4852  H1  WAT   432      77.853  65.840  36.067  1.00  0.00           H  
ATOM   4853  H2  WAT   432      77.790  65.931  34.558  1.00  0.00           H  
TER    4854      WAT   432 
ATOM   4854  O   WAT   433      78.109  65.140  51.320  1.00  0.00           O  
ATOM   4855  H1  WAT   433      77.344  65.709  51.236  1.00  0.00           H  
ATOM   4856  H2  WAT   433      78.291  64.848  50.427  1.00  0.00           H  
TER    4857      WAT   433 
ATOM   4857  O   WAT   434      81.198  65.517  35.945  1.00  0.00           O  
ATOM   4858  H1  WAT   434      80.649  65.964  36.590  1.00  0.00           H  
ATOM   4859  H2  WAT   434      81.820  65.012  36.469  1.00  0.00           H  
TER    4860      WAT   434 
ATOM   4860  O   WAT   435      73.088  61.876  52.682  1.00  0.00           O  
ATOM   4861  H1  WAT   435      73.128  61.578  53.590  1.00  0.00           H  
ATOM   4862  H2  WAT   435      73.942  62.277  52.522  1.00  0.00           H  
TER    4863      WAT   435 
ATOM   4863  O   WAT   436      76.866  64.476  37.842  1.00  0.00           O  
ATOM   4864  H1  WAT   436      77.287  64.310  38.685  1.00  0.00           H  
ATOM   4865  H2  WAT   436      76.991  63.666  37.347  1.00  0.00           H  
TER    4866      WAT   436 
ATOM   4866  O   WAT   437      75.028  60.456  50.649  1.00  0.00           O  
ATOM   4867  H1  WAT   437      74.498  59.965  50.021  1.00  0.00           H  
ATOM   4868  H2  WAT   437      75.697  60.884  50.115  1.00  0.00           H  
TER    4869      WAT   437 
ATOM   4869  O   WAT   438      79.378  63.500  35.090  1.00  0.00           O  
ATOM   4870  H1  WAT   438      79.899  62.785  34.724  1.00  0.00           H  
ATOM   4871  H2  WAT   438      80.025  64.138  35.390  1.00  0.00           H  
TER    4872      WAT   438 
ATOM   4872  O   WAT   439      75.516  57.422  50.729  1.00  0.00           O  
ATOM   4873  H1  WAT   439      75.421  56.804  50.004  1.00  0.00           H  
ATOM   4874  H2  WAT   439      74.935  58.148  50.502  1.00  0.00           H  
TER    4875      WAT   439 
ATOM   4875  O   WAT   440      78.282  55.979  47.762  1.00  0.00           O  
ATOM   4876  H1  WAT   440      77.834  56.002  46.916  1.00  0.00           H  
ATOM   4877  H2  WAT   440      77.648  55.581  48.359  1.00  0.00           H  
TER    4878      WAT   440 
ATOM   4878  O   WAT   441      78.688  64.875  48.383  1.00  0.00           O  
ATOM   4879  H1  WAT   441      79.107  65.718  48.210  1.00  0.00           H  
ATOM   4880  H2  WAT   441      77.769  65.012  48.153  1.00  0.00           H  
TER    4881      WAT   441 
ATOM   4881  O   WAT   442      81.024  62.606  49.767  1.00  0.00           O
[truncated: 2,482,016 more chars]
