# Supplementary material for: Mechanistic Modeling of Monoglyceride Lipase Covalent Modification Elucidates the Role of Leaving Group Expulsion and Discriminates Inhibitors with High and Low Potency
Source: J Chem Inf Model. 2022 May 17;62(11):2771–87. doi: 10.1021/acs.jcim.2c00140 (PMC9198976; doi:10.1021/acs.jcim.2c00140)
Supplement: Supplementary file 2 — ci2c00140_si_002.zip [file ci2c00140_si_002.zip › docking/cpd7_start.pdb]

CRYST1   83.511   70.410   69.404  90.00  90.00  90.00               1
ATOM      1 HH31 ACE     1      30.558  55.725  32.735  1.00  0.00           H  
ATOM      2  CH3 ACE     1      31.113  55.878  31.810  1.00  0.00           C  
ATOM      3 HH32 ACE     1      31.958  55.190  31.776  1.00  0.00           H  
ATOM      4 HH33 ACE     1      31.478  56.904  31.770  1.00  0.00           H  
ATOM      5  C   ACE     1      30.232  55.627  30.594  1.00  0.00           C  
ATOM      6  O   ACE     1      29.056  55.298  30.744  1.00  0.00           O  
ATOM      7  N   ASP     2      30.792  55.793  29.389  1.00  0.00           N  
ATOM      8  H   ASP     2      31.728  56.172  29.362  1.00  0.00           H  
ATOM      9  CA  ASP     2      30.109  55.529  28.113  1.00  0.00           C  
ATOM     10  HA  ASP     2      29.096  55.929  28.153  1.00  0.00           H  
ATOM     11  CB  ASP     2      30.859  56.195  26.931  1.00  0.00           C  
ATOM     12  HB2 ASP     2      31.159  57.220  27.149  1.00  0.00           H  
ATOM     13  HB3 ASP     2      31.745  55.562  26.878  1.00  0.00           H  
ATOM     14  CG  ASP     2      30.120  56.153  25.590  1.00  0.00           C  
ATOM     15  OD1 ASP     2      28.886  56.331  25.570  1.00  0.00           O  
ATOM     16  OD2 ASP     2      30.808  56.091  24.552  1.00  0.00           O  
ATOM     17  C   ASP     2      29.954  54.004  27.875  1.00  0.00           C  
ATOM     18  O   ASP     2      28.915  53.544  27.401  1.00  0.00           O  
ATOM     19  N   LEU     3      30.999  53.248  28.232  1.00  0.00           N  
ATOM     20  H   LEU     3      31.798  53.756  28.583  1.00  0.00           H  
ATOM     21  CA  LEU     3      31.087  51.784  28.150  1.00  0.00           C  
ATOM     22  HA  LEU     3      30.732  51.415  27.188  1.00  0.00           H  
ATOM     23  CB  LEU     3      32.577  51.412  28.301  1.00  0.00           C  
ATOM     24  HB2 LEU     3      32.857  52.009  29.169  1.00  0.00           H  
ATOM     25  HB3 LEU     3      32.722  50.355  28.526  1.00  0.00           H  
ATOM     26  CG  LEU     3      33.463  51.809  27.095  1.00  0.00           C  
ATOM     27  HG  LEU     3      33.242  52.842  26.830  1.00  0.00           H  
ATOM     28  CD1 LEU     3      34.965  51.673  27.425  1.00  0.00           C  
ATOM     29 HD11 LEU     3      35.187  50.639  27.690  1.00  0.00           H  
ATOM     30 HD12 LEU     3      35.556  51.960  26.555  1.00  0.00           H  
ATOM     31 HD13 LEU     3      35.214  52.323  28.264  1.00  0.00           H  
ATOM     32  CD2 LEU     3      33.076  51.056  25.804  1.00  0.00           C  
ATOM     33 HD21 LEU     3      32.041  51.281  25.548  1.00  0.00           H  
ATOM     34 HD22 LEU     3      33.728  51.371  24.990  1.00  0.00           H  
ATOM     35 HD23 LEU     3      33.186  49.983  25.962  1.00  0.00           H  
ATOM     36  C   LEU     3      30.248  51.095  29.265  1.00  0.00           C  
ATOM     37  O   LEU     3      30.003  51.734  30.295  1.00  0.00           O  
ATOM     38  N   PRO     4      29.877  49.797  29.096  1.00  0.00           N  
ATOM     39  CD  PRO     4      29.980  49.028  27.855  1.00  0.00           C  
ATOM     40  HD2 PRO     4      31.015  48.714  27.720  1.00  0.00           H  
ATOM     41  HD3 PRO     4      29.681  49.662  27.021  1.00  0.00           H  
ATOM     42  CG  PRO     4      29.035  47.852  28.057  1.00  0.00           C  
ATOM     43  HG2 PRO     4      29.350  46.993  27.463  1.00  0.00           H  
ATOM     44  HG3 PRO     4      28.014  48.123  27.789  1.00  0.00           H  
ATOM     45  CB  PRO     4      29.148  47.568  29.545  1.00  0.00           C  
ATOM     46  HB2 PRO     4      30.007  46.919  29.716  1.00  0.00           H  
ATOM     47  HB3 PRO     4      28.254  47.104  29.962  1.00  0.00           H  
ATOM     48  CA  PRO     4      29.387  48.938  30.207  1.00  0.00           C  
ATOM     49  HA  PRO     4      28.449  49.350  30.579  1.00  0.00           H  
ATOM     50  C   PRO     4      30.415  48.875  31.360  1.00  0.00           C  
ATOM     51  O   PRO     4      31.592  48.619  31.096  1.00  0.00           O  
ATOM     52  N   HID     5      29.991  49.156  32.600  1.00  0.00           N  
ATOM     53  H   HID     5      29.005  49.307  32.759  1.00  0.00           H  
ATOM     54  CA  HID     5      30.913  49.341  33.726  1.00  0.00           C  
ATOM     55  HA  HID     5      31.732  48.624  33.662  1.00  0.00           H  
ATOM     56  CB  HID     5      31.506  50.776  33.691  1.00  0.00           C  
ATOM     57  HB2 HID     5      32.279  50.870  34.454  1.00  0.00           H  
ATOM     58  HB3 HID     5      31.942  50.955  32.708  1.00  0.00           H  
ATOM     59  CG  HID     5      30.516  51.895  33.937  1.00  0.00           C  
ATOM     60  ND1 HID     5      29.767  52.479  32.930  1.00  0.00           N  
ATOM     61  HD1 HID     5      29.797  52.241  31.949  1.00  0.00           H  
ATOM     62  CE1 HID     5      28.996  53.414  33.487  1.00  0.00           C  
ATOM     63  HE1 HID     5      28.336  53.959  32.813  1.00  0.00           H  
ATOM     64  NE2 HID     5      29.178  53.514  34.800  1.00  0.00           N  
ATOM     65  CD2 HID     5      30.150  52.553  35.091  1.00  0.00           C  
ATOM     66  HD2 HID     5      30.499  52.423  36.116  1.00  0.00           H  
ATOM     67  C   HID     5      30.261  49.055  35.092  1.00  0.00           C  
ATOM     68  O   HID     5      29.033  48.981  35.184  1.00  0.00           O  
ATOM     69  N   LEU     6      31.101  48.966  36.136  1.00  0.00           N  
ATOM     70  H   LEU     6      32.044  48.687  35.904  1.00  0.00           H  
ATOM     71  CA  LEU     6      30.726  49.036  37.552  1.00  0.00           C  
ATOM     72  HA  LEU     6      29.851  49.677  37.658  1.00  0.00           H  
ATOM     73  CB  LEU     6      30.388  47.636  38.130  1.00  0.00           C  
ATOM     74  HB2 LEU     6      29.895  47.907  39.063  1.00  0.00           H  
ATOM     75  HB3 LEU     6      29.672  47.144  37.471  1.00  0.00           H  
ATOM     76  CG  LEU     6      31.562  46.671  38.429  1.00  0.00           C  
ATOM     77  HG  LEU     6      32.246  46.709  37.581  1.00  0.00           H  
ATOM     78  CD1 LEU     6      32.327  47.029  39.724  1.00  0.00           C  
ATOM     79 HD11 LEU     6      31.644  46.990  40.573  1.00  0.00           H  
ATOM     80 HD12 LEU     6      33.137  46.315  39.877  1.00  0.00           H  
ATOM     81 HD13 LEU     6      32.740  48.033  39.637  1.00  0.00           H  
ATOM     82  CD2 LEU     6      31.073  45.208  38.464  1.00  0.00           C  
ATOM     83 HD21 LEU     6      30.640  44.945  37.499  1.00  0.00           H  
ATOM     84 HD22 LEU     6      31.915  44.548  38.676  1.00  0.00           H  
ATOM     85 HD23 LEU     6      30.319  45.095  39.243  1.00  0.00           H  
ATOM     86  C   LEU     6      31.789  49.850  38.310  1.00  0.00           C  
ATOM     87  O   LEU     6      32.922  49.961  37.836  1.00  0.00           O  
ATOM     88  N   VAL     7      31.398  50.425  39.453  1.00  0.00           N  
ATOM     89  H   VAL     7      30.426  50.322  39.706  1.00  0.00           H  
ATOM     90  CA  VAL     7      32.269  51.189  40.345  1.00  0.00           C  
ATOM     91  HA  VAL     7      33.236  51.402  39.889  1.00  0.00           H  
ATOM     92  CB  VAL     7      31.608  52.535  40.763  1.00  0.00           C  
ATOM     93  HB  VAL     7      30.644  52.298  41.213  1.00  0.00           H  
ATOM     94  CG1 VAL     7      32.451  53.355  41.759  1.00  0.00           C  
ATOM     95 HG11 VAL     7      33.416  53.592  41.310  1.00  0.00           H  
ATOM     96 HG12 VAL     7      31.928  54.279  42.004  1.00  0.00           H  
ATOM     97 HG13 VAL     7      32.607  52.774  42.668  1.00  0.00           H  
ATOM     98  CG2 VAL     7      31.303  53.404  39.528  1.00  0.00           C  
ATOM     99 HG21 VAL     7      30.621  52.869  38.867  1.00  0.00           H  
ATOM    100 HG22 VAL     7      30.842  54.339  39.846  1.00  0.00           H  
ATOM    101 HG23 VAL     7      32.230  53.619  38.997  1.00  0.00           H  
ATOM    102  C   VAL     7      32.523  50.317  41.583  1.00  0.00           C  
ATOM    103  O   VAL     7      31.564  49.922  42.252  1.00  0.00           O  
ATOM    104  N   ASN     8      33.794  49.990  41.834  1.00  0.00           N  
ATOM    105  H   ASN     8      34.480  50.205  41.125  1.00  0.00           H  
ATOM    106  CA  ASN     8      34.202  49.152  42.961  1.00  0.00           C  
ATOM    107  HA  ASN     8      33.435  48.399  43.147  1.00  0.00           H  
ATOM    108  CB  ASN     8      35.541  48.433  42.677  1.00  0.00           C  
ATOM    109  HB2 ASN     8      35.544  47.550  43.317  1.00  0.00           H  
ATOM    110  HB3 ASN     8      35.471  48.125  41.634  1.00  0.00           H  
ATOM    111  CG  ASN     8      36.859  49.187  42.877  1.00  0.00           C  
ATOM    112  OD1 ASN     8      36.900  50.350  43.271  1.00  0.00           O  
ATOM    113  ND2 ASN     8      37.968  48.508  42.616  1.00  0.00           N  
ATOM    114 HD21 ASN     8      38.868  48.953  42.730  1.00  0.00           H  
ATOM    115 HD22 ASN     8      37.908  47.549  42.305  1.00  0.00           H  
ATOM    116  C   ASN     8      34.147  49.901  44.311  1.00  0.00           C  
ATOM    117  O   ASN     8      33.900  51.110  44.346  1.00  0.00           O  
ATOM    118  N   ALA     9      34.389  49.177  45.413  1.00  0.00           N  
ATOM    119  H   ALA     9      34.544  48.186  45.287  1.00  0.00           H  
ATOM    120  CA  ALA     9      34.357  49.707  46.781  1.00  0.00           C  
ATOM    121  HA  ALA     9      33.371  50.148  46.926  1.00  0.00           H  
ATOM    122  CB  ALA     9      34.526  48.549  47.772  1.00  0.00           C  
ATOM    123  HB1 ALA     9      35.512  48.102  47.645  1.00  0.00           H  
ATOM    124  HB2 ALA     9      34.426  48.924  48.791  1.00  0.00           H  
ATOM    125  HB3 ALA     9      33.760  47.796  47.586  1.00  0.00           H  
ATOM    126  C   ALA     9      35.403  50.814  47.055  1.00  0.00           C  
ATOM    127  O   ALA     9      35.181  51.634  47.947  1.00  0.00           O  
ATOM    128  N   ASP    10      36.494  50.843  46.275  1.00  0.00           N  
ATOM    129  H   ASP    10      36.673  49.994  45.758  1.00  0.00           H  
ATOM    130  CA  ASP    10      37.530  51.889  46.280  1.00  0.00           C  
ATOM    131  HA  ASP    10      37.477  52.413  47.234  1.00  0.00           H  
ATOM    132  CB  ASP    10      38.970  51.347  46.092  1.00  0.00           C  
ATOM    133  HB2 ASP    10      38.874  50.627  45.279  1.00  0.00           H  
ATOM    134  HB3 ASP    10      39.654  52.142  45.794  1.00  0.00           H  
ATOM    135  CG  ASP    10      39.517  50.645  47.331  1.00  0.00           C  
ATOM    136  OD1 ASP    10      39.675  51.321  48.369  1.00  0.00           O  
ATOM    137  OD2 ASP    10      39.867  49.451  47.239  1.00  0.00           O  
ATOM    138  C   ASP    10      37.228  53.069  45.351  1.00  0.00           C  
ATOM    139  O   ASP    10      38.028  54.005  45.280  1.00  0.00           O  
ATOM    140  N   GLY    11      36.067  53.058  44.691  1.00  0.00           N  
ATOM    141  H   GLY    11      35.472  52.247  44.788  1.00  0.00           H  
ATOM    142  CA  GLY    11      35.614  54.150  43.841  1.00  0.00           C  
ATOM    143  HA2 GLY    11      34.526  54.123  43.789  1.00  0.00           H  
ATOM    144  HA3 GLY    11      35.933  55.093  44.285  1.00  0.00           H  
ATOM    145  C   GLY    11      36.184  54.048  42.422  1.00  0.00           C  
ATOM    146  O   GLY    11      36.060  55.009  41.662  1.00  0.00           O  
ATOM    147  N   GLN    12      36.817  52.925  42.065  1.00  0.00           N  
ATOM    148  H   GLN    12      36.875  52.185  42.750  1.00  0.00           H  
ATOM    149  CA  GLN    12      37.461  52.724  40.777  1.00  0.00           C  
ATOM    150  HA  GLN    12      37.784  53.682  40.372  1.00  0.00           H  
ATOM    151  CB  GLN    12      38.697  51.811  40.928  1.00  0.00           C  
ATOM    152  HB2 GLN    12      38.331  50.819  41.195  1.00  0.00           H  
ATOM    153  HB3 GLN    12      39.182  51.767  39.953  1.00  0.00           H  
ATOM    154  CG  GLN    12      39.713  52.286  41.987  1.00  0.00           C  
ATOM    155  HG2 GLN    12      40.155  53.216  41.630  1.00  0.00           H  
ATOM    156  HG3 GLN    12      39.214  52.463  42.940  1.00  0.00           H  
ATOM    157  CD  GLN    12      40.829  51.267  42.203  1.00  0.00           C  
ATOM    158  OE1 GLN    12      40.572  50.105  42.502  1.00  0.00           O  
ATOM    159  NE2 GLN    12      42.082  51.692  42.089  1.00  0.00           N  
ATOM    160 HE21 GLN    12      42.846  51.045  42.225  1.00  0.00           H  
ATOM    161 HE22 GLN    12      42.266  52.660  41.867  1.00  0.00           H  
ATOM    162  C   GLN    12      36.477  52.120  39.777  1.00  0.00           C  
ATOM    163  O   GLN    12      35.720  51.212  40.131  1.00  0.00           O  
ATOM    164  N   TYR    13      36.524  52.616  38.540  1.00  0.00           N  
ATOM    165  H   TYR    13      37.084  53.440  38.377  1.00  0.00           H  
ATOM    166  CA  TYR    13      35.731  52.092  37.439  1.00  0.00           C  
ATOM    167  HA  TYR    13      34.757  51.775  37.811  1.00  0.00           H  
ATOM    168  CB  TYR    13      35.519  53.163  36.348  1.00  0.00           C  
ATOM    169  HB2 TYR    13      36.485  53.640  36.183  1.00  0.00           H  
ATOM    170  HB3 TYR    13      35.219  52.629  35.446  1.00  0.00           H  
ATOM    171  CG  TYR    13      34.478  54.225  36.679  1.00  0.00           C  
ATOM    172  CD1 TYR    13      34.761  55.242  37.614  1.00  0.00           C  
ATOM    173  HD1 TYR    13      35.735  55.267  38.103  1.00  0.00           H  
ATOM    174  CE1 TYR    13      33.794  56.221  37.917  1.00  0.00           C  
ATOM    175  HE1 TYR    13      34.018  56.998  38.647  1.00  0.00           H  
ATOM    176  CZ  TYR    13      32.539  56.194  37.279  1.00  0.00           C  
ATOM    177  OH  TYR    13      31.609  57.147  37.573  1.00  0.00           O  
ATOM    178  HH  TYR    13      31.916  57.782  38.224  1.00  0.00           H  
ATOM    179  CE2 TYR    13      32.253  55.184  36.340  1.00  0.00           C  
ATOM    180  HE2 TYR    13      31.284  55.164  35.842  1.00  0.00           H  
ATOM    181  CD2 TYR    13      33.217  54.201  36.044  1.00  0.00           C  
ATOM    182  HD2 TYR    13      32.992  53.416  35.322  1.00  0.00           H  
ATOM    183  C   TYR    13      36.356  50.820  36.864  1.00  0.00           C  
ATOM    184  O   TYR    13      37.506  50.840  36.409  1.00  0.00           O  
ATOM    185  N   LEU    14      35.552  49.757  36.857  1.00  0.00           N  
ATOM    186  H   LEU    14      34.689  49.828  37.377  1.00  0.00           H  
ATOM    187  CA  LEU    14      35.846  48.509  36.181  1.00  0.00           C  
ATOM    188  HA  LEU    14      36.914  48.449  35.970  1.00  0.00           H  
ATOM    189  CB  LEU    14      35.449  47.305  37.056  1.00  0.00           C  
ATOM    190  HB2 LEU    14      34.383  47.476  37.203  1.00  0.00           H  
ATOM    191  HB3 LEU    14      35.595  46.371  36.513  1.00  0.00           H  
ATOM    192  CG  LEU    14      36.149  47.216  38.429  1.00  0.00           C  
ATOM    193  HG  LEU    14      35.915  48.107  39.011  1.00  0.00           H  
ATOM    194  CD1 LEU    14      35.662  45.967  39.186  1.00  0.00           C  
ATOM    195 HD11 LEU    14      35.896  45.075  38.605  1.00  0.00           H  
ATOM    196 HD12 LEU    14      36.160  45.910  40.154  1.00  0.00           H  
ATOM    197 HD13 LEU    14      34.584  46.029  39.336  1.00  0.00           H  
ATOM    198  CD2 LEU    14      37.687  47.260  38.333  1.00  0.00           C  
ATOM    199 HD21 LEU    14      37.996  48.195  37.867  1.00  0.00           H  
ATOM    200 HD22 LEU    14      38.116  47.193  39.333  1.00  0.00           H  
ATOM    201 HD23 LEU    14      38.038  46.422  37.731  1.00  0.00           H  
ATOM    202  C   LEU    14      35.076  48.481  34.853  1.00  0.00           C  
ATOM    203  O   LEU    14      33.891  48.819  34.840  1.00  0.00           O  
ATOM    204  N   PHE    15      35.747  48.077  33.770  1.00  0.00           N  
ATOM    205  H   PHE    15      36.754  48.035  33.840  1.00  0.00           H  
ATOM    206  CA  PHE    15      35.130  47.812  32.468  1.00  0.00           C  
ATOM    207  HA  PHE    15      34.330  48.527  32.278  1.00  0.00           H  
ATOM    208  CB  PHE    15      36.190  47.950  31.354  1.00  0.00           C  
ATOM    209  HB2 PHE    15      36.407  49.018  31.359  1.00  0.00           H  
ATOM    210  HB3 PHE    15      37.114  47.391  31.500  1.00  0.00           H  
ATOM    211  CG  PHE    15      35.694  47.614  29.958  1.00  0.00           C  
ATOM    212  CD1 PHE    15      34.884  48.524  29.246  1.00  0.00           C  
ATOM    213  HD1 PHE    15      34.687  49.515  29.654  1.00  0.00           H  
ATOM    214  CE1 PHE    15      34.338  48.155  28.023  1.00  0.00           C  
ATOM    215  HE1 PHE    15      33.739  48.873  27.464  1.00  0.00           H  
ATOM    216  CZ  PHE    15      34.550  46.885  27.513  1.00  0.00           C  
ATOM    217  HZ  PHE    15      34.111  46.599  26.557  1.00  0.00           H  
ATOM    218  CE2 PHE    15      35.321  45.977  28.219  1.00  0.00           C  
ATOM    219  HE2 PHE    15      35.479  44.980  27.806  1.00  0.00           H  
ATOM    220  CD2 PHE    15      35.889  46.321  29.435  1.00  0.00           C  
ATOM    221  HD2 PHE    15      36.485  45.591  29.984  1.00  0.00           H  
ATOM    222  C   PHE    15      34.423  46.449  32.476  1.00  0.00           C  
ATOM    223  O   PHE    15      35.037  45.498  32.956  1.00  0.00           O  
ATOM    224  N   CYS    16      33.181  46.375  31.970  1.00  0.00           N  
ATOM    225  H   CYS    16      32.774  47.234  31.632  1.00  0.00           H  
ATOM    226  CA  CYS    16      32.349  45.168  31.979  1.00  0.00           C  
ATOM    227  HA  CYS    16      32.906  44.363  32.460  1.00  0.00           H  
ATOM    228  CB  CYS    16      31.019  45.366  32.734  1.00  0.00           C  
ATOM    229  HB2 CYS    16      30.474  46.244  32.389  1.00  0.00           H  
ATOM    230  HB3 CYS    16      30.373  44.490  32.672  1.00  0.00           H  
ATOM    231  SG  CYS    16      31.337  45.633  34.504  1.00  0.00           S  
ATOM    232  HG  CYS    16      30.061  45.763  34.856  1.00  0.00           H  
ATOM    233  C   CYS    16      32.087  44.637  30.561  1.00  0.00           C  
ATOM    234  O   CYS    16      32.018  45.411  29.606  1.00  0.00           O  
ATOM    235  N   ARG    17      31.898  43.316  30.463  1.00  0.00           N  
ATOM    236  H   ARG    17      32.082  42.791  31.306  1.00  0.00           H  
ATOM    237  CA  ARG    17      31.558  42.579  29.251  1.00  0.00           C  
ATOM    238  HA  ARG    17      31.179  43.255  28.485  1.00  0.00           H  
ATOM    239  CB  ARG    17      32.837  41.882  28.710  1.00  0.00           C  
ATOM    240  HB2 ARG    17      33.561  41.840  29.524  1.00  0.00           H  
ATOM    241  HB3 ARG    17      32.563  40.868  28.416  1.00  0.00           H  
ATOM    242  CG  ARG    17      33.460  42.617  27.504  1.00  0.00           C  
ATOM    243  HG2 ARG    17      32.723  42.572  26.702  1.00  0.00           H  
ATOM    244  HG3 ARG    17      33.598  43.653  27.813  1.00  0.00           H  
ATOM    245  CD  ARG    17      34.805  42.047  26.999  1.00  0.00           C  
ATOM    246  HD2 ARG    17      34.766  40.961  27.092  1.00  0.00           H  
ATOM    247  HD3 ARG    17      34.911  42.317  25.948  1.00  0.00           H  
ATOM    248  NE  ARG    17      35.984  42.542  27.735  1.00  0.00           N  
ATOM    249  HE  ARG    17      36.035  42.219  28.691  1.00  0.00           H  
ATOM    250  CZ  ARG    17      36.954  43.352  27.280  1.00  0.00           C  
ATOM    251  NH1 ARG    17      36.931  43.794  26.021  1.00  0.00           N  
ATOM    252 HH11 ARG    17      36.179  43.517  25.406  1.00  0.00           H  
ATOM    253 HH12 ARG    17      37.666  44.402  25.689  1.00  0.00           H  
ATOM    254  NH2 ARG    17      37.962  43.725  28.073  1.00  0.00           N  
ATOM    255 HH21 ARG    17      37.998  43.395  29.027  1.00  0.00           H  
ATOM    256 HH22 ARG    17      38.683  44.334  27.715  1.00  0.00           H  
ATOM    257  C   ARG    17      30.405  41.616  29.552  1.00  0.00           C  
ATOM    258  O   ARG    17      30.346  41.058  30.648  1.00  0.00           O  
ATOM    259  N   TYR    18      29.508  41.464  28.568  1.00  0.00           N  
ATOM    260  H   TYR    18      29.700  41.960  27.710  1.00  0.00           H  
ATOM    261  CA  TYR    18      28.295  40.655  28.643  1.00  0.00           C  
ATOM    262  HA  TYR    18      28.381  39.934  29.457  1.00  0.00           H  
ATOM    263  CB  TYR    18      27.063  41.551  28.905  1.00  0.00           C  
ATOM    264  HB2 TYR    18      27.016  42.215  28.042  1.00  0.00           H  
ATOM    265  HB3 TYR    18      26.193  40.894  28.906  1.00  0.00           H  
ATOM    266  CG  TYR    18      27.074  42.378  30.180  1.00  0.00           C  
ATOM    267  CD1 TYR    18      27.032  41.744  31.440  1.00  0.00           C  
ATOM    268  HD1 TYR    18      27.012  40.655  31.500  1.00  0.00           H  
ATOM    269  CE1 TYR    18      27.016  42.515  32.620  1.00  0.00           C  
ATOM    270  HE1 TYR    18      27.007  42.021  33.592  1.00  0.00           H  
ATOM    271  CZ  TYR    18      27.025  43.921  32.545  1.00  0.00           C  
ATOM    272  OH  TYR    18      26.979  44.667  33.686  1.00  0.00           O  
ATOM    273  HH  TYR    18      26.943  44.132  34.483  1.00  0.00           H  
ATOM    274  CE2 TYR    18      27.068  44.556  31.290  1.00  0.00           C  
ATOM    275  HE2 TYR    18      27.078  45.644  31.232  1.00  0.00           H  
ATOM    276  CD2 TYR    18      27.098  43.787  30.110  1.00  0.00           C  
ATOM    277  HD2 TYR    18      27.140  44.280  29.139  1.00  0.00           H  
ATOM    278  C   TYR    18      28.106  39.911  27.326  1.00  0.00           C  
ATOM    279  O   TYR    18      28.235  40.522  26.263  1.00  0.00           O  
ATOM    280  N   TRP    19      27.730  38.637  27.430  1.00  0.00           N  
ATOM    281  H   TRP    19      27.859  38.188  28.326  1.00  0.00           H  
ATOM    282  CA  TRP    19      27.244  37.835  26.322  1.00  0.00           C  
ATOM    283  HA  TRP    19      27.011  38.492  25.484  1.00  0.00           H  
ATOM    284  CB  TRP    19      28.284  36.794  25.858  1.00  0.00           C  
ATOM    285  HB2 TRP    19      28.449  36.095  26.678  1.00  0.00           H  
ATOM    286  HB3 TRP    19      27.867  36.259  25.005  1.00  0.00           H  
ATOM    287  CG  TRP    19      29.641  37.289  25.434  1.00  0.00           C  
ATOM    288  CD1 TRP    19      30.043  37.451  24.152  1.00  0.00           C  
ATOM    289  HD1 TRP    19      29.313  37.241  23.370  1.00  0.00           H  
ATOM    290  NE1 TRP    19      31.361  37.869  24.124  1.00  0.00           N  
ATOM    291  HE1 TRP    19      31.869  38.024  23.265  1.00  0.00           H  
ATOM    292  CE2 TRP    19      31.873  38.020  25.396  1.00  0.00           C  
ATOM    293  CZ2 TRP    19      33.139  38.384  25.888  1.00  0.00           C  
ATOM    294  HZ2 TRP    19      33.901  38.625  25.147  1.00  0.00           H  
ATOM    295  CH2 TRP    19      33.354  38.418  27.278  1.00  0.00           C  
ATOM    296  HH2 TRP    19      34.331  38.669  27.691  1.00  0.00           H  
ATOM    297  CZ3 TRP    19      32.295  38.124  28.159  1.00  0.00           C  
ATOM    298  HZ3 TRP    19      32.423  38.157  29.241  1.00  0.00           H  
ATOM    299  CE3 TRP    19      31.027  37.775  27.653  1.00  0.00           C  
ATOM    300  HE3 TRP    19      30.271  37.543  28.403  1.00  0.00           H  
ATOM    301  CD2 TRP    19      30.783  37.690  26.260  1.00  0.00           C  
ATOM    302  C   TRP    19      25.915  37.213  26.787  1.00  0.00           C  
ATOM    303  O   TRP    19      25.911  36.174  27.450  1.00  0.00           O  
ATOM    304  N   LYS    20      24.814  37.923  26.501  1.00  0.00           N  
ATOM    305  H   LYS    20      24.963  38.762  25.960  1.00  0.00           H  
ATOM    306  CA  LYS    20      23.443  37.586  26.898  1.00  0.00           C  
ATOM    307  HA  LYS    20      23.432  36.949  27.783  1.00  0.00           H  
ATOM    308  CB  LYS    20      22.720  38.912  27.234  1.00  0.00           C  
ATOM    309  HB2 LYS    20      22.872  39.588  26.393  1.00  0.00           H  
ATOM    310  HB3 LYS    20      21.658  38.688  27.332  1.00  0.00           H  
ATOM    311  CG  LYS    20      23.226  39.580  28.528  1.00  0.00           C  
ATOM    312  HG2 LYS    20      22.941  38.939  29.362  1.00  0.00           H  
ATOM    313  HG3 LYS    20      24.313  39.633  28.467  1.00  0.00           H  
ATOM    314  CD  LYS    20      22.655  40.991  28.747  1.00  0.00           C  
ATOM    315  HD2 LYS    20      23.000  41.621  27.928  1.00  0.00           H  
ATOM    316  HD3 LYS    20      21.568  40.919  28.718  1.00  0.00           H  
ATOM    317  CE  LYS    20      23.093  41.609  30.090  1.00  0.00           C  
ATOM    318  HE2 LYS    20      22.703  40.982  30.892  1.00  0.00           H  
ATOM    319  HE3 LYS    20      24.183  41.605  30.123  1.00  0.00           H  
ATOM    320  NZ  LYS    20      22.601  42.989  30.261  1.00  0.00           N  
ATOM    321  HZ1 LYS    20      21.592  42.992  30.231  1.00  0.00           H  
ATOM    322  HZ2 LYS    20      22.912  43.349  31.152  1.00  0.00           H  
ATOM    323  HZ3 LYS    20      22.963  43.569  29.518  1.00  0.00           H  
ATOM    324  C   LYS    20      22.734  36.869  25.735  1.00  0.00           C  
ATOM    325  O   LYS    20      22.711  37.425  24.633  1.00  0.00           O  
ATOM    326  N   PRO    21      22.187  35.658  25.979  1.00  0.00           N  
ATOM    327  CD  PRO    21      22.187  34.935  27.255  1.00  0.00           C  
ATOM    328  HD2 PRO    21      21.813  35.606  28.028  1.00  0.00           H  
ATOM    329  HD3 PRO    21      23.214  34.652  27.487  1.00  0.00           H  
ATOM    330  CG  PRO    21      21.285  33.726  27.044  1.00  0.00           C  
ATOM    331  HG2 PRO    21      20.263  33.942  27.355  1.00  0.00           H  
ATOM    332  HG3 PRO    21      21.656  32.861  27.595  1.00  0.00           H  
ATOM    333  CB  PRO    21      21.372  33.492  25.544  1.00  0.00           C  
ATOM    334  HB2 PRO    21      20.468  33.006  25.175  1.00  0.00           H  
ATOM    335  HB3 PRO    21      22.241  32.889  25.279  1.00  0.00           H  
ATOM    336  CA  PRO    21      21.500  34.899  24.928  1.00  0.00           C  
ATOM    337  HA  PRO    21      22.155  34.884  24.057  1.00  0.00           H  
ATOM    338  C   PRO    21      20.124  35.491  24.530  1.00  0.00           C  
ATOM    339  O   PRO    21      19.578  36.334  25.244  1.00  0.00           O  
ATOM    340  N   THR    22      19.585  35.037  23.389  1.00  0.00           N  
ATOM    341  H   THR    22      20.135  34.373  22.863  1.00  0.00           H  
ATOM    342  CA  THR    22      18.287  35.458  22.840  1.00  0.00           C  
ATOM    343  HA  THR    22      18.172  36.537  22.933  1.00  0.00           H  
ATOM    344  CB  THR    22      18.223  35.080  21.334  1.00  0.00           C  
ATOM    345  HB  THR    22      17.207  35.261  20.983  1.00  0.00           H  
ATOM    346  CG2 THR    22      19.212  35.895  20.485  1.00  0.00           C  
ATOM    347 HG21 THR    22      20.228  35.713  20.835  1.00  0.00           H  
ATOM    348 HG22 THR    22      19.129  35.594  19.441  1.00  0.00           H  
ATOM    349 HG23 THR    22      18.981  36.956  20.576  1.00  0.00           H  
ATOM    350  OG1 THR    22      18.543  33.707  21.137  1.00  0.00           O  
ATOM    351  HG1 THR    22      18.497  33.498  20.201  1.00  0.00           H  
ATOM    352  C   THR    22      17.089  34.829  23.569  1.00  0.00           C  
ATOM    353  O   THR    22      16.012  35.429  23.599  1.00  0.00           O  
ATOM    354  N   GLY    23      17.302  33.654  24.163  1.00  0.00           N  
ATOM    355  H   GLY    23      18.204  33.218  24.032  1.00  0.00           H  
ATOM    356  CA  GLY    23      16.320  32.969  24.981  1.00  0.00           C  
ATOM    357  HA2 GLY    23      15.324  33.351  24.760  1.00  0.00           H  
ATOM    358  HA3 GLY    23      16.351  31.898  24.778  1.00  0.00           H  
ATOM    359  C   GLY    23      16.626  33.203  26.458  1.00  0.00           C  
ATOM    360  O   GLY    23      17.644  33.793  26.825  1.00  0.00           O  
ATOM    361  N   THR    24      15.728  32.711  27.311  1.00  0.00           N  
ATOM    362  H   THR    24      14.918  32.261  26.909  1.00  0.00           H  
ATOM    363  CA  THR    24      15.843  32.757  28.762  1.00  0.00           C  
ATOM    364  HA  THR    24      15.917  33.780  29.130  1.00  0.00           H  
ATOM    365  CB  THR    24      14.583  32.093  29.387  1.00  0.00           C  
ATOM    366  HB  THR    24      14.616  31.037  29.118  1.00  0.00           H  
ATOM    367  CG2 THR    24      14.477  32.229  30.916  1.00  0.00           C  
ATOM    368 HG21 THR    24      14.444  33.284  31.186  1.00  0.00           H  
ATOM    369 HG22 THR    24      13.569  31.736  31.263  1.00  0.00           H  
ATOM    370 HG23 THR    24      15.344  31.762  31.384  1.00  0.00           H  
ATOM    371  OG1 THR    24      13.413  32.665  28.813  1.00  0.00           O  
ATOM    372  HG1 THR    24      12.635  32.255  29.198  1.00  0.00           H  
ATOM    373  C   THR    24      17.080  31.985  29.276  1.00  0.00           C  
ATOM    374  O   THR    24      17.239  30.817  28.902  1.00  0.00           O  
ATOM    375  N   PRO    25      17.953  32.646  30.068  1.00  0.00           N  
ATOM    376  CD  PRO    25      17.868  34.036  30.528  1.00  0.00           C  
ATOM    377  HD2 PRO    25      16.870  34.205  30.931  1.00  0.00           H  
ATOM    378  HD3 PRO    25      18.031  34.693  29.674  1.00  0.00           H  
ATOM    379  CG  PRO    25      18.957  34.176  31.585  1.00  0.00           C  
ATOM    380  HG2 PRO    25      18.566  33.953  32.578  1.00  0.00           H  
ATOM    381  HG3 PRO    25      19.378  35.181  31.578  1.00  0.00           H  
ATOM    382  CB  PRO    25      19.993  33.152  31.154  1.00  0.00           C  
ATOM    383  HB2 PRO    25      20.572  32.782  32.000  1.00  0.00           H  
ATOM    384  HB3 PRO    25      20.668  33.575  30.410  1.00  0.00           H  
ATOM    385  CA  PRO    25      19.182  32.001  30.533  1.00  0.00           C  
ATOM    386  HA  PRO    25      19.707  31.630  29.653  1.00  0.00           H  
ATOM    387  C   PRO    25      18.941  30.841  31.511  1.00  0.00           C  
ATOM    388  O   PRO    25      18.093  30.947  32.396  1.00  0.00           O  
ATOM    389  N   LYS    26      19.686  29.751  31.311  1.00  0.00           N  
ATOM    390  H   LYS    26      20.271  29.742  30.488  1.00  0.00           H  
ATOM    391  CA  LYS    26      19.627  28.542  32.132  1.00  0.00           C  
ATOM    392  HA  LYS    26      18.647  28.440  32.598  1.00  0.00           H  
ATOM    393  CB  LYS    26      19.873  27.316  31.226  1.00  0.00           C  
ATOM    394  HB2 LYS    26      20.803  27.473  30.680  1.00  0.00           H  
ATOM    395  HB3 LYS    26      19.970  26.434  31.860  1.00  0.00           H  
ATOM    396  CG  LYS    26      18.718  27.105  30.224  1.00  0.00           C  
ATOM    397  HG2 LYS    26      17.834  26.849  30.808  1.00  0.00           H  
ATOM    398  HG3 LYS    26      18.557  28.058  29.721  1.00  0.00           H  
ATOM    399  CD  LYS    26      18.974  26.010  29.177  1.00  0.00           C  
ATOM    400  HD2 LYS    26      19.883  26.261  28.630  1.00  0.00           H  
ATOM    401  HD3 LYS    26      19.114  25.061  29.696  1.00  0.00           H  
ATOM    402  CE  LYS    26      17.796  25.886  28.188  1.00  0.00           C  
ATOM    403  HE2 LYS    26      17.030  25.270  28.660  1.00  0.00           H  
ATOM    404  HE3 LYS    26      17.401  26.887  28.015  1.00  0.00           H  
ATOM    405  NZ  LYS    26      18.186  25.285  26.904  1.00  0.00           N  
ATOM    406  HZ1 LYS    26      18.552  24.357  27.064  1.00  0.00           H  
ATOM    407  HZ2 LYS    26      17.379  25.229  26.300  1.00  0.00           H  
ATOM    408  HZ3 LYS    26      18.895  25.855  26.467  1.00  0.00           H  
ATOM    409  C   LYS    26      20.596  28.607  33.326  1.00  0.00           C  
ATOM    410  O   LYS    26      20.376  27.894  34.305  1.00  0.00           O  
ATOM    411  N   ALA    27      21.620  29.469  33.249  1.00  0.00           N  
ATOM    412  H   ALA    27      21.750  29.934  32.362  1.00  0.00           H  
ATOM    413  CA  ALA    27      22.586  29.724  34.311  1.00  0.00           C  
ATOM    414  HA  ALA    27      22.037  29.935  35.229  1.00  0.00           H  
ATOM    415  CB  ALA    27      23.483  28.489  34.546  1.00  0.00           C  
ATOM    416  HB1 ALA    27      24.046  28.270  33.639  1.00  0.00           H  
ATOM    417  HB2 ALA    27      24.176  28.692  35.363  1.00  0.00           H  
ATOM    418  HB3 ALA    27      22.861  27.631  34.803  1.00  0.00           H  
ATOM    419  C   ALA    27      23.440  30.967  33.993  1.00  0.00           C  
ATOM    420  O   ALA    27      23.410  31.471  32.865  1.00  0.00           O  
ATOM    421  N   LEU    28      24.184  31.420  35.008  1.00  0.00           N  
ATOM    422  H   LEU    28      24.061  30.925  35.880  1.00  0.00           H  
ATOM    423  CA  LEU    28      25.129  32.536  34.971  1.00  0.00           C  
ATOM    424  HA  LEU    28      25.004  33.122  34.061  1.00  0.00           H  
ATOM    425  CB  LEU    28      24.847  33.451  36.194  1.00  0.00           C  
ATOM    426  HB2 LEU    28      25.022  32.766  37.024  1.00  0.00           H  
ATOM    427  HB3 LEU    28      25.573  34.262  36.234  1.00  0.00           H  
ATOM    428  CG  LEU    28      23.415  34.034  36.299  1.00  0.00           C  
ATOM    429  HG  LEU    28      22.700  33.213  36.243  1.00  0.00           H  
ATOM    430  CD1 LEU    28      23.220  34.798  37.629  1.00  0.00           C  
ATOM    431 HD11 LEU    28      23.935  35.618  37.685  1.00  0.00           H  
ATOM    432 HD12 LEU    28      22.206  35.195  37.675  1.00  0.00           H  
ATOM    433 HD13 LEU    28      23.381  34.118  38.466  1.00  0.00           H  
ATOM    434  CD2 LEU    28      23.048  34.910  35.086  1.00  0.00           C  
ATOM    435 HD21 LEU    28      23.102  34.312  34.176  1.00  0.00           H  
ATOM    436 HD22 LEU    28      22.035  35.294  35.208  1.00  0.00           H  
ATOM    437 HD23 LEU    28      23.747  35.743  35.015  1.00  0.00           H  
ATOM    438  C   LEU    28      26.548  31.978  35.034  1.00  0.00           C  
ATOM    439  O   LEU    28      26.774  30.994  35.741  1.00  0.00           O  
ATOM    440  N   ILE    29      27.490  32.622  34.344  1.00  0.00           N  
ATOM    441  H   ILE    29      27.217  33.318  33.665  1.00  0.00           H  
ATOM    442  CA  ILE    29      28.890  32.237  34.412  1.00  0.00           C  
ATOM    443  HA  ILE    29      29.214  31.904  35.399  1.00  0.00           H  
ATOM    444  CB  ILE    29      29.277  31.161  33.348  1.00  0.00           C  
ATOM    445  HB  ILE    29      28.718  30.258  33.595  1.00  0.00           H  
ATOM    446  CG2 ILE    29      28.986  31.563  31.889  1.00  0.00           C  
ATOM    447 HG21 ILE    29      29.546  32.465  31.642  1.00  0.00           H  
ATOM    448 HG22 ILE    29      29.287  30.755  31.222  1.00  0.00           H  
ATOM    449 HG23 ILE    29      27.920  31.753  31.770  1.00  0.00           H  
ATOM    450  CG1 ILE    29      30.735  30.663  33.506  1.00  0.00           C  
ATOM    451 HG12 ILE    29      31.383  31.392  33.020  1.00  0.00           H  
ATOM    452 HG13 ILE    29      30.956  30.635  34.573  1.00  0.00           H  
ATOM    453  CD1 ILE    29      30.981  29.275  32.897  1.00  0.00           C  
ATOM    454 HD11 ILE    29      30.761  29.301  31.830  1.00  0.00           H  
ATOM    455 HD12 ILE    29      32.023  28.992  33.046  1.00  0.00           H  
ATOM    456 HD13 ILE    29      30.334  28.544  33.383  1.00  0.00           H  
ATOM    457  C   ILE    29      29.825  33.467  34.374  1.00  0.00           C  
ATOM    458  O   ILE    29      29.773  34.248  33.423  1.00  0.00           O  
ATOM    459  N   PHE    30      30.640  33.629  35.429  1.00  0.00           N  
ATOM    460  H   PHE    30      30.511  33.008  36.216  1.00  0.00           H  
ATOM    461  CA  PHE    30      31.631  34.702  35.546  1.00  0.00           C  
ATOM    462  HA  PHE    30      31.325  35.550  34.934  1.00  0.00           H  
ATOM    463  CB  PHE    30      31.764  35.173  37.010  1.00  0.00           C  
ATOM    464  HB2 PHE    30      30.777  35.596  37.194  1.00  0.00           H  
ATOM    465  HB3 PHE    30      31.990  34.432  37.777  1.00  0.00           H  
ATOM    466  CG  PHE    30      32.765  36.306  37.190  1.00  0.00           C  
ATOM    467  CD1 PHE    30      32.421  37.610  36.778  1.00  0.00           C  
ATOM    468  HD1 PHE    30      31.402  37.821  36.455  1.00  0.00           H  
ATOM    469  CE1 PHE    30      33.370  38.620  36.782  1.00  0.00           C  
ATOM    470  HE1 PHE    30      33.089  39.631  36.489  1.00  0.00           H  
ATOM    471  CZ  PHE    30      34.676  38.345  37.158  1.00  0.00           C  
ATOM    472  HZ  PHE    30      35.419  39.143  37.153  1.00  0.00           H  
ATOM    473  CE2 PHE    30      35.040  37.061  37.540  1.00  0.00           C  
ATOM    474  HE2 PHE    30      36.071  36.860  37.832  1.00  0.00           H  
ATOM    475  CD2 PHE    30      34.103  36.037  37.552  1.00  0.00           C  
ATOM    476  HD2 PHE    30      34.401  35.028  37.840  1.00  0.00           H  
ATOM    477  C   PHE    30      32.983  34.254  34.965  1.00  0.00           C  
ATOM    478  O   PHE    30      33.475  33.198  35.364  1.00  0.00           O  
ATOM    479  N   VAL    31      33.575  35.063  34.079  1.00  0.00           N  
ATOM    480  H   VAL    31      33.044  35.863  33.768  1.00  0.00           H  
ATOM    481  CA  VAL    31      34.890  34.829  33.482  1.00  0.00           C  
ATOM    482  HA  VAL    31      35.276  33.827  33.671  1.00  0.00           H  
ATOM    483  CB  VAL    31      34.842  35.061  31.947  1.00  0.00           C  
ATOM    484  HB  VAL    31      34.341  36.016  31.789  1.00  0.00           H  
ATOM    485  CG1 VAL    31      36.214  35.082  31.253  1.00  0.00           C  
ATOM    486 HG11 VAL    31      36.716  34.127  31.410  1.00  0.00           H  
ATOM    487 HG12 VAL    31      36.079  35.249  30.185  1.00  0.00           H  
ATOM    488 HG13 VAL    31      36.822  35.884  31.672  1.00  0.00           H  
ATOM    489  CG2 VAL    31      33.944  34.012  31.262  1.00  0.00           C  
ATOM    490 HG21 VAL    31      32.932  34.084  31.660  1.00  0.00           H  
ATOM    491 HG22 VAL    31      33.926  34.194  30.188  1.00  0.00           H  
ATOM    492 HG23 VAL    31      34.339  33.014  31.454  1.00  0.00           H  
ATOM    493  C   VAL    31      35.955  35.733  34.158  1.00  0.00           C  
ATOM    494  O   VAL    31      35.911  36.956  34.018  1.00  0.00           O  
ATOM    495  N   SER    32      36.894  35.096  34.866  1.00  0.00           N  
ATOM    496  H   SER    32      36.751  34.097  34.916  1.00  0.00           H  
ATOM    497  CA  SER    32      38.037  35.669  35.578  1.00  0.00           C  
ATOM    498  HA  SER    32      37.916  36.735  35.768  1.00  0.00           H  
ATOM    499  CB  SER    32      38.082  34.925  36.938  1.00  0.00           C  
ATOM    500  HB2 SER    32      37.061  34.910  37.320  1.00  0.00           H  
ATOM    501  HB3 SER    32      38.404  33.905  36.726  1.00  0.00           H  
ATOM    502  OG  SER    32      38.935  35.495  37.901  1.00  0.00           O  
ATOM    503  HG  SER    32      38.902  34.974  38.707  1.00  0.00           H  
ATOM    504  C   SER    32      39.275  35.443  34.687  1.00  0.00           C  
ATOM    505  O   SER    32      39.551  34.308  34.298  1.00  0.00           O  
ATOM    506  N   HID    33      39.980  36.513  34.322  1.00  0.00           N  
ATOM    507  H   HID    33      39.672  37.420  34.641  1.00  0.00           H  
ATOM    508  CA  HID    33      41.142  36.447  33.433  1.00  0.00           C  
ATOM    509  HA  HID    33      41.120  35.539  32.829  1.00  0.00           H  
ATOM    510  CB  HID    33      41.096  37.675  32.485  1.00  0.00           C  
ATOM    511  HB2 HID    33      41.880  37.505  31.747  1.00  0.00           H  
ATOM    512  HB3 HID    33      40.129  37.716  31.984  1.00  0.00           H  
ATOM    513  CG  HID    33      41.341  39.053  33.070  1.00  0.00           C  
ATOM    514  ND1 HID    33      42.580  39.483  33.518  1.00  0.00           N  
ATOM    515  HD1 HID    33      43.428  38.934  33.528  1.00  0.00           H  
ATOM    516  CE1 HID    33      42.458  40.739  33.931  1.00  0.00           C  
ATOM    517  HE1 HID    33      43.359  41.207  34.327  1.00  0.00           H  
ATOM    518  NE2 HID    33      41.227  41.208  33.783  1.00  0.00           N  
ATOM    519  CD2 HID    33      40.508  40.136  33.242  1.00  0.00           C  
ATOM    520  HD2 HID    33      39.446  40.246  33.025  1.00  0.00           H  
ATOM    521  C   HID    33      42.444  36.401  34.277  1.00  0.00           C  
ATOM    522  O   HID    33      42.421  36.669  35.480  1.00  0.00           O  
ATOM    523  N   GLY    34      43.575  36.072  33.644  1.00  0.00           N  
ATOM    524  H   GLY    34      43.505  35.873  32.656  1.00  0.00           H  
ATOM    525  CA  GLY    34      44.891  35.981  34.279  1.00  0.00           C  
ATOM    526  HA2 GLY    34      44.758  35.580  35.284  1.00  0.00           H  
ATOM    527  HA3 GLY    34      45.506  35.296  33.694  1.00  0.00           H  
ATOM    528  C   GLY    34      45.605  37.339  34.372  1.00  0.00           C  
ATOM    529  O   GLY    34      45.076  38.379  33.973  1.00  0.00           O  
ATOM    530  N   ALA    35      46.836  37.316  34.904  1.00  0.00           N  
ATOM    531  H   ALA    35      47.148  36.424  35.263  1.00  0.00           H  
ATOM    532  CA  ALA    35      47.715  38.473  35.063  1.00  0.00           C  
ATOM    533  HA  ALA    35      47.145  39.303  35.480  1.00  0.00           H  
ATOM    534  CB  ALA    35      48.867  38.135  36.026  1.00  0.00           C  
ATOM    535  HB1 ALA    35      49.453  37.311  35.618  1.00  0.00           H  
ATOM    536  HB2 ALA    35      49.507  39.008  36.149  1.00  0.00           H  
ATOM    537  HB3 ALA    35      48.459  37.845  36.994  1.00  0.00           H  
ATOM    538  C   ALA    35      48.241  38.930  33.710  1.00  0.00           C  
ATOM    539  O   ALA    35      48.778  38.134  32.938  1.00  0.00           O  
ATOM    540  N   GLY    36      48.082  40.223  33.466  1.00  0.00           N  
ATOM    541  H   GLY    36      47.601  40.778  34.159  1.00  0.00           H  
ATOM    542  CA  GLY    36      48.556  40.880  32.269  1.00  0.00           C  
ATOM    543  HA2 GLY    36      48.799  41.911  32.523  1.00  0.00           H  
ATOM    544  HA3 GLY    36      49.458  40.366  31.935  1.00  0.00           H  
ATOM    545  C   GLY    36      47.532  40.875  31.135  1.00  0.00           C  
ATOM    546  O   GLY    36      47.682  41.690  30.223  1.00  0.00           O  
ATOM    547  N   GLU    37      46.508  40.010  31.184  1.00  0.00           N  
ATOM    548  H   GLU    37      46.579  39.270  31.868  1.00  0.00           H  
ATOM    549  CA  GLU    37      45.480  39.903  30.155  1.00  0.00           C  
ATOM    550  HA  GLU    37      45.776  40.496  29.290  1.00  0.00           H  
ATOM    551  CB  GLU    37      45.274  38.450  29.705  1.00  0.00           C  
ATOM    552  HB2 GLU    37      44.553  38.476  28.888  1.00  0.00           H  
ATOM    553  HB3 GLU    37      46.236  38.101  29.329  1.00  0.00           H  
ATOM    554  CG  GLU    37      44.776  37.495  30.794  1.00  0.00           C  
ATOM    555  HG2 GLU    37      45.630  37.264  31.431  1.00  0.00           H  
ATOM    556  HG3 GLU    37      44.015  38.010  31.380  1.00  0.00           H  
ATOM    557  CD  GLU    37      44.196  36.202  30.234  1.00  0.00           C  
ATOM    558  OE1 GLU    37      44.478  35.864  29.067  1.00  0.00           O  
ATOM    559  OE2 GLU    37      43.446  35.559  30.996  1.00  0.00           O  
ATOM    560  C   GLU    37      44.189  40.717  30.483  1.00  0.00           C  
ATOM    561  O   GLU    37      44.279  41.705  31.216  1.00  0.00           O  
ATOM    562  N   HIE    38      43.036  40.366  29.879  1.00  0.00           N  
ATOM    563  H   HIE    38      43.095  39.550  29.287  1.00  0.00           H  
ATOM    564  CA  HIE    38      41.766  41.122  29.906  1.00  0.00           C  
ATOM    565  HA  HIE    38      41.522  41.380  30.936  1.00  0.00           H  
ATOM    566  CB  HIE    38      41.867  42.425  29.080  1.00  0.00           C  
ATOM    567  HB2 HIE    38      40.898  42.923  29.078  1.00  0.00           H  
ATOM    568  HB3 HIE    38      42.616  43.089  29.511  1.00  0.00           H  
ATOM    569  CG  HIE    38      42.250  42.222  27.638  1.00  0.00           C  
ATOM    570  ND1 HIE    38      41.416  42.511  26.570  1.00  0.00           N  
ATOM    571  CE1 HIE    38      42.083  42.205  25.455  1.00  0.00           C  
ATOM    572  HE1 HIE    38      41.565  42.393  24.515  1.00  0.00           H  
ATOM    573  NE2 HIE    38      43.292  41.712  25.700  1.00  0.00           N  
ATOM    574  HE2 HIE    38      43.998  41.368  25.065  1.00  0.00           H  
ATOM    575  CD2 HIE    38      43.418  41.757  27.083  1.00  0.00           C  
ATOM    576  HD2 HIE    38      44.350  41.446  27.556  1.00  0.00           H  
ATOM    577  C   HIE    38      40.580  40.241  29.468  1.00  0.00           C  
ATOM    578  O   HIE    38      40.805  39.165  28.906  1.00  0.00           O  
ATOM    579  N   SER    39      39.336  40.694  29.714  1.00  0.00           N  
ATOM    580  H   SER    39      39.273  41.481  30.344  1.00  0.00           H  
ATOM    581  CA  SER    39      38.105  39.944  29.407  1.00  0.00           C  
ATOM    582  HA  SER    39      38.276  38.878  29.562  1.00  0.00           H  
ATOM    583  CB  SER    39      36.947  40.397  30.324  1.00  0.00           C  
ATOM    584  HB2 SER    39      36.084  39.782  30.067  1.00  0.00           H  
ATOM    585  HB3 SER    39      37.254  40.181  31.348  1.00  0.00           H  
ATOM    586  OG  SER    39      36.602  41.765  30.213  1.00  0.00           O  
ATOM    587  HG  SER    39      35.879  41.962  30.813  1.00  0.00           H  
ATOM    588  C   SER    39      37.794  39.784  27.907  1.00  0.00           C  
ATOM    589  O   SER    39      37.013  38.907  27.535  1.00  0.00           O  
ATOM    590  N   GLY    40      38.461  40.576  27.060  1.00  0.00           N  
ATOM    591  H   GLY    40      39.133  41.219  27.453  1.00  0.00           H  
ATOM    592  CA  GLY    40      38.278  40.566  25.613  1.00  0.00           C  
ATOM    593  HA2 GLY    40      37.209  40.509  25.407  1.00  0.00           H  
ATOM    594  HA3 GLY    40      38.676  41.499  25.215  1.00  0.00           H  
ATOM    595  C   GLY    40      38.979  39.394  24.926  1.00  0.00           C  
ATOM    596  O   GLY    40      38.624  39.051  23.798  1.00  0.00           O  
ATOM    597  N   ARG    41      39.930  38.744  25.609  1.00  0.00           N  
ATOM    598  H   ARG    41      40.221  39.145  26.489  1.00  0.00           H  
ATOM    599  CA  ARG    41      40.562  37.498  25.173  1.00  0.00           C  
ATOM    600  HA  ARG    41      41.037  37.629  24.201  1.00  0.00           H  
ATOM    601  CB  ARG    41      41.640  37.099  26.198  1.00  0.00           C  
ATOM    602  HB2 ARG    41      41.131  36.959  27.152  1.00  0.00           H  
ATOM    603  HB3 ARG    41      42.054  36.147  25.865  1.00  0.00           H  
ATOM    604  CG  ARG    41      42.775  38.118  26.369  1.00  0.00           C  
ATOM    605  HG2 ARG    41      42.374  39.087  26.072  1.00  0.00           H  
ATOM    606  HG3 ARG    41      43.022  38.137  27.431  1.00  0.00           H  
ATOM    607  CD  ARG    41      44.041  37.818  25.555  1.00  0.00           C  
ATOM    608  HD2 ARG    41      44.736  38.647  25.686  1.00  0.00           H  
ATOM    609  HD3 ARG    41      44.489  36.903  25.944  1.00  0.00           H  
ATOM    610  NE  ARG    41      43.783  37.641  24.114  1.00  0.00           N  
ATOM    611  HE  ARG    41      43.741  36.678  23.811  1.00  0.00           H  
ATOM    612  CZ  ARG    41      43.598  38.607  23.203  1.00  0.00           C  
ATOM    613  NH1 ARG    41      43.592  39.888  23.548  1.00  0.00           N  
ATOM    614 HH11 ARG    41      43.729  40.148  24.514  1.00  0.00           H  
ATOM    615 HH12 ARG    41      43.451  40.597  22.843  1.00  0.00           H  
ATOM    616  NH2 ARG    41      43.424  38.284  21.924  1.00  0.00           N  
ATOM    617 HH21 ARG    41      43.432  37.313  21.646  1.00  0.00           H  
ATOM    618 HH22 ARG    41      43.285  39.011  21.237  1.00  0.00           H  
ATOM    619  C   ARG    41      39.536  36.338  25.071  1.00  0.00           C  
ATOM    620  O   ARG    41      39.733  35.417  24.280  1.00  0.00           O  
ATOM    621  N   TYR    42      38.461  36.406  25.873  1.00  0.00           N  
ATOM    622  H   TYR    42      38.389  37.245  26.430  1.00  0.00           H  
ATOM    623  CA  TYR    42      37.507  35.321  26.124  1.00  0.00           C  
ATOM    624  HA  TYR    42      37.965  34.357  25.901  1.00  0.00           H  
ATOM    625  CB  TYR    42      37.085  35.334  27.605  1.00  0.00           C  
ATOM    626  HB2 TYR    42      36.697  36.308  27.901  1.00  0.00           H  
ATOM    627  HB3 TYR    42      36.295  34.588  27.689  1.00  0.00           H  
ATOM    628  CG  TYR    42      38.238  34.953  28.513  1.00  0.00           C  
ATOM    629  CD1 TYR    42      38.425  33.603  28.878  1.00  0.00           C  
ATOM    630  HD1 TYR    42      37.692  32.851  28.585  1.00  0.00           H  
ATOM    631  CE1 TYR    42      39.559  33.227  29.621  1.00  0.00           C  
ATOM    632  HE1 TYR    42      39.692  32.189  29.929  1.00  0.00           H  
ATOM    633  CZ  TYR    42      40.512  34.196  29.985  1.00  0.00           C  
ATOM    634  OH  TYR    42      41.637  33.813  30.645  1.00  0.00           O  
ATOM    635  HH  TYR    42      41.673  32.867  30.807  1.00  0.00           H  
ATOM    636  CE2 TYR    42      40.311  35.547  29.649  1.00  0.00           C  
ATOM    637  HE2 TYR    42      41.043  36.298  29.947  1.00  0.00           H  
ATOM    638  CD2 TYR    42      39.167  35.928  28.929  1.00  0.00           C  
ATOM    639  HD2 TYR    42      38.997  36.978  28.692  1.00  0.00           H  
ATOM    640  C   TYR    42      36.316  35.290  25.156  1.00  0.00           C  
ATOM    641  O   TYR    42      35.408  34.489  25.368  1.00  0.00           O  
ATOM    642  N   GLU    43      36.354  36.116  24.101  1.00  0.00           N  
ATOM    643  H   GLU    43      37.162  36.722  24.071  1.00  0.00           H  
ATOM    644  CA  GLU    43      35.311  36.299  23.090  1.00  0.00           C  
ATOM    645  HA  GLU    43      34.428  36.769  23.521  1.00  0.00           H  
ATOM    646  CB  GLU    43      35.873  37.224  21.981  1.00  0.00           C  
ATOM    647  HB2 GLU    43      36.253  38.106  22.496  1.00  0.00           H  
ATOM    648  HB3 GLU    43      36.704  36.678  21.534  1.00  0.00           H  
ATOM    649  CG  GLU    43      34.887  37.659  20.873  1.00  0.00           C  
ATOM    650  HG2 GLU    43      35.455  38.106  20.057  1.00  0.00           H  
ATOM    651  HG3 GLU    43      34.401  36.749  20.520  1.00  0.00           H  
ATOM    652  CD  GLU    43      33.827  38.647  21.357  1.00  0.00           C  
ATOM    653  OE1 GLU    43      34.015  39.858  21.121  1.00  0.00           O  
ATOM    654  OE2 GLU    43      32.817  38.204  21.936  1.00  0.00           O  
ATOM    655  C   GLU    43      34.739  34.975  22.526  1.00  0.00           C  
ATOM    656  O   GLU    43      33.547  34.714  22.660  1.00  0.00           O  
ATOM    657  N   GLU    44      35.607  34.137  21.940  1.00  0.00           N  
ATOM    658  H   GLU    44      36.573  34.432  21.916  1.00  0.00           H  
ATOM    659  CA  GLU    44      35.256  32.853  21.319  1.00  0.00           C  
ATOM    660  HA  GLU    44      34.523  32.993  20.525  1.00  0.00           H  
ATOM    661  CB  GLU    44      36.545  32.238  20.702  1.00  0.00           C  
ATOM    662  HB2 GLU    44      37.131  31.867  21.543  1.00  0.00           H  
ATOM    663  HB3 GLU    44      36.212  31.397  20.093  1.00  0.00           H  
ATOM    664  CG  GLU    44      37.420  33.185  19.841  1.00  0.00           C  
ATOM    665  HG2 GLU    44      36.786  33.564  19.040  1.00  0.00           H  
ATOM    666  HG3 GLU    44      37.756  34.015  20.462  1.00  0.00           H  
ATOM    667  CD  GLU    44      38.637  32.475  19.236  1.00  0.00           C  
ATOM    668  OE1 GLU    44      39.756  32.615  19.779  1.00  0.00           O  
ATOM    669  OE2 GLU    44      38.457  31.799  18.204  1.00  0.00           O  
ATOM    670  C   GLU    44      34.643  31.857  22.323  1.00  0.00           C  
ATOM    671  O   GLU    44      33.650  31.200  22.007  1.00  0.00           O  
ATOM    672  N   LEU    45      35.256  31.775  23.513  1.00  0.00           N  
ATOM    673  H   LEU    45      36.116  32.295  23.614  1.00  0.00           H  
ATOM    674  CA  LEU    45      34.853  30.885  24.600  1.00  0.00           C  
ATOM    675  HA  LEU    45      34.665  29.881  24.220  1.00  0.00           H  
ATOM    676  CB  LEU    45      35.989  30.812  25.647  1.00  0.00           C  
ATOM    677  HB2 LEU    45      36.815  30.433  25.044  1.00  0.00           H  
ATOM    678  HB3 LEU    45      36.234  31.808  26.013  1.00  0.00           H  
ATOM    679  CG  LEU    45      35.752  29.866  26.847  1.00  0.00           C  
ATOM    680  HG  LEU    45      34.965  30.300  27.464  1.00  0.00           H  
ATOM    681  CD1 LEU    45      35.340  28.443  26.415  1.00  0.00           C  
ATOM    682 HD11 LEU    45      36.127  28.007  25.799  1.00  0.00           H  
ATOM    683 HD12 LEU    45      35.188  27.824  27.299  1.00  0.00           H  
ATOM    684 HD13 LEU    45      34.415  28.490  25.841  1.00  0.00           H  
ATOM    685  CD2 LEU    45      36.988  29.849  27.773  1.00  0.00           C  
ATOM    686 HD21 LEU    45      37.176  30.855  28.147  1.00  0.00           H  
ATOM    687 HD22 LEU    45      36.805  29.178  28.613  1.00  0.00           H  
ATOM    688 HD23 LEU    45      37.857  29.501  27.214  1.00  0.00           H  
ATOM    689  C   LEU    45      33.481  31.296  25.174  1.00  0.00           C  
ATOM    690  O   LEU    45      32.608  30.448  25.362  1.00  0.00           O  
ATOM    691  N   ALA    46      33.285  32.605  25.368  1.00  0.00           N  
ATOM    692  H   ALA    46      34.082  33.214  25.250  1.00  0.00           H  
ATOM    693  CA  ALA    46      32.030  33.189  25.820  1.00  0.00           C  
ATOM    694  HA  ALA    46      31.718  32.639  26.708  1.00  0.00           H  
ATOM    695  CB  ALA    46      32.268  34.648  26.208  1.00  0.00           C  
ATOM    696  HB1 ALA    46      32.573  35.213  25.328  1.00  0.00           H  
ATOM    697  HB2 ALA    46      31.348  35.072  26.611  1.00  0.00           H  
ATOM    698  HB3 ALA    46      33.053  34.700  26.963  1.00  0.00           H  
ATOM    699  C   ALA    46      30.896  33.074  24.793  1.00  0.00           C  
ATOM    700  O   ALA    46      29.774  32.742  25.173  1.00  0.00           O  
ATOM    701  N   ARG    47      31.201  33.294  23.507  1.00  0.00           N  
ATOM    702  H   ARG    47      32.100  33.705  23.298  1.00  0.00           H  
ATOM    703  CA  ARG    47      30.259  33.087  22.406  1.00  0.00           C  
ATOM    704  HA  ARG    47      29.334  33.627  22.606  1.00  0.00           H  
ATOM    705  CB  ARG    47      30.853  33.602  21.081  1.00  0.00           C  
ATOM    706  HB2 ARG    47      31.873  33.224  21.004  1.00  0.00           H  
ATOM    707  HB3 ARG    47      30.253  33.196  20.267  1.00  0.00           H  
ATOM    708  CG  ARG    47      30.867  35.141  20.991  1.00  0.00           C  
ATOM    709  HG2 ARG    47      29.832  35.481  21.009  1.00  0.00           H  
ATOM    710  HG3 ARG    47      31.388  35.517  21.871  1.00  0.00           H  
ATOM    711  CD  ARG    47      31.557  35.667  19.724  1.00  0.00           C  
ATOM    712  HD2 ARG    47      31.660  36.749  19.802  1.00  0.00           H  
ATOM    713  HD3 ARG    47      32.545  35.213  19.647  1.00  0.00           H  
ATOM    714  NE  ARG    47      30.796  35.352  18.502  1.00  0.00           N  
ATOM    715  HE  ARG    47      29.835  35.085  18.657  1.00  0.00           H  
ATOM    716  CZ  ARG    47      31.254  35.390  17.243  1.00  0.00           C  
ATOM    717  NH1 ARG    47      32.517  35.732  16.981  1.00  0.00           N  
ATOM    718 HH11 ARG    47      33.141  35.966  17.740  1.00  0.00           H  
ATOM    719 HH12 ARG    47      32.843  35.754  16.025  1.00  0.00           H  
ATOM    720  NH2 ARG    47      30.435  35.079  16.240  1.00  0.00           N  
ATOM    721 HH21 ARG    47      29.479  34.818  16.435  1.00  0.00           H  
ATOM    722 HH22 ARG    47      30.774  35.105  15.289  1.00  0.00           H  
ATOM    723  C   ARG    47      29.791  31.620  22.293  1.00  0.00           C  
ATOM    724  O   ARG    47      28.636  31.396  21.927  1.00  0.00           O  
ATOM    725  N   MET    48      30.650  30.653  22.653  1.00  0.00           N  
ATOM    726  H   MET    48      31.624  30.899  22.754  1.00  0.00           H  
ATOM    727  CA  MET    48      30.274  29.243  22.773  1.00  0.00           C  
ATOM    728  HA  MET    48      29.685  28.949  21.904  1.00  0.00           H  
ATOM    729  CB  MET    48      31.519  28.338  22.853  1.00  0.00           C  
ATOM    730  HB2 MET    48      32.173  28.607  22.024  1.00  0.00           H  
ATOM    731  HB3 MET    48      32.021  28.554  23.796  1.00  0.00           H  
ATOM    732  CG  MET    48      31.190  26.834  22.780  1.00  0.00           C  
ATOM    733  HG2 MET    48      30.217  26.698  23.251  1.00  0.00           H  
ATOM    734  HG3 MET    48      31.122  26.574  21.724  1.00  0.00           H  
ATOM    735  SD  MET    48      32.395  25.749  23.582  1.00  0.00           S  
ATOM    736  CE  MET    48      32.093  26.141  25.331  1.00  0.00           C  
ATOM    737  HE1 MET    48      31.059  25.906  25.583  1.00  0.00           H  
ATOM    738  HE2 MET    48      32.762  25.550  25.957  1.00  0.00           H  
ATOM    739  HE3 MET    48      32.277  27.201  25.503  1.00  0.00           H  
ATOM    740  C   MET    48      29.303  29.007  23.947  1.00  0.00           C  
ATOM    741  O   MET    48      28.245  28.417  23.732  1.00  0.00           O  
ATOM    742  N   LEU    49      29.658  29.483  25.150  1.00  0.00           N  
ATOM    743  H   LEU    49      30.579  29.890  25.231  1.00  0.00           H  
ATOM    744  CA  LEU    49      28.840  29.362  26.366  1.00  0.00           C  
ATOM    745  HA  LEU    49      28.586  28.317  26.544  1.00  0.00           H  
ATOM    746  CB  LEU    49      29.626  29.893  27.584  1.00  0.00           C  
ATOM    747  HB2 LEU    49      30.004  30.844  27.210  1.00  0.00           H  
ATOM    748  HB3 LEU    49      28.979  30.071  28.443  1.00  0.00           H  
ATOM    749  CG  LEU    49      30.813  29.000  28.010  1.00  0.00           C  
ATOM    750  HG  LEU    49      31.347  28.677  27.116  1.00  0.00           H  
ATOM    751  CD1 LEU    49      31.779  29.767  28.936  1.00  0.00           C  
ATOM    752 HD11 LEU    49      31.247  30.089  29.831  1.00  0.00           H  
ATOM    753 HD12 LEU    49      32.605  29.115  29.221  1.00  0.00           H  
ATOM    754 HD13 LEU    49      32.170  30.639  28.412  1.00  0.00           H  
ATOM    755  CD2 LEU    49      30.334  27.666  28.628  1.00  0.00           C  
ATOM    756 HD21 LEU    49      29.740  27.118  27.897  1.00  0.00           H  
ATOM    757 HD22 LEU    49      31.198  27.066  28.915  1.00  0.00           H  
ATOM    758 HD23 LEU    49      29.726  27.870  29.509  1.00  0.00           H  
ATOM    759  C   LEU    49      27.470  30.068  26.227  1.00  0.00           C  
ATOM    760  O   LEU    49      26.461  29.509  26.653  1.00  0.00           O  
ATOM    761  N   MET    50      27.421  31.232  25.558  1.00  0.00           N  
ATOM    762  H   MET    50      28.302  31.689  25.371  1.00  0.00           H  
ATOM    763  CA  MET    50      26.179  31.935  25.196  1.00  0.00           C  
ATOM    764  HA  MET    50      25.588  32.136  26.090  1.00  0.00           H  
ATOM    765  CB  MET    50      26.517  33.279  24.514  1.00  0.00           C  
ATOM    766  HB2 MET    50      27.165  33.827  25.198  1.00  0.00           H  
ATOM    767  HB3 MET    50      27.068  33.042  23.604  1.00  0.00           H  
ATOM    768  CG  MET    50      25.291  34.145  24.162  1.00  0.00           C  
ATOM    769  HG2 MET    50      24.647  33.536  23.527  1.00  0.00           H  
ATOM    770  HG3 MET    50      24.778  34.360  25.099  1.00  0.00           H  
ATOM    771  SD  MET    50      25.664  35.705  23.313  1.00  0.00           S  
ATOM    772  CE  MET    50      26.267  35.089  21.715  1.00  0.00           C  
ATOM    773  HE1 MET    50      25.484  34.505  21.231  1.00  0.00           H  
ATOM    774  HE2 MET    50      26.538  35.931  21.079  1.00  0.00           H  
ATOM    775  HE3 MET    50      27.142  34.459  21.875  1.00  0.00           H  
ATOM    776  C   MET    50      25.233  31.065  24.341  1.00  0.00           C  
ATOM    777  O   MET    50      24.017  31.117  24.525  1.00  0.00           O  
ATOM    778  N   GLY    51      25.806  30.238  23.459  1.00  0.00           N  
ATOM    779  H   GLY    51      26.814  30.257  23.402  1.00  0.00           H  
ATOM    780  CA  GLY    51      25.080  29.319  22.583  1.00  0.00           C  
ATOM    781  HA2 GLY    51      24.271  29.875  22.109  1.00  0.00           H  
ATOM    782  HA3 GLY    51      25.773  28.965  21.820  1.00  0.00           H  
ATOM    783  C   GLY    51      24.492  28.115  23.316  1.00  0.00           C  
ATOM    784  O   GLY    51      23.644  27.421  22.757  1.00  0.00           O  
ATOM    785  N   LEU    52      24.910  27.881  24.562  1.00  0.00           N  
ATOM    786  H   LEU    52      25.701  28.413  24.896  1.00  0.00           H  
ATOM    787  CA  LEU    52      24.335  26.874  25.441  1.00  0.00           C  
ATOM    788  HA  LEU    52      23.913  26.057  24.855  1.00  0.00           H  
ATOM    789  CB  LEU    52      25.439  26.301  26.365  1.00  0.00           C  
ATOM    790  HB2 LEU    52      25.824  27.210  26.828  1.00  0.00           H  
ATOM    791  HB3 LEU    52      25.024  25.650  27.135  1.00  0.00           H  
ATOM    792  CG  LEU    52      26.586  25.570  25.637  1.00  0.00           C  
ATOM    793  HG  LEU    52      26.951  26.206  24.831  1.00  0.00           H  
ATOM    794  CD1 LEU    52      27.745  25.255  26.608  1.00  0.00           C  
ATOM    795 HD11 LEU    52      27.381  24.618  27.415  1.00  0.00           H  
ATOM    796 HD12 LEU    52      28.541  24.739  26.070  1.00  0.00           H  
ATOM    797 HD13 LEU    52      28.133  26.184  27.026  1.00  0.00           H  
ATOM    798  CD2 LEU    52      26.078  24.320  24.885  1.00  0.00           C  
ATOM    799 HD21 LEU    52      25.336  24.617  24.144  1.00  0.00           H  
ATOM    800 HD22 LEU    52      26.914  23.831  24.385  1.00  0.00           H  
ATOM    801 HD23 LEU    52      25.625  23.627  25.595  1.00  0.00           H  
ATOM    802  C   LEU    52      23.168  27.448  26.284  1.00  0.00           C  
ATOM    803  O   LEU    52      22.638  26.728  27.130  1.00  0.00           O  
ATOM    804  N   ASP    53      22.782  28.716  26.054  1.00  0.00           N  
ATOM    805  H   ASP    53      23.367  29.212  25.397  1.00  0.00           H  
ATOM    806  CA  ASP    53      21.758  29.478  26.794  1.00  0.00           C  
ATOM    807  HA  ASP    53      21.698  30.459  26.325  1.00  0.00           H  
ATOM    808  CB  ASP    53      20.331  28.862  26.841  1.00  0.00           C  
ATOM    809  HB2 ASP    53      20.492  28.032  27.529  1.00  0.00           H  
ATOM    810  HB3 ASP    53      19.615  29.559  27.275  1.00  0.00           H  
ATOM    811  CG  ASP    53      19.785  28.329  25.521  1.00  0.00           C  
ATOM    812  OD1 ASP    53      19.811  29.067  24.516  1.00  0.00           O  
ATOM    813  OD2 ASP    53      19.213  27.216  25.539  1.00  0.00           O  
ATOM    814  C   ASP    53      22.264  29.873  28.185  1.00  0.00           C  
ATOM    815  O   ASP    53      21.477  29.922  29.132  1.00  0.00           O  
ATOM    816  N   LEU    54      23.566  30.170  28.288  1.00  0.00           N  
ATOM    817  H   LEU    54      24.187  29.885  27.544  1.00  0.00           H  
ATOM    818  CA  LEU    54      24.147  30.765  29.479  1.00  0.00           C  
ATOM    819  HA  LEU    54      23.411  30.727  30.282  1.00  0.00           H  
ATOM    820  CB  LEU    54      25.429  30.036  29.949  1.00  0.00           C  
ATOM    821  HB2 LEU    54      25.853  29.693  29.005  1.00  0.00           H  
ATOM    822  HB3 LEU    54      26.135  30.703  30.443  1.00  0.00           H  
ATOM    823  CG  LEU    54      25.149  28.819  30.859  1.00  0.00           C  
ATOM    824  HG  LEU    54      24.354  29.096  31.552  1.00  0.00           H  
ATOM    825  CD1 LEU    54      24.726  27.567  30.067  1.00  0.00           C  
ATOM    826 HD11 LEU    54      25.521  27.289  29.374  1.00  0.00           H  
ATOM    827 HD12 LEU    54      24.543  26.744  30.758  1.00  0.00           H  
ATOM    828 HD13 LEU    54      23.815  27.780  29.508  1.00  0.00           H  
ATOM    829  CD2 LEU    54      26.340  28.540  31.792  1.00  0.00           C  
ATOM    830 HD21 LEU    54      26.521  29.411  32.421  1.00  0.00           H  
ATOM    831 HD22 LEU    54      26.116  27.678  32.421  1.00  0.00           H  
ATOM    832 HD23 LEU    54      27.229  28.332  31.196  1.00  0.00           H  
ATOM    833  C   LEU    54      24.387  32.256  29.285  1.00  0.00           C  
ATOM    834  O   LEU    54      24.714  32.696  28.186  1.00  0.00           O  
ATOM    835  N   LEU    55      24.232  33.006  30.375  1.00  0.00           N  
ATOM    836  H   LEU    55      23.829  32.580  31.197  1.00  0.00           H  
ATOM    837  CA  LEU    55      24.562  34.418  30.423  1.00  0.00           C  
ATOM    838  HA  LEU    55      24.495  34.862  29.430  1.00  0.00           H  
ATOM    839  CB  LEU    55      23.555  35.132  31.354  1.00  0.00           C  
ATOM    840  HB2 LEU    55      22.638  34.587  31.132  1.00  0.00           H  
ATOM    841  HB3 LEU    55      23.807  35.004  32.407  1.00  0.00           H  
ATOM    842  CG  LEU    55      23.348  36.631  31.053  1.00  0.00           C  
ATOM    843  HG  LEU    55      23.137  36.750  29.990  1.00  0.00           H  
ATOM    844  CD1 LEU    55      22.175  37.199  31.876  1.00  0.00           C  
ATOM    845 HD11 LEU    55      22.386  37.080  32.939  1.00  0.00           H  
ATOM    846 HD12 LEU    55      22.049  38.257  31.647  1.00  0.00           H  
ATOM    847 HD13 LEU    55      21.261  36.661  31.625  1.00  0.00           H  
ATOM    848  CD2 LEU    55      24.626  37.477  31.214  1.00  0.00           C  
ATOM    849 HD21 LEU    55      25.393  37.111  30.531  1.00  0.00           H  
ATOM    850 HD22 LEU    55      24.404  38.519  30.986  1.00  0.00           H  
ATOM    851 HD23 LEU    55      24.987  37.399  32.240  1.00  0.00           H  
ATOM    852  C   LEU    55      26.015  34.528  30.907  1.00  0.00           C  
ATOM    853  O   LEU    55      26.289  34.231  32.074  1.00  0.00           O  
ATOM    854  N   VAL    56      26.919  34.921  30.004  1.00  0.00           N  
ATOM    855  H   VAL    56      26.629  35.063  29.047  1.00  0.00           H  
ATOM    856  CA  VAL    56      28.324  35.120  30.337  1.00  0.00           C  
ATOM    857  HA  VAL    56      28.613  34.569  31.233  1.00  0.00           H  
ATOM    858  CB  VAL    56      29.287  34.733  29.185  1.00  0.00           C  
ATOM    859  HB  VAL    56      29.190  35.479  28.397  1.00  0.00           H  
ATOM    860  CG1 VAL    56      30.756  34.665  29.650  1.00  0.00           C  
ATOM    861 HG11 VAL    56      30.854  33.917  30.438  1.00  0.00           H  
ATOM    862 HG12 VAL    56      31.392  34.390  28.808  1.00  0.00           H  
ATOM    863 HG13 VAL    56      31.062  35.638  30.033  1.00  0.00           H  
ATOM    864  CG2 VAL    56      28.889  33.410  28.506  1.00  0.00           C  
ATOM    865 HG21 VAL    56      27.886  33.502  28.089  1.00  0.00           H  
ATOM    866 HG22 VAL    56      29.595  33.184  27.707  1.00  0.00           H  
ATOM    867 HG23 VAL    56      28.904  32.605  29.241  1.00  0.00           H  
ATOM    868  C   VAL    56      28.533  36.588  30.700  1.00  0.00           C  
ATOM    869  O   VAL    56      28.016  37.469  30.006  1.00  0.00           O  
ATOM    870  N   PHE    57      29.284  36.821  31.774  1.00  0.00           N  
ATOM    871  H   PHE    57      29.528  36.033  32.357  1.00  0.00           H  
ATOM    872  CA  PHE    57      29.626  38.150  32.237  1.00  0.00           C  
ATOM    873  HA  PHE    57      29.677  38.834  31.390  1.00  0.00           H  
ATOM    874  CB  PHE    57      28.558  38.670  33.230  1.00  0.00           C  
ATOM    875  HB2 PHE    57      28.802  39.717  33.406  1.00  0.00           H  
ATOM    876  HB3 PHE    57      27.567  38.598  32.782  1.00  0.00           H  
ATOM    877  CG  PHE    57      28.467  38.009  34.598  1.00  0.00           C  
ATOM    878  CD1 PHE    57      28.958  38.671  35.744  1.00  0.00           C  
ATOM    879  HD1 PHE    57      29.417  39.655  35.648  1.00  0.00           H  
ATOM    880  CE1 PHE    57      28.858  38.071  36.992  1.00  0.00           C  
ATOM    881  HE1 PHE    57      29.201  38.603  37.879  1.00  0.00           H  
ATOM    882  CZ  PHE    57      28.323  36.796  37.112  1.00  0.00           C  
ATOM    883  HZ  PHE    57      28.243  36.334  38.096  1.00  0.00           H  
ATOM    884  CE2 PHE    57      27.891  36.109  35.987  1.00  0.00           C  
ATOM    885  HE2 PHE    57      27.507  35.094  36.091  1.00  0.00           H  
ATOM    886  CD2 PHE    57      27.946  36.705  34.735  1.00  0.00           C  
ATOM    887  HD2 PHE    57      27.587  36.165  33.859  1.00  0.00           H  
ATOM    888  C   PHE    57      31.058  38.163  32.764  1.00  0.00           C  
ATOM    889  O   PHE    57      31.609  37.121  33.126  1.00  0.00           O  
ATOM    890  N   ALA    58      31.666  39.348  32.722  1.00  0.00           N  
ATOM    891  H   ALA    58      31.119  40.153  32.453  1.00  0.00           H  
ATOM    892  CA  ALA    58      33.064  39.544  33.043  1.00  0.00           C  
ATOM    893  HA  ALA    58      33.355  38.981  33.930  1.00  0.00           H  
ATOM    894  CB  ALA    58      33.926  39.073  31.856  1.00  0.00           C  
ATOM    895  HB1 ALA    58      33.653  39.634  30.963  1.00  0.00           H  
ATOM    896  HB2 ALA    58      34.979  39.241  32.082  1.00  0.00           H  
ATOM    897  HB3 ALA    58      33.757  38.010  31.683  1.00  0.00           H  
ATOM    898  C   ALA    58      33.343  41.024  33.310  1.00  0.00           C  
ATOM    899  O   ALA    58      32.598  41.878  32.826  1.00  0.00           O  
ATOM    900  N   HIE    59      34.447  41.298  34.007  1.00  0.00           N  
ATOM    901  H   HIE    59      34.800  40.571  34.613  1.00  0.00           H  
ATOM    902  CA  HIE    59      35.077  42.614  34.065  1.00  0.00           C  
ATOM    903  HA  HIE    59      34.784  43.187  33.186  1.00  0.00           H  
ATOM    904  CB  HIE    59      34.661  43.398  35.326  1.00  0.00           C  
ATOM    905  HB2 HIE    59      35.157  44.368  35.335  1.00  0.00           H  
ATOM    906  HB3 HIE    59      33.582  43.542  35.283  1.00  0.00           H  
ATOM    907  CG  HIE    59      34.957  42.750  36.655  1.00  0.00           C  
ATOM    908  ND1 HIE    59      34.053  42.776  37.700  1.00  0.00           N  
ATOM    909  CE1 HIE    59      34.607  42.116  38.714  1.00  0.00           C  
ATOM    910  HE1 HIE    59      33.993  42.035  39.611  1.00  0.00           H  
ATOM    911  NE2 HIE    59      35.826  41.666  38.451  1.00  0.00           N  
ATOM    912  HE2 HIE    59      36.479  41.147  39.021  1.00  0.00           H  
ATOM    913  CD2 HIE    59      36.058  42.074  37.138  1.00  0.00           C  
ATOM    914  HD2 HIE    59      37.007  41.841  36.655  1.00  0.00           H  
ATOM    915  C   HIE    59      36.587  42.453  33.896  1.00  0.00           C  
ATOM    916  O   HIE    59      37.107  41.353  34.107  1.00  0.00           O  
ATOM    917  N   ASP    60      37.258  43.549  33.530  1.00  0.00           N  
ATOM    918  H   ASP    60      36.757  44.272  33.034  1.00  0.00           H  
ATOM    919  CA  ASP    60      38.713  43.659  33.632  1.00  0.00           C  
ATOM    920  HA  ASP    60      39.120  42.654  33.513  1.00  0.00           H  
ATOM    921  CB  ASP    60      39.392  44.595  32.599  1.00  0.00           C  
ATOM    922  HB2 ASP    60      39.013  45.566  32.915  1.00  0.00           H  
ATOM    923  HB3 ASP    60      40.473  44.565  32.737  1.00  0.00           H  
ATOM    924  CG  ASP    60      39.060  44.374  31.118  1.00  0.00           C  
ATOM    925  OD1 ASP    60      38.663  43.259  30.695  1.00  0.00           O  
ATOM    926  OD2 ASP    60      39.305  45.319  30.340  1.00  0.00           O  
ATOM    927  C   ASP    60      39.049  43.969  35.088  1.00  0.00           C  
ATOM    928  O   ASP    60      38.491  44.918  35.644  1.00  0.00           O  
ATOM    929  N   HIE    61      39.909  43.145  35.698  1.00  0.00           N  
ATOM    930  H   HIE    61      40.158  42.299  35.204  1.00  0.00           H  
ATOM    931  CA  HIE    61      40.399  43.319  37.070  1.00  0.00           C  
ATOM    932  HA  HIE    61      39.560  43.428  37.757  1.00  0.00           H  
ATOM    933  CB  HIE    61      41.222  42.086  37.490  1.00  0.00           C  
ATOM    934  HB2 HIE    61      42.043  41.977  36.781  1.00  0.00           H  
ATOM    935  HB3 HIE    61      41.625  42.187  38.498  1.00  0.00           H  
ATOM    936  CG  HIE    61      40.448  40.782  37.461  1.00  0.00           C  
ATOM    937  ND1 HIE    61      39.216  40.603  38.078  1.00  0.00           N  
ATOM    938  CE1 HIE    61      38.794  39.370  37.790  1.00  0.00           C  
ATOM    939  HE1 HIE    61      37.827  39.083  38.203  1.00  0.00           H  
ATOM    940  NE2 HIE    61      39.650  38.698  37.033  1.00  0.00           N  
ATOM    941  HE2 HIE    61      39.598  37.762  36.656  1.00  0.00           H  
ATOM    942  CD2 HIE    61      40.713  39.583  36.837  1.00  0.00           C  
ATOM    943  HD2 HIE    61      41.582  39.271  36.257  1.00  0.00           H  
ATOM    944  C   HIE    61      41.159  44.662  37.199  1.00  0.00           C  
ATOM    945  O   HIE    61      41.601  45.218  36.190  1.00  0.00           O  
ATOM    946  N   VAL    62      41.264  45.215  38.415  1.00  0.00           N  
ATOM    947  H   VAL    62      40.860  44.721  39.198  1.00  0.00           H  
ATOM    948  CA  VAL    62      41.929  46.501  38.671  1.00  0.00           C  
ATOM    949  HA  VAL    62      41.447  47.337  38.165  1.00  0.00           H  
ATOM    950  CB  VAL    62      41.983  46.807  40.200  1.00  0.00           C  
ATOM    951  HB  VAL    62      42.446  45.942  40.677  1.00  0.00           H  
ATOM    952  CG1 VAL    62      42.765  48.085  40.581  1.00  0.00           C  
ATOM    953 HG11 VAL    62      42.303  48.949  40.105  1.00  0.00           H  
ATOM    954 HG12 VAL    62      42.747  48.213  41.663  1.00  0.00           H  
ATOM    955 HG13 VAL    62      43.798  47.993  40.244  1.00  0.00           H  
ATOM    956  CG2 VAL    62      40.572  46.891  40.807  1.00  0.00           C  
ATOM    957 HG21 VAL    62      40.057  45.941  40.663  1.00  0.00           H  
ATOM    958 HG22 VAL    62      40.647  47.105  41.873  1.00  0.00           H  
ATOM    959 HG23 VAL    62      40.011  47.686  40.316  1.00  0.00           H  
ATOM    960  C   VAL    62      43.375  46.490  38.130  1.00  0.00           C  
ATOM    961  O   VAL    62      44.100  45.502  38.295  1.00  0.00           O  
ATOM    962  N   GLY    63      43.744  47.571  37.443  1.00  0.00           N  
ATOM    963  H   GLY    63      43.093  48.335  37.333  1.00  0.00           H  
ATOM    964  CA  GLY    63      45.060  47.695  36.840  1.00  0.00           C  
ATOM    965  HA2 GLY    63      45.228  48.749  36.619  1.00  0.00           H  
ATOM    966  HA3 GLY    63      45.795  47.356  37.570  1.00  0.00           H  
ATOM    967  C   GLY    63      45.226  46.882  35.551  1.00  0.00           C  
ATOM    968  O   GLY    63      46.353  46.767  35.068  1.00  0.00           O  
ATOM    969  N   HID    64      44.144  46.313  35.006  1.00  0.00           N  
ATOM    970  H   HID    64      43.273  46.416  35.506  1.00  0.00           H  
ATOM    971  CA  HID    64      44.155  45.495  33.801  1.00  0.00           C  
ATOM    972  HA  HID    64      45.129  45.569  33.316  1.00  0.00           H  
ATOM    973  CB  HID    64      43.886  44.015  34.142  1.00  0.00           C  
ATOM    974  HB2 HID    64      42.992  43.967  34.764  1.00  0.00           H  
ATOM    975  HB3 HID    64      43.727  43.435  33.233  1.00  0.00           H  
ATOM    976  CG  HID    64      44.985  43.320  34.911  1.00  0.00           C  
ATOM    977  ND1 HID    64      45.229  43.488  36.267  1.00  0.00           N  
ATOM    978  HD1 HID    64      44.721  44.089  36.900  1.00  0.00           H  
ATOM    979  CE1 HID    64      46.263  42.706  36.587  1.00  0.00           C  
ATOM    980  HE1 HID    64      46.577  42.729  37.631  1.00  0.00           H  
ATOM    981  NE2 HID    64      46.736  42.022  35.548  1.00  0.00           N  
ATOM    982  CD2 HID    64      45.914  42.402  34.484  1.00  0.00           C  
ATOM    983  HD2 HID    64      46.070  41.972  33.494  1.00  0.00           H  
ATOM    984  C   HID    64      43.150  46.020  32.779  1.00  0.00           C  
ATOM    985  O   HID    64      42.125  46.594  33.151  1.00  0.00           O  
ATOM    986  N   GLY    65      43.471  45.780  31.501  1.00  0.00           N  
ATOM    987  H   GLY    65      44.387  45.384  31.347  1.00  0.00           H  
ATOM    988  CA  GLY    65      42.625  46.038  30.342  1.00  0.00           C  
ATOM    989  HA2 GLY    65      43.202  45.821  29.443  1.00  0.00           H  
ATOM    990  HA3 GLY    65      41.765  45.370  30.391  1.00  0.00           H  
ATOM    991  C   GLY    65      42.133  47.476  30.281  1.00  0.00           C  
ATOM    992  O   GLY    65      42.933  48.413  30.275  1.00  0.00           O  
ATOM    993  N   GLN    66      40.813  47.627  30.201  1.00  0.00           N  
ATOM    994  H   GLN    66      40.257  46.793  30.073  1.00  0.00           H  
ATOM    995  CA  GLN    66      40.151  48.916  30.113  1.00  0.00           C  
ATOM    996  HA  GLN    66      40.858  49.685  29.803  1.00  0.00           H  
ATOM    997  CB  GLN    66      39.019  48.837  29.068  1.00  0.00           C  
ATOM    998  HB2 GLN    66      38.378  47.992  29.319  1.00  0.00           H  
ATOM    999  HB3 GLN    66      38.440  49.759  29.118  1.00  0.00           H  
ATOM   1000  CG  GLN    66      39.573  48.655  27.639  1.00  0.00           C  
ATOM   1001  HG2 GLN    66      40.379  49.374  27.493  1.00  0.00           H  
ATOM   1002  HG3 GLN    66      39.971  47.643  27.562  1.00  0.00           H  
ATOM   1003  CD  GLN    66      38.534  48.856  26.539  1.00  0.00           C  
ATOM   1004  OE1 GLN    66      38.806  49.514  25.537  1.00  0.00           O  
ATOM   1005  NE2 GLN    66      37.341  48.301  26.693  1.00  0.00           N  
ATOM   1006 HE21 GLN    66      36.637  48.419  25.979  1.00  0.00           H  
ATOM   1007 HE22 GLN    66      37.142  47.762  27.524  1.00  0.00           H  
ATOM   1008  C   GLN    66      39.698  49.483  31.476  1.00  0.00           C  
ATOM   1009  O   GLN    66      39.070  50.542  31.498  1.00  0.00           O  
ATOM   1010  N   SER    67      40.032  48.818  32.588  1.00  0.00           N  
ATOM   1011  H   SER    67      40.467  47.912  32.478  1.00  0.00           H  
ATOM   1012  CA  SER    67      39.719  49.278  33.942  1.00  0.00           C  
ATOM   1013  HA  SER    67      38.782  49.834  33.952  1.00  0.00           H  
ATOM   1014  CB  SER    67      39.573  48.053  34.858  1.00  0.00           C  
ATOM   1015  HB2 SER    67      40.452  47.415  34.765  1.00  0.00           H  
ATOM   1016  HB3 SER    67      39.468  48.376  35.894  1.00  0.00           H  
ATOM   1017  OG  SER    67      38.421  47.327  34.471  1.00  0.00           O  
ATOM   1018  HG  SER    67      38.321  46.558  35.038  1.00  0.00           H  
ATOM   1019  C   SER    67      40.760  50.279  34.477  1.00  0.00           C  
ATOM   1020  O   SER    67      41.896  50.333  33.992  1.00  0.00           O  
ATOM   1021  N   GLU    68      40.352  51.070  35.479  1.00  0.00           N  
ATOM   1022  H   GLU    68      39.366  51.070  35.695  1.00  0.00           H  
ATOM   1023  CA  GLU    68      41.222  51.995  36.206  1.00  0.00           C  
ATOM   1024  HA  GLU    68      41.835  52.565  35.508  1.00  0.00           H  
ATOM   1025  CB  GLU    68      40.360  52.978  37.021  1.00  0.00           C  
ATOM   1026  HB2 GLU    68      39.682  52.389  37.639  1.00  0.00           H  
ATOM   1027  HB3 GLU    68      41.029  53.552  37.662  1.00  0.00           H  
ATOM   1028  CG  GLU    68      39.543  53.942  36.137  1.00  0.00           C  
ATOM   1029  HG2 GLU    68      40.221  54.421  35.431  1.00  0.00           H  
ATOM   1030  HG3 GLU    68      38.809  53.349  35.591  1.00  0.00           H  
ATOM   1031  CD  GLU    68      38.826  55.008  36.956  1.00  0.00           C  
ATOM   1032  OE1 GLU    68      38.281  54.662  38.021  1.00  0.00           O  
ATOM   1033  OE2 GLU    68      38.830  56.177  36.521  1.00  0.00           O  
ATOM   1034  C   GLU    68      42.250  51.269  37.101  1.00  0.00           C  
ATOM   1035  O   GLU    68      42.154  50.059  37.336  1.00  0.00           O  
ATOM   1036  N   GLY    69      43.213  52.053  37.593  1.00  0.00           N  
ATOM   1037  H   GLY    69      43.180  53.026  37.325  1.00  0.00           H  
ATOM   1038  CA  GLY    69      44.289  51.615  38.472  1.00  0.00           C  
ATOM   1039  HA2 GLY    69      44.355  52.273  39.338  1.00  0.00           H  
ATOM   1040  HA3 GLY    69      44.106  50.593  38.806  1.00  0.00           H  
ATOM   1041  C   GLY    69      45.615  51.660  37.711  1.00  0.00           C  
ATOM   1042  O   GLY    69      45.638  51.541  36.479  1.00  0.00           O  
ATOM   1043  N   GLU    70      46.730  51.793  38.451  1.00  0.00           N  
ATOM   1044  H   GLU    70      46.638  52.166  39.385  1.00  0.00           H  
ATOM   1045  CA  GLU    70      48.077  51.607  37.908  1.00  0.00           C  
ATOM   1046  HA  GLU    70      48.170  52.204  37.001  1.00  0.00           H  
ATOM   1047  CB  GLU    70      49.200  52.032  38.900  1.00  0.00           C  
ATOM   1048  HB2 GLU    70      49.192  53.121  38.946  1.00  0.00           H  
ATOM   1049  HB3 GLU    70      48.937  51.625  39.876  1.00  0.00           H  
ATOM   1050  CG  GLU    70      50.623  51.540  38.500  1.00  0.00           C  
ATOM   1051  HG2 GLU    70      50.522  50.455  38.470  1.00  0.00           H  
ATOM   1052  HG3 GLU    70      50.819  51.914  37.495  1.00  0.00           H  
ATOM   1053  CD  GLU    70      51.781  51.916  39.417  1.00  0.00           C  
ATOM   1054  OE1 GLU    70      51.642  52.853  40.228  1.00  0.00           O  
ATOM   1055  OE2 GLU    70      52.840  51.264  39.258  1.00  0.00           O  
ATOM   1056  C   GLU    70      48.252  50.161  37.341  1.00  0.00           C  
ATOM   1057  O   GLU    70      47.654  49.223  37.870  1.00  0.00           O  
ATOM   1058  N   ARG    71      49.039  50.005  36.263  1.00  0.00           N  
ATOM   1059  H   ARG    71      49.410  50.852  35.857  1.00  0.00           H  
ATOM   1060  CA  ARG    71      49.192  48.749  35.515  1.00  0.00           C  
ATOM   1061  HA  ARG    71      48.231  48.240  35.439  1.00  0.00           H  
ATOM   1062  CB  ARG    71      49.709  49.042  34.091  1.00  0.00           C  
ATOM   1063  HB2 ARG    71      50.375  49.902  34.145  1.00  0.00           H  
ATOM   1064  HB3 ARG    71      50.269  48.171  33.750  1.00  0.00           H  
ATOM   1065  CG  ARG    71      48.561  49.340  33.095  1.00  0.00           C  
ATOM   1066  HG2 ARG    71      49.039  49.689  32.180  1.00  0.00           H  
ATOM   1067  HG3 ARG    71      48.071  48.384  32.906  1.00  0.00           H  
ATOM   1068  CD  ARG    71      47.510  50.376  33.555  1.00  0.00           C  
ATOM   1069  HD2 ARG    71      47.018  50.008  34.456  1.00  0.00           H  
ATOM   1070  HD3 ARG    71      48.012  51.318  33.774  1.00  0.00           H  
ATOM   1071  NE  ARG    71      46.489  50.614  32.525  1.00  0.00           N  
ATOM   1072  HE  ARG    71      46.850  50.684  31.584  1.00  0.00           H  
ATOM   1073  CZ  ARG    71      45.168  50.761  32.718  1.00  0.00           C  
ATOM   1074  NH1 ARG    71      44.622  50.827  33.934  1.00  0.00           N  
ATOM   1075 HH11 ARG    71      45.211  50.765  34.753  1.00  0.00           H  
ATOM   1076 HH12 ARG    71      43.623  50.938  34.030  1.00  0.00           H  
ATOM   1077  NH2 ARG    71      44.366  50.823  31.659  1.00  0.00           N  
ATOM   1078 HH21 ARG    71      44.756  50.759  30.730  1.00  0.00           H  
ATOM   1079 HH22 ARG    71      43.371  50.933  31.789  1.00  0.00           H  
ATOM   1080  C   ARG    71      49.949  47.659  36.288  1.00  0.00           C  
ATOM   1081  O   ARG    71      51.093  47.882  36.700  1.00  0.00           O  
ATOM   1082  N   MET    72      49.248  46.523  36.468  1.00  0.00           N  
ATOM   1083  H   MET    72      48.319  46.570  36.075  1.00  0.00           H  
ATOM   1084  CA  MET    72      49.616  45.330  37.242  1.00  0.00           C  
ATOM   1085  HA  MET    72      48.724  44.736  37.439  1.00  0.00           H  
ATOM   1086  CB  MET    72      50.633  44.454  36.473  1.00  0.00           C  
ATOM   1087  HB2 MET    72      51.534  45.052  36.334  1.00  0.00           H  
ATOM   1088  HB3 MET    72      50.862  43.595  37.104  1.00  0.00           H  
ATOM   1089  CG  MET    72      50.127  43.965  35.108  1.00  0.00           C  
ATOM   1090  HG2 MET    72      49.150  43.509  35.270  1.00  0.00           H  
ATOM   1091  HG3 MET    72      50.017  44.842  34.472  1.00  0.00           H  
ATOM   1092  SD  MET    72      51.216  42.765  34.287  1.00  0.00           S  
ATOM   1093  CE  MET    72      50.968  41.322  35.359  1.00  0.00           C  
ATOM   1094  HE1 MET    72      49.915  41.039  35.352  1.00  0.00           H  
ATOM   1095  HE2 MET    72      51.569  40.489  34.994  1.00  0.00           H  
ATOM   1096  HE3 MET    72      51.271  41.568  36.377  1.00  0.00           H  
ATOM   1097  C   MET    72      50.112  45.711  38.660  1.00  0.00           C  
ATOM   1098  O   MET    72      51.227  45.346  39.034  1.00  0.00           O  
ATOM   1099  N   VAL    73      49.299  46.471  39.411  1.00  0.00           N  
ATOM   1100  H   VAL    73      48.568  46.988  38.945  1.00  0.00           H  
ATOM   1101  CA  VAL    73      49.485  46.675  40.849  1.00  0.00           C  
ATOM   1102  HA  VAL    73      50.024  45.870  41.349  1.00  0.00           H  
ATOM   1103  CB  VAL    73      50.129  48.032  41.256  1.00  0.00           C  
ATOM   1104  HB  VAL    73      50.249  48.039  42.339  1.00  0.00           H  
ATOM   1105  CG1 VAL    73      51.496  48.248  40.589  1.00  0.00           C  
ATOM   1106 HG11 VAL    73      51.377  48.241  39.506  1.00  0.00           H  
ATOM   1107 HG12 VAL    73      51.907  49.207  40.903  1.00  0.00           H  
ATOM   1108 HG13 VAL    73      52.176  47.448  40.885  1.00  0.00           H  
ATOM   1109  CG2 VAL    73      49.233  49.269  41.107  1.00  0.00           C  
ATOM   1110 HG21 VAL    73      48.347  49.153  41.731  1.00  0.00           H  
ATOM   1111 HG22 VAL    73      49.784  50.156  41.419  1.00  0.00           H  
ATOM   1112 HG23 VAL    73      48.931  49.376  40.065  1.00  0.00           H  
ATOM   1113  C   VAL    73      48.144  46.485  41.582  1.00  0.00           C  
ATOM   1114  O   VAL    73      47.086  46.680  40.979  1.00  0.00           O  
ATOM   1115  N   VAL    74      48.216  46.118  42.868  1.00  0.00           N  
ATOM   1116  H   VAL    74      49.128  45.869  43.224  1.00  0.00           H  
ATOM   1117  CA  VAL    74      47.065  45.957  43.746  1.00  0.00           C  
ATOM   1118  HA  VAL    74      46.299  46.727  43.661  1.00  0.00           H  
ATOM   1119  CB  VAL    74      46.392  44.562  43.566  1.00  0.00           C  
ATOM   1120  HB  VAL    74      46.283  44.409  42.492  1.00  0.00           H  
ATOM   1121  CG1 VAL    74      47.156  43.371  44.178  1.00  0.00           C  
ATOM   1122 HG11 VAL    74      47.266  43.522  45.252  1.00  0.00           H  
ATOM   1123 HG12 VAL    74      46.601  42.450  43.996  1.00  0.00           H  
ATOM   1124 HG13 VAL    74      48.142  43.297  43.720  1.00  0.00           H  
ATOM   1125  CG2 VAL    74      44.930  44.571  44.031  1.00  0.00           C  
ATOM   1126 HG21 VAL    74      44.367  45.300  43.448  1.00  0.00           H  
ATOM   1127 HG22 VAL    74      44.497  43.580  43.889  1.00  0.00           H  
ATOM   1128 HG23 VAL    74      44.886  44.838  45.087  1.00  0.00           H  
ATOM   1129  C   VAL    74      47.512  46.220  45.203  1.00  0.00           C  
ATOM   1130  O   VAL    74      48.652  45.898  45.550  1.00  0.00           O  
ATOM   1131  N   SER    75      46.644  46.844  46.015  1.00  0.00           N  
ATOM   1132  H   SER    75      45.807  47.206  45.582  1.00  0.00           H  
ATOM   1133  CA  SER    75      46.893  47.165  47.427  1.00  0.00           C  
ATOM   1134  HA  SER    75      47.906  47.542  47.565  1.00  0.00           H  
ATOM   1135  CB  SER    75      45.897  48.257  47.865  1.00  0.00           C  
ATOM   1136  HB2 SER    75      46.000  48.408  48.940  1.00  0.00           H  
ATOM   1137  HB3 SER    75      46.146  49.181  47.343  1.00  0.00           H  
ATOM   1138  OG  SER    75      44.559  47.890  47.565  1.00  0.00           O  
ATOM   1139  HG  SER    75      43.965  48.588  47.849  1.00  0.00           H  
ATOM   1140  C   SER    75      46.894  45.910  48.328  1.00  0.00           C  
ATOM   1141  O   SER    75      47.681  45.845  49.274  1.00  0.00           O  
ATOM   1142  N   ASP    76      46.069  44.918  47.980  1.00  0.00           N  
ATOM   1143  H   ASP    76      45.329  45.178  47.344  1.00  0.00           H  
ATOM   1144  CA  ASP    76      46.085  43.555  48.502  1.00  0.00           C  
ATOM   1145  HA  ASP    76      47.120  43.211  48.508  1.00  0.00           H  
ATOM   1146  CB  ASP    76      45.505  43.412  49.941  1.00  0.00           C  
ATOM   1147  HB2 ASP    76      46.072  44.063  50.606  1.00  0.00           H  
ATOM   1148  HB3 ASP    76      44.480  43.774  49.866  1.00  0.00           H  
ATOM   1149  CG  ASP    76      45.503  41.983  50.505  1.00  0.00           C  
ATOM   1150  OD1 ASP    76      46.289  41.688  51.430  1.00  0.00           O  
ATOM   1151  OD2 ASP    76      44.684  41.153  50.056  1.00  0.00           O  
ATOM   1152  C   ASP    76      45.346  42.672  47.496  1.00  0.00           C  
ATOM   1153  O   ASP    76      44.381  43.141  46.891  1.00  0.00           O  
ATOM   1154  N   PHE    77      45.783  41.416  47.354  1.00  0.00           N  
ATOM   1155  H   PHE    77      46.659  41.193  47.805  1.00  0.00           H  
ATOM   1156  CA  PHE    77      45.195  40.425  46.458  1.00  0.00           C  
ATOM   1157  HA  PHE    77      45.230  40.787  45.431  1.00  0.00           H  
ATOM   1158  CB  PHE    77      45.976  39.097  46.539  1.00  0.00           C  
ATOM   1159  HB2 PHE    77      47.011  39.428  46.452  1.00  0.00           H  
ATOM   1160  HB3 PHE    77      45.863  38.494  47.441  1.00  0.00           H  
ATOM   1161  CG  PHE    77      45.715  38.171  45.362  1.00  0.00           C  
ATOM   1162  CD1 PHE    77      46.389  38.400  44.144  1.00  0.00           C  
ATOM   1163  HD1 PHE    77      47.162  39.166  44.087  1.00  0.00           H  
ATOM   1164  CE1 PHE    77      46.070  37.651  43.020  1.00  0.00           C  
ATOM   1165  HE1 PHE    77      46.611  37.817  42.088  1.00  0.00           H  
ATOM   1166  CZ  PHE    77      45.067  36.693  43.079  1.00  0.00           C  
ATOM   1167  HZ  PHE    77      44.834  36.102  42.193  1.00  0.00           H  
ATOM   1168  CE2 PHE    77      44.361  36.485  44.259  1.00  0.00           C  
ATOM   1169  HE2 PHE    77      43.563  35.743  44.289  1.00  0.00           H  
ATOM   1170  CD2 PHE    77      44.671  37.219  45.398  1.00  0.00           C  
ATOM   1171  HD2 PHE    77      44.109  37.060  46.318  1.00  0.00           H  
ATOM   1172  C   PHE    77      43.666  40.227  46.596  1.00  0.00           C  
ATOM   1173  O   PHE    77      42.976  39.965  45.610  1.00  0.00           O  
ATOM   1174  N   HIE    78      43.148  40.414  47.812  1.00  0.00           N  
ATOM   1175  H   HIE    78      43.814  40.586  48.552  1.00  0.00           H  
ATOM   1176  CA  HIE    78      41.732  40.342  48.159  1.00  0.00           C  
ATOM   1177  HA  HIE    78      41.309  39.360  47.944  1.00  0.00           H  
ATOM   1178  CB  HIE    78      41.651  40.593  49.689  1.00  0.00           C  
ATOM   1179  HB2 HIE    78      42.213  39.795  50.175  1.00  0.00           H  
ATOM   1180  HB3 HIE    78      42.144  41.547  49.873  1.00  0.00           H  
ATOM   1181  CG  HIE    78      40.304  40.659  50.382  1.00  0.00           C  
ATOM   1182  ND1 HIE    78      40.122  41.381  51.553  1.00  0.00           N  
ATOM   1183  CE1 HIE    78      38.845  41.265  51.913  1.00  0.00           C  
ATOM   1184  HE1 HIE    78      38.547  41.789  52.821  1.00  0.00           H  
ATOM   1185  NE2 HIE    78      38.147  40.509  51.075  1.00  0.00           N  
ATOM   1186  HE2 HIE    78      37.171  40.250  51.087  1.00  0.00           H  
ATOM   1187  CD2 HIE    78      39.071  40.108  50.105  1.00  0.00           C  
ATOM   1188  HD2 HIE    78      38.758  39.454  49.291  1.00  0.00           H  
ATOM   1189  C   HIE    78      40.819  41.325  47.408  1.00  0.00           C  
ATOM   1190  O   HIE    78      39.637  41.022  47.236  1.00  0.00           O  
ATOM   1191  N   VAL    79      41.363  42.460  46.946  1.00  0.00           N  
ATOM   1192  H   VAL    79      42.316  42.659  47.215  1.00  0.00           H  
ATOM   1193  CA  VAL    79      40.647  43.451  46.140  1.00  0.00           C  
ATOM   1194  HA  VAL    79      39.775  43.886  46.629  1.00  0.00           H  
ATOM   1195  CB  VAL    79      41.607  44.603  45.716  1.00  0.00           C  
ATOM   1196  HB  VAL    79      42.542  44.120  45.431  1.00  0.00           H  
ATOM   1197  CG1 VAL    79      41.129  45.517  44.567  1.00  0.00           C  
ATOM   1198 HG11 VAL    79      40.195  46.000  44.852  1.00  0.00           H  
ATOM   1199 HG12 VAL    79      41.885  46.276  44.368  1.00  0.00           H  
ATOM   1200 HG13 VAL    79      40.970  44.919  43.669  1.00  0.00           H  
ATOM   1201  CG2 VAL    79      41.983  45.466  46.932  1.00  0.00           C  
ATOM   1202 HG21 VAL    79      42.482  44.846  47.678  1.00  0.00           H  
ATOM   1203 HG22 VAL    79      42.654  46.265  46.617  1.00  0.00           H  
ATOM   1204 HG23 VAL    79      41.081  45.898  47.364  1.00  0.00           H  
ATOM   1205  C   VAL    79      39.986  42.816  44.887  1.00  0.00           C  
ATOM   1206  O   VAL    79      38.835  43.123  44.586  1.00  0.00           O  
ATOM   1207  N   PHE    80      40.678  41.865  44.241  1.00  0.00           N  
ATOM   1208  H   PHE    80      41.644  41.729  44.504  1.00  0.00           H  
ATOM   1209  CA  PHE    80      40.157  41.109  43.101  1.00  0.00           C  
ATOM   1210  HA  PHE    80      39.776  41.791  42.342  1.00  0.00           H  
ATOM   1211  CB  PHE    80      41.279  40.259  42.479  1.00  0.00           C  
ATOM   1212  HB2 PHE    80      41.623  39.649  43.315  1.00  0.00           H  
ATOM   1213  HB3 PHE    80      40.956  39.610  41.665  1.00  0.00           H  
ATOM   1214  CG  PHE    80      42.495  41.026  41.970  1.00  0.00           C  
ATOM   1215  CD1 PHE    80      42.349  42.199  41.196  1.00  0.00           C  
ATOM   1216  HD1 PHE    80      41.356  42.612  41.020  1.00  0.00           H  
ATOM   1217  CE1 PHE    80      43.466  42.825  40.661  1.00  0.00           C  
ATOM   1218  HE1 PHE    80      43.346  43.742  40.085  1.00  0.00           H  
ATOM   1219  CZ  PHE    80      44.731  42.289  40.856  1.00  0.00           C  
ATOM   1220  HZ  PHE    80      45.601  42.788  40.429  1.00  0.00           H  
ATOM   1221  CE2 PHE    80      44.892  41.121  41.591  1.00  0.00           C  
ATOM   1222  HE2 PHE    80      45.890  40.706  41.736  1.00  0.00           H  
ATOM   1223  CD2 PHE    80      43.787  40.482  42.140  1.00  0.00           C  
ATOM   1224  HD2 PHE    80      43.916  39.558  42.704  1.00  0.00           H  
ATOM   1225  C   PHE    80      38.912  40.267  43.467  1.00  0.00           C  
ATOM   1226  O   PHE    80      37.923  40.301  42.739  1.00  0.00           O  
ATOM   1227  N   VAL    81      38.955  39.576  44.612  1.00  0.00           N  
ATOM   1228  H   VAL    81      39.819  39.622  45.133  1.00  0.00           H  
ATOM   1229  CA  VAL    81      37.881  38.720  45.123  1.00  0.00           C  
ATOM   1230  HA  VAL    81      37.444  38.057  44.376  1.00  0.00           H  
ATOM   1231  CB  VAL    81      38.415  37.854  46.305  1.00  0.00           C  
ATOM   1232  HB  VAL    81      38.849  38.543  47.029  1.00  0.00           H  
ATOM   1233  CG1 VAL    81      37.351  36.983  47.000  1.00  0.00           C  
ATOM   1234 HG11 VAL    81      36.917  36.293  46.277  1.00  0.00           H  
ATOM   1235 HG12 VAL    81      37.815  36.417  47.808  1.00  0.00           H  
ATOM   1236 HG13 VAL    81      36.568  37.621  47.408  1.00  0.00           H  
ATOM   1237  CG2 VAL    81      39.594  36.965  45.863  1.00  0.00           C  
ATOM   1238 HG21 VAL    81      40.407  37.593  45.500  1.00  0.00           H  
ATOM   1239 HG22 VAL    81      39.942  36.374  46.711  1.00  0.00           H  
ATOM   1240 HG23 VAL    81      39.268  36.297  45.066  1.00  0.00           H  
ATOM   1241  C   VAL    81      36.645  39.529  45.568  1.00  0.00           C  
ATOM   1242  O   VAL    81      35.521  39.148  45.233  1.00  0.00           O  
ATOM   1243  N   ARG    82      36.877  40.656  46.263  1.00  0.00           N  
ATOM   1244  H   ARG    82      37.824  40.787  46.588  1.00  0.00           H  
ATOM   1245  CA  ARG    82      35.866  41.646  46.649  1.00  0.00           C  
ATOM   1246  HA  ARG    82      35.134  41.205  47.326  1.00  0.00           H  
ATOM   1247  CB  ARG    82      36.568  42.810  47.374  1.00  0.00           C  
ATOM   1248  HB2 ARG    82      37.099  42.371  48.219  1.00  0.00           H  
ATOM   1249  HB3 ARG    82      37.288  43.222  46.668  1.00  0.00           H  
ATOM   1250  CG  ARG    82      35.641  43.934  47.878  1.00  0.00           C  
ATOM   1251  HG2 ARG    82      34.864  44.095  47.131  1.00  0.00           H  
ATOM   1252  HG3 ARG    82      35.184  43.605  48.811  1.00  0.00           H  
ATOM   1253  CD  ARG    82      36.400  45.241  48.115  1.00  0.00           C  
ATOM   1254  HD2 ARG    82      35.752  45.950  48.630  1.00  0.00           H  
ATOM   1255  HD3 ARG    82      37.281  45.044  48.726  1.00  0.00           H  
ATOM   1256  NE  ARG    82      36.832  45.836  46.843  1.00  0.00           N  
ATOM   1257  HE  ARG    82      36.421  45.405  46.027  1.00  0.00           H  
ATOM   1258  CZ  ARG    82      37.686  46.842  46.668  1.00  0.00           C  
ATOM   1259  NH1 ARG    82      38.284  47.453  47.687  1.00  0.00           N  
ATOM   1260 HH11 ARG    82      38.094  47.154  48.633  1.00  0.00           H  
ATOM   1261 HH12 ARG    82      38.926  48.212  47.510  1.00  0.00           H  
ATOM   1262  NH2 ARG    82      37.914  47.223  45.424  1.00  0.00           N  
ATOM   1263 HH21 ARG    82      37.447  46.753  44.662  1.00  0.00           H  
ATOM   1264 HH22 ARG    82      38.555  47.982  45.241  1.00  0.00           H  
ATOM   1265  C   ARG    82      35.055  42.120  45.408  1.00  0.00           C  
ATOM   1266  O   ARG    82      33.822  42.122  45.452  1.00  0.00           O  
ATOM   1267  N   ASP    83      35.762  42.483  44.326  1.00  0.00           N  
ATOM   1268  H   ASP    83      36.757  42.568  44.477  1.00  0.00           H  
ATOM   1269  CA  ASP    83      35.196  43.023  43.080  1.00  0.00           C  
ATOM   1270  HA  ASP    83      34.344  43.650  43.343  1.00  0.00           H  
ATOM   1271  CB  ASP    83      36.189  43.863  42.245  1.00  0.00           C  
ATOM   1272  HB2 ASP    83      36.989  43.162  42.004  1.00  0.00           H  
ATOM   1273  HB3 ASP    83      35.705  44.191  41.325  1.00  0.00           H  
ATOM   1274  CG  ASP    83      36.778  45.083  42.978  1.00  0.00           C  
ATOM   1275  OD1 ASP    83      36.401  45.374  44.138  1.00  0.00           O  
ATOM   1276  OD2 ASP    83      37.585  45.806  42.360  1.00  0.00           O  
ATOM   1277  C   ASP    83      34.397  41.971  42.295  1.00  0.00           C  
ATOM   1278  O   ASP    83      33.286  42.288  41.860  1.00  0.00           O  
ATOM   1279  N   VAL    84      34.900  40.727  42.185  1.00  0.00           N  
ATOM   1280  H   VAL    84      35.866  40.596  42.449  1.00  0.00           H  
ATOM   1281  CA  VAL    84      34.171  39.581  41.609  1.00  0.00           C  
ATOM   1282  HA  VAL    84      33.819  39.802  40.601  1.00  0.00           H  
ATOM   1283  CB  VAL    84      35.036  38.285  41.561  1.00  0.00           C  
ATOM   1284  HB  VAL    84      35.503  38.183  42.541  1.00  0.00           H  
ATOM   1285  CG1 VAL    84      34.257  36.994  41.226  1.00  0.00           C  
ATOM   1286 HG11 VAL    84      33.790  37.094  40.246  1.00  0.00           H  
ATOM   1287 HG12 VAL    84      34.943  36.147  41.216  1.00  0.00           H  
ATOM   1288 HG13 VAL    84      33.487  36.827  41.979  1.00  0.00           H  
ATOM   1289  CG2 VAL    84      36.179  38.449  40.545  1.00  0.00           C  
ATOM   1290 HG21 VAL    84      36.809  39.288  40.839  1.00  0.00           H  
ATOM   1291 HG22 VAL    84      36.777  37.537  40.520  1.00  0.00           H  
ATOM   1292 HG23 VAL    84      35.762  38.637  39.556  1.00  0.00           H  
ATOM   1293  C   VAL    84      32.836  39.324  42.358  1.00  0.00           C  
ATOM   1294  O   VAL    84      31.797  39.236  41.702  1.00  0.00           O  
ATOM   1295  N   LEU    85      32.865  39.279  43.702  1.00  0.00           N  
ATOM   1296  H   LEU    85      33.774  39.261  44.143  1.00  0.00           H  
ATOM   1297  CA  LEU    85      31.676  39.092  44.548  1.00  0.00           C  
ATOM   1298  HA  LEU    85      31.120  38.217  44.210  1.00  0.00           H  
ATOM   1299  CB  LEU    85      32.080  38.880  46.023  1.00  0.00           C  
ATOM   1300  HB2 LEU    85      32.857  39.627  46.184  1.00  0.00           H  
ATOM   1301  HB3 LEU    85      31.246  39.073  46.698  1.00  0.00           H  
ATOM   1302  CG  LEU    85      32.654  37.471  46.303  1.00  0.00           C  
ATOM   1303  HG  LEU    85      33.401  37.245  45.541  1.00  0.00           H  
ATOM   1304  CD1 LEU    85      33.303  37.389  47.697  1.00  0.00           C  
ATOM   1305 HD11 LEU    85      32.557  37.613  48.459  1.00  0.00           H  
ATOM   1306 HD12 LEU    85      33.695  36.384  47.858  1.00  0.00           H  
ATOM   1307 HD13 LEU    85      34.117  38.110  47.762  1.00  0.00           H  
ATOM   1308  CD2 LEU    85      31.592  36.368  46.124  1.00  0.00           C  
ATOM   1309 HD21 LEU    85      31.218  36.385  45.100  1.00  0.00           H  
ATOM   1310 HD22 LEU    85      32.039  35.395  46.331  1.00  0.00           H  
ATOM   1311 HD23 LEU    85      30.767  36.542  46.815  1.00  0.00           H  
ATOM   1312  C   LEU    85      30.629  40.204  44.372  1.00  0.00           C  
ATOM   1313  O   LEU    85      29.448  39.884  44.251  1.00  0.00           O  
ATOM   1314  N   GLN    86      31.063  41.472  44.281  1.00  0.00           N  
ATOM   1315  H   GLN    86      32.028  41.662  44.510  1.00  0.00           H  
ATOM   1316  CA  GLN    86      30.183  42.606  43.981  1.00  0.00           C  
ATOM   1317  HA  GLN    86      29.368  42.645  44.703  1.00  0.00           H  
ATOM   1318  CB  GLN    86      30.978  43.932  44.059  1.00  0.00           C  
ATOM   1319  HB2 GLN    86      31.472  43.955  45.030  1.00  0.00           H  
ATOM   1320  HB3 GLN    86      31.730  43.904  43.270  1.00  0.00           H  
ATOM   1321  CG  GLN    86      30.105  45.198  43.895  1.00  0.00           C  
ATOM   1322  HG2 GLN    86      29.553  45.078  42.963  1.00  0.00           H  
ATOM   1323  HG3 GLN    86      29.403  45.271  44.725  1.00  0.00           H  
ATOM   1324  CD  GLN    86      30.913  46.495  43.822  1.00  0.00           C  
ATOM   1325  OE1 GLN    86      31.942  46.648  44.475  1.00  0.00           O  
ATOM   1326  NE2 GLN    86      30.425  47.458  43.051  1.00  0.00           N  
ATOM   1327 HE21 GLN    86      30.920  48.334  42.968  1.00  0.00           H  
ATOM   1328 HE22 GLN    86      29.561  47.310  42.550  1.00  0.00           H  
ATOM   1329  C   GLN    86      29.464  42.434  42.620  1.00  0.00           C  
ATOM   1330  O   GLN    86      28.252  42.645  42.552  1.00  0.00           O  
ATOM   1331  N   HID    87      30.203  42.035  41.573  1.00  0.00           N  
ATOM   1332  H   HID    87      31.203  41.968  41.699  1.00  0.00           H  
ATOM   1333  CA  HID    87      29.654  41.807  40.231  1.00  0.00           C  
ATOM   1334  HA  HID    87      29.046  42.661  39.935  1.00  0.00           H  
ATOM   1335  CB  HID    87      30.785  41.624  39.197  1.00  0.00           C  
ATOM   1336  HB2 HID    87      31.630  42.279  39.406  1.00  0.00           H  
ATOM   1337  HB3 HID    87      31.113  40.585  39.237  1.00  0.00           H  
ATOM   1338  CG  HID    87      30.372  41.893  37.765  1.00  0.00           C  
ATOM   1339  ND1 HID    87      31.260  41.844  36.702  1.00  0.00           N  
ATOM   1340  HD1 HID    87      32.238  41.593  36.746  1.00  0.00           H  
ATOM   1341  CE1 HID    87      30.587  42.190  35.602  1.00  0.00           C  
ATOM   1342  HE1 HID    87      31.165  42.214  34.678  1.00  0.00           H  
ATOM   1343  NE2 HID    87      29.308  42.448  35.835  1.00  0.00           N  
ATOM   1344  CD2 HID    87      29.163  42.258  37.209  1.00  0.00           C  
ATOM   1345  HD2 HID    87      28.191  42.402  37.680  1.00  0.00           H  
ATOM   1346  C   HID    87      28.657  40.628  40.200  1.00  0.00           C  
ATOM   1347  O   HID    87      27.544  40.788  39.694  1.00  0.00           O  
ATOM   1348  N   VAL    88      29.050  39.488  40.788  1.00  0.00           N  
ATOM   1349  H   VAL    88      30.015  39.448  41.083  1.00  0.00           H  
ATOM   1350  CA  VAL    88      28.228  38.283  40.937  1.00  0.00           C  
ATOM   1351  HA  VAL    88      27.820  37.898  40.002  1.00  0.00           H  
ATOM   1352  CB  VAL    88      29.043  37.145  41.632  1.00  0.00           C  
ATOM   1353  HB  VAL    88      29.632  37.630  42.410  1.00  0.00           H  
ATOM   1354  CG1 VAL    88      28.223  35.996  42.251  1.00  0.00           C  
ATOM   1355 HG11 VAL    88      27.634  35.509  41.474  1.00  0.00           H  
ATOM   1356 HG12 VAL    88      28.898  35.269  42.703  1.00  0.00           H  
ATOM   1357 HG13 VAL    88      27.556  36.395  43.015  1.00  0.00           H  
ATOM   1358  CG2 VAL    88      30.101  36.553  40.679  1.00  0.00           C  
ATOM   1359 HG21 VAL    88      30.793  37.337  40.371  1.00  0.00           H  
ATOM   1360 HG22 VAL    88      30.652  35.763  41.191  1.00  0.00           H  
ATOM   1361 HG23 VAL    88      29.608  36.139  39.800  1.00  0.00           H  
ATOM   1362  C   VAL    88      26.905  38.567  41.684  1.00  0.00           C  
ATOM   1363  O   VAL    88      25.844  38.186  41.186  1.00  0.00           O  
ATOM   1364  N   ASP    89      26.978  39.284  42.815  1.00  0.00           N  
ATOM   1365  H   ASP    89      27.897  39.440  43.204  1.00  0.00           H  
ATOM   1366  CA  ASP    89      25.810  39.696  43.602  1.00  0.00           C  
ATOM   1367  HA  ASP    89      25.191  38.811  43.753  1.00  0.00           H  
ATOM   1368  CB  ASP    89      26.131  40.319  44.988  1.00  0.00           C  
ATOM   1369  HB2 ASP    89      26.860  41.070  44.686  1.00  0.00           H  
ATOM   1370  HB3 ASP    89      25.266  40.810  45.432  1.00  0.00           H  
ATOM   1371  CG  ASP    89      26.765  39.378  46.014  1.00  0.00           C  
ATOM   1372  OD1 ASP    89      26.597  38.146  45.914  1.00  0.00           O  
ATOM   1373  OD2 ASP    89      27.306  39.885  47.020  1.00  0.00           O  
ATOM   1374  C   ASP    89      24.836  40.596  42.835  1.00  0.00           C  
ATOM   1375  O   ASP    89      23.624  40.394  42.936  1.00  0.00           O  
ATOM   1376  N   SER    90      25.365  41.550  42.060  1.00  0.00           N  
ATOM   1377  H   SER    90      26.354  41.735  42.145  1.00  0.00           H  
ATOM   1378  CA  SER    90      24.569  42.420  41.198  1.00  0.00           C  
ATOM   1379  HA  SER    90      23.769  42.887  41.773  1.00  0.00           H  
ATOM   1380  CB  SER    90      25.462  43.528  40.605  1.00  0.00           C  
ATOM   1381  HB2 SER    90      26.391  43.082  40.248  1.00  0.00           H  
ATOM   1382  HB3 SER    90      24.940  43.996  39.771  1.00  0.00           H  
ATOM   1383  OG  SER    90      25.755  44.508  41.590  1.00  0.00           O  
ATOM   1384  HG  SER    90      26.311  45.190  41.207  1.00  0.00           H  
ATOM   1385  C   SER    90      23.795  41.658  40.109  1.00  0.00           C  
ATOM   1386  O   SER    90      22.607  41.918  39.917  1.00  0.00           O  
ATOM   1387  N   MET    91      24.460  40.699  39.455  1.00  0.00           N  
ATOM   1388  H   MET    91      25.452  40.599  39.615  1.00  0.00           H  
ATOM   1389  CA  MET    91      23.836  39.861  38.436  1.00  0.00           C  
ATOM   1390  HA  MET    91      23.242  40.478  37.763  1.00  0.00           H  
ATOM   1391  CB  MET    91      24.911  39.126  37.611  1.00  0.00           C  
ATOM   1392  HB2 MET    91      25.593  38.649  38.315  1.00  0.00           H  
ATOM   1393  HB3 MET    91      24.404  38.361  37.023  1.00  0.00           H  
ATOM   1394  CG  MET    91      25.706  40.049  36.674  1.00  0.00           C  
ATOM   1395  HG2 MET    91      26.176  40.801  37.307  1.00  0.00           H  
ATOM   1396  HG3 MET    91      26.476  39.431  36.212  1.00  0.00           H  
ATOM   1397  SD  MET    91      24.744  40.879  35.373  1.00  0.00           S  
ATOM   1398  CE  MET    91      24.337  39.461  34.319  1.00  0.00           C  
ATOM   1399  HE1 MET    91      23.765  38.732  34.894  1.00  0.00           H  
ATOM   1400  HE2 MET    91      23.745  39.798  33.468  1.00  0.00           H  
ATOM   1401  HE3 MET    91      25.257  38.998  33.960  1.00  0.00           H  
ATOM   1402  C   MET    91      22.809  38.873  39.014  1.00  0.00           C  
ATOM   1403  O   MET    91      21.741  38.706  38.422  1.00  0.00           O  
ATOM   1404  N   GLN    92      23.110  38.274  40.175  1.00  0.00           N  
ATOM   1405  H   GLN    92      24.047  38.378  40.538  1.00  0.00           H  
ATOM   1406  CA  GLN    92      22.182  37.398  40.892  1.00  0.00           C  
ATOM   1407  HA  GLN    92      21.867  36.589  40.233  1.00  0.00           H  
ATOM   1408  CB  GLN    92      22.840  36.785  42.145  1.00  0.00           C  
ATOM   1409  HB2 GLN    92      23.433  37.572  42.611  1.00  0.00           H  
ATOM   1410  HB3 GLN    92      22.034  36.491  42.817  1.00  0.00           H  
ATOM   1411  CG  GLN    92      23.737  35.569  41.860  1.00  0.00           C  
ATOM   1412  HG2 GLN    92      23.210  34.877  41.203  1.00  0.00           H  
ATOM   1413  HG3 GLN    92      24.664  35.888  41.383  1.00  0.00           H  
ATOM   1414  CD  GLN    92      24.082  34.842  43.158  1.00  0.00           C  
ATOM   1415  OE1 GLN    92      23.228  34.192  43.758  1.00  0.00           O  
ATOM   1416  NE2 GLN    92      25.321  34.948  43.610  1.00  0.00           N  
ATOM   1417 HE21 GLN    92      25.585  34.480  44.466  1.00  0.00           H  
ATOM   1418 HE22 GLN    92      25.997  35.495  43.097  1.00  0.00           H  
ATOM   1419  C   GLN    92      20.855  38.065  41.291  1.00  0.00           C  
ATOM   1420  O   GLN    92      19.823  37.399  41.288  1.00  0.00           O  
ATOM   1421  N   LYS    93      20.895  39.358  41.629  1.00  0.00           N  
ATOM   1422  H   LYS    93      21.801  39.794  41.724  1.00  0.00           H  
ATOM   1423  CA  LYS    93      19.713  40.130  42.001  1.00  0.00           C  
ATOM   1424  HA  LYS    93      19.098  39.577  42.711  1.00  0.00           H  
ATOM   1425  CB  LYS    93      20.178  41.448  42.670  1.00  0.00           C  
ATOM   1426  HB2 LYS    93      20.847  41.153  43.479  1.00  0.00           H  
ATOM   1427  HB3 LYS    93      20.744  41.986  41.909  1.00  0.00           H  
ATOM   1428  CG  LYS    93      19.067  42.364  43.229  1.00  0.00           C  
ATOM   1429  HG2 LYS    93      18.222  41.724  43.483  1.00  0.00           H  
ATOM   1430  HG3 LYS    93      19.458  42.825  44.136  1.00  0.00           H  
ATOM   1431  CD  LYS    93      18.603  43.464  42.251  1.00  0.00           C  
ATOM   1432  HD2 LYS    93      19.459  44.114  42.074  1.00  0.00           H  
ATOM   1433  HD3 LYS    93      18.326  42.967  41.321  1.00  0.00           H  
ATOM   1434  CE  LYS    93      17.414  44.306  42.758  1.00  0.00           C  
ATOM   1435  HE2 LYS    93      17.116  44.975  41.952  1.00  0.00           H  
ATOM   1436  HE3 LYS    93      16.596  43.621  42.982  1.00  0.00           H  
ATOM   1437  NZ  LYS    93      17.735  45.097  43.960  1.00  0.00           N  
ATOM   1438  HZ1 LYS    93      18.493  45.731  43.753  1.00  0.00           H  
ATOM   1439  HZ2 LYS    93      16.922  45.624  44.243  1.00  0.00           H  
ATOM   1440  HZ3 LYS    93      18.011  44.476  44.708  1.00  0.00           H  
ATOM   1441  C   LYS    93      18.749  40.343  40.810  1.00  0.00           C  
ATOM   1442  O   LYS    93      17.534  40.311  41.013  1.00  0.00           O  
ATOM   1443  N   ASP    94      19.293  40.527  39.597  1.00  0.00           N  
ATOM   1444  H   ASP    94      20.292  40.672  39.559  1.00  0.00           H  
ATOM   1445  CA  ASP    94      18.518  40.667  38.350  1.00  0.00           C  
ATOM   1446  HA  ASP    94      17.608  41.219  38.584  1.00  0.00           H  
ATOM   1447  CB  ASP    94      19.265  41.404  37.209  1.00  0.00           C  
ATOM   1448  HB2 ASP    94      20.191  40.828  37.185  1.00  0.00           H  
ATOM   1449  HB3 ASP    94      18.752  41.306  36.253  1.00  0.00           H  
ATOM   1450  CG  ASP    94      19.587  42.877  37.466  1.00  0.00           C  
ATOM   1451  OD1 ASP    94      18.896  43.523  38.280  1.00  0.00           O  
ATOM   1452  OD2 ASP    94      20.441  43.416  36.734  1.00  0.00           O  
ATOM   1453  C   ASP    94      17.972  39.326  37.839  1.00  0.00           C  
ATOM   1454  O   ASP    94      16.907  39.312  37.220  1.00  0.00           O  
ATOM   1455  N   TYR    95      18.683  38.229  38.117  1.00  0.00           N  
ATOM   1456  H   TYR    95      19.536  38.366  38.640  1.00  0.00           H  
ATOM   1457  CA  TYR    95      18.359  36.876  37.661  1.00  0.00           C  
ATOM   1458  HA  TYR    95      17.367  36.844  37.211  1.00  0.00           H  
ATOM   1459  CB  TYR    95      19.399  36.463  36.593  1.00  0.00           C  
ATOM   1460  HB2 TYR    95      20.389  36.564  37.038  1.00  0.00           H  
ATOM   1461  HB3 TYR    95      19.205  35.412  36.376  1.00  0.00           H  
ATOM   1462  CG  TYR    95      19.338  37.266  35.303  1.00  0.00           C  
ATOM   1463  CD1 TYR    95      18.413  36.916  34.297  1.00  0.00           C  
ATOM   1464  HD1 TYR    95      17.767  36.048  34.433  1.00  0.00           H  
ATOM   1465  CE1 TYR    95      18.323  37.684  33.120  1.00  0.00           C  
ATOM   1466  HE1 TYR    95      17.613  37.405  32.342  1.00  0.00           H  
ATOM   1467  CZ  TYR    95      19.153  38.808  32.946  1.00  0.00           C  
ATOM   1468  OH  TYR    95      19.041  39.560  31.813  1.00  0.00           O  
ATOM   1469  HH  TYR    95      18.370  39.232  31.210  1.00  0.00           H  
ATOM   1470  CE2 TYR    95      20.089  39.152  33.942  1.00  0.00           C  
ATOM   1471  HE2 TYR    95      20.738  40.017  33.806  1.00  0.00           H  
ATOM   1472  CD2 TYR    95      20.186  38.377  35.114  1.00  0.00           C  
ATOM   1473  HD2 TYR    95      20.919  38.635  35.879  1.00  0.00           H  
ATOM   1474  C   TYR    95      18.314  35.887  38.851  1.00  0.00           C  
ATOM   1475  O   TYR    95      19.184  35.015  38.943  1.00  0.00           O  
ATOM   1476  N   PRO    96      17.339  36.049  39.778  1.00  0.00           N  
ATOM   1477  CD  PRO    96      16.242  37.022  39.739  1.00  0.00           C  
ATOM   1478  HD2 PRO    96      15.789  36.990  38.748  1.00  0.00           H  
ATOM   1479  HD3 PRO    96      16.656  38.014  39.917  1.00  0.00           H  
ATOM   1480  CG  PRO    96      15.279  36.589  40.837  1.00  0.00           C  
ATOM   1481  HG2 PRO    96      14.543  35.879  40.459  1.00  0.00           H  
ATOM   1482  HG3 PRO    96      14.767  37.446  41.272  1.00  0.00           H  
ATOM   1483  CB  PRO    96      16.206  35.939  41.851  1.00  0.00           C  
ATOM   1484  HB2 PRO    96      15.670  35.205  42.453  1.00  0.00           H  
ATOM   1485  HB3 PRO    96      16.670  36.676  42.506  1.00  0.00           H  
ATOM   1486  CA  PRO    96      17.284  35.236  41.006  1.00  0.00           C  
ATOM   1487  HA  PRO    96      18.260  35.305  41.486  1.00  0.00           H  
ATOM   1488  C   PRO    96      16.943  33.767  40.755  1.00  0.00           C  
ATOM   1489  O   PRO    96      16.092  33.450  39.922  1.00  0.00           O  
ATOM   1490  N   GLY    97      17.613  32.900  41.513  1.00  0.00           N  
ATOM   1491  H   GLY    97      18.336  33.262  42.119  1.00  0.00           H  
ATOM   1492  CA  GLY    97      17.364  31.465  41.518  1.00  0.00           C  
ATOM   1493  HA2 GLY    97      17.672  31.067  42.485  1.00  0.00           H  
ATOM   1494  HA3 GLY    97      16.295  31.302  41.382  1.00  0.00           H  
ATOM   1495  C   GLY    97      18.123  30.730  40.414  1.00  0.00           C  
ATOM   1496  O   GLY    97      18.096  29.499  40.389  1.00  0.00           O  
ATOM   1497  N   LEU    98      18.815  31.448  39.521  1.00  0.00           N  
ATOM   1498  H   LEU    98      18.725  32.453  39.522  1.00  0.00           H  
ATOM   1499  CA  LEU    98      19.683  30.835  38.528  1.00  0.00           C  
ATOM   1500  HA  LEU    98      19.199  29.953  38.108  1.00  0.00           H  
ATOM   1501  CB  LEU    98      19.979  31.830  37.380  1.00  0.00           C  
ATOM   1502  HB2 LEU    98      20.257  32.742  37.908  1.00  0.00           H  
ATOM   1503  HB3 LEU    98      20.830  31.473  36.799  1.00  0.00           H  
ATOM   1504  CG  LEU    98      18.795  32.124  36.431  1.00  0.00           C  
ATOM   1505  HG  LEU    98      18.027  32.671  36.977  1.00  0.00           H  
ATOM   1506  CD1 LEU    98      19.270  32.965  35.232  1.00  0.00           C  
ATOM   1507 HD11 LEU    98      20.038  32.417  34.685  1.00  0.00           H  
ATOM   1508 HD12 LEU    98      18.427  33.165  34.571  1.00  0.00           H  
ATOM   1509 HD13 LEU    98      19.683  33.908  35.590  1.00  0.00           H  
ATOM   1510  CD2 LEU    98      18.070  30.857  35.935  1.00  0.00           C  
ATOM   1511 HD21 LEU    98      17.673  30.307  36.789  1.00  0.00           H  
ATOM   1512 HD22 LEU    98      17.251  31.141  35.274  1.00  0.00           H  
ATOM   1513 HD23 LEU    98      18.773  30.225  35.391  1.00  0.00           H  
ATOM   1514  C   LEU    98      21.013  30.395  39.181  1.00  0.00           C  
ATOM   1515  O   LEU    98      21.597  31.190  39.924  1.00  0.00           O  
ATOM   1516  N   PRO    99      21.470  29.155  38.892  1.00  0.00           N  
ATOM   1517  CD  PRO    99      20.722  28.114  38.177  1.00  0.00           C  
ATOM   1518  HD2 PRO    99      20.678  28.384  37.122  1.00  0.00           H  
ATOM   1519  HD3 PRO    99      19.712  28.074  38.584  1.00  0.00           H  
ATOM   1520  CG  PRO    99      21.492  26.832  38.418  1.00  0.00           C  
ATOM   1521  HG2 PRO    99      21.374  26.135  37.588  1.00  0.00           H  
ATOM   1522  HG3 PRO    99      21.179  26.349  39.344  1.00  0.00           H  
ATOM   1523  CB  PRO    99      22.916  27.329  38.524  1.00  0.00           C  
ATOM   1524  HB2 PRO    99      23.340  27.449  37.527  1.00  0.00           H  
ATOM   1525  HB3 PRO    99      23.540  26.649  39.104  1.00  0.00           H  
ATOM   1526  CA  PRO    99      22.835  28.703  39.230  1.00  0.00           C  
ATOM   1527  HA  PRO    99      22.889  28.643  40.317  1.00  0.00           H  
ATOM   1528  C   PRO    99      23.963  29.620  38.708  1.00  0.00           C  
ATOM   1529  O   PRO    99      23.837  30.154  37.602  1.00  0.00           O  
ATOM   1530  N   VAL   100      25.042  29.758  39.491  1.00  0.00           N  
ATOM   1531  H   VAL   100      25.044  29.287  40.385  1.00  0.00           H  
ATOM   1532  CA  VAL   100      26.206  30.566  39.131  1.00  0.00           C  
ATOM   1533  HA  VAL   100      26.077  31.032  38.154  1.00  0.00           H  
ATOM   1534  CB  VAL   100      26.497  31.680  40.179  1.00  0.00           C  
ATOM   1535  HB  VAL   100      26.765  31.192  41.116  1.00  0.00           H  
ATOM   1536  CG1 VAL   100      27.637  32.629  39.749  1.00  0.00           C  
ATOM   1537 HG11 VAL   100      27.370  33.117  38.812  1.00  0.00           H  
ATOM   1538 HG12 VAL   100      27.793  33.383  40.520  1.00  0.00           H  
ATOM   1539 HG13 VAL   100      28.554  32.056  39.611  1.00  0.00           H  
ATOM   1540  CG2 VAL   100      25.243  32.518  40.479  1.00  0.00           C  
ATOM   1541 HG21 VAL   100      24.459  31.871  40.874  1.00  0.00           H  
ATOM   1542 HG22 VAL   100      25.486  33.285  41.215  1.00  0.00           H  
ATOM   1543 HG23 VAL   100      24.894  32.992  39.562  1.00  0.00           H  
ATOM   1544  C   VAL   100      27.455  29.671  39.012  1.00  0.00           C  
ATOM   1545  O   VAL   100      27.732  28.885  39.923  1.00  0.00           O  
ATOM   1546  N   PHE   101      28.184  29.834  37.905  1.00  0.00           N  
ATOM   1547  H   PHE   101      27.759  30.408  37.191  1.00  0.00           H  
ATOM   1548  CA  PHE   101      29.485  29.235  37.627  1.00  0.00           C  
ATOM   1549  HA  PHE   101      29.726  28.489  38.384  1.00  0.00           H  
ATOM   1550  CB  PHE   101      29.454  28.545  36.248  1.00  0.00           C  
ATOM   1551  HB2 PHE   101      29.126  29.176  35.422  1.00  0.00           H  
ATOM   1552  HB3 PHE   101      30.491  28.249  36.089  1.00  0.00           H  
ATOM   1553  CG  PHE   101      28.625  27.274  36.180  1.00  0.00           C  
ATOM   1554  CD1 PHE   101      29.211  26.029  36.489  1.00  0.00           C  
ATOM   1555  HD1 PHE   101      30.276  25.970  36.715  1.00  0.00           H  
ATOM   1556  CE1 PHE   101      28.433  24.879  36.506  1.00  0.00           C  
ATOM   1557  HE1 PHE   101      28.894  23.914  36.718  1.00  0.00           H  
ATOM   1558  CZ  PHE   101      27.069  24.957  36.254  1.00  0.00           C  
ATOM   1559  HZ  PHE   101      26.468  24.047  36.263  1.00  0.00           H  
ATOM   1560  CE2 PHE   101      26.470  26.183  35.992  1.00  0.00           C  
ATOM   1561  HE2 PHE   101      25.397  26.231  35.810  1.00  0.00           H  
ATOM   1562  CD2 PHE   101      27.232  27.342  35.962  1.00  0.00           C  
ATOM   1563  HD2 PHE   101      26.755  28.303  35.770  1.00  0.00           H  
ATOM   1564  C   PHE   101      30.587  30.303  37.674  1.00  0.00           C  
ATOM   1565  O   PHE   101      30.335  31.478  37.396  1.00  0.00           O  
ATOM   1566  N   LEU   102      31.806  29.862  37.978  1.00  0.00           N  
ATOM   1567  H   LEU   102      31.883  28.907  38.299  1.00  0.00           H  
ATOM   1568  CA  LEU   102      33.029  30.642  37.831  1.00  0.00           C  
ATOM   1569  HA  LEU   102      32.794  31.673  37.570  1.00  0.00           H  
ATOM   1570  CB  LEU   102      33.799  30.635  39.173  1.00  0.00           C  
ATOM   1571  HB2 LEU   102      33.860  29.567  39.383  1.00  0.00           H  
ATOM   1572  HB3 LEU   102      34.805  31.040  39.059  1.00  0.00           H  
ATOM   1573  CG  LEU   102      33.087  31.348  40.341  1.00  0.00           C  
ATOM   1574  HG  LEU   102      32.073  30.958  40.424  1.00  0.00           H  
ATOM   1575  CD1 LEU   102      33.838  31.113  41.667  1.00  0.00           C  
ATOM   1576 HD11 LEU   102      34.853  31.502  41.585  1.00  0.00           H  
ATOM   1577 HD12 LEU   102      33.317  31.625  42.476  1.00  0.00           H  
ATOM   1578 HD13 LEU   102      33.876  30.044  41.879  1.00  0.00           H  
ATOM   1579  CD2 LEU   102      32.853  32.846  40.061  1.00  0.00           C  
ATOM   1580 HD21 LEU   102      32.233  32.957  39.171  1.00  0.00           H  
ATOM   1581 HD22 LEU   102      32.349  33.301  40.914  1.00  0.00           H  
ATOM   1582 HD23 LEU   102      33.811  33.340  39.900  1.00  0.00           H  
ATOM   1583  C   LEU   102      33.886  29.940  36.765  1.00  0.00           C  
ATOM   1584  O   LEU   102      33.885  28.710  36.677  1.00  0.00           O  
ATOM   1585  N   LEU   103      34.640  30.727  36.008  1.00  0.00           N  
ATOM   1586  H   LEU   103      34.457  31.717  36.087  1.00  0.00           H  
ATOM   1587  CA  LEU   103      35.660  30.287  35.070  1.00  0.00           C  
ATOM   1588  HA  LEU   103      35.919  29.241  35.237  1.00  0.00           H  
ATOM   1589  CB  LEU   103      35.091  30.433  33.635  1.00  0.00           C  
ATOM   1590  HB2 LEU   103      34.197  29.813  33.699  1.00  0.00           H  
ATOM   1591  HB3 LEU   103      34.804  31.465  33.436  1.00  0.00           H  
ATOM   1592  CG  LEU   103      35.994  29.919  32.487  1.00  0.00           C  
ATOM   1593  HG  LEU   103      36.543  29.045  32.840  1.00  0.00           H  
ATOM   1594  CD1 LEU   103      35.156  29.534  31.249  1.00  0.00           C  
ATOM   1595 HD11 LEU   103      34.607  30.406  30.896  1.00  0.00           H  
ATOM   1596 HD12 LEU   103      35.817  29.176  30.459  1.00  0.00           H  
ATOM   1597 HD13 LEU   103      34.452  28.746  31.517  1.00  0.00           H  
ATOM   1598  CD2 LEU   103      37.129  30.896  32.114  1.00  0.00           C  
ATOM   1599 HD21 LEU   103      37.767  31.061  32.982  1.00  0.00           H  
ATOM   1600 HD22 LEU   103      37.722  30.472  31.303  1.00  0.00           H  
ATOM   1601 HD23 LEU   103      36.701  31.845  31.793  1.00  0.00           H  
ATOM   1602  C   LEU   103      36.871  31.174  35.336  1.00  0.00           C  
ATOM   1603  O   LEU   103      36.707  32.392  35.418  1.00  0.00           O  
ATOM   1604  N   GLY   104      38.048  30.573  35.506  1.00  0.00           N  
ATOM   1605  H   GLY   104      38.121  29.569  35.423  1.00  0.00           H  
ATOM   1606  CA  GLY   104      39.250  31.327  35.812  1.00  0.00           C  
ATOM   1607  HA2 GLY   104      39.128  32.357  35.477  1.00  0.00           H  
ATOM   1608  HA3 GLY   104      39.423  31.313  36.888  1.00  0.00           H  
ATOM   1609  C   GLY   104      40.457  30.715  35.107  1.00  0.00           C  
ATOM   1610  O   GLY   104      40.539  29.496  34.943  1.00  0.00           O  
ATOM   1611  N   HID   105      41.425  31.565  34.753  1.00  0.00           N  
ATOM   1612  H   HID   105      41.221  32.549  34.848  1.00  0.00           H  
ATOM   1613  CA  HID   105      42.714  31.177  34.189  1.00  0.00           C  
ATOM   1614  HA  HID   105      42.866  30.104  34.307  1.00  0.00           H  
ATOM   1615  CB  HID   105      42.756  31.518  32.685  1.00  0.00           C  
ATOM   1616  HB2 HID   105      42.049  30.895  32.137  1.00  0.00           H  
ATOM   1617  HB3 HID   105      42.462  32.564  32.598  1.00  0.00           H  
ATOM   1618  CG  HID   105      44.093  31.382  31.979  1.00  0.00           C  
ATOM   1619  ND1 HID   105      44.917  30.271  32.073  1.00  0.00           N  
ATOM   1620  HD1 HID   105      44.710  29.417  32.571  1.00  0.00           H  
ATOM   1621  CE1 HID   105      46.034  30.529  31.388  1.00  0.00           C  
ATOM   1622  HE1 HID   105      46.795  29.748  31.388  1.00  0.00           H  
ATOM   1623  NE2 HID   105      46.014  31.725  30.814  1.00  0.00           N  
ATOM   1624  CD2 HID   105      44.781  32.268  31.181  1.00  0.00           C  
ATOM   1625  HD2 HID   105      44.497  33.261  30.832  1.00  0.00           H  
ATOM   1626  C   HID   105      43.841  31.870  34.950  1.00  0.00           C  
ATOM   1627  O   HID   105      43.751  33.073  35.192  1.00  0.00           O  
ATOM   1628  N   SER   106      44.876  31.099  35.306  1.00  0.00           N  
ATOM   1629  H   SER   106      44.699  30.107  35.237  1.00  0.00           H  
ATOM   1630  CA  SER   106      46.105  31.539  35.962  1.00  0.00           C  
ATOM   1631  HA  SER   106      46.648  30.685  36.369  1.00  0.00           H  
ATOM   1632  CB  SER   106      47.000  32.243  34.930  1.00  0.00           C  
ATOM   1633  HB2 SER   106      46.904  31.750  33.962  1.00  0.00           H  
ATOM   1634  HB3 SER   106      46.704  33.287  34.837  1.00  0.00           H  
ATOM   1635  OG  SER   106      48.339  32.172  35.361  1.00  0.00           O  
ATOM   1636  HG  SER   106      48.858  31.912  34.578  1.00  0.00           H  
ATOM   1637  C   SER   106      45.766  32.303  37.269  1.00  0.00           C  
ATOM   1638  O   SER   106      45.164  31.695  38.161  1.00  0.00           O  
ATOM   1639  N   MET   107      46.068  33.606  37.359  1.00  0.00           N  
ATOM   1640  H   MET   107      46.694  33.968  36.654  1.00  0.00           H  
ATOM   1641  CA  MET   107      45.646  34.504  38.444  1.00  0.00           C  
ATOM   1642  HA  MET   107      46.053  34.168  39.398  1.00  0.00           H  
ATOM   1643  CB  MET   107      46.174  35.922  38.155  1.00  0.00           C  
ATOM   1644  HB2 MET   107      47.242  35.825  37.956  1.00  0.00           H  
ATOM   1645  HB3 MET   107      45.667  36.268  37.254  1.00  0.00           H  
ATOM   1646  CG  MET   107      45.954  36.936  39.288  1.00  0.00           C  
ATOM   1647  HG2 MET   107      44.902  36.893  39.570  1.00  0.00           H  
ATOM   1648  HG3 MET   107      46.569  36.625  40.133  1.00  0.00           H  
ATOM   1649  SD  MET   107      46.380  38.637  38.835  1.00  0.00           S  
ATOM   1650  CE  MET   107      44.917  39.109  37.866  1.00  0.00           C  
ATOM   1651  HE1 MET   107      44.027  39.033  38.491  1.00  0.00           H  
ATOM   1652  HE2 MET   107      45.029  40.135  37.515  1.00  0.00           H  
ATOM   1653  HE3 MET   107      44.817  38.441  37.010  1.00  0.00           H  
ATOM   1654  C   MET   107      44.125  34.508  38.686  1.00  0.00           C  
ATOM   1655  O   MET   107      43.695  34.485  39.837  1.00  0.00           O  
ATOM   1656  N   GLY   108      43.342  34.460  37.603  1.00  0.00           N  
ATOM   1657  H   GLY   108      43.807  34.464  36.706  1.00  0.00           H  
ATOM   1658  CA  GLY   108      41.885  34.402  37.626  1.00  0.00           C  
ATOM   1659  HA2 GLY   108      41.509  35.228  38.229  1.00  0.00           H  
ATOM   1660  HA3 GLY   108      41.512  34.498  36.606  1.00  0.00           H  
ATOM   1661  C   GLY   108      41.385  33.090  38.215  1.00  0.00           C  
ATOM   1662  O   GLY   108      40.276  33.028  38.746  1.00  0.00           O  
ATOM   1663  N   GLY   109      42.224  32.055  38.138  1.00  0.00           N  
ATOM   1664  H   GLY   109      43.082  32.201  37.626  1.00  0.00           H  
ATOM   1665  CA  GLY   109      41.992  30.760  38.728  1.00  0.00           C  
ATOM   1666  HA2 GLY   109      40.990  30.419  38.467  1.00  0.00           H  
ATOM   1667  HA3 GLY   109      42.727  30.052  38.345  1.00  0.00           H  
ATOM   1668  C   GLY   109      42.113  30.828  40.248  1.00  0.00           C  
ATOM   1669  O   GLY   109      41.240  30.324  40.950  1.00  0.00           O  
ATOM   1670  N   ALA   110      43.158  31.498  40.751  1.00  0.00           N  
ATOM   1671  H   ALA   110      43.869  31.820  40.110  1.00  0.00           H  
ATOM   1672  CA  ALA   110      43.342  31.756  42.176  1.00  0.00           C  
ATOM   1673  HA  ALA   110      43.337  30.812  42.721  1.00  0.00           H  
ATOM   1674  CB  ALA   110      44.693  32.452  42.412  1.00  0.00           C  
ATOM   1675  HB1 ALA   110      44.710  33.403  41.880  1.00  0.00           H  
ATOM   1676  HB2 ALA   110      44.829  32.630  43.479  1.00  0.00           H  
ATOM   1677  HB3 ALA   110      45.499  31.816  42.045  1.00  0.00           H  
ATOM   1678  C   ALA   110      42.197  32.633  42.740  1.00  0.00           C  
ATOM   1679  O   ALA   110      41.664  32.304  43.798  1.00  0.00           O  
ATOM   1680  N   ILE   111      41.803  33.696  42.011  1.00  0.00           N  
ATOM   1681  H   ILE   111      42.387  33.943  41.225  1.00  0.00           H  
ATOM   1682  CA  ILE   111      40.669  34.577  42.344  1.00  0.00           C  
ATOM   1683  HA  ILE   111      40.758  34.961  43.360  1.00  0.00           H  
ATOM   1684  CB  ILE   111      40.513  35.768  41.349  1.00  0.00           C  
ATOM   1685  HB  ILE   111      40.515  35.346  40.344  1.00  0.00           H  
ATOM   1686  CG2 ILE   111      39.229  36.604  41.555  1.00  0.00           C  
ATOM   1687 HG21 ILE   111      39.227  37.025  42.560  1.00  0.00           H  
ATOM   1688 HG22 ILE   111      39.199  37.410  40.823  1.00  0.00           H  
ATOM   1689 HG23 ILE   111      38.355  35.965  41.428  1.00  0.00           H  
ATOM   1690  CG1 ILE   111      41.747  36.698  41.407  1.00  0.00           C  
ATOM   1691 HG12 ILE   111      41.609  37.352  42.268  1.00  0.00           H  
ATOM   1692 HG13 ILE   111      42.616  36.060  41.572  1.00  0.00           H  
ATOM   1693  CD1 ILE   111      41.968  37.549  40.147  1.00  0.00           C  
ATOM   1694 HD11 ILE   111      41.100  38.187  39.982  1.00  0.00           H  
ATOM   1695 HD12 ILE   111      42.855  38.169  40.278  1.00  0.00           H  
ATOM   1696 HD13 ILE   111      42.107  36.895  39.286  1.00  0.00           H  
ATOM   1697  C   ILE   111      39.353  33.768  42.461  1.00  0.00           C  
ATOM   1698  O   ILE   111      38.675  33.900  43.474  1.00  0.00           O  
ATOM   1699  N   ALA   112      39.048  32.898  41.483  1.00  0.00           N  
ATOM   1700  H   ALA   112      39.629  32.907  40.657  1.00  0.00           H  
ATOM   1701  CA  ALA   112      37.874  32.016  41.499  1.00  0.00           C  
ATOM   1702  HA  ALA   112      37.002  32.662  41.590  1.00  0.00           H  
ATOM   1703  CB  ALA   112      37.783  31.251  40.167  1.00  0.00           C  
ATOM   1704  HB1 ALA   112      38.646  30.592  40.066  1.00  0.00           H  
ATOM   1705  HB2 ALA   112      36.869  30.657  40.150  1.00  0.00           H  
ATOM   1706  HB3 ALA   112      37.770  31.960  39.340  1.00  0.00           H  
ATOM   1707  C   ALA   112      37.846  31.046  42.697  1.00  0.00           C  
ATOM   1708  O   ALA   112      36.804  30.934  43.346  1.00  0.00           O  
ATOM   1709  N   ILE   113      38.986  30.405  43.001  1.00  0.00           N  
ATOM   1710  H   ILE   113      39.756  30.489  42.352  1.00  0.00           H  
ATOM   1711  CA  ILE   113      39.153  29.530  44.168  1.00  0.00           C  
ATOM   1712  HA  ILE   113      38.396  28.747  44.210  1.00  0.00           H  
ATOM   1713  CB  ILE   113      40.579  28.881  44.222  1.00  0.00           C  
ATOM   1714  HB  ILE   113      41.284  29.674  43.974  1.00  0.00           H  
ATOM   1715  CG2 ILE   113      40.979  28.240  45.575  1.00  0.00           C  
ATOM   1716 HG21 ILE   113      40.275  27.446  45.824  1.00  0.00           H  
ATOM   1717 HG22 ILE   113      41.983  27.822  45.497  1.00  0.00           H  
ATOM   1718 HG23 ILE   113      40.961  28.999  46.357  1.00  0.00           H  
ATOM   1719  CG1 ILE   113      40.762  27.840  43.094  1.00  0.00           C  
ATOM   1720 HG12 ILE   113      40.250  26.930  43.408  1.00  0.00           H  
ATOM   1721 HG13 ILE   113      40.278  28.240  42.203  1.00  0.00           H  
ATOM   1722  CD1 ILE   113      42.233  27.516  42.776  1.00  0.00           C  
ATOM   1723 HD11 ILE   113      42.718  27.115  43.666  1.00  0.00           H  
ATOM   1724 HD12 ILE   113      42.278  26.778  41.975  1.00  0.00           H  
ATOM   1725 HD13 ILE   113      42.746  28.424  42.462  1.00  0.00           H  
ATOM   1726  C   ILE   113      38.866  30.279  45.488  1.00  0.00           C  
ATOM   1727  O   ILE   113      38.094  29.793  46.318  1.00  0.00           O  
ATOM   1728  N   LEU   114      39.462  31.469  45.638  1.00  0.00           N  
ATOM   1729  H   LEU   114      40.161  31.735  44.959  1.00  0.00           H  
ATOM   1730  CA  LEU   114      39.256  32.335  46.793  1.00  0.00           C  
ATOM   1731  HA  LEU   114      39.338  31.754  47.712  1.00  0.00           H  
ATOM   1732  CB  LEU   114      40.319  33.452  46.819  1.00  0.00           C  
ATOM   1733  HB2 LEU   114      40.244  33.852  45.808  1.00  0.00           H  
ATOM   1734  HB3 LEU   114      40.085  34.236  47.539  1.00  0.00           H  
ATOM   1735  CG  LEU   114      41.757  32.940  47.065  1.00  0.00           C  
ATOM   1736  HG  LEU   114      41.978  32.164  46.332  1.00  0.00           H  
ATOM   1737  CD1 LEU   114      42.791  34.079  46.936  1.00  0.00           C  
ATOM   1738 HD11 LEU   114      42.571  34.855  47.669  1.00  0.00           H  
ATOM   1739 HD12 LEU   114      43.791  33.684  47.115  1.00  0.00           H  
ATOM   1740 HD13 LEU   114      42.742  34.502  45.933  1.00  0.00           H  
ATOM   1741  CD2 LEU   114      41.885  32.182  48.399  1.00  0.00           C  
ATOM   1742 HD21 LEU   114      41.216  31.321  48.394  1.00  0.00           H  
ATOM   1743 HD22 LEU   114      42.913  31.842  48.527  1.00  0.00           H  
ATOM   1744 HD23 LEU   114      41.617  32.845  49.222  1.00  0.00           H  
ATOM   1745  C   LEU   114      37.803  32.891  46.862  1.00  0.00           C  
ATOM   1746  O   LEU   114      37.258  32.960  47.964  1.00  0.00           O  
ATOM   1747  N   THR   115      37.168  33.214  45.720  1.00  0.00           N  
ATOM   1748  H   THR   115      37.751  33.283  44.898  1.00  0.00           H  
ATOM   1749  CA  THR   115      35.747  33.591  45.604  1.00  0.00           C  
ATOM   1750  HA  THR   115      35.523  34.413  46.283  1.00  0.00           H  
ATOM   1751  CB  THR   115      35.372  34.024  44.159  1.00  0.00           C  
ATOM   1752  HB  THR   115      35.767  33.249  43.502  1.00  0.00           H  
ATOM   1753  CG2 THR   115      33.877  34.223  43.874  1.00  0.00           C  
ATOM   1754 HG21 THR   115      33.482  34.998  44.531  1.00  0.00           H  
ATOM   1755 HG22 THR   115      33.742  34.523  42.835  1.00  0.00           H  
ATOM   1756 HG23 THR   115      33.345  33.288  44.054  1.00  0.00           H  
ATOM   1757  OG1 THR   115      36.021  35.247  43.859  1.00  0.00           O  
ATOM   1758  HG1 THR   115      35.793  35.519  42.967  1.00  0.00           H  
ATOM   1759  C   THR   115      34.801  32.488  46.119  1.00  0.00           C  
ATOM   1760  O   THR   115      33.911  32.777  46.924  1.00  0.00           O  
ATOM   1761  N   ALA   116      35.040  31.239  45.707  1.00  0.00           N  
ATOM   1762  H   ALA   116      35.759  31.088  45.014  1.00  0.00           H  
ATOM   1763  CA  ALA   116      34.253  30.094  46.145  1.00  0.00           C  
ATOM   1764  HA  ALA   116      33.205  30.343  45.982  1.00  0.00           H  
ATOM   1765  CB  ALA   116      34.609  28.877  45.277  1.00  0.00           C  
ATOM   1766  HB1 ALA   116      35.654  28.609  45.436  1.00  0.00           H  
ATOM   1767  HB2 ALA   116      33.973  28.035  45.552  1.00  0.00           H  
ATOM   1768  HB3 ALA   116      34.453  29.121  44.226  1.00  0.00           H  
ATOM   1769  C   ALA   116      34.417  29.764  47.640  1.00  0.00           C  
ATOM   1770  O   ALA   116      33.446  29.351  48.273  1.00  0.00           O  
ATOM   1771  N   ALA   117      35.618  29.975  48.194  1.00  0.00           N  
ATOM   1772  H   ALA   117      36.379  30.224  47.579  1.00  0.00           H  
ATOM   1773  CA  ALA   117      35.911  29.775  49.615  1.00  0.00           C  
ATOM   1774  HA  ALA   117      35.575  28.771  49.875  1.00  0.00           H  
ATOM   1775  CB  ALA   117      37.429  29.857  49.834  1.00  0.00           C  
ATOM   1776  HB1 ALA   117      37.779  30.859  49.587  1.00  0.00           H  
ATOM   1777  HB2 ALA   117      37.659  29.639  50.877  1.00  0.00           H  
ATOM   1778  HB3 ALA   117      37.929  29.130  49.194  1.00  0.00           H  
ATOM   1779  C   ALA   117      35.166  30.754  50.538  1.00  0.00           C  
ATOM   1780  O   ALA   117      34.856  30.385  51.671  1.00  0.00           O  
ATOM   1781  N   GLU   118      34.883  31.969  50.048  1.00  0.00           N  
ATOM   1782  H   GLU   118      35.318  32.235  49.176  1.00  0.00           H  
ATOM   1783  CA  GLU   118      34.162  32.991  50.804  1.00  0.00           C  
ATOM   1784  HA  GLU   118      34.330  32.851  51.872  1.00  0.00           H  
ATOM   1785  CB  GLU   118      34.661  34.399  50.405  1.00  0.00           C  
ATOM   1786  HB2 GLU   118      35.746  34.403  50.515  1.00  0.00           H  
ATOM   1787  HB3 GLU   118      34.402  34.551  49.357  1.00  0.00           H  
ATOM   1788  CG  GLU   118      34.050  35.539  51.259  1.00  0.00           C  
ATOM   1789  HG2 GLU   118      33.051  35.638  50.836  1.00  0.00           H  
ATOM   1790  HG3 GLU   118      33.973  35.237  52.304  1.00  0.00           H  
ATOM   1791  CD  GLU   118      34.775  36.877  51.169  1.00  0.00           C  
ATOM   1792  OE1 GLU   118      36.010  36.876  51.001  1.00  0.00           O  
ATOM   1793  OE2 GLU   118      34.104  37.908  51.371  1.00  0.00           O  
ATOM   1794  C   GLU   118      32.632  32.818  50.770  1.00  0.00           C  
ATOM   1795  O   GLU   118      31.944  33.336  51.651  1.00  0.00           O  
ATOM   1796  N   ARG   119      32.119  32.045  49.809  1.00  0.00           N  
ATOM   1797  H   ARG   119      32.750  31.700  49.100  1.00  0.00           H  
ATOM   1798  CA  ARG   119      30.703  31.710  49.697  1.00  0.00           C  
ATOM   1799  HA  ARG   119      30.172  31.985  50.608  1.00  0.00           H  
ATOM   1800  CB  ARG   119      30.090  32.499  48.507  1.00  0.00           C  
ATOM   1801  HB2 ARG   119      30.659  32.177  47.635  1.00  0.00           H  
ATOM   1802  HB3 ARG   119      29.066  32.134  48.427  1.00  0.00           H  
ATOM   1803  CG  ARG   119      30.083  34.037  48.577  1.00  0.00           C  
ATOM   1804  HG2 ARG   119      31.054  34.350  48.962  1.00  0.00           H  
ATOM   1805  HG3 ARG   119      29.958  34.409  47.560  1.00  0.00           H  
ATOM   1806  CD  ARG   119      28.971  34.606  49.470  1.00  0.00           C  
ATOM   1807  HD2 ARG   119      28.007  34.242  49.116  1.00  0.00           H  
ATOM   1808  HD3 ARG   119      29.130  34.272  50.495  1.00  0.00           H  
ATOM   1809  NE  ARG   119      28.956  36.077  49.450  1.00  0.00           N  
ATOM   1810  HE  ARG   119      29.464  36.501  50.213  1.00  0.00           H  
ATOM   1811  CZ  ARG   119      28.365  36.879  48.548  1.00  0.00           C  
ATOM   1812  NH1 ARG   119      27.657  36.398  47.527  1.00  0.00           N  
ATOM   1813 HH11 ARG   119      27.553  35.399  47.415  1.00  0.00           H  
ATOM   1814 HH12 ARG   119      27.228  37.033  46.870  1.00  0.00           H  
ATOM   1815  NH2 ARG   119      28.480  38.198  48.682  1.00  0.00           N  
ATOM   1816 HH21 ARG   119      29.007  38.580  49.455  1.00  0.00           H  
ATOM   1817 HH22 ARG   119      28.040  38.811  48.011  1.00  0.00           H  
ATOM   1818  C   ARG   119      30.528  30.189  49.506  1.00  0.00           C  
ATOM   1819  O   ARG   119      30.256  29.752  48.383  1.00  0.00           O  
ATOM   1820  N   PRO   120      30.686  29.387  50.583  1.00  0.00           N  
ATOM   1821  CD  PRO   120      31.068  29.773  51.943  1.00  0.00           C  
ATOM   1822  HD2 PRO   120      30.178  30.092  52.484  1.00  0.00           H  
ATOM   1823  HD3 PRO   120      31.777  30.599  51.891  1.00  0.00           H  
ATOM   1824  CG  PRO   120      31.687  28.513  52.529  1.00  0.00           C  
ATOM   1825  HG2 PRO   120      31.600  28.500  53.616  1.00  0.00           H  
ATOM   1826  HG3 PRO   120      32.736  28.423  52.248  1.00  0.00           H  
ATOM   1827  CB  PRO   120      30.860  27.410  51.894  1.00  0.00           C  
ATOM   1828  HB2 PRO   120      29.954  27.219  52.469  1.00  0.00           H  
ATOM   1829  HB3 PRO   120      31.436  26.488  51.809  1.00  0.00           H  
ATOM   1830  CA  PRO   120      30.490  27.932  50.489  1.00  0.00           C  
ATOM   1831  HA  PRO   120      31.191  27.560  49.741  1.00  0.00           H  
ATOM   1832  C   PRO   120      29.063  27.516  50.104  1.00  0.00           C  
ATOM   1833  O   PRO   120      28.099  28.015  50.687  1.00  0.00           O  
ATOM   1834  N   GLY   121      28.957  26.605  49.131  1.00  0.00           N  
ATOM   1835  H   GLY   121      29.806  26.303  48.675  1.00  0.00           H  
ATOM   1836  CA  GLY   121      27.687  26.022  48.690  1.00  0.00           C  
ATOM   1837  HA2 GLY   121      27.909  25.101  48.151  1.00  0.00           H  
ATOM   1838  HA3 GLY   121      27.098  25.789  49.577  1.00  0.00           H  
ATOM   1839  C   GLY   121      26.875  26.948  47.781  1.00  0.00           C  
ATOM   1840  O   GLY   121      25.746  26.620  47.417  1.00  0.00           O  
ATOM   1841  N   HID   122      27.438  28.105  47.435  1.00  0.00           N  
ATOM   1842  H   HID   122      28.385  28.261  47.749  1.00  0.00           H  
ATOM   1843  CA  HID   122      26.772  29.166  46.696  1.00  0.00           C  
ATOM   1844  HA  HID   122      25.716  29.239  46.956  1.00  0.00           H  
ATOM   1845  CB  HID   122      27.469  30.478  47.098  1.00  0.00           C  
ATOM   1846  HB2 HID   122      27.539  30.405  48.183  1.00  0.00           H  
ATOM   1847  HB3 HID   122      28.471  30.546  46.674  1.00  0.00           H  
ATOM   1848  CG  HID   122      26.783  31.785  46.796  1.00  0.00           C  
ATOM   1849  ND1 HID   122      25.556  32.150  47.330  1.00  0.00           N  
ATOM   1850  HD1 HID   122      24.960  31.579  47.913  1.00  0.00           H  
ATOM   1851  CE1 HID   122      25.302  33.398  46.934  1.00  0.00           C  
ATOM   1852  HE1 HID   122      24.355  33.825  47.263  1.00  0.00           H  
ATOM   1853  NE2 HID   122      26.277  33.908  46.189  1.00  0.00           N  
ATOM   1854  CD2 HID   122      27.211  32.877  46.073  1.00  0.00           C  
ATOM   1855  HD2 HID   122      28.111  33.021  45.475  1.00  0.00           H  
ATOM   1856  C   HID   122      26.816  28.935  45.190  1.00  0.00           C  
ATOM   1857  O   HID   122      25.853  29.238  44.484  1.00  0.00           O  
ATOM   1858  N   PHE   123      27.939  28.378  44.740  1.00  0.00           N  
ATOM   1859  H   PHE   123      28.656  28.145  45.413  1.00  0.00           H  
ATOM   1860  CA  PHE   123      28.219  28.163  43.338  1.00  0.00           C  
ATOM   1861  HA  PHE   123      27.631  28.846  42.726  1.00  0.00           H  
ATOM   1862  CB  PHE   123      29.716  28.421  43.067  1.00  0.00           C  
ATOM   1863  HB2 PHE   123      30.423  27.820  43.640  1.00  0.00           H  
ATOM   1864  HB3 PHE   123      29.826  28.196  42.006  1.00  0.00           H  
ATOM   1865  CG  PHE   123      30.130  29.872  43.249  1.00  0.00           C  
ATOM   1866  CD1 PHE   123      29.814  30.820  42.253  1.00  0.00           C  
ATOM   1867  HD1 PHE   123      29.358  30.494  41.318  1.00  0.00           H  
ATOM   1868  CE1 PHE   123      30.083  32.166  42.462  1.00  0.00           C  
ATOM   1869  HE1 PHE   123      29.849  32.892  41.684  1.00  0.00           H  
ATOM   1870  CZ  PHE   123      30.648  32.588  43.657  1.00  0.00           C  
ATOM   1871  HZ  PHE   123      30.856  33.646  43.811  1.00  0.00           H  
ATOM   1872  CE2 PHE   123      30.949  31.669  44.654  1.00  0.00           C  
ATOM   1873  HE2 PHE   123      31.403  32.012  45.584  1.00  0.00           H  
ATOM   1874  CD2 PHE   123      30.675  30.320  44.472  1.00  0.00           C  
ATOM   1875  HD2 PHE   123      30.881  29.609  45.272  1.00  0.00           H  
ATOM   1876  C   PHE   123      27.804  26.763  42.886  1.00  0.00           C  
ATOM   1877  O   PHE   123      27.921  25.800  43.647  1.00  0.00           O  
ATOM   1878  N   ALA   124      27.354  26.685  41.632  1.00  0.00           N  
ATOM   1879  H   ALA   124      27.212  27.556  41.142  1.00  0.00           H  
ATOM   1880  CA  ALA   124      27.021  25.444  40.945  1.00  0.00           C  
ATOM   1881  HA  ALA   124      26.529  24.741  41.618  1.00  0.00           H  
ATOM   1882  CB  ALA   124      26.066  25.774  39.802  1.00  0.00           C  
ATOM   1883  HB1 ALA   124      26.548  26.469  39.115  1.00  0.00           H  
ATOM   1884  HB2 ALA   124      25.806  24.859  39.270  1.00  0.00           H  
ATOM   1885  HB3 ALA   124      25.161  26.229  40.204  1.00  0.00           H  
ATOM   1886  C   ALA   124      28.301  24.749  40.418  1.00  0.00           C  
ATOM   1887  O   ALA   124      28.284  23.526  40.285  1.00  0.00           O  
ATOM   1888  N   GLY   125      29.393  25.496  40.160  1.00  0.00           N  
ATOM   1889  H   GLY   125      29.358  26.500  40.257  1.00  0.00           H  
ATOM   1890  CA  GLY   125      30.652  24.884  39.736  1.00  0.00           C  
ATOM   1891  HA2 GLY   125      31.000  24.238  40.543  1.00  0.00           H  
ATOM   1892  HA3 GLY   125      30.451  24.281  38.850  1.00  0.00           H  
ATOM   1893  C   GLY   125      31.750  25.907  39.406  1.00  0.00           C  
ATOM   1894  O   GLY   125      31.503  27.113  39.374  1.00  0.00           O  
ATOM   1895  N   MET   126      32.969  25.403  39.156  1.00  0.00           N  
ATOM   1896  H   MET   126      33.046  24.399  39.236  1.00  0.00           H  
ATOM   1897  CA  MET   126      34.186  26.173  38.895  1.00  0.00           C  
ATOM   1898  HA  MET   126      33.946  27.145  38.464  1.00  0.00           H  
ATOM   1899  CB  MET   126      34.915  26.395  40.237  1.00  0.00           C  
ATOM   1900  HB2 MET   126      34.223  26.933  40.884  1.00  0.00           H  
ATOM   1901  HB3 MET   126      35.109  25.407  40.655  1.00  0.00           H  
ATOM   1902  CG  MET   126      36.233  27.176  40.136  1.00  0.00           C  
ATOM   1903  HG2 MET   126      36.956  26.548  39.615  1.00  0.00           H  
ATOM   1904  HG3 MET   126      36.046  28.076  39.551  1.00  0.00           H  
ATOM   1905  SD  MET   126      36.906  27.644  41.751  1.00  0.00           S  
ATOM   1906  CE  MET   126      37.602  26.065  42.311  1.00  0.00           C  
ATOM   1907  HE1 MET   126      38.362  25.731  41.605  1.00  0.00           H  
ATOM   1908  HE2 MET   126      38.053  26.194  43.295  1.00  0.00           H  
ATOM   1909  HE3 MET   126      36.810  25.318  42.371  1.00  0.00           H  
ATOM   1910  C   MET   126      35.064  25.498  37.826  1.00  0.00           C  
ATOM   1911  O   MET   126      35.585  24.419  38.081  1.00  0.00           O  
ATOM   1912  N   VAL   127      35.259  26.127  36.664  1.00  0.00           N  
ATOM   1913  H   VAL   127      34.622  26.868  36.409  1.00  0.00           H  
ATOM   1914  CA  VAL   127      36.243  25.682  35.669  1.00  0.00           C  
ATOM   1915  HA  VAL   127      36.702  24.708  35.841  1.00  0.00           H  
ATOM   1916  CB  VAL   127      35.698  25.727  34.197  1.00  0.00           C  
ATOM   1917  HB  VAL   127      35.378  24.714  33.952  1.00  0.00           H  
ATOM   1918  CG1 VAL   127      34.532  26.705  33.963  1.00  0.00           C  
ATOM   1919 HG11 VAL   127      34.852  27.717  34.208  1.00  0.00           H  
ATOM   1920 HG12 VAL   127      34.227  26.663  32.918  1.00  0.00           H  
ATOM   1921 HG13 VAL   127      33.691  26.426  34.598  1.00  0.00           H  
ATOM   1922  CG2 VAL   127      36.764  25.892  33.091  1.00  0.00           C  
ATOM   1923 HG21 VAL   127      37.463  25.056  33.132  1.00  0.00           H  
ATOM   1924 HG22 VAL   127      36.277  25.910  32.116  1.00  0.00           H  
ATOM   1925 HG23 VAL   127      37.306  26.825  33.244  1.00  0.00           H  
ATOM   1926  C   VAL   127      37.565  26.450  35.856  1.00  0.00           C  
ATOM   1927  O   VAL   127      37.558  27.667  36.054  1.00  0.00           O  
ATOM   1928  N   LEU   128      38.675  25.712  35.810  1.00  0.00           N  
ATOM   1929  H   LEU   128      38.558  24.726  35.624  1.00  0.00           H  
ATOM   1930  CA  LEU   128      40.023  26.221  36.006  1.00  0.00           C  
ATOM   1931  HA  LEU   128      40.012  27.305  36.111  1.00  0.00           H  
ATOM   1932  CB  LEU   128      40.605  25.607  37.297  1.00  0.00           C  
ATOM   1933  HB2 LEU   128      40.437  24.545  37.116  1.00  0.00           H  
ATOM   1934  HB3 LEU   128      41.676  25.795  37.379  1.00  0.00           H  
ATOM   1935  CG  LEU   128      39.908  26.021  38.609  1.00  0.00           C  
ATOM   1936  HG  LEU   128      38.831  25.897  38.494  1.00  0.00           H  
ATOM   1937  CD1 LEU   128      40.404  25.147  39.779  1.00  0.00           C  
ATOM   1938 HD11 LEU   128      41.481  25.270  39.895  1.00  0.00           H  
ATOM   1939 HD12 LEU   128      39.903  25.451  40.698  1.00  0.00           H  
ATOM   1940 HD13 LEU   128      40.179  24.100  39.572  1.00  0.00           H  
ATOM   1941  CD2 LEU   128      40.044  27.533  38.890  1.00  0.00           C  
ATOM   1942 HD21 LEU   128      39.592  28.096  38.074  1.00  0.00           H  
ATOM   1943 HD22 LEU   128      39.538  27.776  39.824  1.00  0.00           H  
ATOM   1944 HD23 LEU   128      41.099  27.794  38.971  1.00  0.00           H  
ATOM   1945  C   LEU   128      40.882  25.823  34.799  1.00  0.00           C  
ATOM   1946  O   LEU   128      40.989  24.635  34.492  1.00  0.00           O  
ATOM   1947  N   ILE   129      41.498  26.819  34.160  1.00  0.00           N  
ATOM   1948  H   ILE   129      41.293  27.756  34.474  1.00  0.00           H  
ATOM   1949  CA  ILE   129      42.432  26.650  33.052  1.00  0.00           C  
ATOM   1950  HA  ILE   129      42.482  25.610  32.727  1.00  0.00           H  
ATOM   1951  CB  ILE   129      42.030  27.553  31.846  1.00  0.00           C  
ATOM   1952  HB  ILE   129      42.085  28.595  32.159  1.00  0.00           H  
ATOM   1953  CG2 ILE   129      42.964  27.329  30.644  1.00  0.00           C  
ATOM   1954 HG21 ILE   129      42.909  26.286  30.330  1.00  0.00           H  
ATOM   1955 HG22 ILE   129      42.657  27.973  29.820  1.00  0.00           H  
ATOM   1956 HG23 ILE   129      43.988  27.568  30.930  1.00  0.00           H  
ATOM   1957  CG1 ILE   129      40.556  27.322  31.420  1.00  0.00           C  
ATOM   1958 HG12 ILE   129      40.482  26.289  31.079  1.00  0.00           H  
ATOM   1959 HG13 ILE   129      39.943  27.454  32.312  1.00  0.00           H  
ATOM   1960  CD1 ILE   129      40.059  28.264  30.312  1.00  0.00           C  
ATOM   1961 HD11 ILE   129      40.671  28.131  29.420  1.00  0.00           H  
ATOM   1962 HD12 ILE   129      39.020  28.032  30.077  1.00  0.00           H  
ATOM   1963 HD13 ILE   129      40.133  29.296  30.653  1.00  0.00           H  
ATOM   1964  C   ILE   129      43.819  27.060  33.619  1.00  0.00           C  
ATOM   1965  O   ILE   129      44.060  28.251  33.802  1.00  0.00           O  
ATOM   1966  N   SER   130      44.682  26.091  33.968  1.00  0.00           N  
ATOM   1967  H   SER   130      44.269  25.174  34.061  1.00  0.00           H  
ATOM   1968  CA  SER   130      46.061  26.297  34.477  1.00  0.00           C  
ATOM   1969  HA  SER   130      46.375  25.445  35.081  1.00  0.00           H  
ATOM   1970  CB  SER   130      47.034  26.438  33.274  1.00  0.00           C  
ATOM   1971  HB2 SER   130      48.019  26.674  33.676  1.00  0.00           H  
ATOM   1972  HB3 SER   130      47.071  25.472  32.769  1.00  0.00           H  
ATOM   1973  OG  SER   130      46.648  27.441  32.349  1.00  0.00           O  
ATOM   1974  HG  SER   130      47.286  27.478  31.633  1.00  0.00           H  
ATOM   1975  C   SER   130      46.240  27.342  35.610  1.00  0.00           C  
ATOM   1976  O   SER   130      46.983  28.312  35.445  1.00  0.00           O  
ATOM   1977  N   PRO   131      45.503  27.166  36.730  1.00  0.00           N  
ATOM   1978  CD  PRO   131      44.753  25.959  37.094  1.00  0.00           C  
ATOM   1979  HD2 PRO   131      45.386  25.090  36.913  1.00  0.00           H  
ATOM   1980  HD3 PRO   131      43.866  25.899  36.464  1.00  0.00           H  
ATOM   1981  CG  PRO   131      44.408  26.135  38.567  1.00  0.00           C  
ATOM   1982  HG2 PRO   131      45.196  25.745  39.212  1.00  0.00           H  
ATOM   1983  HG3 PRO   131      43.463  25.651  38.816  1.00  0.00           H  
ATOM   1984  CB  PRO   131      44.292  27.645  38.684  1.00  0.00           C  
ATOM   1985  HB2 PRO   131      44.457  27.967  39.712  1.00  0.00           H  
ATOM   1986  HB3 PRO   131      43.324  28.009  38.341  1.00  0.00           H  
ATOM   1987  CA  PRO   131      45.411  28.193  37.777  1.00  0.00           C  
ATOM   1988  HA  PRO   131      45.118  29.123  37.291  1.00  0.00           H  
ATOM   1989  C   PRO   131      46.718  28.412  38.554  1.00  0.00           C  
ATOM   1990  O   PRO   131      47.538  27.501  38.683  1.00  0.00           O  
ATOM   1991  N   LEU   132      46.864  29.630  39.080  1.00  0.00           N  
ATOM   1992  H   LEU   132      46.202  30.334  38.788  1.00  0.00           H  
ATOM   1993  CA  LEU   132      47.963  30.032  39.940  1.00  0.00           C  
ATOM   1994  HA  LEU   132      48.901  29.606  39.583  1.00  0.00           H  
ATOM   1995  CB  LEU   132      48.083  31.577  39.927  1.00  0.00           C  
ATOM   1996  HB2 LEU   132      48.313  31.759  38.877  1.00  0.00           H  
ATOM   1997  HB3 LEU   132      47.134  32.051  40.178  1.00  0.00           H  
ATOM   1998  CG  LEU   132      49.206  32.171  40.812  1.00  0.00           C  
ATOM   1999  HG  LEU   132      49.011  31.879  41.844  1.00  0.00           H  
ATOM   2000  CD1 LEU   132      50.606  31.679  40.396  1.00  0.00           C  
ATOM   2001 HD11 LEU   132      50.802  31.970  39.364  1.00  0.00           H  
ATOM   2002 HD12 LEU   132      51.357  32.125  41.048  1.00  0.00           H  
ATOM   2003 HD13 LEU   132      50.650  30.593  40.481  1.00  0.00           H  
ATOM   2004  CD2 LEU   132      49.123  33.710  40.864  1.00  0.00           C  
ATOM   2005 HD21 LEU   132      48.160  34.008  41.279  1.00  0.00           H  
ATOM   2006 HD22 LEU   132      49.925  34.096  41.493  1.00  0.00           H  
ATOM   2007 HD23 LEU   132      49.225  34.114  39.857  1.00  0.00           H  
ATOM   2008  C   LEU   132      47.791  29.442  41.352  1.00  0.00           C  
ATOM   2009  O   LEU   132      47.028  29.993  42.145  1.00  0.00           O  
ATOM   2010  N   VAL   133      48.464  28.319  41.633  1.00  0.00           N  
ATOM   2011  H   VAL   133      49.102  27.943  40.946  1.00  0.00           H  
ATOM   2012  CA  VAL   133      48.255  27.565  42.872  1.00  0.00           C  
ATOM   2013  HA  VAL   133      47.857  28.148  43.702  1.00  0.00           H  
ATOM   2014  CB  VAL   133      47.315  26.338  42.628  1.00  0.00           C  
ATOM   2015  HB  VAL   133      47.207  25.808  43.575  1.00  0.00           H  
ATOM   2016  CG1 VAL   133      45.925  26.744  42.105  1.00  0.00           C  
ATOM   2017 HG11 VAL   133      46.033  27.273  41.158  1.00  0.00           H  
ATOM   2018 HG12 VAL   133      45.318  25.851  41.955  1.00  0.00           H  
ATOM   2019 HG13 VAL   133      45.439  27.395  42.831  1.00  0.00           H  
ATOM   2020  CG2 VAL   133      47.911  25.240  41.724  1.00  0.00           C  
ATOM   2021 HG21 VAL   133      48.824  24.852  42.176  1.00  0.00           H  
ATOM   2022 HG22 VAL   133      47.190  24.430  41.611  1.00  0.00           H  
ATOM   2023 HG23 VAL   133      48.141  25.660  40.745  1.00  0.00           H  
ATOM   2024  C   VAL   133      49.541  27.067  43.554  1.00  0.00           C  
ATOM   2025  O   VAL   133      49.463  26.481  44.635  1.00  0.00           O  
ATOM   2026  N   LEU   134      50.696  27.290  42.929  1.00  0.00           N  
ATOM   2027  H   LEU   134      50.662  27.807  42.062  1.00  0.00           H  
ATOM   2028  CA  LEU   134      51.988  26.815  43.398  1.00  0.00           C  
ATOM   2029  HA  LEU   134      51.993  26.710  44.483  1.00  0.00           H  
ATOM   2030  CB  LEU   134      52.255  25.422  42.764  1.00  0.00           C  
ATOM   2031  HB2 LEU   134      51.423  24.849  43.173  1.00  0.00           H  
ATOM   2032  HB3 LEU   134      52.165  25.468  41.679  1.00  0.00           H  
ATOM   2033  CG  LEU   134      53.588  24.735  43.142  1.00  0.00           C  
ATOM   2034  HG  LEU   134      54.403  25.393  42.842  1.00  0.00           H  
ATOM   2035  CD1 LEU   134      53.693  24.444  44.653  1.00  0.00           C  
ATOM   2036 HD11 LEU   134      52.879  23.785  44.954  1.00  0.00           H  
ATOM   2037 HD12 LEU   134      54.647  23.961  44.865  1.00  0.00           H  
ATOM   2038 HD13 LEU   134      53.628  25.379  45.209  1.00  0.00           H  
ATOM   2039  CD2 LEU   134      53.821  23.470  42.288  1.00  0.00           C  
ATOM   2040 HD21 LEU   134      53.857  23.744  41.234  1.00  0.00           H  
ATOM   2041 HD22 LEU   134      54.765  23.006  42.574  1.00  0.00           H  
ATOM   2042 HD23 LEU   134      53.006  22.764  42.452  1.00  0.00           H  
ATOM   2043  C   LEU   134      53.016  27.865  42.969  1.00  0.00           C  
ATOM   2044  O   LEU   134      52.886  28.438  41.884  1.00  0.00           O  
ATOM   2045  N   ALA   135      54.023  28.076  43.816  1.00  0.00           N  
ATOM   2046  H   ALA   135      53.960  27.640  44.725  1.00  0.00           H  
ATOM   2047  CA  ALA   135      55.197  28.880  43.517  1.00  0.00           C  
ATOM   2048  HA  ALA   135      55.118  29.435  42.583  1.00  0.00           H  
ATOM   2049  CB  ALA   135      55.422  29.878  44.665  1.00  0.00           C  
ATOM   2050  HB1 ALA   135      55.512  29.335  45.606  1.00  0.00           H  
ATOM   2051  HB2 ALA   135      56.337  30.442  44.483  1.00  0.00           H  
ATOM   2052  HB3 ALA   135      54.577  30.564  44.721  1.00  0.00           H  
ATOM   2053  C   ALA   135      56.399  27.934  43.390  1.00  0.00           C  
ATOM   2054  O   ALA   135      56.442  26.904  44.067  1.00  0.00           O  
ATOM   2055  N   ASN   136      57.369  28.313  42.551  1.00  0.00           N  
ATOM   2056  H   ASN   136      57.168  29.108  41.963  1.00  0.00           H  
ATOM   2057  CA  ASN   136      58.670  27.645  42.399  1.00  0.00           C  
ATOM   2058  HA  ASN   136      58.559  26.595  42.126  1.00  0.00           H  
ATOM   2059  CB  ASN   136      59.399  28.380  41.250  1.00  0.00           C  
ATOM   2060  HB2 ASN   136      58.835  28.223  40.331  1.00  0.00           H  
ATOM   2061  HB3 ASN   136      59.411  29.442  41.492  1.00  0.00           H  
ATOM   2062  CG  ASN   136      60.838  27.914  41.026  1.00  0.00           C  
ATOM   2063  OD1 ASN   136      61.078  26.751  40.719  1.00  0.00           O  
ATOM   2064  ND2 ASN   136      61.801  28.813  41.168  1.00  0.00           N  
ATOM   2065 HD21 ASN   136      62.764  28.543  41.028  1.00  0.00           H  
ATOM   2066 HD22 ASN   136      61.568  29.764  41.415  1.00  0.00           H  
ATOM   2067  C   ASN   136      59.425  27.725  43.737  1.00  0.00           C  
ATOM   2068  O   ASN   136      59.681  28.843  44.197  1.00  0.00           O  
ATOM   2069  N   PRO   137      59.696  26.563  44.371  1.00  0.00           N  
ATOM   2070  CD  PRO   137      59.565  25.208  43.832  1.00  0.00           C  
ATOM   2071  HD2 PRO   137      59.977  25.191  42.823  1.00  0.00           H  
ATOM   2072  HD3 PRO   137      58.508  24.946  43.796  1.00  0.00           H  
ATOM   2073  CG  PRO   137      60.349  24.328  44.799  1.00  0.00           C  
ATOM   2074  HG2 PRO   137      61.399  24.272  44.513  1.00  0.00           H  
ATOM   2075  HG3 PRO   137      59.930  23.322  44.838  1.00  0.00           H  
ATOM   2076  CB  PRO   137      60.173  25.042  46.131  1.00  0.00           C  
ATOM   2077  HB2 PRO   137      60.990  24.852  46.827  1.00  0.00           H  
ATOM   2078  HB3 PRO   137      59.231  24.736  46.586  1.00  0.00           H  
ATOM   2079  CA  PRO   137      60.124  26.539  45.776  1.00  0.00           C  
ATOM   2080  HA  PRO   137      59.326  27.002  46.356  1.00  0.00           H  
ATOM   2081  C   PRO   137      61.442  27.259  46.059  1.00  0.00           C  
ATOM   2082  O   PRO   137      61.616  27.813  47.145  1.00  0.00           O  
ATOM   2083  N   GLU   138      62.328  27.268  45.060  1.00  0.00           N  
ATOM   2084  H   GLU   138      62.132  26.692  44.254  1.00  0.00           H  
ATOM   2085  CA  GLU   138      63.638  27.868  45.171  1.00  0.00           C  
ATOM   2086  HA  GLU   138      64.015  27.751  46.187  1.00  0.00           H  
ATOM   2087  CB  GLU   138      64.623  27.185  44.198  1.00  0.00           C  
ATOM   2088  HB2 GLU   138      65.599  27.634  44.385  1.00  0.00           H  
ATOM   2089  HB3 GLU   138      64.649  26.131  44.478  1.00  0.00           H  
ATOM   2090  CG  GLU   138      64.278  27.310  42.700  1.00  0.00           C  
ATOM   2091  HG2 GLU   138      63.315  26.824  42.541  1.00  0.00           H  
ATOM   2092  HG3 GLU   138      64.191  28.372  42.471  1.00  0.00           H  
ATOM   2093  CD  GLU   138      65.324  26.677  41.787  1.00  0.00           C  
ATOM   2094  OE1 GLU   138      65.846  25.596  42.124  1.00  0.00           O  
ATOM   2095  OE2 GLU   138      65.612  27.275  40.732  1.00  0.00           O  
ATOM   2096  C   GLU   138      63.700  29.389  45.118  1.00  0.00           C  
ATOM   2097  O   GLU   138      64.741  29.969  45.445  1.00  0.00           O  
ATOM   2098  N   SER   139      62.594  30.013  44.731  1.00  0.00           N  
ATOM   2099  H   SER   139      61.825  29.455  44.388  1.00  0.00           H  
ATOM   2100  CA  SER   139      62.503  31.449  44.616  1.00  0.00           C  
ATOM   2101  HA  SER   139      63.419  31.925  44.966  1.00  0.00           H  
ATOM   2102  CB  SER   139      62.300  31.805  43.122  1.00  0.00           C  
ATOM   2103  HB2 SER   139      62.217  32.889  43.049  1.00  0.00           H  
ATOM   2104  HB3 SER   139      63.185  31.471  42.580  1.00  0.00           H  
ATOM   2105  OG  SER   139      61.143  31.202  42.557  1.00  0.00           O  
ATOM   2106  HG  SER   139      61.068  31.456  41.634  1.00  0.00           H  
ATOM   2107  C   SER   139      61.474  32.070  45.561  1.00  0.00           C  
ATOM   2108  O   SER   139      61.091  33.225  45.379  1.00  0.00           O  
ATOM   2109  N   ALA   140      61.072  31.300  46.570  1.00  0.00           N  
ATOM   2110  H   ALA   140      61.409  30.348  46.598  1.00  0.00           H  
ATOM   2111  CA  ALA   140      60.118  31.720  47.574  1.00  0.00           C  
ATOM   2112  HA  ALA   140      60.100  32.808  47.636  1.00  0.00           H  
ATOM   2113  CB  ALA   140      58.715  31.226  47.170  1.00  0.00           C  
ATOM   2114  HB1 ALA   140      58.715  30.137  47.112  1.00  0.00           H  
ATOM   2115  HB2 ALA   140      57.987  31.549  47.914  1.00  0.00           H  
ATOM   2116  HB3 ALA   140      58.449  31.640  46.198  1.00  0.00           H  
ATOM   2117  C   ALA   140      60.552  31.212  48.971  1.00  0.00           C  
ATOM   2118  O   ALA   140      59.695  30.946  49.814  1.00  0.00           O  
ATOM   2119  N   THR   141      61.868  31.078  49.203  1.00  0.00           N  
ATOM   2120  H   THR   141      62.485  31.178  48.410  1.00  0.00           H  
ATOM   2121  CA  THR   141      62.459  30.754  50.509  1.00  0.00           C  
ATOM   2122  HA  THR   141      61.933  29.975  51.061  1.00  0.00           H  
ATOM   2123  CB  THR   141      63.952  30.335  50.359  1.00  0.00           C  
ATOM   2124  HB  THR   141      64.267  29.911  51.313  1.00  0.00           H  
ATOM   2125  CG2 THR   141      64.201  29.313  49.237  1.00  0.00           C  
ATOM   2126 HG21 THR   141      63.887  29.736  48.283  1.00  0.00           H  
ATOM   2127 HG22 THR   141      65.263  29.070  49.195  1.00  0.00           H  
ATOM   2128 HG23 THR   141      63.630  28.406  49.437  1.00  0.00           H  
ATOM   2129  OG1 THR   141      64.853  31.422  50.201  1.00  0.00           O  
ATOM   2130  HG1 THR   141      65.748  31.085  50.115  1.00  0.00           H  
ATOM   2131  C   THR   141      62.347  31.970  51.482  1.00  0.00           C  
ATOM   2132  O   THR   141      62.067  33.082  51.027  1.00  0.00           O  
ATOM   2133  N   THR   142      62.593  31.779  52.791  1.00  0.00           N  
ATOM   2134  H   THR   142      62.753  30.825  53.085  1.00  0.00           H  
ATOM   2135  CA  THR   142      62.603  32.840  53.820  1.00  0.00           C  
ATOM   2136  HA  THR   142      61.619  33.304  53.880  1.00  0.00           H  
ATOM   2137  CB  THR   142      62.947  32.228  55.204  1.00  0.00           C  
ATOM   2138  HB  THR   142      63.107  33.046  55.906  1.00  0.00           H  
ATOM   2139  CG2 THR   142      61.830  31.313  55.731  1.00  0.00           C  
ATOM   2140 HG21 THR   142      61.670  30.493  55.030  1.00  0.00           H  
ATOM   2141 HG22 THR   142      62.118  30.909  56.702  1.00  0.00           H  
ATOM   2142 HG23 THR   142      60.909  31.886  55.835  1.00  0.00           H  
ATOM   2143  OG1 THR   142      64.129  31.437  55.133  1.00  0.00           O  
ATOM   2144  HG1 THR   142      64.321  31.070  55.999  1.00  0.00           H  
ATOM   2145  C   THR   142      63.610  33.972  53.492  1.00  0.00           C  
ATOM   2146  O   THR   142      63.291  35.144  53.698  1.00  0.00           O  
ATOM   2147  N   PHE   143      64.760  33.610  52.907  1.00  0.00           N  
ATOM   2148  H   PHE   143      64.992  32.627  52.938  1.00  0.00           H  
ATOM   2149  CA  PHE   143      65.750  34.538  52.372  1.00  0.00           C  
ATOM   2150  HA  PHE   143      65.929  35.345  53.082  1.00  0.00           H  
ATOM   2151  CB  PHE   143      67.085  33.796  52.119  1.00  0.00           C  
ATOM   2152  HB2 PHE   143      67.473  33.658  53.128  1.00  0.00           H  
ATOM   2153  HB3 PHE   143      66.985  32.825  51.633  1.00  0.00           H  
ATOM   2154  CG  PHE   143      68.148  34.563  51.345  1.00  0.00           C  
ATOM   2155  CD1 PHE   143      68.926  35.546  51.993  1.00  0.00           C  
ATOM   2156  HD1 PHE   143      68.826  35.700  53.067  1.00  0.00           H  
ATOM   2157  CE1 PHE   143      69.820  36.317  51.261  1.00  0.00           C  
ATOM   2158  HE1 PHE   143      70.434  37.061  51.769  1.00  0.00           H  
ATOM   2159  CZ  PHE   143      69.934  36.143  49.887  1.00  0.00           C  
ATOM   2160  HZ  PHE   143      70.645  36.748  49.325  1.00  0.00           H  
ATOM   2161  CE2 PHE   143      69.149  35.204  49.230  1.00  0.00           C  
ATOM   2162  HE2 PHE   143      69.240  35.082  48.151  1.00  0.00           H  
ATOM   2163  CD2 PHE   143      68.251  34.422  49.943  1.00  0.00           C  
ATOM   2164  HD2 PHE   143      67.625  33.698  49.421  1.00  0.00           H  
ATOM   2165  C   PHE   143      65.228  35.307  51.128  1.00  0.00           C  
ATOM   2166  O   PHE   143      65.321  36.535  51.109  1.00  0.00           O  
ATOM   2167  N   LYS   144      64.660  34.598  50.130  1.00  0.00           N  
ATOM   2168  H   LYS   144      64.696  33.591  50.211  1.00  0.00           H  
ATOM   2169  CA  LYS   144      64.107  35.183  48.888  1.00  0.00           C  
ATOM   2170  HA  LYS   144      64.853  35.824  48.419  1.00  0.00           H  
ATOM   2171  CB  LYS   144      63.716  34.070  47.890  1.00  0.00           C  
ATOM   2172  HB2 LYS   144      62.979  33.443  48.393  1.00  0.00           H  
ATOM   2173  HB3 LYS   144      63.252  34.563  47.037  1.00  0.00           H  
ATOM   2174  CG  LYS   144      64.890  33.191  47.400  1.00  0.00           C  
ATOM   2175  HG2 LYS   144      65.440  32.876  48.287  1.00  0.00           H  
ATOM   2176  HG3 LYS   144      64.450  32.318  46.918  1.00  0.00           H  
ATOM   2177  CD  LYS   144      65.853  33.887  46.420  1.00  0.00           C  
ATOM   2178  HD2 LYS   144      65.279  34.150  45.532  1.00  0.00           H  
ATOM   2179  HD3 LYS   144      66.210  34.796  46.905  1.00  0.00           H  
ATOM   2180  CE  LYS   144      67.061  33.013  46.012  1.00  0.00           C  
ATOM   2181  HE2 LYS   144      67.791  33.669  45.539  1.00  0.00           H  
ATOM   2182  HE3 LYS   144      67.485  32.598  46.927  1.00  0.00           H  
ATOM   2183  NZ  LYS   144      66.716  31.915  45.088  1.00  0.00           N  
ATOM   2184  HZ1 LYS   144      66.324  32.299  44.240  1.00  0.00           H  
ATOM   2185  HZ2 LYS   144      67.549  31.388  44.865  1.00  0.00           H  
ATOM   2186  HZ3 LYS   144      66.040  31.306  45.526  1.00  0.00           H  
ATOM   2187  C   LYS   144      62.935  36.144  49.171  1.00  0.00           C  
ATOM   2188  O   LYS   144      62.863  37.211  48.559  1.00  0.00           O  
ATOM   2189  N   VAL   145      62.078  35.777  50.133  1.00  0.00           N  
ATOM   2190  H   VAL   145      62.151  34.826  50.466  1.00  0.00           H  
ATOM   2191  CA  VAL   145      60.988  36.607  50.640  1.00  0.00           C  
ATOM   2192  HA  VAL   145      60.393  37.053  49.844  1.00  0.00           H  
ATOM   2193  CB  VAL   145      60.041  35.793  51.574  1.00  0.00           C  
ATOM   2194  HB  VAL   145      60.687  35.204  52.226  1.00  0.00           H  
ATOM   2195  CG1 VAL   145      59.066  36.626  52.433  1.00  0.00           C  
ATOM   2196 HG11 VAL   145      58.419  37.214  51.782  1.00  0.00           H  
ATOM   2197 HG12 VAL   145      58.457  35.958  53.043  1.00  0.00           H  
ATOM   2198 HG13 VAL   145      59.633  37.294  53.082  1.00  0.00           H  
ATOM   2199  CG2 VAL   145      59.232  34.766  50.756  1.00  0.00           C  
ATOM   2200 HG21 VAL   145      59.915  34.078  50.257  1.00  0.00           H  
ATOM   2201 HG22 VAL   145      58.576  34.205  51.422  1.00  0.00           H  
ATOM   2202 HG23 VAL   145      58.632  35.286  50.010  1.00  0.00           H  
ATOM   2203  C   VAL   145      61.498  37.888  51.336  1.00  0.00           C  
ATOM   2204  O   VAL   145      61.026  38.976  51.001  1.00  0.00           O  
ATOM   2205  N   LEU   146      62.472  37.752  52.249  1.00  0.00           N  
ATOM   2206  H   LEU   146      62.724  36.813  52.526  1.00  0.00           H  
ATOM   2207  CA  LEU   146      63.109  38.876  52.943  1.00  0.00           C  
ATOM   2208  HA  LEU   146      62.356  39.498  53.427  1.00  0.00           H  
ATOM   2209  CB  LEU   146      64.072  38.333  54.026  1.00  0.00           C  
ATOM   2210  HB2 LEU   146      63.386  37.760  54.650  1.00  0.00           H  
ATOM   2211  HB3 LEU   146      64.810  37.660  53.588  1.00  0.00           H  
ATOM   2212  CG  LEU   146      64.792  39.395  54.891  1.00  0.00           C  
ATOM   2213  HG  LEU   146      65.399  40.013  54.230  1.00  0.00           H  
ATOM   2214  CD1 LEU   146      63.802  40.289  55.667  1.00  0.00           C  
ATOM   2215 HD11 LEU   146      63.195  39.670  56.329  1.00  0.00           H  
ATOM   2216 HD12 LEU   146      64.357  41.017  56.259  1.00  0.00           H  
ATOM   2217 HD13 LEU   146      63.154  40.811  54.963  1.00  0.00           H  
ATOM   2218  CD2 LEU   146      65.831  38.730  55.820  1.00  0.00           C  
ATOM   2219 HD21 LEU   146      66.573  38.204  55.219  1.00  0.00           H  
ATOM   2220 HD22 LEU   146      66.326  39.494  56.419  1.00  0.00           H  
ATOM   2221 HD23 LEU   146      65.329  38.021  56.479  1.00  0.00           H  
ATOM   2222  C   LEU   146      63.811  39.835  51.946  1.00  0.00           C  
ATOM   2223  O   LEU   146      63.604  41.044  52.041  1.00  0.00           O  
ATOM   2224  N   ALA   147      64.575  39.289  50.982  1.00  0.00           N  
ATOM   2225  H   ALA   147      64.735  38.294  51.056  1.00  0.00           H  
ATOM   2226  CA  ALA   147      65.257  40.028  49.907  1.00  0.00           C  
ATOM   2227  HA  ALA   147      65.957  40.718  50.379  1.00  0.00           H  
ATOM   2228  CB  ALA   147      66.050  39.053  49.023  1.00  0.00           C  
ATOM   2229  HB1 ALA   147      65.362  38.361  48.537  1.00  0.00           H  
ATOM   2230  HB2 ALA   147      66.598  39.612  48.265  1.00  0.00           H  
ATOM   2231  HB3 ALA   147      66.753  38.492  49.639  1.00  0.00           H  
ATOM   2232  C   ALA   147      64.279  40.881  49.066  1.00  0.00           C  
ATOM   2233  O   ALA   147      64.529  42.072  48.878  1.00  0.00           O  
ATOM   2234  N   ALA   148      63.164  40.277  48.622  1.00  0.00           N  
ATOM   2235  H   ALA   148      63.087  39.281  48.777  1.00  0.00           H  
ATOM   2236  CA  ALA   148      62.097  40.949  47.871  1.00  0.00           C  
ATOM   2237  HA  ALA   148      62.552  41.436  47.009  1.00  0.00           H  
ATOM   2238  CB  ALA   148      61.085  39.908  47.369  1.00  0.00           C  
ATOM   2239  HB1 ALA   148      60.614  39.418  48.221  1.00  0.00           H  
ATOM   2240  HB2 ALA   148      60.322  40.402  46.768  1.00  0.00           H  
ATOM   2241  HB3 ALA   148      61.600  39.163  46.762  1.00  0.00           H  
ATOM   2242  C   ALA   148      61.383  42.041  48.694  1.00  0.00           C  
ATOM   2243  O   ALA   148      61.171  43.135  48.176  1.00  0.00           O  
ATOM   2244  N   LYS   149      61.042  41.756  49.959  1.00  0.00           N  
ATOM   2245  H   LYS   149      61.174  40.808  50.282  1.00  0.00           H  
ATOM   2246  CA  LYS   149      60.375  42.710  50.854  1.00  0.00           C  
ATOM   2247  HA  LYS   149      59.547  43.192  50.335  1.00  0.00           H  
ATOM   2248  CB  LYS   149      59.820  41.975  52.092  1.00  0.00           C  
ATOM   2249  HB2 LYS   149      60.604  41.316  52.466  1.00  0.00           H  
ATOM   2250  HB3 LYS   149      59.587  42.726  52.847  1.00  0.00           H  
ATOM   2251  CG  LYS   149      58.558  41.147  51.785  1.00  0.00           C  
ATOM   2252  HG2 LYS   149      57.806  41.822  51.378  1.00  0.00           H  
ATOM   2253  HG3 LYS   149      58.822  40.402  51.034  1.00  0.00           H  
ATOM   2254  CD  LYS   149      57.993  40.442  53.029  1.00  0.00           C  
ATOM   2255  HD2 LYS   149      58.724  39.702  53.355  1.00  0.00           H  
ATOM   2256  HD3 LYS   149      57.864  41.192  53.809  1.00  0.00           H  
ATOM   2257  CE  LYS   149      56.644  39.746  52.757  1.00  0.00           C  
ATOM   2258  HE2 LYS   149      55.944  40.497  52.391  1.00  0.00           H  
ATOM   2259  HE3 LYS   149      56.803  38.992  51.986  1.00  0.00           H  
ATOM   2260  NZ  LYS   149      56.091  39.106  53.963  1.00  0.00           N  
ATOM   2261  HZ1 LYS   149      55.944  39.804  54.677  1.00  0.00           H  
ATOM   2262  HZ2 LYS   149      55.211  38.665  53.737  1.00  0.00           H  
ATOM   2263  HZ3 LYS   149      56.739  38.409  54.302  1.00  0.00           H  
ATOM   2264  C   LYS   149      61.264  43.909  51.257  1.00  0.00           C  
ATOM   2265  O   LYS   149      60.731  45.005  51.420  1.00  0.00           O  
ATOM   2266  N   VAL   150      62.587  43.722  51.378  1.00  0.00           N  
ATOM   2267  H   VAL   150      62.931  42.773  51.420  1.00  0.00           H  
ATOM   2268  CA  VAL   150      63.551  44.821  51.543  1.00  0.00           C  
ATOM   2269  HA  VAL   150      63.226  45.564  52.271  1.00  0.00           H  
ATOM   2270  CB  VAL   150      64.953  44.286  51.970  1.00  0.00           C  
ATOM   2271  HB  VAL   150      65.141  43.404  51.358  1.00  0.00           H  
ATOM   2272  CG1 VAL   150      66.129  45.277  51.820  1.00  0.00           C  
ATOM   2273 HG11 VAL   150      65.942  46.159  52.433  1.00  0.00           H  
ATOM   2274 HG12 VAL   150      67.052  44.798  52.146  1.00  0.00           H  
ATOM   2275 HG13 VAL   150      66.224  45.574  50.776  1.00  0.00           H  
ATOM   2276  CG2 VAL   150      64.912  43.777  53.423  1.00  0.00           C  
ATOM   2277 HG21 VAL   150      64.184  42.970  53.506  1.00  0.00           H  
ATOM   2278 HG22 VAL   150      65.897  43.406  53.707  1.00  0.00           H  
ATOM   2279 HG23 VAL   150      64.626  44.593  54.087  1.00  0.00           H  
ATOM   2280  C   VAL   150      63.650  45.666  50.262  1.00  0.00           C  
ATOM   2281  O   VAL   150      63.635  46.895  50.337  1.00  0.00           O  
ATOM   2282  N   LEU   151      63.692  44.990  49.107  1.00  0.00           N  
ATOM   2283  H   LEU   151      63.810  43.988  49.158  1.00  0.00           H  
ATOM   2284  CA  LEU   151      63.731  45.624  47.795  1.00  0.00           C  
ATOM   2285  HA  LEU   151      64.513  46.382  47.762  1.00  0.00           H  
ATOM   2286  CB  LEU   151      64.035  44.553  46.722  1.00  0.00           C  
ATOM   2287  HB2 LEU   151      64.948  44.103  47.111  1.00  0.00           H  
ATOM   2288  HB3 LEU   151      63.241  43.806  46.706  1.00  0.00           H  
ATOM   2289  CG  LEU   151      64.286  45.068  45.287  1.00  0.00           C  
ATOM   2290  HG  LEU   151      63.364  45.523  44.927  1.00  0.00           H  
ATOM   2291  CD1 LEU   151      65.430  46.104  45.223  1.00  0.00           C  
ATOM   2292 HD11 LEU   151      66.353  45.649  45.583  1.00  0.00           H  
ATOM   2293 HD12 LEU   151      65.565  46.433  44.193  1.00  0.00           H  
ATOM   2294 HD13 LEU   151      65.180  46.961  45.848  1.00  0.00           H  
ATOM   2295  CD2 LEU   151      64.533  43.877  44.336  1.00  0.00           C  
ATOM   2296 HD21 LEU   151      63.660  43.224  44.336  1.00  0.00           H  
ATOM   2297 HD22 LEU   151      64.709  44.248  43.326  1.00  0.00           H  
ATOM   2298 HD23 LEU   151      65.405  43.316  44.674  1.00  0.00           H  
ATOM   2299  C   LEU   151      62.477  46.454  47.490  1.00  0.00           C  
ATOM   2300  O   LEU   151      62.600  47.562  46.970  1.00  0.00           O  
ATOM   2301  N   ASN   152      61.312  45.941  47.898  1.00  0.00           N  
ATOM   2302  H   ASN   152      61.360  44.997  48.254  1.00  0.00           H  
ATOM   2303  CA  ASN   152      60.000  46.583  47.810  1.00  0.00           C  
ATOM   2304  HA  ASN   152      59.719  46.745  46.770  1.00  0.00           H  
ATOM   2305  CB  ASN   152      58.949  45.652  48.468  1.00  0.00           C  
ATOM   2306  HB2 ASN   152      58.990  44.700  47.937  1.00  0.00           H  
ATOM   2307  HB3 ASN   152      59.238  45.499  49.508  1.00  0.00           H  
ATOM   2308  CG  ASN   152      57.509  46.171  48.431  1.00  0.00           C  
ATOM   2309  OD1 ASN   152      56.976  46.620  49.442  1.00  0.00           O  
ATOM   2310  ND2 ASN   152      56.857  46.106  47.278  1.00  0.00           N  
ATOM   2311 HD21 ASN   152      55.906  46.440  47.220  1.00  0.00           H  
ATOM   2312 HD22 ASN   152      57.315  45.722  46.463  1.00  0.00           H  
ATOM   2313  C   ASN   152      59.951  47.989  48.447  1.00  0.00           C  
ATOM   2314  O   ASN   152      59.246  48.854  47.937  1.00  0.00           O  
ATOM   2315  N   LEU   153      60.697  48.209  49.536  1.00  0.00           N  
ATOM   2316  H   LEU   153      61.231  47.442  49.920  1.00  0.00           H  
ATOM   2317  CA  LEU   153      60.730  49.496  50.234  1.00  0.00           C  
ATOM   2318  HA  LEU   153      59.719  49.884  50.359  1.00  0.00           H  
ATOM   2319  CB  LEU   153      61.365  49.309  51.633  1.00  0.00           C  
ATOM   2320  HB2 LEU   153      62.308  48.827  51.373  1.00  0.00           H  
ATOM   2321  HB3 LEU   153      61.567  50.261  52.124  1.00  0.00           H  
ATOM   2322  CG  LEU   153      60.567  48.395  52.591  1.00  0.00           C  
ATOM   2323  HG  LEU   153      60.282  47.491  52.053  1.00  0.00           H  
ATOM   2324  CD1 LEU   153      61.408  48.013  53.828  1.00  0.00           C  
ATOM   2325 HD11 LEU   153      61.694  48.916  54.367  1.00  0.00           H  
ATOM   2326 HD12 LEU   153      60.820  47.370  54.483  1.00  0.00           H  
ATOM   2327 HD13 LEU   153      62.305  47.482  53.509  1.00  0.00           H  
ATOM   2328  CD2 LEU   153      59.196  48.997  52.969  1.00  0.00           C  
ATOM   2329 HD21 LEU   153      58.601  49.141  52.067  1.00  0.00           H  
ATOM   2330 HD22 LEU   153      58.674  48.318  53.643  1.00  0.00           H  
ATOM   2331 HD23 LEU   153      59.344  49.956  53.464  1.00  0.00           H  
ATOM   2332  C   LEU   153      61.489  50.578  49.458  1.00  0.00           C  
ATOM   2333  O   LEU   153      61.172  51.760  49.603  1.00  0.00           O  
ATOM   2334  N   VAL   154      62.484  50.159  48.672  1.00  0.00           N  
ATOM   2335  H   VAL   154      62.643  49.164  48.593  1.00  0.00           H  
ATOM   2336  CA  VAL   154      63.360  51.057  47.938  1.00  0.00           C  
ATOM   2337  HA  VAL   154      63.346  52.065  48.351  1.00  0.00           H  
ATOM   2338  CB  VAL   154      64.832  50.540  47.935  1.00  0.00           C  
ATOM   2339  HB  VAL   154      64.856  49.613  47.361  1.00  0.00           H  
ATOM   2340  CG1 VAL   154      65.827  51.549  47.324  1.00  0.00           C  
ATOM   2341 HG11 VAL   154      65.804  52.475  47.898  1.00  0.00           H  
ATOM   2342 HG12 VAL   154      66.833  51.130  47.351  1.00  0.00           H  
ATOM   2343 HG13 VAL   154      65.548  51.755  46.291  1.00  0.00           H  
ATOM   2344  CG2 VAL   154      65.315  50.166  49.351  1.00  0.00           C  
ATOM   2345 HG21 VAL   154      64.679  49.379  49.757  1.00  0.00           H  
ATOM   2346 HG22 VAL   154      66.345  49.811  49.302  1.00  0.00           H  
ATOM   2347 HG23 VAL   154      65.264  51.042  49.996  1.00  0.00           H  
ATOM   2348  C   VAL   154      62.872  51.188  46.480  1.00  0.00           C  
ATOM   2349  O   VAL   154      62.709  52.310  45.999  1.00  0.00           O  
ATOM   2350  N   LEU   155      62.626  50.050  45.815  1.00  0.00           N  
ATOM   2351  H   LEU   155      62.782  49.195  46.330  1.00  0.00           H  
ATOM   2352  CA  LEU   155      62.241  49.951  44.409  1.00  0.00           C  
ATOM   2353  HA  LEU   155      61.889  50.920  44.056  1.00  0.00           H  
ATOM   2354  CB  LEU   155      63.449  49.515  43.537  1.00  0.00           C  
ATOM   2355  HB2 LEU   155      63.622  48.516  43.939  1.00  0.00           H  
ATOM   2356  HB3 LEU   155      63.145  49.438  42.493  1.00  0.00           H  
ATOM   2357  CG  LEU   155      64.751  50.341  43.635  1.00  0.00           C  
ATOM   2358  HG  LEU   155      65.034  50.432  44.684  1.00  0.00           H  
ATOM   2359  CD1 LEU   155      65.891  49.652  42.853  1.00  0.00           C  
ATOM   2360 HD11 LEU   155      65.609  49.560  41.804  1.00  0.00           H  
ATOM   2361 HD12 LEU   155      66.800  50.248  42.934  1.00  0.00           H  
ATOM   2362 HD13 LEU   155      66.070  48.660  43.269  1.00  0.00           H  
ATOM   2363  CD2 LEU   155      64.559  51.815  43.213  1.00  0.00           C  
ATOM   2364 HD21 LEU   155      63.818  52.285  43.860  1.00  0.00           H  
ATOM   2365 HD22 LEU   155      65.507  52.345  43.303  1.00  0.00           H  
ATOM   2366 HD23 LEU   155      64.217  51.855  42.179  1.00  0.00           H  
ATOM   2367  C   LEU   155      61.043  48.988  44.253  1.00  0.00           C  
ATOM   2368  O   LEU   155      61.230  47.867  43.775  1.00  0.00           O  
ATOM   2369  N   PRO   156      59.818  49.415  44.639  1.00  0.00           N  
ATOM   2370  CD  PRO   156      59.475  50.716  45.223  1.00  0.00           C  
ATOM   2371  HD2 PRO   156      59.956  51.496  44.634  1.00  0.00           H  
ATOM   2372  HD3 PRO   156      59.854  50.746  46.245  1.00  0.00           H  
ATOM   2373  CG  PRO   156      57.951  50.792  45.164  1.00  0.00           C  
ATOM   2374  HG2 PRO   156      57.629  51.290  44.250  1.00  0.00           H  
ATOM   2375  HG3 PRO   156      57.562  51.331  46.028  1.00  0.00           H  
ATOM   2376  CB  PRO   156      57.509  49.334  45.189  1.00  0.00           C  
ATOM   2377  HB2 PRO   156      56.564  49.200  44.663  1.00  0.00           H  
ATOM   2378  HB3 PRO   156      57.411  48.967  46.211  1.00  0.00           H  
ATOM   2379  CA  PRO   156      58.626  48.565  44.461  1.00  0.00           C  
ATOM   2380  HA  PRO   156      58.834  47.614  44.953  1.00  0.00           H  
ATOM   2381  C   PRO   156      58.247  48.309  42.989  1.00  0.00           C  
ATOM   2382  O   PRO   156      57.755  47.225  42.670  1.00  0.00           O  
ATOM   2383  N   ASN   157      58.500  49.309  42.130  1.00  0.00           N  
ATOM   2384  H   ASN   157      58.797  50.175  42.555  1.00  0.00           H  
ATOM   2385  CA  ASN   157      58.253  49.292  40.683  1.00  0.00           C  
ATOM   2386  HA  ASN   157      57.452  48.590  40.450  1.00  0.00           H  
ATOM   2387  CB  ASN   157      57.833  50.705  40.196  1.00  0.00           C  
ATOM   2388  HB2 ASN   157      58.445  51.443  40.715  1.00  0.00           H  
ATOM   2389  HB3 ASN   157      58.008  50.779  39.123  1.00  0.00           H  
ATOM   2390  CG  ASN   157      56.354  51.010  40.475  1.00  0.00           C  
ATOM   2391  OD1 ASN   157      55.903  50.948  41.616  1.00  0.00           O  
ATOM   2392  ND2 ASN   157      55.584  51.332  39.441  1.00  0.00           N  
ATOM   2393 HD21 ASN   157      54.607  51.538  39.588  1.00  0.00           H  
ATOM   2394 HD22 ASN   157      55.980  51.368  38.513  1.00  0.00           H  
ATOM   2395  C   ASN   157      59.452  48.708  39.910  1.00  0.00           C  
ATOM   2396  O   ASN   157      59.453  48.784  38.680  1.00  0.00           O  
ATOM   2397  N   LEU   158      60.431  48.095  40.600  1.00  0.00           N  
ATOM   2398  H   LEU   158      60.502  48.262  41.594  1.00  0.00           H  
ATOM   2399  CA  LEU   158      61.455  47.266  39.961  1.00  0.00           C  
ATOM   2400  HA  LEU   158      61.868  47.802  39.107  1.00  0.00           H  
ATOM   2401  CB  LEU   158      62.605  46.927  40.934  1.00  0.00           C  
ATOM   2402  HB2 LEU   158      62.963  47.919  41.210  1.00  0.00           H  
ATOM   2403  HB3 LEU   158      62.215  46.423  41.819  1.00  0.00           H  
ATOM   2404  CG  LEU   158      63.776  46.102  40.344  1.00  0.00           C  
ATOM   2405  HG  LEU   158      63.389  45.117  40.081  1.00  0.00           H  
ATOM   2406  CD1 LEU   158      64.406  46.757  39.096  1.00  0.00           C  
ATOM   2407 HD11 LEU   158      64.794  47.741  39.358  1.00  0.00           H  
ATOM   2408 HD12 LEU   158      65.220  46.132  38.729  1.00  0.00           H  
ATOM   2409 HD13 LEU   158      63.649  46.860  38.318  1.00  0.00           H  
ATOM   2410  CD2 LEU   158      64.835  45.820  41.429  1.00  0.00           C  
ATOM   2411 HD21 LEU   158      64.380  45.257  42.244  1.00  0.00           H  
ATOM   2412 HD22 LEU   158      65.651  45.239  40.999  1.00  0.00           H  
ATOM   2413 HD23 LEU   158      65.224  46.763  41.812  1.00  0.00           H  
ATOM   2414  C   LEU   158      60.802  45.995  39.387  1.00  0.00           C  
ATOM   2415  O   LEU   158      60.080  45.311  40.108  1.00  0.00           O  
ATOM   2416  N   SER   159      61.047  45.739  38.102  1.00  0.00           N  
ATOM   2417  H   SER   159      61.692  46.373  37.652  1.00  0.00           H  
ATOM   2418  CA  SER   159      60.472  44.660  37.308  1.00  0.00           C  
ATOM   2419  HA  SER   159      59.529  44.302  37.721  1.00  0.00           H  
ATOM   2420  CB  SER   159      60.201  45.272  35.912  1.00  0.00           C  
ATOM   2421  HB2 SER   159      59.408  46.007  36.043  1.00  0.00           H  
ATOM   2422  HB3 SER   159      61.118  45.777  35.610  1.00  0.00           H  
ATOM   2423  OG  SER   159      59.823  44.343  34.913  1.00  0.00           O  
ATOM   2424  HG  SER   159      59.676  44.805  34.085  1.00  0.00           H  
ATOM   2425  C   SER   159      61.459  43.477  37.229  1.00  0.00           C  
ATOM   2426  O   SER   159      62.676  43.680  37.218  1.00  0.00           O  
ATOM   2427  N   LEU   160      60.904  42.264  37.126  1.00  0.00           N  
ATOM   2428  H   LEU   160      59.906  42.244  37.277  1.00  0.00           H  
ATOM   2429  CA  LEU   160      61.601  40.993  36.936  1.00  0.00           C  
ATOM   2430  HA  LEU   160      62.433  40.901  37.634  1.00  0.00           H  
ATOM   2431  CB  LEU   160      60.602  39.835  37.201  1.00  0.00           C  
ATOM   2432  HB2 LEU   160      60.233  40.101  38.192  1.00  0.00           H  
ATOM   2433  HB3 LEU   160      59.780  39.870  36.486  1.00  0.00           H  
ATOM   2434  CG  LEU   160      61.193  38.403  37.238  1.00  0.00           C  
ATOM   2435  HG  LEU   160      61.626  38.191  36.260  1.00  0.00           H  
ATOM   2436  CD1 LEU   160      62.276  38.241  38.326  1.00  0.00           C  
ATOM   2437 HD11 LEU   160      61.844  38.451  39.304  1.00  0.00           H  
ATOM   2438 HD12 LEU   160      62.658  37.220  38.310  1.00  0.00           H  
ATOM   2439 HD13 LEU   160      63.093  38.936  38.133  1.00  0.00           H  
ATOM   2440  CD2 LEU   160      60.080  37.342  37.375  1.00  0.00           C  
ATOM   2441 HD21 LEU   160      59.401  37.415  36.526  1.00  0.00           H  
ATOM   2442 HD22 LEU   160      60.526  36.347  37.398  1.00  0.00           H  
ATOM   2443 HD23 LEU   160      59.526  37.512  38.298  1.00  0.00           H  
ATOM   2444  C   LEU   160      62.291  40.859  35.568  1.00  0.00           C  
ATOM   2445  O   LEU   160      63.262  40.111  35.442  1.00  0.00           O  
ATOM   2446  N   GLY   161      61.781  41.580  34.569  1.00  0.00           N  
ATOM   2447  H   GLY   161      61.103  42.292  34.800  1.00  0.00           H  
ATOM   2448  CA  GLY   161      62.145  41.400  33.168  1.00  0.00           C  
ATOM   2449  HA2 GLY   161      62.321  42.363  32.689  1.00  0.00           H  
ATOM   2450  HA3 GLY   161      63.038  40.781  33.078  1.00  0.00           H  
ATOM   2451  C   GLY   161      60.985  40.701  32.467  1.00  0.00           C  
ATOM   2452  O   GLY   161      60.374  39.806  33.062  1.00  0.00           O  
ATOM   2453  N   PRO   162      60.650  41.099  31.223  1.00  0.00           N  
ATOM   2454  CD  PRO   162      61.138  42.294  30.525  1.00  0.00           C  
ATOM   2455  HD2 PRO   162      62.136  42.088  30.137  1.00  0.00           H  
ATOM   2456  HD3 PRO   162      61.188  43.118  31.237  1.00  0.00           H  
ATOM   2457  CG  PRO   162      60.121  42.542  29.420  1.00  0.00           C  
ATOM   2458  HG2 PRO   162      60.584  43.028  28.562  1.00  0.00           H  
ATOM   2459  HG3 PRO   162      59.292  43.152  29.779  1.00  0.00           H  
ATOM   2460  CB  PRO   162      59.653  41.141  29.077  1.00  0.00           C  
ATOM   2461  HB2 PRO   162      60.324  40.647  28.373  1.00  0.00           H  
ATOM   2462  HB3 PRO   162      58.645  41.162  28.664  1.00  0.00           H  
ATOM   2463  CA  PRO   162      59.655  40.385  30.420  1.00  0.00           C  
ATOM   2464  HA  PRO   162      58.699  40.500  30.931  1.00  0.00           H  
ATOM   2465  C   PRO   162      59.945  38.892  30.208  1.00  0.00           C  
ATOM   2466  O   PRO   162      61.080  38.519  29.902  1.00  0.00           O  
ATOM   2467  N   ILE   163      58.900  38.075  30.359  1.00  0.00           N  
ATOM   2468  H   ILE   163      58.059  38.463  30.762  1.00  0.00           H  
ATOM   2469  CA  ILE   163      58.913  36.657  30.021  1.00  0.00           C  
ATOM   2470  HA  ILE   163      59.794  36.114  30.364  1.00  0.00           H  
ATOM   2471  CB  ILE   163      57.624  35.964  30.579  1.00  0.00           C  
ATOM   2472  HB  ILE   163      57.618  36.119  31.658  1.00  0.00           H  
ATOM   2473  CG2 ILE   163      56.307  36.500  29.974  1.00  0.00           C  
ATOM   2474 HG21 ILE   163      56.313  36.344  28.895  1.00  0.00           H  
ATOM   2475 HG22 ILE   163      55.463  35.968  30.413  1.00  0.00           H  
ATOM   2476 HG23 ILE   163      56.216  37.565  30.187  1.00  0.00           H  
ATOM   2477  CG1 ILE   163      57.627  34.418  30.489  1.00  0.00           C  
ATOM   2478 HG12 ILE   163      56.701  34.071  30.947  1.00  0.00           H  
ATOM   2479 HG13 ILE   163      57.626  34.161  29.430  1.00  0.00           H  
ATOM   2480  CD1 ILE   163      58.822  33.742  31.178  1.00  0.00           C  
ATOM   2481 HD11 ILE   163      58.823  33.997  32.238  1.00  0.00           H  
ATOM   2482 HD12 ILE   163      58.743  32.660  31.066  1.00  0.00           H  
ATOM   2483 HD13 ILE   163      59.749  34.087  30.721  1.00  0.00           H  
ATOM   2484  C   ILE   163      59.007  36.457  28.494  1.00  0.00           C  
ATOM   2485  O   ILE   163      58.541  37.303  27.725  1.00  0.00           O  
ATOM   2486  N   ASP   164      59.607  35.335  28.082  1.00  0.00           N  
ATOM   2487  H   ASP   164      60.141  34.808  28.759  1.00  0.00           H  
ATOM   2488  CA  ASP   164      59.620  34.889  26.692  1.00  0.00           C  
ATOM   2489  HA  ASP   164      59.838  35.738  26.045  1.00  0.00           H  
ATOM   2490  CB  ASP   164      60.690  33.798  26.452  1.00  0.00           C  
ATOM   2491  HB2 ASP   164      61.594  34.251  26.859  1.00  0.00           H  
ATOM   2492  HB3 ASP   164      60.449  32.898  27.018  1.00  0.00           H  
ATOM   2493  CG  ASP   164      60.920  33.431  24.983  1.00  0.00           C  
ATOM   2494  OD1 ASP   164      59.973  33.469  24.169  1.00  0.00           O  
ATOM   2495  OD2 ASP   164      62.053  33.011  24.675  1.00  0.00           O  
ATOM   2496  C   ASP   164      58.201  34.430  26.318  1.00  0.00           C  
ATOM   2497  O   ASP   164      57.725  33.431  26.854  1.00  0.00           O  
ATOM   2498  N   SER   165      57.542  35.175  25.425  1.00  0.00           N  
ATOM   2499  H   SER   165      57.998  36.026  25.129  1.00  0.00           H  
ATOM   2500  CA  SER   165      56.175  34.929  24.975  1.00  0.00           C  
ATOM   2501  HA  SER   165      55.499  34.822  25.823  1.00  0.00           H  
ATOM   2502  CB  SER   165      55.723  36.134  24.134  1.00  0.00           C  
ATOM   2503  HB2 SER   165      54.707  35.940  23.790  1.00  0.00           H  
ATOM   2504  HB3 SER   165      55.727  37.013  24.778  1.00  0.00           H  
ATOM   2505  OG  SER   165      56.565  36.364  23.016  1.00  0.00           O  
ATOM   2506  HG  SER   165      56.244  37.123  22.524  1.00  0.00           H  
ATOM   2507  C   SER   165      55.977  33.572  24.265  1.00  0.00           C  
ATOM   2508  O   SER   165      54.838  33.121  24.162  1.00  0.00           O  
ATOM   2509  N   SER   166      57.059  32.904  23.834  1.00  0.00           N  
ATOM   2510  H   SER   166      57.937  33.399  23.771  1.00  0.00           H  
ATOM   2511  CA  SER   166      56.975  31.570  23.252  1.00  0.00           C  
ATOM   2512  HA  SER   166      56.093  31.497  22.616  1.00  0.00           H  
ATOM   2513  CB  SER   166      58.226  31.279  22.395  1.00  0.00           C  
ATOM   2514  HB2 SER   166      58.033  30.364  21.835  1.00  0.00           H  
ATOM   2515  HB3 SER   166      58.348  32.110  21.701  1.00  0.00           H  
ATOM   2516  OG  SER   166      59.409  31.124  23.157  1.00  0.00           O  
ATOM   2517  HG  SER   166      60.147  30.946  22.570  1.00  0.00           H  
ATOM   2518  C   SER   166      56.629  30.456  24.269  1.00  0.00           C  
ATOM   2519  O   SER   166      56.188  29.394  23.835  1.00  0.00           O  
ATOM   2520  N   VAL   167      56.772  30.697  25.586  1.00  0.00           N  
ATOM   2521  H   VAL   167      57.215  31.556  25.878  1.00  0.00           H  
ATOM   2522  CA  VAL   167      56.405  29.716  26.619  1.00  0.00           C  
ATOM   2523  HA  VAL   167      56.460  28.666  26.330  1.00  0.00           H  
ATOM   2524  CB  VAL   167      57.198  29.909  27.951  1.00  0.00           C  
ATOM   2525  HB  VAL   167      57.018  29.040  28.585  1.00  0.00           H  
ATOM   2526  CG1 VAL   167      58.710  30.058  27.703  1.00  0.00           C  
ATOM   2527 HG11 VAL   167      58.891  30.926  27.070  1.00  0.00           H  
ATOM   2528 HG12 VAL   167      59.224  30.190  28.655  1.00  0.00           H  
ATOM   2529 HG13 VAL   167      59.088  29.163  27.208  1.00  0.00           H  
ATOM   2530  CG2 VAL   167      56.684  30.990  28.927  1.00  0.00           C  
ATOM   2531 HG21 VAL   167      55.664  30.753  29.228  1.00  0.00           H  
ATOM   2532 HG22 VAL   167      57.325  31.018  29.809  1.00  0.00           H  
ATOM   2533 HG23 VAL   167      56.701  31.962  28.435  1.00  0.00           H  
ATOM   2534  C   VAL   167      54.885  29.703  26.916  1.00  0.00           C  
ATOM   2535  O   VAL   167      54.424  28.846  27.670  1.00  0.00           O  
ATOM   2536  N   LEU   168      54.132  30.654  26.344  1.00  0.00           N  
ATOM   2537  H   LEU   168      54.601  31.326  25.753  1.00  0.00           H  
ATOM   2538  CA  LEU   168      52.704  30.828  26.592  1.00  0.00           C  
ATOM   2539  HA  LEU   168      52.481  30.613  27.637  1.00  0.00           H  
ATOM   2540  CB  LEU   168      52.278  32.281  26.284  1.00  0.00           C  
ATOM   2541  HB2 LEU   168      52.890  32.509  25.411  1.00  0.00           H  
ATOM   2542  HB3 LEU   168      51.224  32.332  26.012  1.00  0.00           H  
ATOM   2543  CG  LEU   168      52.572  33.308  27.403  1.00  0.00           C  
ATOM   2544  HG  LEU   168      51.938  33.038  28.247  1.00  0.00           H  
ATOM   2545  CD1 LEU   168      54.042  33.372  27.865  1.00  0.00           C  
ATOM   2546 HD11 LEU   168      54.677  33.642  27.021  1.00  0.00           H  
ATOM   2547 HD12 LEU   168      54.144  34.120  28.651  1.00  0.00           H  
ATOM   2548 HD13 LEU   168      54.345  32.398  28.250  1.00  0.00           H  
ATOM   2549  CD2 LEU   168      52.067  34.699  26.985  1.00  0.00           C  
ATOM   2550 HD21 LEU   168      50.992  34.658  26.809  1.00  0.00           H  
ATOM   2551 HD22 LEU   168      52.278  35.416  27.778  1.00  0.00           H  
ATOM   2552 HD23 LEU   168      52.573  35.010  26.071  1.00  0.00           H  
ATOM   2553  C   LEU   168      51.853  29.823  25.796  1.00  0.00           C  
ATOM   2554  O   LEU   168      50.867  29.316  26.328  1.00  0.00           O  
ATOM   2555  N   SER   169      52.238  29.550  24.546  1.00  0.00           N  
ATOM   2556  H   SER   169      53.085  29.992  24.217  1.00  0.00           H  
ATOM   2557  CA  SER   169      51.490  28.714  23.617  1.00  0.00           C  
ATOM   2558  HA  SER   169      51.043  27.869  24.141  1.00  0.00           H  
ATOM   2559  CB  SER   169      50.360  29.552  22.975  1.00  0.00           C  
ATOM   2560  HB2 SER   169      49.639  29.795  23.755  1.00  0.00           H  
ATOM   2561  HB3 SER   169      50.802  30.471  22.590  1.00  0.00           H  
ATOM   2562  OG  SER   169      49.705  28.868  21.924  1.00  0.00           O  
ATOM   2563  HG  SER   169      49.015  29.427  21.560  1.00  0.00           H  
ATOM   2564  C   SER   169      52.466  28.147  22.576  1.00  0.00           C  
ATOM   2565  O   SER   169      53.375  28.866  22.152  1.00  0.00           O  
ATOM   2566  N   ARG   170      52.245  26.896  22.143  1.00  0.00           N  
ATOM   2567  H   ARG   170      51.630  26.300  22.679  1.00  0.00           H  
ATOM   2568  CA  ARG   170      52.923  26.324  20.976  1.00  0.00           C  
ATOM   2569  HA  ARG   170      53.981  26.584  21.003  1.00  0.00           H  
ATOM   2570  CB  ARG   170      52.795  24.800  20.965  1.00  0.00           C  
ATOM   2571  HB2 ARG   170      51.731  24.563  20.957  1.00  0.00           H  
ATOM   2572  HB3 ARG   170      53.253  24.442  20.043  1.00  0.00           H  
ATOM   2573  CG  ARG   170      53.463  24.114  22.167  1.00  0.00           C  
ATOM   2574  HG2 ARG   170      54.541  24.264  22.102  1.00  0.00           H  
ATOM   2575  HG3 ARG   170      53.087  24.568  23.084  1.00  0.00           H  
ATOM   2576  CD  ARG   170      53.159  22.619  22.180  1.00  0.00           C  
ATOM   2577  HD2 ARG   170      53.463  22.163  21.238  1.00  0.00           H  
ATOM   2578  HD3 ARG   170      53.683  22.133  23.004  1.00  0.00           H  
ATOM   2579  NE  ARG   170      51.720  22.417  22.356  1.00  0.00           N  
ATOM   2580  HE  ARG   170      51.227  23.244  22.661  1.00  0.00           H  
ATOM   2581  CZ  ARG   170      51.027  21.294  22.178  1.00  0.00           C  
ATOM   2582  NH1 ARG   170      51.633  20.128  21.952  1.00  0.00           N  
ATOM   2583 HH11 ARG   170      52.642  20.085  21.913  1.00  0.00           H  
ATOM   2584 HH12 ARG   170      51.081  19.292  21.821  1.00  0.00           H  
ATOM   2585  NH2 ARG   170      49.707  21.379  22.215  1.00  0.00           N  
ATOM   2586 HH21 ARG   170      49.266  22.273  22.374  1.00  0.00           H  
ATOM   2587 HH22 ARG   170      49.147  20.548  22.084  1.00  0.00           H  
ATOM   2588  C   ARG   170      52.423  26.904  19.640  1.00  0.00           C  
ATOM   2589  O   ARG   170      53.095  26.727  18.623  1.00  0.00           O  
ATOM   2590  N   ASN   171      51.260  27.565  19.643  1.00  0.00           N  
ATOM   2591  H   ASN   171      50.750  27.623  20.513  1.00  0.00           H  
ATOM   2592  CA  ASN   171      50.645  28.116  18.444  1.00  0.00           C  
ATOM   2593  HA  ASN   171      50.887  27.497  17.580  1.00  0.00           H  
ATOM   2594  CB  ASN   171      49.114  28.151  18.611  1.00  0.00           C  
ATOM   2595  HB2 ASN   171      48.831  27.234  19.129  1.00  0.00           H  
ATOM   2596  HB3 ASN   171      48.846  29.011  19.224  1.00  0.00           H  
ATOM   2597  CG  ASN   171      48.339  28.228  17.293  1.00  0.00           C  
ATOM   2598  OD1 ASN   171      48.861  28.639  16.258  1.00  0.00           O  
ATOM   2599  ND2 ASN   171      47.066  27.854  17.324  1.00  0.00           N  
ATOM   2600 HD21 ASN   171      46.513  27.886  16.480  1.00  0.00           H  
ATOM   2601 HD22 ASN   171      46.657  27.538  18.192  1.00  0.00           H  
ATOM   2602  C   ASN   171      51.249  29.501  18.138  1.00  0.00           C  
ATOM   2603  O   ASN   171      50.898  30.479  18.801  1.00  0.00           O  
ATOM   2604  N   LYS   172      52.158  29.553  17.147  1.00  0.00           N  
ATOM   2605  H   LYS   172      52.371  28.661  16.723  1.00  0.00           H  
ATOM   2606  CA  LYS   172      52.919  30.735  16.707  1.00  0.00           C  
ATOM   2607  HA  LYS   172      53.579  31.073  17.506  1.00  0.00           H  
ATOM   2608  CB  LYS   172      53.778  30.380  15.475  1.00  0.00           C  
ATOM   2609  HB2 LYS   172      53.104  30.007  14.704  1.00  0.00           H  
ATOM   2610  HB3 LYS   172      54.250  31.300  15.130  1.00  0.00           H  
ATOM   2611  CG  LYS   172      54.864  29.322  15.764  1.00  0.00           C  
ATOM   2612  HG2 LYS   172      55.523  29.740  16.524  1.00  0.00           H  
ATOM   2613  HG3 LYS   172      54.357  28.445  16.167  1.00  0.00           H  
ATOM   2614  CD  LYS   172      55.695  28.913  14.533  1.00  0.00           C  
ATOM   2615  HD2 LYS   172      56.303  28.057  14.829  1.00  0.00           H  
ATOM   2616  HD3 LYS   172      54.990  28.607  13.760  1.00  0.00           H  
ATOM   2617  CE  LYS   172      56.610  30.028  13.983  1.00  0.00           C  
ATOM   2618  HE2 LYS   172      55.979  30.855  13.657  1.00  0.00           H  
ATOM   2619  HE3 LYS   172      57.260  30.363  14.792  1.00  0.00           H  
ATOM   2620  NZ  LYS   172      57.433  29.564  12.853  1.00  0.00           N  
ATOM   2621  HZ1 LYS   172      56.832  29.253  12.104  1.00  0.00           H  
ATOM   2622  HZ2 LYS   172      58.014  30.322  12.526  1.00  0.00           H  
ATOM   2623  HZ3 LYS   172      58.018  28.798  13.155  1.00  0.00           H  
ATOM   2624  C   LYS   172      52.018  31.966  16.428  1.00  0.00           C  
ATOM   2625  O   LYS   172      52.342  33.065  16.874  1.00  0.00           O  
ATOM   2626  N   THR   173      50.875  31.753  15.758  1.00  0.00           N  
ATOM   2627  H   THR   173      50.725  30.815  15.412  1.00  0.00           H  
ATOM   2628  CA  THR   173      49.867  32.777  15.453  1.00  0.00           C  
ATOM   2629  HA  THR   173      50.312  33.614  14.915  1.00  0.00           H  
ATOM   2630  CB  THR   173      48.729  32.175  14.583  1.00  0.00           C  
ATOM   2631  HB  THR   173      48.178  31.481  15.219  1.00  0.00           H  
ATOM   2632  CG2 THR   173      47.757  33.211  13.992  1.00  0.00           C  
ATOM   2633 HG21 THR   173      48.307  33.904  13.356  1.00  0.00           H  
ATOM   2634 HG22 THR   173      46.997  32.700  13.400  1.00  0.00           H  
ATOM   2635 HG23 THR   173      47.278  33.762  14.801  1.00  0.00           H  
ATOM   2636  OG1 THR   173      49.296  31.441  13.505  1.00  0.00           O  
ATOM   2637  HG1 THR   173      48.594  31.068  12.967  1.00  0.00           H  
ATOM   2638  C   THR   173      49.245  33.419  16.716  1.00  0.00           C  
ATOM   2639  O   THR   173      49.052  34.635  16.751  1.00  0.00           O  
ATOM   2640  N   GLU   174      48.997  32.606  17.753  1.00  0.00           N  
ATOM   2641  H   GLU   174      49.148  31.615  17.627  1.00  0.00           H  
ATOM   2642  CA  GLU   174      48.377  33.059  18.994  1.00  0.00           C  
ATOM   2643  HA  GLU   174      47.619  33.810  18.774  1.00  0.00           H  
ATOM   2644  CB  GLU   174      47.706  31.884  19.726  1.00  0.00           C  
ATOM   2645  HB2 GLU   174      48.511  31.225  20.052  1.00  0.00           H  
ATOM   2646  HB3 GLU   174      47.210  32.309  20.599  1.00  0.00           H  
ATOM   2647  CG  GLU   174      46.679  31.072  18.892  1.00  0.00           C  
ATOM   2648  HG2 GLU   174      47.285  30.672  18.079  1.00  0.00           H  
ATOM   2649  HG3 GLU   174      46.303  30.250  19.502  1.00  0.00           H  
ATOM   2650  CD  GLU   174      45.500  31.857  18.311  1.00  0.00           C  
ATOM   2651  OE1 GLU   174      44.495  32.062  19.027  1.00  0.00           O  
ATOM   2652  OE2 GLU   174      45.565  32.199  17.114  1.00  0.00           O  
ATOM   2653  C   GLU   174      49.368  33.843  19.880  1.00  0.00           C  
ATOM   2654  O   GLU   174      48.958  34.806  20.531  1.00  0.00           O  
ATOM   2655  N   VAL   175      50.662  33.483  19.833  1.00  0.00           N  
ATOM   2656  H   VAL   175      50.875  32.585  19.422  1.00  0.00           H  
ATOM   2657  CA  VAL   175      51.763  34.259  20.420  1.00  0.00           C  
ATOM   2658  HA  VAL   175      51.574  34.529  21.459  1.00  0.00           H  
ATOM   2659  CB  VAL   175      53.118  33.491  20.343  1.00  0.00           C  
ATOM   2660  HB  VAL   175      53.247  33.182  19.306  1.00  0.00           H  
ATOM   2661  CG1 VAL   175      54.348  34.306  20.793  1.00  0.00           C  
ATOM   2662 HG11 VAL   175      54.220  34.614  21.831  1.00  0.00           H  
ATOM   2663 HG12 VAL   175      55.244  33.691  20.705  1.00  0.00           H  
ATOM   2664 HG13 VAL   175      54.451  35.188  20.162  1.00  0.00           H  
ATOM   2665  CG2 VAL   175      53.058  32.182  21.154  1.00  0.00           C  
ATOM   2666 HG21 VAL   175      52.271  31.542  20.755  1.00  0.00           H  
ATOM   2667 HG22 VAL   175      54.016  31.666  21.084  1.00  0.00           H  
ATOM   2668 HG23 VAL   175      52.845  32.410  22.198  1.00  0.00           H  
ATOM   2669  C   VAL   175      51.875  35.649  19.757  1.00  0.00           C  
ATOM   2670  O   VAL   175      51.957  36.654  20.464  1.00  0.00           O  
ATOM   2671  N   ASP   176      51.781  35.692  18.421  1.00  0.00           N  
ATOM   2672  H   ASP   176      51.840  34.818  17.918  1.00  0.00           H  
ATOM   2673  CA  ASP   176      51.751  36.937  17.650  1.00  0.00           C  
ATOM   2674  HA  ASP   176      52.599  37.539  17.975  1.00  0.00           H  
ATOM   2675  CB  ASP   176      51.823  36.770  16.109  1.00  0.00           C  
ATOM   2676  HB2 ASP   176      50.992  36.076  15.983  1.00  0.00           H  
ATOM   2677  HB3 ASP   176      51.606  37.696  15.577  1.00  0.00           H  
ATOM   2678  CG  ASP   176      53.098  36.145  15.544  1.00  0.00           C  
ATOM   2679  OD1 ASP   176      54.173  36.289  16.160  1.00  0.00           O  
ATOM   2680  OD2 ASP   176      53.037  35.666  14.394  1.00  0.00           O  
ATOM   2681  C   ASP   176      50.563  37.861  18.000  1.00  0.00           C  
ATOM   2682  O   ASP   176      50.776  39.063  18.166  1.00  0.00           O  
ATOM   2683  N   ILE   177      49.343  37.309  18.122  1.00  0.00           N  
ATOM   2684  H   ILE   177      49.244  36.351  17.816  1.00  0.00           H  
ATOM   2685  CA  ILE   177      48.132  38.034  18.557  1.00  0.00           C  
ATOM   2686  HA  ILE   177      47.983  38.960  18.003  1.00  0.00           H  
ATOM   2687  CB  ILE   177      46.856  37.143  18.433  1.00  0.00           C  
ATOM   2688  HB  ILE   177      47.134  36.156  18.804  1.00  0.00           H  
ATOM   2689  CG2 ILE   177      45.609  37.649  19.197  1.00  0.00           C  
ATOM   2690 HG21 ILE   177      45.330  38.635  18.826  1.00  0.00           H  
ATOM   2691 HG22 ILE   177      44.782  36.956  19.043  1.00  0.00           H  
ATOM   2692 HG23 ILE   177      45.835  37.712  20.261  1.00  0.00           H  
ATOM   2693  CG1 ILE   177      46.506  36.933  16.941  1.00  0.00           C  
ATOM   2694 HG12 ILE   177      46.118  37.880  16.566  1.00  0.00           H  
ATOM   2695 HG13 ILE   177      47.435  36.690  16.424  1.00  0.00           H  
ATOM   2696  CD1 ILE   177      45.476  35.823  16.689  1.00  0.00           C  
ATOM   2697 HD11 ILE   177      44.547  36.064  17.205  1.00  0.00           H  
ATOM   2698 HD12 ILE   177      45.286  35.739  15.619  1.00  0.00           H  
ATOM   2699 HD13 ILE   177      45.863  34.875  17.064  1.00  0.00           H  
ATOM   2700  C   ILE   177      48.289  38.603  19.981  1.00  0.00           C  
ATOM   2701  O   ILE   177      47.977  39.773  20.199  1.00  0.00           O  
ATOM   2702  N   TYR   178      48.845  37.797  20.895  1.00  0.00           N  
ATOM   2703  H   TYR   178      48.908  36.814  20.669  1.00  0.00           H  
ATOM   2704  CA  TYR   178      49.219  38.223  22.242  1.00  0.00           C  
ATOM   2705  HA  TYR   178      48.352  38.643  22.752  1.00  0.00           H  
ATOM   2706  CB  TYR   178      49.741  37.012  23.067  1.00  0.00           C  
ATOM   2707  HB2 TYR   178      48.840  36.468  23.349  1.00  0.00           H  
ATOM   2708  HB3 TYR   178      50.342  36.395  22.398  1.00  0.00           H  
ATOM   2709  CG  TYR   178      50.550  37.340  24.319  1.00  0.00           C  
ATOM   2710  CD1 TYR   178      49.903  37.518  25.559  1.00  0.00           C  
ATOM   2711  HD1 TYR   178      48.826  37.369  25.633  1.00  0.00           H  
ATOM   2712  CE1 TYR   178      50.643  37.886  26.699  1.00  0.00           C  
ATOM   2713  HE1 TYR   178      50.135  38.019  27.654  1.00  0.00           H  
ATOM   2714  CZ  TYR   178      52.034  38.089  26.607  1.00  0.00           C  
ATOM   2715  OH  TYR   178      52.744  38.458  27.712  1.00  0.00           O  
ATOM   2716  HH  TYR   178      52.197  38.550  28.496  1.00  0.00           H  
ATOM   2717  CE2 TYR   178      52.686  37.902  25.373  1.00  0.00           C  
ATOM   2718  HE2 TYR   178      53.762  38.061  25.296  1.00  0.00           H  
ATOM   2719  CD2 TYR   178      51.950  37.510  24.239  1.00  0.00           C  
ATOM   2720  HD2 TYR   178      52.460  37.335  23.292  1.00  0.00           H  
ATOM   2721  C   TYR   178      50.196  39.417  22.249  1.00  0.00           C  
ATOM   2722  O   TYR   178      49.931  40.433  22.894  1.00  0.00           O  
ATOM   2723  N   ASN   179      51.301  39.289  21.504  1.00  0.00           N  
ATOM   2724  H   ASN   179      51.409  38.422  20.996  1.00  0.00           H  
ATOM   2725  CA  ASN   179      52.378  40.282  21.421  1.00  0.00           C  
ATOM   2726  HA  ASN   179      52.696  40.580  22.420  1.00  0.00           H  
ATOM   2727  CB  ASN   179      53.594  39.665  20.677  1.00  0.00           C  
ATOM   2728  HB2 ASN   179      53.244  38.971  19.912  1.00  0.00           H  
ATOM   2729  HB3 ASN   179      54.116  40.496  20.202  1.00  0.00           H  
ATOM   2730  CG  ASN   179      54.575  38.931  21.590  1.00  0.00           C  
ATOM   2731  OD1 ASN   179      54.698  37.712  21.538  1.00  0.00           O  
ATOM   2732  ND2 ASN   179      55.324  39.660  22.412  1.00  0.00           N  
ATOM   2733 HD21 ASN   179      55.982  39.204  23.028  1.00  0.00           H  
ATOM   2734 HD22 ASN   179      55.231  40.665  22.417  1.00  0.00           H  
ATOM   2735  C   ASN   179      51.975  41.601  20.726  1.00  0.00           C  
ATOM   2736  O   ASN   179      52.803  42.512  20.692  1.00  0.00           O  
ATOM   2737  N   SER   180      50.765  41.700  20.161  1.00  0.00           N  
ATOM   2738  H   SER   180      50.196  40.866  20.139  1.00  0.00           H  
ATOM   2739  CA  SER   180      50.299  42.878  19.429  1.00  0.00           C  
ATOM   2740  HA  SER   180      50.981  43.716  19.573  1.00  0.00           H  
ATOM   2741  CB  SER   180      50.249  42.534  17.922  1.00  0.00           C  
ATOM   2742  HB2 SER   180      49.875  43.411  17.395  1.00  0.00           H  
ATOM   2743  HB3 SER   180      51.268  42.323  17.598  1.00  0.00           H  
ATOM   2744  OG  SER   180      49.420  41.419  17.631  1.00  0.00           O  
ATOM   2745  HG  SER   180      49.428  41.252  16.686  1.00  0.00           H  
ATOM   2746  C   SER   180      48.989  43.472  19.994  1.00  0.00           C  
ATOM   2747  O   SER   180      48.571  44.515  19.487  1.00  0.00           O  
ATOM   2748  N   ASP   181      48.366  42.872  21.028  1.00  0.00           N  
ATOM   2749  H   ASP   181      48.709  41.979  21.353  1.00  0.00           H  
ATOM   2750  CA  ASP   181      47.123  43.405  21.625  1.00  0.00           C  
ATOM   2751  HA  ASP   181      46.530  43.858  20.831  1.00  0.00           H  
ATOM   2752  CB  ASP   181      46.269  42.334  22.327  1.00  0.00           C  
ATOM   2753  HB2 ASP   181      46.279  41.426  21.723  1.00  0.00           H  
ATOM   2754  HB3 ASP   181      46.711  42.126  23.301  1.00  0.00           H  
ATOM   2755  CG  ASP   181      44.823  42.808  22.513  1.00  0.00           C  
ATOM   2756  OD1 ASP   181      44.619  43.932  23.017  1.00  0.00           O  
ATOM   2757  OD2 ASP   181      43.914  42.033  22.140  1.00  0.00           O  
ATOM   2758  C   ASP   181      47.468  44.577  22.568  1.00  0.00           C  
ATOM   2759  O   ASP   181      48.209  44.347  23.529  1.00  0.00           O  
ATOM   2760  N   PRO   182      46.994  45.815  22.284  1.00  0.00           N  
ATOM   2761  CD  PRO   182      46.138  46.215  21.161  1.00  0.00           C  
ATOM   2762  HD2 PRO   182      45.308  45.512  21.094  1.00  0.00           H  
ATOM   2763  HD3 PRO   182      46.727  46.169  20.245  1.00  0.00           H  
ATOM   2764  CG  PRO   182      45.681  47.632  21.488  1.00  0.00           C  
ATOM   2765  HG2 PRO   182      44.754  47.621  22.061  1.00  0.00           H  
ATOM   2766  HG3 PRO   182      45.539  48.216  20.579  1.00  0.00           H  
ATOM   2767  CB  PRO   182      46.835  48.180  22.310  1.00  0.00           C  
ATOM   2768  HB2 PRO   182      46.549  48.990  22.980  1.00  0.00           H  
ATOM   2769  HB3 PRO   182      47.625  48.523  21.642  1.00  0.00           H  
ATOM   2770  CA  PRO   182      47.327  46.973  23.129  1.00  0.00           C  
ATOM   2771  HA  PRO   182      48.415  47.005  23.188  1.00  0.00           H  
ATOM   2772  C   PRO   182      46.738  46.955  24.549  1.00  0.00           C  
ATOM   2773  O   PRO   182      47.218  47.722  25.385  1.00  0.00           O  
ATOM   2774  N   LEU   183      45.734  46.110  24.816  1.00  0.00           N  
ATOM   2775  H   LEU   183      45.312  45.598  24.054  1.00  0.00           H  
ATOM   2776  CA  LEU   183      45.146  45.980  26.148  1.00  0.00           C  
ATOM   2777  HA  LEU   183      45.197  46.932  26.676  1.00  0.00           H  
ATOM   2778  CB  LEU   183      43.664  45.562  26.026  1.00  0.00           C  
ATOM   2779  HB2 LEU   183      43.738  44.629  25.466  1.00  0.00           H  
ATOM   2780  HB3 LEU   183      43.217  45.365  27.001  1.00  0.00           H  
ATOM   2781  CG  LEU   183      42.778  46.564  25.244  1.00  0.00           C  
ATOM   2782  HG  LEU   183      43.229  46.738  24.267  1.00  0.00           H  
ATOM   2783  CD1 LEU   183      41.347  46.019  25.059  1.00  0.00           C  
ATOM   2784 HD11 LEU   183      40.895  45.844  26.036  1.00  0.00           H  
ATOM   2785 HD12 LEU   183      40.750  46.744  24.507  1.00  0.00           H  
ATOM   2786 HD13 LEU   183      41.384  45.081  24.504  1.00  0.00           H  
ATOM   2787  CD2 LEU   183      42.781  47.970  25.879  1.00  0.00           C  
ATOM   2788 HD21 LEU   183      43.799  48.360  25.894  1.00  0.00           H  
ATOM   2789 HD22 LEU   183      42.146  48.634  25.294  1.00  0.00           H  
ATOM   2790 HD23 LEU   183      42.401  47.909  26.899  1.00  0.00           H  
ATOM   2791  C   LEU   183      45.952  45.015  27.043  1.00  0.00           C  
ATOM   2792  O   LEU   183      45.747  45.028  28.258  1.00  0.00           O  
ATOM   2793  N   ILE   184      46.872  44.229  26.460  1.00  0.00           N  
ATOM   2794  H   ILE   184      46.889  44.199  25.451  1.00  0.00           H  
ATOM   2795  CA  ILE   184      47.755  43.326  27.194  1.00  0.00           C  
ATOM   2796  HA  ILE   184      47.277  43.013  28.123  1.00  0.00           H  
ATOM   2797  CB  ILE   184      48.153  42.068  26.367  1.00  0.00           C  
ATOM   2798  HB  ILE   184      48.576  42.423  25.428  1.00  0.00           H  
ATOM   2799  CG2 ILE   184      49.170  41.141  27.072  1.00  0.00           C  
ATOM   2800 HG21 ILE   184      48.747  40.784  28.012  1.00  0.00           H  
ATOM   2801 HG22 ILE   184      49.393  40.289  26.429  1.00  0.00           H  
ATOM   2802 HG23 ILE   184      50.088  41.693  27.274  1.00  0.00           H  
ATOM   2803  CG1 ILE   184      46.892  41.243  26.013  1.00  0.00           C  
ATOM   2804 HG12 ILE   184      46.459  40.911  26.957  1.00  0.00           H  
ATOM   2805 HG13 ILE   184      46.201  41.924  25.517  1.00  0.00           H  
ATOM   2806  CD1 ILE   184      47.147  40.027  25.112  1.00  0.00           C  
ATOM   2807 HD11 ILE   184      47.838  39.345  25.608  1.00  0.00           H  
ATOM   2808 HD12 ILE   184      46.205  39.513  24.920  1.00  0.00           H  
ATOM   2809 HD13 ILE   184      47.579  40.358  24.168  1.00  0.00           H  
ATOM   2810  C   ILE   184      48.996  44.085  27.722  1.00  0.00           C  
ATOM   2811  O   ILE   184      49.622  44.836  26.972  1.00  0.00           O  
ATOM   2812  N   CYS   185      49.329  43.878  29.005  1.00  0.00           N  
ATOM   2813  H   CYS   185      48.663  43.364  29.564  1.00  0.00           H  
ATOM   2814  CA  CYS   185      50.519  44.422  29.667  1.00  0.00           C  
ATOM   2815  HA  CYS   185      50.883  45.281  29.105  1.00  0.00           H  
ATOM   2816  CB  CYS   185      50.206  44.873  31.111  1.00  0.00           C  
ATOM   2817  HB2 CYS   185      49.400  45.606  31.134  1.00  0.00           H  
ATOM   2818  HB3 CYS   185      49.944  44.025  31.745  1.00  0.00           H  
ATOM   2819  SG  CYS   185      51.638  45.673  31.903  1.00  0.00           S  
ATOM   2820  HG  CYS   185      51.037  45.915  33.065  1.00  0.00           H  
ATOM   2821  C   CYS   185      51.623  43.348  29.580  1.00  0.00           C  
ATOM   2822  O   CYS   185      51.548  42.349  30.295  1.00  0.00           O  
ATOM   2823  N   ARG   186      52.600  43.547  28.680  1.00  0.00           N  
ATOM   2824  H   ARG   186      52.520  44.374  28.106  1.00  0.00           H  
ATOM   2825  CA  ARG   186      53.697  42.603  28.396  1.00  0.00           C  
ATOM   2826  HA  ARG   186      53.481  41.635  28.848  1.00  0.00           H  
ATOM   2827  CB  ARG   186      53.855  42.412  26.881  1.00  0.00           C  
ATOM   2828  HB2 ARG   186      54.088  43.378  26.435  1.00  0.00           H  
ATOM   2829  HB3 ARG   186      54.681  41.723  26.706  1.00  0.00           H  
ATOM   2830  CG  ARG   186      52.579  41.851  26.245  1.00  0.00           C  
ATOM   2831  HG2 ARG   186      52.321  40.934  26.776  1.00  0.00           H  
ATOM   2832  HG3 ARG   186      51.788  42.587  26.387  1.00  0.00           H  
ATOM   2833  CD  ARG   186      52.732  41.551  24.761  1.00  0.00           C  
ATOM   2834  HD2 ARG   186      53.638  40.967  24.596  1.00  0.00           H  
ATOM   2835  HD3 ARG   186      51.868  40.986  24.410  1.00  0.00           H  
ATOM   2836  NE  ARG   186      52.827  42.799  23.986  1.00  0.00           N  
ATOM   2837  HE  ARG   186      53.755  43.103  23.727  1.00  0.00           H  
ATOM   2838  CZ  ARG   186      51.781  43.537  23.597  1.00  0.00           C  
ATOM   2839  NH1 ARG   186      50.549  43.041  23.673  1.00  0.00           N  
ATOM   2840 HH11 ARG   186      50.406  42.105  24.025  1.00  0.00           H  
ATOM   2841 HH12 ARG   186      49.763  43.602  23.378  1.00  0.00           H  
ATOM   2842  NH2 ARG   186      51.970  44.775  23.146  1.00  0.00           N  
ATOM   2843 HH21 ARG   186      52.905  45.154  23.099  1.00  0.00           H  
ATOM   2844 HH22 ARG   186      51.178  45.329  22.853  1.00  0.00           H  
ATOM   2845  C   ARG   186      55.028  43.021  29.063  1.00  0.00           C  
ATOM   2846  O   ARG   186      56.060  42.411  28.780  1.00  0.00           O  
ATOM   2847  N   ALA   187      54.999  44.027  29.952  1.00  0.00           N  
ATOM   2848  H   ALA   187      54.169  44.602  29.972  1.00  0.00           H  
ATOM   2849  CA  ALA   187      56.102  44.364  30.862  1.00  0.00           C  
ATOM   2850  HA  ALA   187      57.033  44.493  30.310  1.00  0.00           H  
ATOM   2851  CB  ALA   187      55.768  45.682  31.578  1.00  0.00           C  
ATOM   2852  HB1 ALA   187      54.843  45.565  32.143  1.00  0.00           H  
ATOM   2853  HB2 ALA   187      56.579  45.941  32.259  1.00  0.00           H  
ATOM   2854  HB3 ALA   187      55.645  46.475  30.841  1.00  0.00           H  
ATOM   2855  C   ALA   187      56.330  43.231  31.885  1.00  0.00           C  
ATOM   2856  O   ALA   187      55.428  42.427  32.136  1.00  0.00           O  
ATOM   2857  N   GLY   188      57.534  43.187  32.462  1.00  0.00           N  
ATOM   2858  H   GLY   188      58.217  43.881  32.194  1.00  0.00           H  
ATOM   2859  CA  GLY   188      57.915  42.188  33.460  1.00  0.00           C  
ATOM   2860  HA2 GLY   188      57.668  41.199  33.074  1.00  0.00           H  
ATOM   2861  HA3 GLY   188      58.990  42.254  33.626  1.00  0.00           H  
ATOM   2862  C   GLY   188      57.187  42.399  34.801  1.00  0.00           C  
ATOM   2863  O   GLY   188      56.630  43.465  35.073  1.00  0.00           O  
ATOM   2864  N   LEU   189      57.214  41.361  35.645  1.00  0.00           N  
ATOM   2865  H   LEU   189      57.659  40.519  35.307  1.00  0.00           H  
ATOM   2866  CA  LEU   189      56.580  41.328  36.961  1.00  0.00           C  
ATOM   2867  HA  LEU   189      55.554  41.690  36.906  1.00  0.00           H  
ATOM   2868  CB  LEU   189      56.561  39.859  37.458  1.00  0.00           C  
ATOM   2869  HB2 LEU   189      55.909  39.395  36.717  1.00  0.00           H  
ATOM   2870  HB3 LEU   189      57.557  39.421  37.389  1.00  0.00           H  
ATOM   2871  CG  LEU   189      55.987  39.614  38.875  1.00  0.00           C  
ATOM   2872  HG  LEU   189      56.634  40.116  39.594  1.00  0.00           H  
ATOM   2873  CD1 LEU   189      54.550  40.144  39.020  1.00  0.00           C  
ATOM   2874 HD11 LEU   189      53.903  39.641  38.302  1.00  0.00           H  
ATOM   2875 HD12 LEU   189      54.191  39.949  40.031  1.00  0.00           H  
ATOM   2876 HD13 LEU   189      54.537  41.217  38.831  1.00  0.00           H  
ATOM   2877  CD2 LEU   189      56.094  38.126  39.270  1.00  0.00           C  
ATOM   2878 HD21 LEU   189      57.141  37.821  39.262  1.00  0.00           H  
ATOM   2879 HD22 LEU   189      55.683  37.984  40.270  1.00  0.00           H  
ATOM   2880 HD23 LEU   189      55.534  37.519  38.558  1.00  0.00           H  
ATOM   2881  C   LEU   189      57.277  42.272  37.957  1.00  0.00           C  
ATOM   2882  O   LEU   189      58.446  42.052  38.259  1.00  0.00           O  
ATOM   2883  N   LYS   190      56.567  43.285  38.466  1.00  0.00           N  
ATOM   2884  H   LYS   190      55.640  43.440  38.098  1.00  0.00           H  
ATOM   2885  CA  LYS   190      57.046  44.163  39.537  1.00  0.00           C  
ATOM   2886  HA  LYS   190      58.014  44.593  39.279  1.00  0.00           H  
ATOM   2887  CB  LYS   190      56.023  45.318  39.727  1.00  0.00           C  
ATOM   2888  HB2 LYS   190      55.061  44.842  39.920  1.00  0.00           H  
ATOM   2889  HB3 LYS   190      56.343  45.863  40.615  1.00  0.00           H  
ATOM   2890  CG  LYS   190      55.884  46.299  38.543  1.00  0.00           C  
ATOM   2891  HG2 LYS   190      56.823  46.844  38.450  1.00  0.00           H  
ATOM   2892  HG3 LYS   190      55.716  45.710  37.641  1.00  0.00           H  
ATOM   2893  CD  LYS   190      54.720  47.303  38.729  1.00  0.00           C  
ATOM   2894  HD2 LYS   190      53.794  46.730  38.773  1.00  0.00           H  
ATOM   2895  HD3 LYS   190      54.875  47.816  39.678  1.00  0.00           H  
ATOM   2896  CE  LYS   190      54.629  48.342  37.590  1.00  0.00           C  
ATOM   2897  HE2 LYS   190      55.510  48.979  37.664  1.00  0.00           H  
ATOM   2898  HE3 LYS   190      54.657  47.792  36.649  1.00  0.00           H  
ATOM   2899  NZ  LYS   190      53.411  49.178  37.636  1.00  0.00           N  
ATOM   2900  HZ1 LYS   190      53.385  49.687  38.508  1.00  0.00           H  
ATOM   2901  HZ2 LYS   190      53.421  49.830  36.865  1.00  0.00           H  
ATOM   2902  HZ3 LYS   190      52.595  48.587  37.567  1.00  0.00           H  
ATOM   2903  C   LYS   190      57.165  43.402  40.877  1.00  0.00           C  
ATOM   2904  O   LYS   190      56.333  42.532  41.144  1.00  0.00           O  
ATOM   2905  N   VAL   191      58.125  43.799  41.727  1.00  0.00           N  
ATOM   2906  H   VAL   191      58.767  44.491  41.369  1.00  0.00           H  
ATOM   2907  CA  VAL   191      58.368  43.250  43.072  1.00  0.00           C  
ATOM   2908  HA  VAL   191      58.631  42.192  43.054  1.00  0.00           H  
ATOM   2909  CB  VAL   191      59.506  44.035  43.798  1.00  0.00           C  
ATOM   2910  HB  VAL   191      59.291  45.093  43.649  1.00  0.00           H  
ATOM   2911  CG1 VAL   191      59.660  43.749  45.306  1.00  0.00           C  
ATOM   2912 HG11 VAL   191      59.876  42.691  45.456  1.00  0.00           H  
ATOM   2913 HG12 VAL   191      60.478  44.346  45.708  1.00  0.00           H  
ATOM   2914 HG13 VAL   191      58.735  44.006  45.822  1.00  0.00           H  
ATOM   2915  CG2 VAL   191      60.869  43.796  43.126  1.00  0.00           C  
ATOM   2916 HG21 VAL   191      60.827  44.128  42.089  1.00  0.00           H  
ATOM   2917 HG22 VAL   191      61.639  44.356  43.656  1.00  0.00           H  
ATOM   2918 HG23 VAL   191      61.108  42.733  43.157  1.00  0.00           H  
ATOM   2919  C   VAL   191      57.098  43.208  43.960  1.00  0.00           C  
ATOM   2920  O   VAL   191      56.810  42.172  44.559  1.00  0.00           O  
ATOM   2921  N   CYS   192      56.344  44.316  43.995  1.00  0.00           N  
ATOM   2922  H   CYS   192      56.689  45.119  43.489  1.00  0.00           H  
ATOM   2923  CA  CYS   192      55.122  44.469  44.795  1.00  0.00           C  
ATOM   2924  HA  CYS   192      55.319  44.192  45.831  1.00  0.00           H  
ATOM   2925  CB  CYS   192      54.638  45.939  44.759  1.00  0.00           C  
ATOM   2926  HB2 CYS   192      55.459  46.628  44.957  1.00  0.00           H  
ATOM   2927  HB3 CYS   192      54.185  46.180  43.797  1.00  0.00           H  
ATOM   2928  SG  CYS   192      53.371  46.289  46.015  1.00  0.00           S  
ATOM   2929  HG  CYS   192      53.210  47.570  45.697  1.00  0.00           H  
ATOM   2930  C   CYS   192      54.006  43.506  44.367  1.00  0.00           C  
ATOM   2931  O   CYS   192      53.401  42.850  45.214  1.00  0.00           O  
ATOM   2932  N   PHE   193      53.777  43.411  43.051  1.00  0.00           N  
ATOM   2933  H   PHE   193      54.255  44.040  42.423  1.00  0.00           H  
ATOM   2934  CA  PHE   193      52.753  42.529  42.500  1.00  0.00           C  
ATOM   2935  HA  PHE   193      51.847  42.582  43.103  1.00  0.00           H  
ATOM   2936  CB  PHE   193      52.413  42.961  41.063  1.00  0.00           C  
ATOM   2937  HB2 PHE   193      52.342  44.048  41.078  1.00  0.00           H  
ATOM   2938  HB3 PHE   193      53.166  42.656  40.336  1.00  0.00           H  
ATOM   2939  CG  PHE   193      51.080  42.445  40.551  1.00  0.00           C  
ATOM   2940  CD1 PHE   193      49.884  42.928  41.123  1.00  0.00           C  
ATOM   2941  HD1 PHE   193      49.924  43.681  41.910  1.00  0.00           H  
ATOM   2942  CE1 PHE   193      48.660  42.447  40.686  1.00  0.00           C  
ATOM   2943  HE1 PHE   193      47.738  42.834  41.119  1.00  0.00           H  
ATOM   2944  CZ  PHE   193      48.607  41.473  39.698  1.00  0.00           C  
ATOM   2945  HZ  PHE   193      47.639  41.112  39.350  1.00  0.00           H  
ATOM   2946  CE2 PHE   193      49.777  40.958  39.153  1.00  0.00           C  
ATOM   2947  HE2 PHE   193      49.720  40.182  38.390  1.00  0.00           H  
ATOM   2948  CD2 PHE   193      51.014  41.427  39.576  1.00  0.00           C  
ATOM   2949  HD2 PHE   193      51.929  41.008  39.155  1.00  0.00           H  
ATOM   2950  C   PHE   193      53.182  41.052  42.630  1.00  0.00           C  
ATOM   2951  O   PHE   193      52.341  40.205  42.920  1.00  0.00           O  
ATOM   2952  N   GLY   194      54.496  40.788  42.541  1.00  0.00           N  
ATOM   2953  H   GLY   194      55.091  41.553  42.256  1.00  0.00           H  
ATOM   2954  CA  GLY   194      55.118  39.494  42.823  1.00  0.00           C  
ATOM   2955  HA2 GLY   194      54.725  38.757  42.123  1.00  0.00           H  
ATOM   2956  HA3 GLY   194      56.196  39.586  42.686  1.00  0.00           H  
ATOM   2957  C   GLY   194      54.835  39.021  44.258  1.00  0.00           C  
ATOM   2958  O   GLY   194      54.446  37.870  44.457  1.00  0.00           O  
ATOM   2959  N   ILE   195      54.972  39.917  45.246  1.00  0.00           N  
ATOM   2960  H   ILE   195      55.441  40.781  45.015  1.00  0.00           H  
ATOM   2961  CA  ILE   195      54.616  39.673  46.647  1.00  0.00           C  
ATOM   2962  HA  ILE   195      55.004  38.725  47.020  1.00  0.00           H  
ATOM   2963  CB  ILE   195      55.100  40.835  47.574  1.00  0.00           C  
ATOM   2964  HB  ILE   195      54.852  41.762  47.058  1.00  0.00           H  
ATOM   2965  CG2 ILE   195      54.490  40.857  48.995  1.00  0.00           C  
ATOM   2966 HG21 ILE   195      54.739  39.930  49.512  1.00  0.00           H  
ATOM   2967 HG22 ILE   195      54.894  41.702  49.552  1.00  0.00           H  
ATOM   2968 HG23 ILE   195      53.407  40.953  48.925  1.00  0.00           H  
ATOM   2969  CG1 ILE   195      56.647  40.844  47.669  1.00  0.00           C  
ATOM   2970 HG12 ILE   195      56.928  40.079  48.393  1.00  0.00           H  
ATOM   2971 HG13 ILE   195      57.030  40.570  46.686  1.00  0.00           H  
ATOM   2972  CD1 ILE   195      57.245  42.195  48.093  1.00  0.00           C  
ATOM   2973 HD11 ILE   195      56.863  42.469  49.076  1.00  0.00           H  
ATOM   2974 HD12 ILE   195      58.331  42.115  48.135  1.00  0.00           H  
ATOM   2975 HD13 ILE   195      56.965  42.960  47.369  1.00  0.00           H  
ATOM   2976  C   ILE   195      53.097  39.379  46.821  1.00  0.00           C  
ATOM   2977  O   ILE   195      52.747  38.483  47.590  1.00  0.00           O  
ATOM   2978  N   GLN   196      52.221  40.074  46.075  1.00  0.00           N  
ATOM   2979  H   GLN   196      52.565  40.893  45.595  1.00  0.00           H  
ATOM   2980  CA  GLN   196      50.769  39.831  46.088  1.00  0.00           C  
ATOM   2981  HA  GLN   196      50.438  39.677  47.115  1.00  0.00           H  
ATOM   2982  CB  GLN   196      49.992  41.025  45.493  1.00  0.00           C  
ATOM   2983  HB2 GLN   196      50.401  41.210  44.500  1.00  0.00           H  
ATOM   2984  HB3 GLN   196      48.950  40.717  45.405  1.00  0.00           H  
ATOM   2985  CG  GLN   196      50.077  42.319  46.335  1.00  0.00           C  
ATOM   2986  HG2 GLN   196      51.127  42.611  46.369  1.00  0.00           H  
ATOM   2987  HG3 GLN   196      49.500  43.095  45.833  1.00  0.00           H  
ATOM   2988  CD  GLN   196      49.562  42.177  47.771  1.00  0.00           C  
ATOM   2989  OE1 GLN   196      48.774  41.288  48.091  1.00  0.00           O  
ATOM   2990  NE2 GLN   196      49.988  43.066  48.658  1.00  0.00           N  
ATOM   2991 HE21 GLN   196      49.674  43.009  49.616  1.00  0.00           H  
ATOM   2992 HE22 GLN   196      50.625  43.795  48.371  1.00  0.00           H  
ATOM   2993  C   GLN   196      50.350  38.475  45.489  1.00  0.00           C  
ATOM   2994  O   GLN   196      49.444  37.840  46.029  1.00  0.00           O  
ATOM   2995  N   LEU   197      51.039  38.007  44.441  1.00  0.00           N  
ATOM   2996  H   LEU   197      51.687  38.621  43.969  1.00  0.00           H  
ATOM   2997  CA  LEU   197      50.807  36.673  43.875  1.00  0.00           C  
ATOM   2998  HA  LEU   197      49.737  36.514  43.743  1.00  0.00           H  
ATOM   2999  CB  LEU   197      51.503  36.524  42.500  1.00  0.00           C  
ATOM   3000  HB2 LEU   197      52.516  36.833  42.757  1.00  0.00           H  
ATOM   3001  HB3 LEU   197      51.514  35.486  42.166  1.00  0.00           H  
ATOM   3002  CG  LEU   197      50.960  37.427  41.363  1.00  0.00           C  
ATOM   3003  HG  LEU   197      50.991  38.464  41.695  1.00  0.00           H  
ATOM   3004  CD1 LEU   197      51.806  37.272  40.083  1.00  0.00           C  
ATOM   3005 HD11 LEU   197      51.776  36.234  39.750  1.00  0.00           H  
ATOM   3006 HD12 LEU   197      51.404  37.916  39.301  1.00  0.00           H  
ATOM   3007 HD13 LEU   197      52.838  37.555  40.292  1.00  0.00           H  
ATOM   3008  CD2 LEU   197      49.454  37.248  41.076  1.00  0.00           C  
ATOM   3009 HD21 LEU   197      48.882  37.485  41.973  1.00  0.00           H  
ATOM   3010 HD22 LEU   197      49.156  37.915  40.268  1.00  0.00           H  
ATOM   3011 HD23 LEU   197      49.259  36.216  40.784  1.00  0.00           H  
ATOM   3012  C   LEU   197      51.216  35.538  44.822  1.00  0.00           C  
ATOM   3013  O   LEU   197      50.557  34.500  44.849  1.00  0.00           O  
ATOM   3014  N   LEU   198      52.258  35.761  45.627  1.00  0.00           N  
ATOM   3015  H   LEU   198      52.822  36.587  45.488  1.00  0.00           H  
ATOM   3016  CA  LEU   198      52.653  34.823  46.669  1.00  0.00           C  
ATOM   3017  HA  LEU   198      52.730  33.817  46.255  1.00  0.00           H  
ATOM   3018  CB  LEU   198      54.030  35.224  47.255  1.00  0.00           C  
ATOM   3019  HB2 LEU   198      53.899  36.293  47.417  1.00  0.00           H  
ATOM   3020  HB3 LEU   198      54.204  34.730  48.211  1.00  0.00           H  
ATOM   3021  CG  LEU   198      55.243  34.989  46.327  1.00  0.00           C  
ATOM   3022  HG  LEU   198      54.957  35.251  45.309  1.00  0.00           H  
ATOM   3023  CD1 LEU   198      56.456  35.845  46.758  1.00  0.00           C  
ATOM   3024 HD11 LEU   198      56.744  35.582  47.776  1.00  0.00           H  
ATOM   3025 HD12 LEU   198      57.292  35.656  46.085  1.00  0.00           H  
ATOM   3026 HD13 LEU   198      56.189  36.901  46.718  1.00  0.00           H  
ATOM   3027  CD2 LEU   198      55.602  33.491  46.225  1.00  0.00           C  
ATOM   3028 HD21 LEU   198      54.752  32.939  45.824  1.00  0.00           H  
ATOM   3029 HD22 LEU   198      56.460  33.366  45.564  1.00  0.00           H  
ATOM   3030 HD23 LEU   198      55.849  33.107  47.215  1.00  0.00           H  
ATOM   3031  C   LEU   198      51.621  34.721  47.806  1.00  0.00           C  
ATOM   3032  O   LEU   198      51.396  33.623  48.321  1.00  0.00           O  
ATOM   3033  N   ASN   199      50.993  35.850  48.164  1.00  0.00           N  
ATOM   3034  H   ASN   199      51.324  36.721  47.774  1.00  0.00           H  
ATOM   3035  CA  ASN   199      49.883  35.894  49.123  1.00  0.00           C  
ATOM   3036  HA  ASN   199      50.201  35.427  50.056  1.00  0.00           H  
ATOM   3037  CB  ASN   199      49.430  37.348  49.425  1.00  0.00           C  
ATOM   3038  HB2 ASN   199      49.258  37.804  48.450  1.00  0.00           H  
ATOM   3039  HB3 ASN   199      48.494  37.317  49.982  1.00  0.00           H  
ATOM   3040  CG  ASN   199      50.430  38.209  50.198  1.00  0.00           C  
ATOM   3041  OD1 ASN   199      51.256  37.706  50.958  1.00  0.00           O  
ATOM   3042  ND2 ASN   199      50.344  39.528  50.055  1.00  0.00           N  
ATOM   3043 HD21 ASN   199      50.987  40.129  50.550  1.00  0.00           H  
ATOM   3044 HD22 ASN   199      49.636  39.922  49.453  1.00  0.00           H  
ATOM   3045  C   ASN   199      48.689  35.090  48.593  1.00  0.00           C  
ATOM   3046  O   ASN   199      48.150  34.282  49.343  1.00  0.00           O  
ATOM   3047  N   ALA   200      48.343  35.259  47.306  1.00  0.00           N  
ATOM   3048  H   ALA   200      48.804  35.999  46.797  1.00  0.00           H  
ATOM   3049  CA  ALA   200      47.324  34.468  46.611  1.00  0.00           C  
ATOM   3050  HA  ALA   200      46.353  34.666  47.064  1.00  0.00           H  
ATOM   3051  CB  ALA   200      47.265  34.866  45.131  1.00  0.00           C  
ATOM   3052  HB1 ALA   200      48.228  34.665  44.662  1.00  0.00           H  
ATOM   3053  HB2 ALA   200      46.489  34.287  44.629  1.00  0.00           H  
ATOM   3054  HB3 ALA   200      47.036  35.928  45.049  1.00  0.00           H  
ATOM   3055  C   ALA   200      47.602  32.942  46.721  1.00  0.00           C  
ATOM   3056  O   ALA   200      46.704  32.211  47.130  1.00  0.00           O  
ATOM   3057  N   VAL   201      48.840  32.491  46.425  1.00  0.00           N  
ATOM   3058  H   VAL   201      49.460  33.157  45.988  1.00  0.00           H  
ATOM   3059  CA  VAL   201      49.293  31.089  46.549  1.00  0.00           C  
ATOM   3060  HA  VAL   201      48.625  30.391  46.043  1.00  0.00           H  
ATOM   3061  CB  VAL   201      50.739  30.887  45.994  1.00  0.00           C  
ATOM   3062  HB  VAL   201      51.330  31.720  46.374  1.00  0.00           H  
ATOM   3063  CG1 VAL   201      51.426  29.556  46.371  1.00  0.00           C  
ATOM   3064 HG11 VAL   201      50.836  28.721  45.992  1.00  0.00           H  
ATOM   3065 HG12 VAL   201      52.423  29.524  45.932  1.00  0.00           H  
ATOM   3066 HG13 VAL   201      51.504  29.481  47.456  1.00  0.00           H  
ATOM   3067  CG2 VAL   201      50.756  31.034  44.460  1.00  0.00           C  
ATOM   3068 HG21 VAL   201      50.409  32.030  44.186  1.00  0.00           H  
ATOM   3069 HG22 VAL   201      51.772  30.890  44.092  1.00  0.00           H  
ATOM   3070 HG23 VAL   201      50.100  30.285  44.016  1.00  0.00           H  
ATOM   3071  C   VAL   201      49.145  30.537  47.986  1.00  0.00           C  
ATOM   3072  O   VAL   201      48.609  29.442  48.171  1.00  0.00           O  
ATOM   3073  N   SER   202      49.564  31.331  48.978  1.00  0.00           N  
ATOM   3074  H   SER   202      50.069  32.163  48.711  1.00  0.00           H  
ATOM   3075  CA  SER   202      49.436  31.025  50.402  1.00  0.00           C  
ATOM   3076  HA  SER   202      49.835  30.036  50.631  1.00  0.00           H  
ATOM   3077  CB  SER   202      50.255  32.081  51.181  1.00  0.00           C  
ATOM   3078  HB2 SER   202      51.276  32.048  50.800  1.00  0.00           H  
ATOM   3079  HB3 SER   202      49.819  33.056  50.966  1.00  0.00           H  
ATOM   3080  OG  SER   202      50.267  31.868  52.583  1.00  0.00           O  
ATOM   3081  HG  SER   202      50.789  32.553  53.006  1.00  0.00           H  
ATOM   3082  C   SER   202      47.969  30.940  50.873  1.00  0.00           C  
ATOM   3083  O   SER   202      47.644  30.122  51.738  1.00  0.00           O  
ATOM   3084  N   ARG   203      47.104  31.788  50.308  1.00  0.00           N  
ATOM   3085  H   ARG   203      47.478  32.496  49.693  1.00  0.00           H  
ATOM   3086  CA  ARG   203      45.685  31.832  50.629  1.00  0.00           C  
ATOM   3087  HA  ARG   203      45.532  31.616  51.686  1.00  0.00           H  
ATOM   3088  CB  ARG   203      45.126  33.240  50.326  1.00  0.00           C  
ATOM   3089  HB2 ARG   203      45.361  33.457  49.284  1.00  0.00           H  
ATOM   3090  HB3 ARG   203      44.045  33.185  50.451  1.00  0.00           H  
ATOM   3091  CG  ARG   203      45.692  34.361  51.225  1.00  0.00           C  
ATOM   3092  HG2 ARG   203      45.295  34.224  52.231  1.00  0.00           H  
ATOM   3093  HG3 ARG   203      46.778  34.263  51.248  1.00  0.00           H  
ATOM   3094  CD  ARG   203      45.313  35.762  50.710  1.00  0.00           C  
ATOM   3095  HD2 ARG   203      45.549  35.814  49.647  1.00  0.00           H  
ATOM   3096  HD3 ARG   203      44.242  35.903  50.852  1.00  0.00           H  
ATOM   3097  NE  ARG   203      46.029  36.846  51.407  1.00  0.00           N  
ATOM   3098  HE  ARG   203      46.708  36.551  52.095  1.00  0.00           H  
ATOM   3099  CZ  ARG   203      45.847  38.163  51.209  1.00  0.00           C  
ATOM   3100  NH1 ARG   203      44.940  38.604  50.342  1.00  0.00           N  
ATOM   3101 HH11 ARG   203      44.379  37.943  49.824  1.00  0.00           H  
ATOM   3102 HH12 ARG   203      44.817  39.597  50.206  1.00  0.00           H  
ATOM   3103  NH2 ARG   203      46.580  39.054  51.873  1.00  0.00           N  
ATOM   3104 HH21 ARG   203      47.279  38.738  52.531  1.00  0.00           H  
ATOM   3105 HH22 ARG   203      46.434  40.041  51.716  1.00  0.00           H  
ATOM   3106  C   ARG   203      44.887  30.726  49.943  1.00  0.00           C  
ATOM   3107  O   ARG   203      43.993  30.174  50.583  1.00  0.00           O  
ATOM   3108  N   VAL   204      45.247  30.377  48.700  1.00  0.00           N  
ATOM   3109  H   VAL   204      45.834  31.018  48.186  1.00  0.00           H  
ATOM   3110  CA  VAL   204      44.758  29.183  48.014  1.00  0.00           C  
ATOM   3111  HA  VAL   204      43.670  29.147  47.959  1.00  0.00           H  
ATOM   3112  CB  VAL   204      45.335  29.050  46.570  1.00  0.00           C  
ATOM   3113  HB  VAL   204      46.372  29.383  46.625  1.00  0.00           H  
ATOM   3114  CG1 VAL   204      45.281  27.637  45.949  1.00  0.00           C  
ATOM   3115 HG11 VAL   204      44.245  27.303  45.893  1.00  0.00           H  
ATOM   3116 HG12 VAL   204      45.708  27.663  44.947  1.00  0.00           H  
ATOM   3117 HG13 VAL   204      45.852  26.945  46.568  1.00  0.00           H  
ATOM   3118  CG2 VAL   204      44.645  30.044  45.615  1.00  0.00           C  
ATOM   3119 HG21 VAL   204      44.810  31.062  45.968  1.00  0.00           H  
ATOM   3120 HG22 VAL   204      45.062  29.935  44.614  1.00  0.00           H  
ATOM   3121 HG23 VAL   204      43.575  29.838  45.587  1.00  0.00           H  
ATOM   3122  C   VAL   204      45.053  27.926  48.862  1.00  0.00           C  
ATOM   3123  O   VAL   204      44.104  27.232  49.218  1.00  0.00           O  
ATOM   3124  N   GLU   205      46.322  27.733  49.269  1.00  0.00           N  
ATOM   3125  H   GLU   205      47.007  28.346  48.850  1.00  0.00           H  
ATOM   3126  CA  GLU   205      46.799  26.640  50.130  1.00  0.00           C  
ATOM   3127  HA  GLU   205      46.646  25.676  49.644  1.00  0.00           H  
ATOM   3128  CB  GLU   205      48.313  26.827  50.392  1.00  0.00           C  
ATOM   3129  HB2 GLU   205      48.796  26.835  49.415  1.00  0.00           H  
ATOM   3130  HB3 GLU   205      48.426  27.804  50.861  1.00  0.00           H  
ATOM   3131  CG  GLU   205      48.973  25.750  51.283  1.00  0.00           C  
ATOM   3132  HG2 GLU   205      48.474  25.811  52.250  1.00  0.00           H  
ATOM   3133  HG3 GLU   205      48.793  24.768  50.843  1.00  0.00           H  
ATOM   3134  CD  GLU   205      50.474  25.955  51.472  1.00  0.00           C  
ATOM   3135  OE1 GLU   205      51.207  24.947  51.443  1.00  0.00           O  
ATOM   3136  OE2 GLU   205      50.905  27.106  51.681  1.00  0.00           O  
ATOM   3137  C   GLU   205      45.976  26.463  51.425  1.00  0.00           C  
ATOM   3138  O   GLU   205      45.607  25.339  51.766  1.00  0.00           O  
ATOM   3139  N   ARG   206      45.673  27.579  52.099  1.00  0.00           N  
ATOM   3140  H   ARG   206      46.093  28.441  51.781  1.00  0.00           H  
ATOM   3141  CA  ARG   206      44.870  27.608  53.321  1.00  0.00           C  
ATOM   3142  HA  ARG   206      45.123  26.766  53.967  1.00  0.00           H  
ATOM   3143  CB  ARG   206      45.166  28.917  54.079  1.00  0.00           C  
ATOM   3144  HB2 ARG   206      45.166  29.733  53.356  1.00  0.00           H  
ATOM   3145  HB3 ARG   206      44.368  29.074  54.805  1.00  0.00           H  
ATOM   3146  CG  ARG   206      46.522  28.878  54.808  1.00  0.00           C  
ATOM   3147  HG2 ARG   206      46.461  28.100  55.569  1.00  0.00           H  
ATOM   3148  HG3 ARG   206      47.280  28.607  54.073  1.00  0.00           H  
ATOM   3149  CD  ARG   206      46.902  30.211  55.468  1.00  0.00           C  
ATOM   3150  HD2 ARG   206      46.019  30.626  55.952  1.00  0.00           H  
ATOM   3151  HD3 ARG   206      47.672  30.024  56.217  1.00  0.00           H  
ATOM   3152  NE  ARG   206      47.414  31.192  54.499  1.00  0.00           N  
ATOM   3153  HE  ARG   206      47.699  30.809  53.608  1.00  0.00           H  
ATOM   3154  CZ  ARG   206      47.518  32.515  54.690  1.00  0.00           C  
ATOM   3155  NH1 ARG   206      46.928  33.112  55.727  1.00  0.00           N  
ATOM   3156 HH11 ARG   206      46.392  32.563  56.384  1.00  0.00           H  
ATOM   3157 HH12 ARG   206      47.020  34.110  55.851  1.00  0.00           H  
ATOM   3158  NH2 ARG   206      48.236  33.237  53.835  1.00  0.00           N  
ATOM   3159 HH21 ARG   206      48.693  32.784  53.056  1.00  0.00           H  
ATOM   3160 HH22 ARG   206      48.322  34.234  53.969  1.00  0.00           H  
ATOM   3161  C   ARG   206      43.354  27.417  53.086  1.00  0.00           C  
ATOM   3162  O   ARG   206      42.660  27.032  54.028  1.00  0.00           O  
ATOM   3163  N   ALA   207      42.848  27.677  51.873  1.00  0.00           N  
ATOM   3164  H   ALA   207      43.476  28.053  51.177  1.00  0.00           H  
ATOM   3165  CA  ALA   207      41.436  27.505  51.516  1.00  0.00           C  
ATOM   3166  HA  ALA   207      40.828  27.741  52.390  1.00  0.00           H  
ATOM   3167  CB  ALA   207      41.074  28.483  50.387  1.00  0.00           C  
ATOM   3168  HB1 ALA   207      41.668  28.253  49.502  1.00  0.00           H  
ATOM   3169  HB2 ALA   207      40.015  28.386  50.148  1.00  0.00           H  
ATOM   3170  HB3 ALA   207      41.282  29.503  50.709  1.00  0.00           H  
ATOM   3171  C   ALA   207      41.104  26.068  51.097  1.00  0.00           C  
ATOM   3172  O   ALA   207      39.954  25.665  51.266  1.00  0.00           O  
ATOM   3173  N   LEU   208      42.083  25.312  50.572  1.00  0.00           N  
ATOM   3174  H   LEU   208      42.979  25.746  50.405  1.00  0.00           H  
ATOM   3175  CA  LEU   208      41.847  23.970  50.024  1.00  0.00           C  
ATOM   3176  HA  LEU   208      41.073  24.048  49.260  1.00  0.00           H  
ATOM   3177  CB  LEU   208      43.106  23.316  49.390  1.00  0.00           C  
ATOM   3178  HB2 LEU   208      43.757  23.262  50.263  1.00  0.00           H  
ATOM   3179  HB3 LEU   208      42.893  22.308  49.034  1.00  0.00           H  
ATOM   3180  CG  LEU   208      43.808  24.116  48.275  1.00  0.00           C  
ATOM   3181  HG  LEU   208      44.196  25.037  48.709  1.00  0.00           H  
ATOM   3182  CD1 LEU   208      44.961  23.325  47.639  1.00  0.00           C  
ATOM   3183 HD11 LEU   208      44.574  22.403  47.205  1.00  0.00           H  
ATOM   3184 HD12 LEU   208      45.428  23.926  46.859  1.00  0.00           H  
ATOM   3185 HD13 LEU   208      45.701  23.083  48.402  1.00  0.00           H  
ATOM   3186  CD2 LEU   208      42.848  24.664  47.203  1.00  0.00           C  
ATOM   3187 HD21 LEU   208      42.123  25.330  47.670  1.00  0.00           H  
ATOM   3188 HD22 LEU   208      43.416  25.214  46.453  1.00  0.00           H  
ATOM   3189 HD23 LEU   208      42.325  23.835  46.725  1.00  0.00           H  
ATOM   3190  C   LEU   208      41.118  22.953  50.932  1.00  0.00           C  
ATOM   3191  O   LEU   208      40.199  22.295  50.436  1.00  0.00           O  
ATOM   3192  N   PRO   209      41.428  22.896  52.249  1.00  0.00           N  
ATOM   3193  CD  PRO   209      42.598  23.477  52.912  1.00  0.00           C  
ATOM   3194  HD2 PRO   209      42.348  24.480  53.256  1.00  0.00           H  
ATOM   3195  HD3 PRO   209      43.419  23.533  52.197  1.00  0.00           H  
ATOM   3196  CG  PRO   209      42.892  22.523  54.058  1.00  0.00           C  
ATOM   3197  HG2 PRO   209      43.419  23.026  54.868  1.00  0.00           H  
ATOM   3198  HG3 PRO   209      43.477  21.667  53.721  1.00  0.00           H  
ATOM   3199  CB  PRO   209      41.499  22.093  54.485  1.00  0.00           C  
ATOM   3200  HB2 PRO   209      41.028  22.767  55.200  1.00  0.00           H  
ATOM   3201  HB3 PRO   209      41.567  21.095  54.919  1.00  0.00           H  
ATOM   3202  CA  PRO   209      40.670  22.046  53.183  1.00  0.00           C  
ATOM   3203  HA  PRO   209      40.709  21.041  52.763  1.00  0.00           H  
ATOM   3204  C   PRO   209      39.203  22.435  53.449  1.00  0.00           C  
ATOM   3205  O   PRO   209      38.546  21.730  54.215  1.00  0.00           O  
ATOM   3206  N   LYS   210      38.706  23.520  52.846  1.00  0.00           N  
ATOM   3207  H   LYS   210      39.366  24.148  52.411  1.00  0.00           H  
ATOM   3208  CA  LYS   210      37.311  23.929  52.924  1.00  0.00           C  
ATOM   3209  HA  LYS   210      36.688  23.079  53.204  1.00  0.00           H  
ATOM   3210  CB  LYS   210      37.143  25.039  53.991  1.00  0.00           C  
ATOM   3211  HB2 LYS   210      36.080  25.276  54.020  1.00  0.00           H  
ATOM   3212  HB3 LYS   210      37.442  24.597  54.942  1.00  0.00           H  
ATOM   3213  CG  LYS   210      37.952  26.330  53.747  1.00  0.00           C  
ATOM   3214  HG2 LYS   210      39.011  26.072  53.761  1.00  0.00           H  
ATOM   3215  HG3 LYS   210      37.685  26.715  52.763  1.00  0.00           H  
ATOM   3216  CD  LYS   210      37.672  27.404  54.811  1.00  0.00           C  
ATOM   3217  HD2 LYS   210      36.612  27.650  54.762  1.00  0.00           H  
ATOM   3218  HD3 LYS   210      37.900  26.972  55.786  1.00  0.00           H  
ATOM   3219  CE  LYS   210      38.506  28.683  54.609  1.00  0.00           C  
ATOM   3220  HE2 LYS   210      39.561  28.410  54.648  1.00  0.00           H  
ATOM   3221  HE3 LYS   210      38.272  29.088  53.625  1.00  0.00           H  
ATOM   3222  NZ  LYS   210      38.223  29.699  55.639  1.00  0.00           N  
ATOM   3223  HZ1 LYS   210      38.440  29.323  56.551  1.00  0.00           H  
ATOM   3224  HZ2 LYS   210      38.790  30.517  55.469  1.00  0.00           H  
ATOM   3225  HZ3 LYS   210      37.246  29.952  55.603  1.00  0.00           H  
ATOM   3226  C   LYS   210      36.742  24.293  51.531  1.00  0.00           C  
ATOM   3227  O   LYS   210      35.675  24.903  51.464  1.00  0.00           O  
ATOM   3228  N   LEU   211      37.427  23.902  50.444  1.00  0.00           N  
ATOM   3229  H   LEU   211      38.345  23.507  50.590  1.00  0.00           H  
ATOM   3230  CA  LEU   211      36.951  24.064  49.067  1.00  0.00           C  
ATOM   3231  HA  LEU   211      36.359  24.974  48.974  1.00  0.00           H  
ATOM   3232  CB  LEU   211      38.169  24.166  48.115  1.00  0.00           C  
ATOM   3233  HB2 LEU   211      38.769  24.935  48.601  1.00  0.00           H  
ATOM   3234  HB3 LEU   211      38.734  23.234  48.078  1.00  0.00           H  
ATOM   3235  CG  LEU   211      37.822  24.616  46.675  1.00  0.00           C  
ATOM   3236  HG  LEU   211      37.043  23.959  46.289  1.00  0.00           H  
ATOM   3237  CD1 LEU   211      37.328  26.081  46.634  1.00  0.00           C  
ATOM   3238 HD11 LEU   211      38.107  26.738  47.019  1.00  0.00           H  
ATOM   3239 HD12 LEU   211      37.095  26.357  45.606  1.00  0.00           H  
ATOM   3240 HD13 LEU   211      36.433  26.180  47.248  1.00  0.00           H  
ATOM   3241  CD2 LEU   211      39.001  24.370  45.709  1.00  0.00           C  
ATOM   3242 HD21 LEU   211      39.241  23.306  45.691  1.00  0.00           H  
ATOM   3243 HD22 LEU   211      38.725  24.696  44.707  1.00  0.00           H  
ATOM   3244 HD23 LEU   211      39.872  24.932  46.047  1.00  0.00           H  
ATOM   3245  C   LEU   211      36.044  22.878  48.729  1.00  0.00           C  
ATOM   3246  O   LEU   211      36.520  21.745  48.774  1.00  0.00           O  
ATOM   3247  N   THR   212      34.764  23.150  48.461  1.00  0.00           N  
ATOM   3248  H   THR   212      34.490  24.120  48.401  1.00  0.00           H  
ATOM   3249  CA  THR   212      33.737  22.126  48.272  1.00  0.00           C  
ATOM   3250  HA  THR   212      34.165  21.123  48.274  1.00  0.00           H  
ATOM   3251  CB  THR   212      32.702  22.227  49.429  1.00  0.00           C  
ATOM   3252  HB  THR   212      31.893  21.528  49.215  1.00  0.00           H  
ATOM   3253  CG2 THR   212      33.310  21.900  50.802  1.00  0.00           C  
ATOM   3254 HG21 THR   212      34.119  22.598  51.017  1.00  0.00           H  
ATOM   3255 HG22 THR   212      32.542  21.986  51.570  1.00  0.00           H  
ATOM   3256 HG23 THR   212      33.702  20.882  50.794  1.00  0.00           H  
ATOM   3257  OG1 THR   212      32.134  23.530  49.507  1.00  0.00           O  
ATOM   3258  HG1 THR   212      31.501  23.560  50.228  1.00  0.00           H  
ATOM   3259  C   THR   212      32.992  22.258  46.930  1.00  0.00           C  
ATOM   3260  O   THR   212      32.198  21.375  46.597  1.00  0.00           O  
ATOM   3261  N   VAL   213      33.257  23.329  46.171  1.00  0.00           N  
ATOM   3262  H   VAL   213      33.901  24.013  46.540  1.00  0.00           H  
ATOM   3263  CA  VAL   213      32.636  23.590  44.876  1.00  0.00           C  
ATOM   3264  HA  VAL   213      31.549  23.512  44.853  1.00  0.00           H  
ATOM   3265  CB  VAL   213      33.046  25.013  44.378  1.00  0.00           C  
ATOM   3266  HB  VAL   213      32.766  25.709  45.168  1.00  0.00           H  
ATOM   3267  CG1 VAL   213      34.541  25.190  44.044  1.00  0.00           C  
ATOM   3268 HG11 VAL   213      34.822  24.493  43.254  1.00  0.00           H  
ATOM   3269 HG12 VAL   213      34.721  26.211  43.708  1.00  0.00           H  
ATOM   3270 HG13 VAL   213      35.139  24.990  44.933  1.00  0.00           H  
ATOM   3271  CG2 VAL   213      32.197  25.489  43.186  1.00  0.00           C  
ATOM   3272 HG21 VAL   213      31.148  25.526  43.479  1.00  0.00           H  
ATOM   3273 HG22 VAL   213      32.524  26.482  42.880  1.00  0.00           H  
ATOM   3274 HG23 VAL   213      32.317  24.795  42.354  1.00  0.00           H  
ATOM   3275  C   VAL   213      33.042  22.505  43.839  1.00  0.00           C  
ATOM   3276  O   VAL   213      34.231  22.176  43.776  1.00  0.00           O  
ATOM   3277  N   PRO   214      32.074  21.934  43.080  1.00  0.00           N  
ATOM   3278  CD  PRO   214      30.629  22.085  43.270  1.00  0.00           C  
ATOM   3279  HD2 PRO   214      30.344  23.095  42.978  1.00  0.00           H  
ATOM   3280  HD3 PRO   214      30.399  21.933  44.325  1.00  0.00           H  
ATOM   3281  CG  PRO   214      30.002  21.021  42.381  1.00  0.00           C  
ATOM   3282  HG2 PRO   214      29.015  21.326  42.033  1.00  0.00           H  
ATOM   3283  HG3 PRO   214      29.923  20.066  42.902  1.00  0.00           H  
ATOM   3284  CB  PRO   214      30.990  20.932  41.235  1.00  0.00           C  
ATOM   3285  HB2 PRO   214      30.805  21.758  40.549  1.00  0.00           H  
ATOM   3286  HB3 PRO   214      30.950  19.990  40.688  1.00  0.00           H  
ATOM   3287  CA  PRO   214      32.373  21.098  41.894  1.00  0.00           C  
ATOM   3288  HA  PRO   214      32.801  20.157  42.242  1.00  0.00           H  
ATOM   3289  C   PRO   214      33.351  21.779  40.936  1.00  0.00           C  
ATOM   3290  O   PRO   214      33.135  22.954  40.634  1.00  0.00           O  
ATOM   3291  N   PHE   215      34.397  21.084  40.480  1.00  0.00           N  
ATOM   3292  H   PHE   215      34.651  20.191  40.880  1.00  0.00           H  
ATOM   3293  CA  PHE   215      35.333  21.721  39.565  1.00  0.00           C  
ATOM   3294  HA  PHE   215      34.799  22.443  38.949  1.00  0.00           H  
ATOM   3295  CB  PHE   215      36.464  22.462  40.331  1.00  0.00           C  
ATOM   3296  HB2 PHE   215      36.972  23.157  39.662  1.00  0.00           H  
ATOM   3297  HB3 PHE   215      35.949  23.020  41.112  1.00  0.00           H  
ATOM   3298  CG  PHE   215      37.549  21.651  41.020  1.00  0.00           C  
ATOM   3299  CD1 PHE   215      37.427  21.306  42.381  1.00  0.00           C  
ATOM   3300  HD1 PHE   215      36.545  21.612  42.944  1.00  0.00           H  
ATOM   3301  CE1 PHE   215      38.430  20.576  43.005  1.00  0.00           C  
ATOM   3302  HE1 PHE   215      38.343  20.336  44.065  1.00  0.00           H  
ATOM   3303  CZ  PHE   215      39.540  20.151  42.286  1.00  0.00           C  
ATOM   3304  HZ  PHE   215      40.329  19.591  42.788  1.00  0.00           H  
ATOM   3305  CE2 PHE   215      39.646  20.437  40.931  1.00  0.00           C  
ATOM   3306  HE2 PHE   215      40.511  20.082  40.371  1.00  0.00           H  
ATOM   3307  CD2 PHE   215      38.657  21.170  40.290  1.00  0.00           C  
ATOM   3308  HD2 PHE   215      38.736  21.374  39.222  1.00  0.00           H  
ATOM   3309  C   PHE   215      35.840  20.809  38.439  1.00  0.00           C  
ATOM   3310  O   PHE   215      35.988  19.598  38.611  1.00  0.00           O  
ATOM   3311  N   LEU   216      36.114  21.447  37.298  1.00  0.00           N  
ATOM   3312  H   LEU   216      35.803  22.407  37.253  1.00  0.00           H  
ATOM   3313  CA  LEU   216      36.815  20.895  36.150  1.00  0.00           C  
ATOM   3314  HA  LEU   216      36.940  19.818  36.267  1.00  0.00           H  
ATOM   3315  CB  LEU   216      35.996  21.162  34.861  1.00  0.00           C  
ATOM   3316  HB2 LEU   216      35.162  20.474  35.000  1.00  0.00           H  
ATOM   3317  HB3 LEU   216      35.623  22.186  34.846  1.00  0.00           H  
ATOM   3318  CG  LEU   216      36.705  20.850  33.517  1.00  0.00           C  
ATOM   3319  HG  LEU   216      37.584  21.490  33.441  1.00  0.00           H  
ATOM   3320  CD1 LEU   216      37.136  19.373  33.414  1.00  0.00           C  
ATOM   3321 HD11 LEU   216      36.258  18.731  33.490  1.00  0.00           H  
ATOM   3322 HD12 LEU   216      37.628  19.203  32.456  1.00  0.00           H  
ATOM   3323 HD13 LEU   216      37.828  19.138  34.223  1.00  0.00           H  
ATOM   3324  CD2 LEU   216      35.838  21.289  32.317  1.00  0.00           C  
ATOM   3325 HD21 LEU   216      35.655  22.362  32.374  1.00  0.00           H  
ATOM   3326 HD22 LEU   216      36.359  21.058  31.388  1.00  0.00           H  
ATOM   3327 HD23 LEU   216      34.887  20.756  32.341  1.00  0.00           H  
ATOM   3328  C   LEU   216      38.172  21.631  36.098  1.00  0.00           C  
ATOM   3329  O   LEU   216      38.185  22.863  36.090  1.00  0.00           O  
ATOM   3330  N   LEU   217      39.282  20.890  36.055  1.00  0.00           N  
ATOM   3331  H   LEU   217      39.161  19.889  36.125  1.00  0.00           H  
ATOM   3332  CA  LEU   217      40.642  21.421  36.006  1.00  0.00           C  
ATOM   3333  HA  LEU   217      40.633  22.510  35.982  1.00  0.00           H  
ATOM   3334  CB  LEU   217      41.391  20.960  37.284  1.00  0.00           C  
ATOM   3335  HB2 LEU   217      40.867  21.517  38.060  1.00  0.00           H  
ATOM   3336  HB3 LEU   217      41.227  19.892  37.431  1.00  0.00           H  
ATOM   3337  CG  LEU   217      42.907  21.265  37.365  1.00  0.00           C  
ATOM   3338  HG  LEU   217      43.403  20.697  36.578  1.00  0.00           H  
ATOM   3339  CD1 LEU   217      43.228  22.760  37.198  1.00  0.00           C  
ATOM   3340 HD11 LEU   217      42.733  23.328  37.986  1.00  0.00           H  
ATOM   3341 HD12 LEU   217      44.306  22.910  37.264  1.00  0.00           H  
ATOM   3342 HD13 LEU   217      42.873  23.102  36.226  1.00  0.00           H  
ATOM   3343  CD2 LEU   217      43.487  20.711  38.684  1.00  0.00           C  
ATOM   3344 HD21 LEU   217      43.336  19.632  38.723  1.00  0.00           H  
ATOM   3345 HD22 LEU   217      44.554  20.929  38.733  1.00  0.00           H  
ATOM   3346 HD23 LEU   217      42.982  21.179  39.529  1.00  0.00           H  
ATOM   3347  C   LEU   217      41.329  20.980  34.702  1.00  0.00           C  
ATOM   3348  O   LEU   217      41.523  19.784  34.492  1.00  0.00           O  
ATOM   3349  N   LEU   218      41.700  21.950  33.860  1.00  0.00           N  
ATOM   3350  H   LEU   218      41.422  22.887  34.112  1.00  0.00           H  
ATOM   3351  CA  LEU   218      42.460  21.760  32.625  1.00  0.00           C  
ATOM   3352  HA  LEU   218      42.453  20.710  32.331  1.00  0.00           H  
ATOM   3353  CB  LEU   218      41.810  22.596  31.493  1.00  0.00           C  
ATOM   3354  HB2 LEU   218      41.959  23.606  31.874  1.00  0.00           H  
ATOM   3355  HB3 LEU   218      42.349  22.480  30.553  1.00  0.00           H  
ATOM   3356  CG  LEU   218      40.298  22.351  31.255  1.00  0.00           C  
ATOM   3357  HG  LEU   218      39.765  22.513  32.192  1.00  0.00           H  
ATOM   3358  CD1 LEU   218      39.748  23.307  30.178  1.00  0.00           C  
ATOM   3359 HD11 LEU   218      40.281  23.144  29.241  1.00  0.00           H  
ATOM   3360 HD12 LEU   218      38.686  23.115  30.030  1.00  0.00           H  
ATOM   3361 HD13 LEU   218      39.889  24.338  30.501  1.00  0.00           H  
ATOM   3362  CD2 LEU   218      39.961  20.879  30.947  1.00  0.00           C  
ATOM   3363 HD21 LEU   218      40.267  20.252  31.785  1.00  0.00           H  
ATOM   3364 HD22 LEU   218      38.887  20.776  30.791  1.00  0.00           H  
ATOM   3365 HD23 LEU   218      40.490  20.565  30.047  1.00  0.00           H  
ATOM   3366  C   LEU   218      43.898  22.232  32.896  1.00  0.00           C  
ATOM   3367  O   LEU   218      44.082  23.340  33.409  1.00  0.00           O  
ATOM   3368  N   GLN   219      44.892  21.405  32.551  1.00  0.00           N  
ATOM   3369  H   GLN   219      44.642  20.503  32.172  1.00  0.00           H  
ATOM   3370  CA  GLN   219      46.308  21.699  32.762  1.00  0.00           C  
ATOM   3371  HA  GLN   219      46.476  22.774  32.811  1.00  0.00           H  
ATOM   3372  CB  GLN   219      46.748  21.067  34.108  1.00  0.00           C  
ATOM   3373  HB2 GLN   219      46.123  21.524  34.875  1.00  0.00           H  
ATOM   3374  HB3 GLN   219      46.513  20.005  34.034  1.00  0.00           H  
ATOM   3375  CG  GLN   219      48.236  21.239  34.486  1.00  0.00           C  
ATOM   3376  HG2 GLN   219      48.420  20.733  35.434  1.00  0.00           H  
ATOM   3377  HG3 GLN   219      48.840  20.776  33.705  1.00  0.00           H  
ATOM   3378  CD  GLN   219      48.655  22.706  34.624  1.00  0.00           C  
ATOM   3379  OE1 GLN   219      48.035  23.467  35.359  1.00  0.00           O  
ATOM   3380  NE2 GLN   219      49.710  23.110  33.931  1.00  0.00           N  
ATOM   3381 HE21 GLN   219      50.016  24.070  33.997  1.00  0.00           H  
ATOM   3382 HE22 GLN   219      50.203  22.455  33.340  1.00  0.00           H  
ATOM   3383  C   GLN   219      47.143  21.189  31.568  1.00  0.00           C  
ATOM   3384  O   GLN   219      46.810  20.161  30.977  1.00  0.00           O  
ATOM   3385  N   GLY   220      48.234  21.895  31.249  1.00  0.00           N  
ATOM   3386  H   GLY   220      48.389  22.762  31.743  1.00  0.00           H  
ATOM   3387  CA  GLY   220      49.208  21.490  30.237  1.00  0.00           C  
ATOM   3388  HA2 GLY   220      48.762  20.771  29.550  1.00  0.00           H  
ATOM   3389  HA3 GLY   220      49.556  22.358  29.678  1.00  0.00           H  
ATOM   3390  C   GLY   220      50.403  20.836  30.936  1.00  0.00           C  
ATOM   3391  O   GLY   220      50.826  21.311  31.994  1.00  0.00           O  
ATOM   3392  N   SER   221      50.968  19.766  30.354  1.00  0.00           N  
ATOM   3393  H   SER   221      50.498  19.351  29.562  1.00  0.00           H  
ATOM   3394  CA  SER   221      52.118  19.057  30.931  1.00  0.00           C  
ATOM   3395  HA  SER   221      52.011  19.010  32.015  1.00  0.00           H  
ATOM   3396  CB  SER   221      52.214  17.618  30.383  1.00  0.00           C  
ATOM   3397  HB2 SER   221      52.818  17.038  31.082  1.00  0.00           H  
ATOM   3398  HB3 SER   221      51.204  17.209  30.351  1.00  0.00           H  
ATOM   3399  OG  SER   221      52.790  17.550  29.094  1.00  0.00           O  
ATOM   3400  HG  SER   221      52.824  16.634  28.806  1.00  0.00           H  
ATOM   3401  C   SER   221      53.442  19.843  30.830  1.00  0.00           C  
ATOM   3402  O   SER   221      54.330  19.623  31.656  1.00  0.00           O  
ATOM   3403  N   ALA   222      53.548  20.745  29.845  1.00  0.00           N  
ATOM   3404  H   ALA   222      52.753  20.835  29.228  1.00  0.00           H  
ATOM   3405  CA  ALA   222      54.755  21.505  29.534  1.00  0.00           C  
ATOM   3406  HA  ALA   222      55.557  21.134  30.173  1.00  0.00           H  
ATOM   3407  CB  ALA   222      55.140  21.253  28.069  1.00  0.00           C  
ATOM   3408  HB1 ALA   222      54.351  21.626  27.416  1.00  0.00           H  
ATOM   3409  HB2 ALA   222      56.073  21.770  27.844  1.00  0.00           H  
ATOM   3410  HB3 ALA   222      55.270  20.183  27.906  1.00  0.00           H  
ATOM   3411  C   ALA   222      54.597  23.001  29.868  1.00  0.00           C  
ATOM   3412  O   ALA   222      55.302  23.830  29.294  1.00  0.00           O  
ATOM   3413  N   ASP   223      53.697  23.329  30.806  1.00  0.00           N  
ATOM   3414  H   ASP   223      53.053  22.601  31.082  1.00  0.00           H  
ATOM   3415  CA  ASP   223      53.510  24.673  31.365  1.00  0.00           C  
ATOM   3416  HA  ASP   223      53.477  25.405  30.558  1.00  0.00           H  
ATOM   3417  CB  ASP   223      52.190  24.755  32.160  1.00  0.00           C  
ATOM   3418  HB2 ASP   223      51.434  24.347  31.490  1.00  0.00           H  
ATOM   3419  HB3 ASP   223      52.270  24.122  33.044  1.00  0.00           H  
ATOM   3420  CG  ASP   223      51.790  26.167  32.579  1.00  0.00           C  
ATOM   3421  OD1 ASP   223      52.664  27.048  32.695  1.00  0.00           O  
ATOM   3422  OD2 ASP   223      50.589  26.375  32.841  1.00  0.00           O  
ATOM   3423  C   ASP   223      54.746  25.053  32.194  1.00  0.00           C  
ATOM   3424  O   ASP   223      55.077  24.368  33.166  1.00  0.00           O  
ATOM   3425  N   ARG   224      55.423  26.113  31.748  1.00  0.00           N  
ATOM   3426  H   ARG   224      55.111  26.520  30.878  1.00  0.00           H  
ATOM   3427  CA  ARG   224      56.611  26.664  32.380  1.00  0.00           C  
ATOM   3428  HA  ARG   224      57.111  25.899  32.975  1.00  0.00           H  
ATOM   3429  CB  ARG   224      57.592  27.164  31.294  1.00  0.00           C  
ATOM   3430  HB2 ARG   224      57.126  28.021  30.808  1.00  0.00           H  
ATOM   3431  HB3 ARG   224      58.501  27.485  31.803  1.00  0.00           H  
ATOM   3432  CG  ARG   224      57.945  26.100  30.233  1.00  0.00           C  
ATOM   3433  HG2 ARG   224      58.176  25.176  30.764  1.00  0.00           H  
ATOM   3434  HG3 ARG   224      57.060  25.951  29.615  1.00  0.00           H  
ATOM   3435  CD  ARG   224      59.134  26.488  29.340  1.00  0.00           C  
ATOM   3436  HD2 ARG   224      59.195  25.784  28.510  1.00  0.00           H  
ATOM   3437  HD3 ARG   224      58.969  27.493  28.952  1.00  0.00           H  
ATOM   3438  NE  ARG   224      60.413  26.468  30.070  1.00  0.00           N  
ATOM   3439  HE  ARG   224      60.385  26.003  30.967  1.00  0.00           H  
ATOM   3440  CZ  ARG   224      61.575  26.999  29.661  1.00  0.00           C  
ATOM   3441  NH1 ARG   224      61.669  27.618  28.482  1.00  0.00           N  
ATOM   3442 HH11 ARG   224      60.857  27.689  27.887  1.00  0.00           H  
ATOM   3443 HH12 ARG   224      62.552  28.011  28.191  1.00  0.00           H  
ATOM   3444  NH2 ARG   224      62.649  26.903  30.443  1.00  0.00           N  
ATOM   3445 HH21 ARG   224      62.581  26.433  31.334  1.00  0.00           H  
ATOM   3446 HH22 ARG   224      63.527  27.300  30.141  1.00  0.00           H  
ATOM   3447  C   ARG   224      56.268  27.790  33.380  1.00  0.00           C  
ATOM   3448  O   ARG   224      57.182  28.250  34.067  1.00  0.00           O  
ATOM   3449  N   LEU   225      55.002  28.229  33.453  1.00  0.00           N  
ATOM   3450  H   LEU   225      54.336  27.821  32.812  1.00  0.00           H  
ATOM   3451  CA  LEU   225      54.554  29.321  34.318  1.00  0.00           C  
ATOM   3452  HA  LEU   225      55.419  29.860  34.705  1.00  0.00           H  
ATOM   3453  CB  LEU   225      53.662  30.314  33.534  1.00  0.00           C  
ATOM   3454  HB2 LEU   225      52.926  29.646  33.086  1.00  0.00           H  
ATOM   3455  HB3 LEU   225      53.158  31.015  34.199  1.00  0.00           H  
ATOM   3456  CG  LEU   225      54.394  31.098  32.417  1.00  0.00           C  
ATOM   3457  HG  LEU   225      54.961  30.393  31.809  1.00  0.00           H  
ATOM   3458  CD1 LEU   225      53.391  31.856  31.524  1.00  0.00           C  
ATOM   3459 HD11 LEU   225      52.824  32.561  32.131  1.00  0.00           H  
ATOM   3460 HD12 LEU   225      53.932  32.397  30.748  1.00  0.00           H  
ATOM   3461 HD13 LEU   225      52.707  31.145  31.060  1.00  0.00           H  
ATOM   3462  CD2 LEU   225      55.494  32.030  32.977  1.00  0.00           C  
ATOM   3463 HD21 LEU   225      56.235  31.437  33.514  1.00  0.00           H  
ATOM   3464 HD22 LEU   225      55.978  32.557  32.155  1.00  0.00           H  
ATOM   3465 HD23 LEU   225      55.046  32.753  33.658  1.00  0.00           H  
ATOM   3466  C   LEU   225      53.849  28.782  35.564  1.00  0.00           C  
ATOM   3467  O   LEU   225      54.196  29.187  36.675  1.00  0.00           O  
ATOM   3468  N   CYS   226      52.914  27.854  35.370  1.00  0.00           N  
ATOM   3469  H   CYS   226      52.701  27.616  34.412  1.00  0.00           H  
ATOM   3470  CA  CYS   226      52.151  27.207  36.427  1.00  0.00           C  
ATOM   3471  HA  CYS   226      52.528  27.540  37.394  1.00  0.00           H  
ATOM   3472  CB  CYS   226      50.646  27.545  36.340  1.00  0.00           C  
ATOM   3473  HB2 CYS   226      50.274  27.506  35.316  1.00  0.00           H  
ATOM   3474  HB3 CYS   226      50.041  26.894  36.971  1.00  0.00           H  
ATOM   3475  SG  CYS   226      50.340  29.241  36.924  1.00  0.00           S  
ATOM   3476  HG  CYS   226      49.024  29.219  36.731  1.00  0.00           H  
ATOM   3477  C   CYS   226      52.401  25.696  36.303  1.00  0.00           C  
ATOM   3478  O   CYS   226      51.679  25.010  35.582  1.00  0.00           O  
ATOM   3479  N   ASP   227      53.443  25.208  36.998  1.00  0.00           N  
ATOM   3480  H   ASP   227      53.993  25.895  37.494  1.00  0.00           H  
ATOM   3481  CA  ASP   227      53.899  23.805  37.012  1.00  0.00           C  
ATOM   3482  HA  ASP   227      54.237  23.519  36.016  1.00  0.00           H  
ATOM   3483  CB  ASP   227      55.072  23.617  38.005  1.00  0.00           C  
ATOM   3484  HB2 ASP   227      55.761  24.429  37.772  1.00  0.00           H  
ATOM   3485  HB3 ASP   227      54.695  23.740  39.020  1.00  0.00           H  
ATOM   3486  CG  ASP   227      55.805  22.280  37.893  1.00  0.00           C  
ATOM   3487  OD1 ASP   227      56.684  22.035  38.743  1.00  0.00           O  
ATOM   3488  OD2 ASP   227      55.553  21.507  36.951  1.00  0.00           O  
ATOM   3489  C   ASP   227      52.741  22.840  37.313  1.00  0.00           C  
ATOM   3490  O   ASP   227      51.994  23.059  38.273  1.00  0.00           O  
ATOM   3491  N   SER   228      52.625  21.794  36.489  1.00  0.00           N  
ATOM   3492  H   SER   228      53.275  21.773  35.716  1.00  0.00           H  
ATOM   3493  CA  SER   228      51.568  20.792  36.530  1.00  0.00           C  
ATOM   3494  HA  SER   228      50.587  21.265  36.508  1.00  0.00           H  
ATOM   3495  CB  SER   228      51.705  19.881  35.291  1.00  0.00           C  
ATOM   3496  HB2 SER   228      50.904  19.143  35.322  1.00  0.00           H  
ATOM   3497  HB3 SER   228      51.594  20.499  34.401  1.00  0.00           H  
ATOM   3498  OG  SER   228      52.959  19.216  35.252  1.00  0.00           O  
ATOM   3499  HG  SER   228      53.003  18.662  34.469  1.00  0.00           H  
ATOM   3500  C   SER   228      51.513  20.024  37.870  1.00  0.00           C  
ATOM   3501  O   SER   228      50.450  19.509  38.220  1.00  0.00           O  
ATOM   3502  N   LYS   229      52.612  20.057  38.646  1.00  0.00           N  
ATOM   3503  H   LYS   229      53.470  20.319  38.181  1.00  0.00           H  
ATOM   3504  CA  LYS   229      52.681  19.645  40.048  1.00  0.00           C  
ATOM   3505  HA  LYS   229      52.469  18.578  40.123  1.00  0.00           H  
ATOM   3506  CB  LYS   229      54.078  19.912  40.642  1.00  0.00           C  
ATOM   3507  HB2 LYS   229      54.264  20.983  40.564  1.00  0.00           H  
ATOM   3508  HB3 LYS   229      54.044  19.625  41.693  1.00  0.00           H  
ATOM   3509  CG  LYS   229      55.209  19.143  39.938  1.00  0.00           C  
ATOM   3510  HG2 LYS   229      54.863  18.123  39.767  1.00  0.00           H  
ATOM   3511  HG3 LYS   229      55.396  19.628  38.980  1.00  0.00           H  
ATOM   3512  CD  LYS   229      56.512  19.111  40.760  1.00  0.00           C  
ATOM   3513  HD2 LYS   229      56.591  20.057  41.294  1.00  0.00           H  
ATOM   3514  HD3 LYS   229      56.432  18.294  41.478  1.00  0.00           H  
ATOM   3515  CE  LYS   229      57.767  18.907  39.890  1.00  0.00           C  
ATOM   3516  HE2 LYS   229      58.508  18.369  40.481  1.00  0.00           H  
ATOM   3517  HE3 LYS   229      57.488  18.306  39.024  1.00  0.00           H  
ATOM   3518  NZ  LYS   229      58.336  20.187  39.437  1.00  0.00           N  
ATOM   3519  HZ1 LYS   229      58.595  20.743  40.239  1.00  0.00           H  
ATOM   3520  HZ2 LYS   229      59.154  20.010  38.872  1.00  0.00           H  
ATOM   3521  HZ3 LYS   229      57.650  20.685  38.889  1.00  0.00           H  
ATOM   3522  C   LYS   229      51.589  20.278  40.937  1.00  0.00           C  
ATOM   3523  O   LYS   229      51.045  19.595  41.804  1.00  0.00           O  
ATOM   3524  N   GLY   230      51.251  21.548  40.680  1.00  0.00           N  
ATOM   3525  H   GLY   230      51.717  22.023  39.921  1.00  0.00           H  
ATOM   3526  CA  GLY   230      50.243  22.281  41.441  1.00  0.00           C  
ATOM   3527  HA2 GLY   230      50.445  22.160  42.505  1.00  0.00           H  
ATOM   3528  HA3 GLY   230      50.299  23.337  41.179  1.00  0.00           H  
ATOM   3529  C   GLY   230      48.826  21.765  41.138  1.00  0.00           C  
ATOM   3530  O   GLY   230      47.996  21.720  42.044  1.00  0.00           O  
ATOM   3531  N   ALA   231      48.557  21.332  39.896  1.00  0.00           N  
ATOM   3532  H   ALA   231      49.272  21.465  39.195  1.00  0.00           H  
ATOM   3533  CA  ALA   231      47.272  20.762  39.478  1.00  0.00           C  
ATOM   3534  HA  ALA   231      46.481  21.441  39.796  1.00  0.00           H  
ATOM   3535  CB  ALA   231      47.226  20.638  37.950  1.00  0.00           C  
ATOM   3536  HB1 ALA   231      48.006  19.953  37.617  1.00  0.00           H  
ATOM   3537  HB2 ALA   231      46.253  20.254  37.645  1.00  0.00           H  
ATOM   3538  HB3 ALA   231      47.387  21.617  37.501  1.00  0.00           H  
ATOM   3539  C   ALA   231      47.002  19.410  40.156  1.00  0.00           C  
ATOM   3540  O   ALA   231      45.883  19.159  40.603  1.00  0.00           O  
ATOM   3541  N   TYR   232      48.051  18.586  40.280  1.00  0.00           N  
ATOM   3542  H   TYR   232      48.896  18.807  39.772  1.00  0.00           H  
ATOM   3543  CA  TYR   232      47.993  17.322  41.010  1.00  0.00           C  
ATOM   3544  HA  TYR   232      47.125  16.750  40.683  1.00  0.00           H  
ATOM   3545  CB  TYR   232      49.261  16.481  40.755  1.00  0.00           C  
ATOM   3546  HB2 TYR   232      50.095  17.132  41.016  1.00  0.00           H  
ATOM   3547  HB3 TYR   232      49.236  15.632  41.439  1.00  0.00           H  
ATOM   3548  CG  TYR   232      49.437  15.978  39.328  1.00  0.00           C  
ATOM   3549  CD1 TYR   232      48.481  15.113  38.754  1.00  0.00           C  
ATOM   3550  HD1 TYR   232      47.602  14.821  39.329  1.00  0.00           H  
ATOM   3551  CE1 TYR   232      48.659  14.626  37.444  1.00  0.00           C  
ATOM   3552  HE1 TYR   232      47.909  13.970  37.002  1.00  0.00           H  
ATOM   3553  CZ  TYR   232      49.797  14.996  36.701  1.00  0.00           C  
ATOM   3554  OH  TYR   232      49.974  14.502  35.442  1.00  0.00           O  
ATOM   3555  HH  TYR   232      49.266  13.915  35.166  1.00  0.00           H  
ATOM   3556  CE2 TYR   232      50.752  15.862  37.267  1.00  0.00           C  
ATOM   3557  HE2 TYR   232      51.630  16.157  36.692  1.00  0.00           H  
ATOM   3558  CD2 TYR   232      50.573  16.346  38.577  1.00  0.00           C  
ATOM   3559  HD2 TYR   232      51.316  17.010  39.019  1.00  0.00           H  
ATOM   3560  C   TYR   232      47.735  17.505  42.513  1.00  0.00           C  
ATOM   3561  O   TYR   232      46.925  16.772  43.082  1.00  0.00           O  
ATOM   3562  N   LEU   233      48.386  18.505  43.119  1.00  0.00           N  
ATOM   3563  H   LEU   233      49.113  18.982  42.605  1.00  0.00           H  
ATOM   3564  CA  LEU   233      48.175  18.869  44.518  1.00  0.00           C  
ATOM   3565  HA  LEU   233      48.221  17.977  45.144  1.00  0.00           H  
ATOM   3566  CB  LEU   233      49.270  19.862  44.988  1.00  0.00           C  
ATOM   3567  HB2 LEU   233      49.594  20.233  44.016  1.00  0.00           H  
ATOM   3568  HB3 LEU   233      48.876  20.688  45.580  1.00  0.00           H  
ATOM   3569  CG  LEU   233      50.475  19.228  45.725  1.00  0.00           C  
ATOM   3570  HG  LEU   233      51.211  20.009  45.912  1.00  0.00           H  
ATOM   3571  CD1 LEU   233      50.056  18.584  47.065  1.00  0.00           C  
ATOM   3572 HD11 LEU   233      49.320  17.801  46.878  1.00  0.00           H  
ATOM   3573 HD12 LEU   233      50.931  18.150  47.550  1.00  0.00           H  
ATOM   3574 HD13 LEU   233      49.621  19.344  47.714  1.00  0.00           H  
ATOM   3575  CD2 LEU   233      51.321  18.278  44.850  1.00  0.00           C  
ATOM   3576 HD21 LEU   233      51.720  18.827  43.997  1.00  0.00           H  
ATOM   3577 HD22 LEU   233      52.145  17.876  45.440  1.00  0.00           H  
ATOM   3578 HD23 LEU   233      50.697  17.458  44.494  1.00  0.00           H  
ATOM   3579  C   LEU   233      46.762  19.423  44.763  1.00  0.00           C  
ATOM   3580  O   LEU   233      46.147  19.052  45.760  1.00  0.00           O  
ATOM   3581  N   LEU   234      46.253  20.251  43.841  1.00  0.00           N  
ATOM   3582  H   LEU   234      46.892  20.592  43.137  1.00  0.00           H  
ATOM   3583  CA  LEU   234      44.894  20.794  43.866  1.00  0.00           C  
ATOM   3584  HA  LEU   234      44.706  21.311  44.807  1.00  0.00           H  
ATOM   3585  CB  LEU   234      44.736  21.807  42.703  1.00  0.00           C  
ATOM   3586  HB2 LEU   234      45.482  22.554  42.971  1.00  0.00           H  
ATOM   3587  HB3 LEU   234      45.015  21.338  41.759  1.00  0.00           H  
ATOM   3588  CG  LEU   234      43.355  22.488  42.552  1.00  0.00           C  
ATOM   3589  HG  LEU   234      42.615  21.713  42.349  1.00  0.00           H  
ATOM   3590  CD1 LEU   234      42.949  23.266  43.819  1.00  0.00           C  
ATOM   3591 HD11 LEU   234      43.688  24.040  44.023  1.00  0.00           H  
ATOM   3592 HD12 LEU   234      41.973  23.726  43.666  1.00  0.00           H  
ATOM   3593 HD13 LEU   234      42.898  22.581  44.666  1.00  0.00           H  
ATOM   3594  CD2 LEU   234      43.327  23.377  41.290  1.00  0.00           C  
ATOM   3595 HD21 LEU   234      43.518  22.764  40.409  1.00  0.00           H  
ATOM   3596 HD22 LEU   234      42.349  23.848  41.199  1.00  0.00           H  
ATOM   3597 HD23 LEU   234      44.095  24.146  41.370  1.00  0.00           H  
ATOM   3598  C   LEU   234      43.819  19.696  43.870  1.00  0.00           C  
ATOM   3599  O   LEU   234      42.939  19.709  44.731  1.00  0.00           O  
ATOM   3600  N   MET   235      43.966  18.725  42.957  1.00  0.00           N  
ATOM   3601  H   MET   235      44.672  18.858  42.247  1.00  0.00           H  
ATOM   3602  CA  MET   235      43.122  17.533  42.881  1.00  0.00           C  
ATOM   3603  HA  MET   235      42.078  17.821  42.761  1.00  0.00           H  
ATOM   3604  CB  MET   235      43.536  16.671  41.675  1.00  0.00           C  
ATOM   3605  HB2 MET   235      44.624  16.605  41.677  1.00  0.00           H  
ATOM   3606  HB3 MET   235      43.112  15.677  41.821  1.00  0.00           H  
ATOM   3607  CG  MET   235      43.062  17.235  40.333  1.00  0.00           C  
ATOM   3608  HG2 MET   235      43.446  18.253  40.269  1.00  0.00           H  
ATOM   3609  HG3 MET   235      43.523  16.623  39.557  1.00  0.00           H  
ATOM   3610  SD  MET   235      41.257  17.259  40.084  1.00  0.00           S  
ATOM   3611  CE  MET   235      40.857  15.492  40.189  1.00  0.00           C  
ATOM   3612  HE1 MET   235      41.153  15.109  41.166  1.00  0.00           H  
ATOM   3613  HE2 MET   235      39.784  15.353  40.055  1.00  0.00           H  
ATOM   3614  HE3 MET   235      41.393  14.950  39.410  1.00  0.00           H  
ATOM   3615  C   MET   235      43.139  16.689  44.161  1.00  0.00           C  
ATOM   3616  O   MET   235      42.092  16.180  44.565  1.00  0.00           O  
ATOM   3617  N   GLU   236      44.313  16.556  44.784  1.00  0.00           N  
ATOM   3618  H   GLU   236      45.143  16.896  44.320  1.00  0.00           H  
ATOM   3619  CA  GLU   236      44.472  15.819  46.026  1.00  0.00           C  
ATOM   3620  HA  GLU   236      43.878  14.905  46.002  1.00  0.00           H  
ATOM   3621  CB  GLU   236      45.959  15.437  46.213  1.00  0.00           C  
ATOM   3622  HB2 GLU   236      46.257  14.879  45.325  1.00  0.00           H  
ATOM   3623  HB3 GLU   236      46.522  16.369  46.262  1.00  0.00           H  
ATOM   3624  CG  GLU   236      46.253  14.592  47.474  1.00  0.00           C  
ATOM   3625  HG2 GLU   236      46.018  15.241  48.318  1.00  0.00           H  
ATOM   3626  HG3 GLU   236      45.596  13.722  47.491  1.00  0.00           H  
ATOM   3627  CD  GLU   236      47.705  14.133  47.575  1.00  0.00           C  
ATOM   3628  OE1 GLU   236      48.233  13.592  46.584  1.00  0.00           O  
ATOM   3629  OE2 GLU   236      48.290  14.274  48.667  1.00  0.00           O  
ATOM   3630  C   GLU   236      43.874  16.577  47.238  1.00  0.00           C  
ATOM   3631  O   GLU   236      43.055  16.004  47.960  1.00  0.00           O  
ATOM   3632  N   LEU   237      44.296  17.831  47.452  1.00  0.00           N  
ATOM   3633  H   LEU   237      44.896  18.239  46.750  1.00  0.00           H  
ATOM   3634  CA  LEU   237      44.026  18.603  48.670  1.00  0.00           C  
ATOM   3635  HA  LEU   237      44.135  17.964  49.547  1.00  0.00           H  
ATOM   3636  CB  LEU   237      45.021  19.777  48.788  1.00  0.00           C  
ATOM   3637  HB2 LEU   237      44.962  20.246  47.806  1.00  0.00           H  
ATOM   3638  HB3 LEU   237      44.689  20.483  49.549  1.00  0.00           H  
ATOM   3639  CG  LEU   237      46.481  19.362  49.073  1.00  0.00           C  
ATOM   3640  HG  LEU   237      46.769  18.576  48.374  1.00  0.00           H  
ATOM   3641  CD1 LEU   237      47.425  20.564  48.909  1.00  0.00           C  
ATOM   3642 HD11 LEU   237      47.138  21.349  49.608  1.00  0.00           H  
ATOM   3643 HD12 LEU   237      48.450  20.252  49.114  1.00  0.00           H  
ATOM   3644 HD13 LEU   237      47.358  20.942  47.889  1.00  0.00           H  
ATOM   3645  CD2 LEU   237      46.653  18.708  50.459  1.00  0.00           C  
ATOM   3646 HD21 LEU   237      46.034  17.812  50.518  1.00  0.00           H  
ATOM   3647 HD22 LEU   237      47.698  18.436  50.606  1.00  0.00           H  
ATOM   3648 HD23 LEU   237      46.349  19.411  51.234  1.00  0.00           H  
ATOM   3649  C   LEU   237      42.575  19.122  48.788  1.00  0.00           C  
ATOM   3650  O   LEU   237      42.059  19.159  49.910  1.00  0.00           O  
ATOM   3651  N   ALA   238      41.945  19.528  47.673  1.00  0.00           N  
ATOM   3652  H   ALA   238      42.450  19.478  46.800  1.00  0.00           H  
ATOM   3653  CA  ALA   238      40.590  20.099  47.664  1.00  0.00           C  
ATOM   3654  HA  ALA   238      40.554  20.903  48.398  1.00  0.00           H  
ATOM   3655  CB  ALA   238      40.283  20.684  46.280  1.00  0.00           C  
ATOM   3656  HB1 ALA   238      40.307  19.888  45.535  1.00  0.00           H  
ATOM   3657  HB2 ALA   238      39.294  21.142  46.290  1.00  0.00           H  
ATOM   3658  HB3 ALA   238      41.030  21.437  46.030  1.00  0.00           H  
ATOM   3659  C   ALA   238      39.521  19.069  48.056  1.00  0.00           C  
ATOM   3660  O   ALA   238      39.590  17.911  47.629  1.00  0.00           O  
ATOM   3661  N   LYS   239      38.553  19.515  48.859  1.00  0.00           N  
ATOM   3662  H   LYS   239      38.605  20.487  49.128  1.00  0.00           H  
ATOM   3663  CA  LYS   239      37.555  18.668  49.510  1.00  0.00           C  
ATOM   3664  HA  LYS   239      37.909  17.638  49.564  1.00  0.00           H  
ATOM   3665  CB  LYS   239      37.306  19.180  50.944  1.00  0.00           C  
ATOM   3666  HB2 LYS   239      36.982  20.218  50.870  1.00  0.00           H  
ATOM   3667  HB3 LYS   239      36.504  18.578  51.373  1.00  0.00           H  
ATOM   3668  CG  LYS   239      38.553  19.094  51.849  1.00  0.00           C  
ATOM   3669  HG2 LYS   239      39.379  19.531  51.289  1.00  0.00           H  
ATOM   3670  HG3 LYS   239      38.347  19.704  52.728  1.00  0.00           H  
ATOM   3671  CD  LYS   239      38.932  17.667  52.292  1.00  0.00           C  
ATOM   3672  HD2 LYS   239      38.145  17.310  52.957  1.00  0.00           H  
ATOM   3673  HD3 LYS   239      38.962  17.043  51.398  1.00  0.00           H  
ATOM   3674  CE  LYS   239      40.290  17.590  53.017  1.00  0.00           C  
ATOM   3675  HE2 LYS   239      40.380  18.473  53.649  1.00  0.00           H  
ATOM   3676  HE3 LYS   239      40.284  16.696  53.641  1.00  0.00           H  
ATOM   3677  NZ  LYS   239      41.434  17.532  52.087  1.00  0.00           N  
ATOM   3678  HZ1 LYS   239      41.440  18.360  51.509  1.00  0.00           H  
ATOM   3679  HZ2 LYS   239      42.294  17.482  52.614  1.00  0.00           H  
ATOM   3680  HZ3 LYS   239      41.351  16.713  51.502  1.00  0.00           H  
ATOM   3681  C   LYS   239      36.261  18.453  48.694  1.00  0.00           C  
ATOM   3682  O   LYS   239      35.328  17.816  49.189  1.00  0.00           O  
ATOM   3683  N   SER   240      36.232  18.952  47.455  1.00  0.00           N  
ATOM   3684  H   SER   240      37.033  19.511  47.199  1.00  0.00           H  
ATOM   3685  CA  SER   240      35.158  18.795  46.480  1.00  0.00           C  
ATOM   3686  HA  SER   240      34.225  19.222  46.847  1.00  0.00           H  
ATOM   3687  CB  SER   240      35.577  19.550  45.207  1.00  0.00           C  
ATOM   3688  HB2 SER   240      36.461  19.075  44.781  1.00  0.00           H  
ATOM   3689  HB3 SER   240      34.763  19.515  44.484  1.00  0.00           H  
ATOM   3690  OG  SER   240      35.872  20.901  45.522  1.00  0.00           O  
ATOM   3691  HG  SER   240      36.133  21.366  44.724  1.00  0.00           H  
ATOM   3692  C   SER   240      34.860  17.327  46.156  1.00  0.00           C  
ATOM   3693  O   SER   240      35.778  16.553  45.880  1.00  0.00           O  
ATOM   3694  N   GLN   241      33.570  16.984  46.187  1.00  0.00           N  
ATOM   3695  H   GLN   241      32.901  17.682  46.477  1.00  0.00           H  
ATOM   3696  CA  GLN   241      33.086  15.635  45.911  1.00  0.00           C  
ATOM   3697  HA  GLN   241      33.815  14.890  46.231  1.00  0.00           H  
ATOM   3698  CB  GLN   241      31.775  15.411  46.697  1.00  0.00           C  
ATOM   3699  HB2 GLN   241      31.045  16.117  46.302  1.00  0.00           H  
ATOM   3700  HB3 GLN   241      31.448  14.393  46.484  1.00  0.00           H  
ATOM   3701  CG  GLN   241      31.902  15.602  48.228  1.00  0.00           C  
ATOM   3702  HG2 GLN   241      32.209  16.629  48.424  1.00  0.00           H  
ATOM   3703  HG3 GLN   241      30.927  15.422  48.680  1.00  0.00           H  
ATOM   3704  CD  GLN   241      32.921  14.657  48.870  1.00  0.00           C  
ATOM   3705  OE1 GLN   241      32.704  13.449  48.917  1.00  0.00           O  
ATOM   3706  NE2 GLN   241      34.035  15.179  49.369  1.00  0.00           N  
ATOM   3707 HE21 GLN   241      34.723  14.576  49.798  1.00  0.00           H  
ATOM   3708 HE22 GLN   241      34.189  16.175  49.318  1.00  0.00           H  
ATOM   3709  C   GLN   241      32.901  15.379  44.399  1.00  0.00           C  
ATOM   3710  O   GLN   241      32.814  14.221  43.992  1.00  0.00           O  
ATOM   3711  N   ASP   242      32.867  16.454  43.602  1.00  0.00           N  
ATOM   3712  H   ASP   242      32.785  17.344  44.072  1.00  0.00           H  
ATOM   3713  CA  ASP   242      32.878  16.441  42.140  1.00  0.00           C  
ATOM   3714  HA  ASP   242      32.930  15.410  41.790  1.00  0.00           H  
ATOM   3715  CB  ASP   242      31.603  17.099  41.554  1.00  0.00           C  
ATOM   3716  HB2 ASP   242      30.694  16.707  42.011  1.00  0.00           H  
ATOM   3717  HB3 ASP   242      31.754  18.130  41.872  1.00  0.00           H  
ATOM   3718  CG  ASP   242      31.470  17.049  40.026  1.00  0.00           C  
ATOM   3719  OD1 ASP   242      32.059  16.161  39.378  1.00  0.00           O  
ATOM   3720  OD2 ASP   242      30.651  17.820  39.488  1.00  0.00           O  
ATOM   3721  C   ASP   242      34.165  17.168  41.731  1.00  0.00           C  
ATOM   3722  O   ASP   242      34.271  18.374  41.952  1.00  0.00           O  
ATOM   3723  N   LYS   243      35.155  16.428  41.228  1.00  0.00           N  
ATOM   3724  H   LYS   243      35.070  15.423  41.292  1.00  0.00           H  
ATOM   3725  CA  LYS   243      36.426  16.988  40.782  1.00  0.00           C  
ATOM   3726  HA  LYS   243      36.237  17.940  40.286  1.00  0.00           H  
ATOM   3727  CB  LYS   243      37.408  17.227  41.953  1.00  0.00           C  
ATOM   3728  HB2 LYS   243      38.342  17.545  41.490  1.00  0.00           H  
ATOM   3729  HB3 LYS   243      36.985  18.054  42.523  1.00  0.00           H  
ATOM   3730  CG  LYS   243      37.682  16.041  42.896  1.00  0.00           C  
ATOM   3731  HG2 LYS   243      36.737  15.720  43.334  1.00  0.00           H  
ATOM   3732  HG3 LYS   243      38.106  15.224  42.312  1.00  0.00           H  
ATOM   3733  CD  LYS   243      38.661  16.431  44.018  1.00  0.00           C  
ATOM   3734  HD2 LYS   243      39.612  16.685  43.550  1.00  0.00           H  
ATOM   3735  HD3 LYS   243      38.255  17.311  44.517  1.00  0.00           H  
ATOM   3736  CE  LYS   243      38.881  15.311  45.052  1.00  0.00           C  
ATOM   3737  HE2 LYS   243      37.932  15.116  45.551  1.00  0.00           H  
ATOM   3738  HE3 LYS   243      39.202  14.414  44.521  1.00  0.00           H  
ATOM   3739  NZ  LYS   243      39.896  15.677  46.054  1.00  0.00           N  
ATOM   3740  HZ1 LYS   243      39.599  16.507  46.547  1.00  0.00           H  
ATOM   3741  HZ2 LYS   243      40.010  14.918  46.711  1.00  0.00           H  
ATOM   3742  HZ3 LYS   243      40.776  15.856  45.592  1.00  0.00           H  
ATOM   3743  C   LYS   243      36.985  16.156  39.624  1.00  0.00           C  
ATOM   3744  O   LYS   243      37.092  14.934  39.750  1.00  0.00           O  
ATOM   3745  N   THR   244      37.305  16.834  38.518  1.00  0.00           N  
ATOM   3746  H   THR   244      37.209  17.838  38.564  1.00  0.00           H  
ATOM   3747  CA  THR   244      37.777  16.241  37.273  1.00  0.00           C  
ATOM   3748  HA  THR   244      38.015  15.186  37.412  1.00  0.00           H  
ATOM   3749  CB  THR   244      36.687  16.364  36.167  1.00  0.00           C  
ATOM   3750  HB  THR   244      36.427  17.420  36.109  1.00  0.00           H  
ATOM   3751  CG2 THR   244      37.095  15.859  34.770  1.00  0.00           C  
ATOM   3752 HG21 THR   244      37.355  14.802  34.827  1.00  0.00           H  
ATOM   3753 HG22 THR   244      36.263  15.991  34.078  1.00  0.00           H  
ATOM   3754 HG23 THR   244      37.956  16.425  34.415  1.00  0.00           H  
ATOM   3755  OG1 THR   244      35.534  15.633  36.559  1.00  0.00           O  
ATOM   3756  HG1 THR   244      34.861  15.707  35.879  1.00  0.00           H  
ATOM   3757  C   THR   244      39.046  16.973  36.808  1.00  0.00           C  
ATOM   3758  O   THR   244      39.035  18.200  36.708  1.00  0.00           O  
ATOM   3759  N   LEU   245      40.097  16.203  36.508  1.00  0.00           N  
ATOM   3760  H   LEU   245      40.004  15.215  36.697  1.00  0.00           H  
ATOM   3761  CA  LEU   245      41.348  16.681  35.926  1.00  0.00           C  
ATOM   3762  HA  LEU   245      41.436  17.762  36.031  1.00  0.00           H  
ATOM   3763  CB  LEU   245      42.525  16.014  36.679  1.00  0.00           C  
ATOM   3764  HB2 LEU   245      42.355  16.389  37.688  1.00  0.00           H  
ATOM   3765  HB3 LEU   245      42.414  14.929  36.671  1.00  0.00           H  
ATOM   3766  CG  LEU   245      43.958  16.390  36.223  1.00  0.00           C  
ATOM   3767  HG  LEU   245      44.095  16.017  35.208  1.00  0.00           H  
ATOM   3768  CD1 LEU   245      44.210  17.911  36.250  1.00  0.00           C  
ATOM   3769 HD11 LEU   245      44.074  18.284  37.265  1.00  0.00           H  
ATOM   3770 HD12 LEU   245      45.229  18.116  35.921  1.00  0.00           H  
ATOM   3771 HD13 LEU   245      43.506  18.408  35.583  1.00  0.00           H  
ATOM   3772  CD2 LEU   245      45.018  15.614  37.034  1.00  0.00           C  
ATOM   3773 HD21 LEU   245      44.875  14.543  36.889  1.00  0.00           H  
ATOM   3774 HD22 LEU   245      46.015  15.896  36.694  1.00  0.00           H  
ATOM   3775 HD23 LEU   245      44.914  15.853  38.092  1.00  0.00           H  
ATOM   3776  C   LEU   245      41.383  16.285  34.440  1.00  0.00           C  
ATOM   3777  O   LEU   245      40.918  15.192  34.101  1.00  0.00           O  
ATOM   3778  N   LYS   246      41.998  17.121  33.596  1.00  0.00           N  
ATOM   3779  H   LYS   246      42.091  18.083  33.886  1.00  0.00           H  
ATOM   3780  CA  LYS   246      42.386  16.769  32.237  1.00  0.00           C  
ATOM   3781  HA  LYS   246      42.563  15.695  32.174  1.00  0.00           H  
ATOM   3782  CB  LYS   246      41.278  17.145  31.235  1.00  0.00           C  
ATOM   3783  HB2 LYS   246      40.344  16.745  31.629  1.00  0.00           H  
ATOM   3784  HB3 LYS   246      41.226  18.233  31.212  1.00  0.00           H  
ATOM   3785  CG  LYS   246      41.503  16.610  29.804  1.00  0.00           C  
ATOM   3786  HG2 LYS   246      42.229  17.251  29.304  1.00  0.00           H  
ATOM   3787  HG3 LYS   246      41.899  15.596  29.871  1.00  0.00           H  
ATOM   3788  CD  LYS   246      40.192  16.596  28.999  1.00  0.00           C  
ATOM   3789  HD2 LYS   246      39.483  16.004  29.578  1.00  0.00           H  
ATOM   3790  HD3 LYS   246      39.850  17.629  28.953  1.00  0.00           H  
ATOM   3791  CE  LYS   246      40.293  16.023  27.569  1.00  0.00           C  
ATOM   3792  HE2 LYS   246      40.807  15.063  27.627  1.00  0.00           H  
ATOM   3793  HE3 LYS   246      39.280  15.869  27.196  1.00  0.00           H  
ATOM   3794  NZ  LYS   246      41.022  16.915  26.655  1.00  0.00           N  
ATOM   3795  HZ1 LYS   246      41.961  17.056  27.000  1.00  0.00           H  
ATOM   3796  HZ2 LYS   246      41.061  16.497  25.736  1.00  0.00           H  
ATOM   3797  HZ3 LYS   246      40.546  17.803  26.601  1.00  0.00           H  
ATOM   3798  C   LYS   246      43.770  17.359  31.921  1.00  0.00           C  
ATOM   3799  O   LYS   246      43.960  18.571  32.052  1.00  0.00           O  
ATOM   3800  N   ILE   247      44.707  16.481  31.532  1.00  0.00           N  
ATOM   3801  H   ILE   247      44.429  15.510  31.493  1.00  0.00           H  
ATOM   3802  CA  ILE   247      46.090  16.819  31.203  1.00  0.00           C  
ATOM   3803  HA  ILE   247      46.351  17.845  31.460  1.00  0.00           H  
ATOM   3804  CB  ILE   247      47.111  15.842  31.866  1.00  0.00           C  
ATOM   3805  HB  ILE   247      46.796  14.831  31.606  1.00  0.00           H  
ATOM   3806  CG2 ILE   247      48.582  16.052  31.430  1.00  0.00           C  
ATOM   3807 HG21 ILE   247      48.898  17.062  31.690  1.00  0.00           H  
ATOM   3808 HG22 ILE   247      49.220  15.329  31.940  1.00  0.00           H  
ATOM   3809 HG23 ILE   247      48.666  15.911  30.352  1.00  0.00           H  
ATOM   3810  CG1 ILE   247      47.011  15.853  33.412  1.00  0.00           C  
ATOM   3811 HG12 ILE   247      45.960  15.694  33.655  1.00  0.00           H  
ATOM   3812 HG13 ILE   247      47.597  15.004  33.766  1.00  0.00           H  
ATOM   3813  CD1 ILE   247      47.507  17.141  34.097  1.00  0.00           C  
ATOM   3814 HD11 ILE   247      46.921  17.989  33.744  1.00  0.00           H  
ATOM   3815 HD12 ILE   247      47.394  17.045  35.177  1.00  0.00           H  
ATOM   3816 HD13 ILE   247      48.558  17.300  33.855  1.00  0.00           H  
ATOM   3817  C   ILE   247      46.266  16.795  29.677  1.00  0.00           C  
ATOM   3818  O   ILE   247      45.992  15.773  29.043  1.00  0.00           O  
ATOM   3819  N   TYR   248      46.733  17.917  29.128  1.00  0.00           N  
ATOM   3820  H   TYR   248      46.809  18.720  29.735  1.00  0.00           H  
ATOM   3821  CA  TYR   248      47.098  18.074  27.725  1.00  0.00           C  
ATOM   3822  HA  TYR   248      46.607  17.314  27.116  1.00  0.00           H  
ATOM   3823  CB  TYR   248      46.646  19.465  27.237  1.00  0.00           C  
ATOM   3824  HB2 TYR   248      47.078  20.234  27.877  1.00  0.00           H  
ATOM   3825  HB3 TYR   248      47.042  19.568  26.227  1.00  0.00           H  
ATOM   3826  CG  TYR   248      45.139  19.621  27.207  1.00  0.00           C  
ATOM   3827  CD1 TYR   248      44.416  19.197  26.075  1.00  0.00           C  
ATOM   3828  HD1 TYR   248      44.944  18.818  25.200  1.00  0.00           H  
ATOM   3829  CE1 TYR   248      43.012  19.262  26.075  1.00  0.00           C  
ATOM   3830  HE1 TYR   248      42.458  18.990  25.177  1.00  0.00           H  
ATOM   3831  CZ  TYR   248      42.325  19.723  27.214  1.00  0.00           C  
ATOM   3832  OH  TYR   248      40.961  19.672  27.244  1.00  0.00           O  
ATOM   3833  HH  TYR   248      40.582  19.306  26.442  1.00  0.00           H  
ATOM   3834  CE2 TYR   248      43.046  20.186  28.330  1.00  0.00           C  
ATOM   3835  HE2 TYR   248      42.518  20.578  29.199  1.00  0.00           H  
ATOM   3836  CD2 TYR   248      44.452  20.141  28.323  1.00  0.00           C  
ATOM   3837  HD2 TYR   248      45.013  20.508  29.182  1.00  0.00           H  
ATOM   3838  C   TYR   248      48.623  17.888  27.616  1.00  0.00           C  
ATOM   3839  O   TYR   248      49.383  18.748  28.070  1.00  0.00           O  
ATOM   3840  N   GLU   249      49.048  16.740  27.070  1.00  0.00           N  
ATOM   3841  H   GLU   249      48.337  16.087  26.773  1.00  0.00           H  
ATOM   3842  CA  GLU   249      50.452  16.339  26.949  1.00  0.00           C  
ATOM   3843  HA  GLU   249      50.978  16.475  27.894  1.00  0.00           H  
ATOM   3844  CB  GLU   249      50.499  14.837  26.569  1.00  0.00           C  
ATOM   3845  HB2 GLU   249      49.865  14.323  27.291  1.00  0.00           H  
ATOM   3846  HB3 GLU   249      50.053  14.762  25.577  1.00  0.00           H  
ATOM   3847  CG  GLU   249      51.899  14.181  26.555  1.00  0.00           C  
ATOM   3848  HG2 GLU   249      51.792  13.183  26.128  1.00  0.00           H  
ATOM   3849  HG3 GLU   249      52.537  14.785  25.909  1.00  0.00           H  
ATOM   3850  CD  GLU   249      52.532  14.076  27.940  1.00  0.00           C  
ATOM   3851  OE1 GLU   249      52.456  12.983  28.535  1.00  0.00           O  
ATOM   3852  OE2 GLU   249      53.096  15.082  28.412  1.00  0.00           O  
ATOM   3853  C   GLU   249      51.188  17.222  25.935  1.00  0.00           C  
ATOM   3854  O   GLU   249      50.797  17.284  24.767  1.00  0.00           O  
ATOM   3855  N   GLY   250      52.237  17.883  26.413  1.00  0.00           N  
ATOM   3856  H   GLY   250      52.417  17.783  27.402  1.00  0.00           H  
ATOM   3857  CA  GLY   250      53.127  18.723  25.633  1.00  0.00           C  
ATOM   3858  HA2 GLY   250      54.106  18.725  26.113  1.00  0.00           H  
ATOM   3859  HA3 GLY   250      53.214  18.297  24.633  1.00  0.00           H  
ATOM   3860  C   GLY   250      52.625  20.162  25.519  1.00  0.00           C  
ATOM   3861  O   GLY   250      53.384  21.012  25.062  1.00  0.00           O  
ATOM   3862  N   ALA   251      51.386  20.447  25.935  1.00  0.00           N  
ATOM   3863  H   ALA   251      50.835  19.693  26.319  1.00  0.00           H  
ATOM   3864  CA  ALA   251      50.774  21.763  25.825  1.00  0.00           C  
ATOM   3865  HA  ALA   251      50.991  22.188  24.845  1.00  0.00           H  
ATOM   3866  CB  ALA   251      49.255  21.607  25.966  1.00  0.00           C  
ATOM   3867  HB1 ALA   251      49.022  21.190  26.946  1.00  0.00           H  
ATOM   3868  HB2 ALA   251      48.778  22.581  25.863  1.00  0.00           H  
ATOM   3869  HB3 ALA   251      48.884  20.938  25.189  1.00  0.00           H  
ATOM   3870  C   ALA   251      51.313  22.742  26.882  1.00  0.00           C  
ATOM   3871  O   ALA   251      51.671  22.318  27.987  1.00  0.00           O  
ATOM   3872  N   TYR   252      51.350  24.029  26.518  1.00  0.00           N  
ATOM   3873  H   TYR   252      51.085  24.238  25.566  1.00  0.00           H  
ATOM   3874  CA  TYR   252      51.865  25.119  27.352  1.00  0.00           C  
ATOM   3875  HA  TYR   252      52.541  24.736  28.117  1.00  0.00           H  
ATOM   3876  CB  TYR   252      52.651  26.100  26.441  1.00  0.00           C  
ATOM   3877  HB2 TYR   252      51.928  26.376  25.674  1.00  0.00           H  
ATOM   3878  HB3 TYR   252      52.864  26.965  27.069  1.00  0.00           H  
ATOM   3879  CG  TYR   252      53.944  25.624  25.774  1.00  0.00           C  
ATOM   3880  CD1 TYR   252      54.488  24.340  25.995  1.00  0.00           C  
ATOM   3881  HD1 TYR   252      53.974  23.653  26.668  1.00  0.00           H  
ATOM   3882  CE1 TYR   252      55.679  23.943  25.359  1.00  0.00           C  
ATOM   3883  HE1 TYR   252      56.081  22.944  25.532  1.00  0.00           H  
ATOM   3884  CZ  TYR   252      56.350  24.831  24.500  1.00  0.00           C  
ATOM   3885  OH  TYR   252      57.504  24.442  23.884  1.00  0.00           O  
ATOM   3886  HH  TYR   252      57.765  23.545  24.108  1.00  0.00           H  
ATOM   3887  CE2 TYR   252      55.825  26.119  24.283  1.00  0.00           C  
ATOM   3888  HE2 TYR   252      56.343  26.813  23.621  1.00  0.00           H  
ATOM   3889  CD2 TYR   252      54.632  26.511  24.920  1.00  0.00           C  
ATOM   3890  HD2 TYR   252      54.230  27.510  24.756  1.00  0.00           H  
ATOM   3891  C   TYR   252      50.736  25.790  28.175  1.00  0.00           C  
ATOM   3892  O   TYR   252      49.749  25.131  28.503  1.00  0.00           O  
ATOM   3893  N   HID   253      50.928  27.059  28.572  1.00  0.00           N  
ATOM   3894  H   HID   253      51.767  27.511  28.238  1.00  0.00           H  
ATOM   3895  CA  HID   253      50.104  27.763  29.560  1.00  0.00           C  
ATOM   3896  HA  HID   253      49.895  27.108  30.406  1.00  0.00           H  
ATOM   3897  CB  HID   253      50.849  29.014  30.076  1.00  0.00           C  
ATOM   3898  HB2 HID   253      51.877  28.760  30.335  1.00  0.00           H  
ATOM   3899  HB3 HID   253      50.849  29.778  29.299  1.00  0.00           H  
ATOM   3900  CG  HID   253      50.238  29.646  31.303  1.00  0.00           C  
ATOM   3901  ND1 HID   253      49.988  28.928  32.457  1.00  0.00           N  
ATOM   3902  HD1 HID   253      50.183  27.947  32.602  1.00  0.00           H  
ATOM   3903  CE1 HID   253      49.445  29.756  33.344  1.00  0.00           C  
ATOM   3904  HE1 HID   253      49.171  29.323  34.306  1.00  0.00           H  
ATOM   3905  NE2 HID   253      49.332  30.997  32.882  1.00  0.00           N  
ATOM   3906  CD2 HID   253      49.810  30.926  31.571  1.00  0.00           C  
ATOM   3907  HD2 HID   253      49.800  31.813  30.939  1.00  0.00           H  
ATOM   3908  C   HID   253      48.673  28.091  29.087  1.00  0.00           C  
ATOM   3909  O   HID   253      47.716  27.690  29.752  1.00  0.00           O  
ATOM   3910  N   VAL   254      48.530  28.825  27.972  1.00  0.00           N  
ATOM   3911  H   VAL   254      49.361  29.070  27.454  1.00  0.00           H  
ATOM   3912  CA  VAL   254      47.246  29.385  27.534  1.00  0.00           C  
ATOM   3913  HA  VAL   254      46.611  29.560  28.402  1.00  0.00           H  
ATOM   3914  CB  VAL   254      47.413  30.724  26.762  1.00  0.00           C  
ATOM   3915  HB  VAL   254      47.789  30.512  25.761  1.00  0.00           H  
ATOM   3916  CG1 VAL   254      46.063  31.457  26.659  1.00  0.00           C  
ATOM   3917 HG11 VAL   254      45.687  31.669  27.660  1.00  0.00           H  
ATOM   3918 HG12 VAL   254      46.198  32.392  26.116  1.00  0.00           H  
ATOM   3919 HG13 VAL   254      45.348  30.828  26.128  1.00  0.00           H  
ATOM   3920  CG2 VAL   254      48.425  31.669  27.443  1.00  0.00           C  
ATOM   3921 HG21 VAL   254      49.400  31.183  27.492  1.00  0.00           H  
ATOM   3922 HG22 VAL   254      48.507  32.590  26.867  1.00  0.00           H  
ATOM   3923 HG23 VAL   254      48.084  31.901  28.452  1.00  0.00           H  
ATOM   3924  C   VAL   254      46.486  28.314  26.710  1.00  0.00           C  
ATOM   3925  O   VAL   254      46.499  28.349  25.483  1.00  0.00           O  
ATOM   3926  N   LEU   255      45.878  27.334  27.400  1.00  0.00           N  
ATOM   3927  H   LEU   255      45.936  27.410  28.406  1.00  0.00           H  
ATOM   3928  CA  LEU   255      45.214  26.148  26.826  1.00  0.00           C  
ATOM   3929  HA  LEU   255      45.911  25.594  26.197  1.00  0.00           H  
ATOM   3930  CB  LEU   255      44.732  25.222  27.960  1.00  0.00           C  
ATOM   3931  HB2 LEU   255      44.169  25.905  28.596  1.00  0.00           H  
ATOM   3932  HB3 LEU   255      44.062  24.458  27.564  1.00  0.00           H  
ATOM   3933  CG  LEU   255      45.845  24.549  28.789  1.00  0.00           C  
ATOM   3934  HG  LEU   255      46.598  25.294  29.045  1.00  0.00           H  
ATOM   3935  CD1 LEU   255      45.262  23.943  30.081  1.00  0.00           C  
ATOM   3936 HD11 LEU   255      44.510  23.196  29.826  1.00  0.00           H  
ATOM   3937 HD12 LEU   255      46.061  23.472  30.655  1.00  0.00           H  
ATOM   3938 HD13 LEU   255      44.803  24.731  30.678  1.00  0.00           H  
ATOM   3939  CD2 LEU   255      46.622  23.500  27.968  1.00  0.00           C  
ATOM   3940 HD21 LEU   255      47.084  23.981  27.106  1.00  0.00           H  
ATOM   3941 HD22 LEU   255      47.396  23.051  28.591  1.00  0.00           H  
ATOM   3942 HD23 LEU   255      45.936  22.724  27.626  1.00  0.00           H  
ATOM   3943  C   LEU   255      44.036  26.466  25.888  1.00  0.00           C  
ATOM   3944  O   LEU   255      43.774  25.702  24.963  1.00  0.00           O  
ATOM   3945  N   HIE   256      43.348  27.589  26.117  1.00  0.00           N  
ATOM   3946  H   HIE   256      43.510  28.090  26.978  1.00  0.00           H  
ATOM   3947  CA  HIE   256      42.288  28.063  25.227  1.00  0.00           C  
ATOM   3948  HA  HIE   256      41.749  27.218  24.798  1.00  0.00           H  
ATOM   3949  CB  HIE   256      41.289  28.931  26.030  1.00  0.00           C  
ATOM   3950  HB2 HIE   256      40.364  29.068  25.470  1.00  0.00           H  
ATOM   3951  HB3 HIE   256      41.076  28.397  26.957  1.00  0.00           H  
ATOM   3952  CG  HIE   256      41.765  30.313  26.425  1.00  0.00           C  
ATOM   3953  ND1 HIE   256      42.250  30.639  27.682  1.00  0.00           N  
ATOM   3954  CE1 HIE   256      42.548  31.944  27.673  1.00  0.00           C  
ATOM   3955  HE1 HIE   256      42.942  32.356  28.602  1.00  0.00           H  
ATOM   3956  NE2 HIE   256      42.302  32.517  26.499  1.00  0.00           N  
ATOM   3957  HE2 HIE   256      42.437  33.470  26.194  1.00  0.00           H  
ATOM   3958  CD2 HIE   256      41.788  31.490  25.709  1.00  0.00           C  
ATOM   3959  HD2 HIE   256      41.478  31.693  24.684  1.00  0.00           H  
ATOM   3960  C   HIE   256      42.843  28.806  23.995  1.00  0.00           C  
ATOM   3961  O   HIE   256      42.057  29.202  23.135  1.00  0.00           O  
ATOM   3962  N   LYS   257      44.164  29.011  23.939  1.00  0.00           N  
ATOM   3963  H   LYS   257      44.686  28.706  24.749  1.00  0.00           H  
ATOM   3964  CA  LYS   257      44.868  29.752  22.904  1.00  0.00           C  
ATOM   3965  HA  LYS   257      44.256  29.829  22.006  1.00  0.00           H  
ATOM   3966  CB  LYS   257      45.169  31.181  23.422  1.00  0.00           C  
ATOM   3967  HB2 LYS   257      44.471  31.362  24.239  1.00  0.00           H  
ATOM   3968  HB3 LYS   257      46.186  31.155  23.813  1.00  0.00           H  
ATOM   3969  CG  LYS   257      45.047  32.312  22.381  1.00  0.00           C  
ATOM   3970  HG2 LYS   257      45.904  32.969  22.532  1.00  0.00           H  
ATOM   3971  HG3 LYS   257      45.118  31.842  21.400  1.00  0.00           H  
ATOM   3972  CD  LYS   257      43.742  33.139  22.463  1.00  0.00           C  
ATOM   3973  HD2 LYS   257      43.552  33.295  23.525  1.00  0.00           H  
ATOM   3974  HD3 LYS   257      43.963  34.095  21.990  1.00  0.00           H  
ATOM   3975  CE  LYS   257      42.494  32.514  21.803  1.00  0.00           C  
ATOM   3976  HE2 LYS   257      42.552  31.434  21.942  1.00  0.00           H  
ATOM   3977  HE3 LYS   257      41.617  32.900  22.322  1.00  0.00           H  
ATOM   3978  NZ  LYS   257      42.388  32.819  20.365  1.00  0.00           N  
ATOM   3979  HZ1 LYS   257      43.201  32.460  19.884  1.00  0.00           H  
ATOM   3980  HZ2 LYS   257      41.557  32.385  19.989  1.00  0.00           H  
ATOM   3981  HZ3 LYS   257      42.334  33.819  20.236  1.00  0.00           H  
ATOM   3982  C   LYS   257      46.095  28.939  22.430  1.00  0.00           C  
ATOM   3983  O   LYS   257      47.124  29.518  22.084  1.00  0.00           O  
ATOM   3984  N   GLU   258      45.961  27.604  22.451  1.00  0.00           N  
ATOM   3985  H   GLU   258      45.077  27.284  22.821  1.00  0.00           H  
ATOM   3986  CA  GLU   258      46.985  26.605  22.139  1.00  0.00           C  
ATOM   3987  HA  GLU   258      47.984  27.040  22.175  1.00  0.00           H  
ATOM   3988  CB  GLU   258      46.893  25.488  23.208  1.00  0.00           C  
ATOM   3989  HB2 GLU   258      46.071  25.752  23.873  1.00  0.00           H  
ATOM   3990  HB3 GLU   258      46.651  24.564  22.682  1.00  0.00           H  
ATOM   3991  CG  GLU   258      48.180  25.285  24.037  1.00  0.00           C  
ATOM   3992  HG2 GLU   258      48.513  26.242  24.438  1.00  0.00           H  
ATOM   3993  HG3 GLU   258      47.887  24.630  24.858  1.00  0.00           H  
ATOM   3994  CD  GLU   258      49.315  24.641  23.255  1.00  0.00           C  
ATOM   3995  OE1 GLU   258      50.492  24.851  23.613  1.00  0.00           O  
ATOM   3996  OE2 GLU   258      49.018  23.876  22.312  1.00  0.00           O  
ATOM   3997  C   GLU   258      46.844  26.153  20.675  1.00  0.00           C  
ATOM   3998  O   GLU   258      46.211  26.849  19.871  1.00  0.00           O  
ATOM   3999  N   LEU   259      47.439  25.008  20.314  1.00  0.00           N  
ATOM   4000  H   LEU   259      48.113  24.600  20.947  1.00  0.00           H  
ATOM   4001  CA  LEU   259      47.202  24.341  19.024  1.00  0.00           C  
ATOM   4002  HA  LEU   259      47.476  25.000  18.201  1.00  0.00           H  
ATOM   4003  CB  LEU   259      48.065  23.062  18.940  1.00  0.00           C  
ATOM   4004  HB2 LEU   259      47.837  22.574  19.888  1.00  0.00           H  
ATOM   4005  HB3 LEU   259      47.756  22.417  18.117  1.00  0.00           H  
ATOM   4006  CG  LEU   259      49.586  23.322  18.848  1.00  0.00           C  
ATOM   4007  HG  LEU   259      49.884  23.954  19.685  1.00  0.00           H  
ATOM   4008  CD1 LEU   259      50.379  22.000  18.896  1.00  0.00           C  
ATOM   4009 HD11 LEU   259      50.083  21.367  18.060  1.00  0.00           H  
ATOM   4010 HD12 LEU   259      51.446  22.213  18.830  1.00  0.00           H  
ATOM   4011 HD13 LEU   259      50.170  21.484  19.833  1.00  0.00           H  
ATOM   4012  CD2 LEU   259      49.978  24.178  17.625  1.00  0.00           C  
ATOM   4013 HD21 LEU   259      49.480  25.145  17.684  1.00  0.00           H  
ATOM   4014 HD22 LEU   259      51.058  24.325  17.616  1.00  0.00           H  
ATOM   4015 HD23 LEU   259      49.674  23.667  16.711  1.00  0.00           H  
ATOM   4016  C   LEU   259      45.693  24.012  18.868  1.00  0.00           C  
ATOM   4017  O   LEU   259      45.025  23.795  19.891  1.00  0.00           O  
ATOM   4018  N   PRO   260      45.160  24.013  17.620  1.00  0.00           N  
ATOM   4019  CD  PRO   260      45.855  24.338  16.370  1.00  0.00           C  
ATOM   4020  HD2 PRO   260      46.515  23.508  16.115  1.00  0.00           H  
ATOM   4021  HD3 PRO   260      46.449  25.238  16.528  1.00  0.00           H  
ATOM   4022  CG  PRO   260      44.748  24.544  15.342  1.00  0.00           C  
ATOM   4023  HG2 PRO   260      45.088  24.268  14.344  1.00  0.00           H  
ATOM   4024  HG3 PRO   260      44.411  25.580  15.337  1.00  0.00           H  
ATOM   4025  CB  PRO   260      43.647  23.618  15.828  1.00  0.00           C  
ATOM   4026  HB2 PRO   260      43.779  22.588  15.497  1.00  0.00           H  
ATOM   4027  HB3 PRO   260      42.675  23.983  15.498  1.00  0.00           H  
ATOM   4028  CA  PRO   260      43.741  23.690  17.361  1.00  0.00           C  
ATOM   4029  HA  PRO   260      43.157  24.538  17.718  1.00  0.00           H  
ATOM   4030  C   PRO   260      43.233  22.398  18.033  1.00  0.00           C  
ATOM   4031  O   PRO   260      42.147  22.415  18.613  1.00  0.00           O  
ATOM   4032  N   GLU   261      44.053  21.337  18.004  1.00  0.00           N  
ATOM   4033  H   GLU   261      44.867  21.445  17.416  1.00  0.00           H  
ATOM   4034  CA  GLU   261      43.833  20.047  18.649  1.00  0.00           C  
ATOM   4035  HA  GLU   261      42.935  19.581  18.244  1.00  0.00           H  
ATOM   4036  CB  GLU   261      45.035  19.102  18.403  1.00  0.00           C  
ATOM   4037  HB2 GLU   261      45.918  19.644  18.743  1.00  0.00           H  
ATOM   4038  HB3 GLU   261      44.872  18.236  19.045  1.00  0.00           H  
ATOM   4039  CG  GLU   261      45.250  18.629  16.942  1.00  0.00           C  
ATOM   4040  HG2 GLU   261      45.957  17.801  16.996  1.00  0.00           H  
ATOM   4041  HG3 GLU   261      44.281  18.256  16.610  1.00  0.00           H  
ATOM   4042  CD  GLU   261      45.762  19.673  15.949  1.00  0.00           C  
ATOM   4043  OE1 GLU   261      46.153  20.776  16.379  1.00  0.00           O  
ATOM   4044  OE2 GLU   261      45.768  19.362  14.741  1.00  0.00           O  
ATOM   4045  C   GLU   261      43.535  20.161  20.168  1.00  0.00           C  
ATOM   4046  O   GLU   261      42.584  19.536  20.641  1.00  0.00           O  
ATOM   4047  N   VAL   262      44.325  20.965  20.899  1.00  0.00           N  
ATOM   4048  H   VAL   262      45.145  21.338  20.443  1.00  0.00           H  
ATOM   4049  CA  VAL   262      44.131  21.252  22.328  1.00  0.00           C  
ATOM   4050  HA  VAL   262      43.843  20.373  22.905  1.00  0.00           H  
ATOM   4051  CB  VAL   262      45.404  21.866  22.963  1.00  0.00           C  
ATOM   4052  HB  VAL   262      45.752  22.633  22.271  1.00  0.00           H  
ATOM   4053  CG1 VAL   262      45.221  22.483  24.364  1.00  0.00           C  
ATOM   4054 HG11 VAL   262      44.874  21.716  25.057  1.00  0.00           H  
ATOM   4055 HG12 VAL   262      46.173  22.882  24.713  1.00  0.00           H  
ATOM   4056 HG13 VAL   262      44.487  23.286  24.315  1.00  0.00           H  
ATOM   4057  CG2 VAL   262      46.535  20.829  23.010  1.00  0.00           C  
ATOM   4058 HG21 VAL   262      46.769  20.499  21.998  1.00  0.00           H  
ATOM   4059 HG22 VAL   262      47.421  21.277  23.459  1.00  0.00           H  
ATOM   4060 HG23 VAL   262      46.220  19.973  23.607  1.00  0.00           H  
ATOM   4061  C   VAL   262      42.893  22.161  22.531  1.00  0.00           C  
ATOM   4062  O   VAL   262      42.004  21.804  23.303  1.00  0.00           O  
ATOM   4063  N   THR   263      42.818  23.273  21.787  1.00  0.00           N  
ATOM   4064  H   THR   263      43.567  23.425  21.127  1.00  0.00           H  
ATOM   4065  CA  THR   263      41.776  24.303  21.909  1.00  0.00           C  
ATOM   4066  HA  THR   263      41.714  24.683  22.929  1.00  0.00           H  
ATOM   4067  CB  THR   263      42.066  25.492  20.953  1.00  0.00           C  
ATOM   4068  HB  THR   263      42.022  25.096  19.938  1.00  0.00           H  
ATOM   4069  CG2 THR   263      41.097  26.677  21.083  1.00  0.00           C  
ATOM   4070 HG21 THR   263      41.141  27.073  22.098  1.00  0.00           H  
ATOM   4071 HG22 THR   263      41.380  27.457  20.376  1.00  0.00           H  
ATOM   4072 HG23 THR   263      40.082  26.342  20.868  1.00  0.00           H  
ATOM   4073  OG1 THR   263      43.383  25.976  21.175  1.00  0.00           O  
ATOM   4074  HG1 THR   263      43.558  26.710  20.582  1.00  0.00           H  
ATOM   4075  C   THR   263      40.342  23.775  21.642  1.00  0.00           C  
ATOM   4076  O   THR   263      39.436  24.066  22.424  1.00  0.00           O  
ATOM   4077  N   ASN   264      40.153  22.969  20.583  1.00  0.00           N  
ATOM   4078  H   ASN   264      40.941  22.788  19.978  1.00  0.00           H  
ATOM   4079  CA  ASN   264      38.847  22.389  20.222  1.00  0.00           C  
ATOM   4080  HA  ASN   264      38.092  23.174  20.200  1.00  0.00           H  
ATOM   4081  CB  ASN   264      38.907  21.720  18.826  1.00  0.00           C  
ATOM   4082  HB2 ASN   264      39.798  21.092  18.828  1.00  0.00           H  
ATOM   4083  HB3 ASN   264      38.023  21.094  18.703  1.00  0.00           H  
ATOM   4084  CG  ASN   264      38.992  22.687  17.639  1.00  0.00           C  
ATOM   4085  OD1 ASN   264      38.716  23.878  17.754  1.00  0.00           O  
ATOM   4086  ND2 ASN   264      39.348  22.179  16.465  1.00  0.00           N  
ATOM   4087 HD21 ASN   264      39.416  22.781  15.657  1.00  0.00           H  
ATOM   4088 HD22 ASN   264      39.549  21.192  16.385  1.00  0.00           H  
ATOM   4089  C   ASN   264      38.371  21.374  21.274  1.00  0.00           C  
ATOM   4090  O   ASN   264      37.174  21.323  21.562  1.00  0.00           O  
ATOM   4091  N   SER   265      39.313  20.613  21.854  1.00  0.00           N  
ATOM   4092  H   SER   265      40.227  20.600  21.425  1.00  0.00           H  
ATOM   4093  CA  SER   265      39.058  19.701  22.967  1.00  0.00           C  
ATOM   4094  HA  SER   265      38.177  19.093  22.761  1.00  0.00           H  
ATOM   4095  CB  SER   265      40.273  18.760  23.161  1.00  0.00           C  
ATOM   4096  HB2 SER   265      40.534  18.362  22.180  1.00  0.00           H  
ATOM   4097  HB3 SER   265      41.096  19.368  23.537  1.00  0.00           H  
ATOM   4098  OG  SER   265      40.030  17.682  24.061  1.00  0.00           O  
ATOM   4099  HG  SER   265      40.820  17.141  24.134  1.00  0.00           H  
ATOM   4100  C   SER   265      38.658  20.499  24.220  1.00  0.00           C  
ATOM   4101  O   SER   265      37.583  20.243  24.749  1.00  0.00           O  
ATOM   4102  N   VAL   266      39.446  21.516  24.602  1.00  0.00           N  
ATOM   4103  H   VAL   266      40.336  21.601  24.133  1.00  0.00           H  
ATOM   4104  CA  VAL   266      39.157  22.426  25.715  1.00  0.00           C  
ATOM   4105  HA  VAL   266      39.082  21.930  26.683  1.00  0.00           H  
ATOM   4106  CB  VAL   266      40.230  23.561  25.816  1.00  0.00           C  
ATOM   4107  HB  VAL   266      40.469  23.828  24.787  1.00  0.00           H  
ATOM   4108  CG1 VAL   266      39.839  24.834  26.602  1.00  0.00           C  
ATOM   4109 HG11 VAL   266      39.600  24.567  27.631  1.00  0.00           H  
ATOM   4110 HG12 VAL   266      40.672  25.537  26.594  1.00  0.00           H  
ATOM   4111 HG13 VAL   266      38.969  25.296  26.136  1.00  0.00           H  
ATOM   4112  CG2 VAL   266      41.551  23.017  26.380  1.00  0.00           C  
ATOM   4113 HG21 VAL   266      41.931  22.233  25.725  1.00  0.00           H  
ATOM   4114 HG22 VAL   266      42.281  23.824  26.441  1.00  0.00           H  
ATOM   4115 HG23 VAL   266      41.380  22.606  27.375  1.00  0.00           H  
ATOM   4116  C   VAL   266      37.726  23.031  25.668  1.00  0.00           C  
ATOM   4117  O   VAL   266      37.009  22.946  26.665  1.00  0.00           O  
ATOM   4118  N   PHE   267      37.314  23.556  24.502  1.00  0.00           N  
ATOM   4119  H   PHE   267      38.020  23.684  23.791  1.00  0.00           H  
ATOM   4120  CA  PHE   267      35.964  24.084  24.248  1.00  0.00           C  
ATOM   4121  HA  PHE   267      35.712  24.832  24.999  1.00  0.00           H  
ATOM   4122  CB  PHE   267      35.898  24.744  22.851  1.00  0.00           C  
ATOM   4123  HB2 PHE   267      36.448  24.192  22.089  1.00  0.00           H  
ATOM   4124  HB3 PHE   267      34.838  24.753  22.599  1.00  0.00           H  
ATOM   4125  CG  PHE   267      36.378  26.190  22.774  1.00  0.00           C  
ATOM   4126  CD1 PHE   267      37.622  26.586  23.314  1.00  0.00           C  
ATOM   4127  HD1 PHE   267      38.235  25.859  23.847  1.00  0.00           H  
ATOM   4128  CE1 PHE   267      38.064  27.893  23.168  1.00  0.00           C  
ATOM   4129  HE1 PHE   267      39.019  28.193  23.600  1.00  0.00           H  
ATOM   4130  CZ  PHE   267      37.296  28.816  22.475  1.00  0.00           C  
ATOM   4131  HZ  PHE   267      37.651  29.841  22.372  1.00  0.00           H  
ATOM   4132  CE2 PHE   267      36.082  28.441  21.914  1.00  0.00           C  
ATOM   4133  HE2 PHE   267      35.490  29.173  21.366  1.00  0.00           H  
ATOM   4134  CD2 PHE   267      35.622  27.138  22.050  1.00  0.00           C  
ATOM   4135  HD2 PHE   267      34.675  26.844  21.597  1.00  0.00           H  
ATOM   4136  C   PHE   267      34.866  23.036  24.461  1.00  0.00           C  
ATOM   4137  O   PHE   267      33.958  23.266  25.258  1.00  0.00           O  
ATOM   4138  N   HID   268      35.002  21.877  23.804  1.00  0.00           N  
ATOM   4139  H   HID   268      35.741  21.812  23.118  1.00  0.00           H  
ATOM   4140  CA  HID   268      34.103  20.732  23.966  1.00  0.00           C  
ATOM   4141  HA  HID   268      33.083  21.008  23.698  1.00  0.00           H  
ATOM   4142  CB  HID   268      34.565  19.586  23.036  1.00  0.00           C  
ATOM   4143  HB2 HID   268      34.627  19.931  22.004  1.00  0.00           H  
ATOM   4144  HB3 HID   268      35.552  19.267  23.372  1.00  0.00           H  
ATOM   4145  CG  HID   268      33.691  18.350  23.027  1.00  0.00           C  
ATOM   4146  ND1 HID   268      33.864  17.271  23.886  1.00  0.00           N  
ATOM   4147  HD1 HID   268      34.567  17.184  24.606  1.00  0.00           H  
ATOM   4148  CE1 HID   268      32.932  16.367  23.589  1.00  0.00           C  
ATOM   4149  HE1 HID   268      32.932  15.461  24.195  1.00  0.00           H  
ATOM   4150  NE2 HID   268      32.150  16.742  22.581  1.00  0.00           N  
ATOM   4151  CD2 HID   268      32.631  18.002  22.218  1.00  0.00           C  
ATOM   4152  HD2 HID   268      32.164  18.548  21.398  1.00  0.00           H  
ATOM   4153  C   HID   268      34.014  20.250  25.426  1.00  0.00           C  
ATOM   4154  O   HID   268      32.912  20.005  25.915  1.00  0.00           O  
ATOM   4155  N   GLU   269      35.158  20.159  26.117  1.00  0.00           N  
ATOM   4156  H   GLU   269      36.029  20.230  25.611  1.00  0.00           H  
ATOM   4157  CA  GLU   269      35.198  19.694  27.495  1.00  0.00           C  
ATOM   4158  HA  GLU   269      34.491  18.872  27.608  1.00  0.00           H  
ATOM   4159  CB  GLU   269      36.594  19.201  27.912  1.00  0.00           C  
ATOM   4160  HB2 GLU   269      37.273  20.046  27.804  1.00  0.00           H  
ATOM   4161  HB3 GLU   269      36.529  18.920  28.963  1.00  0.00           H  
ATOM   4162  CG  GLU   269      37.129  18.001  27.090  1.00  0.00           C  
ATOM   4163  HG2 GLU   269      37.349  18.405  26.102  1.00  0.00           H  
ATOM   4164  HG3 GLU   269      38.055  17.671  27.562  1.00  0.00           H  
ATOM   4165  CD  GLU   269      36.177  16.813  26.953  1.00  0.00           C  
ATOM   4166  OE1 GLU   269      36.121  15.992  27.890  1.00  0.00           O  
ATOM   4167  OE2 GLU   269      35.519  16.708  25.896  1.00  0.00           O  
ATOM   4168  C   GLU   269      34.527  20.650  28.501  1.00  0.00           C  
ATOM   4169  O   GLU   269      33.814  20.175  29.389  1.00  0.00           O  
ATOM   4170  N   ILE   270      34.674  21.967  28.303  1.00  0.00           N  
ATOM   4171  H   ILE   270      35.404  22.268  27.673  1.00  0.00           H  
ATOM   4172  CA  ILE   270      33.917  22.991  29.032  1.00  0.00           C  
ATOM   4173  HA  ILE   270      33.883  22.795  30.104  1.00  0.00           H  
ATOM   4174  CB  ILE   270      34.508  24.415  28.781  1.00  0.00           C  
ATOM   4175  HB  ILE   270      34.662  24.504  27.706  1.00  0.00           H  
ATOM   4176  CG2 ILE   270      33.625  25.587  29.274  1.00  0.00           C  
ATOM   4177 HG21 ILE   270      33.471  25.498  30.350  1.00  0.00           H  
ATOM   4178 HG22 ILE   270      34.120  26.532  29.055  1.00  0.00           H  
ATOM   4179 HG23 ILE   270      32.662  25.555  28.765  1.00  0.00           H  
ATOM   4180  CG1 ILE   270      35.919  24.505  29.414  1.00  0.00           C  
ATOM   4181 HG12 ILE   270      35.777  24.541  30.494  1.00  0.00           H  
ATOM   4182 HG13 ILE   270      36.442  23.586  29.147  1.00  0.00           H  
ATOM   4183  CD1 ILE   270      36.752  25.716  28.967  1.00  0.00           C  
ATOM   4184 HD11 ILE   270      36.230  26.635  29.234  1.00  0.00           H  
ATOM   4185 HD12 ILE   270      37.723  25.692  29.463  1.00  0.00           H  
ATOM   4186 HD13 ILE   270      36.895  25.680  27.887  1.00  0.00           H  
ATOM   4187  C   ILE   270      32.413  22.926  28.695  1.00  0.00           C  
ATOM   4188  O   ILE   270      31.589  22.943  29.611  1.00  0.00           O  
ATOM   4189  N   ASN   271      32.094  22.779  27.399  1.00  0.00           N  
ATOM   4190  H   ASN   271      32.859  22.877  26.747  1.00  0.00           H  
ATOM   4191  CA  ASN   271      30.741  22.611  26.863  1.00  0.00           C  
ATOM   4192  HA  ASN   271      30.131  23.480  27.109  1.00  0.00           H  
ATOM   4193  CB  ASN   271      30.796  22.465  25.321  1.00  0.00           C  
ATOM   4194  HB2 ASN   271      31.445  23.275  24.988  1.00  0.00           H  
ATOM   4195  HB3 ASN   271      31.245  21.508  25.055  1.00  0.00           H  
ATOM   4196  CG  ASN   271      29.452  22.590  24.605  1.00  0.00           C  
ATOM   4197  OD1 ASN   271      28.587  21.728  24.731  1.00  0.00           O  
ATOM   4198  ND2 ASN   271      29.284  23.627  23.793  1.00  0.00           N  
ATOM   4199 HD21 ASN   271      28.409  23.743  23.302  1.00  0.00           H  
ATOM   4200 HD22 ASN   271      30.032  24.294  23.670  1.00  0.00           H  
ATOM   4201  C   ASN   271      29.989  21.443  27.538  1.00  0.00           C  
ATOM   4202  O   ASN   271      28.917  21.682  28.092  1.00  0.00           O  
ATOM   4203  N   MET   272      30.578  20.233  27.544  1.00  0.00           N  
ATOM   4204  H   MET   272      31.419  20.136  26.994  1.00  0.00           H  
ATOM   4205  CA  MET   272      30.036  19.035  28.206  1.00  0.00           C  
ATOM   4206  HA  MET   272      29.038  18.828  27.820  1.00  0.00           H  
ATOM   4207  CB  MET   272      30.929  17.801  27.952  1.00  0.00           C  
ATOM   4208  HB2 MET   272      31.935  18.083  28.263  1.00  0.00           H  
ATOM   4209  HB3 MET   272      30.555  17.013  28.606  1.00  0.00           H  
ATOM   4210  CG  MET   272      30.966  17.288  26.502  1.00  0.00           C  
ATOM   4211  HG2 MET   272      31.358  18.103  25.894  1.00  0.00           H  
ATOM   4212  HG3 MET   272      31.668  16.453  26.486  1.00  0.00           H  
ATOM   4213  SD  MET   272      29.373  16.743  25.815  1.00  0.00           S  
ATOM   4214  CE  MET   272      28.945  18.202  24.821  1.00  0.00           C  
ATOM   4215  HE1 MET   272      29.717  18.370  24.070  1.00  0.00           H  
ATOM   4216  HE2 MET   272      27.988  18.037  24.326  1.00  0.00           H  
ATOM   4217  HE3 MET   272      28.873  19.075  25.469  1.00  0.00           H  
ATOM   4218  C   MET   272      29.821  19.254  29.720  1.00  0.00           C  
ATOM   4219  O   MET   272      28.704  19.052  30.194  1.00  0.00           O  
ATOM   4220  N   TRP   273      30.868  19.679  30.447  1.00  0.00           N  
ATOM   4221  H   TRP   273      31.733  19.841  29.952  1.00  0.00           H  
ATOM   4222  CA  TRP   273      30.873  19.786  31.915  1.00  0.00           C  
ATOM   4223  HA  TRP   273      30.560  18.845  32.368  1.00  0.00           H  
ATOM   4224  CB  TRP   273      32.301  20.108  32.388  1.00  0.00           C  
ATOM   4225  HB2 TRP   273      32.938  19.369  31.900  1.00  0.00           H  
ATOM   4226  HB3 TRP   273      32.636  21.109  32.119  1.00  0.00           H  
ATOM   4227  CG  TRP   273      32.526  19.962  33.858  1.00  0.00           C  
ATOM   4228  CD1 TRP   273      32.835  18.800  34.478  1.00  0.00           C  
ATOM   4229  HD1 TRP   273      33.000  17.923  33.852  1.00  0.00           H  
ATOM   4230  NE1 TRP   273      32.873  19.002  35.841  1.00  0.00           N  
ATOM   4231  HE1 TRP   273      33.074  18.262  36.499  1.00  0.00           H  
ATOM   4232  CE2 TRP   273      32.586  20.308  36.170  1.00  0.00           C  
ATOM   4233  CZ2 TRP   273      32.477  20.986  37.393  1.00  0.00           C  
ATOM   4234  HZ2 TRP   273      32.643  20.401  38.298  1.00  0.00           H  
ATOM   4235  CH2 TRP   273      32.166  22.356  37.388  1.00  0.00           C  
ATOM   4236  HH2 TRP   273      32.085  22.911  38.322  1.00  0.00           H  
ATOM   4237  CZ3 TRP   273      31.954  23.032  36.171  1.00  0.00           C  
ATOM   4238  HZ3 TRP   273      31.718  24.095  36.136  1.00  0.00           H  
ATOM   4239  CE3 TRP   273      32.045  22.333  34.950  1.00  0.00           C  
ATOM   4240  HE3 TRP   273      31.845  22.918  34.053  1.00  0.00           H  
ATOM   4241  CD2 TRP   273      32.365  20.955  34.916  1.00  0.00           C  
ATOM   4242  C   TRP   273      29.823  20.774  32.459  1.00  0.00           C  
ATOM   4243  O   TRP   273      29.093  20.425  33.392  1.00  0.00           O  
ATOM   4244  N   VAL   274      29.734  21.957  31.833  1.00  0.00           N  
ATOM   4245  H   VAL   274      30.435  22.163  31.136  1.00  0.00           H  
ATOM   4246  CA  VAL   274      28.748  22.989  32.151  1.00  0.00           C  
ATOM   4247  HA  VAL   274      28.630  23.140  33.224  1.00  0.00           H  
ATOM   4248  CB  VAL   274      29.129  24.350  31.495  1.00  0.00           C  
ATOM   4249  HB  VAL   274      29.344  24.141  30.447  1.00  0.00           H  
ATOM   4250  CG1 VAL   274      28.051  25.446  31.590  1.00  0.00           C  
ATOM   4251 HG11 VAL   274      27.837  25.655  32.638  1.00  0.00           H  
ATOM   4252 HG12 VAL   274      28.411  26.353  31.105  1.00  0.00           H  
ATOM   4253 HG13 VAL   274      27.142  25.105  31.094  1.00  0.00           H  
ATOM   4254  CG2 VAL   274      30.445  24.895  32.088  1.00  0.00           C  
ATOM   4255 HG21 VAL   274      31.249  24.181  31.907  1.00  0.00           H  
ATOM   4256 HG22 VAL   274      30.691  25.845  31.615  1.00  0.00           H  
ATOM   4257 HG23 VAL   274      30.327  25.043  33.161  1.00  0.00           H  
ATOM   4258  C   VAL   274      27.318  22.553  31.727  1.00  0.00           C  
ATOM   4259  O   VAL   274      26.375  22.772  32.490  1.00  0.00           O  
ATOM   4260  N   SER   275      27.163  21.903  30.560  1.00  0.00           N  
ATOM   4261  H   SER   275      27.973  21.780  29.969  1.00  0.00           H  
ATOM   4262  CA  SER   275      25.861  21.430  30.066  1.00  0.00           C  
ATOM   4263  HA  SER   275      25.138  22.243  30.112  1.00  0.00           H  
ATOM   4264  CB  SER   275      25.963  20.944  28.608  1.00  0.00           C  
ATOM   4265  HB2 SER   275      26.759  20.202  28.540  1.00  0.00           H  
ATOM   4266  HB3 SER   275      25.016  20.486  28.323  1.00  0.00           H  
ATOM   4267  OG  SER   275      26.246  22.021  27.737  1.00  0.00           O  
ATOM   4268  HG  SER   275      26.305  21.696  26.836  1.00  0.00           H  
ATOM   4269  C   SER   275      25.241  20.316  30.926  1.00  0.00           C  
ATOM   4270  O   SER   275      24.025  20.295  31.109  1.00  0.00           O  
ATOM   4271  N   GLN   276      26.078  19.414  31.450  1.00  0.00           N  
ATOM   4272  H   GLN   276      27.050  19.462  31.180  1.00  0.00           H  
ATOM   4273  CA  GLN   276      25.669  18.363  32.379  1.00  0.00           C  
ATOM   4274  HA  GLN   276      24.878  17.751  31.945  1.00  0.00           H  
ATOM   4275  CB  GLN   276      26.887  17.460  32.671  1.00  0.00           C  
ATOM   4276  HB2 GLN   276      27.722  18.124  32.893  1.00  0.00           H  
ATOM   4277  HB3 GLN   276      26.639  16.880  33.560  1.00  0.00           H  
ATOM   4278  CG  GLN   276      27.281  16.504  31.528  1.00  0.00           C  
ATOM   4279  HG2 GLN   276      26.560  15.687  31.488  1.00  0.00           H  
ATOM   4280  HG3 GLN   276      27.254  17.058  30.590  1.00  0.00           H  
ATOM   4281  CD  GLN   276      28.684  15.911  31.707  1.00  0.00           C  
ATOM   4282  OE1 GLN   276      29.374  16.157  32.697  1.00  0.00           O  
ATOM   4283  NE2 GLN   276      29.127  15.111  30.746  1.00  0.00           N  
ATOM   4284 HE21 GLN   276      30.046  14.697  30.821  1.00  0.00           H  
ATOM   4285 HE22 GLN   276      28.544  14.919  29.944  1.00  0.00           H  
ATOM   4286  C   GLN   276      25.139  18.910  33.718  1.00  0.00           C  
ATOM   4287  O   GLN   276      24.229  18.324  34.303  1.00  0.00           O  
ATOM   4288  N   ARG   277      25.744  20.010  34.180  1.00  0.00           N  
ATOM   4289  H   ARG   277      26.526  20.341  33.633  1.00  0.00           H  
ATOM   4290  CA  ARG   277      25.478  20.650  35.468  1.00  0.00           C  
ATOM   4291  HA  ARG   277      24.943  19.972  36.134  1.00  0.00           H  
ATOM   4292  CB  ARG   277      26.831  21.019  36.121  1.00  0.00           C  
ATOM   4293  HB2 ARG   277      27.439  21.557  35.393  1.00  0.00           H  
ATOM   4294  HB3 ARG   277      26.644  21.660  36.982  1.00  0.00           H  
ATOM   4295  CG  ARG   277      27.581  19.750  36.579  1.00  0.00           C  
ATOM   4296  HG2 ARG   277      27.047  19.369  37.450  1.00  0.00           H  
ATOM   4297  HG3 ARG   277      27.503  19.031  35.763  1.00  0.00           H  
ATOM   4298  CD  ARG   277      29.061  19.959  36.938  1.00  0.00           C  
ATOM   4299  HD2 ARG   277      29.562  20.477  36.120  1.00  0.00           H  
ATOM   4300  HD3 ARG   277      29.132  20.558  37.845  1.00  0.00           H  
ATOM   4301  NE  ARG   277      29.740  18.674  37.168  1.00  0.00           N  
ATOM   4302  HE  ARG   277      30.015  18.522  38.128  1.00  0.00           H  
ATOM   4303  CZ  ARG   277      30.031  17.732  36.264  1.00  0.00           C  
ATOM   4304  NH1 ARG   277      29.698  17.883  34.978  1.00  0.00           N  
ATOM   4305 HH11 ARG   277      29.219  18.720  34.679  1.00  0.00           H  
ATOM   4306 HH12 ARG   277      29.927  17.159  34.312  1.00  0.00           H  
ATOM   4307  NH2 ARG   277      30.648  16.628  36.681  1.00  0.00           N  
ATOM   4308 HH21 ARG   277      30.882  16.522  37.658  1.00  0.00           H  
ATOM   4309 HH22 ARG   277      30.879  15.901  36.019  1.00  0.00           H  
ATOM   4310  C   ARG   277      24.470  21.813  35.343  1.00  0.00           C  
ATOM   4311  O   ARG   277      24.327  22.592  36.286  1.00  0.00           O  
ATOM   4312  N   THR   278      23.740  21.877  34.224  1.00  0.00           N  
ATOM   4313  H   THR   278      24.038  21.274  33.470  1.00  0.00           H  
ATOM   4314  CA  THR   278      22.602  22.764  33.994  1.00  0.00           C  
ATOM   4315  HA  THR   278      22.295  23.208  34.941  1.00  0.00           H  
ATOM   4316  CB  THR   278      22.981  23.907  33.007  1.00  0.00           C  
ATOM   4317  HB  THR   278      22.060  24.397  32.692  1.00  0.00           H  
ATOM   4318  CG2 THR   278      23.921  24.942  33.637  1.00  0.00           C  
ATOM   4319 HG21 THR   278      24.843  24.452  33.952  1.00  0.00           H  
ATOM   4320 HG22 THR   278      24.153  25.716  32.905  1.00  0.00           H  
ATOM   4321 HG23 THR   278      23.437  25.394  34.502  1.00  0.00           H  
ATOM   4322  OG1 THR   278      23.647  23.412  31.860  1.00  0.00           O  
ATOM   4323  HG1 THR   278      23.865  24.142  31.276  1.00  0.00           H  
ATOM   4324  C   THR   278      21.410  21.937  33.446  1.00  0.00           C  
ATOM   4325  O   THR   278      21.575  20.757  33.123  1.00  0.00           O  
ATOM   4326  N   ALA   279      20.210  22.538  33.419  1.00  0.00           N  
ATOM   4327  H   ALA   279      20.181  23.496  33.735  1.00  0.00           H  
ATOM   4328  CA  ALA   279      18.954  21.902  33.011  1.00  0.00           C  
ATOM   4329  HA  ALA   279      19.146  21.001  32.428  1.00  0.00           H  
ATOM   4330  CB  ALA   279      18.156  21.514  34.267  1.00  0.00           C  
ATOM   4331  HB1 ALA   279      17.948  22.407  34.856  1.00  0.00           H  
ATOM   4332  HB2 ALA   279      17.216  21.047  33.971  1.00  0.00           H  
ATOM   4333  HB3 ALA   279      18.737  20.811  34.865  1.00  0.00           H  
ATOM   4334  C   ALA   279      18.143  22.858  32.115  1.00  0.00           C  
ATOM   4335  O   ALA   279      18.313  24.075  32.215  1.00  0.00           O  
ATOM   4336  N   NME   280      17.266  22.290  31.274  1.00  0.00           N  
ATOM   4337  H   NME   280      17.224  21.281  31.288  1.00  0.00           H  
ATOM   4338  CH3 NME   280      16.381  23.010  30.354  1.00  0.00           C  
ATOM   4339 HH31 NME   280      16.544  24.082  30.457  1.00  0.00           H  
ATOM   4340 HH32 NME   280      16.597  22.707  29.330  1.00  0.00           H  
ATOM   4341 HH33 NME   280      15.343  22.776  30.590  1.00  0.00           H  
TER    4342      NME   280 
ATOM   4342  O2  4CO   281      48.721  35.525  28.487  1.00  0.00           O  
ATOM   4343  C16 4CO   281      48.316  34.970  29.501  1.00  0.00           C  
ATOM   4344  N5  4CO   281      47.055  34.606  29.657  1.00  0.00           N  
ATOM   4345  H17 4CO   281      46.310  34.977  29.071  1.00  0.00           H  
ATOM   4346  H18 4CO   281      46.816  33.896  30.336  1.00  0.00           H  
ATOM   4347  C14 4CO   281      49.122  34.796  30.675  1.00  0.00           C  
ATOM   4348  C15 4CO   281      50.502  34.578  30.779  1.00  0.00           C  
ATOM   4349  N4  4CO   281      50.915  34.519  32.027  1.00  0.00           N  
ATOM   4350  H15 4CO   281      51.184  34.439  29.953  1.00  0.00           H  
ATOM   4351  C13 4CO   281      48.735  34.968  31.994  1.00  0.00           C  
ATOM   4352  H13 4CO   281      47.772  35.210  32.422  1.00  0.00           H  
ATOM   4353  N3  4CO   281      49.843  34.806  32.797  1.00  0.00           N  
ATOM   4354  C1  4CO   281      49.792  34.902  34.237  1.00  0.00           C  
ATOM   4355  O1  4CO   281      48.700  35.119  34.785  1.00  0.00           O  
ATOM   4356  N1  4CO   281      50.937  34.681  34.949  1.00  0.00           N  
ATOM   4357  C5  4CO   281      52.243  35.291  34.605  1.00  0.00           C  
ATOM   4358  C4  4CO   281      53.384  34.379  35.118  1.00  0.00           C  
ATOM   4359  H5  4CO   281      53.367  33.444  34.552  1.00  0.00           H  
ATOM   4360  H6  4CO   281      54.339  34.878  34.940  1.00  0.00           H  
ATOM   4361  H7  4CO   281      52.339  36.234  35.145  1.00  0.00           H  
ATOM   4362  H8  4CO   281      52.396  35.494  33.549  1.00  0.00           H  
ATOM   4363  C2  4CO   281      50.772  34.325  36.375  1.00  0.00           C  
ATOM   4364  H1  4CO   281      49.842  33.789  36.571  1.00  0.00           H  
ATOM   4365  H2  4CO   281      50.804  35.224  36.991  1.00  0.00           H  
ATOM   4366  C3  4CO   281      51.942  33.425  36.809  1.00  0.00           C  
ATOM   4367  H3  4CO   281      51.896  32.483  36.256  1.00  0.00           H  
ATOM   4368  H4  4CO   281      51.823  33.205  37.872  1.00  0.00           H  
ATOM   4369  N2  4CO   281      53.230  34.079  36.546  1.00  0.00           N  
ATOM   4370  C6  4CO   281      54.352  33.273  37.050  1.00  0.00           C  
ATOM   4371  H9  4CO   281      55.306  33.716  36.757  1.00  0.00           H  
ATOM   4372  H14 4CO   281      54.330  32.277  36.600  1.00  0.00           H  
ATOM   4373  C7  4CO   281      54.340  33.159  38.575  1.00  0.00           C  
ATOM   4374  C8  4CO   281      54.459  34.308  39.365  1.00  0.00           C  
ATOM   4375  H16 4CO   281      54.591  35.273  38.897  1.00  0.00           H  
ATOM   4376  C9  4CO   281      54.354  34.217  40.751  1.00  0.00           C  
ATOM   4377  H10 4CO   281      54.415  35.107  41.360  1.00  0.00           H  
ATOM   4378  C10 4CO   281      54.136  32.977  41.346  1.00  0.00           C  
ATOM   4379 Cl1  4CO   281      53.936  32.875  43.056  1.00  0.00          CL  
ATOM   4380  C11 4CO   281      54.050  31.823  40.569  1.00  0.00           C  
ATOM   4381  H11 4CO   281      53.866  30.866  41.036  1.00  0.00           H  
ATOM   4382  C12 4CO   281      54.148  31.914  39.183  1.00  0.00           C  
ATOM   4383  H12 4CO   281      54.041  31.021  38.583  1.00  0.00           H  
TER    4384      4CO   281 
ATOM   4384 Na+  Na+   282      37.332  58.091  39.966  1.00  0.00          NA  
TER    4385      Na+   282 
ATOM   4385 Na+  Na+   283      24.280  55.176  27.348  1.00  0.00          NA  
TER    4386      Na+   283 
ATOM   4386 Na+  Na+   284      20.266  26.614  22.735  1.00  0.00          NA  
TER    4387      Na+   284 
ATOM   4387  O   WAT   285      80.279  64.236  63.045  1.00  0.00           O  
ATOM   4388  H1  WAT   285      79.503  63.756  63.334  1.00  0.00           H  
ATOM   4389  H2  WAT   285      80.930  63.557  62.870  1.00  0.00           H  
TER    4390      WAT   285 
ATOM   4390  O   WAT   286      74.295  64.548  63.922  1.00  0.00           O  
ATOM   4391  H1  WAT   286      73.464  64.293  64.322  1.00  0.00           H  
ATOM   4392  H2  WAT   286      74.903  64.619  64.658  1.00  0.00           H  
TER    4393      WAT   286 
ATOM   4393  O   WAT   287      72.704  59.508  57.706  1.00  0.00           O  
ATOM   4394  H1  WAT   287      71.816  59.850  57.604  1.00  0.00           H  
ATOM   4395  H2  WAT   287      72.988  59.308  56.814  1.00  0.00           H  
TER    4396      WAT   287 
ATOM   4396  O   WAT   288      70.668  62.109  63.590  1.00  0.00           O  
ATOM   4397  H1  WAT   288      71.239  61.341  63.591  1.00  0.00           H  
ATOM   4398  H2  WAT   288      70.668  62.408  62.681  1.00  0.00           H  
TER    4399      WAT   288 
ATOM   4399  O   WAT   289      79.719  66.912  63.052  1.00  0.00           O  
ATOM   4400  H1  WAT   289      79.650  65.971  62.890  1.00  0.00           H  
ATOM   4401  H2  WAT   289      80.481  67.002  63.624  1.00  0.00           H  
TER    4402      WAT   289 
ATOM   4402  O   WAT   290      71.910  57.517  65.377  1.00  0.00           O  
ATOM   4403  H1  WAT   290      71.730  56.620  65.657  1.00  0.00           H  
ATOM   4404  H2  WAT   290      71.508  58.064  66.052  1.00  0.00           H  
TER    4405      WAT   290 
ATOM   4405  O   WAT   291      80.750  59.719  63.278  1.00  0.00           O  
ATOM   4406  H1  WAT   291      81.126  58.846  63.166  1.00  0.00           H  
ATOM   4407  H2  WAT   291      80.652  60.055  62.387  1.00  0.00           H  
TER    4408      WAT   291 
ATOM   4408  O   WAT   292      74.880  58.091  58.740  1.00  0.00           O  
ATOM   4409  H1  WAT   292      74.987  58.992  59.047  1.00  0.00           H  
ATOM   4410  H2  WAT   292      73.970  58.043  58.450  1.00  0.00           H  
TER    4411      WAT   292 
ATOM   4411  O   WAT   293      72.529  60.013  63.985  1.00  0.00           O  
ATOM   4412  H1  WAT   293      73.210  60.277  64.604  1.00  0.00           H  
ATOM   4413  H2  WAT   293      72.214  59.173  64.319  1.00  0.00           H  
TER    4414      WAT   293 
ATOM   4414  O   WAT   294      76.721  61.060  63.073  1.00  0.00           O  
ATOM   4415  H1  WAT   294      77.229  61.558  63.713  1.00  0.00           H  
ATOM   4416  H2  WAT   294      77.253  60.284  62.897  1.00  0.00           H  
TER    4417      WAT   294 
ATOM   4417  O   WAT   295      75.005  55.700  67.339  1.00  0.00           O  
ATOM   4418  H1  WAT   295      75.007  56.217  66.534  1.00  0.00           H  
ATOM   4419  H2  WAT   295      74.175  55.223  67.316  1.00  0.00           H  
TER    4420      WAT   295 
ATOM   4420  O   WAT   296      81.392  65.812  58.838  1.00  0.00           O  
ATOM   4421  H1  WAT   296      80.774  66.277  58.274  1.00  0.00           H  
ATOM   4422  H2  WAT   296      81.904  66.505  59.255  1.00  0.00           H  
TER    4423      WAT   296 
ATOM   4423  O   WAT   297      76.255  65.339  65.516  1.00  0.00           O  
ATOM   4424  H1  WAT   297      75.922  65.966  66.158  1.00  0.00           H  
ATOM   4425  H2  WAT   297      76.432  65.866  64.737  1.00  0.00           H  
TER    4426      WAT   297 
ATOM   4426  O   WAT   298      74.686  57.411  65.346  1.00  0.00           O  
ATOM   4427  H1  WAT   298      75.028  58.255  65.051  1.00  0.00           H  
ATOM   4428  H2  WAT   298      73.748  57.559  65.463  1.00  0.00           H  
TER    4429      WAT   298 
ATOM   4429  O   WAT   299      75.467  67.307  67.331  1.00  0.00           O  
ATOM   4430  H1  WAT   299      76.084  67.983  67.050  1.00  0.00           H  
ATOM   4431  H2  WAT   299      74.606  67.716  67.240  1.00  0.00           H  
TER    4432      WAT   299 
ATOM   4432  O   WAT   300      70.760  66.497  56.212  1.00  0.00           O  
ATOM   4433  H1  WAT   300      70.383  66.986  55.480  1.00  0.00           H  
ATOM   4434  H2  WAT   300      71.018  67.170  56.843  1.00  0.00           H  
TER    4435      WAT   300 
ATOM   4435  O   WAT   301      78.369  54.899  61.671  1.00  0.00           O  
ATOM   4436  H1  WAT   301      78.677  54.344  60.954  1.00  0.00           H  
ATOM   4437  H2  WAT   301      77.439  55.034  61.488  1.00  0.00           H  
TER    4438      WAT   301 
ATOM   4438  O   WAT   302      80.757  62.964  58.407  1.00  0.00           O  
ATOM   4439  H1  WAT   302      79.830  62.898  58.635  1.00  0.00           H  
ATOM   4440  H2  WAT   302      80.910  63.902  58.292  1.00  0.00           H  
TER    4441      WAT   302 
ATOM   4441  O   WAT   303      80.744  59.236  55.403  1.00  0.00           O  
ATOM   4442  H1  WAT   303      79.805  59.397  55.489  1.00  0.00           H  
ATOM   4443  H2  WAT   303      81.063  59.954  54.857  1.00  0.00           H  
TER    4444      WAT   303 
ATOM   4444  O   WAT   304      76.363  63.490  61.189  1.00  0.00           O  
ATOM   4445  H1  WAT   304      75.959  62.778  60.693  1.00  0.00           H  
ATOM   4446  H2  WAT   304      76.449  63.146  62.077  1.00  0.00           H  
TER    4447      WAT   304 
ATOM   4447  O   WAT   305      76.831  67.177  63.352  1.00  0.00           O  
ATOM   4448  H1  WAT   305      76.534  66.572  62.673  1.00  0.00           H  
ATOM   4449  H2  WAT   305      77.781  67.215  63.241  1.00  0.00           H  
TER    4450      WAT   305 
ATOM   4450  O   WAT   306      75.076  60.265  64.968  1.00  0.00           O  
ATOM   4451  H1  WAT   306      75.627  60.374  64.194  1.00  0.00           H  
ATOM   4452  H2  WAT   306      75.590  60.639  65.684  1.00  0.00           H  
TER    4453      WAT   306 
ATOM   4453  O   WAT   307      73.063  62.385  58.689  1.00  0.00           O  
ATOM   4454  H1  WAT   307      72.943  63.111  58.077  1.00  0.00           H  
ATOM   4455  H2  WAT   307      72.753  61.615  58.212  1.00  0.00           H  
TER    4456      WAT   307 
ATOM   4456  O   WAT   308      70.702  65.556  64.496  1.00  0.00           O  
ATOM   4457  H1  WAT   308      70.780  65.691  63.552  1.00  0.00           H  
ATOM   4458  H2  WAT   308      71.316  64.848  64.689  1.00  0.00           H  
TER    4459      WAT   308 
ATOM   4459  O   WAT   309      71.947  67.256  60.907  1.00  0.00           O  
ATOM   4460  H1  WAT   309      71.540  67.398  60.052  1.00  0.00           H  
ATOM   4461  H2  WAT   309      72.838  66.972  60.704  1.00  0.00           H  
TER    4462      WAT   309 
ATOM   4462  O   WAT   310      70.758  66.598  67.036  1.00  0.00           O  
ATOM   4463  H1  WAT   310      70.921  66.128  66.217  1.00  0.00           H  
ATOM   4464  H2  WAT   310      71.223  66.090  67.700  1.00  0.00           H  
TER    4465      WAT   310 
ATOM   4465  O   WAT   311      75.530  55.728  62.072  1.00  0.00           O  
ATOM   4466  H1  WAT   311      75.087  56.509  61.740  1.00  0.00           H  
ATOM   4467  H2  WAT   311      76.088  56.051  62.779  1.00  0.00           H  
TER    4468      WAT   311 
ATOM   4468  O   WAT   312      78.646  55.349  56.952  1.00  0.00           O  
ATOM   4469  H1  WAT   312      78.021  55.345  57.677  1.00  0.00           H  
ATOM   4470  H2  WAT   312      78.559  54.483  56.556  1.00  0.00           H  
TER    4471      WAT   312 
ATOM   4471  O   WAT   313      77.567  56.273  63.931  1.00  0.00           O  
ATOM   4472  H1  WAT   313      77.865  57.179  63.850  1.00  0.00           H  
ATOM   4473  H2  WAT   313      78.116  55.785  63.316  1.00  0.00           H  
TER    4474      WAT   313 
ATOM   4474  O   WAT   314      75.321  60.852  59.800  1.00  0.00           O  
ATOM   4475  H1  WAT   314      75.095  60.635  60.704  1.00  0.00           H  
ATOM   4476  H2  WAT   314      74.540  61.285  59.454  1.00  0.00           H  
TER    4477      WAT   314 
ATOM   4477  O   WAT   315      81.157  59.494  60.429  1.00  0.00           O  
ATOM   4478  H1  WAT   315      81.550  59.812  59.616  1.00  0.00           H  
ATOM   4479  H2  WAT   315      81.519  58.616  60.544  1.00  0.00           H  
TER    4480      WAT   315 
ATOM   4480  O   WAT   316      70.194  56.085  62.652  1.00  0.00           O  
ATOM   4481  H1  WAT   316      69.905  56.655  63.365  1.00  0.00           H  
ATOM   4482  H2  WAT   316      70.938  55.605  63.015  1.00  0.00           H  
TER    4483      WAT   316 
ATOM   4483  O   WAT   317      70.381  60.027  53.862  1.00  0.00           O  
ATOM   4484  H1  WAT   317      70.298  60.970  54.004  1.00  0.00           H  
ATOM   4485  H2  WAT   317      70.029  59.884  52.984  1.00  0.00           H  
TER    4486      WAT   317 
ATOM   4486  O   WAT   318      81.743  62.085  64.524  1.00  0.00           O  
ATOM   4487  H1  WAT   318      81.011  62.594  64.873  1.00  0.00           H  
ATOM   4488  H2  WAT   318      81.345  61.268  64.223  1.00  0.00           H  
TER    4489      WAT   318 
ATOM   4489  O   WAT   319      78.181  58.760  62.929  1.00  0.00           O  
ATOM   4490  H1  WAT   319      78.184  58.319  62.080  1.00  0.00           H  
ATOM   4491  H2  WAT   319      79.076  59.082  63.037  1.00  0.00           H  
TER    4492      WAT   319 
ATOM   4492  O   WAT   320      74.031  58.643  61.889  1.00  0.00           O  
ATOM   4493  H1  WAT   320      73.691  59.121  62.646  1.00  0.00           H  
ATOM   4494  H2  WAT   320      73.269  58.190  61.529  1.00  0.00           H  
TER    4495      WAT   320 
ATOM   4495  O   WAT   321      78.243  59.762  55.920  1.00  0.00           O  
ATOM   4496  H1  WAT   321      78.364  59.720  56.869  1.00  0.00           H  
ATOM   4497  H2  WAT   321      77.858  60.624  55.765  1.00  0.00           H  
TER    4498      WAT   321 
ATOM   4498  O   WAT   322      77.255  62.072  55.318  1.00  0.00           O  
ATOM   4499  H1  WAT   322      76.687  61.624  54.692  1.00  0.00           H  
ATOM   4500  H2  WAT   322      77.964  62.431  54.785  1.00  0.00           H  
TER    4501      WAT   322 
ATOM   4501  O   WAT   323      78.481  62.821  64.676  1.00  0.00           O  
ATOM   4502  H1  WAT   323      78.849  62.347  65.422  1.00  0.00           H  
ATOM   4503  H2  WAT   323      78.292  63.695  65.017  1.00  0.00           H  
TER    4504      WAT   323 
ATOM   4504  O   WAT   324      71.346  57.565  60.805  1.00  0.00           O  
ATOM   4505  H1  WAT   324      71.060  57.201  61.643  1.00  0.00           H  
ATOM   4506  H2  WAT   324      71.283  56.833  60.192  1.00  0.00           H  
TER    4507      WAT   324 
ATOM   4507  O   WAT   325      76.271  61.862  66.994  1.00  0.00           O  
ATOM   4508  H1  WAT   325      75.967  62.741  67.219  1.00  0.00           H  
ATOM   4509  H2  WAT   325      77.226  61.921  67.030  1.00  0.00           H  
TER    4510      WAT   325 
ATOM   4510  O   WAT   326      74.800  66.068  57.591  1.00  0.00           O  
ATOM   4511  H1  WAT   326      74.026  65.527  57.431  1.00  0.00           H  
ATOM   4512  H2  WAT   326      75.529  65.548  57.253  1.00  0.00           H  
TER    4513      WAT   326 
ATOM   4513  O   WAT   327      81.019  56.458  57.527  1.00  0.00           O  
ATOM   4514  H1  WAT   327      80.206  55.959  57.451  1.00  0.00           H  
ATOM   4515  H2  WAT   327      80.826  57.298  57.110  1.00  0.00           H  
TER    4516      WAT   327 
ATOM   4516  O   WAT   328      74.843  65.736  61.229  1.00  0.00           O  
ATOM   4517  H1  WAT   328      75.361  64.932  61.175  1.00  0.00           H  
ATOM   4518  H2  WAT   328      74.392  65.674  62.071  1.00  0.00           H  
TER    4519      WAT   328 
ATOM   4519  O   WAT   329      79.730  67.002  56.502  1.00  0.00           O  
ATOM   4520  H1  WAT   329      80.072  67.746  56.006  1.00  0.00           H  
ATOM   4521  H2  WAT   329      78.902  67.315  56.864  1.00  0.00           H  
TER    4522      WAT   329 
ATOM   4522  O   WAT   330      78.699  67.084  59.273  1.00  0.00           O  
ATOM   4523  H1  WAT   330      79.386  67.631  59.654  1.00  0.00           H  
ATOM   4524  H2  WAT   330      77.913  67.628  59.308  1.00  0.00           H  
TER    4525      WAT   330 
ATOM   4525  O   WAT   331      70.839  62.701  54.765  1.00  0.00           O  
ATOM   4526  H1  WAT   331      71.708  62.983  55.049  1.00  0.00           H  
ATOM   4527  H2  WAT   331      70.348  63.514  54.650  1.00  0.00           H  
TER    4528      WAT   331 
ATOM   4528  O   WAT   332      78.002  64.088  58.886  1.00  0.00           O  
ATOM   4529  H1  WAT   332      78.458  64.899  59.112  1.00  0.00           H  
ATOM   4530  H2  WAT   332      77.651  63.771  59.718  1.00  0.00           H  
TER    4531      WAT   332 
ATOM   4531  O   WAT   333      73.903  54.432  59.358  1.00  0.00           O  
ATOM   4532  H1  WAT   333      73.775  54.424  60.307  1.00  0.00           H  
ATOM   4533  H2  WAT   333      73.079  54.770  59.007  1.00  0.00           H  
TER    4534      WAT   333 
ATOM   4534  O   WAT   334      72.823  64.518  56.893  1.00  0.00           O  
ATOM   4535  H1  WAT   334      72.216  65.258  56.903  1.00  0.00           H  
ATOM   4536  H2  WAT   334      73.298  64.608  56.067  1.00  0.00           H  
TER    4537      WAT   334 
ATOM   4537  O   WAT   335      77.731  59.918  58.793  1.00  0.00           O  
ATOM   4538  H1  WAT   335      77.023  60.386  59.235  1.00  0.00           H  
ATOM   4539  H2  WAT   335      78.016  59.260  59.428  1.00  0.00           H  
TER    4540      WAT   335 
ATOM   4540  O   WAT   336      79.357  61.337  66.793  1.00  0.00           O  
ATOM   4541  H1  WAT   336      79.855  61.812  67.458  1.00  0.00           H  
ATOM   4542  H2  WAT   336      79.499  60.414  67.000  1.00  0.00           H  
TER    4543      WAT   336 
ATOM   4543  O   WAT   337      75.935  58.226  56.168  1.00  0.00           O  
ATOM   4544  H1  WAT   337      76.784  58.663  56.102  1.00  0.00           H  
ATOM   4545  H2  WAT   337      75.568  58.538  56.996  1.00  0.00           H  
TER    4546      WAT   337 
ATOM   4546  O   WAT   338      74.834  64.479  54.642  1.00  0.00           O  
ATOM   4547  H1  WAT   338      75.600  64.368  55.205  1.00  0.00           H  
ATOM   4548  H2  WAT   338      74.911  63.783  53.990  1.00  0.00           H  
TER    4549      WAT   338 
ATOM   4549  O   WAT   339      73.528  61.912  55.325  1.00  0.00           O  
ATOM   4550  H1  WAT   339      73.609  60.965  55.437  1.00  0.00           H  
ATOM   4551  H2  WAT   339      74.420  62.243  55.431  1.00  0.00           H  
TER    4552      WAT   339 
ATOM   4552  O   WAT   340      77.958  66.455  54.116  1.00  0.00           O  
ATOM   4553  H1  WAT   340      77.853  65.840  54.842  1.00  0.00           H  
ATOM   4554  H2  WAT   340      77.790  65.931  53.332  1.00  0.00           H  
TER    4555      WAT   340 
ATOM   4555  O   WAT   341      81.198  65.517  54.720  1.00  0.00           O  
ATOM   4556  H1  WAT   341      80.649  65.964  55.364  1.00  0.00           H  
ATOM   4557  H2  WAT   341      81.820  65.012  55.244  1.00  0.00           H  
TER    4558      WAT   341 
ATOM   4558  O   WAT   342      76.866  64.476  56.616  1.00  0.00           O  
ATOM   4559  H1  WAT   342      77.287  64.310  57.459  1.00  0.00           H  
ATOM   4560  H2  WAT   342      76.991  63.666  56.122  1.00  0.00           H  
TER    4561      WAT   342 
ATOM   4561  O   WAT   343      79.378  63.500  53.864  1.00  0.00           O  
ATOM   4562  H1  WAT   343      79.899  62.785  53.498  1.00  0.00           H  
ATOM   4563  H2  WAT   343      80.025  64.138  54.164  1.00  0.00           H  
TER    4564      WAT   343 
ATOM   4564  O   WAT   344      78.282  55.979  66.536  1.00  0.00           O  
ATOM   4565  H1  WAT   344      77.834  56.002  65.690  1.00  0.00           H  
ATOM   4566  H2  WAT   344      77.648  55.581  67.133  1.00  0.00           H  
TER    4567      WAT   344 
ATOM   4567  O   WAT   345      78.688  64.875  67.157  1.00  0.00           O  
ATOM   4568  H1  WAT   345      79.107  65.718  66.985  1.00  0.00           H  
ATOM   4569  H2  WAT   345      77.769  65.012  66.928  1.00  0.00           H  
TER    4570      WAT   345 
ATOM   4570  O   WAT   346      75.762  60.549  53.562  1.00  0.00           O  
ATOM   4571  H1  WAT   346      75.560  59.686  53.923  1.00  0.00           H  
ATOM   4572  H2  WAT   346      75.591  60.463  52.624  1.00  0.00           H  
TER    4573      WAT   346 
ATOM   4573  O   WAT   347      74.560  57.649  53.550  1.00  0.00           O  
ATOM   4574  H1  WAT   347      74.862  57.656  52.642  1.00  0.00           H  
ATOM   4575  H2  WAT   347      75.299  57.299  54.047  1.00  0.00           H  
TER    4576      WAT   347 
ATOM   4576  O   WAT   348      77.778  56.593  54.536  1.00  0.00           O  
ATOM   4577  H1  WAT   348      77.431  55.915  53.956  1.00  0.00           H  
ATOM   4578  H2  WAT   348      77.980  56.132  55.350  1.00  0.00           H  
TER    4579      WAT   348 
ATOM   4579  O   WAT   349      73.583  66.954  54.383  1.00  0.00           O  
ATOM   4580  H1  WAT   349      74.020  67.496  55.039  1.00  0.00           H  
ATOM   4581  H2  WAT   349      74.068  66.128  54.393  1.00  0.00           H  
TER    4582      WAT   349 
ATOM   4582  O   WAT   350      75.394  68.073  59.495  1.00  0.00           O  
ATOM   4583  H1  WAT   350      75.093  67.950  60.395  1.00  0.00           H  
ATOM   4584  H2  WAT   350      75.287  67.214  59.087  1.00  0.00           H  
TER    4585      WAT   350 
ATOM   4585  O   WAT   351      71.119  63.121  60.932  1.00  0.00           O  
ATOM   4586  H1  WAT   351      70.464  62.853  60.288  1.00  0.00           H  
ATOM   4587  H2  WAT   351      71.957  63.012  60.482  1.00  0.00           H  
TER    4588      WAT   351 
ATOM   4588  O   WAT   352      72.157  63.507  65.472  1.00  0.00           O  
ATOM   4589  H1  WAT   352      72.524  63.419  66.352  1.00  0.00           H  
ATOM   4590  H2  WAT   352      71.588  62.743  65.373  1.00  0.00           H  
TER    4591      WAT   352 
ATOM   4591  O   WAT   353      70.333  60.331  56.874  1.00  0.00           O  
ATOM   4592  H1  WAT   353      69.429  60.594  56.700  1.00  0.00           H  
ATOM   4593  H2  WAT   353      70.817  60.603  56.094  1.00  0.00           H  
TER    4594      WAT   353 
ATOM   4594  O   WAT   354      72.875  59.388  54.784  1.00  0.00           O  
ATOM   4595  H1  WAT   354      73.585  58.966  54.299  1.00  0.00           H  
ATOM   4596  H2  WAT   354      72.159  59.455  54.152  1.00  0.00           H  
TER    4597      WAT   354 
ATOM   4597  O   WAT   355      72.523  55.442  53.824  1.00  0.00           O  
ATOM   4598  H1  WAT   355      73.246  55.983  54.142  1.00  0.00           H  
ATOM   4599  H2  WAT   355      72.795  55.168  52.948  1.00  0.00           H  
TER    4600      WAT   355 
ATOM   4600  O   WAT   356      72.212  54.692  63.726  1.00  0.00           O  
ATOM   4601  H1  WAT   356      72.860  54.142  63.286  1.00  0.00           H  
ATOM   4602  H2  WAT   356      72.632  54.947  64.548  1.00  0.00           H  
TER    4603      WAT   356 
ATOM   4603  O   WAT   357      71.965  54.848  66.469  1.00  0.00           O  
ATOM   4604  H1  WAT   357      71.617  55.304  67.235  1.00  0.00           H  
ATOM   4605  H2  WAT   357      71.634  53.954  66.551  1.00  0.00           H  
TER    4606      WAT   357 
ATOM   4606  O   WAT   358      73.042  68.332  66.705  1.00  0.00           O  
ATOM   4607  H1  WAT   358      72.315  67.713  66.637  1.00  0.00           H  
ATOM   4608  H2  WAT   358      73.103  68.726  65.835  1.00  0.00           H  
TER    4609      WAT   358 
ATOM   4609  O   WAT   359      80.604  55.176  64.896  1.00  0.00           O  
ATOM   4610  H1  WAT   359      79.821  55.651  65.176  1.00  0.00           H  
ATOM   4611  H2  WAT   359      80.310  54.272  64.788  1.00  0.00           H  
TER    4612      WAT   359 
ATOM   4612  O   WAT   360      71.948  55.481  57.418  1.00  0.00           O  
ATOM   4613  H1  WAT   360      72.705  55.594  56.844  1.00  0.00           H  
ATOM   4614  H2  WAT   360      71.485  56.318  57.372  1.00  0.00           H  
TER    4615      WAT   360 
ATOM   4615  O   WAT   361      78.489  57.595  60.408  1.00  0.00           O  
ATOM   4616  H1  WAT   361      77.676  57.221  60.068  1.00  0.00           H  
ATOM   4617  H2  WAT   361      78.993  56.840  60.710  1.00  0.00           H  
TER    4618      WAT   361 
ATOM   4618  O   WAT   362      74.320  56.008  55.958  1.00  0.00           O  
ATOM   4619  H1  WAT   362      74.849  55.221  55.829  1.00  0.00           H  
ATOM   4620  H2  WAT   362      74.953  56.687  56.191  1.00  0.00           H  
TER    4621      WAT   362 
ATOM   4621  O   WAT   363      76.514  55.745  59.012  1.00  0.00           O  
ATOM   4622  H1  WAT   363      75.884  55.044  59.179  1.00  0.00           H  
ATOM   4623  H2  WAT   363      75.974  56.506  58.796  1.00  0.00           H  
TER    4624      WAT   363 
ATOM   4624  O   WAT   364      80.279  64.236  44.270  1.00  0.00           O  
ATOM   4625  H1  WAT   364      79.503  63.756  44.560  1.00  0.00           H  
ATOM   4626  H2  WAT   364      80.930  63.557  44.096  1.00  0.00           H  
TER    4627      WAT   364 
ATOM   4627  O   WAT   365      74.295  64.548  45.148  1.00  0.00           O  
ATOM   4628  H1  WAT   365      73.464  64.293  45.547  1.00  0.00           H  
ATOM   4629  H2  WAT   365      74.903  64.619  45.884  1.00  0.00           H  
TER    4630      WAT   365 
ATOM   4630  O   WAT   366      72.704  59.508  38.932  1.00  0.00           O  
ATOM   4631  H1  WAT   366      71.816  59.850  38.830  1.00  0.00           H  
ATOM   4632  H2  WAT   366      72.988  59.308  38.040  1.00  0.00           H  
TER    4633      WAT   366 
ATOM   4633  O   WAT   367      70.668  62.109  44.816  1.00  0.00           O  
ATOM   4634  H1  WAT   367      71.239  61.341  44.816  1.00  0.00           H  
ATOM   4635  H2  WAT   367      70.668  62.408  43.907  1.00  0.00           H  
TER    4636      WAT   367 
ATOM   4636  O   WAT   368      79.719  66.912  44.277  1.00  0.00           O  
ATOM   4637  H1  WAT   368      79.650  65.971  44.116  1.00  0.00           H  
ATOM   4638  H2  WAT   368      80.481  67.002  44.849  1.00  0.00           H  
TER    4639      WAT   368 
ATOM   4639  O   WAT   369      71.910  57.517  46.603  1.00  0.00           O  
ATOM   4640  H1  WAT   369      71.730  56.620  46.883  1.00  0.00           H  
ATOM   4641  H2  WAT   369      71.508  58.064  47.278  1.00  0.00           H  
TER    4642      WAT   369 
ATOM   4642  O   WAT   370      80.750  59.719  44.504  1.00  0.00           O  
ATOM   4643  H1  WAT   370      81.126  58.846  44.391  1.00  0.00           H  
ATOM   4644  H2  WAT   370      80.652  60.055  43.613  1.00  0.00           H  
TER    4645      WAT   370 
ATOM   4645  O   WAT   371      74.880  58.091  39.966  1.00  0.00           O  
ATOM   4646  H1  WAT   371      74.987  58.992  40.273  1.00  0.00           H  
ATOM   4647  H2  WAT   371      73.970  58.043  39.675  1.00  0.00           H  
TER    4648      WAT   371 
ATOM   4648  O   WAT   372      72.529  60.013  45.211  1.00  0.00           O  
ATOM   4649  H1  WAT   372      73.210  60.277  45.830  1.00  0.00           H  
ATOM   4650  H2  WAT   372      72.214  59.173  45.545  1.00  0.00           H  
TER    4651      WAT   372 
ATOM   4651  O   WAT   373      76.721  61.060  44.298  1.00  0.00           O  
ATOM   4652  H1  WAT   373      77.229  61.558  44.939  1.00  0.00           H  
ATOM   4653  H2  WAT   373      77.253  60.284  44.122  1.00  0.00           H  
TER    4654      WAT   373 
ATOM   4654  O   WAT   374      75.005  55.700  48.565  1.00  0.00           O  
ATOM   4655  H1  WAT   374      75.007  56.217  47.759  1.00  0.00           H  
ATOM   4656  H2  WAT   374      74.175  55.223  48.542  1.00  0.00           H  
TER    4657      WAT   374 
ATOM   4657  O   WAT   375      81.392  65.812  40.064  1.00  0.00           O  
ATOM   4658  H1  WAT   375      80.774  66.277  39.500  1.00  0.00           H  
ATOM   4659  H2  WAT   375      81.904  66.505  40.481  1.00  0.00           H  
TER    4660      WAT   375 
ATOM   4660  O   WAT   376      76.255  65.339  46.742  1.00  0.00           O  
ATOM   4661  H1  WAT   376      75.922  65.966  47.384  1.00  0.00           H  
ATOM   4662  H2  WAT   376      76.432  65.866  45.962  1.00  0.00           H  
TER    4663      WAT   376 
ATOM   4663  O   WAT   377      74.686  57.411  46.572  1.00  0.00           O  
ATOM   4664  H1  WAT   377      75.028  58.255  46.277  1.00  0.00           H  
ATOM   4665  H2  WAT   377      73.748  57.559  46.688  1.00  0.00           H  
TER    4666      WAT   377 
ATOM   4666  O   WAT   378      75.467  67.307  48.557  1.00  0.00           O  
ATOM   4667  H1  WAT   378      76.084  67.983  48.275  1.00  0.00           H  
ATOM   4668  H2  WAT   378      74.606  67.716  48.466  1.00  0.00           H  
TER    4669      WAT   378 
ATOM   4669  O   WAT   379      70.760  66.497  37.438  1.00  0.00           O  
ATOM   4670  H1  WAT   379      70.383  66.986  36.706  1.00  0.00           H  
ATOM   4671  H2  WAT   379      71.018  67.170  38.068  1.00  0.00           H  
TER    4672      WAT   379 
ATOM   4672  O   WAT   380      78.369  54.899  42.896  1.00  0.00           O  
ATOM   4673  H1  WAT   380      78.677  54.344  42.180  1.00  0.00           H  
ATOM   4674  H2  WAT   380      77.439  55.034  42.713  1.00  0.00           H  
TER    4675      WAT   380 
ATOM   4675  O   WAT   381      80.757  62.964  39.632  1.00  0.00           O  
ATOM   4676  H1  WAT   381      79.830  62.898  39.861  1.00  0.00           H  
ATOM   4677  H2  WAT   381      80.910  63.902  39.518  1.00  0.00           H  
TER    4678      WAT   381 
ATOM   4678  O   WAT   382      80.744  59.236  36.629  1.00  0.00           O  
ATOM   4679  H1  WAT   382      79.805  59.397  36.714  1.00  0.00           H  
ATOM   4680  H2  WAT   382      81.063  59.954  36.083  1.00  0.00           H  
TER    4681      WAT   382 
ATOM   4681  O   WAT   383      76.363  63.490  42.414  1.00  0.00           O  
ATOM   4682  H1  WAT   383      75.959  62.778  41.919  1.00  0.00           H  
ATOM   4683  H2  WAT   383      76.449  63.146  43.303  1.00  0.00           H  
TER    4684      WAT   383 
ATOM   4684  O   WAT   384      76.831  67.177  44.578  1.00  0.00           O  
ATOM   4685  H1  WAT   384      76.534  66.572  43.899  1.00  0.00           H  
ATOM   4686  H2  WAT   384      77.781  67.215  44.467  1.00  0.00           H  
TER    4687      WAT   384 
ATOM   4687  O   WAT   385      75.076  60.265  46.194  1.00  0.00           O  
ATOM   4688  H1  WAT   385      75.627  60.374  45.419  1.00  0.00           H  
ATOM   4689  H2  WAT   385      75.590  60.639  46.910  1.00  0.00           H  
TER    4690      WAT   385 
ATOM   4690  O   WAT   386      75.923  66.915  51.229  1.00  0.00           O  
ATOM   4691  H1  WAT   386      75.026  67.139  51.476  1.00  0.00           H  
ATOM   4692  H2  WAT   386      75.948  67.039  50.280  1.00  0.00           H  
TER    4693      WAT   386 
ATOM   4693  O   WAT   387      74.750  63.787  49.805  1.00  0.00           O  
ATOM   4694  H1  WAT   387      74.611  64.659  50.173  1.00  0.00           H  
ATOM   4695  H2  WAT   387      73.868  63.444  49.659  1.00  0.00           H  
TER    4696      WAT   387 
ATOM   4696  O   WAT   388      73.063  62.385  39.915  1.00  0.00           O  
ATOM   4697  H1  WAT   388      72.943  63.111  39.303  1.00  0.00           H  
ATOM   4698  H2  WAT   388      72.753  61.615  39.438  1.00  0.00           H  
TER    4699      WAT   388 
ATOM   4699  O   WAT   389      70.702  65.556  45.722  1.00  0.00           O  
ATOM   4700  H1  WAT   389      70.780  65.691  44.777  1.00  0.00           H  
ATOM   4701  H2  WAT   389      71.316  64.848  45.915  1.00  0.00           H  
TER    4702      WAT   389 
ATOM   4702  O   WAT   390      71.947  67.256  42.132  1.00  0.00           O  
ATOM   4703  H1  WAT   390      71.540  67.398  41.278  1.00  0.00           H  
ATOM   4704  H2  WAT   390      72.838  66.972  41.929  1.00  0.00           H  
TER    4705      WAT   390 
ATOM   4705  O   WAT   391      70.758  66.598  48.261  1.00  0.00           O  
ATOM   4706  H1  WAT   391      70.921  66.128  47.443  1.00  0.00           H  
ATOM   4707  H2  WAT   391      71.223  66.090  48.926  1.00  0.00           H  
TER    4708      WAT   391 
ATOM   4708  O   WAT   392      75.530  55.728  43.297  1.00  0.00           O  
ATOM   4709  H1  WAT   392      75.087  56.509  42.966  1.00  0.00           H  
ATOM   4710  H2  WAT   392      76.088  56.051  44.004  1.00  0.00           H  
TER    4711      WAT   392 
ATOM   4711  O   WAT   393      79.817  58.595  48.901  1.00  0.00           O  
ATOM   4712  H1  WAT   393      79.355  58.804  49.713  1.00  0.00           H  
ATOM   4713  H2  WAT   393      79.415  57.781  48.598  1.00  0.00           H  
TER    4714      WAT   393 
ATOM   4714  O   WAT   394      78.646  55.349  38.178  1.00  0.00           O  
ATOM   4715  H1  WAT   394      78.021  55.345  38.903  1.00  0.00           H  
ATOM   4716  H2  WAT   394      78.559  54.483  37.781  1.00  0.00           H  
TER    4717      WAT   394 
ATOM   4717  O   WAT   395      77.567  56.273  45.156  1.00  0.00           O  
ATOM   4718  H1  WAT   395      77.865  57.179  45.075  1.00  0.00           H  
ATOM   4719  H2  WAT   395      78.116  55.785  44.542  1.00  0.00           H  
TER    4720      WAT   395 
ATOM   4720  O   WAT   396      75.321  60.852  41.025  1.00  0.00           O  
ATOM   4721  H1  WAT   396      75.095  60.635  41.930  1.00  0.00           H  
ATOM   4722  H2  WAT   396      74.540  61.285  40.680  1.00  0.00           H  
TER    4723      WAT   396 
ATOM   4723  O   WAT   397      77.761  61.750  51.691  1.00  0.00           O  
ATOM   4724  H1  WAT   397      77.665  60.810  51.541  1.00  0.00           H  
ATOM   4725  H2  WAT   397      78.604  61.972  51.296  1.00  0.00           H  
TER    4726      WAT   397 
ATOM   4726  O   WAT   398      81.157  59.494  41.655  1.00  0.00           O  
ATOM   4727  H1  WAT   398      81.550  59.812  40.842  1.00  0.00           H  
ATOM   4728  H2  WAT   398      81.519  58.616  41.769  1.00  0.00           H  
TER    4729      WAT   398 
ATOM   4729  O   WAT   399      72.892  58.162  49.845  1.00  0.00           O  
ATOM   4730  H1  WAT   399      72.498  59.009  50.052  1.00  0.00           H  
ATOM   4731  H2  WAT   399      72.204  57.524  50.036  1.00  0.00           H  
TER    4732      WAT   399 
ATOM   4732  O   WAT   400      79.467  58.245  52.914  1.00  0.00           O  
ATOM   4733  H1  WAT   400      78.776  58.052  53.549  1.00  0.00           H  
ATOM   4734  H2  WAT   400      80.210  58.529  53.447  1.00  0.00           H  
TER    4735      WAT   400 
ATOM   4735  O   WAT   401      70.194  56.085  43.878  1.00  0.00           O  
ATOM   4736  H1  WAT   401      69.905  56.655  44.590  1.00  0.00           H  
ATOM   4737  H2  WAT   401      70.938  55.605  44.241  1.00  0.00           H  
TER    4738      WAT   401 
ATOM   4738  O   WAT   402      70.381  60.027  35.088  1.00  0.00           O  
ATOM   4739  H1  WAT   402      70.298  60.970  35.230  1.00  0.00           H  
ATOM   4740  H2  WAT   402      70.029  59.884  34.209  1.00  0.00           H  
TER    4741      WAT   402 
ATOM   4741  O   WAT   403      81.743  62.085  45.750  1.00  0.00           O  
ATOM   4742  H1  WAT   403      81.011  62.594  46.099  1.00  0.00           H  
ATOM   4743  H2  WAT   403      81.345  61.268  45.449  1.00  0.00           H  
TER    4744      WAT   403 
ATOM   4744  O   WAT   404      78.181  58.760  44.155  1.00  0.00           O  
ATOM   4745  H1  WAT   404      78.184  58.319  43.306  1.00  0.00           H  
ATOM   4746  H2  WAT   404      79.076  59.082  44.262  1.00  0.00           H  
TER    4747      WAT   404 
ATOM   4747  O   WAT   405      74.031  58.643  43.114  1.00  0.00           O  
ATOM   4748  H1  WAT   405      73.691  59.121  43.871  1.00  0.00           H  
ATOM   4749  H2  WAT   405      73.269  58.190  42.755  1.00  0.00           H  
TER    4750      WAT   405 
ATOM   4750  O   WAT   406      78.243  59.762  37.146  1.00  0.00           O  
ATOM   4751  H1  WAT   406      78.364  59.720  38.094  1.00  0.00           H  
ATOM   4752  H2  WAT   406      77.858  60.624  36.990  1.00  0.00           H  
TER    4753      WAT   406 
ATOM   4753  O   WAT   407      77.255  62.072  36.544  1.00  0.00           O  
ATOM   4754  H1  WAT   407      76.687  61.624  35.918  1.00  0.00           H  
ATOM   4755  H2  WAT   407      77.964  62.431  36.011  1.00  0.00           H  
TER    4756      WAT   407 
ATOM   4756  O   WAT   408      72.332  65.973  50.421  1.00  0.00           O  
ATOM   4757  H1  WAT   408      71.947  65.332  51.019  1.00  0.00           H  
ATOM   4758  H2  WAT   408      72.643  66.677  50.990  1.00  0.00           H  
TER    4759      WAT   408 
ATOM   4759  O   WAT   409      78.481  62.821  45.902  1.00  0.00           O  
ATOM   4760  H1  WAT   409      78.849  62.347  46.648  1.00  0.00           H  
ATOM   4761  H2  WAT   409      78.292  63.695  46.242  1.00  0.00           H  
TER    4762      WAT   409 
ATOM   4762  O   WAT   410      71.346  57.565  42.031  1.00  0.00           O  
ATOM   4763  H1  WAT   410      71.060  57.201  42.869  1.00  0.00           H  
ATOM   4764  H2  WAT   410      71.283  56.833  41.417  1.00  0.00           H  
TER    4765      WAT   410 
ATOM   4765  O   WAT   411      76.271  61.862  48.220  1.00  0.00           O  
ATOM   4766  H1  WAT   411      75.967  62.741  48.445  1.00  0.00           H  
ATOM   4767  H2  WAT   411      77.226  61.921  48.256  1.00  0.00           H  
TER    4768      WAT   411 
ATOM   4768  O   WAT   412      74.800  66.068  38.817  1.00  0.00           O  
ATOM   4769  H1  WAT   412      74.026  65.527  38.657  1.00  0.00           H  
ATOM   4770  H2  WAT   412      75.529  65.548  38.478  1.00  0.00           H  
TER    4771      WAT   412 
ATOM   4771  O   WAT   413      81.019  56.458  38.752  1.00  0.00           O  
ATOM   4772  H1  WAT   413      80.206  55.959  38.677  1.00  0.00           H  
ATOM   4773  H2  WAT   413      80.826  57.298  38.336  1.00  0.00           H  
TER    4774      WAT   413 
ATOM   4774  O   WAT   414      80.940  65.135  50.496  1.00  0.00           O  
ATOM   4775  H1  WAT   414      80.874  64.215  50.242  1.00  0.00           H  
ATOM   4776  H2  WAT   414      80.311  65.233  51.211  1.00  0.00           H  
TER    4777      WAT   414 
ATOM   4777  O   WAT   415      74.843  65.736  42.455  1.00  0.00           O  
ATOM   4778  H1  WAT   415      75.361  64.932  42.400  1.00  0.00           H  
ATOM   4779  H2  WAT   415      74.392  65.674  43.296  1.00  0.00           H  
TER    4780      WAT   415 
ATOM   4780  O   WAT   416      79.730  67.002  37.727  1.00  0.00           O  
ATOM   4781  H1  WAT   416      80.072  67.746  37.232  1.00  0.00           H  
ATOM   4782  H2  WAT   416      78.902  67.315  38.090  1.00  0.00           H  
TER    4783      WAT   416 
ATOM   4783  O   WAT   417      72.328  62.702  49.367  1.00  0.00           O  
ATOM   4784  H1  WAT   417      71.969  63.367  49.954  1.00  0.00           H  
ATOM   4785  H2  WAT   417      72.033  61.870  49.738  1.00  0.00           H  
TER    4786      WAT   417 
ATOM   4786  O   WAT   418      75.529  63.160  52.251  1.00  0.00           O  
ATOM   4787  H1  WAT   418      75.229  63.306  51.354  1.00  0.00           H  
ATOM   4788  H2  WAT   418      76.300  62.601  52.158  1.00  0.00           H  
TER    4789      WAT   418 
ATOM   4789  O   WAT   419      80.872  67.957  50.247  1.00  0.00           O  
ATOM   4790  H1  WAT   419      80.886  67.025  50.029  1.00  0.00           H  
ATOM   4791  H2  WAT   419      80.164  68.043  50.886  1.00  0.00           H  
TER    4792      WAT   419 
ATOM   4792  O   WAT   420      78.699  67.084  40.499  1.00  0.00           O  
ATOM   4793  H1  WAT   420      79.386  67.631  40.880  1.00  0.00           H  
ATOM   4794  H2  WAT   420      77.913  67.628  40.534  1.00  0.00           H  
TER    4795      WAT   420 
ATOM   4795  O   WAT   421      70.839  62.701  35.991  1.00  0.00           O  
ATOM   4796  H1  WAT   421      71.708  62.983  36.274  1.00  0.00           H  
ATOM   4797  H2  WAT   421      70.348  63.514  35.875  1.00  0.00           H  
TER    4798      WAT   421 
ATOM   4798  O   WAT   422      78.002  64.088  40.111  1.00  0.00           O  
ATOM   4799  H1  WAT   422      78.458  64.899  40.337  1.00  0.00           H  
ATOM   4800  H2  WAT   422      77.651  63.771  40.943  1.00  0.00           H  
TER    4801      WAT   422 
ATOM   4801  O   WAT   423      73.903  54.432  40.584  1.00  0.00           O  
ATOM   4802  H1  WAT   423      73.775  54.424  41.532  1.00  0.00           H  
ATOM   4803  H2  WAT   423      73.079  54.770  40.233  1.00  0.00           H  
TER    4804      WAT   423 
ATOM   4804  O   WAT   424      70.903  56.191  50.044  1.00  0.00           O  
ATOM   4805  H1  WAT   424      70.189  56.391  50.650  1.00  0.00           H  
ATOM   4806  H2  WAT   424      71.322  55.415  50.416  1.00  0.00           H  
TER    4807      WAT   424 
ATOM   4807  O   WAT   425      72.823  64.518  38.119  1.00  0.00           O  
ATOM   4808  H1  WAT   425      72.216  65.258  38.128  1.00  0.00           H  
ATOM   4809  H2  WAT   425      73.298  64.608  37.293  1.00  0.00           H  
TER    4810      WAT   425 
ATOM   4810  O   WAT   426      77.731  59.918  40.019  1.00  0.00           O  
ATOM   4811  H1  WAT   426      77.023  60.386  40.460  1.00  0.00           H  
ATOM   4812  H2  WAT   426      78.016  59.260  40.654  1.00  0.00           H  
TER    4813      WAT   426 
ATOM   4813  O   WAT   427      79.357  61.337  48.018  1.00  0.00           O  
ATOM   4814  H1  WAT   427      79.855  61.812  48.683  1.00  0.00           H  
ATOM   4815  H2  WAT   427      79.499  60.414  48.225  1.00  0.00           H  
TER    4816      WAT   427 
ATOM   4816  O   WAT   428      75.935  58.226  37.394  1.00  0.00           O  
ATOM   4817  H1  WAT   428      76.784  58.663  37.328  1.00  0.00           H  
ATOM   4818  H2  WAT   428      75.568  58.538  38.221  1.00  0.00           H  
TER    4819      WAT   428 
ATOM   4819  O   WAT   429      74.834  64.479  35.868  1.00  0.00           O  
ATOM   4820  H1  WAT   429      75.600  64.368  36.430  1.00  0.00           H  
ATOM   4821  H2  WAT   429      74.911  63.783  35.215  1.00  0.00           H  
TER    4822      WAT   429 
ATOM   4822  O   WAT   430      73.528  61.912  36.551  1.00  0.00           O  
ATOM   4823  H1  WAT   430      73.609  60.965  36.663  1.00  0.00           H  
ATOM   4824  H2  WAT   430      74.420  62.243  36.657  1.00  0.00           H  
TER    4825      WAT   430 
ATOM   4825  O   WAT   431      71.056  63.733  51.787  1.00  0.00           O  
ATOM   4826  H1  WAT   431      71.559  63.154  52.358  1.00  0.00           H  
ATOM   4827  H2  WAT   431      70.316  64.017  52.324  1.00  0.00           H  
TER    4828      WAT   431 
ATOM   4828  O   WAT   432      77.958  66.455  35.341  1.00  0.00           O  
ATOM   4829  H1  WAT   432      77.853  65.840  36.067  1.00  0.00           H  
ATOM   4830  H2  WAT   432      77.790  65.931  34.558  1.00  0.00           H  
TER    4831      WAT   432 
ATOM   4831  O   WAT   433      78.109  65.140  51.320  1.00  0.00           O  
ATOM   4832  H1  WAT   433      77.344  65.709  51.236  1.00  0.00           H  
ATOM   4833  H2  WAT   433      78.291  64.848  50.427  1.00  0.00           H  
TER    4834      WAT   433 
ATOM   4834  O   WAT   434      81.198  65.517  35.945  1.00  0.00           O  
ATOM   4835  H1  WAT   434      80.649  65.964  36.590  1.00  0.00           H  
ATOM   4836  H2  WAT   434      81.820  65.012  36.469  1.00  0.00           H  
TER    4837      WAT   434 
ATOM   4837  O   WAT   435      73.088  61.876  52.682  1.00  0.00           O  
ATOM   4838  H1  WAT   435      73.128  61.578  53.590  1.00  0.00           H  
ATOM   4839  H2  WAT   435      73.942  62.277  52.522  1.00  0.00           H  
TER    4840      WAT   435 
ATOM   4840  O   WAT   436      76.866  64.476  37.842  1.00  0.00           O  
ATOM   4841  H1  WAT   436      77.287  64.310  38.685  1.00  0.00           H  
ATOM   4842  H2  WAT   436      76.991  63.666  37.347  1.00  0.00           H  
TER    4843      WAT   436 
ATOM   4843  O   WAT   437      75.028  60.456  50.649  1.00  0.00           O  
ATOM   4844  H1  WAT   437      74.498  59.965  50.021  1.00  0.00           H  
ATOM   4845  H2  WAT   437      75.697  60.884  50.115  1.00  0.00           H  
TER    4846      WAT   437 
ATOM   4846  O   WAT   438      79.378  63.500  35.090  1.00  0.00           O  
ATOM   4847  H1  WAT   438      79.899  62.785  34.724  1.00  0.00           H  
ATOM   4848  H2  WAT   438      80.025  64.138  35.390  1.00  0.00           H  
TER    4849      WAT   438 
ATOM   4849  O   WAT   439      75.516  57.422  50.729  1.00  0.00           O  
ATOM   4850  H1  WAT   439      75.421  56.804  50.004  1.00  0.00           H  
ATOM   4851  H2  WAT   439      74.935  58.148  50.502  1.00  0.00           H  
TER    4852      WAT   439 
ATOM   4852  O   WAT   440      78.282  55.979  47.762  1.00  0.00           O  
ATOM   4853  H1  WAT   440      77.834  56.002  46.916  1.00  0.00           H  
ATOM   4854  H2  WAT   440      77.648  55.581  48.359  1.00  0.00           H  
TER    4855      WAT   440 
ATOM   4855  O   WAT   441      78.688  64.875  48.383  1.00  0.00           O  
ATOM   4856  H1  WAT   441      79.107  65.718  48.210  1.00  0.00           H  
ATOM   4857  H2  WAT   441      77.769  65.012  48.153  1.00  0.00           H  
TER    4858      WAT   441 
ATOM   4858  O   WAT   442      81.024  62.606  49.767  1.00  0.00           O  
ATOM   4859  H1  WAT   442      81.144  62.010  50.506  1.00  0.00           H  
ATOM   4860  H2  WAT   442      81.884  62.643  49.347  1.00  0.00           H  
TER    4861      WAT   442 
ATOM   4861  O   WAT   443      75.762  60.549  34.788  1.00  0.00           O  
ATOM   4862  H1  WAT   443      75.560  59.686  35.149  1.00  0.00           H  
ATOM   4863  H2  WAT   443      75.591  60.463  33.850  1.00  0.00           H  
TER    4864      WAT   443 
ATOM   4864  O   WAT   444      77.791  59.148  51.024  1.00  0.00           O  
ATOM   4865  H1  WAT   444      78.381  58.840  51.712  1.00  0.00           H  
ATOM   4866  H2  WAT   444      76.973  58.676  51.180  1.00  0.00           H  
TER    4867      WAT   444 
ATOM   4867  O   WAT   445      74.560  57.649  34.776  1.00  0.00           O  
ATOM   4868  H1  WAT   445      74.862  57.656  33.867  1.00  0.00           H  
ATOM   4869  H2  WAT   445      75.299  57.299  35.272  1.00  0.00           H  
TER    4870      WAT   445 
ATOM   4870  O   WAT   446      77.778  56.593  35.761  1.00  0.00           O  
ATOM   4871  H1  WAT   446      77.431  55.915  35.181  1.00  0.00           H  
ATOM   4872  H2  WAT   446      77.980  56.132  36.576  1.00  0.00           H  
TER    4873      WAT   446 
ATOM   4873  O   WAT   447      73.583  66.954  35.609  1.00  0.00           O  
ATOM   4874  H1  WAT   447      74.020  67.496  36.264  1.00  0.00           H  
ATOM   4875  H2  WAT   447      74.068  66.128  35.618  1.00  0.00           H  
TER    4876      WAT   447 
ATOM   4876  O   WAT   448      75.394  68.073  40.721  1.00  0.00           O  
ATOM   4877  H1  WAT   448      75.093  67.950  41.621  1.00  0.00           H  
ATOM   4878  H2  WAT   448      75.287  67.214  40.312  1.00  0.00           H  
TER    4879      WAT   448
[truncated: 2,482,368 more chars]
