# Supplementary material for: Mechanistic Modeling of Monoglyceride Lipase Covalent Modification Elucidates the Role of Leaving Group Expulsion and Discriminates Inhibitors with High and Low Potency
Source: J Chem Inf Model. 2022 May 17;62(11):2771–87. doi: 10.1021/acs.jcim.2c00140 (PMC9198976; doi:10.1021/acs.jcim.2c00140)
Supplement: Supplementary file 3 — ci2c00140_si_003.zip [file ci2c00140_si_003.zip]

Archive with 80 entries (72 files):
- input-files/
- input-files/QM-MM/
- input-files/QM-MM/US/
- input-files/QM-MM/US/RC/
- input-files/QM-MM/US/RC/equi5_NVT_qm.in
- input-files/QM-MM/US/RC/min_qmmm.in
- input-files/QM-MM/US/RC/equi3_NVT_qm.in
- input-files/QM-MM/US/RC/rc-1.40.RST
- input-files/QM-MM/US/RC/equi4_NVT_qm.in
- input-files/QM-MM/US/RC/READ-ME.txt
- input-files/QM-MM/US/RC/equi2_NVT_qm.in
- input-files/QM-MM/US/RC/equi7_NVT_qm.in
- input-files/QM-MM/US/RC/equi1b_NVT_qm.in
- input-files/QM-MM/US/RC/prod.in
- input-files/QM-MM/US/RC/equi1_NVT_qm.in
- input-files/QM-MM/US/RC/min_rc-1.40.RST
- input-files/QM-MM/US/RC/equi6_NVT_qm.in
- input-files/QM-MM/SMD/
- input-files/QM-MM/SMD/equi5_NVT_qm.in
- input-files/QM-MM/SMD/min_qmmm.in
- input-files/QM-MM/SMD/min.RST
- input-files/QM-MM/SMD/equi3_NVT_qm.in
- input-files/QM-MM/SMD/equi4_NVT_qm.in
- input-files/QM-MM/SMD/plumed.dat
- input-files/QM-MM/SMD/READ-ME.txt
- input-files/QM-MM/SMD/rc1.40.RST
- input-files/QM-MM/SMD/equi2_NVT_qm.in
- input-files/QM-MM/SMD/equi7_NVT_qm.in
- input-files/QM-MM/SMD/equi1b_NVT_qm.in
- input-files/QM-MM/SMD/prod.in
- input-files/QM-MM/SMD/equi1_NVT_qm.in
- input-files/QM-MM/SMD/equi6_NVT_qm.in
- input-files/QM-MM/MD/
- input-files/QM-MM/MD/equi5_NVT_qm.in
- input-files/QM-MM/MD/min_qmmm.in
- input-files/QM-MM/MD/min_mm.in
- input-files/QM-MM/MD/equi3_NVT_qm.in
- input-files/QM-MM/MD/equi4_NVT_qm.in
- input-files/QM-MM/MD/READ-ME.txt
- input-files/QM-MM/MD/equi2_NVT_qm.in
- input-files/QM-MM/MD/equi7_NVT_qm.in
- input-files/QM-MM/MD/equi1b_NVT_qm.in
- input-files/QM-MM/MD/prod.in
- input-files/QM-MM/MD/equi1_NVT_qm.in
- input-files/QM-MM/MD/equi6_NVT_qm.in
- input-files/MM/
- input-files/MM/MD/
- input-files/MM/MD/cpd1.inpcrd
- input-files/MM/MD/equi_NVT4.in
- input-files/MM/MD/equi_NPT11.in
- input-files/MM/MD/equi_NPT10.in
- input-files/MM/MD/equi_NVT1.in
- input-files/MM/MD/equi_NVT5.in
- input-files/MM/MD/cpd4.prmtop
- input-files/MM/MD/restrain_7.RST
- input-files/MM/MD/min2.in
- input-files/MM/MD/cpd7.inpcrd
- input-files/MM/MD/READ-ME.txt
- input-files/MM/MD/cpd5.inpcrd
- input-files/MM/MD/min3.in
- input-files/MM/MD/cpd6.prmtop
- input-files/MM/MD/restrain_10.RST
- input-files/MM/MD/equi_NVT8.in
- input-files/MM/MD/min4.in
- input-files/MM/MD/restrain_12.RST
- input-files/MM/MD/prod.in
- input-files/MM/MD/restrain_8.RST
- input-files/MM/MD/cpd1.prmtop
- input-files/MM/MD/min1.in
- input-files/MM/MD/cpd6.inpcrd
- input-files/MM/MD/equi_NPT13.in
- input-files/MM/MD/equi_NVT2.in
- input-files/MM/MD/equi_NVT6.in
- input-files/MM/MD/cpd5.prmtop
- input-files/MM/MD/cpd7.prmtop
- input-files/MM/MD/equi_NPT9.in
- input-files/MM/MD/equi_NVT7.in
- input-files/MM/MD/cpd4.inpcrd
- input-files/MM/MD/equi_NPT12.in
- input-files/MM/MD/equi_NVT3.in
