# Supplementary material for: Mechanistic Modeling of Monoglyceride Lipase Covalent Modification Elucidates the Role of Leaving Group Expulsion and Discriminates Inhibitors with High and Low Potency
Source: J Chem Inf Model. 2022 May 17;62(11):2771–87. doi: 10.1021/acs.jcim.2c00140 (PMC9198976; doi:10.1021/acs.jcim.2c00140)
Supplement: Supplementary file 3 — ci2c00140_si_003.zip [file ci2c00140_si_003.zip › input-files/QM-MM/US/RC/rc-1.40.RST]

addizione-elmininazione
 &rst
 iat=1635,4350,4350,4349, rstwt=-1,1,
 r1=-11.40,r2=-1.40,r3=-1.40,r4=8.60,
 rk2=100,rk3=100,
/
