# Supplementary material for: Mechanistic Modeling of Monoglyceride Lipase Covalent Modification Elucidates the Role of Leaving Group Expulsion and Discriminates Inhibitors with High and Low Potency
Source: J Chem Inf Model. 2022 May 17;62(11):2771–87. doi: 10.1021/acs.jcim.2c00140 (PMC9198976; doi:10.1021/acs.jcim.2c00140)
Supplement: Supplementary file 3 — ci2c00140_si_003.zip [file ci2c00140_si_003.zip › input-files/QM-MM/SMD/min_qmmm.in]

Minimization with ibelly restraint (sp 20)
&cntrl
 imin=1, maxcyc=100000, ncyc=500,
 ntb=1,
 ntc=1, ntf=1,
 cut=10.0,
 ntpr=100,
 ifqnt=1,
 ibelly=1,
 bellymask=':PYR <@15'
 drms=0.005,
 nmropt=1,
/
&ewald
/
&qmmm
 qmmask=':106@1632-1636 | :223@3417-3422 | :253@3897-3907 | :PYR@4384,4342-4366',
 qmcharge=-1,
 qm_theory='DFTB3',
 qmshake=0,
 qmcut=10.0,
 printcharges=1,
 verbosity=2,
 writepdb=1,
/
&wt type='DUMPFREQ', istep1=1 /
&wt type='END' /
DISANG=min.RST
DUMPAVE=min.tra
/
