# Supplementary material for: Mechanistic Modeling of Monoglyceride Lipase Covalent Modification Elucidates the Role of Leaving Group Expulsion and Discriminates Inhibitors with High and Low Potency
Source: J Chem Inf Model. 2022 May 17;62(11):2771–87. doi: 10.1021/acs.jcim.2c00140 (PMC9198976; doi:10.1021/acs.jcim.2c00140)
Supplement: Supplementary file 3 — ci2c00140_si_003.zip [file ci2c00140_si_003.zip › input-files/QM-MM/SMD/plumed.dat]

UNITS LENGTH=A ENERGY=kcal/mol

d1: DISTANCE ATOMS=1635,4350
d2: DISTANCE ATOMS=4350,4349

MATHEVAL ...
	LABEL=CV
	ARG=d1,d2
	VAR=x,y
	FUNC=y-x
	PERIODIC=NO
... MATHEVAL

MOVINGRESTRAINT ...
	ARG=CV
	STEP0=0		AT0=-1.4 KAPPA0=200.0
	STEP1=1237500	AT1=1.75	
... MOVINGRESTRAINT

PRINT ARG=*	STRIDE=2500	FILE=plumed_out
	
