# Supplementary material for: Mechanistic Modeling of Monoglyceride Lipase Covalent Modification Elucidates the Role of Leaving Group Expulsion and Discriminates Inhibitors with High and Low Potency
Source: J Chem Inf Model. 2022 May 17;62(11):2771–87. doi: 10.1021/acs.jcim.2c00140 (PMC9198976; doi:10.1021/acs.jcim.2c00140)
Supplement: Supplementary file 3 — ci2c00140_si_003.zip [file ci2c00140_si_003.zip › input-files/QM-MM/SMD/READ-ME.txt]

min_qmmm.in: minimization file at DFTB3/AMBER level
equi*in: equilibration files for SMD simulations at DFTB3/AMBER level in NVT condition 
prod.in: production file for SMD simulations at DFTB3/AMBER level in NVT condition
plumed.dat: plumed file to run SMD simulations
*RST: restraints files for minimization and equilibration steps

cpd 5 is taken as example
