# Supplementary material for: Mechanistic Modeling of Monoglyceride Lipase Covalent Modification Elucidates the Role of Leaving Group Expulsion and Discriminates Inhibitors with High and Low Potency
Source: J Chem Inf Model. 2022 May 17;62(11):2771–87. doi: 10.1021/acs.jcim.2c00140 (PMC9198976; doi:10.1021/acs.jcim.2c00140)
Supplement: Supplementary file 3 — ci2c00140_si_003.zip [file ci2c00140_si_003.zip › input-files/QM-MM/SMD/equi2_NVT_qm.in]

equilibrazione NVT 1ps 100K solo solvente
&cntrl
imin=0, irest=1, ntx=5,
nstlim=5000, dt=0.0002, ntc=2
cut=10,
ntpr=10, ntwr=2500, ntwx=2500, iwrap=1, ntwe=5000, ioutfm=1,
ntt=3, temp0=100.0, tempi=100.0, gamma_ln=5.0,
ntb=1, ntp=0, ntf=2, ifqnt=1, nmropt=1,
ntr=1,
restraint_wt=25.0,
restraintmask=':1-281',
/

&ewald
/
/
&qmmm
 qmmask=':106@1632-1636 | :223@3417-3422 | :253@3897-3907 | :PYR@4384,4342-4366',
 qmcharge=-1,
 qm_theory='DFTB3',
 qmshake=0,
 qmcut=10.0,
 printcharges=1,
 verbosity=2,
 writepdb=1,
/
&wt type='DUMPFREQ', istep1=50 /
&wt type='END' /
DISANG=rc1.40.RST
DUMPAVE=equi2_rc1.40.tra
/
