# Supplementary material for: Mechanistic Modeling of Monoglyceride Lipase Covalent Modification Elucidates the Role of Leaving Group Expulsion and Discriminates Inhibitors with High and Low Potency
Source: J Chem Inf Model. 2022 May 17;62(11):2771–87. doi: 10.1021/acs.jcim.2c00140 (PMC9198976; doi:10.1021/acs.jcim.2c00140)
Supplement: Supplementary file 3 — ci2c00140_si_003.zip [file ci2c00140_si_003.zip › input-files/MM/MD/cpd1.inpcrd]

default_name
 32357
  30.5880406  55.7374619  32.7239683  31.1387117  55.8840513  31.7947897
  31.9804704  55.1925546  31.7577348  31.5083737  56.9084144  31.7486473
  30.2497117  55.6330513  30.5857897  29.0727117  55.3100513  30.7437897
  30.8027117  55.7940513  29.3757897  31.7395222  56.1698402  29.3401783
  30.1087117  55.5290513  28.1057897  29.0961156  55.9296090  28.1537668
  30.8487117  56.1940513  26.9167897  31.1515300  57.2190050  27.1309627
  31.7329700  55.5595990  26.8563104  30.0987117  56.1520513  25.5827897
  28.8657117  56.3310513  25.5737897  30.7787117  56.0900513  24.5387897
  29.9517117  54.0040513  27.8697897  28.9107117  53.5440513  27.4017897
  30.9997117  53.2480513  28.2217897  31.8003155  53.7573195  28.5678803
  31.0867117  51.7840513  28.1427897  30.7362289  51.4140612  27.1792710
  32.5757117  51.4120513  28.3017897  32.8519684  52.0133935  29.1679126
  32.7168810  50.3562897  28.5331742  33.4687117  51.8000513  27.0987897
  33.2548557  52.8344085  26.8295842  34.9687117  51.6560513  27.4367897
  35.1834406  50.6217898  27.7056642  35.5657774  51.9368260  26.5691614
  35.2171292  52.3077576  28.2744459  33.0837117  51.0440513  25.8077897
  32.0507390  51.2734157  25.5461435  33.7410699  51.3534075  24.9952134
  33.1872879  49.9711474  25.9698028  30.2447117  51.0960513  29.2567897
  29.9967117  51.7360513  30.2847897  29.8757117  49.7970513  29.0887897
  29.9797117  49.0280513  27.8467897  31.0150850  48.7156174  27.7108213
  29.6796387  49.6623841  27.0127171  29.0357117  47.8510513  28.0497897
  29.3513067  46.9928762  27.4564648  28.0144797  48.1217309  27.7816123
  29.1487117  47.5680513  29.5387897  30.0079372  46.9196596  29.7103089
  28.2550166  47.1040682  29.9560766  29.3867117  48.9380513  30.1997897
  28.4486702  49.3500833  30.5718192  30.4147117  48.8760513  31.3527897
  31.5917117  48.6220513  31.0877897  29.9907117  49.1550513  32.5927897
  29.0046088  49.3050250  32.7515610  30.9127117  49.3410513  33.7187897
  31.7313763  48.6241840  33.6556325  31.5057117  50.7760513  33.6827897
  32.2778891  50.8700436  34.4463385  31.9431052  50.9547565  32.7005212
  30.5167117  51.8960513  33.9267897  29.7677117  52.4790513  32.9207897
  29.7967791  52.2390945  31.9401391  28.9987117  53.4160513  33.4757897
  28.3392806  53.9615461  32.8007452  29.1807117  53.5180513  34.7887897
  30.1517117  52.5550513  35.0807897  30.5001446  52.4256782  36.1054644
  30.2607117  49.0550513  35.0857897  29.0327117  48.9820513  35.1767897
  31.1007117  48.9660513  36.1287897  32.0432021  48.6872176  35.8962751
  30.7257117  49.0360513  37.5447897  29.8516013  49.6784246  37.6514979
  30.3857117  47.6360513  38.1217897  29.8887569  47.9074241  39.0531821
  29.6726164  47.1446414  37.4598898  31.5577117  46.6710513  38.4247897
  32.2430223  46.7080911  37.5779849  32.3207117  47.0290513  39.7207897
  31.6361119  46.9917690  40.5681573  33.1293850  46.3148679  39.8760008
  32.7353716  48.0332923  39.6332817  31.0657117  45.2080513  38.4617897
  30.6341523  44.9447757  37.4961076  31.9054924  44.5470760  38.6762223
  30.3096545  45.0979868  39.2391971  31.7897117  49.8480513  38.3037897
  32.9227117  49.9580513  37.8307897  31.3977117  50.4250513  39.4457897
  30.4247319  50.3242585  39.6972862  32.2687117  51.1890513  40.3377897
  33.2349087  51.4034181  39.8810519  31.6067117  52.5350513  40.7567897
  30.6427137  52.2979038  41.2068653  32.4507117  53.3540513  41.7527897
  33.4147498  53.5919905  41.3032161  31.9275065  54.2779045  41.9994717
  32.6076651  52.7723346  42.6611250  31.3007117  53.4040513  39.5217897
  30.6190777  52.8692157  38.8604062  30.8388384  54.3386910  39.8399425
  32.2274384  53.6198774  38.9900965  32.5237117  50.3170513  41.5747897
  31.5637117  49.9220513  42.2447897  33.7937117  49.9900513  41.8267897
  34.4796588  50.2058463  41.1175588  34.2017117  49.1520513  42.9537897
  33.4350188  48.3998669  43.1395306  35.5407117  48.4330513  42.6697897
  35.5445810  47.5501749  43.3090186  35.4704418  48.1253017  41.6265005
  36.8587117  49.1880513  42.8697897  36.8997117  50.3500513  43.2637897
  37.9677117  48.5090513  42.6087897  38.8672248  48.9541120  42.7223541
  37.9076177  47.5500440  42.2976714  34.1467117  49.9010513  44.3037897
  33.8997117  51.1100513  44.3387897  34.3887117  49.1770513  45.4057897
  34.5431525  48.1869693  45.2793577  34.3567117  49.7070513  46.7737897
  33.3709489  50.1487593  46.9196148  34.5257117  48.5480513  47.7637897
  35.5117374  48.1013334  47.6361319  34.4261311  48.9223718  48.7826460
  33.7595543  47.7955243  47.5772284  35.4027117  50.8140513  47.0477897
  35.1807117  51.6340513  47.9397897  36.4937117  50.8430513  46.2677897
  36.6726750  49.9943341  45.7503434  37.5297117  51.8890513  46.2727897
  37.4766997  52.4133812  47.2269213  38.9697117  51.3470513  46.0847897
  38.8738778  50.6270202  45.2720964  39.6531413  52.1420498  45.7864587
  39.5167117  50.6450513  47.3237897  39.6757117  51.3220513  48.3617897
  39.8657117  49.4510513  47.2327897  37.2277117  53.0690513  45.3437897
  38.0277117  54.0050513  45.2727897  36.0667117  53.0580513  44.6837897
  35.4715174  52.2477852  44.7802878  35.6137117  54.1500513  43.8337897
  34.5252961  54.1231542  43.7815678  35.9324464  55.0931265  44.2777679
  36.1837117  54.0490513  42.4147897  36.0597117  55.0090513  41.6557897
  36.8167117  52.9250513  42.0577897  36.8745969  52.1850628  42.7427464
  37.4607117  52.7240513  40.7697897  37.7838855  53.6829255  40.3645513
  38.6957117  51.8110513  40.9207897  38.3284730  50.8201731  41.1879887
  39.1806743  51.7674524  39.9455920  39.7127117  52.2850513  41.9797897
  40.1539599  53.2158651  41.6234382  39.2146592  52.4612906  42.9331969
  40.8297117  51.2660513  42.1937897  40.5717117  50.1050513  42.4977897
  42.0817117  51.6890513  42.0727897  42.8453987  51.0419856  42.2076585
  42.2651379  52.6561072  41.8463850  36.4767117  52.1200513  39.7687897
  35.7197117  51.2130513  40.1237897  36.5247117  52.6150513  38.5327897
  37.0861252  53.4385863  38.3693752  35.7307117  52.0920513  37.4317897
  34.7564054  51.7755059  37.8041140  35.5177117  53.1640513  36.3417897
  36.4832687  53.6419849  36.1763258  35.2176063  52.6306343  35.4398457
  34.4767117  54.2250513  36.6737897  34.7587117  55.2400513  37.6117897
  35.7313960  55.2647811  38.1030872  33.7917117  56.2180513  37.9147897
  34.0151415  56.9944251  38.6465169  32.5377117  56.1930513  37.2757897
  31.6067117  57.1460513  37.5707897  31.9125934  57.7798390  38.2237439
  32.2517117  55.1850513  36.3337897  31.2828471  55.1655623  35.8347686
  33.2167117  54.2030513  36.0367897  32.9927474  53.4205573  35.3117771
  36.3557117  50.8210513  36.8557897  37.5047117  50.8410513  36.3997897
  35.5517117  49.7570513  36.8497897  34.6886010  49.8283551  37.3694578
  35.8457117  48.5090513  36.1737897  36.9137631  48.4482095  35.9648310
  35.4457117  47.3050513  37.0487897  34.3791840  47.4767914  37.1941280
  35.5921646  46.3713294  36.5058210  36.1437117  47.2160513  38.4217897
  35.9091271  48.1076110  39.0033327  35.6547117  45.9660513  39.1787897
  35.8893748  45.0739964  38.5980400  36.1516643  45.9096003  40.1472690
  34.5767164  46.0291307  39.3272734  37.6827117  47.2580513  38.3287897
  37.9937068  48.1932873  37.8632629  38.1096519  47.1913294  39.3294752
  38.0339353  46.4192612  37.7278137  35.0767117  48.4810513  34.8457897
  33.8917117  48.8200513  34.8317897  35.7477117  48.0770513  33.7627897
  36.7545883  48.0378053  33.8317729  35.1297117  47.8120513  32.4607897
  34.3261794  48.5245381  32.2742487  36.1847117  47.9550513  31.3437897
  36.3979501  49.0239870  31.3460187  37.1114579  47.3999113  31.4889141
  35.6877117  47.6140513  29.9497897  34.8497117  48.5070513  29.2487897
  34.6302895  49.4905966  29.6642321  34.3037117  48.1310513  28.0267897
  33.6789560  48.8357117  27.4779412  34.5487117  46.8710513  27.5057897
  34.1110955  46.5799261  26.5508876  35.3507117  45.9810513  28.1997897
  35.5359372  44.9938611  27.7764138  35.9147117  46.3300513  29.4157897
  36.5318323  45.6123671  29.9563372  34.4237117  46.4480513  32.4667897
  35.0377117  45.4970513  32.9457897  33.1807117  46.3750513  31.9627897
  32.7726434  47.2354011  31.6260736  32.3487117  45.1680513  31.9717897
  32.9056080  44.3641064  32.4530780  31.0187117  45.3660513  32.7257897
  30.4733138  46.2441819  32.3800629  30.3729412  44.4901427  32.6636235
  31.3357117  45.6340513  34.4957897  30.0596398  45.7639221  34.8474605
  32.0877117  44.6370513  30.5537897  32.0167117  45.4110513  29.5997897
  31.9017117  43.3150513  30.4557897  32.0938554  42.7896962  31.2967309
  31.5577117  42.5790513  29.2437897  31.1734818  43.2560846  28.4808399
  32.8347117  41.8860513  28.6947897  33.5537544  41.8187254  29.5112112
  32.5563262  40.8825859  28.3728289  33.4697117  42.6480513  27.5117897
  32.7336369  42.6372809  26.7079373  33.6212156  43.6726898  27.8512959
  34.8067117  42.0750513  26.9927897  34.7596300  40.9888815  27.0710042
  34.9100643  42.3592560  25.9455813  35.9917117  42.5510513  27.7307897
  36.0308421  42.2379380  28.6902313  36.9807117  43.3360513  27.2717897
  36.9727117  43.7660513  26.0087897  36.2179446  43.4998620  25.3926973
  37.7214600  44.3557783  25.6745777  37.9947117  43.6950513  28.0637897
  38.0218737  43.3741324  29.0210636  38.7296006  44.2857706  27.7017293
  30.4057117  41.6150513  29.5447897  30.3477117  41.0560513  30.6417897
  29.5077117  41.4630513  28.5617897  29.7005084  41.9598647  27.7038239
  28.2947117  40.6550513  28.6357897  28.3796679  39.9346407  29.4493560
  27.0627117  41.5520513  28.8967897  27.0164086  42.2151871  28.0329575
  26.1918294  40.8965650  28.8980813  27.0747117  42.3810513  30.1717897
  27.0387117  41.7480513  31.4327897  27.0232783  40.6598606  31.4936368
  27.0227117  42.5200513  32.6117897  27.0192919  42.0274573  33.5841278
  27.0267117  43.9270513  32.5347897  26.9807117  44.6740513  33.6747897
  26.9478973  44.1402028  34.4719902  27.0627117  44.5600513  31.2777897
  27.0673318  45.6483875  31.2177613  27.0927117  43.7900513  30.0997897
  27.1299815  44.2820798  29.1278746  28.1057117  39.9110513  27.3187897
  28.2347117  40.5220513  26.2557897  27.7297117  38.6370513  27.4227897
  27.8577669  38.1884860  28.3186080  27.2437117  37.8350513  26.3147897
  27.0114944  38.4917048  25.4763504  28.2847117  36.7930513  25.8517897
  28.4503612  36.0970894  26.6741622  27.8688629  36.2554090  24.9996684
  29.6407117  37.2890513  25.4277897  30.0427117  37.4490513  24.1457897
  29.3134841  37.2364031  23.3640559  31.3597117  37.8690513  24.1177897
  31.8673043  38.0232928  23.2583370  31.8717117  38.0230513  25.3887897
  33.1377117  38.3900513  25.8797897  33.8997486  38.6310363  25.1386253
  33.3527117  38.4270513  27.2707897  34.3286744  38.6820252  27.6838091
  32.2947117  38.1310513  28.1517897  32.4232769  38.1649259  29.2336506
  31.0267117  37.7790513  27.6467897  30.2698908  37.5514596  28.3974726
  30.7827117  37.6910513  26.2527897  25.9147117  37.2130513  26.7787897
  25.9107117  36.1740513  27.4427897  24.8137117  37.9230513  26.4937897
  24.9628764  38.7629495  25.9530308  23.4427117  37.5860513  26.8907897
  23.4313271  36.9492777  27.7753738  22.7197117  38.9120513  27.2267897
  22.8706437  39.5878975  26.3850352  21.6576362  38.6880024  27.3262770
  23.2267117  39.5810513  28.5197897  22.9429426  38.9403877  29.3547305
  24.3135556  39.6357653  28.4575089  22.6547117  40.9910513  28.7387897
  22.9980846  41.6220795  27.9190352  21.5674823  40.9188372  28.7102119
  23.0937117  41.6100513  30.0827897  22.7048586  40.9838635  30.8857733
  24.1832094  41.6073082  30.1157522  22.6007117  42.9890513  30.2527897
  21.5911636  42.9917560  30.2227071  22.9119889  43.3505003  31.1430487
  22.9612635  43.5695501  29.5090675  22.7347117  36.8690513  25.7277897
  22.7117117  37.4250513  24.6257897  22.1867117  35.6580513  25.9717897
  22.1867117  34.9350513  27.2477897  21.8132290  35.6069661  28.0205389
  23.2133460  34.6511179  27.4790964  21.2837117  33.7270513  27.0367897
  20.2614724  33.9445407  27.3463446  21.6535066  32.8624003  27.5879083
  21.3717117  33.4930513  25.5377897  20.4680587  33.0075822  25.1692385
  22.2407781  32.8905157  25.2736418  21.4997117  34.8990513  24.9207897
  22.1542748  34.8847021  24.0493314  20.1237117  35.4910513  24.5227897
  19.5787117  36.3340513  25.2367897  19.5847117  35.0380513  23.3817897
  20.1354307  34.3751164  22.8551728  18.2867117  35.4580513  22.8327897
  18.1713647  36.5379817  22.9252268  18.2227117  35.0790513  21.3277897
  17.2067799  35.2603208  20.9768991  19.2107117  35.8930513  20.4777897
  20.2269676  35.7119250  20.8278138  19.1273062  35.5909911  19.4338058
  18.9796903  36.9544656  20.5679518  18.5427117  33.7060513  21.1307897
  18.4961151  33.4977343  20.1948233  17.0887117  34.8290513  23.5617897
  16.0117117  35.4290513  23.5927897  17.3017117  33.6550513  24.1557897
  18.2039825  33.2203337  24.0253004  16.3197117  32.9690513  24.9737897
  15.3231376  33.3517790  24.7536561  16.3508086  31.8989228  24.7689546
  16.6257117  33.2010513  26.4507897  17.6457117  33.7900513  26.8177897
  15.7277117  32.7110513  27.3037897  14.9170597  32.2624305  26.9016926
  15.8427117  32.7570513  28.7547897  15.9160902  33.7803260  29.1230609
  14.5827117  32.0930513  29.3797897  14.6152721  31.0373424  29.1104965
  14.4777117  32.2290513  30.9097897  14.4446333  33.2845518  31.1798342
  13.5693083  31.7369925  31.2573245  15.3447532  31.7620314  31.3769428
  13.4127117  32.6650513  28.8067897  12.6346450  32.2555746  29.1922002
  17.0797117  31.9850513  29.2677897  17.2387117  30.8170513  28.8937897
  17.9527117  32.6460513  30.0607897  17.8677117  34.0360513  30.5207897
  16.8689865  34.2058913  30.9230366  18.0313062  34.6929263  29.6664764
  18.9557117  34.1760513  31.5777897  18.5643297  33.9526869  32.5702752
  19.3759658  35.1817584  31.5713908  19.9927117  33.1520513  31.1467897
  20.5719173  32.7826957  31.9930736  20.6672662  33.5754460  30.4026037
  19.1817117  32.0010513  30.5257897  19.7066874  31.6302630  29.6454404
  18.9407117  30.8410513  31.5037897  18.0907117  30.9460513  32.3877897
  19.6877117  29.7520513  31.3047897  20.2742870  29.7442306  30.4826172
  19.6267117  28.5420513  32.1247897  18.6485104  28.4448525  32.5957183
  19.8607117  27.3160513  31.2157897  20.7878968  27.4691685  30.6635378
  19.9561834  26.4327569  31.8472770  18.6977117  27.1140513  30.2217897
  17.8166874  26.8623078  30.8121474  18.5386814  28.0696010  29.7220537
  18.9387117  26.0200513  29.1697897  19.8460363  26.2654273  28.6178370
  19.0734828  25.0690179  29.6850291  17.7527117  25.9090513  28.1867897
  16.9830606  25.3004543  28.6614975  17.3667242  26.9140777  28.0163938
  18.1307117  25.3050513  26.9007897  18.4880010  24.3736022  27.0584182
  17.3202248  25.2575683  26.2999933  18.8435736  25.8690703  26.4605516
  20.6007117  28.6010513  33.3147897  20.3847117  27.8810513  34.2907897
  21.6197117  29.4690513  33.2417897  21.7450504  29.9401846  32.3572429
  22.5857117  29.7240513  34.3037897  22.0359501  29.9352852  35.2209819
  23.4837117  28.4900513  34.5397897  24.0474954  28.2715352  33.6328725
  24.1757040  28.6945258  35.3567580  22.8626664  27.6318690  34.7965486
  23.4397117  30.9670513  33.9857897  23.4087117  31.4720513  32.8577897
  24.1837117  31.4200513  34.9997897  24.0606556  30.9247445  35.8713559
  25.1287117  32.5360513  34.9637897  25.0036138  33.1227006  34.0536841
  24.8467117  33.4510513  36.1867897  25.0235075  32.7678826  37.0175261
  25.5723073  34.2635709  36.2245128  23.4137117  34.0330513  36.2927897
  22.6988487  33.2120149  36.2382830  23.2197117  34.7970513  37.6217897
  23.9339678  35.6185798  37.6768159  22.2056945  35.1941475  37.6685264
  23.3824276  34.1181341  38.4588652  23.0477117  34.9090513  35.0797897
  23.1027417  34.3116732  34.1697289  22.0349056  35.2933271  35.2008560
  23.7461281  35.7429170  35.0092101  26.5477117  31.9780513  35.0267897
  26.7737117  30.9930513  35.7337897  27.4897117  32.6220513  34.3367897
  27.2169780  33.3181573  33.6577079  28.8897117  32.2370513  34.4047897
  29.2132440  31.9049852  35.3912775  29.2767117  31.1610513  33.3407897
  28.7172524  30.2586285  33.5872421  28.9857117  31.5630513  31.8817897
  29.5452205  32.4651983  31.6344410  29.2866864  30.7551593  31.2148372
  27.9191144  31.7535333  31.7626850  30.7347117  30.6630513  33.4987897
  31.3824042  31.3927438  33.0128431  30.9555296  30.6356953  34.5658373
  30.9807117  29.2750513  32.8897897  30.7605348  29.3017411  31.8225926
  32.0228083  28.9920608  33.0382833  30.3336580  28.5446927  33.3755856
  29.8247117  33.4670513  34.3667897  29.7727117  34.2490513  33.4157897
  30.6397117  33.6290513  35.4217897  30.5107727  33.0084997  36.2081673
  31.6307117  34.7020513  35.5387897  31.3246763  35.5502710  34.9264460
  31.7637117  35.1730513  37.0027897  30.7760911  35.5967309  37.1849994
  31.9884264  34.4331009  37.7709542  32.7637117  36.3060513  37.1837897
  32.4197117  37.6100513  36.7717897  31.4004845  37.8208866  36.4480240
  33.3687117  38.6210513  36.7767897  33.0871301  39.6329079  36.4853128
  34.6737117  38.3460513  37.1517897  35.4157647  39.1444321  37.1450459
  35.0387117  37.0620513  37.5347897  36.0689495  36.8615520  37.8289162
  34.1017117  36.0370513  37.5447897  34.4002627  35.0285003  37.8307829
  32.9827117  34.2530513  34.9587897  33.4747117  33.1970513  35.3577897
  33.5747117  35.0620513  34.0727897  33.0430340  35.8630311  33.7631940
  34.8897117  34.8290513  33.4747897  35.2780150  33.8276910  33.6607934
  34.8377117  35.0640513  31.9407897  34.3240864  36.0130172  31.7866729
  36.2077117  35.1040513  31.2437897  36.7217765  34.1551892  31.3970840
  36.0679200  35.2725945  30.1760107  36.8059925  35.9127665  31.6634817
  33.9507117  34.0080513  31.2547897  32.9380924  34.0688556  31.6535464
  33.9294267  34.1929061  30.1807900  34.3560291  33.0140396  31.4438915
  35.9537117  35.7330513  34.1517897  35.9077117  36.9570513  34.0147897
  36.8957117  35.0950513  34.8557897  36.7570435  34.0955587  34.8992071
  38.0367117  35.6690513  35.5707897  37.9134180  36.7351506  35.7613940
  38.0797117  34.9240513  36.9307897  37.0586161  34.9111839  37.3119686
  38.4004108  33.9042686  36.7179626  38.9327117  35.4920513  37.8947897
  38.8977941  34.9705018  38.7000019  39.2767117  35.4440513  34.6827897
  39.5567117  34.3070513  34.2987897  39.9777117  36.5140513  34.3117897
  39.6655154  37.4223121  34.6243517  41.1417117  36.4470513  33.4257897
  41.1206498  35.5398863  32.8218796  41.0977117  37.6750513  32.4777897
  41.8858103  37.5095390  31.7432112  40.1328882  37.7144350  31.9721570
  41.3357117  39.0530513  33.0667897  42.5687117  39.4850513  33.5287897
  43.4171119  38.9374214  33.5492451  42.4407117  40.7410513  33.9387897
  43.3374476  41.2115622  34.3420057  41.2107117  41.2080513  33.7787897
  40.4977117  40.1350513  33.2317897  39.4369434  40.2441271  33.0060149
  42.4417117  36.4010513  34.2737897  42.4157117  36.6670513  35.4777897
  43.5727117  36.0740513  33.6427897  43.4987839  35.8780984  32.6547429
  44.8907117  35.9810513  34.2717897  44.7610681  35.5678936  35.2720858
  45.5039609  35.3045488  33.6765005  45.6037117  37.3380513  34.3797897
  45.0517117  38.3890513  34.0437897  46.8547117  37.3070513  34.8617897
  47.2045845  36.4020458  35.1422418  47.7147117  38.4730513  35.0557897
  47.1420281  39.2953007  35.4847868  48.8647117  38.1230513  36.0137897
  49.4528131  37.3071838  35.5935551  49.5022063  38.9964133  36.1514112
  48.4557579  37.8170128  36.9767001  48.2477117  38.9510513  33.7147897
  48.8117117  38.1720513  32.9497897  48.0727117  40.2390513  33.4647897
  47.5799519  40.8025732  34.1428237  48.5557117  40.8800513  32.2617897
  48.8211718  41.9086485  32.5059576  49.4440780  40.3465611  31.9237174
  47.5217117  40.8870513  31.1367897  47.6457117  41.7300513  30.2477897
  46.5157117  40.0000513  31.1697897  46.6015200  39.2472043  31.8375904
  45.4797117  39.9030513  30.1477897  45.7783275  40.4941982  29.2820685
  45.2487117  38.4520513  29.6957897  44.5047800  38.4905932  28.9000640
  46.1968248  38.0999597  29.2893255  44.7747117  37.4910513  30.7917897
  45.6683296  37.2453172  31.3655167  44.0527487  37.9879551  31.4398291
  44.1607117  36.2110513  30.2347897  44.3477117  35.9180513  29.0377897
  43.4447117  35.5500513  31.0147897  44.1887117  40.7150513  30.4827897
  44.2737117  41.6860513  31.2387897  43.0407117  40.3770513  29.8607897
  43.1136832  39.5842113  29.2393564  41.7657117  41.1220513  29.8987897
  41.5037401  41.3350596  30.9351764  41.8677117  42.4600513  29.1297897
  40.8721703  42.8978890  29.0570257  42.5307869  43.1510159  29.6503655
  42.3897117  42.3400513  27.7217897  41.6007117  42.4560513  26.5867897
  42.3997117  42.2700513  25.5317897  41.9274171  42.3174084  24.5505690
  43.6607117  42.0550513  25.8807897  44.4708835  41.8739553  25.3055281
  43.6687117  42.1280513  27.2667897  44.6058348  42.0197849  27.8128482
  40.5837117  40.2560513  29.4197897  40.8117117  39.2110513  28.8027897
  39.3397117  40.6910513  29.7007897  39.2863868  41.4625013  30.3504979
  38.1047117  39.9440513  29.3997897  38.2741764  38.8779828  29.5510476
  36.9527117  40.3970513  30.3247897  36.0889305  39.7799467  30.0774777
  37.2681128  40.1868485  31.3467667  36.6037117  41.7640513  30.2107897
  35.8847004  41.9622134  30.8152351  37.7807117  39.7900513  27.9017897
  37.0047117  38.9090513  27.5287897  38.4377117  40.5910513  27.0557897
  39.0861021  41.2548569  27.4546021  38.2777117  40.5660513  25.6057897
  37.2112600  40.5462892  25.3813137  38.7172655  41.4768130  25.1990898
  38.9457117  39.3570513  24.9527897  38.5687117  38.9830513  23.8417897
  39.8967117  38.7130513  25.6407897  40.2789151  39.1834454  26.4487187
  40.5617117  37.4980513  25.1657897  40.6592537  37.5291346  24.0806083
  41.9647117  37.3810513  25.7817897  41.8744089  37.3118238  26.8658341
  42.4488534  36.4822315  25.3999130  42.8117117  38.6160513  25.4147897
  42.6289219  38.8125617  24.3583464  42.4249089  39.4432741  26.0099266
  44.3137117  38.4760513  25.6537897  44.7868688  39.4414138  25.4740772
  44.4757751  38.1798987  26.6901914  44.9367117  37.4750513  24.7747897
  45.1535061  36.6089120  25.2469151  45.2357117  37.5860513  23.4737897
  44.9907117  38.6920513  22.7667897  44.5621532  39.4894457  23.2146734
  45.2350798  38.7261357  21.7873908  45.7997117  36.5390513  22.8697897
  45.9873017  35.6973383  23.3955552  46.0366081  36.5927583  21.8894355
  39.6727117  36.2390513  25.2877897  40.0627117  35.1800513  24.7987897
  38.4677117  36.3910513  25.8577897  38.2746344  37.3090257  26.2321469
  37.5067117  35.3210513  26.1167897  37.9556875  34.3506959  25.9048216
  37.0847117  35.3550513  27.5967897  36.7021721  36.3359555  27.8789060
  36.2893128  34.6153995  27.6881997  38.2327117  34.9780513  28.5127897
  38.3947117  33.6360513  28.9167897  37.6488568  32.8899299  28.6427407
  39.5197117  33.2610513  29.6737897  39.6329440  32.2313817  30.0129958
  40.4897117  34.2230513  30.0097897  41.6037117  33.8390513  30.6867897
  41.6200581  32.8987326  30.8794895  40.3177117  35.5670513  29.6307897
  41.0641182  36.3122891  29.9057415  39.1817117  35.9480513  28.8967897
  39.0341225  36.9930793  28.6243305  36.3147117  35.3020513  25.1517897
  35.3957117  34.5150513  25.3707897  36.3617117  36.1180513  24.0897897
  37.1746487  36.7158261  24.0462235  35.3107117  36.2990513  23.0827897
  34.4292128  36.7697082  23.5181526  35.8667117  37.2230513  21.9697897
  36.2470369  38.1068094  22.4820627  36.6973121  36.6782480  21.5210219
  34.8767117  37.6550513  20.8637897  35.4406851  38.0987227  20.0433078
  34.3879494  36.7444296  20.5174101  33.8207117  38.6460513  21.3497897
  34.0127117  39.8560513  21.1167897  32.8087117  38.2050513  21.9267897
  34.7367117  34.9740513  22.5227897  33.5447117  34.7130513  22.6617897
  35.6027117  34.1380513  21.9337897  36.5672419  34.4367153  21.9096935
  35.2557117  32.8530513  21.3117897  34.5262915  32.9911261  20.5136790
  36.5507117  32.2430513  20.7017897  37.1280583  31.8651325  21.5455595
  36.2235384  31.4076465  20.0827933  37.4347117  33.1970513  19.8567897
  36.8110432  33.5714256  19.0450125  37.7525352  34.0299992  20.4839142
  38.6677117  32.4980513  19.2727897  39.7797117  32.6650513  19.8217897
  38.5077117  31.8030513  18.2487897  34.6417117  31.8560513  22.3147897
  33.6487117  31.2000513  21.9987897  35.2547117  31.7740513  23.5047897
  36.1131861  32.2964851  23.6057053  34.8527117  30.8850513  24.5927897
  34.6674779  29.8798445  24.2141779  35.9887117  30.8170513  25.6407897
  36.8138800  30.4361397  25.0390399  36.2341056  31.8156123  26.0023942
  35.7527117  29.8770513  26.8447897  34.9633803  30.3120478  27.4578433
  35.3457117  28.4510513  26.4187897  36.1348099  28.0151998  25.8060447
  35.1934185  27.8359000  27.3056361  34.4209710  28.4932192  25.8433100
  36.9867117  29.8690513  27.7737897  37.1707273  30.8779677  28.1430123
  36.8035601  29.2021589  28.6162927  37.8578879  29.5213744  27.2185673
  33.4807117  31.2970513  25.1667897  32.6077117  30.4490513  25.3547897
  33.2847117  32.6060513  25.3597897  34.0804609  33.2163682  25.2398067
  32.0297117  33.1890513  25.8127897  31.7188944  32.6376967  26.7002016
  32.2647117  34.6480513  26.2017897  32.5677895  35.2150155  25.3215651
  31.3443086  35.0696904  26.6057436  33.0498973  34.7016087  26.9559213
  30.8957117  33.0740513  24.7867897  29.7737117  32.7400513  25.1657897
  31.2007117  33.2940513  23.4997897  32.0986437  33.7064149  23.2905681
  30.2587117  33.0870513  22.3987897  29.3327406  33.6256902  22.6001471
  30.8507117  33.6040513  21.0747897  31.8701962  33.2265695  20.9956814
  30.2497445  33.1992898  20.2604761  30.8647117  35.1440513  20.9867897
  29.8297254  35.4848722  21.0140876  31.3934480  35.5191691  21.8630469
  31.5437117  35.6720513  19.7147897  31.6491228  36.7540118  19.7944698
  32.5302203  35.2169123  19.6267623  30.7697117  35.3610513  18.4987897
  29.8097776  35.0924978  18.6615927  31.2167117  35.4030513  17.2357897
  32.4777117  35.7470513  16.9627897  33.1087234  35.9801976  17.7161602
  32.7947391  35.7725315  16.0041740  30.3877117  35.0960513  16.2387897
  29.4333101  34.8352910  16.4418211  30.7175448  35.1255160  15.2846195
  29.7907117  31.6200513  22.2847897  28.6367117  31.3950513  21.9167897
  30.6507117  30.6530513  22.6447897  31.6252695  30.8984555  22.7453541
  30.2737117  29.2430513  22.7657897  29.6852147  28.9488816  21.8967473
  31.5187117  28.3380513  22.8467897  32.1724447  28.6054176  22.0165802
  32.0212877  28.5561178  23.7891083  31.1887117  26.8330513  22.7767897
  30.2171512  26.6977239  23.2520343  31.1157104  26.5719054  21.7210550
  32.3967117  25.7500513  23.5747897  32.1007117  26.1440513  25.3247897
  31.0674476  25.9096830  25.5807892  32.7719042  25.5542758  25.9491023
  32.2850679  27.2047523  25.4951638  29.3027117  29.0080513  23.9397897
  28.2437117  28.4180513  23.7237897  29.6577117  29.4830513  25.1427897
  30.5785380  29.8900349  25.2236760  28.8397117  29.3620513  26.3587897
  28.5857124  28.3171198  26.5368397  29.6267117  29.8930513  27.5767897
  30.0044445  30.8448935  27.2034084  28.9801843  30.0712168  28.4360681
  30.8127117  29.0000513  28.0017897  31.3455225  28.6777744  27.1071662
  31.7797117  29.7660513  28.9277897  31.2476970  30.0882701  29.8229065
  32.6053055  29.1134087  29.2116089  32.1704281  30.6385348  28.4041355
  30.3327117  27.6660513  28.6207897  29.7371309  27.1192190  27.8897922
  31.1965601  27.0660137  28.9068355  29.7257531  27.8716437  29.5025107
  27.4697117  30.0680513  26.2207897  26.4607117  29.5090513  26.6467897
  27.4197117  31.2320513  25.5507897  28.3008635  31.6885543  25.3629708
  26.1787117  31.9350513  25.1887897  25.5879780  32.1370913  26.0822732
  26.5167117  33.2780513  24.5067897  27.1649138  33.8260030  25.1906626
  27.0674002  33.0409950  23.5964894  25.2917117  34.1450513  24.1547897
  24.6473516  33.5369386  23.5198882  24.7785763  34.3606151  25.0919804
  25.6647117  35.7060513  23.3057897  26.2677117  35.0890513  21.7077897
  25.4843983  34.5055438  21.2240148  26.5382706  35.9314212  21.0711490
  27.1429137  34.4593270  21.8676965  25.2327117  31.0660513  24.3337897
  24.0167117  31.1180513  24.5167897  25.8067117  30.2370513  23.4527897
  26.8150449  30.2544629  23.3974690  25.0797117  29.3190513  22.5757897
  24.2708909  29.8761252  22.1029507  25.7719956  28.9656624  21.8116178
  24.4917117  28.1150513  23.3087897  23.6437117  27.4210513  22.7497897
  24.9097117  27.8810513  24.5547897  25.7004558  28.4131530  24.8889916
  24.3347117  26.8740513  25.4337897  23.9122874  26.0576924  24.8479441
  25.4397117  26.3010513  26.3567897  25.8244031  27.2100985  26.8191152
  25.0254138  25.6498832  27.1264892  26.5867117  25.5700513  25.6277897
  26.9511236  26.2060305  24.8210460  27.7457117  25.2560513  26.5987897
  27.3821512  24.6196850  27.4056109  28.5415632  24.7408737  26.0609112
  28.1326561  26.1856459  27.0161962  26.0777117  24.3200513  24.8767897
  25.3346312  24.6175674  24.1369148  26.9132370  23.8313371  24.3756339
  25.6255465  23.6278511  25.5870746  23.1677117  27.4480513  26.2777897
  22.6397117  26.7280513  27.1247897  22.7817117  28.7160513  26.0467897
  23.3651667  29.2123207  25.3884613  21.7577117  29.4780513  26.7867897
  21.6966833  30.4591246  26.3157590  20.3307117  28.8610513  26.8367897
  20.4926963  28.0325888  27.5263621  19.6154212  29.5597344  27.2707268
  19.7817117  28.3250513  25.5187897  19.8177117  29.0560513  24.5087897
  19.1987117  27.2190513  25.5427897  22.2647117  29.8740513  28.1777897
  21.4777117  29.9250513  29.1247897  23.5657117  30.1700513  28.2797897
  24.1863590  29.8850179  27.5357116  24.1467117  30.7650513  29.4717897
  23.4099941  30.7276373  30.2742525  25.4287117  30.0360513  29.9427897
  25.8532904  29.6939392  28.9989722  26.1344851  30.7033965  30.4373950
  25.1477117  28.8190513  30.8517897  24.3522816  29.0962803  31.5435526
  24.7257117  27.5670513  30.0597897  25.5208860  27.2889220  29.3680955
  24.5416355  26.7443547  30.7507217  23.8155791  27.7806953  29.4993298
  26.3387117  28.5410513  31.7857897  26.5187324  29.4126118  32.4151340
  26.1145270  27.6794762  32.4147021  27.2276754  28.3338757  31.1900373
  24.3867117  32.2560513  29.2777897  24.7137117  32.6960513  28.1797897
  24.2317117  33.0060513  30.3677897  23.8281705  32.5804124  31.1900337
  24.5617117  34.4180513  30.4157897  24.4940809  34.8629206  29.4230074
  23.5547117  35.1320513  31.3467897  22.6368650  34.5872241  31.1258371
  23.8078346  35.0046401  32.3993082  23.3477117  36.6310513  31.0457897
  23.1358348  36.7501618  29.9832354  22.1757117  37.1990513  31.8697897
  22.3870839  37.0807097  32.9325295  22.0489790  38.2571419  31.6406964
  21.2609861  36.6615951  31.6197532  24.6267117  37.4770513  31.2077897
  25.3935544  37.1117166  30.5247214  24.4046675  38.5195761  30.9798869
  24.9872846  37.3987222  32.2334362  26.0147117  34.5280513  30.8997897
  26.2897117  34.2320513  32.0667897  26.9187117  34.9200513  29.9957897
  26.6294698  35.0604367  29.0383293  28.3237117  35.1200513  30.3297897
  28.6128728  34.5713102  31.2260979  29.2887117  34.7330513  29.1787897
  29.1917093  35.4796043  28.3905332  30.7567117  34.6660513  29.6447897
  30.8545971  33.9193291  30.4327778  31.3932909  34.3915005  28.8036658
  31.0616553  35.6398870  30.0278760  28.8917117  33.4100513  28.4987897
  27.8895477  33.5025091  28.0801958  29.5989395  33.1846774  27.7005822
  28.9051765  32.6049748  29.2334811  28.5327117  36.5880513  30.6937897
  28.0147117  37.4690513  29.9987897  29.2837117  36.8210513  31.7667897
  29.5277664  36.0333013  32.3498735  29.6257117  38.1500513  32.2297897
  29.6767433  38.8340204  31.3826290  28.5577117  38.6710513  33.2227897
  28.8011536  39.7189136  33.3983457  27.5665333  38.5989318  32.7750575
  28.4667117  38.0100513  34.5907897  28.9577117  38.6720513  35.7367897
  29.4167750  39.6559828  35.6406677  28.8567117  38.0720513  36.9847897
  29.1989866  38.6051649  37.8717724  28.3217117  36.7970513  37.1047897
  28.2418398  36.3357815  38.0891426  27.8897117  36.1100513  35.9797897
  27.5051429  35.0954834  36.0839967  27.9447117  36.7060513  34.7277897
  27.5849363  36.1670784  33.8513367  31.0577117  38.1630513  32.7567897
  31.6077117  37.1210513  33.1187897  31.6657117  39.3480513  32.7137897
  31.1192706  40.1531549  32.4430322  33.0637117  39.5440513  33.0357897
  33.3538803  38.9811110  33.9229197  33.9267117  39.0730513  31.8497897
  33.6540588  39.6341362  30.9559529  34.9795412  39.2410709  32.0765491
  33.7580213  38.0102161  31.6765151  33.3427117  41.0240513  33.3027897
  32.5977117  41.8780513  32.8177897  34.4467117  41.2980513  33.9997897
  34.7990677  40.5713534  34.6063000  35.0767117  42.6140513  34.0577897
  34.7841228  43.1874941  33.1782135  34.6607117  43.3990513  35.3187897
  35.1573383  44.3693019  35.3274450  33.5812778  43.5443500  35.2762376
  34.9567117  42.7510513  36.6477897  34.0527117  42.7790513  37.6927897
  34.6067117  42.1180513  38.7067897  33.9927318  42.0379705  39.6038486
  35.8247117  41.6670513  38.4437897  36.4777013  41.1481400  39.0133822
  36.0567117  42.0740513  37.1297897  37.0049434  41.8396968  36.6460171
  36.5867117  42.4520513  33.8887897  37.1067117  41.3530513  34.0997897
  37.2577117  43.5490513  33.5227897  36.7563662  44.2725696  33.0275391
  38.7127117  43.6590513  33.6247897  39.1196458  42.6550694  33.5042732
  39.3917117  44.5960513  32.5927897  39.0101030  45.5675562  32.9068793
  40.4724297  44.5684748  32.7320314  39.0617117  44.3720513  31.1127897
  38.6657117  43.2560513  30.6917897  39.3067117  45.3160513  30.3327897
  39.0487117  43.9680513  35.0807897  38.4897117  44.9180513  35.6367897
  39.9087117  43.1450513  35.6907897  40.1574331  42.2997658  35.1970999
  40.3987117  43.3190513  37.0627897  39.5595957  43.4287222  37.7497801
  41.2217117  42.0870513  37.4837897  42.0415517  41.9772668  36.7739241
  41.6252960  42.1901011  38.4910635  40.4477117  40.7830513  37.4577897
  39.2137117  40.6070513  38.0727897  38.7917117  39.3740513  37.7887897
  37.8236003  39.0899893  38.2013039  39.6487117  38.6980513  37.0357897
  39.5969272  37.7612494  36.6618638  40.7127117  39.5810513  36.8397897
  41.5832198  39.2662898  36.2642533  41.1577117  44.6630513  37.1917897
  41.5977117  45.2200513  36.1837897  41.2637117  45.2150513  38.4087897
  40.8604092  44.7209569  39.1919354  41.9287117  46.5010513  38.6637897
  41.4478909  47.3379184  38.1572682  41.9827117  46.8080513  40.1927897
  42.4450127  45.9437896  40.6696846  42.7647117  48.0860513  40.5737897
  42.3026925  48.9508565  40.0976058  42.7463096  48.2148187  41.6560008
  43.7972821  47.9948375  40.2367733  40.5717117  46.8910513  40.7997897
  40.0574851  45.9407190  40.6564666  40.6462654  47.1060863  41.8657640
  40.0101381  47.6852446  40.3078619  43.3747117  46.4900513  38.1227897
  44.0987117  45.5020513  38.2877897  43.7437117  47.5710513  37.4357897
  43.0925474  48.3351986  37.3255025  45.0597117  47.6950513  36.8327897
  45.2274357  48.7490744  36.6114235  45.7946739  47.3562508  37.5629569
  45.2257117  46.8820513  35.5437897  46.3527117  46.7680513  35.0597897
  44.1437117  46.3140513  34.9977897  43.2717155  46.4212696  35.4960127
  44.1547117  45.4950513  33.7937897  45.1291966  45.5656028  33.3105704
  43.8807117  44.0170513  34.1367897  42.9836932  43.9694122  34.7541935
  43.7254048  43.4387552  33.2259914  44.9747117  43.3200513  34.9097897
  45.2187117  43.4940513  36.2647897  44.7124022  44.0998141  36.8947117
  46.2507117  42.7110513  36.5887897  46.5648477  42.7381686  37.6321890
  46.7217117  42.0210513  35.5527897  45.9007117  42.3980513  34.4877897
  46.0552237  41.9634935  33.5001730  43.1507117  46.0210513  32.7707897
  42.1257117  46.5940513  33.1427897  43.4727117  45.7820513  31.4927897
  44.3899280  45.3889096  31.3370553  42.6247117  46.0380513  30.3347897
  43.1995342  45.8200885  29.4346949  41.7643855  45.3707558  30.3863152
  42.1327117  47.4760513  30.2717897  42.9327117  48.4130513  30.2657897
  40.8127117  47.6270513  30.1907897  40.2570849  46.7938494  30.0598211
  40.1507117  48.9160513  30.1057897  40.8563619  49.6850453  29.7914566
  39.0117117  48.8380513  29.0677897  38.3801695  47.9844783  29.3140960
  38.4247330  49.7542425  29.1322076  39.5567117  48.6770513  27.6347897
  40.3553469  49.4050879  27.4925038  39.9636835  47.6698702  27.5449992
  38.5107117  48.8800513  26.5407897  38.7777117  49.5370513  25.5377897
  37.3177117  48.3270513  26.7027897  36.6085712  48.4465851  25.9936121
  37.1228894  47.7884953  27.5347170  39.7047117  49.4860513  31.4697897
  39.0857117  50.5510513  31.4927897  40.0317117  48.8170513  32.5817897
  40.4606214  47.9092019  32.4724949  39.7187117  49.2780513  33.9347897
  38.7813726  49.8342802  33.9449807  39.5727117  48.0530513  34.8507897
  40.4519053  47.4154977  34.7578203  39.4670765  48.3766733  35.8862654
  38.4207117  47.3270513  34.4637897  38.3210085  46.5589800  35.0309983
  40.7597117  50.2790513  34.4707897  41.8967117  50.3320513  33.9857897
  40.3517117  51.0700513  35.4717897  39.3650826  51.0707969  35.6878032
  41.2217117  51.9950513  36.1987897  41.8350795  52.5650648  35.5009618
  40.3597117  52.9780513  37.0127897  39.6819869  52.3892291  37.6309133
  41.0292104  53.5518158  37.6536218  39.5427117  53.9420513  36.1297897
  40.2206335  54.4208174  35.4231739  38.8089781  53.3491014  35.5837635
  38.8257117  55.0090513  36.9477897  38.2807117  54.6630513  38.0137897
  38.8287117  56.1780513  36.5127897  42.2487117  51.2690513  37.0947897
  42.1527117  50.0600513  37.3297897  43.2127117  52.0530513  37.5857897
  43.1799809  53.0261198  37.3171529  44.2887117  51.6150513  38.4647897
  44.3543801  52.2733936  39.3310299  44.1057131  50.5936272  38.7984118
  45.6147117  51.6600513  37.7037897  45.6387117  51.5430513  36.4717897
  46.7297117  51.7920513  38.4447897  46.6376248  52.1641236  39.3792315
  48.0767117  51.6070513  37.9007897  48.1677739  52.2040090  36.9933491
  49.2007117  52.0330513  38.8917897  49.1891960  53.1218420  38.9418025
  48.9413430  51.6222703  39.8675391  50.6247117  51.5470513  38.4857897
  50.5258231  50.4623188  38.4448339  50.8191884  51.9316986  37.4846281
  51.7827117  51.9170513  39.4057897  51.6427117  52.8480513  40.2217897
  52.8407117  51.2650513  39.2427897  48.2517117  50.1610513  37.3337897
  47.6527117  49.2230513  37.8627897  49.0387117  50.0050513  36.2557897
  49.4105420  50.8521138  35.8504174  49.1917117  48.7490513  35.5077897
  48.2306469  48.2405566  35.4310642  49.7097117  49.0420513  34.0837897
  50.3760339  49.9029689  34.1379628  50.2693128  48.1710401  33.7427821
  48.5617117  49.3400513  33.0877897  49.0400150  49.6897521  32.1728929
  48.0715727  48.3849964  32.8987500  47.5107117  50.3760513  33.5477897
  47.0190522  50.0086654  34.4485658  48.0121006  51.3187566  33.7669137
  46.4897117  50.6140513  32.5177897  46.8509395  50.6858522  31.5773331
  45.1677117  50.7600513  32.7097897  44.6227117  50.8250513  33.9267897
  45.2121512  50.7637731  34.7446565  43.6234587  50.9352043  34.0240488
  44.3667117  50.8210513  31.6517897  44.7569965  50.7575414  30.7224112
  43.3711087  50.9306608  31.7816323  49.9487117  47.6590513  36.2797897
  51.0927117  47.8810513  36.6907897  49.2477117  46.5230513  36.4607897
  48.3187312  46.5707920  36.0673238  49.6157117  45.3300513  37.2347897
  48.7232561  44.7360689  37.4317849  50.6327117  44.4540513  36.4647897
  51.5324530  45.0527837  36.3230703  50.8634829  43.5962819  37.0965146
  50.1247117  43.9630513  35.1007897  49.1482465  43.5074512  35.2652434
  50.0131054  44.8401897  34.4633932  51.2127117  42.7630513  34.2797897
  50.9667117  41.3210513  35.3537897  49.9139639  41.0385803  35.3482065
  51.5677208  40.4884003  34.9883023  51.2704861  41.5688335  36.3708572
  50.1127117  45.7120513  38.6517897  51.2297117  45.3510513  39.0247897
  49.2987117  46.4700513  39.4047897  48.5655532  46.9850593  38.9385874
  49.4847117  46.6750513  40.8417897  50.0250779  45.8710878  41.3415358
  50.1267117  48.0330513  41.2477897  50.2455785  48.0414430  42.3312561
  51.4947117  48.2510513  40.5807897  51.3765723  48.2432463  39.4972385
  51.9034111  49.2116684  40.8942862  52.1753819  47.4530085  40.8772985
  49.2297117  49.2690513  41.0967897  48.3432834  49.1537083  41.7205228
  49.7791422  50.1575574  41.4078886  48.9286904  49.3750253  40.0545534
  48.1447117  46.4840513  41.5747897  47.0857117  46.6780513  40.9717897
  48.2157117  46.1180513  42.8607897  49.1277878  45.8697987  43.2165806
  47.0647117  45.9570513  43.7387897  46.2987681  46.7279176  43.6539681
  46.3907117  44.5630513  43.5577897  46.2806012  44.4117604  42.4839713
  47.1547117  43.3710513  44.1687897  47.2648157  43.5214132  45.2427400
  46.5995236  42.4509642  43.9862894  48.1406061  43.2970044  43.7098441
  44.9287117  44.5720513  44.0237897  44.3658753  45.3020185  43.4420121
  44.4952052  43.5822145  43.8809788  44.8850729  44.8383266  45.0798645
  47.5117117  46.2190513  45.1957897  48.6507117  45.8960513  45.5437897
  46.6437117  46.8440513  46.0077897  45.8067477  47.2072427  45.5745662
  46.8927117  47.1650513  47.4197897  47.9061720  47.5419997  47.5572935
  45.8967117  48.2580513  47.8577897  45.9996200  48.4089640  48.9323754
  46.1460466  49.1820642  47.3361267  44.5587117  47.8920513  47.5577897
  43.9645699  48.5906426  47.8416302  46.8937117  45.9100513  48.3217897
  47.6797117  45.8460513  49.2677897  46.0687117  44.9180513  47.9717897
  45.3298683  45.1775141  47.3339114  46.0847117  43.5550513  48.4947897
  47.1191544  43.2115470  48.5004664  45.5047117  43.4120513  49.9337897
  46.0732441  44.0635326  50.5974479  44.4794710  43.7747582  49.8601345
  45.5027117  41.9830513  50.4977897  46.2897117  41.6880513  51.4207897
  44.6837117  41.1540513  50.0487897  45.3447117  42.6730513  47.4887897
  44.3797117  43.1410513  46.8847897  45.7827117  41.4170513  47.3457897
  46.6591212  41.1956699  47.7963406  45.1947117  40.4250513  46.4507897
  45.2306279  40.7858309  45.4228562  45.9757117  39.0970513  46.5347897
  47.0095275  39.4290489  46.4393862  45.8685963  38.4995886  47.4401430
  45.7087117  38.1650513  45.3647897  46.3707117  38.3920513  44.1397897
  47.1389134  39.1624166  44.0726831  46.0457117  37.6370513  43.0217897
  46.5776650  37.8025931  42.0849213  45.0477117  36.6740513  43.0927897
  44.8101037  36.0773718  42.2120991  44.3527117  36.4690513  44.2797897
  43.5575026  35.7246194  44.3193353  44.6687117  37.2090513  45.4127897
  44.1146043  37.0521928  46.3382411  43.6657117  40.2270513  46.5887897
  42.9757117  39.9660513  45.6017897  43.1477117  40.4140513  47.8047897
  43.8137199  40.5867504  48.5441864  41.7317117  40.3420513  48.1517897
  41.3093527  39.3603549  47.9373505  41.6497117  40.5940513  49.6817897
  42.2078934  39.7948048  50.1693730  42.1450432  41.5473187  49.8662566
  40.3017117  40.6650513  50.3717897  40.1167117  41.3970513  51.5357897
  38.8387117  41.2820513  51.8947897  38.5386835  41.8128975  52.7982742
  38.1427117  40.5190513  51.0617897  37.1665664  40.2600069  51.0734600
  39.0697117  40.1100513  50.0977897  38.7592482  39.4479783  49.2894747
  40.8187117  41.3250513  47.4007897  39.6377117  41.0210513  47.2277897
  41.3627117  42.4600513  46.9387897  42.3154023  42.6598876  47.2081321
  40.6467117  43.4510513  46.1327897  39.7737854  43.8852129  46.6202345
  41.6057117  44.6040513  45.7097897  42.5411844  44.1222198  45.4254862
  41.1277117  45.5170513  44.5607897  40.1924579  45.9996232  44.8445600
  41.8827981  46.2776721  44.3622931  40.9698294  44.9195426  43.6629266
  41.9807117  45.4660513  46.9267897  42.4795362  44.8462427  47.6718491
  42.6508795  46.2664248  46.6131386  41.0779016  45.8973530  47.3592403
  39.9857117  42.8160513  44.8787897  38.8357117  43.1240513  44.5777897
  40.6787117  41.8650513  44.2327897  41.6450653  41.7309557  44.4940912
  40.1567117  41.1090513  43.0937897  39.7744327  41.7915540  42.3347429
  41.2787117  40.2590513  42.4707897  41.6212993  39.6500697  43.3073747
  40.9574000  39.6093410  41.6567041  42.4947117  41.0260513  41.9627897
  42.3487117  42.1990513  41.1887897  41.3557631  42.6124511  41.0120030
  43.4667117  42.8250513  40.6537897  43.3473879  43.7429249  40.0781417
  44.7307117  42.2880513  40.8487897  45.6008334  42.7874392  40.4226443
  44.8907117  41.1200513  41.5827897  45.8881917  40.7052218  41.7278773
  43.7867117  40.4810513  42.1307897  43.9156854  39.5559529  42.6926248
  38.9117117  40.2680513  43.4597897  37.9227117  40.3010513  42.7327897
  38.9547117  39.5760513  44.6047897  39.8190756  39.6219456  45.1252396
  37.8807117  38.7200513  45.1157897  37.4430376  38.0578426  44.3687822
  38.4147117  37.8540513  46.2977897  38.8490294  38.5434587  47.0217957
  37.3507117  36.9830513  46.9927897  36.9162405  36.2930209  46.2694683
  37.8147314  36.4171976  47.8006238  36.5673413  37.6218531  47.4006680
  39.5947117  36.9650513  45.8557897  40.4079356  37.5936783  45.4930265
  39.9428686  36.3746384  46.7033149  39.2685737  36.2975750  45.0581618
  36.6447117  39.5290513  45.5607897  35.5207117  39.1490513  45.2247897
  36.8767117  40.6560513  46.2557897  37.8240259  40.7874730  46.5804797
  35.8657117  41.6460513  46.6417897  35.1332858  41.2054749  47.3182096
  36.5677117  42.8100513  47.3667897  37.0993567  42.3709671  48.2109804
  37.2873370  43.2235138  46.6601864  35.6407117  43.9330513  47.8717897
  34.8633386  44.0945443  47.1249886  35.1842717  43.6038592  48.8052762
  36.3997117  45.2410513  48.1087897  35.7517412  45.9500149  48.6241573
  37.2812793  45.0452418  48.7191967  36.8307117  45.8360513  46.8367897
  36.4178554  45.4061209  46.0214315  37.6847117  46.8420513  46.6607897
  38.2837117  47.4530513  47.6797897  38.0939784  47.1544428  48.6257993
  38.9253682  48.2126391  47.5025810  37.9127117  47.2230513  45.4167897
  37.4455552  46.7533926  44.6543688  38.5531546  47.9822774  45.2337396
  35.0547117  42.1200513  45.4007897  33.8217117  42.1220513  45.4447897
  35.7627117  42.4830513  44.3187897  36.7578262  42.5689262  44.4686965
  35.1957117  43.0230513  43.0727897  34.3439114  43.6501368  43.3360371
  36.1877117  43.8630513  42.2367897  36.9874395  43.1629501  41.9951430
  35.7028360  44.1913706  41.3174410  36.7777117  45.0830513  42.9697897
  36.4007117  45.3740513  44.1307897  37.5847117  45.8060513  42.3517897
  34.3967117  41.9710513  42.2877897  33.2857117  42.2880513  41.8537897
  34.8997117  40.7270513  42.1777897  35.8656435  40.5961050  42.4422292
  34.1707117  39.5810513  41.6017897  33.8184755  39.8023547  40.5942910
  35.0347117  38.2850513  41.5537897  35.5012538  38.1838855  42.5336893
  34.2567117  36.9940513  41.2187897  33.7902407  37.0942905  40.2387602
  34.9434056  36.1476152  41.2088938  33.4864978  36.8276072  41.9718956
  36.1787117  38.4480513  40.5387897  36.8095187  39.2868306  40.8331259
  36.7756552  37.5363845  40.5138526  35.7628670  38.6366248  39.5490351
  32.8357117  39.3240513  42.3507897  31.7967117  39.2360513  41.6947897
  32.8647117  39.2790513  43.6947897  33.7733746  39.2619608  44.1354019
  31.6757117  39.0920513  44.5407897  31.1197986  38.2172934  44.2033606
  32.0797117  38.8810513  46.0157897  32.8552192  39.6295351  46.1784528
  31.2441764  39.0720436  46.6892157  32.6557117  37.4730513  46.2957897
  33.4031417  37.2495394  45.5345462  33.3037117  37.3910513  47.6907897
  32.5567319  37.6140039  48.4526375  33.6968153  36.3870968  47.8509324
  34.1167880  38.1139458  47.7573548  31.5947117  36.3690513  46.1177897
  31.2203317  36.3858395  45.0942384  32.0427713  35.3971030  46.3243338
  30.7697277  36.5424589  46.8087529  30.6287117  40.2040513  44.3647897
  29.4477117  39.8840513  44.2427897  31.0627117  41.4720513  44.2737897
  32.0279351  41.6623522  44.5023259  30.1827117  42.6060513  43.9737897
  29.3670801  42.6459631  44.6957670  30.9777117  43.9320513  44.0517897
  31.4725124  43.9545234  45.0227513  31.7288158  43.9044096  43.2623730
  30.1057117  45.1980513  43.8887897  29.5526465  45.0790340  42.9570952
  29.4045690  45.2704041  44.7202138  30.9127117  46.4950513  43.8157897
  31.9437117  46.6470513  44.4667897  30.4237117  47.4590513  43.0467897
  30.9189663  48.3354477  42.9646098  29.5584035  47.3121697  42.5470208
  29.4637117  42.4340513  42.6127897  28.2517117  42.6450513  42.5447897
  30.2027117  42.0350513  41.5657897  31.2025757  41.9680856  41.6918334
  29.6537117  41.8070513  40.2237897  29.0465209  42.6621856  39.9268660
  30.7847117  41.6230513  39.1907897  31.6307486  42.2776475  39.4001333
  31.1112031  40.5838972  39.2315594  30.3727117  41.8920513  37.7577897
  31.2617117  41.8450513  36.6957897  32.2393892  41.5955269  36.7403320
  30.5897117  42.1910513  35.5957897  31.1682069  42.2163213  34.6723160
  29.3097117  42.4480513  35.8277897  29.1637117  42.2560513  37.2007897
  28.1905415  42.3986271  37.6705909  28.6567117  40.6280513  40.1927897
  27.5437117  40.7880513  39.6857897  29.0487117  39.4880513  40.7807897
  30.0141710  39.4490359  41.0748399  28.2277117  38.2830513  40.9297897
  27.8203077  37.8990071  39.9945725  29.0427117  37.1440513  41.6247897
  29.6300379  37.6284566  42.4048529  28.2217117  35.9940513  42.2397897
  27.6344335  35.5088340  41.4601940  28.8961151  35.2667052  42.6917280
  27.5530474  36.3920394  43.0030688  30.1027117  36.5540513  40.6727897
  30.7946596  37.3389467  40.3674220  30.6527117  35.7646287  41.1850510
  29.6110786  36.1409522  39.7920247  26.9047117  38.5670513  41.6757897
  25.8427117  38.1870513  41.1777897  26.9767117  39.2840513  42.8077897
  27.8957590  39.4406765  43.1962738  25.8097117  39.6960513  43.5947897
  25.1906611  38.8117729  43.7462074  26.1307117  40.3200513  44.9797897
  26.8591112  41.0713585  44.6747145  25.2660760  40.8125935  45.4246574
  26.7667117  39.3810513  46.0067897  26.5927117  38.1500513  45.9127897
  27.3137117  39.8900513  47.0087897  24.8357117  40.5960513  42.8277897
  23.6237117  40.3940513  42.9287897  25.3647117  41.5500513  42.0527897
  26.3538457  41.7356320  42.1380718  24.5687117  42.4200513  41.1907897
  23.7693795  42.8877050  41.7656524  25.4617117  43.5280513  40.5967897
  26.3901795  43.0830359  40.2390075  24.9393427  43.9971774  39.7630324
  25.7557117  44.5080513  41.5827897  26.3114878  45.1906753  41.1997267
  23.7947117  41.6580513  40.1027897  22.6067117  41.9180513  39.9097897
  24.4597117  40.6980513  39.4487897  25.4516974  40.5973115  39.6097716
  23.8357117  39.8610513  38.4287897  23.2422273  40.4794339  37.7553817
  24.9107117  39.1260513  37.6037897  25.5921125  38.6483297  38.3077600
  24.4037637  38.3621109  37.0142994  25.7067117  40.0510513  36.6677897
  26.1758664  40.8034539  37.3017337  26.4774796  39.4344772  36.2053447
  24.7447117  40.8810513  35.3667897  24.3377117  39.4630513  34.3117897
  23.7655087  38.7345402  34.8862062  23.7454091  39.8004854  33.4612508
  25.2572686  39.0007092  33.9529635  22.8087117  38.8730513  39.0057897
  21.7407117  38.7060513  38.4137897  23.1097117  38.2730513  40.1677897
  24.0463465  38.3778938  40.5308636  22.1817117  37.3980513  40.8847897
  21.8687483  36.5870822  40.2271558  22.8387117  36.7890513  42.1397897
  23.4314947  37.5781598  42.6024076  22.0311100  36.5002249  42.8124403
  23.7347117  35.5710513  41.8627897  23.2099628  34.8746006  41.2088051
  24.6603581  35.8908278  41.3842254  24.0817117  34.8510513  43.1647897
  23.2147117  34.2560513  43.8017897  25.3387117  34.8990513  43.5767897
  25.6042843  34.4343623  44.4333157  26.0264678  35.4001423  43.0327303
  20.8547117  38.0650513  41.2807897  19.8217117  37.4000513  41.2757897
  20.8947117  39.3580513  41.6217897  21.8009819  39.7930842  41.7193607
  19.7127117  40.1300513  41.9937897  19.0965525  39.5774665  42.7030831
  20.1787117  41.4470513  42.6637897  20.8467777  41.1514107  43.4727295
  20.7451125  41.9854813  41.9039322  19.0677117  42.3630513  43.2227897
  18.2218548  41.7235222  43.4750387  19.4581950  42.8230142  44.1305666
  18.6057117  43.4650513  42.2457897  19.4629309  44.1148286  42.0695406
  18.3281119  42.9702115  41.3151064  17.4177117  44.3080513  42.7537897
  17.1212837  44.9797672  41.9481665  16.5986161  43.6239927  42.9757028
  17.7387117  45.0960513  43.9567897  18.4973960  45.7302843  43.7512503
  16.9257531  45.6241855  44.2401138  18.0130019  44.4737835  44.7035472
  18.7487117  40.3440513  40.8037897  17.5337117  40.3140513  41.0057897
  19.2917117  40.5270513  39.5897897  20.2905606  40.6719216  39.5522015
  18.5177117  40.6670513  38.3427897  17.6072828  41.2189728  38.5764584
  19.2647117  41.4040513  37.2017897  20.1906852  40.8295212  37.1775486
  18.7516278  41.3058075  36.2451324  19.5857117  42.8770513  37.4587897
  18.8947117  43.5230513  38.2727897  20.4397117  43.4170513  36.7267897
  17.9717117  39.3260513  37.8307897  16.9067117  39.3120513  37.2117897
  18.6827117  38.2290513  38.1097897  19.5353802  38.3665341  38.6333872
  18.3587117  36.8760513  37.6537897  17.3662838  36.8442750  37.2041495
  19.3987117  36.4630513  36.5857897  20.3887827  36.5646456  37.0302414
  19.2043181  35.4126339  36.3691458  19.3377117  37.2660513  35.2957897
  18.4127117  36.9160513  34.2897897  17.7666697  36.0486614  34.4253039
  18.3227117  37.6840513  33.1127897  17.6123262  37.4054156  32.3344476
  19.1527117  38.8080513  32.9387897  19.0417117  39.5600513  31.8067897
  18.3707546  39.2326674  31.2032701  20.0887117  39.1530513  33.9347897
  20.7369050  40.0188228  33.7991959  20.1857117  38.3770513  35.1067897
  20.9182505  38.6344635  35.8717903  18.3137117  35.8870513  38.8437897
  19.1827117  35.0140513  38.9347897  17.3387117  36.0490513  39.7707897
  16.2417117  37.0230513  39.7317897  15.7883944  36.9914845  38.7410288
  16.6558536  38.0154649  39.9098369  15.2787117  36.5900513  40.8297897
  14.5421960  35.8812119  40.4513845  14.7663116  37.4480160  41.2650413
  16.2057117  35.9390513  41.8447897  15.6699960  35.2049693  42.4466463
  16.6694864  36.6764710  42.4999422  17.2837117  35.2360513  40.9987897
  18.2599110  35.3050201  41.4787653  16.9427117  33.7670513  40.7477897
  16.0917117  33.4500513  39.9147897  17.6127117  32.9000513  41.5057897
  18.3350850  33.2628004  42.1113384  17.3637117  31.4650513  41.5107897
  17.6712243  31.0673441  42.4779320  16.2945113  31.3023866  41.3749592
  18.1227117  30.7300513  40.4067897  18.0967117  29.4990513  40.3827897
  18.8157117  31.4480513  39.5137897  18.7258436  32.4540437  39.5153255
  19.6827117  30.8350513  38.5207897  19.1983961  29.9532765  38.1012532
  19.9787117  31.8300513  37.3727897  20.2542423  32.7429522  37.9007992
  20.8307678  31.4749535  36.7931294  18.7957117  32.1220513  36.4227897
  18.0259202  32.6678397  36.9683508  19.2707117  32.9650513  35.2247897
  20.0402361  32.4196835  34.6784334  18.4278544  33.1640059  34.5628914
  19.6807341  33.9089978  35.5838815  18.0737117  30.8540513  35.9257897
  17.6767221  30.3034905  36.7786563  17.2552723  31.1371814  35.2639019
  18.7778748  30.2235792  35.3828733  21.0127117  30.3940513  39.1737897
  21.5957117  31.1870513  39.9187897  21.4707117  29.1550513  38.8817897
  20.7257117  28.1160513  38.1607897  20.6899952  28.3864646  37.1054692
  19.7121941  28.0780168  38.5600821  21.4917117  26.8330513  38.4067897
  21.3778929  26.1377796  37.5750796  21.1697068  26.3506087  39.3296458
  22.9157117  27.3250513  38.5237897  23.3500449  27.4384222  37.5305119
  23.5304839  26.6447129  39.1131067  22.8347117  28.7030513  39.2227897
  22.8877513  28.6464687  40.3100263  23.9637117  29.6190513  38.6997897
  23.8377117  30.1510513  37.5927897  25.0417117  29.7570513  39.4827897
  25.0431322  29.2859812  40.3762047  26.2057117  30.5660513  39.1237897
  26.0769752  31.0318478  38.1467740  26.4937117  31.6800513  40.1717897
  26.7609806  31.1926248  41.1093834  27.6337117  32.6310513  39.7427897
  27.3669486  33.1192288  38.8054418  27.7875206  33.3858146  40.5140067
  28.5519129  32.0598531  39.6058922  25.2377117  32.5170513  40.4697897
  24.4540226  31.8697166  40.8633518  25.4780068  33.2844390  41.2056388
  24.8899691  32.9908494  39.5518075  27.4547117  29.6710513  39.0057897
  27.7327117  28.8860513  39.9177897  28.1827117  29.8340513  37.8977897
  27.7572368  30.4076800  37.1836325  29.4847117  29.2350513  37.6197897
  29.7259092  28.4891639  38.3771371  29.4537117  28.5450513  36.2407897
  29.1240254  29.1771451  35.4162513  30.4908338  28.2506927  36.0800700
  28.6257117  27.2740513  36.1717897  29.2137117  26.0290513  36.4797897
  30.2785162  25.9698672  36.7051530  28.4357117  24.8790513  36.4957897
  28.8971573  23.9144835  36.7073970  27.0717117  24.9560513  36.2427897
  26.4718883  24.0459649  36.2501739  26.4717117  26.1810513  35.9817897
  25.3981875  26.2294731  35.7993033  27.2337117  27.3410513  35.9527897
  26.7563826  28.3020249  35.7609915  30.5867117  30.3030513  37.6667897
  30.3347117  31.4780513  37.3897897  31.8057117  29.8620513  37.9707897
  31.8822443  28.9075580  38.2920133  33.0287117  30.6420513  37.8237897
  32.7938745  31.6738434  37.5623407  33.7987117  30.6350513  39.1657897
  33.8604238  29.5672248  39.3756407  34.8038206  31.0410895  39.0518200
  33.0857117  31.3480513  40.3337897  32.0715575  30.9574764  40.4177146
  33.8377117  31.1140513  41.6597897  34.8518708  31.5048076  41.5767854
  33.3167030  31.6260509  42.4688058  33.8768013  30.0456773  41.8722738
  32.8507117  32.8450513  40.0537897  32.2309098  32.9558750  39.1640351
  32.3462653  33.2998590  40.9063065  33.8084988  33.3398137  39.8926899
  33.8857117  29.9400513  36.7577897  33.8847117  28.7100513  36.6697897
  34.6397117  30.7270513  36.0007897  34.4565445  31.7171924  36.0793364
  35.6597117  30.2870513  35.0627897  35.9187600  29.2415645  35.2299738
  35.0897117  30.4330513  33.6277897  34.1959256  29.8122593  33.6899420
  34.8013632  31.4654289  33.4299220  35.9947117  29.9210513  32.4797897
  36.5460948  29.0492671  32.8320253  35.1567117  29.5340513  31.2427897
  34.6053648  30.4055024  30.8896775  35.8175977  29.1781237  30.4524442
  34.4545185  28.7448323  31.5114129  37.1267117  30.9020513  32.1047897
  37.7644106  31.0706327  32.9725569  37.7208516  30.4794514  31.2945376
  36.6950752  31.8495314  31.7821905  36.8707117  31.1740513  35.3287897
  36.7067117  32.3920513  35.4097897  38.0477117  30.5730513  35.4987897
  38.1203960  29.5691023  35.4157069  39.2497117  31.3270513  35.8047897
  39.1281307  32.3567884  35.4686963  39.4223326  31.3146353  36.8809622
  40.4577117  30.7140513  35.1007897  40.5337117  29.4970513  34.9247897
  41.4307117  31.5640513  34.7587897  41.2324811  32.5482935  34.8686582
  42.7137117  31.1770513  34.1817897  42.8710831  30.1049300  34.2996434
  42.7307117  31.5150513  32.6777897  42.0054169  30.8922755  32.1541514
  42.4407929  32.5620597  32.5893562  44.0457117  31.3650513  31.9377897
  44.8907117  30.2710513  32.0477897  44.7174721  29.4379257  32.5918388
  45.9737117  30.5130513  31.3077897  46.7450978  29.7429568  31.3119045
  45.9137117  31.6830513  30.6817897  44.6887117  32.2240513  31.0757897
  44.3758950  33.1973319  30.6976736  43.8457117  31.8700513  34.9347897
  43.7617117  33.0740513  35.1697897  44.8757117  31.0950513  35.2997897
  44.6984626  30.1027455  35.2364553  46.1047117  31.5390513  35.9547897
  46.6549451  30.6892013  36.3586430  46.9897117  32.2480513  34.9127897
  46.9195283  31.7230895  33.9601152  46.6489341  33.2757083  34.7867277
  48.3277117  32.2480513  35.3507897  48.8707117  31.9690513  34.5927897
  45.7657117  32.3060513  37.2597897  45.1617117  31.6990513  38.1507897
  46.0717117  33.6080513  37.3507897  46.7013771  33.9712537  36.6495730
  45.6457117  34.5040513  38.4367897  46.0512141  34.1689945  39.3914645
  46.1727117  35.9230513  38.1487897  47.2408492  35.8276749  37.9536359
  45.6683714  36.2680920  37.2461891  45.9477117  36.9380513  39.2807897
  44.8940531  36.8968537  39.5568460  46.5574618  36.6272999  40.1291649
  46.3787117  38.6380513  38.8287897  44.9177117  39.1110513  37.8567897
  44.0265440  39.0372728  38.4800680  45.0308651  40.1366623  37.5054794
  44.8182455  38.4433018  37.0010337  44.1247117  34.5070513  38.6777897
  43.6937117  34.4830513  39.8287897  43.3427117  34.4590513  37.5937897
  43.8064332  34.4630586  36.6965463  41.8847117  34.4020513  37.6187897
  41.5095938  35.2279542  38.2231654  41.5102593  34.4988808  36.5997172
  41.3847117  33.0900513  38.2077897  40.2757117  33.0270513  38.7377897
  42.2237117  32.0550513  38.1307897  43.0819256  32.2011236  37.6187046
  41.9917117  30.7600513  38.7207897  40.9898550  30.4192076  38.4596235
  42.7270296  30.0524625  38.3377426  42.1127117  30.8280513  40.2407897
  41.2387117  30.3250513  40.9427897  43.1567117  31.4990513  40.7437897
  43.8664628  31.8234929  40.1026264  43.3417117  31.7560513  42.1687897
  43.3368937  30.8124554  42.7144112  44.6927117  32.4520513  42.4027897
  44.7092917  33.4028324  41.8700230  44.8297985  32.6312670  43.4691804
  45.4980946  31.8161328  42.0352773  42.1967117  32.6340513  42.7337897
  41.6657117  32.3060513  43.7927897  41.8027117  33.6960513  42.0037897
  42.3853054  33.9423871  41.2163873  40.6687117  34.5770513  42.3367897
  40.7591647  34.9625202  43.3523344  40.5117117  35.7680513  41.3407897
  40.5111138  35.3468663  40.3354523  39.2277117  36.6040513  41.5497897
  39.2278147  37.0259722  42.5548187  39.1956459  37.4108712  40.8175915
  38.3533195  35.9654297  41.4244902  41.7457117  36.6980513  41.3967897
  41.6091820  37.3527833  42.2574792  42.6146778  36.0606042  41.5600648
  41.9647117  37.5490513  40.1357897  41.0962940  38.1871427  39.9721134
  42.8515843  38.1694230  40.2649993  42.1017876  36.8949630  39.2746981
  39.3537117  33.7680513  42.4537897  38.6757117  33.8990513  43.4677897
  39.0477117  32.8980513  41.4757897  39.6277632  32.9081905  40.6490268
  37.8737117  32.0160513  41.4917897  37.0014446  32.6634483  41.5819354
  37.7827117  31.2510513  40.1597897  38.6447958  30.5916512  40.0592781
  36.8683371  30.6579898  40.1425444  37.7704498  31.9608381  39.3326551
  37.8447117  31.0460513  42.6897897  36.8037117  30.9330513  43.3377897
  38.9857117  30.4050513  42.9937897  39.7553431  30.4905265  42.3453602
  39.1527117  29.5300513  44.1607897  38.3960614  28.7465479  44.2020451
  40.5787117  28.8820513  44.2147897  41.2834273  29.6758694  43.9671425
  40.9787117  28.2400513  45.5677897  40.2746740  27.4457757  45.8158983
  41.9829797  27.8235068  45.4900896  40.9601549  28.9987824  46.3501463
  40.7637117  27.8410513  43.0867897  40.2516143  26.9313134  43.4002128
  40.2797227  28.2412679  42.1959020  42.2347117  27.5180513  42.7697897
  42.7192720  27.1173253  43.6601379  42.2807736  26.7804657  41.9685750
  42.7473812  28.4272810  42.4558291  38.8657117  30.2790513  45.4807897
  38.0927117  29.7940513  46.3107897  39.4617117  31.4700513  45.6307897
  40.1604585  31.7361964  44.9518059  39.2557117  32.3350513  46.7857897
  39.3365102  31.7536519  47.7042371  40.3197117  33.4510513  46.8137897
  40.2477919  33.8510364  45.8023854  40.0844356  34.2363918  47.5321109
  41.7567117  32.9380513  47.0637897  41.9800444  32.1630976  46.3305297
  42.7917117  34.0770513  46.9397897  42.5692911  34.8522203  47.6730978
  43.7911752  33.6818449  47.1214087  42.7463769  34.5023225  45.9371983
  41.8797117  32.1780513  48.3967897  41.2103746  31.3178103  48.3882680
  42.9067562  31.8373486  48.5279483  41.6092225  32.8400823  49.2193768
  37.8027117  32.8910513  46.8547897  37.2577117  32.9610513  47.9567897
  37.1677117  33.2140513  45.7127897  37.7499630  33.2825858  44.8903629
  35.7467117  33.5910513  45.5967897  35.5231595  34.4141492  46.2754894
  35.3717117  34.0230513  44.1517897  35.7657790  33.2469207  43.4957161
  33.8777117  34.2240513  43.8657897  33.4830169  35.0004153  44.5212090
  33.7433183  34.5237614  42.8264575  33.3439548  33.2909697  44.0462419
  36.0217117  35.2460513  43.8507897  35.7939231  35.5184272  42.9588682
  34.8007117  32.4880513  46.1117897  33.9107117  32.7770513  46.9167897
  35.0397117  31.2390513  45.6997897  35.7587766  31.0888648  45.0066165
  34.2527117  30.0940513  46.1377897  33.2042736  30.3430180  45.9738009
  34.6097117  28.8770513  45.2707897  35.6542867  28.6100311  45.4309878
  33.9738460  28.0354608  45.5455630  34.4546538  29.1209777  44.2198110
  34.4157117  29.7640513  47.6327897  33.4447117  29.3530513  48.2657897
  35.6177117  29.9750513  48.1867897  36.3787970  30.2244242  47.5714348
  35.9107117  29.7750513  49.6077897  35.5745725  28.7712844  49.8677161
  37.4287117  29.8560513  49.8257897  37.7788684  30.8581823  49.5783555
  37.6586140  29.6386318  50.8688496  37.9276147  29.1289138  49.1851134
  35.1667117  30.7540513  50.5307897  34.8597117  30.3860513  51.6657897
  34.8827117  31.9690513  50.0407897  35.3167792  32.2356844  49.1686707
  34.1617117  32.9910513  50.7967897  34.3291893  32.8518641  51.8648147
  34.6607117  34.3990513  50.3977897  35.7451956  34.4035854  50.5072129
  34.4011052  34.5520824  49.3502755  34.0507117  35.5390513  51.2527897
  33.0512977  35.6393792  50.8294615  33.9736845  35.2365148  52.2971257
  34.7767117  36.8770513  51.1637897  36.0117117  36.8750513  50.9977897
  34.1057117  37.9080513  51.3647897  32.6317117  32.8180513  50.7627897
  31.9437117  33.3370513  51.6417897  32.1187117  32.0450513  49.8017897
  32.7498672  31.7002859  49.0926501  30.7027117  31.7100513  49.6897897
  30.1714545  31.9848615  50.6010220  30.0887117  32.4990513  48.4997897
  30.6519767  32.1718433  47.6258522  29.0622138  32.1401333  48.4250912
  30.0907117  34.0370513  48.5647897  31.0663141  34.3459804  48.9401078
  29.9597483  34.4062701  47.5476230  28.9897117  34.6160513  49.4647897
  28.0205745  34.2531751  49.1224552  29.1578702  34.2888139  50.4908198
  28.9797117  36.0870513  49.4347897  29.4981444  36.5133379  50.1895125
  28.3827117  36.8870513  48.5347897  27.6637117  36.4040513  47.5217897
  27.5552689  35.4056507  47.4143813  27.2306026  37.0386536  46.8662014
  28.5027117  38.2060513  48.6627897  29.0372035  38.5894106  49.4292453
  28.0587533  38.8178153  47.9929058  30.5267117  30.1890513  49.4987897
  30.2537117  29.7510513  48.3757897  30.6857117  29.3870513  50.5757897
  31.0697117  29.7720513  51.9357897  30.1798529  30.0918533  52.4779873
  31.7789618  30.5980665  51.8832330  31.6887117  28.5130513  52.5207897
  31.6029506  28.5006387  53.6073393  32.7377093  28.4232184  52.2385921
  30.8607117  27.4100513  51.8867897  29.9549018  27.2201531  52.4625901
  31.4360574  26.4882450  51.8010557  30.4897117  27.9320513  50.4817897
  31.1901792  27.5606524  49.7337881  29.0627117  27.5160513  50.0967897
  28.0987117  28.0140513  50.6807897  28.9567117  26.6060513  49.1237897
  29.8060716  26.3054208  48.6673814  27.6867117  26.0220513  48.6827897
  27.9091362  25.1013274  48.1434437  27.0973494  25.7896166  49.5697652
  26.8747117  26.9480513  47.7737897  25.7457117  26.6200513  47.4097897
  27.4377117  28.1050513  47.4277897  28.3848699  28.2617378  47.7415414
  26.7717117  29.1660513  46.6887897  25.7155682  29.2390274  46.9482787
  27.4687117  30.4780513  47.0907897  27.5356165  30.4076409  48.1764532
  28.4716116  30.5444518  46.6690281  26.7847117  31.7860513  46.7847897
  25.5527117  32.1480513  47.3057897  24.9512073  31.5752501  47.8804122
  25.3017117  33.3970513  46.9097897  24.3508424  33.8240061  47.2286251
  26.2857117  33.9090513  46.1767897  27.2207117  32.8780513  46.0697897
  28.1271261  33.0231549  45.4820319  26.8157117  28.9350513  45.1827897
  25.8527117  29.2380513  44.4767897  27.9387117  28.3780513  44.7327897
  28.6554607  28.1456112  45.4053533  28.2187117  28.1630513  43.3307897
  27.6305867  28.8468192  42.7186871  29.7157117  28.4210513  43.0587897
  30.4223361  27.8210136  43.6321446  29.8264078  28.1967472  41.9978778
  30.1287117  29.8720513  43.2417897  29.8127117  30.8210513  42.2467897
  29.3555235  30.4957542  41.3123055  30.0827117  32.1660513  42.4557897
  29.8492792  32.8920302  41.6769672  30.6477117  32.5880513  43.6507897
  30.8551244  33.6468962  43.8054744  30.9487117  31.6690513  44.6467897
  31.4028767  32.0125128  45.5762350  30.6747117  30.3190513  44.4647897
  30.8812850  29.6083050  45.2649566  27.8037117  26.7630513  42.8797897
  27.9207117  25.8000513  43.6407897  27.3537117  26.6840513  41.6247897
  27.2153603  27.5556493  41.1335921  27.0207117  25.4440513  40.9377897
  26.5228917  24.7411850  41.6058116  26.0737117  25.7790513  39.7887897
  26.5615470  26.4750282  39.1063434  25.8151837  24.8660683  39.2523891
  25.1670956  26.2356554  40.1858528  28.3017117  24.7480513  40.4147897
  28.2857117  23.5240513  40.2877897  29.3917117  25.4950513  40.1527897
  29.3545219  26.5000171  40.2463843  30.6517117  24.8840513  39.7287897
  30.9995515  24.2387573  40.5354509  30.4507195  24.2813660  38.8430855
  31.7487117  25.9070513  39.3987897  31.5017117  27.1130513  39.3657897
  32.9687117  25.4030513  39.1487897  33.0452096  24.3991397  39.2288453
  34.1857117  26.1730513  38.8877897  33.9456400  27.1450657  38.4569152
  34.9157117  26.3950513  40.2297897  34.2245320  26.9344530  40.8774127
  35.1096017  25.4075576  40.6485533  36.2347117  27.1750513  40.1267897
  36.9566481  26.5468686  39.6049705  36.0477023  28.0755832  39.5418351
  36.9097117  27.6430513  41.7407897  37.6027117  26.0640513  42.3027897
  38.3616759  25.7278023  41.5963841  38.0546194  26.1944431  43.2860893
  36.8089211  25.3195822  42.3641366  35.0627117  25.4980513  37.8187897
  35.5837117  24.4190513  38.0727897  35.2587117  26.1280513  36.6567897
  34.6230391  26.8704712  36.4021676  36.2427117  25.6820513  35.6617897
  36.7000259  24.7078134  35.8344845  35.6987117  25.7270513  34.1897897
  35.3782682  24.7145987  33.9441172  34.5327117  26.7050513  33.9557897
  34.8525587  27.7178477  34.2008248  34.2275713  26.6639161  32.9101809
  33.6914032  26.4267141  34.5904786  36.7647117  25.8930513  33.0837897
  37.4640790  25.0579757  33.1242406  36.2776584  25.9114975  32.1088341
  37.3055169  26.8269578  33.2369212  37.5647117  26.4500513  35.8497897
  37.5577117  27.6670513  36.0457897  38.6747117  25.7110513  35.8057897
  38.5574358  24.7244023  35.6244902  40.0227117  26.2210513  35.9987897
  40.0112059  27.3061731  36.1011488  40.6077117  25.6100513  37.2897897
  40.4430745  24.5475728  37.1105321  41.6774488  25.8027735  37.3711580
  39.9097117  26.0240513  38.6017897  38.8336034  25.8915774  38.4897964
  40.4147117  25.1580513  39.7737897  41.4907430  25.2903614  39.8867037
  39.9134212  25.4615666  40.6928582  40.1973906  24.1093041  39.5713019
  40.0367117  27.5390513  38.8757897  39.5792574  28.0962642  38.0582637
  39.5303794  27.7836266  39.8095518  41.0902358  27.8077518  38.9531594
  40.8807117  25.8230513  34.7917897  40.9867117  24.6350513  34.4837897
  41.4977117  26.8190513  34.1527897  41.2930927  27.7566005  34.4678005
  42.4317117  26.6500513  33.0447897  42.4812956  25.6108668  32.7196186
  42.0297117  27.5530513  31.8387897  42.0865333  28.5956833  32.1515039
  42.9627117  27.3270513  30.6357897  42.9060777  26.2846745  30.3221915
  42.6561598  27.9710698  29.8115526  43.9876022  27.5651236  30.9204302
  40.5557117  27.3240513  31.4137897  40.4807769  26.2928508  31.0686648
  39.9436162  27.4532952  32.3063896  40.0577117  28.2710513  30.3097897
  40.6690746  28.1420382  29.4166542  39.0185701  28.0409978  30.0745039
  40.1319162  29.3024833  30.6543785  43.8187117  27.0610513  33.6107897
  44.0617117  28.2520513  33.7917897  44.6817117  26.0920513  33.9607897
  44.2696667  25.1743037  34.0505541  46.0607117  26.2970513  34.4697897
  46.3758367  25.4434403  35.0699094  47.0327117  26.4440513  33.2667897
  48.0210630  26.6650371  33.6698110  47.0584162  25.4858184  32.7479168
  46.6547117  27.4640513  32.3567897  47.2914513  27.5050059  31.6395134
  46.2387117  27.3430513  35.6027897  46.9777117  28.3160513  35.4357897
  45.5037117  27.1650513  36.7227897  44.7577117  25.9560513  37.0887897
  45.3932647  25.0888442  36.9095565  43.8704120  25.8919702  36.4589549
  44.4127117  26.1340513  38.5617897  45.2016625  25.7458749  39.2059751
  43.4690624  25.6488626  38.8112275  44.2937117  27.6430513  38.6787897
  44.4588134  27.9673834  39.7062376  43.3239151  28.0036332  38.3358980
  45.4107117  28.1930513  37.7697897  45.1129447  29.1218490  37.2832017
  46.7177117  28.4180513  38.5447897  47.5367117  27.5060513  38.6777897
  46.8667117  29.6380513  39.0647897  46.2185437  30.3496791  38.7589083
  47.9627117  30.0320513  39.9327897  48.8957781  29.5914470  39.5815715
  48.1107117  31.5740513  39.9277897  48.3677864  31.7540090  38.8839376
  47.1676408  32.0689558  40.1597095  49.2287117  32.1400513  40.8397897
  48.9973357  31.8577786  41.8668672  50.6297117  31.6100513  40.4637897
  50.8620008  31.8923518  39.4369270  51.3733868  32.0393559  41.1351656
  50.6439653  30.5238444  40.5535213  49.1797117  33.6790513  40.8857897
  48.2145170  34.0008279  41.2768886  49.9750078  34.0492318  41.5327609
  49.3148891  34.0776051  39.8803142  47.7787117  29.4370513  41.3407897
  46.9997117  29.9770513  42.1247897  48.4627117  28.3220513  41.6277897
  49.1092223  27.9544474  40.9444224  48.2547117  27.5650513  42.8647897
  47.8549659  28.1469864  43.6952438  47.3187117  26.3350513  42.6197897
  47.2121318  25.8049388  43.5662149  45.9277117  26.7350513  42.0967897
  46.0334539  27.2648426  41.1500898  45.3243641  25.8398508  41.9461632
  45.4387124  27.3841739  42.8231650  47.9197117  25.2400513  41.7147897
  48.8339024  24.8555240  42.1670023  47.2018713  24.4277712  41.6007466
  48.1486681  25.6619734  40.7361879  49.5407117  27.0710513  43.5487897
  49.4647117  26.4910513  44.6327897  50.6967117  27.2900513  42.9217897
  50.6623552  27.8038626  42.0529302  51.9877117  26.8150513  43.3907897
  51.9944638  26.7164945  44.4763035  52.2507117  25.4180513  42.7637897
  51.4171015  24.8494870  43.1760129  52.1609972  25.4580819  41.6782258
  53.5827117  24.7300513  43.1457897  54.3991445  25.3854180  42.8424205
  53.6867117  24.4460513  44.6587897  52.8708205  23.7903255  44.9628358
  54.6398377  23.9628334  44.8736200  53.6230509  25.3840794  45.2102885
  53.8137117  23.4610513  42.2977897  53.8502397  23.7304666  41.2422422
  54.7567874  22.9970887  42.5866638  52.9974541  22.7582541  42.4648186
  53.0187117  27.8600513  42.9567897  52.8907117  28.4260513  41.8687897
  54.0237117  28.0730513  43.8057897  53.9566360  27.6417719  44.7166125
  55.1967117  28.8800513  43.5097897  55.1184311  29.4369445  42.5760653
  55.4117117  29.8770513  44.6597897  55.5011011  29.3337014  45.6004706
  56.3238006  30.4466946  44.4817431  54.5629110  30.5587544  44.7138031
  56.3997117  27.9360513  43.3777897  56.4387117  26.8980513  44.0417897
  57.3737117  28.3220513  42.5457897  57.1852341  29.1316311  41.9720685
  58.6697117  27.6450513  42.3917897  58.5487374  26.5985819  42.1118500
  59.4127117  28.3780513  41.2527897  58.8375279  28.2592957  40.3345523
  59.4598963  29.4344180  41.5172948  60.8337117  27.8720513  41.0077897
  61.0377117  26.7020513  40.6977897  61.8227117  28.7450513  41.1327897
  62.7760075  28.4490040  40.9788969  61.6186800  29.7024823  41.3813810
  59.4227117  27.7230513  43.7307897  59.6737117  28.8400513  44.1957897
  59.6957117  26.5620513  44.3647897  59.5657117  25.2060513  43.8257897
  59.9784908  25.1894279  42.8171087  58.5083618  24.9437693  43.7894801
  60.3497117  24.3270513  44.7937897  61.4001814  24.2719689  44.5081704
  59.9313746  23.3213190  44.8337642  60.1727117  25.0420513  46.1247897
  60.9896580  24.8534042  46.8212881  59.2303351  24.7369624  46.5797036
  60.1237117  26.5390513  45.7687897  59.3255703  27.0031532  46.3481670
  61.4417117  27.2590513  46.0507897  61.6157117  27.8130513  47.1367897
  62.3277117  27.2670513  45.0517897  62.1340743  26.6871894  44.2478219
  63.6377117  27.8680513  45.1637897  64.0106701  27.7565408  46.1819088
  64.6277117  27.1820513  44.1977897  65.6009307  27.6362203  44.3840005
  64.6568127  26.1310584  44.4853086  64.2867117  27.2950513  42.6987897
  63.3254779  26.8061887  42.5402221  64.1975797  28.3556009  42.4634408
  65.3367117  26.6590513  41.7907897  65.8977117  25.6070513  42.1577897
  65.5877117  27.2240513  40.7087897  63.6997117  29.3890513  45.1107897
  64.7407117  29.9680513  45.4407897  62.5947117  30.0130513  44.7207897
  61.8400616  29.4544145  44.3485970  62.5027117  31.4490513  44.6087897
  63.4119066  31.9260863  44.9747152  62.3217117  31.8100513  43.1147897
  62.1735055  32.8881584  43.0529898  63.2425534  31.5401841  42.5977575
  61.2247117  31.1460513  42.5047897  61.1637555  31.4088488  41.5834745
  61.4917117  32.0770513  45.5667897  61.1817117  33.2600513  45.4377897
  61.0507117  31.2900513  46.5467897  61.3336073  30.3205553  46.5346670
  60.1177117  31.7200513  47.5667897  60.1275495  32.8078923  47.6346451
  58.6997117  31.2640513  47.1687897  58.6716331  30.1762423  47.1056766
  57.9847661  31.6025433  47.9187071  58.4388149  31.6905264  46.2002077
  60.5517117  31.1970513  48.9567897  59.6947117  30.9100513  49.7947897
  61.8697117  31.0760513  49.1937897  62.4891177  31.1850800  48.4035060
  62.4587117  30.7540513  50.5017897  61.9330691  29.9758807  51.0551879
  63.9527117  30.3370513  50.3537897  64.2654625  29.9102630  51.3067530
  64.2057117  29.3190513  49.2287897  63.8936150  29.7453346  48.2753864
  65.2679897  29.0781907  49.1881580  63.6350681  28.4112111  49.4244748
  64.8537117  31.4240513  50.2037897  65.7490345  31.0881827  50.1189976
  62.3437117  31.9690513  51.4747897  62.0597117  33.0810513  51.0197897
  62.5917117  31.7790513  52.7837897  62.7522925  30.8259794  53.0769913
  62.6027117  32.8400513  53.8127897  61.6187202  33.3050217  53.8733074
  62.9477117  32.2270513  55.1967897  63.1083886  33.0455328  55.8984814
  61.8317117  31.3130513  55.7237897  61.6707716  30.4940160  55.0228053
  62.1202731  30.9087865  56.6940481  60.9108891  31.8867239  55.8290803
  64.1297117  31.4360513  55.1227897  64.3231647  31.0680573  55.9880970
  63.6087117  33.9710513  53.4847897  63.2907117  35.1440513  53.6897897
  64.7587117  33.6100513  52.8987897  64.9899994  32.6273364  52.9284010
  65.7497117  34.5380513  52.3647897  65.9279996  35.3449394  53.0755950
  67.0847117  33.7970513  52.1127897  67.4708102  33.6605030  53.1229292
  66.9861306  32.8259343  51.6276983  68.1487117  34.5640513  51.3397897
  68.9257117  35.5480513  51.9877897  68.8240774  35.7028137  53.0619493
  69.8197117  36.3190513  51.2567897  70.4327979  37.0632604  51.7650994
  69.9347117  36.1450513  49.8827897  70.6450015  36.7511364  49.3204293
  69.1507117  35.2050513  49.2257897  69.2431826  35.0831749  48.1465791
  68.2527117  34.4230513  49.9377897  67.6268809  33.6993456  49.4155963
  65.2277117  35.3070513  51.1207897  65.3217117  36.5350513  51.1007897
  64.6597117  34.5980513  50.1227897  64.6960973  33.5919230  50.2032966
  64.1067117  35.1830513  48.8807897  64.8527551  35.8249566  48.4123070
  63.7157117  34.0710513  47.8827897  62.9759929  33.4470137  48.3842799
  63.2536666  34.5660501  47.0286290  64.8877117  33.1890513  47.3947897
  65.4344565  32.8730357  48.2832181  64.4454940  32.3176651  46.9118491
  65.8547117  33.8820513  46.4167897  65.2829776  34.1461937  45.5271561
  66.2114409  34.7906609  46.9018384  67.0617117  33.0070513  46.0117897
  67.7935475  33.6627604  45.5400244  67.4831589  32.5923947  46.9275087
  66.7177117  31.9090513  45.0877897  66.3275701  32.2930900  44.2390238
  67.5502314  31.3815166  44.8670676  66.0399070  31.3011005  45.5249118
  62.9357117  36.1450513  49.1637897  62.8667117  37.2140513  48.5567897
  62.0767117  35.7760513  50.1247897  62.1471052  34.8243155  50.4554605
  60.9877117  36.6070513  50.6327897  60.3916929  37.0540758  49.8371580
  60.0407117  35.7930513  51.5677897  60.6871448  35.2034740  52.2178836
  59.0677117  36.6260513  52.4287897  58.4205956  37.2155883  51.7793378
  58.4587939  35.9586240  53.0385933  59.6355830  37.2930916  53.0773890
  59.2307117  34.7680513  50.7497897  59.9130738  34.0805404  50.2499770
  58.5745871  34.2077991  51.4159110  58.6308614  35.2899454  50.0041980
  61.4977117  37.8880513  51.3287897  61.0247117  38.9760513  50.9957897
  62.4727117  37.7520513  52.2407897  62.7262874  36.8138372  52.5156588
  63.1087117  38.8760513  52.9357897  62.3551349  39.4974047  53.4196709
  64.0717117  38.3330513  54.0187897  63.3860194  37.7603045  54.6431985
  64.8094744  37.6615188  53.5796423  64.7917117  39.3950513  54.8837897
  65.3984740  40.0144175  54.2232400  63.7997117  40.2890513  55.6597897
  63.1928720  39.6704027  56.3209389  64.3531963  41.0179927  56.2517356
  63.1519851  40.8105789  54.9551199  65.8297117  38.7310513  55.8137897
  66.5718730  38.2046755  55.2136026  66.3237777  39.4961743  56.4126109
  65.3274190  38.0228118  56.4727265  63.8107117  39.8350513  51.9387897
  63.6047117  41.0440513  52.0337897  64.5747117  39.2890513  50.9747897
  64.7350052  38.2945816  51.0485145  65.2567117  40.0280513  49.8997897
  65.9557210  40.7186223  50.3715915  66.0507117  39.0530513  49.0157897
  65.3634675  38.3608239  48.5293571  66.5987066  39.6128759  48.2578991
  66.7538274  38.4930472  49.6323308  64.2787117  40.8800513  49.0587897
  64.5287117  42.0720513  48.8717897  63.1647117  40.2770513  48.6137897
  63.0886717  39.2817002  48.7673911  62.0967117  40.9490513  47.8637897
  62.5514522  41.4358738  47.0010532  61.0827117  39.9090513  47.3627897
  60.6122887  39.4194051  48.2154612  60.3196496  40.4046245  46.7625866
  61.5958317  39.1642883  46.7544023  61.3837117  42.0410513  48.6877897
  61.1737117  43.1360513  48.1707897  61.0407117  41.7550513  49.9517897
  61.1700419  40.8067002  50.2742851  60.3747117  42.7100513  50.8467897
  59.5466484  43.1928226  50.3278078  59.8197117  41.9760513  52.0847897
  60.6037886  41.3175936  52.4586296  59.5871004  42.7278483  52.8389735
  58.5567117  41.1480513  51.7787897  57.8057663  41.8240197  51.3698294
  58.8204368  40.4022870  51.0288651  57.9897117  40.4450513  53.0227897
  58.7204569  39.7062919  53.3519479  57.8578811  41.1967264  53.8010600
  56.6427117  39.7480513  52.7487897  55.9432079  40.4980214  52.3795475
  56.8036131  38.9923009  51.9799911  56.0867117  39.1100513  53.9557897
  55.9371393  39.8102439  54.6681506  55.2075274  38.6680287  53.7283014
  56.7345444  38.4147779  54.2978524  61.2637117  43.9090513  51.2497897
  60.7307117  45.0040513  51.4127897  62.5867117  43.7220513  51.3707897
  62.9305602  42.7732785  51.4119942  63.5507117  44.8210513  51.5357897
  63.2247564  45.5644040  52.2633053  64.9537117  44.2870513  51.9627897
  65.1416234  43.4050735  51.3504959  66.1287117  45.2770513  51.8127897
  65.9417237  46.1591462  52.4251988  67.0519495  44.7980666  52.1388359
  66.2232672  45.5739412  50.7682720  64.9127117  43.7780513  53.4167897
  64.1849472  42.9708024  53.4993134  65.8980696  43.4086588  53.7009000
  64.6260739  44.5941634  54.0800397  63.6497117  45.6660513  50.2537897
  63.6347117  46.8950513  50.3297897  63.6917117  44.9900513  49.0997897
  63.8097978  43.9882975  49.1512136  63.7307117  45.6240513  47.7877897
  64.5123891  46.3830079  47.7551612  64.0357117  44.5540513  46.7137897
  64.9490374  44.1035976  47.1024114  63.2417227  43.8074637  46.6968059
  64.2867117  45.0710513  45.2797897  63.3635410  45.5252826  44.9198861
  65.4287117  46.1080513  45.2167897  66.3523777  45.6543813  45.5761273
  65.5635861  46.4386459  44.1869271  65.1775966  46.9643142  45.8427732
  64.5367117  43.8810513  44.3277897  63.6647765  43.2269674  44.3261900
  64.7129071  44.2532571  43.3185725  65.4091561  43.3218140  44.6657150
  62.4767117  46.4540513  47.4827897  62.5987117  47.5620513  46.9637897
  61.3117117  45.9410513  47.8907897  61.3599993  44.9971690  48.2469554
  59.9997117  46.5830513  47.8027897  59.7182731  46.7455919  46.7623705
  58.9487117  45.6510513  48.4607897  58.9890724  44.7016522  47.9268312
  59.2368243  45.4951508  49.5003984  57.5087117  46.1720513  48.4247897
  56.9787117  46.6250513  49.4357897  56.8527117  46.1020513  47.2747897
  55.9016433  46.4372677  47.2182328  57.3070598  45.7138320  46.4605695
  59.9507117  47.9890513  48.4397897  59.2457117  48.8540513  47.9297897
  60.6967117  48.2090513  49.5287897  61.2304754  47.4423333  49.9126377
  60.7297117  49.4960513  50.2267897  59.7188745  49.8841152  50.3521442
  61.3647117  49.3090513  51.6257897  62.3072856  48.8274622  51.3655479
  61.5670560  50.2610039  52.1166492  60.5667117  48.3950513  52.5837897
  60.2806056  47.4915083  52.0454085  61.4087117  48.0120513  53.8207897
  61.6948219  48.9151117  54.3599757  60.8210636  47.3690798  54.4760439
  62.3052783  47.4813029  53.5005164  59.1957117  48.9970513  52.9627897
  58.6003227  49.1421522  52.0613702  58.6738651  48.3177682  53.6368460
  59.3440570  49.9566691  53.4579929  61.4887117  50.5780513  49.4507897
  61.1717117  51.7600513  49.5947897  62.4837117  50.1590513  48.6647897
  62.6424478  49.1647271  48.5859120  63.3597117  51.0570513  47.9307897
  63.3458841  52.0663863  48.3420690  64.8317117  50.5400513  47.9277897
  64.8554695  49.6133734  47.3543763  65.8267117  51.5490513  47.3157897
  65.8038540  52.4758852  47.8889890  66.8326761  51.1302575  47.3431374
  65.5472221  51.7545316  46.2824625  65.3147117  50.1650513  49.3437897
  64.6785125  49.3780311  49.7486993  66.3441924  49.8102436  49.2949962
  65.2632467  51.0414921  49.9897801  62.8717117  51.1880513  46.4727897
  62.7087117  52.3100513  45.9917897  62.6257117  50.0500513  45.8077897
  62.7824854  49.1953858  46.3226375  62.2407117  49.9510513  44.4017897
  61.8881448  50.9201929  44.0488586  63.4487117  49.5150513  43.5297897
  63.6219874  48.5170736  43.9324251  63.1448226  49.4373954  42.4858927
  64.7497117  50.3420513  43.6267897  65.0323473  50.4357427  44.6753315
  65.8907117  49.6520513  42.8457897  65.6089796  49.5584171  41.7970006
  66.7991401  50.2491276  42.9255294  66.0699827  48.6612128  43.2631642
  64.5567117  51.8150513  43.2027897  63.8150789  52.2853494  43.8484675
  65.5042732  52.3463995  43.2916579  64.2144192  51.8541460  42.1686686
  61.0427117  48.9890513  44.2457897  61.2287117  47.8680513  43.7657897
  59.8177117  49.4150513  44.6317897  59.4747117  50.7150513  45.2177897
  59.9563858  51.4966494  44.6302569  59.8530273  50.7440512  46.2396191
  57.9507117  50.7920513  45.1587897  57.6281618  51.2913761  44.2451512
  57.5616313  51.3302295  46.0231287  57.5087117  49.3340513  45.1817897
  56.5638261  49.2021808  44.6546272  57.4087927  48.9664021  46.2030389
  58.6257117  48.5650513  44.4537897  58.8332336  47.6143150  44.9448432
  58.2467117  48.3100513  42.9807897  57.7537117  47.2260513  42.6627897
  58.4997117  49.3100513  42.1227897  58.7951912  50.1775417  42.5473501
  58.2527117  49.2920513  40.6757897  57.4517126  48.5902887  40.4433485
  57.8317117  50.7050513  40.1877897  58.4422986  51.4441152  40.7065068
  58.0072622  50.7782141  39.1145100  56.3527117  51.0090513  40.4647897
  55.8987117  50.9400513  41.6037897  55.5857117  51.3390513  39.4297897
  54.6078244  51.5455439  39.5753817  55.9845858  51.3816793  38.5028684
  59.4507117  48.7070513  39.9027897  59.4507117  48.7800513  38.6727897
  60.4317117  48.0950513  40.5927897  60.5047588  48.2652393  41.5856640
  61.4547117  47.2660513  39.9537897  61.8665464  47.8015198  39.0983571
  62.6067117  46.9280513  40.9257897  62.9634275  47.9209468  41.1996723
  62.2197454  46.4244255  41.8116329  63.7777117  46.1040513  40.3337897
  63.3912144  45.1192503  40.0713251  64.4047117  46.7600513  39.0847897
  64.7918706  47.7447671  39.3465943  65.2190481  46.1362630  38.7162177
  63.6465249  46.8629379  38.3084731  64.8377117  45.8210513  41.4167897
  64.3837655  45.2571267  42.2316647  65.6534940  45.2414124  40.9847951
  65.2264149  46.7642348  41.8007346  60.8017117  45.9950513  39.3797897
  60.0757117  45.3130513  40.1007897  61.0497117  45.7370513  38.0967897
  61.6990136  46.3679792  37.6490885  60.4717117  44.6600513  37.3007897
  59.5298739  44.3010063  37.7156721  60.1957117  45.2760513  35.9077897
  59.4017322  46.0104446  36.0432970  61.1113641  45.7835160  35.6042107
  59.8157117  44.3500513  34.9067897  59.6653492  44.8155283  34.0807618
  61.4587117  43.4770513  37.2147897  62.6757117  43.6800513  37.2027897
  60.9037117  42.2650513  37.1077897  59.9042179  42.2472229  37.2519895
  61.6007117  40.9930513  36.9287897  62.4454969  40.9163968  37.6133050
  60.6097117  39.8380513  37.2327897  60.2210972  40.1451699  38.2037460
  59.8000378  39.8328885  36.5030626  61.2127117  38.4150513  37.3447897
  61.6576063  38.1611936  36.3826432  62.2857117  38.3150513  38.4497897
  61.8414234  38.5683362  39.4123662  62.6762237  37.2980791  38.4867875
  63.0983113  39.0080200  38.2316689  60.1067117  37.3540513  37.5257897
  59.4337361  37.3801235  36.6687462  60.5596940  36.3655258  37.6014582
  59.5444399  37.5660683  38.4351841  62.2747117  40.8370513  35.5557897
  63.2187117  40.0570513  35.4217897  61.7827117  41.5790513  34.5617897
  61.1216992  42.3057478  34.7964681  62.1447117  41.4000513  33.1607897
  62.3204025  42.3635003  32.6822524  63.0375760  40.7815106  33.0696844
  60.9837117  40.7020513  32.4597897  60.3727117  39.8070513  33.0547897
  60.6497117  41.0990513  31.2157897  61.1377117  42.2940513  30.5177897
  62.1356952  42.0888625  30.1304566  61.1870845  43.1182402  31.2293893
  60.1207117  42.5420513  29.4117897  60.5840753  43.0275821  28.5529224
  59.2917070  43.1523936  29.7700281  59.6527117  41.1400513  29.0697897
  60.3239262  40.6470180  28.3665910  58.6445472  41.1599768  28.6558974
  59.6547117  40.3850513  30.4127897  58.6983263  40.4997237  30.9229616
  59.9457117  38.8920513  30.2017897  61.0807117  38.5200513  29.8957897
  58.9007117  38.0750513  30.3527897  58.0596085  38.4643071  30.7541930
  58.9127117  36.6570513  30.0137897  59.7905452  36.1124039  30.3614487
  57.6187117  35.9660513  30.5627897  57.6060284  36.1192922  31.6418897
  56.3067117  36.5060513  29.9507897  56.3184593  36.3527324  28.8716901
  55.4582249  35.9759039  30.3833572  56.2166054  37.5709937  30.1649805
  57.6197117  34.4210513  30.4707897  56.6900470  34.0764108  30.9236110
  57.6229386  34.1670984  29.4107911  58.8097117  33.7400513  31.1637897
  58.8068847  33.9931809  32.2239865  58.7279967  32.6592391  31.0486073
  59.7397770  34.0838706  30.7111677  59.0127117  36.4580513  28.4867897
  58.5547117  37.3090513  27.7167897  59.6067117  35.3330513  28.0757897
  60.1359198  34.8022981  28.7527972  59.6197117  34.8890513  26.6847897
  59.8389926  35.7392769  26.0389325  60.6877117  33.7970513  26.4437897
  61.5912743  34.2498256  26.8520413  60.4469738  32.8957437  27.0075182
  60.9187117  33.4330513  24.9737897  59.9707117  33.4690513  24.1607897
  62.0527117  33.0150513  24.6647897  58.2007117  34.4330513  26.3077897
  57.7247117  33.4310513  26.8407897  57.5417117  35.1800513  25.4157897
  57.9880739  36.0406038  25.1324004  56.1747117  34.9290513  24.9677897
  55.5082503  34.7956587  25.8199251  55.6937117  36.1410513  24.1527897
  54.6879468  35.9282737  23.7904890  55.6651187  37.0056379  24.8159430
  56.5437117  36.4180513  23.0517897  56.2082604  37.1789258  22.5720583
  55.9777117  33.5760513  24.2507897  54.8367117  33.1260513  24.1447897
  57.0597117  32.9050513  23.8237897  57.9386982  33.3986796  23.7620380
  56.9747117  31.5700513  23.2447897  56.0928528  31.4973583  22.6082838
  58.2257117  31.2760513  22.3897897  58.0320073  30.3601302  21.8315187
  58.3482871  32.1060322  21.6939399  59.4077117  31.1220513  23.1527897
  60.1460424  30.9420771  22.5662090  56.6267117  30.4580513  24.2627897
  56.1807117  29.3970513  23.8287897  56.7727117  30.6970513  25.5787897
  57.2190695  31.5548528  25.8704069  56.4047117  29.7160513  26.6117897
  56.4592057  28.6669191  26.3211848  57.1987117  29.9070513  27.9437897
  57.0177788  29.0385471  28.5770851  58.7107117  30.0540513  27.6947897
  58.8924807  30.9226789  27.0619018  59.2252287  30.1847316  28.6467852
  59.0865490  29.1589763  27.1991197  56.6877117  30.9890513  28.9197897
  55.6665963  30.7547005  29.2206304  57.3284966  31.0159366  29.8011361
  56.7068176  31.9613747  28.4275266  54.8847117  29.7060513  26.9087897
  54.4237117  28.8490513  27.6637897  54.1317117  30.6550513  26.3357897
  54.6013909  31.3320816  25.7517256  52.7037117  30.8280513  26.5847897
  52.4800263  30.5941119  27.6256241  52.2767117  32.2850513  26.3037897
  52.8942105  32.5385471  25.4420854  51.2243983  32.3422663  26.0254682
  52.5607117  33.2810513  27.4517897  51.9504604  32.9674433  28.2987514
  54.0387117  33.3630513  27.8857897  54.6495673  33.6770698  27.0394170
  54.1407341  34.0861830  28.6949700  54.3716848  32.3839241  28.2300851
  52.0137117  34.6700513  27.0867897  50.9377347  34.6062697  26.9246019
  52.2173717  35.3665484  27.9001257  52.4975080  35.0239071  26.1763907
  51.8497117  29.8310513  25.7837897  50.8557117  29.3330513  26.3127897
  52.2387117  29.5500513  24.5377897  53.0891077  29.9856813  24.2104480
  51.4897117  28.7140513  23.6097897  51.0431127  27.8694868  24.1345366
  50.3587117  29.5510513  22.9677897  49.6373582  29.7937637  23.7480711
  50.7996868  30.4704565  22.5826468  49.7037117  28.8660513  21.9167897
  49.0131429  29.4245066  21.5523146  52.4657117  28.1470513  22.5687897
  53.3747117  28.8660513  22.1447897  52.2447117  26.8960513  22.1357897
  51.6298380  26.3005519  22.6718962  52.9227117  26.3240513  20.9687897
  53.9807816  26.5845320  20.9959391  52.7947117  24.8000513  20.9577897
  51.7306351  24.5638697  20.9501420  53.2523199  24.4426668  20.0353087
  53.4627117  24.1140513  22.1597897  54.5402862  24.2647188  22.0947245
  53.0873561  24.5695584  23.0761539  53.1587117  22.6200513  22.1737897
  53.4634748  22.1635107  21.2320948  53.6821571  22.1355611  22.9980309
  51.7197117  22.4180513  22.3487897  51.2269393  23.2459650  22.6518301
  51.0267117  21.2950513  22.1727897  51.6317117  20.1280513  21.9477897
  52.6400060  20.0848126  21.9081276  51.0788347  19.2928255  21.8180800
  49.7067117  21.3800513  22.2097897  49.2655641  22.2748813  22.3671685
  49.1464372  20.5497074  22.0804830  52.4227117  26.9040513  19.6327897
  53.0947117  26.7270513  18.6157897  51.2597117  27.5640513  19.6357897
  50.7495649  27.6217639  20.5055706  50.6447117  28.1160513  18.4367897
  50.8850259  27.4965847  17.5727241  49.1137117  28.1540513  18.6047897
  48.8283453  27.2372679  19.1207097  48.8482255  29.0140503  19.2196220
  48.3377117  28.2360513  17.2877897  48.8587117  28.6520513  16.2547897
  47.0657117  27.8600513  17.3177897  46.5116241  27.8960497  16.4741127
  46.6573360  27.5395497  18.1841665  51.2507117  29.5010513  18.1317897
  50.9027117  30.4780513  18.7967897  52.1577117  29.5530513  17.1387897
  52.3695632  28.6619620  16.7131393  52.9187117  30.7350513  16.6997897
  53.5770124  31.0742749  17.4995813  53.7797117  30.3800513  15.4697897
  53.1073763  30.0061059  14.6976309  54.2518416  31.3001104  15.1252832
  54.8657117  29.3230513  15.7617897  55.5220144  29.7423121  16.5244089
  54.3575893  28.4460092  16.1626773  55.7017117  28.9150513  14.5327897
  56.3078588  28.0591535  14.8296462  54.9995672  28.6106411  13.7566280
  56.6187117  30.0300513  13.9877897  55.9888930  30.8572638  13.6604542
  57.2645411  30.3648986  14.7995044  57.4467117  29.5680513  12.8607897
  56.8484614  29.2581323  12.1083626  58.0287536  30.3273975  12.5371841
  58.0307015  28.8018177  13.1640077  52.0177117  31.9660513  16.4197897
  52.3437117  33.0660513  16.8627897  50.8747117  31.7530513  15.7507897
  50.7245336  30.8156686  15.4060295  49.8667117  32.7770513  15.4457897
  50.3117420  33.6130536  14.9062090  48.7277117  32.1750513  14.5767897
  48.1773439  31.4818625  15.2129381  47.7557117  33.2110513  13.9867897
  48.3053176  33.9043563  13.3501100  46.9949786  32.7010027  13.3958289
  47.2770988  33.7629530  14.7957611  49.2947117  31.4420513  13.4977897
  48.5922122  31.0694747  12.9599408  49.2467117  33.4180513  16.7097897
  49.0577117  34.6350513  16.7457897  48.9957117  32.6060513  17.7447897
  49.1424854  31.6150274  17.6166164  48.3767117  33.0590513  18.9867897
  47.6187497  33.8108591  18.7668402  47.7057117  31.8840513  19.7197897
  48.5103333  31.2220245  20.0397958  47.2150766  32.3084910  20.5957053
  46.6717117  31.0770513  18.8877897  47.2711705  30.6768130  18.0701349
  46.2968508  30.2557962  19.4986240  45.4917117  31.8670513  18.3157897
  44.4927117  32.0770513  19.0377897  45.5517117  32.2100513  17.1187897
  49.3677117  33.8450513  19.8717897  48.9557117  34.8110513  20.5177897
  50.6607117  33.4830513  19.8267897  50.8725646  32.5842041  19.4177769
  51.7627117  34.2590513  20.4127897  51.5748139  34.5300555  21.4517075
  53.1157117  33.4890513  20.3357897  53.2408357  33.1761439  19.2991932
  54.3497117  34.3020513  20.7797897  54.2255182  34.6149372  21.8165053
  55.2433737  33.6842038  20.6918506  54.4531989  35.1821480  20.1451073
  53.0557117  32.1830513  21.1527897  52.2667226  31.5428827  20.7580969
  54.0123320  31.6653815  21.0821117  52.8455949  32.4161960  22.1966265
  51.8767117  35.6470513  19.7477897  51.9607117  36.6530513  20.4527897
  51.7817117  35.6900513  18.4117897  51.8395750  34.8173325  17.9067025
  51.7507117  36.9370513  17.6427897  52.5994558  37.5387143  17.9679579
  51.8207117  36.7730513  16.1007897  50.9889881  36.0797326  15.9757131
  51.6035347  37.6997949  15.5696772  53.0937117  36.1480513  15.5337897
  54.1707117  36.2920513  16.1477897  53.0317117  35.6700513  14.3827897
  50.5627117  37.8580513  17.9957897  50.7757117  39.0600513  18.1627897
  49.3427117  37.3050513  18.1207897  49.2415599  36.3490537  17.8110537
  48.1317117  38.0340513  18.5497897  48.0048886  38.9660144  17.9989177
  46.8477117  37.1610513  18.3967897  47.0943044  36.1772044  18.7959611
  45.5867117  37.7040513  19.1077897  45.3392101  38.6877414  18.7087942
  44.7522238  37.0234967  18.9387448  45.7784434  37.7842718  20.1777910
  46.5377117  36.9400513  16.8967897  46.1785516  37.8895019  16.4997402
  47.4765403  36.6752628  16.4103871  45.4957117  35.8460513  16.6267897
  44.5564094  36.1103836  17.1125257  45.3352398  35.7535530  15.5526426
  45.8543975  34.8961444  17.0231750  48.2827117  38.5950513  19.9757897
  47.9427117  39.7550513  20.2017897  48.8607117  37.7970513  20.8837897
  48.9580048  36.8197114  20.6483325  49.2187117  38.2230513  22.2347897
  48.3480618  38.6430090  22.7384795  49.7267117  37.0070513  23.0537897
  48.8809654  36.3234558  23.1280167  50.5105202  36.5502265  22.4495915
  50.2667117  37.3000513  24.4487897  49.4117117  37.2170513  25.5667897
  48.3691098  36.9306174  25.4288175  49.8987117  37.5020513  26.8567897
  49.2253182  37.4614788  27.7129420  51.2467117  37.8680513  27.0377897
  51.7187117  38.1140513  28.2937897  52.6447117  38.3870513  28.2967897
  52.1077117  37.9490513  25.9237897  53.1493144  38.2400000  26.0598533
  51.6217117  37.6540513  24.6357897  52.2916953  37.6981894  23.7771431
  50.2017117  39.4100513  22.2507897  49.9347117  40.4330513  22.8837897
  51.3097117  39.2800513  21.5127897  51.4293751  38.4030279  21.0263640
  52.3777117  40.2820513  21.4137897  52.7008756  40.5915864  22.4076973
  53.5927117  39.6670513  20.6657897  53.2407300  38.9740470  19.9016213
  54.1167739  40.4960332  20.1901345  54.5707117  38.9310513  21.5787897
  54.6717117  37.7100513  21.5467897  55.3397117  39.6600513  22.3827897
  55.9969250  39.2032217  22.9988069  55.2628910  40.6670838  22.3735790
  51.9687117  41.6000513  20.7197897  52.8027117  42.5050513  20.6697897
  50.7507117  41.7070513  20.1737897  50.1663600  40.8832598  20.1739255
  50.2987117  42.8780513  19.4217897  50.9721788  43.7205649  19.5789904
  50.2907117  42.5260513  17.9157897  49.9434730  43.4050104  17.3726917
  51.3163293  42.3007050  17.6235097  49.4567117  41.4190513  17.6067897
  49.4904395  41.2466192  16.6630050  48.9747117  43.4870513  19.9457897
  48.5047117  44.4650513  19.3627897  48.4007117  42.9500513  21.0337897
  48.8666357  42.1604905  21.4575915  47.1227117  43.4050513  21.6177897
  46.4563952  43.7737728  20.8379398  46.4397117  42.2140513  22.3287897
  46.6295261  41.3146186  21.7430503  46.9326448  42.1271877  23.2970726
  44.9337117  42.3780513  22.5367897  44.4427117  43.5260513  22.5087897
  44.2707117  41.3300513  22.6947897  47.4147117  44.5640513  22.5887897
  48.1277117  44.3280513  23.5697897  46.9567117  45.8060513  22.2987897
  46.1127117  46.2050513  21.1687897  45.2751263  45.5109067  21.1001294
  46.7062727  46.1488098  20.2563089  45.6687117  47.6290513  21.4867897
  44.7444474  47.6305510  22.0645718  45.5266235  48.2068699  20.5735329
  46.8317117  48.1750513  22.2987897  46.5440797  48.9876263  22.9659394
  47.6206660  48.5174344  21.6291446  47.3267117  46.9730513  23.1217897
  48.4158422  46.9928011  23.1605587  46.7627117  46.9720513  24.5547897
  47.2677117  47.7210513  25.3917897  45.7437117  46.1470513  24.8197897
  45.3130454  45.6771147  24.0363451  45.1457117  45.9800513  26.1407897
  45.1988636  46.9108223  26.7055369  43.6637117  45.5890513  25.9737897
  43.7384175  44.6924308  25.3584931  43.2046381  45.3360368  26.9294754
  42.7937117  46.6420513  25.2467897  43.2625260  46.8853012  24.2932995
  41.3687117  46.1050513  24.9967897  40.8990560  45.8620012  25.9499156
  40.7782409  46.8647541  24.4846407  41.4209000  45.2085636  24.3789817
  42.7797117  48.0000513  25.9767897  43.7957295  48.3896940  26.0399228
  42.1551368  48.7030251  25.4255772  42.3783580  47.8688371  26.9816763
  45.9357117  44.9840513  27.0167897  45.7207117  44.9820513  28.2297897
  46.8597117  44.2020513  26.4307897  46.8832666  44.1552510  25.4221499
  47.7547117  43.3260513  27.1867897  47.2436220  43.0113104  28.0966384
  48.2447117  42.0700513  26.4057897  48.7216774  42.4255119  25.4924158
  49.2407117  41.1810513  27.1967897  48.7642700  40.8248119  28.1101338
  49.5333514  40.3284925  26.5839224  50.1251189  41.7645093  27.4527192
  47.0407117  41.2020513  25.9917897  46.5507359  40.8803104  26.9107604
  46.3657545  41.8447783  25.4266045  47.4017117  39.9740513  25.1487897
  48.0763259  39.3305743  25.7135313  46.4945722  39.4219469  24.9030704
  47.8913469  40.2950425  24.2293758  48.9617117  44.1260513  27.7357897
  49.5537117  44.9220513  27.0037897  49.3177117  43.8910513  29.0077897
  48.6622835  43.3643575  29.5673492  50.5187117  44.4220513  29.6597897
  50.8868769  45.2796561  29.0967022  50.2197117  44.8730513  31.1067897
  49.4198482  45.6129670  31.1358124  49.9543931  44.0268987  31.7406129
  51.6637117  45.6590513  31.8917897  51.0720311  45.9041255  33.0574444
  51.6157117  43.3410513  29.5647897  51.5287117  42.3330513  30.2657897
  52.5997117  43.5470513  28.6737897  52.5251133  44.3796768  28.1069836
  53.6967117  42.6030513  28.3887897  53.4840434  41.6368116  28.8462307
  53.8467117  42.4060513  26.8727897  54.0722174  43.3732086  26.4235091
  54.6773353  41.7222495  26.6979193  52.5727117  41.8340513  26.2407897
  52.3375736  40.9033037  26.7570453  51.7706885  42.5533917  26.4063497
  52.7127117  41.5650513  24.7487897  53.6217550  40.9920157  24.5661166
  51.8500090  40.9982035  24.3987510  52.7887117  42.8240513  23.9907897
  53.7150100  43.1446492  23.7472988  51.7367117  43.5540513  23.5997897
  50.5087117  43.0470513  23.6627897  50.3705710  42.1076493  24.0070876
  49.7199814  43.6037779  23.3660414  51.9177117  44.7960513  23.1567897
  52.8493746  45.1840304  23.1170850  51.1225659  45.3448310  22.8623706
  55.0287117  43.0270513  29.0497897  56.0637117  42.4270513  28.7567897
  54.9977117  44.0280513  29.9447897  54.1654472  44.5997100  29.9701132
  56.1017117  44.3640513  30.8547897  57.0317572  44.4981128  30.3023930
  55.7657117  45.6780513  31.5767897  54.8415030  45.5567339  32.1417856
  56.5762861  45.9363517  32.2582222  55.6406433  46.4745625  30.8432865
  56.3327117  43.2260513  31.8727897  55.4347117  42.4160513  32.1157897
  57.5347117  43.1870513  32.4547897  58.2164269  43.8842060  32.1914666
  57.9147117  42.1880513  33.4527897  57.6698623  41.1988238  33.0660378
  58.9894203  42.2558032  33.6216400  57.1827117  42.3980513  34.7917897
  56.6227117  43.4630513  35.0617897  57.2097117  41.3600513  35.6357897
  57.6571243  40.5197576  35.2984058  56.5797117  41.3280513  36.9537897
  55.5487896  41.6779384  36.9001449  56.5797117  39.8600513  37.4587897
  55.9198096  39.3911995  36.7288538  57.5769777  39.4278396  37.3766084
  56.0277117  39.6160513  38.8847897  56.6676962  40.1436164  39.5920349
  54.5787117  40.1110513  39.0367897  53.9380046  39.5835713  38.3301370
  54.2333774  39.9192650  40.0526947  54.5368642  41.1814605  38.8353618
  56.1817117  38.1370513  39.2987897  57.2365510  37.8628641  39.2834608
  55.7851509  37.9975356  40.3044617  55.6323377  37.5048528  38.6012137
  57.2747117  42.2790513  37.9437897  58.4477117  42.0700513  38.2367897
  56.5607117  43.2850513  38.4607897  55.6282652  43.4360256  38.1032290
  57.0457117  44.1630513  39.5297897  58.0145215  44.5893878  39.2695129
  56.0277117  45.3220513  39.7187897  55.0645633  44.8504770  39.9138847
  56.3508489  45.8675038  40.6054486  55.8897117  46.3030513  38.5327897
  56.8283079  46.8496059  38.4410501  55.7229744  45.7144060  37.6306824
  54.7247117  47.3060513  38.7167897  53.7987092  46.7328370  38.7619982
  54.8787993  47.8217949  39.6646108  54.6327117  48.3430513  37.5757897
  55.5133461  48.9812821  37.6482124  54.6604734  47.7917677  36.6358882
  53.4147117  49.1780513  37.6207897  53.3890125  49.6892951  38.4914613
  53.4239272  49.8287720  36.8484053  52.5985892  48.5868800  37.5532646
  57.1637117  43.4040513  40.8707897  56.3287117  42.5360513  41.1387897
  58.1247117  43.8000513  41.7197897  58.7693331  44.4897952  41.3608802
  58.3677117  43.2500513  43.0647897  58.6270208  42.1915522  43.0438677
  59.5087117  44.0290513  43.7927897  59.2945916  45.0885079  43.6520649
  59.6647117  43.7320513  45.2977897  59.8793210  42.6727960  45.4392894
  60.4843861  44.3255624  45.7027328  58.7408594  43.9875453  45.8167514
  60.8687117  43.7920513  43.1167897  60.8245244  44.1309204  42.0817451
  61.6409615  44.3483794  43.6480419  61.1064205  42.7285516  43.1405335
  57.0977117  43.2070513  43.9537897  56.8097117  42.1720513  44.5527897
  56.3437117  44.3160513  43.9877897  56.6881300  45.1191414  43.4813101
  55.1217117  44.4690513  44.7877897  55.3189522  44.1932607  45.8237120
  54.6377117  45.9390513  44.7507897  55.4579885  46.6285960  44.9502222
  54.1864334  46.1806934  43.7884711  53.3687117  46.2890513  46.0047897
  53.2082838  47.5703687  45.6863767  54.0057117  43.5050513  44.3607897
  53.3967117  42.8530513  45.2077897  53.7787117  43.4080513  43.0457897
  54.2618309  44.0344363  42.4178272  52.7527117  42.5290513  42.4927897
  51.8451501  42.5831734  43.0940399  52.4177117  42.9680513  41.0557897
  52.3501602  44.0559124  41.0654919  53.1751613  42.6579783  40.3359113
  51.0877117  42.4550513  40.5347897  49.8887117  42.9220513  41.1147897
  49.9241377  43.6594566  41.9167113  48.6667117  42.4440513  40.6657897
  47.7418350  42.8166982  41.1060600  48.6207117  41.4920513  39.6567897
  47.6548505  41.1323540  39.3020645  49.7927117  40.9980513  39.0997897
  49.7405271  40.2404548  38.3178533  51.0267117  41.4640513  39.5337897
  51.9434432  41.0637684  39.1008036  53.1787117  41.0510513  42.6187897
  52.3367117  40.2030513  42.9027897  54.4927117  40.7850513  42.5307897
  55.0851209  41.5506094  42.2425683  55.1177117  39.4940513  42.8157897
  54.7320769  38.7544577  42.1140873  56.1957929  39.5894116  42.6863808
  54.8257117  39.0230513  44.2497897  54.4177117  37.8790513  44.4457897
  54.9747117  39.9170513  45.2397897  55.4555187  40.7753904  45.0113646
  54.6157117  39.6730513  46.6397897  55.0071051  38.7272890  47.0145484
  55.0917117  40.8380513  47.5677897  54.8452957  41.7638595  47.0479257
  54.4717117  40.8620513  48.9847897  54.7181071  39.9366987  49.5054744
  54.8708494  41.7093959  49.5422813  53.3886801  40.9569930  48.9065103
  56.6377117  40.8480513  47.6727897  56.9137887  40.0838309  48.3993222
  57.0265658  40.5737317  46.6921568  57.2327117  42.1990513  48.0997897
  56.8446514  42.4738317  49.0806081  58.3186863  42.1192123  48.1486175
  56.9574263  42.9637334  47.3734433  53.0987117  39.3700513  46.8097897
  52.7517117  38.4590513  47.5637897  52.2207117  40.0730513  46.0727897
  52.5656630  40.9006036  45.6077465  50.7687117  39.8310513  46.0807897
  50.4346596  39.6782160  47.1070205  49.9927117  41.0240513  45.4817897
  50.4046347  41.2087316  44.4896648  48.9512251  40.7156908  45.3905786
  50.0747117  42.3190513  46.3227897  51.1236840  42.6132137  46.3578103
  49.4971606  43.0941638  45.8190662  49.5577117  42.1780513  47.7577897
  48.7687117  41.2890513  48.0777897  49.9827117  43.0670513  48.6447897
  49.6667883  43.0111138  49.6024769  50.6204475  43.7961405  48.3587419
  50.3477117  38.4720513  45.4897897  49.4427117  37.8380513  46.0317897
  51.0377117  38.0020513  44.4447897  51.6821812  38.6222980  43.9756923
  50.8067117  36.6730513  43.8677897  49.7373299  36.4995786  43.7476690
  51.4827117  36.5710513  42.4807897  52.4891562  36.9079028  42.7291843
  51.5241011  35.5469841  42.1097462  50.8847117  37.4930513  41.3867897
  50.7923621  38.4990834  41.7960228  51.7747117  37.5300513  40.1297897
  51.8671569  36.5243796  39.7196955  51.3246471  38.1858417  39.3844834
  52.7629086  37.9061469  40.3945902  49.4127117  37.1880513  41.0387897
  48.7959921  37.3073431  41.9295903  49.0712273  37.8769288  40.2661724
  49.3296061  36.1641212  40.6744277  51.2307117  35.5320513  44.8007897
  50.5947117  34.4790513  44.8037897  52.2537117  35.7670513  45.6267897
  52.8183792  36.5929693  45.4885531  52.6527117  34.8230513  46.6617897
  52.6746754  33.8121882  46.2546379  54.0637117  35.1740513  47.1897897
  53.9699848  36.2455936  47.3661746  54.2875197  34.6698178  48.1298740
  55.2077117  34.9160513  46.1817897  54.9079043  35.3038623  45.2082297
  56.5147117  35.6070513  46.6307897  56.8154190  35.2193934  47.6041320
  57.3005690  35.4075973  45.9022657  56.3514899  36.6823279  46.7031728
  55.4047117  33.4100513  45.8977897  54.4866268  32.9950884  45.4818266
  56.2183935  33.2776527  45.1847021  55.6482819  32.8935219  46.8262131
  51.6397117  34.7330513  47.8157897  51.4317117  33.6410513  48.3497897
  50.9947117  35.8580513  48.1577897  51.3115465  36.7301987  47.7589488
  49.8827117  35.8940513  49.1157897  50.2015753  35.4267860  50.0475023
  49.4217117  37.3450513  49.4207897  49.2411561  37.8021194  48.4478623
  48.4885041  37.3073945  49.9827555  50.4207117  38.2110513  50.1897897
  51.2467117  37.7130513  50.9517897  50.3347117  39.5290513  50.0397897
  50.9774373  40.1332193  50.5317090  49.6270390  39.9202434  49.4345883
  48.6937117  35.0840513  48.5847897  48.1627117  34.2690513  49.3327897
  48.3437117  35.2570513  47.2997897  48.8062364  35.9970194  46.7912453
  47.3237117  34.4680513  46.6037897  46.3496484  34.6664624  47.0509282
  47.2737117  34.8660513  45.1237897  48.2393691  34.6646990  44.6600407
  46.5005405  34.2881271  44.6175189  47.0456341  35.9286444  45.0402688
  47.6007117  32.9410513  46.7117897  46.7027117  32.2110513  47.1207897
  48.8387117  32.4910513  46.4167897  49.4604159  33.1588701  45.9836601
  49.2927117  31.0890513  46.5417897  48.6293750  30.3923381  46.0292721
  50.7427117  30.8910513  45.9957897  51.3285466  31.7268233  46.3783885
  51.4317117  29.5620513  46.3777897  50.8466596  28.7257690  45.9951059
  52.4317988  29.5332280  45.9452444  51.5034723  29.4881821  47.4629143
  50.7697117  31.0350513  44.4617897  50.4209205  32.0295364  44.1834985
  51.7884952  30.8937246  44.1009481  50.1188412  30.2838957  44.0143150
  49.1417117  30.5380513  47.9787897  48.6047117  29.4440513  48.1637897
  49.5627117  31.3320513  48.9707897  50.0687099  32.1643430  48.7036648
  49.4357117  31.0250513  50.3947897  49.8326280  30.0356738  50.6221414
  50.2567117  32.0780513  51.1747897  51.2772463  32.0434215  50.7934642
  49.8221614  33.0543868  50.9602322  50.2687117  31.8640513  52.5767897
  50.7924735  32.5480264  53.0004068  47.9687117  30.9410513  50.8677897
  47.6447117  30.1230513  51.7337897  47.1037117  31.7870513  50.3017897
  47.4781615  32.4939276  49.6851759  45.6847117  31.8320513  50.6217897
  45.5303859  31.6177877  51.6793217  45.1267117  33.2400513  50.3167897
  45.3602366  33.4556104  49.2741490  44.0453160  33.1877071  50.4430571
  45.6957117  34.3610513  51.2137897  45.3024878  34.2235223  52.2210442
  46.7812788  34.2644989  51.2317845  45.3137117  35.7620513  50.7007897
  45.5459582  35.8155568  49.6371649  44.2426009  35.9027419  50.8457971
  46.0307117  36.8460513  51.3957897  46.7106987  36.5508083  52.0817552
  45.8487117  38.1630513  51.1987897  44.9397117  38.6040513  50.3327897
  44.3775982  37.9435776  49.8151963  44.8160627  39.5972216  50.1970576
  46.5827117  39.0550513  51.8617897  47.2825271  38.7404895  52.5186074
  46.4361263  40.0419308  51.7046903  44.8867117  30.7250513  49.9357897
  43.9927117  30.1730513  50.5767897  45.2477117  30.3770513  48.6927897
  45.8351089  31.0176996  48.1783641  44.7577117  29.1830513  48.0067897
  43.6696323  29.1489837  47.9518199  45.3347117  29.0510513  46.5617897
  46.3710807  29.3843488  46.6161153  45.2807117  27.6380513  45.9417897
  44.2445471  27.3042406  45.8867056  45.7072785  27.6641485  44.9390633
  45.8521331  26.9468127  46.5612802  44.6427117  30.0440513  45.6077897
  44.8063036  31.0621524  45.9610742  45.0587861  29.9363447  44.6061006
  43.5729078  29.8369883  45.5804902  45.0527117  27.9250513  48.8547897
  44.1037117  27.2310513  49.2097897  46.3217117  27.7330513  49.2617897
  47.0062666  28.3466161  48.8434331  46.7987117  26.6400513  50.1227897
  46.6463607  25.6763726  49.6367735  48.3127117  26.8280513  50.3847897
  48.7954961  26.8356358  49.4075687  48.4249303  27.8061857  50.8525075
  48.9727117  25.7520513  51.2767897  48.4726449  25.8129063  52.2433975
  48.7936864  24.7709984  50.8368075  50.4737117  25.9580513  51.4667897
  51.2047117  24.9470513  51.4587897  50.9077117  27.1110513  51.6547897
  45.9757117  26.4630513  51.4167897  45.6067117  25.3390513  51.7587897
  45.6717117  27.5790513  52.0917897  46.0913087  28.4410029  51.7738634
  44.8697117  27.6080513  53.3137897  45.1213452  26.7657199  53.9581946
  45.1677117  28.9160513  54.0737897  45.1673034  29.7333756  53.3526240
  44.3710008  29.0733192  54.8008513  46.5247117  28.8740513  54.8007897
  46.4637371  28.0946897  55.5603806  47.2812111  28.6041286  54.0639366
  46.9077117  30.2040513  55.4627897  46.0257674  30.6195928  55.9502305
  47.6792959  30.0146122  56.2090270  47.4187117  31.1870513  54.4957897
  47.6987780  30.8068211  53.6029922  47.5257117  32.5080513  54.6897897
  46.9417117  33.1040513  55.7317897  46.4077955  32.5545675  56.3898939
  47.0364487  34.1017363  55.8572853  48.2417117  33.2320513  53.8347897
  48.6949506  32.7818082  53.0525137  48.3290733  34.2289323  53.9715187
  43.3537117  27.4180513  53.0787897  42.6597117  27.0330513  54.0207897
  42.8477117  27.6770513  51.8657897  43.4752618  28.0531867  51.1695122
  41.4357117  27.5050513  51.5087897  40.8281093  27.7412360  52.3823658
  41.0737117  28.4830513  50.3797897  41.6675536  28.2533582  49.4950903
  40.0145800  28.3869511  50.1408231  41.2819053  29.5034320  50.7016249
  41.1037117  26.0680513  51.0907897  39.9537117  25.6640513  51.2587897
  42.0837117  25.3120513  50.5647897  42.9798162  25.7465632  50.3965771
  41.8467117  23.9700513  50.0167897  41.0724043  24.0489539  49.2536897
  43.1047117  23.3160513  49.3817897  43.7558532  23.2608069  50.2541784
  42.8898940  22.3087425  49.0250232  43.8067117  24.1170513  48.2667897
  44.1960323  25.0377518  48.7013479  44.9587117  23.3250513  47.6287897
  44.5700688  22.4043720  47.1935827  45.4253993  23.9263894  46.8486000
  45.6989634  23.0818129  48.3909990  42.8467117  24.6660513  47.1967897
  42.1220031  25.3318871  47.6653614  43.4143128  25.2174224  46.4471764
  42.3228405  23.8382788  46.7188246  41.1177117  22.9530513  50.9247897
  40.1977117  22.2950513  50.4287897  41.4277117  22.8960513  52.2417897
  42.5987117  23.4760513  52.9047897  42.3496071  24.4794960  53.2499648
  43.4194515  23.5316828  52.1896740  42.8917117  22.5210513  54.0497897
  43.4194260  23.0235208  54.8604321  43.4760189  21.6650888  53.7121291
  41.4987117  22.0920513  54.4767897  41.0287616  22.7672446  55.1918840
  41.5661477  21.0942148  54.9102346  40.6697117  22.0460513  53.1757897
  40.7074692  21.0410121  52.7555887  39.2027117  22.4360513  53.4417897
  38.5457117  21.7310513  54.2067897  38.7067117  23.5220513  52.8397897
  39.3659020  24.1520859  52.4054811  37.3107117  23.9290513  52.9167897
  36.6890087  23.0794151  53.1991068  37.1407117  25.0420513  53.9807897
  36.0755485  25.2707413  54.0158226  37.4495967  24.6059334  54.9307851
  37.9367117  26.3390513  53.7277897  38.9984495  26.0930617  53.7451922
  37.6672998  26.7140228  52.7404115  37.6437117  27.4180513  54.7827897
  36.5793314  27.6480609  54.7349462  37.8806737  26.9986349  55.7605618
  38.4577117  28.7080513  54.5667897  39.5164926  28.4519788  54.6056559
  38.2154998  29.1010748  53.5793865  38.1617117  29.7290513  55.5877897
  38.3864865  29.3652205  56.5027778  38.7150742  30.5547351  55.4085243
  37.1807553  29.9667863  55.5516564  36.7407117  24.2900513  51.5237897
  35.6707117  24.8950513  51.4557897  37.4267117  23.9020513  50.4357897
  38.3459212  23.5096884  50.5814075  36.9507117  24.0640513  49.0597897
  36.3585780  24.9744295  48.9665778  38.1687117  24.1660513  48.1077897
  38.7692104  24.9349203  48.5939388  38.7334404  23.2345174  48.0700257
  37.8207117  24.6170513  46.6677897  37.0404135  23.9607268  46.2824668
  37.3277117  26.0820513  46.6277897  38.1077023  26.7390660  47.0125562
  37.0941306  26.3594098  45.5998729  36.4332754  26.1818750  47.2427037
  38.9987117  24.3710513  45.7007897  39.2378965  23.3077881  45.6817759
  38.7214214  24.6985320  44.6988078  39.8697326  24.9328968  46.0380600
  36.0437117  22.8780513  48.7217897  36.5197117  21.7450513  48.7647897
  34.7637117  23.1500513  48.4537897  34.4894470  24.1202054  48.3931336
  33.7367117  22.1260513  48.2647897  34.1659902  21.1241492  48.2681684
  32.7017117  22.2270513  49.4207897  31.8927986  21.5288292  49.2057413
  33.3087117  21.9000513  50.7947897  34.1174454  22.5981981  51.0107538
  32.5396696  21.9870251  51.5623239  33.7000225  20.8827440  50.7868985
  32.1347117  23.5310513  49.4997897  31.5016082  23.5615479  50.2207961
  32.9917117  22.2580513  46.9227897  32.1987117  21.3740513  46.5897897
  33.2567117  23.3290513  46.1637897  33.9005185  24.0141702  46.5328754
  32.6357117  23.5900513  44.8687897  31.5486780  23.5125418  44.8475956
  33.0447117  25.0140513  44.3707897  32.7645996  25.7111518  45.1605284
  34.5397117  25.1900513  44.0367897  34.8204768  24.4935535  43.2467499
  34.7197418  26.2112968  43.7010112  35.1372454  24.9898939  44.9261671
  32.1967117  25.4880513  43.1777897  31.1469278  25.5237840  43.4689580
  32.5224663  26.4822839  42.8720363  32.3190965  24.7943782  42.3459601
  33.0417117  22.5050513  43.8307897  34.2307117  22.1760513  43.7677897
  32.0737117  21.9340513  43.0717897  30.6287117  22.0850513  43.2627897
  30.3428491  23.0954007  42.9702545  30.3995160  21.9342226  44.3176921
  30.0017117  21.0200513  42.3747897  29.0145324  21.3247145  42.0272896
  29.9244054  20.0657477  42.8957789  30.9897117  20.9320513  41.2277897
  30.8043737  21.7588705  40.5421375  30.9493738  19.9905141  40.6800852
  32.3727117  21.0980513  41.8867897  32.8012014  20.1582978  42.2351548
  33.3507117  21.7790513  40.9277897  33.1347117  22.9540513  40.6267897
  34.3967117  21.0840513  40.4717897  34.6501075  20.1919430  40.8718307
  35.3327117  21.7210513  39.5577897  34.7980686  22.4430682  38.9405802
  36.4627117  22.4630513  40.3237897  36.9701548  23.1591350  39.6559063
  35.9462717  23.0209030  41.1049370  37.5487117  21.6520513  41.0137897
  37.4257117  21.3060513  42.3737897  36.5427033  21.6103513  42.9357483
  38.4297117  20.5770513  42.9987897  38.3431757  20.3388868  44.0589264
  39.5397117  20.1520513  42.2797897  40.3282399  19.5917054  42.7821199
  39.6467117  20.4390513  40.9247897  40.5125833  20.0861526  40.3645852
  38.6567117  21.1720513  40.2837897  38.7352604  21.3769288  39.2161028
  35.8407117  20.8090513  38.4317897  35.9887117  19.5980513  38.6037897
  36.1137117  21.4470513  37.2907897  35.8022647  22.4067684  37.2455880
  36.8147117  20.8950513  36.1427897  36.9391197  19.8184966  36.2596306
  35.9967117  21.1620513  34.8537897  35.1627471  20.4741613  34.9931083
  35.6236679  22.1861140  34.8384964  36.7047117  20.8500513  33.5097897
  37.5831261  21.4907704  33.4325367  37.1357117  19.3730513  33.4077897
  36.2577181  18.7316922  33.4845004  37.6268847  19.2026824  32.4497582
  37.8276330  19.1392251  34.2169069  35.8377117  21.2890513  32.3097897
  35.6548446  22.3621163  32.3662735  36.3587980  21.0582173  31.3806578
  34.8866166  20.7571464  32.3341672  38.1717117  21.6310513  36.0917897
  38.1847117  22.8630513  36.0837897  39.2817117  20.8900513  36.0467897
  39.1603943  19.8896829  36.1149409  40.6417117  21.4210513  35.9987897
  40.6325620  22.5107249  35.9737540  41.3897117  20.9610513  37.2767897
  40.8641771  21.5187400  38.0519644  41.2255704  19.8934984  37.4233793
  42.9057117  21.2660513  37.3597897  43.4028585  20.6967351  36.5744076
  43.2257117  22.7610513  37.1897897  42.7292523  23.3310056  37.9751424
  44.3030215  22.9125218  37.2573249  42.8719286  23.1004619  36.2162712
  43.4857117  20.7160513  38.6797897  43.3353143  19.6372930  38.7217501
  44.5522299  20.9358374  38.7281046  42.9798558  21.1859783  39.5232215
  41.3297117  20.9810513  34.6957897  41.5267117  19.7840513  34.4857897
  41.6977117  21.9500513  33.8527897  41.4160309  22.8873535  34.1022288
  42.4597117  21.7600513  32.6177897  42.4525768  20.7104423  32.3239031
  41.8117117  22.5960513  31.4847897  41.9608155  23.6068591  31.8644408
  42.3515005  22.4780869  30.5452087  40.2997117  22.3520513  31.2457897
  39.7660066  22.5156496  32.1820029  39.7507117  23.3080513  30.1677897
  40.2836520  23.1447093  29.2310971  38.6880554  23.1165985  30.0187657
  39.8917747  24.3396288  30.4903567  39.9627117  20.8800513  30.9367897
  40.2682526  20.2532398  31.7745556  38.8889199  20.7778269  30.7798741
  40.4923109  20.5666649  30.0371161  43.8977117  22.2310513  32.8897897
  44.0817117  23.3400513  33.4027897  44.8917117  21.4050513  32.5447897
  44.6409742  20.5026799  32.1666945  46.3077117  21.6990513  32.7547897
  46.4758177  22.7749790  32.8018964  46.7487117  21.0690513  34.1017897
  46.1239296  21.5272811  34.8684526  46.5142251  20.0070201  34.0296375
  48.2367117  21.2430513  34.4787897  48.4202641  20.7398027  35.4280790
  48.8410365  20.7789971  33.6993364  48.6547117  22.7100513  34.6137897
  48.0367117  23.4720513  35.3497897  49.7067117  23.1150513  33.9157897
  50.0118051  24.0757540  33.9795847  50.1981471  22.4609966  33.3235017
  47.1427117  21.1890513  31.5607897  46.8087117  20.1610513  30.9697897
  48.2337117  21.8950513  31.2417897  48.3886291  22.7624964  31.7353875
  49.2077117  21.4900513  30.2297897  48.7619016  20.7711468  29.5423823
  49.5556106  22.3587988  29.6709127  50.4027117  20.8360513  30.9287897
  50.8257117  21.3110513  31.9867897  50.9677117  19.7660513  30.3477897
  50.4970700  19.3514103  29.5561657  52.1177117  19.0570513  30.9237897
  52.0107851  19.0105798  32.0075361  52.2147117  17.6180513  30.3757897
  52.8196234  17.0397416  31.0741728  51.2050152  17.2085808  30.3450169
  52.7897117  17.5500513  29.0867897  52.8237401  16.6346859  28.7994779
  53.4417117  19.8430513  30.8227897  54.3287117  19.6240513  31.6487897
  53.5467117  20.7460513  29.8387897  52.7509431  20.8384351  29.2237150
  54.7547117  21.5050513  29.5267897  55.5564537  21.1335252  30.1649725
  55.1377117  21.2540513  28.0617897  54.3485864  21.6290101  27.4100327
  56.0706987  21.7704459  27.8360195  55.2662214  20.1841984  27.8974748
  54.5987117  23.0010513  29.8617897  55.3037117  23.8300513  29.2887897
  53.6997117  23.3280513  30.8007897  53.0576473  22.5996095  31.0786838
  53.5097117  24.6730513  31.3577897  53.4784126  25.4042944  30.5500750
  52.1867117  24.7540513  32.1477897  51.4338167  24.3420925  31.4758237
  52.2672392  24.1230601  33.0329256  51.7787117  26.1660513  32.5647897
  52.6517117  27.0490513  32.6817897  50.5747117  26.3670513  32.8207897
  54.7427117  25.0560513  32.1897897  55.0687117  24.3760513  33.1667897
  55.4227117  26.1120513  31.7397897  55.1140592  26.5153987  30.8667812
  56.6107117  26.6640513  32.3727897  57.1095215  25.9001929  32.9692864
  57.5927117  27.1630513  31.2877897  57.1272386  28.0193440  30.7997356
  58.5008300  27.4852613  31.7973012  57.9477117  26.0980513  30.2287897
  58.1788403  25.1753437  30.7610408  57.0630666  25.9480606  29.6099133
  59.1377117  26.4860513  29.3357897  59.2003053  25.7802765  28.5075005
  58.9713353  27.4899840  28.9452292  60.4157117  26.4700513  30.0667897
  60.3882609  26.0067657  30.9638473  61.5767117  27.0030513  29.6567897
  61.6707117  27.6200513  28.4777897  60.8585247  27.6894957  27.8814426
  62.5536371  28.0149208  28.1868938  62.6497117  26.9110513  30.4407897
  62.5807148  26.4430375  31.3331476  63.5273447  27.3097329  30.1392733
  56.2667117  27.7910513  33.3717897  57.1797117  28.2490513  34.0597897
  54.9997117  28.2320513  33.4417897  54.3362956  27.8363904  32.7910740
  54.5537117  29.3210513  34.3107897  55.4203778  29.8526422  34.7037275
  53.6687117  30.3250513  33.5317897  52.9145650  29.6737831  33.0899620
  53.1863203  31.0353055  34.2033085  54.4067117  31.0960513  32.4087897
  54.9396695  30.3781911  31.7853046  53.4157117  31.8960513  31.5387897
  52.8826725  32.6144881  32.1615389  53.9622445  32.4268104  30.7592401
  52.7008876  31.2130138  31.0798925  55.5377117  31.9950513  32.9597897
  56.2693234  31.3795973  33.4832972  56.0246229  32.5142553  32.1342923
  55.1175879  32.7259258  33.6507437  53.8557117  28.7720513  35.5567897
  54.2297117  29.1440513  36.6707897  52.9037117  27.8620513  35.3597897
  52.6741495  27.6397378  34.4016784  52.1507117  27.2070513  36.4197897
  52.5236618  27.5467554  37.3860239  50.6417117  27.5270513  36.3327897
  50.2706555  27.4797930  35.3089815  50.0456943  26.8693103  36.9654350
  50.3107117  29.2200513  36.9117897  48.9955688  29.1786491  36.7179254
  52.4097117  25.6980513  36.2907897  51.6977117  25.0120513  35.5597897
  53.4447117  25.2080513  36.9947897  53.9894887  25.8912312  37.5013295
  53.8987117  23.8050513  37.0047897  54.2359656  23.5221018  36.0076444
  55.0717117  23.6130513  37.9967897  55.7611465  24.4247765  37.7646667
  54.6966620  23.7349860  39.0129440  55.8027117  22.2750513  37.8807897
  56.6837117  22.0280513  38.7287897  55.5487117  21.5040513  36.9377897
  52.7387117  22.8410513  37.3047897  51.9897117  23.0620513  38.2627897
  52.6247117  21.7940513  36.4817897  53.2751809  21.7725467  35.7094382
  51.5677117  20.7920513  36.5227897  50.5860944  21.2653587  36.5002787
  51.7047117  19.8810513  35.2837897  50.9026719  19.1435426  35.3139946
  51.5951556  20.4999419  34.3932439  52.9587117  19.2150513  35.2457897
  53.0031836  18.6610161  34.4630591  51.5127117  20.0240513  37.8627897
  50.4507117  19.5090513  38.2127897  52.6117117  20.0580513  38.6387897
  53.4690344  20.3219142  38.1745985  52.6807117  19.6450513  40.0407897
  52.4680222  18.5785980  40.1152190  54.0777117  19.9110513  40.6337897
  54.2643951  20.9820442  40.5549056  54.0429921  19.6252835  41.6850895
  55.2077117  19.1410513  39.9307897  54.8598097  18.1221443  39.7608082
  55.3937108  19.6255767  38.9722796  56.5117117  19.1080513  40.7507897
  56.5915073  20.0552202  41.2842714  56.4304402  18.2925826  41.4694726
  57.7657117  18.9020513  39.8807897  58.5067278  18.3645200  40.4724449
  57.4858266  18.3002380  39.0161601  58.3357117  20.1800513  39.4247897
  58.5955229  20.7376781  40.2258204  59.1533764  20.0013451  38.8594681
  57.6493740  20.6781043  38.8761707  51.5897117  20.2780513  40.9297897
  51.0457117  19.5960513  41.7977897  51.2497117  21.5480513  40.6727897
  51.7148349  22.0229947  39.9124026  50.2427117  22.2810513  41.4337897
  50.4442261  22.1599888  42.4981369  50.2990312  23.3375825  41.1717417
  48.8257117  21.7650513  41.1307897  47.9957117  21.7200513  42.0367897
  48.5567117  21.3320513  39.8887897  49.2718204  21.4656969  39.1881773
  47.2717117  20.7620513  39.4707897  46.4810186  21.4414646  39.7890680
  47.2257117  20.6380513  37.9427897  48.0059503  19.9537053  37.6096255
  46.2520968  20.2542553  37.6380359  47.3863505  21.6179412  37.4932230
  47.0017117  19.4100513  40.1487897  45.8827117  19.1590513  40.5957897
  48.0507117  18.5860513  40.2727897  48.8951139  18.8072478  39.7646988
  47.9927117  17.3220513  41.0027897  47.1240715  16.7504182  40.6759885
  49.2607117  16.4810513  40.7477897  50.0946842  17.1324894  41.0089745
  49.2357826  15.6320187  41.4308872  49.4367117  15.9790513  39.3207897
  48.4787117  15.1160513  38.7447897  47.5979107  14.8269272  39.3181102
  48.6577117  14.6290513  37.4347897  47.9075305  13.9735208  36.9925117
  49.7967117  14.9970513  36.6927897  49.9727117  14.5040513  35.4337897
  49.2630489  13.9197065  35.1571679  50.7527117  15.8620513  37.2597897
  51.6304398  16.1577774  36.6851246  50.5737117  16.3450513  38.5707897
  51.3173396  17.0075016  39.0138216  47.7347117  17.5050513  42.5057897
  46.9257117  16.7720513  43.0747897  48.3857117  18.5050513  43.1117897
  49.1118243  18.9824693  42.5970743  48.1747117  18.8690513  44.5107897
  48.2217919  17.9778325  45.1365786  49.2687117  19.8630513  44.9807897
  49.5919461  20.2364249  44.0090845  48.8740023  20.6882418  45.5735502
  50.4757117  19.2290513  45.7177897  51.2108492  20.0115117  45.9060168
  50.0577117  18.5830513  47.0567897  49.3228803  17.8001238  46.8693167
  50.9332035  18.1505009  47.5410573  49.6216033  19.3419298  47.7064150
  51.3227117  18.2800513  44.8417897  51.7211425  18.8303184  43.9894057
  52.1466724  17.8786847  45.4317854  50.6989354  17.4604474  44.4850663
  46.7607117  19.4230513  44.7557897  46.1457117  19.0520513  45.7517897
  46.2527117  20.2510513  43.8337897  46.8918403  20.5923379  43.1301297
  44.8937117  20.7940513  43.8587897  44.7053958  21.3114078  44.7995227
  44.7347117  21.8070513  42.6957897  45.4840502  22.5533337  42.9597094
  45.0083247  21.3363426  41.7515072  43.3557117  22.4910513  42.5497897
  42.6128471  21.7188425  42.3499233  42.9577117  23.2700513  43.8177897
  43.6999133  24.0427938  44.0180512  41.9824597  23.7335535  43.6689609
  42.9087482  22.5857896  44.6648369  43.3247117  23.3810513  41.2887897
  43.5111377  22.7686698  40.4065575  42.3468589  23.8546701  41.2016672
  44.0942197  24.1491099  41.3665231  43.8187117  19.6960513  43.8627897
  42.9387117  19.7090513  44.7237897  43.9657117  18.7250513  42.9507897
  44.6712128  18.8589159  42.2405448  43.1217117  17.5330513  42.8737897
  42.0774670  17.8219061  42.7545632  43.5347117  16.6720513  41.6667897
  44.6226058  16.6044025  41.6698645  43.1090436  15.6791629  41.8119768
  43.0627117  17.2380513  40.3247897  43.4473026  18.2560298  40.2622557
  43.5240055  16.6276040  39.5484751  41.2577117  17.2630513  40.0737897
  40.8557117  15.4970513  40.1807897  41.1502173  15.1154353  41.1584065
  39.7829354  15.3592539  40.0456469  41.3921305  14.9539923  39.4026874
  43.1387117  16.6890513  44.1537897  42.0927117  16.1790513  44.5567897
  44.3127117  16.5560513  44.7767897  45.1425393  16.8961133  44.3122001
  44.4717117  15.8190513  46.0187897  43.8777339  14.9054214  45.9949126
  45.9587117  15.4370513  46.2057897  46.2562144  14.8791895  45.3178811
  46.5213240  16.3693878  46.2539156  46.2527117  14.5920513  47.4677897
  46.0165706  15.2409410  48.3111640  45.5957084  13.7224630  47.4839792
  47.7047117  14.1340513  47.5697897  48.2347117  13.5940513  46.5787897
  48.2877117  14.2750513  48.6617897  43.8727117  16.5770513  47.2307897
  43.0547117  16.0050513  47.9527897  44.2957117  17.8310513  47.4447897
  44.8956079  18.2393012  46.7422543  44.0257117  18.6030513  48.6627897
  44.1357962  17.9650681  49.5396922  45.0197117  19.7780513  48.7797897
  44.9599471  20.2488842  47.7985436  44.6876034  20.4834452  49.5415137
  46.4807117  19.3640513  49.0637897  46.7685920  18.5785383  48.3650800
  47.4237117  20.5670513  48.8987897  47.1367241  21.3528500  49.5975438
  48.4485057  20.2567120  49.1027198  47.3554205  20.9457048  47.8789572
  46.6537117  18.7120513  50.4507897  46.0347761  17.8168997  50.5117967
  47.6992115  18.4409537  50.5975468  46.3495834  19.4168634  51.2246403
  42.5747117  19.1220513  48.7807897  42.0587117  19.1580513  49.9027897
  41.9447117  19.5280513  47.6657897  42.4490035  19.4779180  46.7921331
  40.5897117  20.0990513  47.6567897  40.5528271  20.9044123  48.3903647
  40.2827117  20.6830513  46.2717897  40.3069795  19.8869213  45.5276874
  39.2935992  21.1409489  46.2810895  41.0291215  21.4368073  46.0211434
  39.5207117  19.0690513  48.0487897  39.5897117  17.9110513  47.6227897
  38.5527117  19.5150513  48.8517897  38.6047218  20.4871256  49.1209844
  37.5547117  18.6680513  49.5027897  37.9088724  17.6386341  49.5572844
  37.3047117  19.1800513  50.9367897  36.9803850  20.2180648  50.8630386
  36.5026359  18.5788831  51.3650083  38.5517117  19.0940513  51.8427897
  39.3782851  19.5329743  51.2840197  38.3447192  19.7030915  52.7227477
  38.9307117  17.6670513  52.2837897  38.1430863  17.3091841  52.9468706
  38.9620835  17.0452813  51.3890733  40.2887117  17.5900513  53.0107897
  40.3781114  18.4731060  53.6435002  40.2822393  16.6960686  53.6343699
  41.4337117  17.5330513  52.0817897  41.4401405  18.3615501  51.5041668
  42.2933922  17.4839578  52.6096527  41.3512873  16.7146334  51.4957031
  36.2617117  18.4530513  48.6867897  35.3277117  17.8150513  49.1807897
  36.2317117  18.9520513  47.4477897  37.0322900  19.5122916  47.1922420
  35.1577117  18.7950513  46.4727897  34.2242118  19.2212194  46.8402918
  35.5757117  19.5510513  45.1997897  36.4593930  19.0763701  44.7733105
  34.7606849  19.5164167  44.4768569  35.8707117  20.9020513  45.5147897
  36.1305966  21.3673820  44.7163368  34.8597117  17.3270513  46.1477897
  35.7777117  16.5540513  45.8707897  33.5707117  16.9840513  46.1807897
  32.9023546  17.6825447  46.4732022  33.0857117  15.6350513  45.9037897
  33.8147658  14.8899499  46.2222286  31.7747117  15.4110513  46.6907897
  31.0445209  16.1187846  46.2983178  31.4460121  14.3941761  46.4762637
  31.9037117  15.5990513  48.2217897  32.2087225  16.6266574  48.4195141
  30.9285086  15.4167889  48.6732998  32.9227117  14.6550513  48.8617897
  32.7077117  13.4460513  48.9067897  34.0367117  15.1760513  49.3607897
  34.7250062  14.5732678  49.7885796  34.1910500  16.1729195  49.3104427
  32.8997117  15.3790513  44.3917897  32.8137117  14.2210513  43.9847897
  32.8667117  16.4540513  43.5947897  32.7853435  17.3441445  44.0651222
  32.8777117  16.4410513  42.1327897  32.9299764  15.4099309  41.7832780
  31.6027117  17.0990513  41.5457897  30.6925461  16.7088683  42.0012621
  31.7540397  18.1306372  41.8636423  31.4717117  17.0490513  40.0187897
  32.0597117  16.1610513  39.3697897  30.6527117  17.8200513  39.4797897
  34.1647117  17.1680513  41.7237897  34.2707117  18.3740513  41.9447897
  35.1547117  16.4280513  41.2207897  35.0700509  15.4236234  41.2844805
  36.4257117  16.9880513  40.7747897  36.2361990  17.9402216  40.2792538
  37.4087117  17.2270513  41.9457897  38.3422715  17.5451598  41.4817074
  36.9864885  18.0546166  42.5158452  37.6827117  16.0420513  42.8887897
  36.7371286  15.7219169  43.3263824  38.1070113  15.2255117  42.3045508
  38.6617117  16.4320513  44.0117897  39.6128649  16.6868007  43.5443398
  38.2554250  17.3119380  44.5106181  38.8817117  15.3130513  45.0447897
  37.9324461  15.1191981  45.5442057  39.2016158  14.4168919  44.5131329
  39.8977117  15.6780513  46.0467897  39.6012706  16.5081840  46.5398434
  40.0110024  14.9189370  46.7033037  40.7775079  15.8573050  45.5842685
  36.9837117  16.1560513  39.6167897  37.0917117  14.9340513  39.7427897
  37.3047117  16.8340513  38.5107897  37.2082389  17.8383972  38.5564144
  37.7767117  16.2410513  37.2657897  38.0154549  15.1866204  37.4046296
  36.6867117  16.3630513  36.1607897  36.4255455  17.4197324  36.1031923
  37.0947117  15.8580513  34.7627897  37.3555905  14.8012517  34.8195040
  36.2625714  15.9897308  34.0711958  37.9549042  16.4255507  34.4076644
  35.5337117  15.6320513  36.5527897  34.8608642  15.7065732  35.8721113
  39.0457117  16.9730513  36.8007897  39.0347117  18.2000513  36.6997897
  40.0967117  16.2030513  36.5007897  40.0028852  15.2152170  36.6891493
  41.3477117  16.6810513  35.9187897  41.4365732  17.7621756  36.0254345
  42.5247117  16.0110513  36.6707897  42.3538609  16.3814879  37.6815745
  42.4155446  14.9266011  36.6585231  43.9577117  16.3910513  36.2167897
  44.0946531  16.0244317  35.1994707  44.2087117  17.9110513  36.2527897
  44.0724002  18.2783476  37.2699482  45.2272109  18.1195022  35.9252100
  43.5043154  18.4119763  35.5887111  45.0177117  15.6100513  37.0237897
  44.8749541  14.5401364  36.8721261  46.0143405  15.8945400  36.6863011
  44.9130833  15.8434402  38.0833563  41.3817117  16.2860513  34.4317897
  40.9147117  15.1950513  34.0927897  41.9977117  17.1210513  33.5887897
  42.0913315  18.0838218  33.8793197  42.3857117  16.7690513  32.2297897
  42.5638656  15.6955726  32.1665125  41.2767117  17.1440513  31.2277897
  40.3427705  16.7438569  31.6223749  41.2238406  18.2325159  31.2043505
  41.5017117  16.6090513  29.7967897  42.2283131  17.2496741  29.2970360
  41.8969483  15.5954177  29.8634016  40.1907117  16.5960513  28.9917897
  39.4806657  16.0056411  29.5708833  39.8492254  17.6300933  28.9444235
  40.2917117  16.0220513  27.5627897  40.8052469  15.0624139  27.6217662
  39.2789772  15.8692805  27.1897896  41.0217117  16.9130513  26.6477897
  41.9602972  17.0543966  26.9930121  41.0602282  16.4942836  25.7295032
  40.5457865  17.8021833  26.5926678  43.7697117  17.3590513  31.9127897
  43.9587117  18.5710513  32.0437897  44.7067117  16.4810513  31.5247897
  44.4291016  15.5106672  31.4875510  46.0897117  16.8190513  31.1957897
  46.3494779  17.8461863  31.4519429  47.1117117  15.8430513  31.8597897
  46.7964706  14.8320305  31.6017968  48.5817117  16.0520513  31.4227897
  48.8978354  17.0627694  31.6808891  49.2193281  15.3308014  31.9340085
  48.6646860  15.9099815  30.3452784  47.0117117  15.8580513  33.4057897
  45.9603641  15.7040131  33.6487735  47.5945154  15.0082839  33.7612257
  47.5127117  17.1450513  34.0877897  46.9300335  17.9952484  33.7331761
  47.3989594  17.0524387  35.1678742  48.5641850  17.2995204  33.8456261
  46.2657117  16.7950513  29.6697897  45.9927117  15.7730513  29.0357897
  46.7317117  17.9170513  29.1207897  46.8068221  18.7206031  29.7280476
  47.0977117  18.0740513  27.7177897  46.6064768  17.3154914  27.1083848
  46.6467117  19.4650513  27.2307897  47.0777580  20.2339960  27.8719000
  47.0440700  19.5697438  26.2212126  45.1387117  19.6210513  27.1987897
  44.4167117  19.1950513  26.0667897  44.9453286  18.8153684  25.1924302
  43.0137117  19.2600513  26.0657897  42.4604518  18.9881115  25.1668714
  42.3247117  19.7230513  27.2037897  40.9607117  19.6710513  27.2327897
  40.5822008  19.3037520  26.4306548  43.0457117  20.1870513  28.3197897
  42.5164573  20.5800769  29.1878456  44.4507117  20.1430513  28.3137897
  45.0112352  20.5129378  29.1723335  48.6227117  17.8880513  27.6087897
  49.3827117  18.7480513  28.0627897  49.0477117  16.7400513  27.0627897
  48.3361106  16.0875835  26.7661267  50.4517117  16.3390513  26.9417897
  50.9773786  16.4758623  27.8868062  50.4987117  14.8370513  26.5617897
  49.8642085  14.3232778  27.2839682  50.0530406  14.7628548  25.5698360
  51.8987117  14.1810513  26.5477897  51.7919686  13.1838835  26.1207496
  52.5354746  14.7859401  25.9022343  52.5317117  14.0760513  27.9317897
  52.4567117  12.9830513  28.5277897  53.0967117  15.0820513  28.4037897
  51.1877117  17.2220513  25.9277897  50.7967117  17.2840513  24.7597897
  52.2367117  17.8830513  26.4057897  52.4168640  17.7830557  27.3945492
  53.1267117  18.7230513  25.6257897  54.1055992  18.7258176  26.1052382
  53.2135645  18.2974474  24.6260811  52.6247117  20.1620513  25.5117897
  53.3837117  21.0120513  25.0547897  51.3857117  20.4470513  25.9267897
  50.8339265  19.6925786  26.3094166  50.7737117  21.7630513  25.8177897
  50.9900699  22.1883720  24.8377945  49.2547117  21.6070513  25.9597897
  49.0217481  21.1906457  26.9398072  48.7776633  22.5817081  25.8569834
  48.8835492  20.9377639  25.1836504  51.3127117  22.7430513  26.8747897
  51.6707117  22.3180513  27.9797897  51.3517117  24.0290513  26.5097897
  51.0911842  24.2379650  25.5565952  51.8647117  25.1190513  27.3447897
  52.5392458  24.7364722  28.1107767  52.6517117  26.1020513  26.4367897
  51.9285289  26.3816255  25.6706669  52.8653921  26.9657405  27.0664576
  53.9437117  25.6260513  25.7687897  54.4887117  24.3420513  25.9897897
  53.9756507  23.6552792  26.6629999  55.6797117  23.9450513  25.3527897
  56.0821133  22.9469674  25.5260048  56.3497117  24.8340513  24.4927897
  57.5027117  24.4450513  23.8767897  57.7638971  23.5489020  24.1010626
  55.8237117  26.1210513  24.2757897  56.3407164  26.8149527  23.6129869
  54.6307117  26.5130513  24.9137897  54.2277131  27.5123887  24.7494214
  50.7337117  25.7880513  28.1687897  49.7547117  25.1230513  28.5087897
  50.9157117  27.0610513  28.5517897  51.7466388  27.5175797  28.2035926
  50.1037117  27.7630513  29.5527897  49.8818946  27.1022743  30.3908053
  50.8827117  28.9860513  30.0817897  51.8937093  28.6731247  30.3426730
  50.9288466  29.7609562  29.3166139  50.2987117  29.6310513  31.3147897
  49.9517117  28.9160513  32.4437897  50.0523000  27.9190376  32.5700650
  49.4617117  29.7710513  33.3357897  49.1202456  29.3428788  34.2782164
  49.4777117  31.0290513  32.9037897  50.0077117  30.9410513  31.6127897
  50.1312679  31.8419613  31.0117937  48.6747117  28.1100513  29.0887897
  47.7187117  27.7240513  29.7637897  48.5317117  28.8320513  27.9677897
  49.3619933  29.0771733  27.4475522  47.2457117  29.3850513  27.5267897
  46.6059398  29.5552261  28.3927179  47.4097117  30.7270513  26.7587897
  47.7922440  30.5200007  25.7593407  46.0567117  31.4520513  26.6497897
  45.6737427  31.6598660  27.6489136  46.1887362  32.3895218  26.1095869
  45.3479427  30.8210219  26.1135527  48.4117117  31.6790513  27.4457897
  49.3896498  31.2006955  27.4997795  48.4902850  32.6014738  26.8704093
  48.0638253  31.9082459  28.4530363  46.4897117  28.3120513  26.7017897
  46.5077117  28.3440513  25.4747897  45.8787117  27.3350513  27.3927897
  45.9343055  27.4134061  28.3982096  45.2137117  26.1480513  26.8187897
  45.9102828  25.5937399  26.1898010  44.7317117  25.2230513  27.9537897
  44.1663045  25.9061030  28.5877094  44.0637242  24.4575084  27.5590279
  45.8457117  24.5540513  28.7847897  46.5961449  25.3022034  29.0401704
  45.2637117  23.9490513  30.0767897  44.5134828  23.2004281  29.8221944
  46.0628908  23.4809662  30.6515156  44.8024490  24.7371547  30.6719620
  46.6257117  23.5060513  27.9657897  47.0868679  23.9877547  27.1035854
  47.4003181  23.0598422  28.5894753  45.9421299  22.7286527  27.6245179
  44.0357117  26.4650513  25.8797897  43.7747117  25.7020513  24.9537897
  43.3477117  27.5870513  26.1087897  43.5111373  28.0882439  26.9702985
  42.2877117  28.0630513  25.2197897  41.7504068  27.2200960  24.7852450
  41.2877117  28.9230513  26.0277897  40.3894231  29.1180870  25.4420101
  41.0221112  28.3607382  26.9229770  41.7987117  30.2670513  26.4967897
  42.2207117  30.5280513  27.7917897  42.5787117  31.8150513  27.8457897
  42.9314171  32.1784454  28.8110060  42.4357117  32.4360513  26.6797897
  42.6367764  33.3903453  26.4171193  41.9217117  31.4630513  25.8247897
  41.6844960  31.7158805  24.7913937  42.8417117  28.8160513  23.9927897
  42.0537117  29.2300513  23.1427897  44.1647117  29.0090513  23.9307897
  44.6898845  28.6907354  24.7326424  44.8677117  29.7520513  22.8967897
  44.2533069  29.8356030  22.0003383  45.1737117  31.1770513  23.4217897
  44.4641138  31.3620566  24.2282282  46.1841010  31.1397942  23.8290064
  45.0797117  32.3140513  22.3837897  45.9568586  32.9443463  22.5302216
  45.1298515  31.8451492  21.4010797  43.8017117  33.1800513  22.4767897
  43.6295658  33.3529789  23.5391271  44.0401583  34.1253490  21.9892911
  42.5297117  32.5800513  21.8407897  42.5610804  31.5009157  21.9910663
  41.6691349  32.9946157  22.3658069  42.4137117  32.8720513  20.4007897
  43.2108308  32.4876169  19.9140545  41.5666204  32.4566790  20.0402316
  42.3841984  33.8719443  20.2613551  46.0927117  28.9380513  22.4217897
  47.1217117  29.5180513  22.0747897  45.9597117  27.6040513  22.4437897
  45.0761622  27.2840376  22.8139664  46.9847117  26.6050513  22.1317897
  47.9832654  27.0405474  22.1682967  46.8927117  25.4870513  23.2007897
  46.0698966  25.7504526  23.8653905  46.6523125  24.5634940  22.6741493
  48.1807117  25.2860513  24.0307897  48.5120409  26.2437650  24.4321701
  47.8886250  24.6303842  24.8510855  49.3167117  24.6440513  23.2487897
  50.4927117  24.8570513  23.6077897  49.0227117  23.8790513  22.3067897
  46.8437117  26.1530513  20.6667897  46.2107117  26.8490513  19.8627897
  47.4387117  25.0080513  20.3067897  48.1113922  24.6002207  20.9402520
  47.2017117  24.3410513  19.0167897  47.4765309  25.0003378  18.1934338
  48.0637117  23.0620513  18.9337897  47.8347478  22.5763117  19.8823316
  47.7549361  22.4163700  18.1116867  49.5857117  23.3210513  18.8417897
  49.8833068  23.9537990  19.6779525  50.3777117  21.9990513  18.8907897
  50.0809742  21.3659228  18.0546115  51.4447406  22.2114697  18.8242425
  50.1681092  21.4838617  19.8282047  49.9787117  24.1770513  17.6197897
  49.4814106  25.1452075  17.6786490  51.0587366  24.3238954  17.6106018
  49.6740260  23.6676518  16.7055809  45.6927117  24.0120513  18.8607897
  45.0247117  23.7950513  19.8837897  45.1597117  24.0140513  17.6127897
  45.8547117  24.3390513  16.3627897  46.5141945  23.5097611  16.1069371
  46.4484093  25.2395571  16.5199887  44.7467117  24.5450513  15.3347897
  45.0866178  24.2701686  14.3362896  44.4085983  25.5812762  15.3304860
  43.6467117  23.6180513  15.8207897  43.7791699  22.5881183  15.4894411
  42.6743648  23.9833042  15.4902880  43.7407117  23.6900513  17.3537897
  43.1564042  24.5383400  17.7102854  43.2327117  22.3980513  18.0257897
  42.1467117  22.4150513  18.6057897  44.0527117  21.3370513  17.9967897
  44.8668122  21.4458524  17.4089955  43.8327117  20.0470513  18.6417897
  42.9343973  19.5815031  18.2363329  45.0347117  19.1010513  18.3957897
  45.9173777  19.6425690  18.7360227  44.8710118  18.2348177  19.0368371
  45.2497117  18.6290513  16.9347897  45.9568350  17.8012278  16.9875706
  44.2801601  18.2574403  16.6031661  45.7617117  19.6740513  15.9417897
  46.1527117  20.7760513  16.3727897  45.7677117  19.3630513  14.7337897
  43.5347117  20.1610513  20.1607897  42.5837117  19.5360513  20.6337897
  44.3247117  20.9650513  20.8917897  45.1446396  21.3385701  20.4353894
  44.1307117  21.2520513  22.3207897  43.8440265  20.3725041  22.8972509
  45.4037117  21.8670513  22.9557897  45.7504262  22.6353376  22.2646860
  45.2197117  22.4820513  24.3567897  44.8734289  21.7142055  25.0486004
  46.1713190  22.8826825  24.7061302  44.4840555  23.2848771  24.3079808
  46.5347117  20.8310513  23.0027897  46.7682223  20.5011252  21.9905033
  47.4208458  21.2798783  23.4515885  46.2195952  19.9751950  23.5997088
  42.8917117  22.1610513  22.5227897  42.0027117  21.8040513  23.2947897
  42.8177117  23.2730513  21.7787897  43.5670699  23.4263900  21.1192073
  41.7757117  24.3030513  21.9017897  41.7142725  24.6801095  22.9226479
  42.0667117  25.4940513  20.9497897  42.0181891  25.1028686  19.9335604
  41.1007117  26.6830513  21.0877897  41.1490246  27.0750885  22.1036993
  41.3834250  27.4652113  20.3832345  40.0841631  26.3526260  20.8743686
  43.3847117  25.9750513  21.1697897  43.5595003  26.7111519  20.5788539
  40.3417117  23.7760513  21.6337897  39.4347117  24.0680513  22.4157897
  40.1527117  22.9700513  20.5757897  40.9409575  22.7891342  19.9707798
  38.8467117  22.3890513  20.2147897  38.0908354  23.1740379  20.1914167
  38.9077117  21.7190513  18.8197897  39.8000888  21.0931645  18.8250955
  38.0251845  21.0915576  18.6953011  38.9937117  22.6850513  17.6317897
  38.7217117  23.8780513  17.7457897  39.3427117  22.1750513  16.4567897
  39.4111367  22.7770419  15.6486900  39.5381904  21.1874151  16.3763933
  38.3707117  21.3740513  21.2677897  37.1737117  21.3240513  21.5557897
  39.3127117  20.6130513  21.8467897  40.2268025  20.6006799  21.4173896
  39.0577117  19.7010513  22.9597897  38.1768154  19.0930252  22.7538161
  40.2737117  18.7610513  23.1537897  40.5356309  18.3637538  22.1731509
  41.0962392  19.3690819  23.5304160  40.0297117  17.6820513  24.0537897
  40.8199137  17.1419128  24.1274860  38.6577117  20.4990513  24.2127897
  37.5827117  20.2430513  24.7417897  39.4457117  21.5160513  24.5947897
  40.3357109  21.6016457  24.1250297  39.1567117  22.4260513  25.7077897
  39.0824985  21.9299911  26.6755272  40.2297117  23.5620513  25.8087897
  40.4685104  23.8302328  24.7796380  39.8387117  24.8340513  26.5947897
  39.6002052  24.5667135  27.6242294  40.6713711  25.5374040  26.5861993
  38.9684068  25.2964043  26.1290638  41.5507117  23.0170513  26.3727897
  41.9303080  22.2332054  25.7173552  42.2807863  23.8241260  26.4337910
  41.3796304  22.6065880  27.3679540  37.7257117  23.0310513  25.6607897
  37.0087117  22.9460513  26.6577897  37.3137117  23.5560513  24.4947897
  38.0197798  23.6848833  23.7841776  35.9637117  24.0840513  24.2407897
  35.7110045  24.8313645  24.9929606  35.8977117  24.7460513  22.8447897
  36.4461183  24.1943670  22.0812493  34.8373054  24.7575596  22.5927858
  36.3797117  26.1910513  22.7697897  37.6237117  26.5860513  23.3137897
  38.2345367  25.8585716  23.8483605  38.0677117  27.8920513  23.1697897
  39.0214117  28.1905826  23.6050323  37.3027117  28.8170513  22.4747897
  37.6582425  29.8423448  22.3724620  36.0897117  28.4430513  21.9107897
  35.5000116  29.1767422  21.3611975  35.6277117  27.1410513  22.0447897
  34.6813841  26.8489825  21.5895317  34.8657117  23.0360513  24.4527897
  33.9577117  23.2660513  25.2497897  35.0017117  21.8770513  23.7957897
  35.7399686  21.8123054  23.1095797  34.1027117  20.7320513  23.9587897
  33.0826752  21.0079055  23.6913405  34.5647117  19.5860513  23.0287897
  34.6245299  19.9331182  21.9972542  35.5523712  19.2676219  23.3623035
  33.6907117  18.3490513  23.0197897  33.8647117  17.2710513  23.8797897
  34.5677285  17.1844070  24.5997618  32.9327117  16.3670513  23.5827897
  32.9337045  15.4616084  24.1896432  32.1497117  16.7410513  22.5747897
  32.6307117  18.0020513  22.2117897  32.1631837  18.5486618  21.3928051
  34.0147117  20.2500513  25.4187897  32.9117117  20.0050513  25.9077897
  35.1577117  20.1590513  26.1097897  36.0285465  20.2310904  25.6032757
  35.1977117  19.6940513  27.4877897  34.4906009  18.8722968  27.6009843
  36.5937117  19.2020513  27.9047897  37.2720030  20.0483674  27.7963032
  36.5285084  18.9217953  28.9561246  37.1297117  18.0020513  27.0827897
  37.3484691  18.4078172  26.0950650  38.0562199  17.6725355  27.5530035
  36.1777117  16.8140513  26.9457897  36.1227117  15.9920513  27.8827897
  35.5207117  16.7090513  25.8887897  34.5257117  20.6500513  28.4937897
  33.8137117  20.1750513  29.3807897  34.6737117  21.9670513  28.2957897
  35.4039623  22.2686782  27.6666199  33.9167117  22.9910513  29.0247897
  33.8803584  22.7960595  30.0965900  34.5077117  24.4150513  28.7747897
  34.6628461  24.5038857  27.6995492  33.6257117  25.5870513  29.2667897
  33.4705105  25.4991511  30.3420975  34.1218301  26.5325994  29.0479152
  32.6625087  25.5562946  28.7574832  35.9197117  24.5050513  29.4067897
  35.7779137  24.5409345  30.4869316  36.4417662  23.5862295  29.1397221
  36.7527117  25.7150513  28.9597897  36.2314789  26.6343121  29.2269521
  37.7234801  25.6913879  29.4549139  36.8953295  25.6796081  27.8797416
  32.4127117  22.9270513  28.6877897  31.5887117  22.9440513  29.6027897
  32.0937117  22.7790513  27.3917897  32.8584383  22.8772073  26.7393650
  30.7407117  22.6110513  26.8557897  30.1305501  23.4799544  27.1023853
  30.7957117  22.4660513  25.3137897  31.4422444  23.2785819  24.9822951
  31.2469052  21.5108153  25.0453705  29.4517117  22.5890513  24.5987897
  28.5877117  21.7270513  24.7247897  29.2827117  23.6250513  23.7847897
  28.4074418  23.7403631  23.2941721  30.0302592  24.2927017  23.6602244
  29.9887117  21.4430513  27.5307897  28.9167117  21.6820513  28.0847897
  30.5777117  20.2330513  27.5367897  31.4190387  20.1366549  26.9863571
  30.0357117  19.0350513  28.1987897  29.0377057  18.8282489  27.8123755
  30.9287117  17.8010513  27.9447897  31.9345682  18.0828541  28.2561400
  30.5539451  17.0133127  28.5983324  30.9657117  17.2890513  26.4937897
  31.3556631  18.1055534  25.8860373  31.6683732  16.4559512  26.4760895
  29.3727117  16.7420513  25.8087897  28.9427117  18.1990513  24.8137897
  29.7141513  18.3670055  24.0622769  27.9852779  18.0328009  24.3200469
  28.8702409  19.0731253  25.4609711  29.8207117  19.2540513  29.7127897
  28.7037117  19.0520513  30.1867897  30.8677117  19.6790513  30.4397897
  31.7329739  19.8417953  29.9448806  30.8727117  19.7860513  31.9077897
  30.5596530  18.8456837  32.3614441  32.3007117  20.1080513  32.3797897
  32.9371639  19.3696358  31.8921725  32.6357217  21.1098603  32.1110016
  32.5257117  19.9620513  33.8507897  32.8347117  18.8000513  34.4707897
  32.9995900  17.9234320  33.8443286  32.8727117  19.0020513  35.8337897
  33.0751782  18.2625658  36.4912607  32.5847117  20.3080513  36.1627897
  32.4757117  20.9860513  37.3847897  32.6408386  20.4011266  38.2896073
  32.1657117  22.3560513  37.3807897  32.0854357  22.9124612  38.3146332
  31.9537117  23.0310513  36.1637897  31.7170667  24.0944803  36.1288991
  32.0447117  22.3330513  34.9427897  31.8444128  22.9183043  34.0453154
  32.3647117  20.9540513  34.9087897  29.8227117  20.7740513  32.4517897
  29.0927117  20.4240513  33.3847897  29.7337117  21.9570513  31.8257897
  30.4346106  22.1631256  31.1283849  28.7477117  22.9890513  32.1437897
  28.6295464  23.1405227  33.2167261  29.1287117  24.3500513  31.4877897
  29.3430830  24.1415053  30.4396233  28.0507117  25.4460513  31.5827897
  27.8361267  25.6554840  32.6307363  28.4106240  26.3534222  31.0977726
  27.1414126  25.1059722  31.0871862  30.4447117  24.8950513  32.0807897
  31.2483585  24.1811897  31.9000811  30.6907311  25.8457452  31.6077620
  30.3260755  25.0437867  33.1540576  27.3177117  22.5530513  31.7197897
  26.3747117  22.7720513  32.4827897  27.1627117  21.9030513  30.5527897
  27.9725535  21.7796916  29.9619952  25.8607117  21.4300513  30.0587897
  25.1370904  22.2439007  30.1048394  25.9627117  20.9440513  28.6007897
  26.7585413  20.2023618  28.5325900  25.0151944  20.4867708  28.3158240
  26.2467117  22.0210513  27.7297897  26.3058503  21.6964580  26.8282678
  25.2407117  20.3160513  30.9177897  24.0247117  20.2950513  31.1017897
  26.0777117  19.4140513  31.4427897  27.0497398  19.4628392  31.1728260
  25.6687117  18.3630513  32.3717897  24.8774272  17.7518645  31.9377175
  26.8867117  17.4590513  32.6637897  27.7217347  18.1235387  32.8858085
  26.6382668  16.8791263  33.5526441  27.2807117  16.5040513  31.5217897
  26.5599926  15.6873555  31.4808891  27.2535868  17.0591748  30.5841308
  28.6837117  15.9110513  31.6997897  29.3727117  16.1560513  32.6907897
  29.1267117  15.1120513  30.7377897  30.0451475  14.6984493  30.8120227
  28.5434895  14.9210558  29.9356214  25.1387117  18.9100513  33.7107897
  24.2277117  18.3240513  34.2957897  25.7437117  20.0100513  34.1727897
  26.5251250  20.3417933  33.6255787  25.4777117  20.6500513  35.4607897
  24.9429978  19.9724793  36.1264295  26.8307117  21.0190513  36.1137897
  27.4380230  21.5575426  35.3862601  26.6431845  21.6600131  36.9752428
  27.5807117  19.7500513  36.5707897  27.0462448  19.3693146  37.4411262
  27.5030120  19.0318803  35.7545206  29.0607117  19.9590513  36.9297897
  29.5613099  20.4776294  36.1121240  29.1314004  20.5588872  37.8371482
  29.7407117  18.6740513  37.1597897  30.0169254  18.5233637  38.1195285
  30.0317117  17.7320513  36.2567897  29.6977117  17.8820513  34.9707897
  29.2176496  18.7186289  34.6711594  29.9270074  17.1580921  34.3049021
  30.6487117  16.6280513  36.6747897  30.8825822  16.5230337  37.6517114
  30.8798568  15.9010191  36.0129023  24.4697117  21.8140513  35.3357897
  24.3277117  22.5930513  36.2777897  23.7387117  21.8760513  34.2167897
  24.0339130  21.2712286  33.4636993  22.6017117  22.7640513  33.9867897
  22.2951575  23.2087719  34.9335458  22.9807117  23.9070513  32.9997897
  22.0596918  24.3975063  32.6847081  23.9207117  24.9420513  33.6307897
  24.8422049  24.4523898  33.9457209  24.1528805  25.7162784  32.8995106
  23.4359512  25.3939875  34.4961575  23.6467117  23.4120513  31.8527897
  23.8641982  24.1424060  31.2689387  21.4097117  21.9380513  33.4377897
  21.5747117  20.7570513  33.1157897  20.2097117  22.5380513  33.4117897
  20.1801852  23.4965760  33.7287405  18.9537117  21.9020513  33.0037897
  19.1458536  21.0015640  32.4204345  18.1567117  21.5130513  34.2597897
  17.9487210  22.4057182  34.8496928  17.2170410  21.0463090  33.9643734
  18.7385608  20.8109659  34.8569723  18.1417117  22.8580513  32.1087897
  18.3097117  24.0750513  32.2117897  17.2667117  22.2900513  31.2657897
  17.2269361  21.2808988  31.2771235  16.3807117  23.0100513  30.3467897
  16.5411609  24.0829878  30.4524492  16.5981490  22.7098918  29.3217405
  15.3429452  22.7735184  30.5817213  58.6657117  38.6220513  44.6987897
  58.1077117  39.5590513  44.7147897  59.7267117  38.8740513  44.7047897
  58.4447117  38.0920513  45.6257897  58.2987117  37.7860513  43.4647897
  58.4957117  38.3750513  42.5677897  57.2277117  37.5810513  43.4697897
  59.0497117  36.4470513  43.3857897  58.7617117  35.8180513  44.2297897
  60.1227117  36.6210513  43.4867897  58.7767117  35.7080513  42.0617897
  59.0937117  36.3440513  41.2327897  57.7037117  35.5640513  41.9277897
  59.4977117  34.3540513  41.9447897  60.5577117  34.4680513  42.1737897
  59.4707117  34.0400513  40.9017897  58.9047117  33.2500513  42.8097897
  59.1207117  33.3330513  43.8657897  58.1707117  32.2010513  42.3897897
  57.8487117  31.4780513  43.1257897  57.7087117  31.9340513  40.9637897
  58.3977117  31.2190513  40.5157897  57.7847117  32.8190513  40.3327897
  56.3027117  31.3740513  40.8357897  56.2307117  30.3740513  40.4317897
  55.1587117  32.0220513  41.1347897  54.2167117  31.5190513  40.9607897
  55.0407117  33.4290513  41.7017897  56.0257117  33.7970513  41.9857897
  54.4737117  33.3550513  42.6297897  54.4227117  34.5190513  40.8327897
  54.0377117  35.3470513  41.4107897  54.2677117  34.6050513  39.4947897
  53.7687117  35.4870513  39.1227897  54.7167117  33.6450513  38.4007897
  55.5137117  33.0140513  38.7857897  55.1857117  34.1970513  37.5867897
  53.6467117  32.7110513  37.8447897  53.9477117  31.6750513  37.7607897
  52.3937117  33.0300513  37.4637897  51.7507117  32.2360513  37.1057897
  51.7777117  34.4180513  37.4757897  52.5287117  35.1840513  37.2787897
  51.4347117  34.5840513  38.4977897  50.5737117  34.6070513  36.5407897
  50.1187117  35.5720513  36.7637897  49.8107117  33.8660513  36.7837897
  50.9377117  34.5240513  35.0377897  51.3067117  33.5260513  34.8037897
  51.7507117  35.2150513  34.8207897  49.7937117  34.8460513  34.0697897
  48.6637117  35.1520513  34.4607897  50.1897117  34.7670513  32.7817897
  49.3097117  35.1150513  31.7037897  50.1367117  35.4510513  30.4407897
  50.9027117  36.6370513  30.6057897  51.1187117  37.0070513  29.7297897
  50.7947117  34.6210513  30.1767897  49.4667117  35.6010513  29.5927897
  48.7637117  36.0160513  31.9837897  48.2637117  34.0030513  31.4387897
  48.6237117  33.2750513  30.7147897  48.0227117  33.4500513  32.3467897
  47.0607117  34.5570513  30.9557897  46.4547117  33.8210513  30.7667897
  37.3317910  58.0913470  39.9658320  24.2804640  55.1764550  27.3476760
  20.2656450  26.6140513  22.7393626  80.2785720  64.2360270  63.0445280
  79.5027820  63.7560710  63.3343850  80.9298650  63.5565920  62.8701440
  74.2951550  64.5480080  63.9221040  73.4636430  64.2928790  64.3217550
  74.9032530  64.6190850  64.6578960  72.7043500  59.5081970  57.7063430
  71.8160200  59.8497940  57.6043310  72.9884690  59.3082290  56.8144260
  70.6676510  62.1087620  63.5903130  71.2392620  61.3409820  63.5906770
  70.6678050  62.4076380  62.6809740  79.7194710  66.9117460  63.0515440
  79.6502990  65.9707400  62.8904570  80.4814570  67.0018870  63.6238010
  71.9101380  57.5171980  65.3772060  71.7304220  56.6197730  65.6574820
  71.5081460  58.0643850  66.0519010  80.7499880  59.7187840  63.2784370
  81.1264700  58.8459720  63.1658040  80.6519390  60.0546540  62.3874810
  74.8804890  58.0913470  58.7401810  74.9871640  58.9917200  59.0470570
  73.9697250  58.0431440  58.4496460  72.5288050  60.0132480  63.9854400
  73.2098160  60.2770850  64.6041800  72.2136100  59.1733350  64.3192410
  76.7212620  61.0599840  63.0726990  77.2290840  61.5580810  63.7132010
  77.2525860  60.2835040  62.8966350  75.0048720  55.6998400  67.3390410
  75.0067160  56.2170790  66.5336310  74.1753030  55.2228580  67.3160340
  81.3919810  65.8117710  58.8380310  80.7737080  66.2767160  58.2743030
  81.9043060  66.5045190  59.2549820  76.2551570  65.3393580  65.5163910
  75.9220950  65.9662500  66.1584980  76.4318250  65.8655460  64.7365580
  74.6864050  57.4108360  65.3460860  75.0280860  58.2550410  65.0514730
  73.7479860  57.5592100  65.4626200  75.4670670  67.3074380  67.3313090
  76.0844670  67.9825460  67.0497540  74.6063790  67.7162360  67.2400590
  70.7603010  66.4974240  56.2119940  70.3830990  66.9861340  55.4804840
  71.0176080  67.1699520  56.8426470  78.3691940  54.8990630  61.6705450
  78.6766920  54.3437520  60.9540950  77.4392640  55.0335090  61.4878440
  80.7572700  62.9639460  58.4065570  79.8301980  62.8976840  58.6354040
  80.9097520  63.9019590  58.2920810  80.7441780  59.2356460  55.4032730
  79.8045450  59.3970420  55.4885190  81.0625040  59.9542140  54.8568720
  76.3629340  63.4904200  61.1885300  75.9586340  62.7781450  60.6931200
  76.4492460  63.1457440  62.0773340  76.8311040  67.1771760  63.3524510
  76.5339330  66.5717230  62.6732290  77.7810860  67.2149070  63.2413870
  75.0757960  60.2647410  64.9684340  75.6272550  60.3742750  64.1937590
  75.5901470  60.6385010  65.6839570  73.0633970  62.3849180  58.6891950
  72.9431570  63.1111270  58.0773220  72.7534860  61.6152090  58.2119860
  70.7019340  65.5564320  64.4960590  70.7799760  65.6913090  63.5516310
  71.3161020  64.8480210  64.6888710  71.9466970  67.2564510  60.9066770
  71.5395050  67.3979100  60.0520370  72.8379980  66.9724670  60.7037980
  70.7578860  66.5978490  67.0355050  70.9209900  66.1283850  66.2174420
  71.2231310  66.0902050  67.7003890  75.5297630  55.7284250  62.0715620
  75.0865780  56.5093790  61.7400140  76.0882620  56.0514140  62.7786560
  78.6456450  55.3494950  56.9521450  78.0210630  55.3454820  57.6774760
  78.5586570  54.4825910  56.5557420  77.5673530  56.2731580  63.9305220
  77.8645860  57.1794410  63.8497240  78.1159090  55.7850360  63.3164790
  75.3211850  60.8517820  59.7996870  75.0952770  60.6354990  60.7043490
  74.5404380  61.2846280  59.4542840  81.1574480  59.4944730  60.4290800
  81.5504050  59.8116930  59.6159490  81.5191330  58.6156610  60.5435320
  70.1938650  56.0845530  62.6521000  69.9051700  56.6548390  63.3645980
  70.9384410  55.6049980  63.0152230  70.3808880  60.0265650  53.8623720
  70.2983550  60.9696410  54.0038710  70.0291940  59.8840560  52.9836070
  81.7429620  62.0850480  64.5241580  81.0110740  62.5937290  64.8731680
  81.3453960  61.2680460  64.2230360  78.1807010  58.7604680  62.9294070
  78.1843070  58.3194630  62.0798610  79.0758130  59.0822010  63.0365890
  74.0309390  58.6431170  61.8888280  73.6909440  59.1206400  62.6455330
  73.2686710  58.1896290  61.5289380  78.2427160  59.7616760  55.9200830
  78.3639980  59.7203240  56.8686650  77.8575670  60.6240910  55.7647560
  77.2548660  62.0717900  55.3184130  76.6865560  61.6236150  54.6920040
  77.9637660  62.4310680  54.7849280  78.4814980  62.8206460  64.6759480
  78.8485110  62.3465030  65.4220820  78.2920040  63.6948030  65.0167820
  71.3455470  57.5650150  60.8052950  71.0602390  57.2005820  61.6431570
  71.2834330  56.8330610  60.1916090  76.2714350  61.8615100  66.9943690
  75.9671420  62.7407080  67.2194050  77.2260810  61.9214890  67.0301130
  74.7996140  66.0676090  57.5910540  74.0258400  65.5273710  57.4309260
  75.5290770  65.5482700  57.2528300  81.0194060  56.4579410  57.5266320
  80.2058670  55.9592580  57.4511630  80.8256010  57.2977660  57.1102670
  74.8433540  65.7356470  61.2289350  75.3612210  64.9324730  61.1746240
  74.3917560  65.6735610  62.0706180  79.7303040  67.0022750  56.5016650
  80.0718740  67.7464980  56.0059970  78.9015750  67.3153870  56.8641480
  78.6993730  67.0836280  59.2732570  79.3864860  67.6305490  59.6540160
  77.9126150  67.6277010  59.3082180  70.8386130  62.7009100  54.7649650
  71.7080980  62.9833900  55.0485570  70.3476450  63.5144970  54.6498460
  78.0020940  64.0882310  58.8857930  78.4583720  64.8987560  59.1118120
  77.6509150  63.7705450  59.7176420  73.9032720  54.4319960  59.3580450
  73.7747350  54.4237860  60.3065370  73.0794740  54.7703050  59.0071460
  72.8232640  64.5182570  56.8931710  72.2160590  65.2581470  56.9027010
  73.2981990  64.6081930  56.0669910  77.7311490  59.9176280  58.7934040
  77.0227640  60.3862620  59.2347650  78.0155970  59.2598290  59.4279230
  79.3567420  61.3372980  66.7926570  79.8552670  61.8118800  67.4578420
  79.4990370  60.4136500  66.9996600  75.9346510  58.2261360  56.1684750
  76.7837040  58.6631510  56.1024940  75.5677780  58.5381620  56.9956810
  74.8337930  64.4793720  54.6420280  75.6001200  64.3675080  55.2045710
  74.9112620  63.7831690  53.9897050  73.5284690  61.9118790  55.3253170
  73.6088280  60.9646300  55.4370570  74.4204440  62.2425670  55.4313830
  77.9579110  66.4547900  54.1155630  77.8529750  65.8400250  54.8417010
  77.7903330  65.9313790  53.3318640  81.1981840  65.5167930  54.7197620
  80.6491940  65.9637230  55.3640360  81.8201100  65.0117180  55.2435290
  76.8656960  64.4758850  56.6162920  77.2873380  64.3098720  57.4594310
  76.9907800  63.6659080  56.1218060  79.3784600  63.4996460  53.8640020
  79.8990260  62.7845480  53.4981170  80.0253000  64.1382330  54.1640530
  78.2818120  55.9791010  66.5358580  77.8335420  56.0015270  65.6904130
  77.6483320  55.5810030  67.1328880  78.6877670  64.8745340  67.1571020
  79.1065780  65.7178070  66.9847260  77.7686300  65.0117380  66.9277800
  75.7615860  60.5492080  53.5621080  75.5604920  59.6859440  53.9234420
  75.5907910  60.4625440  52.6242680  74.5598660  57.6492700  53.5498960
  74.8624560  57.6560130  52.6418110  75.2993250  57.2990560  54.0466620
  77.7783590  56.5927320  54.5355160  77.4305590  55.9151310  53.9557610
  77.9796360  56.1316830  55.3498550  73.5828790  66.9535120  54.3828760
  74.0203660  67.4964790  55.0386340  74.0676520  66.1282070  54.3925100
  75.3936510  68.0733160  59.4950990  75.0932050  67.9498130  60.3954900
  75.2874000  67.2141750  59.0866720  71.1189230  63.1214970  60.9319530
  70.4638070  62.8526610  60.2879230  71.9567180  63.0119450  60.4821510
  72.1565160  63.5067540  65.4722870  72.5238200  63.4194940  66.3518890
  71.5875980  62.7434090  65.3729730  70.3327310  60.3313900  56.8744860
  69.4291390  60.5944100  56.6996520  70.8167930  60.6025070  56.0944820
  72.8754520  59.3879440  54.7839240  73.5846220  58.9662660  54.2986520
  72.1594460  59.4554670  54.1522590  72.5228680  55.4418770  53.8241890
  73.2456810  55.9827710  54.1423110  72.7953200  55.1682190  52.9483430
  72.2120870  54.6924960  63.7264510  72.8597060  54.1422340  63.2859670
  72.6322710  54.9468110  64.5480320  71.9652870  54.8480630  66.4689830
  71.6167690  55.3044450  67.2348010  71.6340570  53.9537760  66.5512260
  73.0417500  68.3320860  66.7048840  72.3151560  67.7126150  66.6374790
  73.1026650  68.7261470  65.8346920  80.6035110  55.1764550  64.8963740
  79.8206900  55.6510050  65.1760500  80.3098040  54.2719380  64.7876920
  71.9475520  55.4812030  57.4177460  72.7054880  55.5940910  56.8441490
  71.4852690  56.3181230  57.3720890  78.4889330  57.5951300  60.4079770
  77.6763840  57.2208190  60.0675650  78.9930970  56.8396380  60.7100960
  74.3200670  56.0076080  55.9579430  74.8493430  55.2205880  55.8287380
  74.9528990  56.6867270  56.1914960  76.5138510  55.7451220  59.0124820
  75.8841250  55.0438530  59.1794950  75.9743650  56.5055350  58.7957980
  80.2785720  64.2360270  44.2701790  79.5027820  63.7560710  44.5600360
  80.9298650  63.5565920  44.0957950  74.2951550  64.5480080  45.1477550
  73.4636430  64.2928790  45.5474060  74.9032530  64.6190850  45.8835470
  72.7043500  59.5081970  38.9319940  71.8160200  59.8497940  38.8299820
  72.9884690  59.3082290  38.0400770  70.6676510  62.1087620  44.8159640
  71.2392620  61.3409820  44.8163280  70.6678050  62.4076380  43.9066250
  79.7194710  66.9117460  44.2771950  79.6502990  65.9707400  44.1161080
  80.4814570  67.0018870  44.8494520  71.9101380  57.5171980  46.6028570
  71.7304220  56.6197730  46.8831330  71.5081460  58.0643850  47.2775520
  80.7499880  59.7187840  44.5040880  81.1264700  58.8459720  44.3914550
  80.6519390  60.0546540  43.6131320  74.8804890  58.0913470  39.9658320
  74.9871640  58.9917200  40.2727080  73.9697250  58.0431440  39.6752970
  72.5288050  60.0132480  45.2110910  73.2098160  60.2770850  45.8298310
  72.2136100  59.1733350  45.5448920  76.7212620  61.0599840  44.2983500
  77.2290840  61.5580810  44.9388520  77.2525860  60.2835040  44.1222860
  75.0048720  55.6998400  48.5646920  75.0067160  56.2170790  47.7592820
  74.1753030  55.2228580  48.5416850  81.3919810  65.8117710  40.0636820
  80.7737080  66.2767160  39.4999540  81.9043060  66.5045190  40.4806330
  76.2551570  65.3393580  46.7420420  75.9220950  65.9662500  47.3841490
  76.4318250  65.8655460  45.9622090  74.6864050  57.4108360  46.5717370
  75.0280860  58.2550410  46.2771240  73.7479860  57.5592100  46.6882710
  75.4670670  67.3074380  48.5569600  76.0844670  67.9825460  48.2754050
  74.6063790  67.7162360  48.4657100  70.7603010  66.4974240  37.4376450
  70.3830990  66.9861340  36.7061350  71.0176080  67.1699520  38.0682980
  78.3691940  54.8990630  42.8961960  78.6766920  54.3437520  42.1797460
  77.4392640  55.0335090  42.7134950  80.7572700  62.9639460  39.6322080
  79.8301980  62.8976840  39.8610550  80.9097520  63.9019590  39.5177320
  80.7441780  59.2356460  36.6289240  79.8045450  59.3970420  36.7141700
  81.0625040  59.9542140  36.0825230  76.3629340  63.4904200  42.4141810
  75.9586340  62.7781450  41.9187710  76.4492460  63.1457440  43.3029850
  76.8311040  67.1771760  44.5781020  76.5339330  66.5717230  43.8988800
  77.7810860  67.2149070  44.4670380  75.0757960  60.2647410  46.1940850
  75.6272550  60.3742750  45.4194100  75.5901470  60.6385010  46.9096080
  75.9229470  66.9153450  51.2288820  75.0258000  67.1393420  51.4762220
  75.9482340  67.0388390  50.2800220  74.7500690  63.7866770  49.8046190
  74.6108460  64.6589570  50.1733590  73.8682050  63.4439580  49.6594130
  73.0633970  62.3849180  39.9148460  72.9431570  63.1111270  39.3029730
  72.7534860  61.6152090  39.4376370  70.7019340  65.5564320  45.7217100
  70.7799760  65.6913090  44.7772820  71.3161020  64.8480210  45.9145220
  71.9466970  67.2564510  42.1323280  71.5395050  67.3979100  41.2776880
  72.8379980  66.9724670  41.9294490  70.7578860  66.5978490  48.2611560
  70.9209900  66.1283850  47.4430930  71.2231310  66.0902050  48.9260400
  75.5297630  55.7284250  43.2972130  75.0865780  56.5093790  42.9656650
  76.0882620  56.0514140  44.0043070  79.8167440  58.5952770  48.9007450
  79.3546810  58.8035790  49.7127390  79.4145550  57.7812120  48.5978120
  78.6456450  55.3494950  38.1777960  78.0210630  55.3454820  38.9031270
  78.5586570  54.4825910  37.7813930  77.5673530  56.2731580  45.1561730
  77.8645860  57.1794410  45.0753750  78.1159090  55.7850360  44.5421300
  75.3211850  60.8517820  41.0253380  75.0952770  60.6354990  41.9300000
  74.5404380  61.2846280  40.6799350  77.7611060  61.7503400  51.6913650
  77.6654660  60.8098130  51.5414050  78.6043040  61.9718470  51.2961720
  81.1574480  59.4944730  41.6547310  81.5504050  59.8116930  40.8416000
  81.5191330  58.6156610  41.7691830  72.8921600  58.1617070  49.8447430
  72.4984990  59.0092280  50.0520210  72.2040000  57.5243440  50.0356070
  79.4666650  58.2452040  52.9144170  78.7764970  58.0524240  53.5490260
  80.2098950  58.5286680  53.4468470  70.1938650  56.0845530  43.8777510
  69.9051700  56.6548390  44.5902490  70.9384410  55.6049980  44.2408740
  70.3808880  60.0265650  35.0880230  70.2983550  60.9696410  35.2295220
  70.0291940  59.8840560  34.2092580  81.7429620  62.0850480  45.7498090
  81.0110740  62.5937290  46.0988190  81.3453960  61.2680460  45.4486870
  78.1807010  58.7604680  44.1550580  78.1843070  58.3194630  43.3055120
  79.0758130  59.0822010  44.2622400  74.0309390  58.6431170  43.1144790
  73.6909440  59.1206400  43.8711840  73.2686710  58.1896290  42.7545890
  78.2427160  59.7616760  37.1457340  78.3639980  59.7203240  38.0943160
  77.8575670  60.6240910  36.9904070  77.2548660  62.0717900  36.5440640
  76.6865560  61.6236150  35.9176550  77.9637660  62.4310680  36.0105790
  72.3317840  65.9729920  50.4207370  71.9472630  65.3323590  51.0190330
  72.6430030  66.6766040  50.9902100  78.4814980  62.8206460  45.9015990
  78.8485110  62.3465030  46.6477330  78.2920040  63.6948030  46.2424330
  71.3455470  57.5650150  42.0309460  71.0602390  57.2005820  42.8688080
  71.2834330  56.8330610  41.4172600  76.2714350  61.8615100  48.2200200
  75.9671420  62.7407080  48.4450560  77.2260810  61.9214890  48.2557640
  74.7996140  66.0676090  38.8167050  74.0258400  65.5273710  38.6565770
  75.5290770  65.5482700  38.4784810  81.0194060  56.4579410  38.7522830
  80.2058670  55.9592580  38.6768140  80.8256010  57.2977660  38.3359180
  80.9402920  65.1350510  50.4962440  80.8740230  64.2146180  50.2420030
  80.3108060  65.2325950  51.2107080  74.8433540  65.7356470  42.4545860
  75.3612210  64.9324730  42.4002750  74.3917560  65.6735610  43.2962690
  79.7303040  67.0022750  37.7273160  80.0718740  67.7464980  37.2316480
  78.9015750  67.3153870  38.0897990  72.3278080  62.7017840  49.3671560
  71.9693020  63.3671690  49.9544900  72.0332640  61.8701390  49.7384180
  75.5291200  63.1602080  52.2511110  75.2291340  63.3059260  51.3538930
  76.3002440  62.6007370  52.1584500  80.8719650  67.9571080  50.2466240
  80.8864190  67.0252040  50.0285150  80.1644750  68.0430840  50.8856010
  78.6993730  67.0836280  40.4989080  79.3864860  67.6305490  40.8796670
  77.9126150  67.6277010  40.5338690  70.8386130  62.7009100  35.9906160
  71.7080980  62.9833900  36.2742080  70.3476450  63.5144970  35.8754970
  78.0020940  64.0882310  40.1114440  78.4583720  64.8987560  40.3374630
  77.6509150  63.7705450  40.9432930  73.9032720  54.4319960  40.5836960
  73.7747350  54.4237860  41.5321880  73.0794740  54.7703050  40.2327970
  70.9026650  56.1911080  50.0443660  70.1885170  56.3908000  50.6496270
  71.3221690  55.4150650  50.4158460  72.8232640  64.5182570  38.1188220
  72.2160590  65.2581470  38.1283520  73.2981990  64.6081930  37.2926420
  77.7311490  59.9176280  40.0190550  77.0227640  60.3862620  40.4604160
  78.0155970  59.2598290  40.6535740  79.3567420  61.3372980  48.0183080
  79.8552670  61.8118800  48.6834930  79.4990370  60.4136500  48.2253110
  75.9346510  58.2261360  37.3941260  76.7837040  58.6631510  37.3281450
  75.5677780  58.5381620  38.2213320  74.8337930  64.4793720  35.8676790
  75.6001200  64.3675080  36.4302220  74.9112620  63.7831690  35.2153560
  73.5284690  61.9118790  36.5509680  73.6088280  60.9646300  36.6627080
  74.4204440  62.2425670  36.6570340  71.0555490  63.7333710  51.7865850
  71.5594510  63.1540990  52.3582080  70.3162910  64.0173940  52.3242220
  77.9579110  66.4547900  35.3412140  77.8529750  65.8400250  36.0673520
  77.7903330  65.9313790  34.5575150  78.1093430  65.1404700  51.3201370
  77.3439100  65.7089700  51.2356040  78.2909390  64.8480910  50.4269600
  81.1981840  65.5167930  35.9454130  80.6491940  65.9637230  36.5896870
  81.8201100  65.0117180  36.4691800  73.0878570  61.8763300  52.6815920
  73.1283910  61.5777170  53.5901150  73.9424070  62.2770910  52.5223440
  76.8656960  64.4758850  37.8419430  77.2873380  64.3098720  38.6850820
  76.9907800  63.6659080  37.3474570  75.0284380  60.4555400  50.6490410
  74.4980840  59.9646350  50.0213750  75.6972450  60.8839600  50.1148340
  79.3784600  63.4996460  35.0896530  79.8990260  62.7845480  34.7237680
  80.0253000  64.1382330  35.3897040  75.5156680  57.4217770  50.7287700
  75.4213550  56.8038520  50.0038570  74.9354070  58.1484060  50.5017610
  78.2818120  55.9791010  47.7615090  77.8335420  56.0015270  46.9160640
  77.6483320  55.5810030  48.3585390  78.6877670  64.8745340  48.3827530
  79.1065780  65.7178070  48.2103770  77.7686300  65.0117380  48.1534310
  81.0241570  62.6061520  49.7665370  81.1437780  62.0102660  50.5060210
  81.8835570  62.6431210  49.3466670  75.7615860  60.5492080  34.7877590
  75.5604920  59.6859440  35.1490930  75.5907910  60.4625440  33.8499190
  77.7910340  59.1482870  51.0241190  78.3810030  58.8398720  51.7119010
  76.9730580  58.6762620  51.1801090  74.5598660  57.6492700  34.7755470
  74.8624560  57.6560130  33.8674620  75.2993250  57.2990560  35.2723130
  77.7783590  56.5927320  35.7611670  77.4305590  55.9151310  35.1814120
  77.9796360  56.1316830  36.5755060  73.5828790  66.9535120  35.6085270
  74.0203660  67.4964790  36.2642850  74.0676520  66.1282070  35.6181610
  75.3936510  68.0733160  40.7207500  75.0932050  67.9498130  41.6211410
  75.2874000  67.2141750  40.3123230  71.1189230  63.1214970  42.1576040
  70.4638070  62.8526610  41.5135740  71.9567180  63.0119450  41.7078020
  72.1565160  63.5067540  46.6979380  72.5238200  63.4194940  47.5775400
  71.5875980  62.7434090  46.5986240  71.7081160  60.4176630  50.6037800
  70.8137210  60.3843390  50.9431510  72.2478710  60.6163420  51.3689050
  70.3327310  60.3313900  38.1001370  69.4291390  60.5944100  37.9253030
  70.8167930  60.6025070  37.3201330  72.8754520  59.3879440  36.0095750
  73.5846220  58.9662660  35.5243030  72.1594460  59.4554670  35.3779100
  72.5228680  55.4418770  35.0498400  73.2456810  55.9827710  35.3679620
  72.7953200  55.1682190  34.1739940  72.2120870  54.6924960  44.9521020
  72.8597060  54.1422340  44.5116180  72.6322710  54.9468110  45.7736830
  71.9652870  54.8480630  47.6946340  71.6167690  55.3044450  48.4604520
  71.6340570  53.9537760  47.7768770  79.4777690  56.0392510  51.2165760
  79.4166580  56.6314340  51.9661170  80.4178070  55.9318470  51.0716020
  72.6373510  54.3756830  50.9697110  73.1856500  54.1944880  50.2063220
  72.7028820  53.5850940  51.5053420  73.0417500  68.3320860  47.9305350
  72.3151560  67.7126150  47.8631300  73.1026650  68.7261470  47.0603430
  80.6035110  55.1764550  46.1220250  79.8206900  55.6510050  46.4017010
  80.3098040  54.2719380  46.0133430  71.9475520  55.4812030  38.6433970
  72.7054880  55.5940910  38.0698000  71.4852690  56.3181230  38.5977400
  78.4889330  57.5951300  41.6336280  77.6763840  57.2208190  41.2932160
  78.9930970  56.8396380  41.9357470  74.3200670  56.0076080  37.1835940
  74.8493430  55.2205880  37.0543890  74.9528990  56.6867270  37.4171470
  76.5138510  55.7451220  40.2381330  75.8841250  55.0438530  40.4051460
  75.9743650  56.5055350  40.0214490  76.6394070  55.0235200  52.6733820
  76.3578340  55.5268800  51.9094640  77.0213770  54.2256950  52.3075950
  80.2785720  64.2360270  25.4958300  79.5027820  63.7560710  25.7856870
  80.9298650  63.5565920  25.3214460  74.2951550  64.5480080  26.3734060
  73.4636430  64.2928790  26.7730570  74.9032530  64.6190850  27.1091980
  72.7043500  59.5081970  20.1576450  71.8160200  59.8497940  20.0556330
  72.9884690  59.3082290  19.2657280  70.6676510  62.1087620  26.0416150
  71.2392620  61.3409820  26.0419790  70.6678050  62.4076380  25.1322760
  79.7194710  66.9117460  25.5028460  79.6502990  65.9707400  25.3417590
  80.4814570  67.0018870  26.0751030  71.9101380  57.5171980  27.8285080
  71.7304220  56.6197730  28.1087840  71.5081460  58.0643850  28.5032030
  80.7499880  59.7187840  25.7297390  81.1264700  58.8459720  25.6171060
  80.6519390  60.0546540  24.8387830  74.8804890  58.0913470  21.1914830
  74.9871640  58.9917200  21.4983590  73.9697250  58.0431440  20.9009480
  72.5288050  60.0132480  26.4367420  73.2098160  60.2770850  27.0554820
  72.2136100  59.1733350  26.7705430  76.7212620  61.0599840  25.5240010
  77.2290840  61.5580810  26.1645030  77.2525860  60.2835040  25.3479370
  75.0048720  55.6998400  29.7903430  75.0067160  56.2170790  28.9849330
  74.1753030  55.2228580  29.7673360  81.3919810  65.8117710  21.2893330
  80.7737080  66.2767160  20.7256050  81.9043060  66.5045190  21.7062840
  76.2551570  65.3393580  27.9676930  75.9220950  65.9662500  28.6098000
  76.4318250  65.8655460  27.1878600  74.6864050  57.4108360  27.7973880
  75.0280860  58.2550410  27.5027750  73.7479860  57.5592100  27.9139220
  75.4670670  67.3074380  29.7826110  76.0844670  67.9825460  29.5010560
  74.6063790  67.7162360  29.6913610  70.7603010  66.4974240  18.6632960
  70.3830990  66.9861340  17.9317860  71.0176080  67.1699520  19.2939490
  78.3691940  54.8990630  24.1218470  78.6766920  54.3437520  23.4053970
  77.4392640  55.0335090  23.9391460  80.7572700  62.9639460  20.8578590
  79.8301980  62.8976840  21.0867060  80.9097520  63.9019590  20.7433830
  80.7441780  59.2356460  17.8545750  79.8045450  59.3970420  17.9398210
  81.0625040  59.9542140  17.3081740  76.3629340  63.4904200  23.6398320
  75.9586340  62.7781450  23.1444220  76.4492460  63.1457440  24.5286360
  76.8311040  67.1771760  25.8037530  76.5339330  66.5717230  25.1245310
  77.7810860  67.2149070  25.6926890  75.0757960  60.2647410  27.4197360
  75.6272550  60.3742750  26.6450610  75.5901470  60.6385010  28.1352590
  75.9229470  66.9153450  32.4545330  75.0258000  67.1393420  32.7018730
  75.9482340  67.0388390  31.5056730  74.7500690  63.7866770  31.0302700
  74.6108460  64.6589570  31.3990100  73.8682050  63.4439580  30.8850640
  73.0633970  62.3849180  21.1404970  72.9431570  63.1111270  20.5286240
  72.7534860  61.6152090  20.6632880  70.7019340  65.5564320  26.9473610
  70.7799760  65.6913090  26.0029330  71.3161020  64.8480210  27.1401730
  71.9466970  67.2564510  23.3579790  71.5395050  67.3979100  22.5033390
  72.8379980  66.9724670  23.1551000  70.7578860  66.5978490  29.4868070
  70.9209900  66.1283850  28.6687440  71.2231310  66.0902050  30.1516910
  75.5297630  55.7284250  24.5228640  75.0865780  56.5093790  24.1913160
  76.0882620  56.0514140  25.2299580  79.8167440  58.5952770  30.1263960
  79.3546810  58.8035790  30.9383900  79.4145550  57.7812120  29.8234630
  78.6456450  55.3494950  19.4034470  78.0210630  55.3454820  20.1287780
  78.5586570  54.4825910  19.0070440  77.5673530  56.2731580  26.3818240
  77.8645860  57.1794410  26.3010260  78.1159090  55.7850360  25.7677810
  75.3211850  60.8517820  22.2509890  75.0952770  60.6354990  23.1556510
  74.5404380  61.2846280  21.9055860  77.7611060  61.7503400  32.9170160
  77.6654660  60.8098130  32.7670560  78.6043040  61.9718470  32.5218230
  81.1574480  59.4944730  22.8803820  81.5504050  59.8116930  22.0672510
  81.5191330  58.6156610  22.9948340  72.8921600  58.1617070  31.0703940
  72.4984990  59.0092280  31.2776720  72.2040000  57.5243440  31.2612580
  79.4666650  58.2452040  34.1400680  78.7764970  58.0524240  34.7746770
  80.2098950  58.5286680  34.6724980  70.1938650  56.0845530  25.1034020
  69.9051700  56.6548390  25.8159000  70.9384410  55.6049980  25.4665250
  70.3808880  60.0265650  16.3136740  70.2983550  60.9696410  16.4551730
  70.0291940  59.8840560  15.4349090  81.7429620  62.0850480  26.9754600
  81.0110740  62.5937290  27.3244700  81.3453960  61.2680460  26.6743380
  78.1807010  58.7604680  25.3807090  78.1843070  58.3194630  24.5311630
  79.0758130  59.0822010  25.4878910  74.0309390  58.6431170  24.3401300
  73.6909440  59.1206400  25.0968350  73.2686710  58.1896290  23.9802400
  78.2427160  59.7616760  18.3713850  78.3639980  59.7203240  19.3199670
  77.8575670  60.6240910  18.2160580  77.2548660  62.0717900  17.7697150
  76.6865560  61.6236150  17.1433060  77.9637660  62.4310680  17.2362300
  72.3317840  65.9729920  31.6463880  71.9472630  65.3323590  32.2446840
  72.6430030  66.6766040  32.2158610  78.4814980  62.8206460  27.1272500
  78.8485110  62.3465030  27.8733840  78.2920040  63.6948030  27.4680840
  71.3455470  57.5650150  23.2565970  71.0602390  57.2005820  24.0944590
  71.2834330  56.8330610  22.6429110  76.2714350  61.8615100  29.4456710
  75.9671420  62.7407080  29.6707070  77.2260810  61.9214890  29.4814150
  74.7996140  66.0676090  20.0423560  74.0258400  65.5273710  19.8822280
  75.5290770  65.5482700  19.7041320  81.0194060  56.4579410  19.9779340
  80.2058670  55.9592580  19.9024650  80.8256010  57.2977660  19.5615690
  80.9402920  65.1350510  31.7218950  80.8740230  64.2146180  31.4676540
  80.3108060  65.2325950  32.4363590  74.8433540  65.7356470  23.6802370
  75.3612210  64.9324730  23.6259260  74.3917560  65.6735610  24.5219200
  79.7303040  67.0022750  18.9529670  80.0718740  67.7464980  18.4572990
  78.9015750  67.3153870  19.3154500  72.3278080  62.7017840  30.5928070
  71.9693020  63.3671690  31.1801410  72.0332640  61.8701390  30.9640690
  75.5291200  63.1602080  33.4767620  75.2291340  63.3059260  32.5795440
  76.3002440  62.6007370  33.3841010  80.8719650  67.9571080  31.4722750
  80.8864190  67.0252040  31.2541660  80.1644750  68.0430840  32.1112520
  78.6993730  67.0836280  21.7245590  79.3864860  67.6305490  22.1053180
  77.9126150  67.6277010  21.7595200  70.8386130  62.7009100  17.2162670
  71.7080980  62.9833900  17.4998590  70.3476450  63.5144970  17.1011480
  78.0020940  64.0882310  21.3370950  78.4583720  64.8987560  21.5631140
  77.6509150  63.7705450  22.1689440  73.9032720  54.4319960  21.8093470
  73.7747350  54.4237860  22.7578390  73.0794740  54.7703050  21.4584480
  70.9026650  56.1911080  31.2700170  70.1885170  56.3908000  31.8752780
  71.3221690  55.4150650  31.6414970  72.8232640  64.5182570  19.3444730
  72.2160590  65.2581470  19.3540030  73.2981990  64.6081930  18.5182930
  77.7311490  59.9176280  21.2447060  77.0227640  60.3862620  21.6860670
  78.0155970  59.2598290  21.8792250  79.3567420  61.3372980  29.2439590
  79.8552670  61.8118800  29.9091440  79.4990370  60.4136500  29.4509620
  75.9346510  58.2261360  18.6197770  76.7837040  58.6631510  18.5537960
  75.5677780  58.5381620  19.4469830  74.8337930  64.4793720  17.0933300
  75.6001200  64.3675080  17.6558730  74.9112620  63.7831690  16.4410070
  73.5284690  61.9118790  17.7766190  73.6088280  60.9646300  17.8883590
  74.4204440  62.2425670  17.8826850  71.0555490  63.7333710  33.0122360
  71.5594510  63.1540990  33.5838590  70.3162910  64.0173940  33.5498730
  77.9579110  66.4547900  16.5668650  77.8529750  65.8400250  17.2930030
  77.7903330  65.9313790  15.7831660  78.1093430  65.1404700  32.5457880
  77.3439100  65.7089700  32.4612550  78.2909390  64.8480910  31.6526110
  81.1981840  65.5167930  17.1710640  80.6491940  65.9637230  17.8153380
  81.8201100  65.0117180  17.6948310  73.0878570  61.8763300  33.9072430
  73.1283910  61.5777170  34.8157660  73.9424070  62.2770910  33.7479950
  76.8656960  64.4758850  19.0675940  77.2873380  64.3098720  19.9107330
  76.9907800  63.6659080  18.5731080  75.0284380  60.4555400  31.8746920
  74.4980840  59.9646350  31.2470260  75.6972450  60.8839600  31.3404850
  79.3784600  63.4996460  16.3153040  79.8990260  62.7845480  15.9494190
  80.0253000  64.1382330  16.6153550  75.5156680  57.4217770  31.9544210
  75.4213550  56.8038520  31.2295080  74.9354070  58.1484060  31.7274120
  78.2818120  55.9791010  28.9871600  77.8335420  56.0015270  28.1417150
  77.6483320  55.5810030  29.5841900  78.6877670  64.8745340  29.6084040
  79.1065780  65.7178070  29.4360280  77.7686300  65.0117380  29.3790820
  81.0241570  62.6061520  30.9921880  81.1437780  62.0102660  31.7316720
  81.8835570  62.6431210  30.5723180  75.7615860  60.5492080  16.0134100
  75.5604920  59.6859440  16.3747440  75.5907910  60.4625440  15.0755700
  77.7910340  59.1482870  32.2497700  78.3810030  58.8398720  32.9375520
  76.9730580  58.6762620  32.4057600  74.5598660  57.6492700  16.0011980
  74.8624560  57.6560130  15.0931130  75.2993250  57.2990560  16.4979640
  77.7783590  56.5927320  16.9868180  77.4305590  55.9151310  16.4070630
  77.9796360  56.1316830  17.8011570  73.5828790  66.9535120  16.8341780
  74.0203660  67.4964790  17.4899360  74.0676520  66.1282070  16.8438120
  75.3936510  68.0733160  21.9464010  75.0932050  67.9498130  22.8467920
  75.2874000  67.2141750  21.5379740  71.1189230  63.1214970  23.3832550
  70.4638070  62.8526610  22.7392250  71.9567180  63.0119450  22.9334530
  72.1565160  63.5067540  27.9235890  72.5238200  63.4194940  28.8031910
  71.5875980  62.7434090  27.8242750  71.7081160  60.4176630  31.8294310
  70.8137210  60.3843390  32.1688020  72.2478710  60.6163420  32.5945560
  70.3327310  60.3313900  19.3257880  69.4291390  60.5944100  19.1509540
  70.8167930  60.6025070  18.5457840  72.8754520  59.3879440  17.2352260
  73.5846220  58.9662660  16.7499540  72.1594460  59.4554670  16.6035610
  72.5228680  55.4418770  16.2754910  73.2456810  55.9827710  16.5936130
  72.7953200  55.1682190  15.3996450  72.2120870  54.6924960  26.1777530
  72.8597060  54.1422340  25.7372690  72.6322710  54.9468110  26.9993340
  71.9652870  54.8480630  28.9202850  71.6167690  55.3044450  29.6861030
  71.6340570  53.9537760  29.0025280  79.4777690  56.0392510  32.4422270
  79.4166580  56.6314340  33.1917680  80.4178070  55.9318470  32.2972530
  72.6373510  54.3756830  32.1953620  73.1856500  54.1944880  31.4319730
  72.7028820  53.5850940  32.7309930  73.0417500  68.3320860  29.1561860
  72.3151560  67.7126150  29.0887810  73.1026650  68.7261470  28.2859940
  80.6035110  55.1764550  27.3476760  79.8206900  55.6510050  27.6273520
  80.3098040  54.2719380  27.2389940  71.9475520  55.4812030  19.8690480
  72.7054880  55.5940910  19.2954510  71.4852690  56.3181230  19.8233910
  78.4889330  57.5951300  22.8592790  77.6763840  57.2208190  22.5188670
  78.9930970  56.8396380  23.1613980  74.3200670  56.0076080  18.4092450
  74.8493430  55.2205880  18.2800400  74.9528990  56.6867270  18.6427980
  76.5138510  55.7451220  21.4637840  75.8841250  55.0438530  21.6307970
  75.9743650  56.5055350  21.2471000  76.6394070  55.0235200  33.8990330
  76.3578340  55.5268800  33.1351150  77.0213770  54.2256950  33.5332460
  80.2785720  64.2360270   6.7214810  79.5027820  63.7560710   7.0113380
  80.9298650  63.5565920   6.5470970  74.2951550  64.5480080   7.5990570
  73.4636430  64.2928790   7.9987080  74.9032530  64.6190850   8.3348490
  70.6676510  62.1087620   7.2672660  71.2392620  61.3409820   7.2676300
  70.6678050  62.4076380   6.3579270  79.7194710  66.9117460   6.7284970
  79.6502990  65.9707400   6.5674100  80.4814570  67.0018870   7.3007540
  71.9101380  57.5171980   9.0541590  71.7304220  56.6197730   9.3344350
  71.5081460  58.0643850   9.7288540  80.7499880  59.7187840   6.9553900
  81.1264700  58.8459720   6.8427570  80.6519390  60.0546540   6.0644340
  74.8804890  58.0913470   2.4171340  74.9871640  58.9917200   2.7240100
  73.9697250  58.0431440   2.1265990  72.5288050  60.0132480   7.6623930
  73.2098160  60.2770850   8.2811330  72.2136100  59.1733350   7.9961940
  76.7212620  61.0599840   6.7496520  77.2290840  61.5580810   7.3901540
  77.2525860  60.2835040   6.5735880  75.0048720  55.6998400  11.0159940
  75.0067160  56.2170790  10.2105840  74.1753030  55.2228580  10.9929870
  81.3919810  65.8117710   2.5149840  80.7737080  66.2767160   1.9512560
  81.9043060  66.5045190   2.9319350  76.2551570  65.3393580   9.1933440
  75.9220950  65.9662500   9.8354510  76.4318250  65.8655460   8.4135110
  74.6864050  57.4108360   9.0230390  75.0280860  58.2550410   8.7284260
  73.7479860  57.5592100   9.1395730  75.4670670  67.3074380  11.0082620
  76.0844670  67.9825460  10.7267070  74.6063790  67.7162360  10.9170120
  78.3691940  54.8990630   5.3474980  78.6766920  54.3437520   4.6310480
  77.4392640  55.0335090   5.1647970  80.7572700  62.9639460   2.0835100
  79.8301980  62.8976840   2.3123570  80.9097520  63.9019590   1.9690340
  76.3629340  63.4904200   4.8654830  75.9586340  62.7781450   4.3700730
  76.4492460  63.1457440   5.7542870  76.8311040  67.1771760   7.0294040
  76.5339330  66.5717230   6.3501820  77.7810860  67.2149070   6.9183400
  75.0757960  60.2647410   8.6453870  75.6272550  60.3742750   7.8707120
  75.5901470  60.6385010   9.3609100  75.9229470  66.9153450  13.6801840
  75.0258000  67.1393420  13.9275240  75.9482340  67.0388390  12.7313240
  74.7500690  63.7866770  12.2559210  74.6108460  64.6589570  12.6246610
  73.8682050  63.4439580  12.1107150  73.0633970  62.3849180   2.3661480
  72.9431570  63.1111270   1.7542750  72.7534860  61.6152090   1.8889390
  70.7019340  65.5564320   8.1730120  70.7799760  65.6913090   7.2285840
  71.3161020  64.8480210   8.3658240  71.9466970  67.2564510   4.5836300
  71.5395050  67.3979100   3.7289900  72.8379980  66.9724670   4.3807510
  70.7578860  66.5978490  10.7124580  70.9209900  66.1283850   9.8943950
  71.2231310  66.0902050  11.3773420  75.5297630  55.7284250   5.7485150
  75.0865780  56.5093790   5.4169670  76.0882620  56.0514140   6.4556090
  79.8167440  58.5952770  11.3520470  79.3546810  58.8035790  12.1640410
  79.4145550  57.7812120  11.0491140  77.5673530  56.2731580   7.6074750
  77.8645860  57.1794410   7.5266770  78.1159090  55.7850360   6.9934320
  75.3211850  60.8517820   3.4766400  75.0952770  60.6354990   4.3813020
  74.5404380  61.2846280   3.1312370  77.7611060  61.7503400  14.1426670
  77.6654660  60.8098130  13.9927070  78.6043040  61.9718470  13.7474740
  81.1574480  59.4944730   4.1060330  81.5504050  59.8116930   3.2929020
  81.5191330  58.6156610   4.2204850  72.8921600  58.1617070  12.2960450
  72.4984990  59.0092280  12.5033230  72.2040000  57.5243440  12.4869090
  79.4666650  58.2452040  15.3657190  78.7764970  58.0524240  16.0003280
  80.2098950  58.5286680  15.8981490  70.1938650  56.0845530   6.3290530
  69.9051700  56.6548390   7.0415510  70.9384410  55.6049980   6.6921760
  81.7429620  62.0850480   8.2011110  81.0110740  62.5937290   8.5501210
  81.3453960  61.2680460   7.8999890  78.1807010  58.7604680   6.6063600
  78.1843070  58.3194630   5.7568140  79.0758130  59.0822010   6.7135420
  74.0309390  58.6431170   5.5657810  73.6909440  59.1206400   6.3224860
  73.2686710  58.1896290   5.2058910  72.3317840  65.9729920  12.8720390
  71.9472630  65.3323590  13.4703350  72.6430030  66.6766040  13.4415120
  78.4814980  62.8206460   8.3529010  78.8485110  62.3465030   9.0990350
  78.2920040  63.6948030   8.6937350  71.3455470  57.5650150   4.4822480
  71.0602390  57.2005820   5.3201100  71.2834330  56.8330610   3.8685620
  76.2714350  61.8615100  10.6713220  75.9671420  62.7407080  10.8963580
  77.2260810  61.9214890  10.7070660  80.9402920  65.1350510  12.9475460
  80.8740230  64.2146180  12.6933050  80.3108060  65.2325950  13.6620100
  74.8433540  65.7356470   4.9058880  75.3612210  64.9324730   4.8515770
  74.3917560  65.6735610   5.7475710  72.3278080  62.7017840  11.8184580
  71.9693020  63.3671690  12.4057920  72.0332640  61.8701390  12.1897200
  75.5291200  63.1602080  14.7024130  75.2291340  63.3059260  13.8051950
  76.3002440  62.6007370  14.6097520  80.8719650  67.9571080  12.6979260
  80.8864190  67.0252040  12.4798170  80.1644750  68.0430840  13.3369030
  78.6993730  67.0836280   2.9502100  79.3864860  67.6305490   3.3309690
  77.9126150  67.6277010   2.9851710  78.0020940  64.0882310   2.5627460
  78.4583720  64.8987560   2.7887650  77.6509150  63.7705450   3.3945950
  73.9032720  54.4319960   3.0349980  73.7747350  54.4237860   3.9834900
  73.0794740  54.7703050   2.6840990  70.9026650  56.1911080  12.4956680
  70.1885170  56.3908000  13.1009290  71.3221690  55.4150650  12.8671480
  77.7311490  59.9176280   2.4703570  77.0227640  60.3862620   2.9117180
  78.0155970  59.2598290   3.1048760  79.3567420  61.3372980  10.4696100
  79.8552670  61.8118800  11.1347950  79.4990370  60.4136500  10.6766130
  71.0555490  63.7333710  14.2378870  71.5594510  63.1540990  14.8095100
  70.3162910  64.0173940  14.7755240  78.1093430  65.1404700  13.7714390
  77.3439100  65.7089700  13.6869060  78.2909390  64.8480910  12.8782620
  73.0878570  61.8763300  15.1328940  73.1283910  61.5777170  16.0414170
  73.9424070  62.2770910  14.9736460  75.0284380  60.4555400  13.1003430
  74.4980840  59.9646350  12.4726770  75.6972450  60.8839600  12.5661360
  75.5156680  57.4217770  13.1800720  75.4213550  56.8038520  12.4551590
  74.9354070  58.1484060  12.9530630  78.2818120  55.9791010  10.2128110
  77.8335420  56.0015270   9.3673660  77.6483320  55.5810030  10.8098410
  78.6877670  64.8745340  10.8340550  79.1065780  65.7178070  10.6616790
  77.7686300  65.0117380  10.6047330  81.0241570  62.6061520  12.2178390
  81.1437780  62.0102660  12.9573230  81.8835570  62.6431210  11.7979690
  77.7910340  59.1482870  13.4754210  78.3810030  58.8398720  14.1632030
  76.9730580  58.6762620  13.6314110  75.3936510  68.0733160   3.1720520
  75.0932050  67.9498130   4.0724430  75.2874000  67.2141750   2.7636250
  71.1189230  63.1214970   4.6089060  70.4638070  62.8526610   3.9648760
  71.9567180  63.0119450   4.1591040  72.1565160  63.5067540   9.1492400
  72.5238200  63.4194940  10.0288420  71.5875980  62.7434090   9.0499260
  71.7081160  60.4176630  13.0550820  70.8137210  60.3843390  13.3944530
  72.2478710  60.6163420  13.8202070  72.2120870  54.6924960   7.4034040
  72.8597060  54.1422340   6.9629200  72.6322710  54.9468110   8.2249850
  71.9652870  54.8480630  10.1459360  71.6167690  55.3044450  10.9117540
  71.6340570  53.9537760  10.2281790  79.4777690  56.0392510  13.6678780
  79.4166580  56.6314340  14.4174190  80.4178070  55.9318470  13.5229040
  72.6373510  54.3756830  13.4210130  73.1856500  54.1944880  12.6576240
  72.7028820  53.5850940  13.9566440  73.0417500  68.3320860  10.3818370
  72.3151560  67.7126150  10.3144320  73.1026650  68.7261470   9.5116450
  80.6035110  55.1764550   8.5733270  79.8206900  55.6510050   8.8530030
  80.3098040  54.2719380   8.4646450  78.4889330  57.5951300   4.0849300
  77.6763840  57.2208190   3.7445180  78.9930970  56.8396380   4.3870490
  76.5138510  55.7451220   2.6894350  75.8841250  55.0438530   2.8564480
  75.9743650  56.5055350   2.4727510  76.6394070  55.0235200  15.1246840
  76.3578340  55.5268800  14.3607660  77.0213770  54.2256950  14.7588970
  80.2785720  45.4616780  63.0445280  79.5027820  44.9817220  63.3343850
  80.9298650  44.7822430  62.8701440  74.2951550  45.7736590  63.9221040
  73.4636430  45.5185300  64.3217550  74.9032530  45.8447360  64.6578960
  74.2752810  49.8076680  64.1179060  74.5780850  48.9174420  63.9389280
  75.0196400  50.3646900  63.8901310  72.7043500  40.7338480  57.7063430
  71.8160200  41.0754450  57.6043310  72.9884690  40.5338800  56.8144260
  70.6676510  43.3344130  63.5903130  71.2392620  42.5666330  63.5906770
  70.6678050  43.6332890  62.6809740  80.5256460  52.1534980  61.4448400
  79.9067900  52.6092480  60.8742840  81.3808240  52.3086440  61.0438100
  79.7194710  48.1373970  63.0515440  79.6502990  47.1963910  62.8904570
  80.4814570  48.2275380  63.6238010  71.9101380  38.7428490  65.3772060
  71.7304220  37.8454240  65.6574820  71.5081460  39.2900360  66.0519010
  80.7499880  40.9444350  63.2784370  81.1264700  40.0716230  63.1658040
  80.6519390  41.2803050  62.3874810  74.8804890  39.3169980  58.7401810
  74.9871640  40.2173710  59.0470570  73.9697250  39.2687950  58.4496460
  72.5288050  41.2388990  63.9854400  73.2098160  41.5027360  64.6041800
  72.2136100  40.3989860  64.3192410  76.7212620  42.2856350  63.0726990
  77.2290840  42.7837320  63.7132010  77.2525860  41.5091550  62.8966350
  75.0048720  36.9254910  67.3390410  75.0067160  37.4427300  66.5336310
  74.1753030  36.4485090  67.3160340  81.3919810  47.0374220  58.8380310
  80.7737080  47.5023670  58.2743030  81.9043060  47.7301700  59.2549820
  76.2551570  46.5650090  65.5163910  75.9220950  47.1919010  66.1584980
  76.4318250  47.0911970  64.7365580  74.6864050  38.6364870  65.3460860
  75.0280860  39.4806920  65.0514730  73.7479860  38.7848610  65.4626200
  75.4670670  48.5330890  67.3313090  76.0844670  49.2081970  67.0497540
  74.6063790  48.9418870  67.2400590  70.7603010  47.7230750  56.2119940
  70.3830990  48.2117850  55.4804840  71.0176080  48.3956030  56.8426470
  78.3691940  36.1247140  61.6705450  78.6766920  35.5694030  60.9540950
  77.4392640  36.2591600  61.4878440  80.7572700  44.1895970  58.4065570
  79.8301980  44.1233350  58.6354040  80.9097520  45.1276100  58.2920810
  80.7441780  40.4612970  55.4032730  79.8045450  40.6226930  55.4885190
  81.0625040  41.1798650  54.8568720  76.3629340  44.7160710  61.1885300
  75.9586340  44.0037960  60.6931200  76.4492460  44.3713950  62.0773340
  76.8311040  48.4028270  63.3524510  76.5339330  47.7973740  62.6732290
  77.7810860  48.4405580  63.2413870  75.0757960  41.4903920  64.9684340
  75.6272550  41.5999260  64.1937590  75.5901470  41.8641520  65.6839570
  81.0730070  49.9299150  59.8854810  81.5125980  50.6723480  59.4710200
  81.0116960  50.1725720  60.8093770  73.0633970  43.6105690  58.6891950
  72.9431570  44.3367780  58.0773220  72.7534860  42.8408600  58.2119860
  70.7019340  46.7820830  64.4960590  70.7799760  46.9169600  63.5516310
  71.3161020  46.0736720  64.6888710  71.9466970  48.4821020  60.9066770
  71.5395050  48.6235610  60.0520370  72.8379980  48.1981180  60.7037980
  76.2188630  52.6966800  59.0189440  76.0431110  51.7802340  58.8057240
  75.3644370  53.0554090  59.2587240  70.7578860  47.8235000  67.0355050
  70.9209900  47.3540360  66.2174420  71.2231310  47.3158560  67.7003890
  75.5297630  36.9540760  62.0715620  75.0865780  37.7350300  61.7400140
  76.0882620  37.2770650  62.7786560  78.6456450  36.5751460  56.9521450
  78.0210630  36.5711330  57.6774760  78.5586570  35.7082420  56.5557420
  77.5673530  37.4988090  63.9305220  77.8645860  38.4050920  63.8497240
  78.1159090  37.0106870  63.3164790  75.3211850  42.0774330  59.7996870
  75.0952770  41.8611500  60.7043490  74.5404380  42.5102790  59.4542840
  81.1574480  40.7201240  60.4290800  81.5504050  41.0373440  59.6159490
  81.5191330  39.8413120  60.5435320  70.1938650  37.3102040  62.6521000
  69.9051700  37.8804900  63.3645980  70.9384410  36.8306490  63.0152230
  70.3808880  41.2522160  53.8623720  70.2983550  42.1952920  54.0038710
  70.0291940  41.1097070  52.9836070  81.7429620  43.3106990  64.5241580
  81.0110740  43.8193800  64.8731680  81.3453960  42.4936970  64.2230360
  78.1807010  39.9861190  62.9294070  78.1843070  39.5451140  62.0798610
  79.0758130  40.3078520  63.0365890  74.0309390  39.8687680  61.8888280
  73.6909440  40.3462910  62.6455330  73.2686710  39.4152800  61.5289380
  78.2427160  40.9873270  55.9200830  78.3639980  40.9459750  56.8686650
  77.8575670  41.8497420  55.7647560  77.2548660  43.2974410  55.3184130
  76.6865560  42.8492660  54.6920040  77.9637660  43.6567190  54.7849280
  78.4814980  44.0462970  64.6759480  78.8485110  43.5721540  65.4220820
  78.2920040  44.9204540  65.0167820  71.3455470  38.7906660  60.8052950
  71.0602390  38.4262330  61.6431570  71.2834330  38.0587120  60.1916090
  76.2714350  43.0871610  66.9943690  75.9671420  43.9663590  67.2194050
  77.2260810  43.1471400  67.0301130  74.7996140  47.2932600  57.5910540
  74.0258400  46.7530220  57.4309260  75.5290770  46.7739210  57.2528300
  81.0194060  37.6835920  57.5266320  80.2058670  37.1849090  57.4511630
  80.8256010  38.5234170  57.1102670  74.8433540  46.9612980  61.2289350
  75.3612210  46.1581240  61.1746240  74.3917560  46.8992120  62.0706180
  79.7303040  48.2279260  56.5016650  80.0718740  48.9721490  56.0059970
  78.9015750  48.5410380  56.8641480  78.6993730  48.3092790  59.2732570
  79.3864860  48.8562000  59.6540160  77.9126150  48.8533520  59.3082180
  70.8386130  43.9265610  54.7649650  71.7080980  44.2090410  55.0485570
  70.3476450  44.7401480  54.6498460  78.0020940  45.3138820  58.8857930
  78.4583720  46.1244070  59.1118120  77.6509150  44.9961960  59.7176420
  80.3053550  50.8245160  66.1150230  80.9495770  51.0304540  66.7923650
  80.6682990  50.0633560  65.6621080  73.9032720  35.6576470  59.3580450
  73.7747350  35.6494370  60.3065370  73.0794740  35.9959560  59.0071460
  71.2057380  53.1392990  55.3311280  71.5655020  53.7382330  54.6768550
  71.0649720  53.6852880  56.1046310  77.2226000  50.5224190  56.1484950
  77.2136100  51.2553880  55.5329460  76.3024360  50.2755770  56.2411910
  72.8232640  45.7439080  56.8931710  72.2160590  46.4837980  56.9027010
  73.2981990  45.8338440  56.0669910  80.2085600  50.5852430  54.8110140
  80.3097580  50.3816420  53.8812120  79.3087340  50.3310710  55.0157920
  77.7311490  41.1432790  58.7934040  77.0227640  41.6119130  59.2347650
  78.0155970  40.4854800  59.4279230  79.3567420  42.5629490  66.7926570
  79.8552670  43.0375310  67.4578420  79.4990370  41.6393010  66.9996600
  78.8503710  53.1038750  59.5057810  79.1045210  53.0660140  58.5837180
  77.9016190  52.9772080  59.4986060  75.9346510  39.4517870  56.1684750
  76.7837040  39.8888020  56.1024940  75.5677780  39.7638130  56.9956810
  74.8337930  45.7050230  54.6420280  75.6001200  45.5931590  55.2045710
  74.9112620  45.0088200  53.9897050  73.5284690  43.1375300  55.3253170
  73.6088280  42.1902810  55.4370570  74.4204440  43.4682180  55.4313830
  74.3299400  53.2870690  62.4287710  75.0661880  52.7386150  62.6996280
  74.7140320  54.1526700  62.2893700  71.2144880  49.3544260  58.3029220
  70.2884660  49.5965400  58.2934630  71.6801310  50.1818520  58.1813970
  77.4401710  52.4601000  54.2513280  78.2330320  52.7489830  53.7995070
  76.9206060  52.0293170  53.5725760  77.9579110  47.6804410  54.1155630
  77.8529750  47.0656760  54.8417010  77.7903330  47.1570300  53.3318640
  81.1981840  46.7424440  54.7197620  80.6491940  47.1893740  55.3640360
  81.8201100  46.2373690  55.2435290  76.8656960  45.7015360  56.6162920
  77.2873380  45.5355230  57.4594310  76.9907800  44.8915590  56.1218060
  79.3784600  44.7252970  53.8640020  79.8990260  44.0101990  53.4981170
  80.0253000  45.3638840  54.1640530  78.2818120  37.2047520  66.5358580
  77.8335420  37.2271780  65.6904130  77.6483320  36.8066540  67.1328880
  78.6877670  46.1001850  67.1571020  79.1065780  46.9434580  66.9847260
  77.7686300  46.2373890  66.9277800  75.7615860  41.7748590  53.5621080
  75.5604920  40.9115950  53.9234420  75.5907910  41.6881950  52.6242680
  74.5598660  38.8749210  53.5498960  74.8624560  38.8816640  52.6418110
  75.2993250  38.5247070  54.0466620  77.7783590  37.8183830  54.5355160
  77.4305590  37.1407820  53.9557610  77.9796360  37.3573340  55.3498550
  79.9432630  52.8064580  56.1541760  80.8383420  53.1449550  56.1760520
  79.9750260  52.0843990  55.5266040  73.5828790  48.1791630  54.3828760
  74.0203660  48.7221300  55.0386340  74.0676520  47.3538580  54.3925100
  70.7974590  50.9680660  61.8349020  71.1277600  50.1001720  61.6027660
  71.2265590  51.1739180  62.6653980  75.3936510  49.2989670  59.4950990
  75.0932050  49.1754640  60.3954900  75.2874000  48.4398260  59.0866720
  71.2864800  51.8351250  64.5730650  70.8495790  52.0152050  65.4054800
  71.8542480  52.5925870  64.4312370  71.1189230  44.3471480  60.9319530
  70.4638070  44.0783120  60.2879230  71.9567180  44.2375960  60.4821510
  72.1565160  44.7324050  65.4722870  72.5238200  44.6451450  66.3518890
  71.5875980  43.9690600  65.3729730  70.3327310  41.5570410  56.8744860
  69.4291390  41.8200610  56.6996520  70.8167930  41.8281580  56.0944820
  72.8754520  40.6135950  54.7839240  73.5846220  40.1919170  54.2986520
  72.1594460  40.6811180  54.1522590  72.2120870  35.9181470  63.7264510
  72.8597060  35.3678850  63.2859670  72.6322710  36.1724620  64.5480320
  71.9652870  36.0737140  66.4689830  71.6167690  36.5300960  67.2348010
  71.6340570  35.1794270  66.5512260  77.2723270  50.8016330  66.2352740
  77.0314630  51.0690890  65.3483260  78.2125910  50.9722060  66.2903600
  73.0417500  49.5577370  66.7048840  72.3151560  48.9382660  66.6374790
  73.1026650  49.9517980  65.8346920  76.6462600  51.7722370  63.4898250
  77.1627620  51.1609730  62.9646510  77.2959980  52.2751150  63.9809260
  79.3858100  52.6630860  64.3167230  79.6735910  52.4085160  63.4400240
  79.8981320  52.1108220  64.9072800  80.6035110  36.4021060  64.8963740
  79.8206900  36.8766560  65.1760500  80.3098040  35.4975890  64.7876920
  71.3247500  52.8751760  59.9145600  71.1569540  52.2422440  60.6127490
  70.4582010  53.0811160  59.5639790  71.9475520  36.7068540  57.4177460
  72.7054880  36.8197420  56.8441490  71.4852690  37.5437740  57.3720890
  78.4889330  38.8207810  60.4079770  77.6763840  38.4464700  60.0675650
  78.9930970  38.0652890  60.7100960  72.9310200  51.5684990  57.3595740
  72.4057820  51.9493020  56.6557700  72.8554780  52.1935760  58.0805450
  74.3200670  37.2332590  55.9579430  74.8493430  36.4462390  55.8287380
  74.9528990  37.9123780  56.1914960  76.5138510  36.9707730  59.0124820
  75.8841250  36.2695040  59.1794950  75.9743650  37.7311860  58.7957980
  75.5303170  53.5167370  56.2344990  76.2621990  53.2326650  55.6868880
  75.7896840  53.2780650  57.1244370  74.6917960  49.6332100  56.2391320
  74.0626840  50.1017200  56.7877150  74.8065790  48.7881320  56.6737510
  80.2785720  45.4616780  44.2701790  79.5027820  44.9817220  44.5600360
  80.9298650  44.7822430  44.0957950  74.2951550  45.7736590  45.1477550
  73.4636430  45.5185300  45.5474060  74.9032530  45.8447360  45.8835470
  74.2752810  49.8076680  45.3435570  74.5780850  48.9174420  45.1645790
  75.0196400  50.3646900  45.1157820  72.7043500  40.7338480  38.9319940
  71.8160200  41.0754450  38.8299820  72.9884690  40.5338800  38.0400770
  70.6676510  43.3344130  44.8159640  71.2392620  42.5666330  44.8163280
  70.6678050  43.6332890  43.9066250  80.5256460  52.1534980  42.6704910
  79.9067900  52.6092480  42.0999350  81.3808240  52.3086440  42.2694610
  79.7194710  48.1373970  44.2771950  79.6502990  47.1963910  44.1161080
  80.4814570  48.2275380  44.8494520  71.9101380  38.7428490  46.6028570
  71.7304220  37.8454240  46.8831330  71.5081460  39.2900360  47.2775520
  80.7499880  40.9444350  44.5040880  81.1264700  40.0716230  44.3914550
  80.6519390  41.2803050  43.6131320  74.8804890  39.3169980  39.9658320
  74.9871640  40.2173710  40.2727080  73.9697250  39.2687950  39.6752970
  72.5288050  41.2388990  45.2110910  73.2098160  41.5027360  45.8298310
  72.2136100  40.3989860  45.5448920  76.7212620  42.2856350  44.2983500
  77.2290840  42.7837320  44.9388520  77.2525860  41.5091550  44.1222860
  75.0048720  36.9254910  48.5646920  75.0067160  37.4427300  47.7592820
  74.1753030  36.4485090  48.5416850  81.3919810  47.0374220  40.0636820
  80.7737080  47.5023670  39.4999540  81.9043060  47.7301700  40.4806330
  76.2551570  46.5650090  46.7420420  75.9220950  47.1919010  47.3841490
  76.4318250  47.0911970  45.9622090  74.6864050  38.6364870  46.5717370
  75.0280860  39.4806920  46.2771240  73.7479860  38.7848610  46.6882710
  75.4670670  48.5330890  48.5569600  76.0844670  49.2081970  48.2754050
  74.6063790  48.9418870  48.4657100  70.7603010  47.7230750  37.4376450
  70.3830990  48.2117850  36.7061350  71.0176080  48.3956030  38.0682980
  78.3691940  36.1247140  42.8961960  78.6766920  35.5694030  42.1797460
  77.4392640  36.2591600  42.7134950  80.7572700  44.1895970  39.6322080
  79.8301980  44.1233350  39.8610550  80.9097520  45.1276100  39.5177320
  80.7441780  40.4612970  36.6289240  79.8045450  40.6226930  36.7141700
  81.0625040  41.1798650  36.0825230  76.3629340  44.7160710  42.4141810
  75.9586340  44.0037960  41.9187710  76.4492460  44.3713950  43.3029850
  76.8311040  48.4028270  44.5781020  76.5339330  47.7973740  43.8988800
  77.7810860  48.4405580  44.4670380  75.0757960  41.4903920  46.1940850
  75.6272550  41.5999260  45.4194100  75.5901470  41.8641520  46.9096080
  75.9229470  48.1409960  51.2288820  75.0258000  48.3649930  51.4762220
  75.9482340  48.2644900  50.2800220  74.7500690  45.0123280  49.8046190
  74.6108460  45.8846080  50.1733590  73.8682050  44.6696090  49.6594130
  81.0730070  49.9299150  41.1111320  81.5125980  50.6723480  40.6966710
  81.0116960  50.1725720  42.0350280  76.5481040  50.9544980  52.0131340
  76.5196470  51.3587930  51.1459770  76.3846010  50.0255340  51.8502940
  73.0633970  43.6105690  39.9148460  72.9431570  44.3367780  39.3029730
  72.7534860  42.8408600  39.4376370  70.7019340  46.7820830  45.7217100
  70.7799760  46.9169600  44.7772820  71.3161020  46.0736720  45.9145220
  71.9466970  48.4821020  42.1323280  71.5395050  48.6235610  41.2776880
  72.8379980  48.1981180  41.9294490  76.2188630  52.6966800  40.2445950
  76.0431110  51.7802340  40.0313750  75.3644370  53.0554090  40.4843750
  70.7578860  47.8235000  48.2611560  70.9209900  47.3540360  47.4430930
  71.2231310  47.3158560  48.9260400  75.5297630  36.9540760  43.2972130
  75.0865780  37.7350300  42.9656650  76.0882620  37.2770650  44.0043070
  79.8167440  39.8209280  48.9007450  79.3546810  40.0292300  49.7127390
  79.4145550  39.0068630  48.5978120  78.6456450  36.5751460  38.1777960
  78.0210630  36.5711330  38.9031270  78.5586570  35.7082420  37.7813930
  77.5673530  37.4988090  45.1561730  77.8645860  38.4050920  45.0753750
  78.1159090  37.0106870  44.5421300  75.3211850  42.0774330  41.0253380
  75.0952770  41.8611500  41.9300000  74.5404380  42.5102790  40.6799350
  77.7611060  42.9759910  51.6913650  77.6654660  42.0354640  51.5414050
  78.6043040  43.1974980  51.2961720  81.1574480  40.7201240  41.6547310
  81.5504050  41.0373440  40.8416000  81.5191330  39.8413120  41.7691830
  72.8921600  39.3873580  49.8447430  72.4984990  40.2348790  50.0520210
  72.2040000  38.7499950  50.0356070  79.4666650  39.4708550  52.9144170
  78.7764970  39.2780750  53.5490260  80.2098950  39.7543190  53.4468470
  70.1938650  37.3102040  43.8777510  69.9051700  37.8804900  44.5902490
  70.9384410  36.8306490  44.2408740  70.3808880  41.2522160  35.0880230
  70.2983550  42.1952920  35.2295220  70.0291940  41.1097070  34.2092580
  81.7429620  43.3106990  45.7498090  81.0110740  43.8193800  46.0988190
  81.3453960  42.4936970  45.4486870  78.1807010  39.9861190  44.1550580
  78.1843070  39.5451140  43.3055120  79.0758130  40.3078520  44.2622400
  74.0309390  39.8687680  43.1144790  73.6909440  40.3462910  43.8711840
  73.2686710  39.4152800  42.7545890  78.2427160  40.9873270  37.1457340
  78.3639980  40.9459750  38.0943160  77.8575670  41.8497420  36.9904070
  77.2548660  43.2974410  36.5440640  76.6865560  42.8492660  35.9176550
  77.9637660  43.6567190  36.0105790  72.3317840  47.1986430  50.4207370
  71.9472630  46.5580100  51.0190330  72.6430030  47.9022550  50.9902100
  78.4814980  44.0462970  45.9015990  78.8485110  43.5721540  46.6477330
  78.2920040  44.9204540  46.2424330  71.3455470  38.7906660  42.0309460
  71.0602390  38.4262330  42.8688080  71.2834330  38.0587120  41.4172600
  76.2714350  43.0871610  48.2200200  75.9671420  43.9663590  48.4450560
  77.2260810  43.1471400  48.2557640  74.7996140  47.2932600  38.8167050
  74.0258400  46.7530220  38.6565770  75.5290770  46.7739210  38.4784810
  81.0194060  37.6835920  38.7522830  80.2058670  37.1849090  38.6768140
  80.8256010  38.5234170  38.3359180  80.9402920  46.3607020  50.4962440
  80.8740230  45.4402690  50.2420030  80.3108060  46.4582460  51.2107080
  74.8433540  46.9612980  42.4545860  75.3612210  46.1581240  42.4002750
  74.3917560  46.8992120  43.2962690  79.7303040  48.2279260  37.7273160
  80.0718740  48.9721490  37.2316480  78.9015750  48.5410380  38.0897990
  72.3278080  43.9274350  49.3671560  71.9693020  44.5928200  49.9544900
  72.0332640  43.0957900  49.7384180  75.5291200  44.3858590  52.2511110
  75.2291340  44.5315770  51.3538930  76.3002440  43.8263880  52.1584500
  80.8719650  49.1827590  50.2466240  80.8864190  48.2508550  50.0285150
  80.1644750  49.2687350  50.8856010  78.6993730  48.3092790  40.4989080
  79.3864860  48.8562000  40.8796670  77.9126150  48.8533520  40.5338690
  70.8386130  43.9265610  35.9906160  71.7080980  44.2090410  36.2742080
  70.3476450  44.7401480  35.8754970  78.0020940  45.3138820  40.1114440
  78.4583720  46.1244070  40.3374630  77.6509150  44.9961960  40.9432930
  80.3053550  50.8245160  47.3406740  80.9495770  51.0304540  48.0180160
  80.6682990  50.0633560  46.8877590  73.9032720  35.6576470  40.5836960
  73.7747350  35.6494370  41.5321880  73.0794740  35.9959560  40.2327970
  71.2057380  53.1392990  36.5567790  71.5655020  53.7382330  35.9025060
  71.0649720  53.6852880  37.3302820  71.1899240  51.4047850  51.0310190
  71.2990360  50.4642590  50.8905580  70.5379800  51.6702600  50.3823920
  79.1811830  49.6763740  52.4308310  78.8608700  48.9572980  52.9754000
  78.5070190  50.3518810  52.5044370  77.2226000  50.5224190  37.3741460
  77.2136100  51.2553880  36.7585970  76.3024360  50.2755770  37.4668420
  72.8232640  45.7439080  38.1188220  72.2160590  46.4837980  38.1283520
  73.2981990  45.8338440  37.2926420  80.2085600  50.5852430  36.0366650
  80.3097580  50.3816420  35.1068630  79.3087340  50.3310710  36.2414430
  77.7311490  41.1432790  40.0190550  77.0227640  41.6119130  40.4604160
  78.0155970  40.4854800  40.6535740  79.3567420  42.5629490  48.0183080
  79.8552670  43.0375310  48.6834930  79.4990370  41.6393010  48.2253110
  78.8503710  53.1038750  40.7314320  79.1045210  53.0660140  39.8093690
  77.9016190  52.9772080  40.7242570  75.9346510  39.4517870  37.3941260
  76.7837040  39.8888020  37.3281450  75.5677780  39.7638130  38.2213320
  74.8337930  45.7050230  35.8676790  75.6001200  45.5931590  36.4302220
  74.9112620  45.0088200  35.2153560  73.5284690  43.1375300  36.5509680
  73.6088280  42.1902810  36.6627080  74.4204440  43.4682180  36.6570340
  74.3299400  53.2870690  43.6544220  75.0661880  52.7386150  43.9252790
  74.7140320  54.1526700  43.5150210  71.2144880  49.3544260  39.5285730
  70.2884660  49.5965400  39.5191140  71.6801310  50.1818520  39.4070480
  73.3357680  52.4716760  52.8429800  74.1370410  52.7928810  53.2565200
  72.8209500  52.1112340  53.5649710  77.4401710  52.4601000  35.4769790
  78.2330320  52.7489830  35.0251580  76.9206060  52.0293170  34.7982270
  71.0555490  44.9590220  51.7865850  71.5594510  44.3797500  52.3582080
  70.3162910  45.2430450  52.3242220  77.9579110  47.6804410  35.3412140
  77.8529750  47.0656760  36.0673520  77.7903330  47.1570300  34.5575150
  78.1093430  46.3661210  51.3201370  77.3439100  46.9346210  51.2356040
  78.2909390  46.0737420  50.4269600  81.1981840  46.7424440  35.9454130
  80.6491940  47.1893740  36.5896870  81.8201100  46.2373690  36.4691800
  73.0878570  43.1019810  52.6815920  73.1283910  42.8033680  53.5901150
  73.9424070  43.5027420  52.5223440  76.8656960  45.7015360  37.8419430
  77.2873380  45.5355230  38.6850820  76.9907800  44.8915590  37.3474570
  75.0284380  41.6811910  50.6490410  74.4980840  41.1902860  50.0213750
  75.6972450  42.1096110  50.1148340  79.3784600  44.7252970  35.0896530
  79.8990260  44.0101990  34.7237680  80.0253000  45.3638840  35.3897040
  75.5156680  38.6474280  50.7287700  75.4213550  38.0295030  50.0038570
  74.9354070  39.3740570  50.5017610  78.2818120  37.2047520  47.7615090
  77.8335420  37.2271780  46.9160640  77.6483320  36.8066540  48.3585390
  78.6877670  46.1001850  48.3827530  79.1065780  46.9434580  48.2103770
  77.7686300  46.2373890  48.1534310  81.0241570  43.8318030  49.7665370
  81.1437780  43.2359170  50.5060210  81.8835570  43.8687720  49.3466670
  75.7615860  41.7748590  34.7877590  75.5604920  40.9115950  35.1490930
  75.5907910  41.6881950  33.8499190  76.5385090  52.4054860  49.4985260
  76.0006180  53.1300920  49.1793960  76.7919050  51.9285200  48.7082600
  77.7910340  40.3739380  51.0241190  78.3810030  40.0655230  51.7119010
  76.9730580  39.9019130  51.1801090  74.5598660  38.8749210  34.7755470
  74.8624560  38.8816640  33.8674620  75.2993250  38.5247070  35.2723130
  79.3947300  53.6406070  49.7571910  79.3206000  54.5441210  50.0644280
  78.4926140  53.3217970  49.7293980  77.7783590  37.8183830  35.7611670
  77.4305590  37.1407820  35.1814120  77.9796360  37.3573340  36.5755060
  79.9432630  52.8064580  37.3798270  80.8383420  53.1449550  37.4017030
  79.9750260  52.0843990  36.7522550  73.5828790  48.1791630  35.6085270
  74.0203660  48.7221300  36.2642850  74.0676520  47.3538580  35.6181610
  70.7974590  50.9680660  43.0605530  71.1277600  50.1001720  42.8284170
  71.2265590  51.1739180  43.8910490  75.3936510  49.2989670  40.7207500
  75.0932050  49.1754640  41.6211410  75.2874000  48.4398260  40.3123230
  71.2864800  51.8351250  45.7987160  70.8495790  52.0152050  46.6311310
  71.8542480  52.5925870  45.6568880  71.1189230  44.3471480  42.1576040
  70.4638070  44.0783120  41.5135740  71.9567180  44.2375960  41.7078020
  72.1565160  44.7324050  46.6979380  72.5238200  44.6451450  47.5775400
  71.5875980  43.9690600  46.5986240  71.7081160  41.6433140  50.6037800
  70.8137210  41.6099900  50.9431510  72.2478710  41.8419930  51.3689050
  70.3327310  41.5570410  38.1001370  69.4291390  41.8200610  37.9253030
  70.8167930  41.8281580  37.3201330  72.8754520  40.6135950  36.0095750
  73.5846220  40.1919170  35.5243030  72.1594460  40.6811180  35.3779100
  72.5228680  36.6675280  35.0498400  73.2456810  37.2084220  35.3679620
  72.7953200  36.3938700  34.1739940  72.2120870  35.9181470  44.9521020
  72.8597060  35.3678850  44.5116180  72.6322710  36.1724620  45.7736830
  73.5717240  49.2456740  51.8599530  73.5286870  48.8749650  52.7413990
  73.7028250  50.1834310  52.0001350  77.2723270  50.8016330  47.4609250
  77.0314630  51.0690890  46.5739770  78.2125910  50.9722060  47.5160110
  79.4777690  37.2649020  51.2165760  79.4166580  37.8570850  51.9661170
  80.4178070  37.1574980  51.0716020  73.4105270  52.1918990  48.9797310
  72.8165590  52.0603690  49.7187350  73.4029110  51.3557130  48.5139410
  73.0417500  49.5577370  47.9305350  72.3151560  48.9382660  47.8631300
  73.1026650  49.9517980  47.0603430  76.6462600  51.7722370  44.7154760
  77.1627620  51.1609730  44.1903020  77.2959980  52.2751150  45.2065770
  79.3858100  52.6630860  45.5423740  79.6735910  52.4085160  44.6656750
  79.8981320  52.1108220  46.1329310  80.6035110  36.4021060  46.1220250
  79.8206900  36.8766560  46.4017010  80.3098040  35.4975890  46.0133430
  71.3247500  52.8751760  41.1402110  71.1569540  52.2422440  41.8384000
  70.4582010  53.0811160  40.7896300  71.9475520  36.7068540  38.6433970
  72.7054880  36.8197420  38.0698000  71.4852690  37.5437740  38.5977400
  78.4889330  38.8207810  41.6336280  77.6763840  38.4464700  41.2932160
  78.9930970  38.0652890  41.9357470  72.9310200  51.5684990  38.5852250
  72.4057820  51.9493020  37.8814210  72.8554780  52.1935760  39.3061960
  74.3200670  37.2332590  37.1835940  74.8493430  36.4462390  37.0543890
  74.9528990  37.9123780  37.4171470  76.5138510  36.9707730  40.2381330
  75.8841250  36.2695040  40.4051460  75.9743650  37.7311860  40.0214490
  79.4530460  53.5846960  52.9091940  80.3797770  53.3491230  52.9527900
  79.4380890  54.4118960  52.4277970  76.6394070  36.2491710  52.6733820
  76.3578340  36.7525310  51.9094640  77.0213770  35.4513460  52.3075950
  75.5303170  53.5167370  37.4601500  76.2621990  53.2326650  36.9125390
  75.7896840  53.2780650  38.3500880  74.6917960  49.6332100  37.4647830
  74.0626840  50.1017200  38.0133660  74.8065790  48.7881320  37.8994020
  80.2785720  45.4616780  25.4958300  79.5027820  44.9817220  25.7856870
  80.9298650  44.7822430  25.3214460  74.2951550  45.7736590  26.3734060
  73.4636430  45.5185300  26.7730570  74.9032530  45.8447360  27.1091980
  74.2752810  49.8076680  26.5692080  74.5780850  48.9174420  26.3902300
  75.0196400  50.3646900  26.3414330  72.7043500  40.7338480  20.1576450
  71.8160200  41.0754450  20.0556330  72.9884690  40.5338800  19.2657280
  70.6676510  43.3344130  26.0416150  71.2392620  42.5666330  26.0419790
  70.6678050  43.6332890  25.1322760  80.5256460  52.1534980  23.8961420
  79.9067900  52.6092480  23.3255860  81.3808240  52.3086440  23.4951120
  79.7194710  48.1373970  25.5028460  79.6502990  47.1963910  25.3417590
  80.4814570  48.2275380  26.0751030  71.9101380  38.7428490  27.8285080
  71.7304220  37.8454240  28.1087840  71.5081460  39.2900360  28.5032030
  80.7499880  40.9444350  25.7297390  81.1264700  40.0716230  25.6171060
  80.6519390  41.2803050  24.8387830  74.8804890  39.3169980  21.1914830
  74.9871640  40.2173710  21.4983590  73.9697250  39.2687950  20.9009480
  72.5288050  41.2388990  26.4367420  73.2098160  41.5027360  27.0554820
  72.2136100  40.3989860  26.7705430  76.7212620  42.2856350  25.5240010
  77.2290840  42.7837320  26.1645030  77.2525860  41.5091550  25.3479370
  75.0048720  36.9254910  29.7903430  75.0067160  37.4427300  28.9849330
  74.1753030  36.4485090  29.7673360  81.3919810  47.0374220  21.2893330
  80.7737080  47.5023670  20.7256050  81.9043060  47.7301700  21.7062840
  76.2551570  46.5650090  27.9676930  75.9220950  47.1919010  28.6098000
  76.4318250  47.0911970  27.1878600  74.6864050  38.6364870  27.7973880
  75.0280860  39.4806920  27.5027750  73.7479860  38.7848610  27.9139220
  75.4670670  48.5330890  29.7826110  76.0844670  49.2081970  29.5010560
  74.6063790  48.9418870  29.6913610  70.7603010  47.7230750  18.6632960
  70.3830990  48.2117850  17.9317860  71.0176080  48.3956030  19.2939490
  78.3691940  36.1247140  24.1218470  78.6766920  35.5694030  23.4053970
  77.4392640  36.2591600  23.9391460  80.7572700  44.1895970  20.8578590
  79.8301980  44.1233350  21.0867060  80.9097520  45.1276100  20.7433830
  80.7441780  40.4612970  17.8545750  79.8045450  40.6226930  17.9398210
  81.0625040  41.1798650  17.3081740  76.3629340  44.7160710  23.6398320
  75.9586340  44.0037960  23.1444220  76.4492460  44.3713950  24.5286360
  76.8311040  48.4028270  25.8037530  76.5339330  47.7973740  25.1245310
  77.7810860  48.4405580  25.6926890  75.0757960  41.4903920  27.4197360
  75.6272550  41.5999260  26.6450610  75.5901470  41.8641520  28.1352590
  75.9229470  48.1409960  32.4545330  75.0258000  48.3649930  32.7018730
  75.9482340  48.2644900  31.5056730  74.7500690  45.0123280  31.0302700
  74.6108460  45.8846080  31.3990100  73.8682050  44.6696090  30.8850640
  81.0730070  49.9299150  22.3367830  81.5125980  50.6723480  21.9223220
  81.0116960  50.1725720  23.2606790  76.5481040  50.9544980  33.2387850
  76.5196470  51.3587930  32.3716280  76.3846010  50.0255340  33.0759450
  73.0633970  43.6105690  21.1404970  72.9431570  44.3367780  20.5286240
  72.7534860  42.8408600  20.6632880  70.7019340  46.7820830  26.9473610
  70.7799760  46.9169600  26.0029330  71.3161020  46.0736720  27.1401730
  71.9466970  48.4821020  23.3579790  71.5395050  48.6235610  22.5033390
  72.8379980  48.1981180  23.1551000  76.2188630  52.6966800  21.4702460
  76.0431110  51.7802340  21.2570260  75.3644370  53.0554090  21.7100260
  70.7578860  47.8235000  29.4868070  70.9209900  47.3540360  28.6687440
  71.2231310  47.3158560  30.1516910  75.5297630  36.9540760  24.5228640
  75.0865780  37.7350300  24.1913160  76.0882620  37.2770650  25.2299580
  79.8167440  39.8209280  30.1263960  79.3546810  40.0292300  30.9383900
  79.4145550  39.0068630  29.8234630  78.6456450  36.5751460  19.4034470
  78.0210630  36.5711330  20.1287780  78.5586570  35.7082420  19.0070440
  77.5673530  37.4988090  26.3818240  77.8645860  38.4050920  26.3010260
  78.1159090  37.0106870  25.7677810  75.3211850  42.0774330  22.2509890
  75.0952770  41.8611500  23.1556510  74.5404380  42.5102790  21.9055860
  77.7611060  42.9759910  32.9170160  77.6654660  42.0354640  32.7670560
  78.6043040  43.1974980  32.5218230  81.1574480  40.7201240  22.8803820
  81.5504050  41.0373440  22.0672510  81.5191330  39.8413120  22.9948340
  72.8921600  39.3873580  31.0703940  72.4984990  40.2348790  31.2776720
  72.2040000  38.7499950  31.2612580  79.4666650  39.4708550  34.1400680
  78.7764970  39.2780750  34.7746770  80.2098950  39.7543190  34.6724980
  70.1938650  37.3102040  25.1034020  69.9051700  37.8804900  25.8159000
  70.9384410  36.8306490  25.4665250  70.3808880  41.2522160  16.3136740
  70.2983550  42.1952920  16.4551730  70.0291940  41.1097070  15.4349090
  81.7429620  43.3106990  26.9754600  81.0110740  43.8193800  27.3244700
  81.3453960  42.4936970  26.6743380  78.1807010  39.9861190  25.3807090
  78.1843070  39.5451140  24.5311630  79.0758130  40.3078520  25.4878910
  74.0309390  39.8687680  24.3401300  73.6909440  40.3462910  25.0968350
  73.2686710  39.4152800  23.9802400  78.2427160  40.9873270  18.3713850
  78.3639980  40.9459750  19.3199670  77.8575670  41.8497420  18.2160580
  77.2548660  43.2974410  17.7697150  76.6865560  42.8492660  17.1433060
  77.9637660  43.6567190  17.2362300  72.3317840  47.1986430  31.6463880
  71.9472630  46.5580100  32.2446840  72.6430030  47.9022550  32.2158610
  78.4814980  44.0462970  27.1272500  78.8485110  43.5721540  27.8733840
  78.2920040  44.9204540  27.4680840  71.3455470  38.7906660  23.2565970
  71.0602390  38.4262330  24.0944590  71.2834330  38.0587120  22.6429110
  76.2714350  43.0871610  29.4456710  75.9671420  43.9663590  29.6707070
  77.2260810  43.1471400  29.4814150  74.7996140  47.2932600  20.0423560
  74.0258400  46.7530220  19.8822280  75.5290770  46.7739210  19.7041320
  81.0194060  37.6835920  19.9779340  80.2058670  37.1849090  19.9024650
  80.8256010  38.5234170  19.5615690  80.9402920  46.3607020  31.7218950
  80.8740230  45.4402690  31.4676540  80.3108060  46.4582460  32.4363590
  74.8433540  46.9612980  23.6802370  75.3612210  46.1581240  23.6259260
  74.3917560  46.8992120  24.5219200  79.7303040  48.2279260  18.9529670
  80.0718740  48.9721490  18.4572990  78.9015750  48.5410380  19.3154500
  72.3278080  43.9274350  30.5928070  71.9693020  44.5928200  31.1801410
  72.0332640  43.0957900  30.9640690  75.5291200  44.3858590  33.4767620
  75.2291340  44.5315770  32.5795440  76.3002440  43.8263880  33.3841010
  80.8719650  49.1827590  31.4722750  80.8864190  48.2508550  31.2541660
  80.1644750  49.2687350  32.1112520  78.6993730  48.3092790  21.7245590
  79.3864860  48.8562000  22.1053180  77.9126150  48.8533520  21.7595200
  70.8386130  43.9265610  17.2162670  71.7080980  44.2090410  17.4998590
  70.3476450  44.7401480  17.1011480  78.0020940  45.3138820  21.3370950
  78.4583720  46.1244070  21.5631140  77.6509150  44.9961960  22.1689440
  80.3053550  50.8245160  28.5663250  80.9495770  51.0304540  29.2436670
  80.6682990  50.0633560  28.1134100  73.9032720  35.6576470  21.8093470
  73.7747350  35.6494370  22.7578390  73.0794740  35.9959560  21.4584480
  71.2057380  53.1392990  17.7824300  71.5655020  53.7382330  17.1281570
  71.0649720  53.6852880  18.5559330  70.9026650  37.4167590  31.2700170
  70.1885170  37.6164510  31.8752780  71.3221690  36.6407160  31.6414970
  71.1899240  51.4047850  32.2566700  71.2990360  50.4642590  32.1162090
  70.5379800  51.6702600  31.6080430  79.1811830  49.6763740  33.6564820
  78.8608700  48.9572980  34.2010510  78.5070190  50.3518810  33.7300880
  77.2226000  50.5224190  18.5997970  77.2136100  51.2553880  17.9842480
  76.3024360  50.2755770  18.6924930  72.8232640  45.7439080  19.3444730
  72.2160590  46.4837980  19.3540030  73.2981990  45.8338440  18.5182930
  80.2085600  50.5852430  17.2623160  80.3097580  50.3816420  16.3325140
  79.3087340  50.3310710  17.4670940  77.7311490  41.1432790  21.2447060
  77.0227640  41.6119130  21.6860670  78.0155970  40.4854800  21.8792250
  79.3567420  42.5629490  29.2439590  79.8552670  43.0375310  29.9091440
  79.4990370  41.6393010  29.4509620  78.8503710  53.1038750  21.9570830
  79.1045210  53.0660140  21.0350200  77.9016190  52.9772080  21.9499080
  75.9346510  39.4517870  18.6197770  76.7837040  39.8888020  18.5537960
  75.5677780  39.7638130  19.4469830  74.8337930  45.7050230  17.0933300
  75.6001200  45.5931590  17.6558730  74.9112620  45.0088200  16.4410070
  73.5284690  43.1375300  17.7766190  73.6088280  42.1902810  17.8883590
  74.4204440  43.4682180  17.8826850  74.3299400  53.2870690  24.8800730
  75.0661880  52.7386150  25.1509300  74.7140320  54.1526700  24.7406720
  71.2144880  49.3544260  20.7542240  70.2884660  49.5965400  20.7447650
  71.6801310  50.1818520  20.6326990  73.3357680  52.4716760  34.0686310
  74.1370410  52.7928810  34.4821710  72.8209500  52.1112340  34.7906220
  77.4401710  52.4601000  16.7026300  78.2330320  52.7489830  16.2508090
  76.9206060  52.0293170  16.0238780  71.0555490  44.9590220  33.0122360
  71.5594510  44.3797500  33.5838590  70.3162910  45.2430450  33.5498730
  77.9579110  47.6804410  16.5668650  77.8529750  47.0656760  17.2930030
  77.7903330  47.1570300  15.7831660  78.1093430  46.3661210  32.5457880
  77.3439100  46.9346210  32.4612550  78.2909390  46.0737420  31.6526110
  81.1981840  46.7424440  17.1710640  80.6491940  47.1893740  17.8153380
  81.8201100  46.2373690  17.6948310  73.0878570  43.1019810  33.9072430
  73.1283910  42.8033680  34.8157660  73.9424070  43.5027420  33.7479950
  76.8656960  45.7015360  19.0675940  77.2873380  45.5355230  19.9107330
  76.9907800  44.8915590  18.5731080  75.0284380  41.6811910  31.8746920
  74.4980840  41.1902860  31.2470260  75.6972450  42.1096110  31.3404850
  79.3784600  44.7252970  16.3153040  79.8990260  44.0101990  15.9494190
  80.0253000  45.3638840  16.6153550  75.5156680  38.6474280  31.9544210
  75.4213550  38.0295030  31.2295080  74.9354070  39.3740570  31.7274120
  78.2818120  37.2047520  28.9871600  77.8335420  37.2271780  28.1417150
  77.6483320  36.8066540  29.5841900  78.6877670  46.1001850  29.6084040
  79.1065780  46.9434580  29.4360280  77.7686300  46.2373890  29.3790820
  81.0241570  43.8318030  30.9921880  81.1437780  43.2359170  31.7316720
  81.8835570  43.8687720  30.5723180  75.7615860  41.7748590  16.0134100
  75.5604920  40.9115950  16.3747440  75.5907910  41.6881950  15.0755700
  76.5385090  52.4054860  30.7241770  76.0006180  53.1300920  30.4050470
  76.7919050  51.9285200  29.9339110  77.7910340  40.3739380  32.2497700
  78.3810030  40.0655230  32.9375520  76.9730580  39.9019130  32.4057600
  74.5598660  38.8749210  16.0011980  74.8624560  38.8816640  15.0931130
  75.2993250  38.5247070  16.4979640  79.3947300  53.6406070  30.9828420
  79.3206000  54.5441210  31.2900790  78.4926140  53.3217970  30.9550490
  77.7783590  37.8183830  16.9868180  77.4305590  37.1407820  16.4070630
  77.9796360  37.3573340  17.8011570  79.9432630  52.8064580  18.6054780
  80.8383420  53.1449550  18.6273540  79.9750260  52.0843990  17.9779060
  73.5828790  48.1791630  16.8341780  74.0203660  48.7221300  17.4899360
  74.0676520  47.3538580  16.8438120  70.7974590  50.9680660  24.2862040
  71.1277600  50.1001720  24.0540680  71.2265590  51.1739180  25.1167000
  75.3936510  49.2989670  21.9464010  75.0932050  49.1754640  22.8467920
  75.2874000  48.4398260  21.5379740  71.2864800  51.8351250  27.0243670
  70.8495790  52.0152050  27.8567820  71.8542480  52.5925870  26.8825390
  71.1189230  44.3471480  23.3832550  70.4638070  44.0783120  22.7392250
  71.9567180  44.2375960  22.9334530  72.1565160  44.7324050  27.9235890
  72.5238200  44.6451450  28.8031910  71.5875980  43.9690600  27.8242750
  71.7081160  41.6433140  31.8294310  70.8137210  41.6099900  32.1688020
  72.2478710  41.8419930  32.5945560  70.3327310  41.5570410  19.3257880
  69.4291390  41.8200610  19.1509540  70.8167930  41.8281580  18.5457840
  72.8754520  40.6135950  17.2352260  73.5846220  40.1919170  16.7499540
  72.1594460  40.6811180  16.6035610  72.5228680  36.6675280  16.2754910
  73.2456810  37.2084220  16.5936130  72.7953200  36.3938700  15.3996450
  72.2120870  35.9181470  26.1777530  72.8597060  35.3678850  25.7372690
  72.6322710  36.1724620  26.9993340  71.9652870  36.0737140  28.9202850
  71.6167690  36.5300960  29.6861030  71.6340570  35.1794270  29.0025280
  73.5717240  49.2456740  33.0856040  73.5286870  48.8749650  33.9670500
  73.7028250  50.1834310  33.2257860  77.2723270  50.8016330  28.6865760
  77.0314630  51.0690890  27.7996280  78.2125910  50.9722060  28.7416620
  79.4777690  37.2649020  32.4422270  79.4166580  37.8570850  33.1917680
  80.4178070  37.1574980  32.2972530  72.6373510  35.6013340  32.1953620
  73.1856500  35.4201390  31.4319730  72.7028820  34.8107450  32.7309930
  73.4105270  52.1918990  30.2053820  72.8165590  52.0603690  30.9443860
  73.4029110  51.3557130  29.7395920  73.0417500  49.5577370  29.1561860
  72.3151560  48.9382660  29.0887810  73.1026650  49.9517980  28.2859940
  76.6462600  51.7722370  25.9411270  77.1627620  51.1609730  25.4159530
  77.2959980  52.2751150  26.4322280  79.3858100  52.6630860  26.7680250
  79.6735910  52.4085160  25.8913260  79.8981320  52.1108220  27.3585820
  80.6035110  36.4021060  27.3476760  79.8206900  36.8766560  27.6273520
  80.3098040  35.4975890  27.2389940  71.3247500  52.8751760  22.3658620
  71.1569540  52.2422440  23.0640510  70.4582010  53.0811160  22.0152810
  71.9475520  36.7068540  19.8690480  72.7054880  36.8197420  19.2954510
  71.4852690  37.5437740  19.8233910  78.4889330  38.8207810  22.8592790
  77.6763840  38.4464700  22.5188670  78.9930970  38.0652890  23.1613980
  72.9310200  51.5684990  19.8108760  72.4057820  51.9493020  19.1070720
  72.8554780  52.1935760  20.5318470  74.3200670  37.2332590  18.4092450
  74.8493430  36.4462390  18.2800400  74.9528990  37.9123780  18.6427980
  76.5138510  36.9707730  21.4637840  75.8841250  36.2695040  21.6307970
  75.9743650  37.7311860  21.2471000  79.4530460  53.5846960  34.1348450
  80.3797770  53.3491230  34.1784410  79.4380890  54.4118960  33.6534480
  76.6394070  36.2491710  33.8990330  76.3578340  36.7525310  33.1351150
  77.0213770  35.4513460  33.5332460  75.5303170  53.5167370  18.6858010
  76.2621990  53.2326650  18.1381900  75.7896840  53.2780650  19.5757390
  74.6917960  49.6332100  18.6904340  74.0626840  50.1017200  19.2390170
  74.8065790  48.7881320  19.1250530  80.2785720  45.4616780   6.7214810
  79.5027820  44.9817220   7.0113380  80.9298650  44.7822430   6.5470970
  74.2951550  45.7736590   7.5990570  73.4636430  45.5185300   7.9987080
  74.9032530  45.8447360   8.3348490  74.2752810  49.8076680   7.7948590
  74.5780850  48.9174420   7.6158810  75.0196400  50.3646900   7.5670840
  70.6676510  43.3344130   7.2672660  71.2392620  42.5666330   7.2676300
  70.6678050  43.6332890   6.3579270  80.5256460  52.1534980   5.1217930
  79.9067900  52.6092480   4.5512370  81.3808240  52.3086440   4.7207630
  79.7194710  48.1373970   6.7284970  79.6502990  47.1963910   6.5674100
  80.4814570  48.2275380   7.3007540  71.9101380  38.7428490   9.0541590
  71.7304220  37.8454240   9.3344350  71.5081460  39.2900360   9.7288540
  80.7499880  40.9444350   6.9553900  81.1264700  40.0716230   6.8427570
  80.6519390  41.2803050   6.0644340  74.8804890  39.3169980   2.4171340
  74.9871640  40.2173710   2.7240100  73.9697250  39.2687950   2.1265990
  72.5288050  41.2388990   7.6623930  73.2098160  41.5027360   8.2811330
  72.2136100  40.3989860   7.9961940  76.7212620  42.2856350   6.7496520
  77.2290840  42.7837320   7.3901540  77.2525860  41.5091550   6.5735880
  75.0048720  36.9254910  11.0159940  75.0067160  37.4427300  10.2105840
  74.1753030  36.4485090  10.9929870  81.3919810  47.0374220   2.5149840
  80.7737080  47.5023670   1.9512560  81.9043060  47.7301700   2.9319350
  76.2551570  46.5650090   9.1933440  75.9220950  47.1919010   9.8354510
  76.4318250  47.0911970   8.4135110  74.6864050  38.6364870   9.0230390
  75.0280860  39.4806920   8.7284260  73.7479860  38.7848610   9.1395730
  75.4670670  48.5330890  11.0082620  76.0844670  49.2081970  10.7267070
  74.6063790  48.9418870  10.9170120  78.3691940  36.1247140   5.3474980
  78.6766920  35.5694030   4.6310480  77.4392640  36.2591600   5.1647970
  80.7572700  44.1895970   2.0835100  79.8301980  44.1233350   2.3123570
  80.9097520  45.1276100   1.9690340  76.3629340  44.7160710   4.8654830
  75.9586340  44.0037960   4.3700730  76.4492460  44.3713950   5.7542870
  76.8311040  48.4028270   7.0294040  76.5339330  47.7973740   6.3501820
  77.7810860  48.4405580   6.9183400  75.0757960  41.4903920   8.6453870
  75.6272550  41.5999260   7.8707120  75.5901470  41.8641520   9.3609100
  75.9229470  48.1409960  13.6801840  75.0258000  48.3649930  13.9275240
  75.9482340  48.2644900  12.7313240  74.7500690  45.0123280  12.2559210
  74.6108460  45.8846080  12.6246610  73.8682050  44.6696090  12.1107150
  81.0730070  49.9299150   3.5624340  81.5125980  50.6723480   3.1479730
  81.0116960  50.1725720   4.4863300  76.5481040  50.9544980  14.4644360
  76.5196470  51.3587930  13.5972790  76.3846010  50.0255340  14.3015960
  73.0633970  43.6105690   2.3661480  72.9431570  44.3367780   1.7542750
  72.7534860  42.8408600   1.8889390  70.7019340  46.7820830   8.1730120
  70.7799760  46.9169600   7.2285840  71.3161020  46.0736720   8.3658240
  71.9466970  48.4821020   4.5836300  71.5395050  48.6235610   3.7289900
  72.8379980  48.1981180   4.3807510  76.2188630  52.6966800   2.6958970
  76.0431110  51.7802340   2.4826770  75.3644370  53.0554090   2.9356770
  70.7578860  47.8235000  10.7124580  70.9209900  47.3540360   9.8943950
  71.2231310  47.3158560  11.3773420  75.5297630  36.9540760   5.7485150
  75.0865780  37.7350300   5.4169670  76.0882620  37.2770650   6.4556090
  79.8167440  39.8209280  11.3520470  79.3546810  40.0292300  12.1640410
  79.4145550  39.0068630  11.0491140  77.5673530  37.4988090   7.6074750
  77.8645860  38.4050920   7.5266770  78.1159090  37.0106870   6.9934320
  75.3211850  42.0774330   3.4766400  75.0952770  41.8611500   4.3813020
  74.5404380  42.5102790   3.1312370  77.7611060  42.9759910  14.1426670
  77.6654660  42.0354640  13.9927070  78.6043040  43.1974980  13.7474740
  81.1574480  40.7201240   4.1060330  81.5504050  41.0373440   3.2929020
  81.5191330  39.8413120   4.2204850  72.8921600  39.3873580  12.2960450
  72.4984990  40.2348790  12.5033230  72.2040000  38.7499950  12.4869090
  79.4666650  39.4708550  15.3657190  78.7764970  39.2780750  16.0003280
  80.2098950  39.7543190  15.8981490  70.1938650  37.3102040   6.3290530
  69.9051700  37.8804900   7.0415510  70.9384410  36.8306490   6.6921760
  81.7429620  43.3106990   8.2011110  81.0110740  43.8193800   8.5501210
  81.3453960  42.4936970   7.8999890  78.1807010  39.9861190   6.6063600
  78.1843070  39.5451140   5.7568140  79.0758130  40.3078520   6.7135420
  74.0309390  39.8687680   5.5657810  73.6909440  40.3462910   6.3224860
  73.2686710  39.4152800   5.2058910  72.3317840  47.1986430  12.8720390
  71.9472630  46.5580100  13.4703350  72.6430030  47.9022550  13.4415120
  78.4814980  44.0462970   8.3529010  78.8485110  43.5721540   9.0990350
  78.2920040  44.9204540   8.6937350  71.3455470  38.7906660   4.4822480
  71.0602390  38.4262330   5.3201100  71.2834330  38.0587120   3.8685620
  76.2714350  43.0871610  10.6713220  75.9671420  43.9663590  10.8963580
  77.2260810  43.1471400  10.7070660  80.9402920  46.3607020  12.9475460
  80.8740230  45.4402690  12.6933050  80.3108060  46.4582460  13.6620100
  74.8433540  46.9612980   4.9058880  75.3612210  46.1581240   4.8515770
  74.3917560  46.8992120   5.7475710  72.3278080  43.9274350  11.8184580
  71.9693020  44.5928200  12.4057920  72.0332640  43.0957900  12.1897200
  75.5291200  44.3858590  14.7024130  75.2291340  44.5315770  13.8051950
  76.3002440  43.8263880  14.6097520  80.8719650  49.1827590  12.6979260
  80.8864190  48.2508550  12.4798170  80.1644750  49.2687350  13.3369030
  78.6993730  48.3092790   2.9502100  79.3864860  48.8562000   3.3309690
  77.9126150  48.8533520   2.9851710  78.0020940  45.3138820   2.5627460
  78.4583720  46.1244070   2.7887650  77.6509150  44.9961960   3.3945950
  80.3053550  50.8245160   9.7919760  80.9495770  51.0304540  10.4693180
  80.6682990  50.0633560   9.3390610  73.9032720  35.6576470   3.0349980
  73.7747350  35.6494370   3.9834900  73.0794740  35.9959560   2.6840990
  70.9026650  37.4167590  12.4956680  70.1885170  37.6164510  13.1009290
  71.3221690  36.6407160  12.8671480  71.1899240  51.4047850  13.4823210
  71.2990360  50.4642590  13.3418600  70.5379800  51.6702600  12.8336940
  79.1811830  49.6763740  14.8821330  78.8608700  48.9572980  15.4267020
  78.5070190  50.3518810  14.9557390  77.7311490  41.1432790   2.4703570
  77.0227640  41.6119130   2.9117180  78.0155970  40.4854800   3.1048760
  79.3567420  42.5629490  10.4696100  79.8552670  43.0375310  11.1347950
  79.4990370  41.6393010  10.6766130  78.8503710  53.1038750   3.1827340
  79.1045210  53.0660140   2.2606710  77.9016190  52.9772080   3.1755590
  74.3299400  53.2870690   6.1057240  75.0661880  52.7386150   6.3765810
  74.7140320  54.1526700   5.9663230  71.2144880  49.3544260   1.9798750
  70.2884660  49.5965400   1.9704160  71.6801310  50.1818520   1.8583500
  73.3357680  52.4716760  15.2942820  74.1370410  52.7928810  15.7078220
  72.8209500  52.1112340  16.0162730  71.0555490  44.9590220  14.2378870
  71.5594510  44.3797500  14.8095100  70.3162910  45.2430450  14.7755240
  78.1093430  46.3661210  13.7714390  77.3439100  46.9346210  13.6869060
  78.2909390  46.0737420  12.8782620  73.0878570  43.1019810  15.1328940
  73.1283910  42.8033680  16.0414170  73.9424070  43.5027420  14.9736460
  75.0284380  41.6811910  13.1003430  74.4980840  41.1902860  12.4726770
  75.6972450  42.1096110  12.5661360  75.5156680  38.6474280  13.1800720
  75.4213550  38.0295030  12.4551590  74.9354070  39.3740570  12.9530630
  78.2818120  37.2047520  10.2128110  77.8335420  37.2271780   9.3673660
  77.6483320  36.8066540  10.8098410  78.6877670  46.1001850  10.8340550
  79.1065780  46.9434580  10.6616790  77.7686300  46.2373890  10.6047330
  81.0241570  43.8318030  12.2178390  81.1437780  43.2359170  12.9573230
  81.8835570  43.8687720  11.7979690  76.5385090  52.4054860  11.9498280
  76.0006180  53.1300920  11.6306980  76.7919050  51.9285200  11.1595620
  77.7910340  40.3739380  13.4754210  78.3810030  40.0655230  14.1632030
  76.9730580  39.9019130  13.6314110  79.3947300  53.6406070  12.2084930
  79.3206000  54.5441210  12.5157300  78.4926140  53.3217970  12.1807000
  70.7974590  50.9680660   5.5118550  71.1277600  50.1001720   5.2797190
  71.2265590  51.1739180   6.3423510  75.3936510  49.2989670   3.1720520
  75.0932050  49.1754640   4.0724430  75.2874000  48.4398260   2.7636250
  71.2864800  51.8351250   8.2500180  70.8495790  52.0152050   9.0824330
  71.8542480  52.5925870   8.1081900  71.1189230  44.3471480   4.6089060
  70.4638070  44.0783120   3.9648760  71.9567180  44.2375960   4.1591040
  72.1565160  44.7324050   9.1492400  72.5238200  44.6451450  10.0288420
  71.5875980  43.9690600   9.0499260  71.7081160  41.6433140  13.0550820
  70.8137210  41.6099900  13.3944530  72.2478710  41.8419930  13.8202070
  72.2120870  35.9181470   7.4034040  72.8597060  35.3678850   6.9629200
  72.6322710  36.1724620   8.2249850  71.9652870  36.0737140  10.1459360
  71.6167690  36.5300960  10.9117540  71.6340570  35.1794270  10.2281790
  73.5717240  49.2456740  14.3112550  73.5286870  48.8749650  15.1927010
  73.7028250  50.1834310  14.4514370  77.2723270  50.8016330   9.9122270
  77.0314630  51.0690890   9.0252790  78.2125910  50.9722060   9.9673130
  79.4777690  37.2649020  13.6678780  79.4166580  37.8570850  14.4174190
  80.4178070  37.1574980  13.5229040  72.6373510  35.6013340  13.4210130
  73.1856500  35.4201390  12.6576240  72.7028820  34.8107450  13.9566440
  73.4105270  52.1918990  11.4310330  72.8165590  52.0603690  12.1700370
  73.4029110  51.3557130  10.9652430  73.0417500  49.5577370  10.3818370
  72.3151560  48.9382660  10.3144320  73.1026650  49.9517980   9.5116450
  76.6462600  51.7722370   7.1667780  77.1627620  51.1609730   6.6416040
  77.2959980  52.2751150   7.6578790  79.3858100  52.6630860   7.9936760
  79.6735910  52.4085160   7.1169770  79.8981320  52.1108220   8.5842330
  80.6035110  36.4021060   8.5733270  79.8206900  36.8766560   8.8530030
  80.3098040  35.4975890   8.4646450  71.3247500  52.8751760   3.5915130
  71.1569540  52.2422440   4.2897020  70.4582010  53.0811160   3.2409320
  78.4889330  38.8207810   4.0849300  77.6763840  38.4464700   3.7445180
  78.9930970  38.0652890   4.3870490  76.5138510  36.9707730   2.6894350
  75.8841250  36.2695040   2.8564480  75.9743650  37.7311860   2.4727510
  79.4530460  53.5846960  15.3604960  80.3797770  53.3491230  15.4040920
  79.4380890  54.4118960  14.8790990  76.6394070  36.2491710  15.1246840
  76.3578340  36.7525310  14.3607660  77.0213770  35.4513460  14.7588970
  80.2785720  26.6873290  63.0445280  79.5027820  26.2073730  63.3343850
  80.9298650  26.0078940  62.8701440  74.2951550  26.9993100  63.9221040
  73.4636430  26.7441810  64.3217550  74.9032530  27.0703870  64.6578960
  74.2752810  31.0333190  64.1179060  74.5780850  30.1430930  63.9389280
  75.0196400  31.5903410  63.8901310  72.7043500  21.9594990  57.7063430
  71.8160200  22.3010960  57.6043310  72.9884690  21.7595310  56.8144260
  70.6676510  24.5600640  63.5903130  71.2392620  23.7922840  63.5906770
  70.6678050  24.8589400  62.6809740  80.5256460  33.3791490  61.4448400
  79.9067900  33.8348990  60.8742840  81.3808240  33.5342950  61.0438100
  79.7194710  29.3630480  63.0515440  79.6502990  28.4220420  62.8904570
  80.4814570  29.4531890  63.6238010  71.9101380  19.9685000  65.3772060
  71.7304220  19.0710750  65.6574820  71.5081460  20.5156870  66.0519010
  80.7499880  22.1700860  63.2784370  81.1264700  21.2972740  63.1658040
  80.6519390  22.5059560  62.3874810  74.8804890  20.5426490  58.7401810
  74.9871640  21.4430220  59.0470570  73.9697250  20.4944460  58.4496460
  72.5288050  22.4645500  63.9854400  73.2098160  22.7283870  64.6041800
  72.2136100  21.6246370  64.3192410  76.7212620  23.5112860  63.0726990
  77.2290840  24.0093830  63.7132010  77.2525860  22.7348060  62.8966350
  75.0048720  18.1511420  67.3390410  75.0067160  18.6683810  66.5336310
  74.1753030  17.6741600  67.3160340  81.3919810  28.2630730  58.8380310
  80.7737080  28.7280180  58.2743030  81.9043060  28.9558210  59.2549820
  76.2551570  27.7906600  65.5163910  75.9220950  28.4175520  66.1584980
  76.4318250  28.3168480  64.7365580  74.6864050  19.8621380  65.3460860
  75.0280860  20.7063430  65.0514730  73.7479860  20.0105120  65.4626200
  75.4670670  29.7587400  67.3313090  76.0844670  30.4338480  67.0497540
  74.6063790  30.1675380  67.2400590  70.7603010  28.9487260  56.2119940
  70.3830990  29.4374360  55.4804840  71.0176080  29.6212540  56.8426470
  78.3691940  17.3503650  61.6705450  78.6766920  16.7950540  60.9540950
  77.4392640  17.4848110  61.4878440  80.7572700  25.4152480  58.4065570
  79.8301980  25.3489860  58.6354040  80.9097520  26.3532610  58.2920810
  80.7441780  21.6869480  55.4032730  79.8045450  21.8483440  55.4885190
  81.0625040  22.4055160  54.8568720  76.3629340  25.9417220  61.1885300
  75.9586340  25.2294470  60.6931200  76.4492460  25.5970460  62.0773340
  76.8311040  29.6284780  63.3524510  76.5339330  29.0230250  62.6732290
  77.7810860  29.6662090  63.2413870  75.0757960  22.7160430  64.9684340
  75.6272550  22.8255770  64.1937590  75.5901470  23.0898030  65.6839570
  81.0730070  31.1555660  59.8854810  81.5125980  31.8979990  59.4710200
  81.0116960  31.3982230  60.8093770  73.0633970  24.8362200  58.6891950
  72.9431570  25.5624290  58.0773220  72.7534860  24.0665110  58.2119860
  70.7019340  28.0077340  64.4960590  70.7799760  28.1426110  63.5516310
  71.3161020  27.2993230  64.6888710  71.9466970  29.7077530  60.9066770
  71.5395050  29.8492120  60.0520370  72.8379980  29.4237690  60.7037980
  76.2188630  33.9223310  59.0189440  76.0431110  33.0058850  58.8057240
  75.3644370  34.2810600  59.2587240  70.7578860  29.0491510  67.0355050
  70.9209900  28.5796870  66.2174420  71.2231310  28.5415070  67.7003890
  75.5297630  18.1797270  62.0715620  75.0865780  18.9606810  61.7400140
  76.0882620  18.5027160  62.7786560  78.6456450  17.8007970  56.9521450
  78.0210630  17.7967840  57.6774760  78.5586570  16.9338930  56.5557420
  77.5673530  18.7244600  63.9305220  77.8645860  19.6307430  63.8497240
  78.1159090  18.2363380  63.3164790  75.3211850  23.3030840  59.7996870
  75.0952770  23.0868010  60.7043490  74.5404380  23.7359300  59.4542840
  81.1574480  21.9457750  60.4290800  81.5504050  22.2629950  59.6159490
  81.5191330  21.0669630  60.5435320  70.1938650  18.5358550  62.6521000
  69.9051700  19.1061410  63.3645980  70.9384410  18.0563000  63.0152230
  70.3808880  22.4778670  53.8623720  70.2983550  23.4209430  54.0038710
  70.0291940  22.3353580  52.9836070  81.7429620  24.5363500  64.5241580
  81.0110740  25.0450310  64.8731680  81.3453960  23.7193480  64.2230360
  78.1807010  21.2117700  62.9294070  78.1843070  20.7707650  62.0798610
  79.0758130  21.5335030  63.0365890  74.0309390  21.0944190  61.8888280
  73.6909440  21.5719420  62.6455330  73.2686710  20.6409310  61.5289380
  78.2427160  22.2129780  55.9200830  78.3639980  22.1716260  56.8686650
  77.8575670  23.0753930  55.7647560  77.2548660  24.5230920  55.3184130
  76.6865560  24.0749170  54.6920040  77.9637660  24.8823700  54.7849280
  78.4814980  25.2719480  64.6759480  78.8485110  24.7978050  65.4220820
  78.2920040  26.1461050  65.0167820  71.3455470  20.0163170  60.8052950
  71.0602390  19.6518840  61.6431570  71.2834330  19.2843630  60.1916090
  76.2714350  24.3128120  66.9943690  75.9671420  25.1920100  67.2194050
  77.2260810  24.3727910  67.0301130  74.7996140  28.5189110  57.5910540
  74.0258400  27.9786730  57.4309260  75.5290770  27.9995720  57.2528300
  81.0194060  18.9092430  57.5266320  80.2058670  18.4105600  57.4511630
  80.8256010  19.7490680  57.1102670  74.8433540  28.1869490  61.2289350
  75.3612210  27.3837750  61.1746240  74.3917560  28.1248630  62.0706180
  79.7303040  29.4535770  56.5016650  80.0718740  30.1978000  56.0059970
  78.9015750  29.7666890  56.8641480  78.6993730  29.5349300  59.2732570
  79.3864860  30.0818510  59.6540160  77.9126150  30.0790030  59.3082180
  70.8386130  25.1522120  54.7649650  71.7080980  25.4346920  55.0485570
  70.3476450  25.9657990  54.6498460  78.0020940  26.5395330  58.8857930
  78.4583720  27.3500580  59.1118120  77.6509150  26.2218470  59.7176420
  80.3053550  32.0501670  66.1150230  80.9495770  32.2561050  66.7923650
  80.6682990  31.2890070  65.6621080  73.9032720  16.8832980  59.3580450
  73.7747350  16.8750880  60.3065370  73.0794740  17.2216070  59.0071460
  71.2057380  34.3649500  55.3311280  71.5655020  34.9638840  54.6768550
  71.0649720  34.9109390  56.1046310  77.2226000  31.7480700  56.1484950
  77.2136100  32.4810390  55.5329460  76.3024360  31.5012280  56.2411910
  72.8232640  26.9695590  56.8931710  72.2160590  27.7094490  56.9027010
  73.2981990  27.0594950  56.0669910  80.2085600  31.8108940  54.8110140
  80.3097580  31.6072930  53.8812120  79.3087340  31.5567220  55.0157920
  77.7311490  22.3689300  58.7934040  77.0227640  22.8375640  59.2347650
  78.0155970  21.7111310  59.4279230  79.3567420  23.7886000  66.7926570
  79.8552670  24.2631820  67.4578420  79.4990370  22.8649520  66.9996600
  78.8503710  34.3295260  59.5057810  79.1045210  34.2916650  58.5837180
  77.9016190  34.2028590  59.4986060  75.9346510  20.6774380  56.1684750
  76.7837040  21.1144530  56.1024940  75.5677780  20.9894640  56.9956810
  74.8337930  26.9306740  54.6420280  75.6001200  26.8188100  55.2045710
  74.9112620  26.2344710  53.9897050  73.5284690  24.3631810  55.3253170
  73.6088280  23.4159320  55.4370570  74.4204440  24.6938690  55.4313830
  74.3299400  34.5127200  62.4287710  75.0661880  33.9642660  62.6996280
  74.7140320  35.3783210  62.2893700  71.2144880  30.5800770  58.3029220
  70.2884660  30.8221910  58.2934630  71.6801310  31.4075030  58.1813970
  77.4401710  33.6857510  54.2513280  78.2330320  33.9746340  53.7995070
  76.9206060  33.2549680  53.5725760  77.9579110  28.9060920  54.1155630
  77.8529750  28.2913270  54.8417010  77.7903330  28.3826810  53.3318640
  81.1981840  27.9680950  54.7197620  80.6491940  28.4150250  55.3640360
  81.8201100  27.4630200  55.2435290  76.8656960  26.9271870  56.6162920
  77.2873380  26.7611740  57.4594310  76.9907800  26.1172100  56.1218060
  79.3784600  25.9509480  53.8640020  79.8990260  25.2358500  53.4981170
  80.0253000  26.5895350  54.1640530  78.2818120  18.4304030  66.5358580
  77.8335420  18.4528290  65.6904130  77.6483320  18.0323050  67.1328880
  78.6877670  27.3258360  67.1571020  79.1065780  28.1691090  66.9847260
  77.7686300  27.4630400  66.9277800  75.7615860  23.0005100  53.5621080
  75.5604920  22.1372460  53.9234420  75.5907910  22.9138460  52.6242680
  74.5598660  20.1005720  53.5498960  74.8624560  20.1073150  52.6418110
  75.2993250  19.7503580  54.0466620  77.7783590  19.0440340  54.5355160
  77.4305590  18.3664330  53.9557610  77.9796360  18.5829850  55.3498550
  79.9432630  34.0321090  56.1541760  80.8383420  34.3706060  56.1760520
  79.9750260  33.3100500  55.5266040  73.5828790  29.4048140  54.3828760
  74.0203660  29.9477810  55.0386340  74.0676520  28.5795090  54.3925100
  70.7974590  32.1937170  61.8349020  71.1277600  31.3258230  61.6027660
  71.2265590  32.3995690  62.6653980  75.3936510  30.5246180  59.4950990
  75.0932050  30.4011150  60.3954900  75.2874000  29.6654770  59.0866720
  71.2864800  33.0607760  64.5730650  70.8495790  33.2408560  65.4054800
  71.8542480  33.8182380  64.4312370  71.1189230  25.5727990  60.9319530
  70.4638070  25.3039630  60.2879230  71.9567180  25.4632470  60.4821510
  72.1565160  25.9580560  65.4722870  72.5238200  25.8707960  66.3518890
  71.5875980  25.1947110  65.3729730  70.3327310  22.7826920  56.8744860
  69.4291390  23.0457120  56.6996520  70.8167930  23.0538090  56.0944820
  72.8754520  21.8392460  54.7839240  73.5846220  21.4175680  54.2986520
  72.1594460  21.9067690  54.1522590  72.5228680  17.8931790  53.8241890
  73.2456810  18.4340730  54.1423110  72.7953200  17.6195210  52.9483430
  72.2120870  17.1437980  63.7264510  72.8597060  16.5935360  63.2859670
  72.6322710  17.3981130  64.5480320  71.9652870  17.2993650  66.4689830
  71.6167690  17.7557470  67.2348010  71.6340570  16.4050780  66.5512260
  77.2723270  32.0272840  66.2352740  77.0314630  32.2947400  65.3483260
  78.2125910  32.1978570  66.2903600  73.0417500  30.7833880  66.7048840
  72.3151560  30.1639170  66.6374790  73.1026650  31.1774490  65.8346920
  76.6462600  32.9978880  63.4898250  77.1627620  32.3866240  62.9646510
  77.2959980  33.5007660  63.9809260  79.3858100  33.8887370  64.3167230
  79.6735910  33.6341670  63.4400240  79.8981320  33.3364730  64.9072800
  80.6035110  17.6277570  64.8963740  79.8206900  18.1023070  65.1760500
  80.3098040  16.7232400  64.7876920  71.3247500  34.1008270  59.9145600
  71.1569540  33.4678950  60.6127490  70.4582010  34.3067670  59.5639790
  71.9475520  17.9325050  57.4177460  72.7054880  18.0453930  56.8441490
  71.4852690  18.7694250  57.3720890  78.4889330  20.0464320  60.4079770
  77.6763840  19.6721210  60.0675650  78.9930970  19.2909400  60.7100960
  72.9310200  32.7941500  57.3595740  72.4057820  33.1749530  56.6557700
  72.8554780  33.4192270  58.0805450  74.3200670  18.4589100  55.9579430
  74.8493430  17.6718900  55.8287380  74.9528990  19.1380290  56.1914960
  76.5138510  18.1964240  59.0124820  75.8841250  17.4951550  59.1794950
  75.9743650  18.9568370  58.7957980  75.5303170  34.7423880  56.2344990
  76.2621990  34.4583160  55.6868880  75.7896840  34.5037160  57.1244370
  74.6917960  30.8588610  56.2391320  74.0626840  31.3273710  56.7877150
  74.8065790  30.0137830  56.6737510  80.2785720  26.6873290  44.2701790
  79.5027820  26.2073730  44.5600360  80.9298650  26.0078940  44.0957950
  74.2951550  26.9993100  45.1477550  73.4636430  26.7441810  45.5474060
  74.9032530  27.0703870  45.8835470  74.2752810  31.0333190  45.3435570
  74.5780850  30.1430930  45.1645790  75.0196400  31.5903410  45.1157820
  72.7043500  21.9594990  38.9319940  71.8160200  22.3010960  38.8299820
  72.9884690  21.7595310  38.0400770  70.6676510  24.5600640  44.8159640
  71.2392620  23.7922840  44.8163280  70.6678050  24.8589400  43.9066250
  80.5256460  33.3791490  42.6704910  79.9067900  33.8348990  42.0999350
  81.3808240  33.5342950  42.2694610  79.7194710  29.3630480  44.2771950
  79.6502990  28.4220420  44.1161080  80.4814570  29.4531890  44.8494520
  71.9101380  19.9685000  46.6028570  71.7304220  19.0710750  46.8831330
  71.5081460  20.5156870  47.2775520  80.7499880  22.1700860  44.5040880
  81.1264700  21.2972740  44.3914550  80.6519390  22.5059560  43.6131320
  74.8804890  20.5426490  39.9658320  74.9871640  21.4430220  40.2727080
  73.9697250  20.4944460  39.6752970  72.5288050  22.4645500  45.2110910
  73.2098160  22.7283870  45.8298310  72.2136100  21.6246370  45.5448920
  76.7212620  23.5112860  44.2983500  77.2290840  24.0093830  44.9388520
  77.2525860  22.7348060  44.1222860  75.0048720  18.1511420  48.5646920
  75.0067160  18.6683810  47.7592820  74.1753030  17.6741600  48.5416850
  81.3919810  28.2630730  40.0636820  80.7737080  28.7280180  39.4999540
  81.9043060  28.9558210  40.4806330  76.2551570  27.7906600  46.7420420
  75.9220950  28.4175520  47.3841490  76.4318250  28.3168480  45.9622090
  74.6864050  19.8621380  46.5717370  75.0280860  20.7063430  46.2771240
  73.7479860  20.0105120  46.6882710  75.4670670  29.7587400  48.5569600
  76.0844670  30.4338480  48.2754050  74.6063790  30.1675380  48.4657100
  70.7603010  28.9487260  37.4376450  70.3830990  29.4374360  36.7061350
  71.0176080  29.6212540  38.0682980  78.3691940  17.3503650  42.8961960
  78.6766920  16.7950540  42.1797460  77.4392640  17.4848110  42.7134950
  80.7572700  25.4152480  39.6322080  79.8301980  25.3489860  39.8610550
  80.9097520  26.3532610  39.5177320  80.7441780  21.6869480  36.6289240
  79.8045450  21.8483440  36.7141700  81.0625040  22.4055160  36.0825230
  76.3629340  25.9417220  42.4141810  75.9586340  25.2294470  41.9187710
  76.4492460  25.5970460  43.3029850  76.8311040  29.6284780  44.5781020
  76.5339330  29.0230250  43.8988800  77.7810860  29.6662090  44.4670380
  75.0757960  22.7160430  46.1940850  75.6272550  22.8255770  45.4194100
  75.5901470  23.0898030  46.9096080  75.9229470  29.3666470  51.2288820
  75.0258000  29.5906440  51.4762220  75.9482340  29.4901410  50.2800220
  74.7500690  26.2379790  49.8046190  74.6108460  27.1102590  50.1733590
  73.8682050  25.8952600  49.6594130  81.0730070  31.1555660  41.1111320
  81.5125980  31.8979990  40.6966710  81.0116960  31.3982230  42.0350280
  76.5481040  32.1801490  52.0131340  76.5196470  32.5844440  51.1459770
  76.3846010  31.2511850  51.8502940  73.0633970  24.8362200  39.9148460
  72.9431570  25.5624290  39.3029730  72.7534860  24.0665110  39.4376370
  70.7019340  28.0077340  45.7217100  70.7799760  28.1426110  44.7772820
  71.3161020  27.2993230  45.9145220  71.9466970  29.7077530  42.1323280
  71.5395050  29.8492120  41.2776880  72.8379980  29.4237690  41.9294490
  76.2188630  33.9223310  40.2445950  76.0431110  33.0058850  40.0313750
  75.3644370  34.2810600  40.4843750  70.7578860  29.0491510  48.2611560
  70.9209900  28.5796870  47.4430930  71.2231310  28.5415070  48.9260400
  75.5297630  18.1797270  43.2972130  75.0865780  18.9606810  42.9656650
  76.0882620  18.5027160  44.0043070  79.8167440  21.0465790  48.9007450
  79.3546810  21.2548810  49.7127390  79.4145550  20.2325140  48.5978120
  78.6456450  17.8007970  38.1777960  78.0210630  17.7967840  38.9031270
  78.5586570  16.9338930  37.7813930  77.5673530  18.7244600  45.1561730
  77.8645860  19.6307430  45.0753750  78.1159090  18.2363380  44.5421300
  75.3211850  23.3030840  41.0253380  75.0952770  23.0868010  41.9300000
  74.5404380  23.7359300  40.6799350  77.7611060  24.2016420  51.6913650
  77.6654660  23.2611150  51.5414050  78.6043040  24.4231490  51.2961720
  81.1574480  21.9457750  41.6547310  81.5504050  22.2629950  40.8416000
  81.5191330  21.0669630  41.7691830  72.8921600  20.6130090  49.8447430
  72.4984990  21.4605300  50.0520210  72.2040000  19.9756460  50.0356070
  79.4666650  20.6965060  52.9144170  78.7764970  20.5037260  53.5490260
  80.2098950  20.9799700  53.4468470  70.1938650  18.5358550  43.8777510
  69.9051700  19.1061410  44.5902490  70.9384410  18.0563000  44.2408740
  70.3808880  22.4778670  35.0880230  70.2983550  23.4209430  35.2295220
  70.0291940  22.3353580  34.2092580  81.7429620  24.5363500  45.7498090
  81.0110740  25.0450310  46.0988190  81.3453960  23.7193480  45.4486870
  78.1807010  21.2117700  44.1550580  78.1843070  20.7707650  43.3055120
  79.0758130  21.5335030  44.2622400  74.0309390  21.0944190  43.1144790
  73.6909440  21.5719420  43.8711840  73.2686710  20.6409310  42.7545890
  78.2427160  22.2129780  37.1457340  78.3639980  22.1716260  38.0943160
  77.8575670  23.0753930  36.9904070  77.2548660  24.5230920  36.5440640
  76.6865560  24.0749170  35.9176550  77.9637660  24.8823700  36.0105790
  72.3317840  28.4242940  50.4207370  71.9472630  27.7836610  51.0190330
  72.6430030  29.1279060  50.9902100  78.4814980  25.2719480  45.9015990
  78.8485110  24.7978050  46.6477330  78.2920040  26.1461050  46.2424330
  71.3455470  20.0163170  42.0309460  71.0602390  19.6518840  42.8688080
  71.2834330  19.2843630  41.4172600  76.2714350  24.3128120  48.2200200
  75.9671420  25.1920100  48.4450560  77.2260810  24.3727910  48.2557640
  74.7996140  28.5189110  38.8167050  74.0258400  27.9786730  38.6565770
  75.5290770  27.9995720  38.4784810  81.0194060  18.9092430  38.7522830
  80.2058670  18.4105600  38.6768140  80.8256010  19.7490680  38.3359180
  80.9402920  27.5863530  50.4962440  80.8740230  26.6659200  50.2420030
  80.3108060  27.6838970  51.2107080  74.8433540  28.1869490  42.4545860
  75.3612210  27.3837750  42.4002750  74.3917560  28.1248630  43.2962690
  79.7303040  29.4535770  37.7273160  80.0718740  30.1978000  37.2316480
  78.9015750  29.7666890  38.0897990  72.3278080  25.1530860  49.3671560
  71.9693020  25.8184710  49.9544900  72.0332640  24.3214410  49.7384180
  75.5291200  25.6115100  52.2511110  75.2291340  25.7572280  51.3538930
  76.3002440  25.0520390  52.1584500  80.8719650  30.4084100  50.2466240
  80.8864190  29.4765060  50.0285150  80.1644750  30.4943860  50.8856010
  78.6993730  29.5349300  40.4989080  79.3864860  30.0818510  40.8796670
  77.9126150  30.0790030  40.5338690  70.8386130  25.1522120  35.9906160
  71.7080980  25.4346920  36.2742080  70.3476450  25.9657990  35.8754970
  78.0020940  26.5395330  40.1114440  78.4583720  27.3500580  40.3374630
  77.6509150  26.2218470  40.9432930  80.3053550  32.0501670  47.3406740
  80.9495770  32.2561050  48.0180160  80.6682990  31.2890070  46.8877590
  73.9032720  16.8832980  40.5836960  73.7747350  16.8750880  41.5321880
  73.0794740  17.2216070  40.2327970  71.2057380  34.3649500  36.5567790
  71.5655020  34.9638840  35.9025060  71.0649720  34.9109390  37.3302820
  70.9026650  18.6424100  50.0443660  70.1885170  18.8421020  50.6496270
  71.3221690  17.8663670  50.4158460  79.1811830  30.9020250  52.4308310
  78.8608700  30.1829490  52.9754000  78.5070190  31.5775320  52.5044370
  77.2226000  31.7480700  37.3741460  77.2136100  32.4810390  36.7585970
  76.3024360  31.5012280  37.4668420  72.8232640  26.9695590  38.1188220
  72.2160590  27.7094490  38.1283520  73.2981990  27.0594950  37.2926420
  80.2085600  31.8108940  36.0366650  80.3097580  31.6072930  35.1068630
  79.3087340  31.5567220  36.2414430  77.7311490  22.3689300  40.0190550
  77.0227640  22.8375640  40.4604160  78.0155970  21.7111310  40.6535740
  79.3567420  23.7886000  48.0183080  79.8552670  24.2631820  48.6834930
  79.4990370  22.8649520  48.2253110  78.8503710  34.3295260  40.7314320
  79.1045210  34.2916650  39.8093690  77.9016190  34.2028590  40.7242570
  75.9346510  20.6774380  37.3941260  76.7837040  21.1144530  37.3281450
  75.5677780  20.9894640  38.2213320  74.8337930  26.9306740  35.8676790
  75.6001200  26.8188100  36.4302220  74.9112620  26.2344710  35.2153560
  73.5284690  24.3631810  36.5509680  73.6088280  23.4159320  36.6627080
  74.4204440  24.6938690  36.6570340  74.3299400  34.5127200  43.6544220
  75.0661880  33.9642660  43.9252790  74.7140320  35.3783210  43.5150210
  71.2144880  30.5800770  39.5285730  70.2884660  30.8221910  39.5191140
  71.6801310  31.4075030  39.4070480  73.3357680  33.6973270  52.8429800
  74.1370410  34.0185320  53.2565200  72.8209500  33.3368850  53.5649710
  77.4401710  33.6857510  35.4769790  78.2330320  33.9746340  35.0251580
  76.9206060  33.2549680  34.7982270  71.0555490  26.1846730  51.7865850
  71.5594510  25.6054010  52.3582080  70.3162910  26.4686960  52.3242220
  77.9579110  28.9060920  35.3412140  77.8529750  28.2913270  36.0673520
  77.7903330  28.3826810  34.5575150  78.1093430  27.5917720  51.3201370
  77.3439100  28.1602720  51.2356040  78.2909390  27.2993930  50.4269600
  81.1981840  27.9680950  35.9454130  80.6491940  28.4150250  36.5896870
  81.8201100  27.4630200  36.4691800  73.0878570  24.3276320  52.6815920
  73.1283910  24.0290190  53.5901150  73.9424070  24.7283930  52.5223440
  76.8656960  26.9271870  37.8419430  77.2873380  26.7611740  38.6850820
  76.9907800  26.1172100  37.3474570  75.0284380  22.9068420  50.6490410
  74.4980840  22.4159370  50.0213750  75.6972450  23.3352620  50.1148340
  79.3784600  25.9509480  35.0896530  79.8990260  25.2358500  34.7237680
  80.0253000  26.5895350  35.3897040  75.5156680  19.8730790  50.7287700
  75.4213550  19.2551540  50.0038570  74.9354070  20.5997080  50.5017610
  78.2818120  18.4304030  47.7615090  77.8335420  18.4528290  46.9160640
  77.6483320  18.0323050  48.3585390  78.6877670  27.3258360  48.3827530
  79.1065780  28.1691090  48.2103770  77.7686300  27.4630400  48.1534310
  81.0241570  25.0574540  49.7665370  81.1437780  24.4615680  50.5060210
  81.8835570  25.0944230  49.3466670  75.7615860  23.0005100  34.7877590
  75.5604920  22.1372460  35.1490930  75.5907910  22.9138460  33.8499190
  76.5385090  33.6311370  49.4985260  76.0006180  34.3557430  49.1793960
  76.7919050  33.1541710  48.7082600  77.7910340  21.5995890  51.0241190
  78.3810030  21.2911740  51.7119010  76.9730580  21.1275640  51.1801090
  74.5598660  20.1005720  34.7755470  74.8624560  20.1073150  33.8674620
  75.2993250  19.7503580  35.2723130  79.3947300  34.8662580  49.7571910
  79.3206000  35.7697720  50.0644280  78.4926140  34.5474480  49.7293980
  77.7783590  19.0440340  35.7611670  77.4305590  18.3664330  35.1814120
  77.9796360  18.5829850  36.5755060  79.9432630  34.0321090  37.3798270
  80.8383420  34.3706060  37.4017030  79.9750260  33.3100500  36.7522550
  73.5828790  29.4048140  35.6085270  74.0203660  29.9477810  36.2642850
  74.0676520  28.5795090  35.6181610  70.7974590  32.1937170  43.0605530
  71.1277600  31.3258230  42.8284170  71.2265590  32.3995690  43.8910490
  75.3936510  30.5246180  40.7207500  75.0932050  30.4011150  41.6211410
  75.2874000  29.6654770  40.3123230  71.2864800  33.0607760  45.7987160
  70.8495790  33.2408560  46.6311310  71.8542480  33.8182380  45.6568880
  71.1189230  25.5727990  42.1576040  70.4638070  25.3039630  41.5135740
  71.9567180  25.4632470  41.7078020  72.1565160  25.9580560  46.6979380
  72.5238200  25.8707960  47.5775400  71.5875980  25.1947110  46.5986240
  71.7081160  22.8689650  50.6037800  70.8137210  22.8356410  50.9431510
  72.2478710  23.0676440  51.3689050  70.3327310  22.7826920  38.1001370
  69.4291390  23.0457120  37.9253030  70.8167930  23.0538090  37.3201330
  72.8754520  21.8392460  36.0095750  73.5846220  21.4175680  35.5243030
  72.1594460  21.9067690  35.3779100  72.5228680  17.8931790  35.0498400
  73.2456810  18.4340730  35.3679620  72.7953200  17.6195210  34.1739940
  72.2120870  17.1437980  44.9521020  72.8597060  16.5935360  44.5116180
  72.6322710  17.3981130  45.7736830  71.9652870  17.2993650  47.6946340
  71.6167690  17.7557470  48.4604520  71.6340570  16.4050780  47.7768770
  73.5717240  30.4713250  51.8599530  73.5286870  30.1006160  52.7413990
  73.7028250  31.4090820  52.0001350  77.2723270  32.0272840  47.4609250
  77.0314630  32.2947400  46.5739770  78.2125910  32.1978570  47.5160110
  79.4777690  18.4905530  51.2165760  79.4166580  19.0827360  51.9661170
  80.4178070  18.3831490  51.0716020  72.6373510  16.8269850  50.9697110
  73.1856500  16.6457900  50.2063220  72.7028820  16.0363960  51.5053420
  73.4105270  33.4175500  48.9797310  72.8165590  33.2860200  49.7187350
  73.4029110  32.5813640  48.5139410  73.0417500  30.7833880  47.9305350
  72.3151560  30.1639170  47.8631300  73.1026650  31.1774490  47.0603430
  76.6462600  32.9978880  44.7154760  77.1627620  32.3866240  44.1903020
  77.2959980  33.5007660  45.2065770  79.3858100  33.8887370  45.5423740
  79.6735910  33.6341670  44.6656750  79.8981320  33.3364730  46.1329310
  80.6035110  17.6277570  46.1220250  79.8206900  18.1023070  46.4017010
  80.3098040  16.7232400  46.0133430  71.3247500  34.1008270  41.1402110
  71.1569540  33.4678950  41.8384000  70.4582010  34.3067670  40.7896300
  71.9475520  17.9325050  38.6433970  72.7054880  18.0453930  38.0698000
  71.4852690  18.7694250  38.5977400  78.4889330  20.0464320  41.6336280
  77.6763840  19.6721210  41.2932160  78.9930970  19.2909400  41.9357470
  72.9310200  32.7941500  38.5852250  72.4057820  33.1749530  37.8814210
  72.8554780  33.4192270  39.3061960  74.3200670  18.4589100  37.1835940
  74.8493430  17.6718900  37.0543890  74.9528990  19.1380290  37.4171470
  76.5138510  18.1964240  40.2381330  75.8841250  17.4951550  40.4051460
  75.9743650  18.9568370  40.0214490  79.4530460  34.8103470  52.9091940
  80.3797770  34.5747740  52.9527900  79.4380890  35.6375470  52.4277970
  76.6394070  17.4748220  52.6733820  76.3578340  17.9781820  51.9094640
  77.0213770  16.6769970  52.3075950  75.5303170  34.7423880  37.4601500
  76.2621990  34.4583160  36.9125390  75.7896840  34.5037160  38.3500880
  74.6917960  30.8588610  37.4647830  74.0626840  31.3273710  38.0133660
  74.8065790  30.0137830  37.8994020  80.2785720  26.6873290  25.4958300
  79.5027820  26.2073730  25.7856870  80.9298650  26.0078940  25.3214460
  74.2951550  26.9993100  26.3734060  73.4636430  26.7441810  26.7730570
  74.9032530  27.0703870  27.1091980  74.2752810  31.0333190  26.5692080
  74.5780850  30.1430930  26.3902300  75.0196400  31.5903410  26.3414330
  72.7043500  21.9594990  20.1576450  71.8160200  22.3010960  20.0556330
  72.9884690  21.7595310  19.2657280  70.6676510  24.5600640  26.0416150
  71.2392620  23.7922840  26.0419790  70.6678050  24.8589400  25.1322760
  80.5256460  33.3791490  23.8961420  79.9067900  33.8348990  23.3255860
  81.3808240  33.5342950  23.4951120  79.7194710  29.3630480  25.5028460
  79.6502990  28.4220420  25.3417590  80.4814570  29.4531890  26.0751030
  71.9101380  19.9685000  27.8285080  71.7304220  19.0710750  28.1087840
  71.5081460  20.5156870  28.5032030  80.7499880  22.1700860  25.7297390
  81.1264700  21.2972740  25.6171060  80.6519390  22.5059560  24.8387830
  74.8804890  20.5426490  21.1914830  74.9871640  21.4430220  21.4983590
  73.9697250  20.4944460  20.9009480  72.5288050  22.4645500  26.4367420
  73.2098160  22.7283870  27.0554820  72.2136100  21.6246370  26.7705430
  76.7212620  23.5112860  25.5240010  77.2290840  24.0093830  26.1645030
  77.2525860  22.7348060  25.3479370  75.0048720  18.1511420  29.7903430
  75.0067160  18.6683810  28.9849330  74.1753030  17.6741600  29.7673360
  81.3919810  28.2630730  21.2893330  80.7737080  28.7280180  20.7256050
  81.9043060  28.9558210  21.7062840  76.2551570  27.7906600  27.9676930
  75.9220950  28.4175520  28.6098000  76.4318250  28.3168480  27.1878600
  74.6864050  19.8621380  27.7973880  75.0280860  20.7063430  27.5027750
  73.7479860  20.0105120  27.9139220  75.4670670  29.7587400  29.7826110
  76.0844670  30.4338480  29.5010560  74.6063790  30.1675380  29.6913610
  70.7603010  28.9487260  18.6632960  70.3830990  29.4374360  17.9317860
  71.0176080  29.6212540  19.2939490  78.3691940  17.3503650  24.1218470
  78.6766920  16.7950540  23.4053970  77.4392640  17.4848110  23.9391460
  80.7572700  25.4152480  20.8578590  79.8301980  25.3489860  21.0867060
  80.9097520  26.3532610  20.7433830  80.7441780  21.6869480  17.8545750
  79.8045450  21.8483440  17.9398210  81.0625040  22.4055160  17.3081740
  76.3629340  25.9417220  23.6398320  75.9586340  25.2294470  23.1444220
  76.4492460  25.5970460  24.5286360  76.8311040  29.6284780  25.8037530
  76.5339330  29.0230250  25.1245310  77.7810860  29.6662090  25.6926890
  75.0757960  22.7160430  27.4197360  75.6272550  22.8255770  26.6450610
  75.5901470  23.0898030  28.1352590  75.9229470  29.3666470  32.4545330
  75.0258000  29.5906440  32.7018730  75.9482340  29.4901410  31.5056730
  74.7500690  26.2379790  31.0302700  74.6108460  27.1102590  31.3990100
  73.8682050  25.8952600  30.8850640  81.0730070  31.1555660  22.3367830
  81.5125980  31.8979990  21.9223220  81.0116960  31.3982230  23.2606790
  76.5481040  32.1801490  33.2387850  76.5196470  32.5844440  32.3716280
  76.3846010  31.2511850  33.0759450  73.0633970  24.8362200  21.1404970
  72.9431570  25.5624290  20.5286240  72.7534860  24.0665110  20.6632880
  70.7019340  28.0077340  26.9473610  70.7799760  28.1426110  26.0029330
  71.3161020  27.2993230  27.1401730  71.9466970  29.7077530  23.3579790
  71.5395050  29.8492120  22.5033390  72.8379980  29.4237690  23.1551000
  76.2188630  33.9223310  21.4702460  76.0431110  33.0058850  21.2570260
  75.3644370  34.2810600  21.7100260  70.7578860  29.0491510  29.4868070
  70.9209900  28.5796870  28.6687440  71.2231310  28.5415070  30.1516910
  75.5297630  18.1797270  24.5228640  75.0865780  18.9606810  24.1913160
  76.0882620  18.5027160  25.2299580  79.8167440  21.0465790  30.1263960
  79.3546810  21.2548810  30.9383900  79.4145550  20.2325140  29.8234630
  78.6456450  17.8007970  19.4034470  78.0210630  17.7967840  20.1287780
  78.5586570  16.9338930  19.0070440  77.5673530  18.7244600  26.3818240
  77.8645860  19.6307430  26.3010260  78.1159090  18.2363380  25.7677810
  75.3211850  23.3030840  22.2509890  75.0952770  23.0868010  23.1556510
  74.5404380  23.7359300  21.9055860  77.7611060  24.2016420  32.9170160
  77.6654660  23.2611150  32.7670560  78.6043040  24.4231490  32.5218230
  81.1574480  21.9457750  22.8803820  81.5504050  22.2629950  22.0672510
  81.5191330  21.0669630  22.9948340  72.8921600  20.6130090  31.0703940
  72.4984990  21.4605300  31.2776720  72.2040000  19.9756460  31.2612580
  79.4666650  20.6965060  34.1400680  78.7764970  20.5037260  34.7746770
  80.2098950  20.9799700  34.6724980  70.1938650  18.5358550  25.1034020
  69.9051700  19.1061410  25.8159000  70.9384410  18.0563000  25.4665250
  70.3808880  22.4778670  16.3136740  70.2983550  23.4209430  16.4551730
  70.0291940  22.3353580  15.4349090  81.7429620  24.5363500  26.9754600
  81.0110740  25.0450310  27.3244700  81.3453960  23.7193480  26.6743380
  78.1807010  21.2117700  25.3807090  78.1843070  20.7707650  24.5311630
  79.0758130  21.5335030  25.4878910  74.0309390  21.0944190  24.3401300
  73.6909440  21.5719420  25.0968350  73.2686710  20.6409310  23.9802400
  78.2427160  22.2129780  18.3713850  78.3639980  22.1716260  19.3199670
  77.8575670  23.0753930  18.2160580  77.2548660  24.5230920  17.7697150
  76.6865560  24.0749170  17.1433060  77.9637660  24.8823700  17.2362300
  72.3317840  28.4242940  31.6463880  71.9472630  27.7836610  32.2446840
  72.6430030  29.1279060  32.2158610  78.4814980  25.2719480  27.1272500
  78.8485110  24.7978050  27.8733840  78.2920040  26.1461050  27.4680840
  71.3455470  20.0163170  23.2565970  71.0602390  19.6518840  24.0944590
  71.2834330  19.2843630  22.6429110  76.2714350  24.3128120  29.4456710
  75.9671420  25.1920100  29.6707070  77.2260810  24.3727910  29.4814150
  74.7996140  28.5189110  20.0423560  74.0258400  27.9786730  19.8822280
  75.5290770  27.9995720  19.7041320  81.0194060  18.9092430  19.9779340
  80.2058670  18.4105600  19.9024650  80.8256010  19.7490680  19.5615690
  80.9402920  27.5863530  31.7218950  80.8740230  26.6659200  31.4676540
  80.3108060  27.6838970  32.4363590  74.8433540  28.1869490  23.6802370
  75.3612210  27.3837750  23.6259260  74.3917560  28.1248630  24.5219200
  79.7303040  29.4535770  18.9529670  80.0718740  30.1978000  18.4572990
  78.9015750  29.7666890  19.3154500  72.3278080  25.1530860  30.5928070
  71.9693020  25.8184710  31.1801410  72.0332640  24.3214410  30.9640690
  75.5291200  25.6115100  33.4767620  75.2291340  25.7572280  32.5795440
  76.3002440  25.0520390  33.3841010  80.8719650  30.4084100  31.4722750
  80.8864190  29.4765060  31.2541660  80.1644750  30.4943860  32.1112520
  78.6993730  29.5349300  21.7245590  79.3864860  30.0818510  22.1053180
  77.9126150  30.0790030  21.7595200  70.8386130  25.1522120  17.2162670
  71.7080980  25.4346920  17.4998590  70.3476450  25.9657990  17.1011480
  78.0020940  26.5395330  21.3370950  78.4583720  27.3500580  21.5631140
  77.6509150  26.2218470  22.1689440  80.3053550  32.0501670  28.5663250
  80.9495770  32.2561050  29.2436670  80.6682990  31.2890070  28.1134100
  73.9032720  16.8832980  21.8093470  73.7747350  16.8750880  22.7578390
  73.0794740  17.2216070  21.4584480  71.2057380  34.3649500  17.7824300
  71.5655020  34.9638840  17.1281570  71.0649720  34.9109390  18.5559330
  70.9026650  18.6424100  31.2700170  70.1885170  18.8421020  31.8752780
  71.3221690  17.8663670  31.6414970  71.1899240  32.6304360  32.2566700
  71.2990360  31.6899100  32.1162090  70.5379800  32.8959110  31.6080430
  79.1811830  30.9020250  33.6564820  78.8608700  30.1829490  34.2010510
  78.5070190  31.5775320  33.7300880  77.2226000  31.7480700  18.5997970
  77.2136100  32.4810390  17.9842480  76.3024360  31.5012280  18.6924930
  72.8232640  26.9695590  19.3444730  72.2160590  27.7094490  19.3540030
  73.2981990  27.0594950  18.5182930  80.2085600  31.8108940  17.2623160
  80.3097580  31.6072930  16.3325140  79.3087340  31.5567220  17.4670940
  77.7311490  22.3689300  21.2447060  77.0227640  22.8375640  21.6860670
  78.0155970  21.7111310  21.8792250  79.3567420  23.7886000  29.2439590
  79.8552670  24.2631820  29.9091440  79.4990370  22.8649520  29.4509620
  78.8503710  34.3295260  21.9570830  79.1045210  34.2916650  21.0350200
  77.9016190  34.2028590  21.9499080  75.9346510  20.6774380  18.6197770
  76.7837040  21.1144530  18.5537960  75.5677780  20.9894640  19.4469830
  74.8337930  26.9306740  17.0933300  75.6001200  26.8188100  17.6558730
  74.9112620  26.2344710  16.4410070  73.5284690  24.3631810  17.7766190
  73.6088280  23.4159320  17.8883590  74.4204440  24.6938690  17.8826850
  74.3299400  34.5127200  24.8800730  75.0661880  33.9642660  25.1509300
  74.7140320  35.3783210  24.7406720  71.2144880  30.5800770  20.7542240
  70.2884660  30.8221910  20.7447650  71.6801310  31.4075030  20.6326990
  73.3357680  33.6973270  34.0686310  74.1370410  34.0185320  34.4821710
  72.8209500  33.3368850  34.7906220  77.4401710  33.6857510  16.7026300
  78.2330320  33.9746340  16.2508090  76.9206060  33.2549680  16.0238780
  71.0555490  26.1846730  33.0122360  71.5594510  25.6054010  33.5838590
  70.3162910  26.4686960  33.5498730  77.9579110  28.9060920  16.5668650
  77.8529750  28.2913270  17.2930030  77.7903330  28.3826810  15.7831660
  78.1093430  27.5917720  32.5457880  77.3439100  28.1602720  32.4612550
  78.2909390  27.2993930  31.6526110  81.1981840  27.9680950  17.1710640
  80.6491940  28.4150250  17.8153380  81.8201100  27.4630200  17.6948310
  73.0878570  24.3276320  33.9072430  73.1283910  24.0290190  34.8157660
  73.9424070  24.7283930  33.7479950  76.8656960  26.9271870  19.0675940
  77.2873380  26.7611740  19.9107330  76.9907800  26.1172100  18.5731080
  75.0284380  22.9068420  31.8746920  74.4980840  22.4159370  31.2470260
  75.6972450  23.3352620  31.3404850  79.3784600  25.9509480  16.3153040
  79.8990260  25.2358500  15.9494190  80.0253000  26.5895350  16.6153550
  75.5156680  19.8730790  31.9544210  75.4213550  19.2551540  31.2295080
  74.9354070  20.5997080  31.7274120  78.2818120  18.4304030  28.9871600
  77.8335420  18.4528290  28.1417150  77.6483320  18.0323050  29.5841900
  78.6877670  27.3258360  29.6084040  79.1065780  28.1691090  29.4360280
  77.7686300  27.4630400  29.3790820  81.0241570  25.0574540  30.9921880
  81.1437780  24.4615680  31.7316720  81.8835570  25.0944230  30.5723180
  75.7615860  23.0005100  16.0134100  75.5604920  22.1372460  16.3747440
  75.5907910  22.9138460  15.0755700  76.5385090  33.6311370  30.7241770
  76.0006180  34.3557430  30.4050470  76.7919050  33.1541710  29.9339110
  77.7910340  21.5995890  32.2497700  78.3810030  21.2911740  32.9375520
  76.9730580  21.1275640  32.4057600  74.5598660  20.1005720  16.0011980
  74.8624560  20.1073150  15.0931130  75.2993250  19.7503580  16.4979640
  79.3947300  34.8662580  30.9828420  79.3206000  35.7697720  31.2900790
  78.4926140  34.5474480  30.9550490  77.7783590  19.0440340  16.9868180
  77.4305590  18.3664330  16.4070630  77.9796360  18.5829850  17.8011570
  79.9432630  34.0321090  18.6054780  80.8383420  34.3706060  18.6273540
  79.9750260  33.3100500  17.9779060  73.5828790  29.4048140  16.8341780
  74.0203660  29.9477810  17.4899360  74.0676520  28.5795090  16.8438120
  70.7974590  32.1937170  24.2862040  71.1277600  31.3258230  24.0540680
  71.2265590  32.3995690  25.1167000  75.3936510  30.5246180  21.9464010
  75.0932050  30.4011150  22.8467920  75.2874000  29.6654770  21.5379740
  71.2864800  33.0607760  27.0243670  70.8495790  33.2408560  27.8567820
  71.8542480  33.8182380  26.8825390  71.1189230  25.5727990  23.3832550
  70.4638070  25.3039630  22.7392250  71.9567180  25.4632470  22.9334530
  72.1565160  25.9580560  27.9235890  72.5238200  25.8707960  28.8031910
  71.5875980  25.1947110  27.8242750  71.7081160  22.8689650  31.8294310
  70.8137210  22.8356410  32.1688020  72.2478710  23.0676440  32.5945560
  70.3327310  22.7826920  19.3257880  69.4291390  23.0457120  19.1509540
  70.8167930  23.0538090  18.5457840  72.8754520  21.8392460  17.2352260
  73.5846220  21.4175680  16.7499540  72.1594460  21.9067690  16.6035610
  72.5228680  17.8931790  16.2754910  73.2456810  18.4340730  16.5936130
  72.7953200  17.6195210  15.3996450  72.2120870  17.1437980  26.1777530
  72.8597060  16.5935360  25.7372690  72.6322710  17.3981130  26.9993340
  71.9652870  17.2993650  28.9202850  71.6167690  17.7557470  29.6861030
  71.6340570  16.4050780  29.0025280  73.5717240  30.4713250  33.0856040
  73.5286870  30.1006160  33.9670500  73.7028250  31.4090820  33.2257860
  77.2723270  32.0272840  28.6865760  77.0314630  32.2947400  27.7996280
  78.2125910  32.1978570  28.7416620  79.4777690  18.4905530  32.4422270
  79.4166580  19.0827360  33.1917680  80.4178070  18.3831490  32.2972530
  72.6373510  16.8269850  32.1953620  73.1856500  16.6457900  31.4319730
  72.7028820  16.0363960  32.7309930  73.4105270  33.4175500  30.2053820
  72.8165590  33.2860200  30.9443860  73.4029110  32.5813640  29.7395920
  73.0417500  30.7833880  29.1561860  72.3151560  30.1639170  29.0887810
  73.1026650  31.1774490  28.2859940  76.6462600  32.9978880  25.9411270
  77.1627620  32.3866240  25.4159530  77.2959980  33.5007660  26.4322280
  79.3858100  33.8887370  26.7680250  79.6735910  33.6341670  25.8913260
  79.8981320  33.3364730  27.3585820  80.6035110  17.6277570  27.3476760
  79.8206900  18.1023070  27.6273520  80.3098040  16.7232400  27.2389940
  71.3247500  34.1008270  22.3658620  71.1569540  33.4678950  23.0640510
  70.4582010  34.3067670  22.0152810  71.9475520  17.9325050  19.8690480
  72.7054880  18.0453930  19.2954510  71.4852690  18.7694250  19.8233910
  78.4889330  20.0464320  22.8592790  77.6763840  19.6721210  22.5188670
  78.9930970  19.2909400  23.1613980  72.9310200  32.7941500  19.8108760
  72.4057820  33.1749530  19.1070720  72.8554780  33.4192270  20.5318470
  74.3200670  18.4589100  18.4092450  74.8493430  17.6718900  18.2800400
  74.9528990  19.1380290  18.6427980  76.5138510  18.1964240  21.4637840
  75.8841250  17.4951550  21.6307970  75.9743650  18.9568370  21.2471000
  79.4530460  34.8103470  34.1348450  80.3797770  34.5747740  34.1784410
  79.4380890  35.6375470  33.6534480  76.6394070  17.4748220  33.8990330
  76.3578340  17.9781820  33.1351150  77.0213770  16.6769970  33.5332460
  75.5303170  34.7423880  18.6858010  76.2621990  34.4583160  18.1381900
  75.7896840  34.5037160  19.5757390  74.6917960  30.8588610  18.6904340
  74.0626840  31.3273710  19.2390170  74.8065790  30.0137830  19.1250530
  80.2785720  26.6873290   6.7214810  79.5027820  26.2073730   7.0113380
  80.9298650  26.0078940   6.5470970  74.2951550  26.9993100   7.5990570
  73.4636430  26.7441810   7.9987080  74.9032530  27.0703870   8.3348490
  74.2752810  31.0333190   7.7948590  74.5780850  30.1430930   7.6158810
  75.0196400  31.5903410   7.5670840  70.6676510  24.5600640   7.2672660
  71.2392620  23.7922840   7.2676300  70.6678050  24.8589400   6.3579270
  80.5256460  33.3791490   5.1217930  79.9067900  33.8348990   4.5512370
  81.3808240  33.5342950   4.7207630  79.7194710  29.3630480   6.7284970
  79.6502990  28.4220420   6.5674100  80.4814570  29.4531890   7.3007540
  71.9101380  19.9685000   9.0541590  71.7304220  19.0710750   9.3344350
  71.5081460  20.5156870   9.7288540  80.7499880  22.1700860   6.9553900
  81.1264700  21.2972740   6.8427570  80.6519390  22.5059560   6.0644340
  74.8804890  20.5426490   2.4171340  74.9871640  21.4430220   2.7240100
  73.9697250  20.4944460   2.1265990  72.5288050  22.4645500   7.6623930
  73.2098160  22.7283870   8.2811330  72.2136100  21.6246370   7.9961940
  76.7212620  23.5112860   6.7496520  77.2290840  24.0093830   7.3901540
  77.2525860  22.7348060   6.5735880  75.0048720  18.1511420  11.0159940
  75.0067160  18.6683810  10.2105840  74.1753030  17.6741600  10.9929870
  81.3919810  28.2630730   2.5149840  80.7737080  28.7280180   1.9512560
  81.9043060  28.9558210   2.9319350  76.2551570  27.7906600   9.1933440
  75.9220950  28.4175520   9.8354510  76.4318250  28.3168480   8.4135110
  74.6864050  19.8621380   9.0230390  75.0280860  20.7063430   8.7284260
  73.7479860  20.0105120   9.1395730  75.4670670  29.7587400  11.0082620
  76.0844670  30.4338480  10.7267070  74.6063790  30.1675380  10.9170120
  78.3691940  17.3503650   5.3474980  78.6766920  16.7950540   4.6310480
  77.4392640  17.4848110   5.1647970  80.7572700  25.4152480   2.0835100
  79.8301980  25.3489860   2.3123570  80.9097520  26.3532610   1.9690340
  76.3629340  25.9417220   4.8654830  75.9586340  25.2294470   4.3700730
  76.4492460  25.5970460   5.7542870  76.8311040  29.6284780   7.0294040
  76.5339330  29.0230250   6.3501820  77.7810860  29.6662090   6.9183400
  75.0757960  22.7160430   8.6453870  75.6272550  22.8255770   7.8707120
  75.5901470  23.0898030   9.3609100  75.9229470  29.3666470  13.6801840
  75.0258000  29.5906440  13.9275240  75.9482340  29.4901410  12.7313240
  74.7500690  26.2379790  12.2559210  74.6108460  27.1102590  12.6246610
  73.8682050  25.8952600  12.1107150  81.0730070  31.1555660   3.5624340
  81.5125980  31.8979990   3.1479730  81.0116960  31.3982230   4.4863300
  76.5481040  32.1801490  14.4644360  76.5196470  32.5844440  13.5972790
  76.3846010  31.2511850  14.3015960  73.0633970  24.8362200   2.3661480
  72.9431570  25.5624290   1.7542750  72.7534860  24.0665110   1.8889390
  70.7019340  28.0077340   8.1730120  70.7799760  28.1426110   7.2285840
  71.3161020  27.2993230   8.3658240  71.9466970  29.7077530   4.5836300
  71.5395050  29.8492120   3.7289900  72.8379980  29.4237690   4.3807510
  76.2188630  33.9223310   2.6958970  76.0431110  33.0058850   2.4826770
  75.3644370  34.2810600   2.9356770  70.7578860  29.0491510  10.7124580
  70.9209900  28.5796870   9.8943950  71.2231310  28.5415070  11.3773420
  75.5297630  18.1797270   5.7485150  75.0865780  18.9606810   5.4169670
  76.0882620  18.5027160   6.4556090  79.8167440  21.0465790  11.3520470
  79.3546810  21.2548810  12.1640410  79.4145550  20.2325140  11.0491140
  77.5673530  18.7244600   7.6074750  77.8645860  19.6307430   7.5266770
  78.1159090  18.2363380   6.9934320  75.3211850  23.3030840   3.4766400
  75.0952770  23.0868010   4.3813020  74.5404380  23.7359300   3.1312370
  77.7611060  24.2016420  14.1426670  77.6654660  23.2611150  13.9927070
  78.6043040  24.4231490  13.7474740  81.1574480  21.9457750   4.1060330
  81.5504050  22.2629950   3.2929020  81.5191330  21.0669630   4.2204850
  72.8921600  20.6130090  12.2960450  72.4984990  21.4605300  12.5033230
  72.2040000  19.9756460  12.4869090  79.4666650  20.6965060  15.3657190
  78.7764970  20.5037260  16.0003280  80.2098950  20.9799700  15.8981490
  70.1938650  18.5358550   6.3290530  69.9051700  19.1061410   7.0415510
  70.9384410  18.0563000   6.6921760  81.7429620  24.5363500   8.2011110
  81.0110740  25.0450310   8.5501210  81.3453960  23.7193480   7.8999890
  78.1807010  21.2117700   6.6063600  78.1843070  20.7707650   5.7568140
  79.0758130  21.5335030   6.7135420  74.0309390  21.0944190   5.5657810
  73.6909440  21.5719420   6.3224860  73.2686710  20.6409310   5.2058910
  72.3317840  28.4242940  12.8720390  71.9472630  27.7836610  13.4703350
  72.6430030  29.1279060  13.4415120  78.4814980  25.2719480   8.3529010
  78.8485110  24.7978050   9.0990350  78.2920040  26.1461050   8.6937350
  71.3455470  20.0163170   4.4822480  71.0602390  19.6518840   5.3201100
  71.2834330  19.2843630   3.8685620  76.2714350  24.3128120  10.6713220
  75.9671420  25.1920100  10.8963580  77.2260810  24.3727910  10.7070660
  80.9402920  27.5863530  12.9475460  80.8740230  26.6659200  12.6933050
  80.3108060  27.6838970  13.6620100  74.8433540  28.1869490   4.9058880
  75.3612210  27.3837750   4.8515770  74.3917560  28.1248630   5.7475710
  72.3278080  25.1530860  11.8184580  71.9693020  25.8184710  12.4057920
  72.0332640  24.3214410  12.1897200  75.5291200  25.6115100  14.7024130
  75.2291340  25.7572280  13.8051950  76.3002440  25.0520390  14.6097520
  80.8719650  30.4084100  12.6979260  80.8864190  29.4765060  12.4798170
  80.1644750  30.4943860  13.3369030  78.6993730  29.5349300   2.9502100
  79.3864860  30.0818510   3.3309690  77.9126150  30.0790030   2.9851710
  78.0020940  26.5395330   2.5627460  78.4583720  27.3500580   2.7887650
  77.6509150  26.2218470   3.3945950  80.3053550  32.0501670   9.7919760
  80.9495770  32.2561050  10.4693180  80.6682990  31.2890070   9.3390610
  73.9032720  16.8832980   3.0349980  73.7747350  16.8750880   3.9834900
  73.0794740  17.2216070   2.6840990  70.9026650  18.6424100  12.4956680
  70.1885170  18.8421020  13.1009290  71.3221690  17.8663670  12.8671480
  71.1899240  32.6304360  13.4823210  71.2990360  31.6899100  13.3418600
  70.5379800  32.8959110  12.8336940  79.1811830  30.9020250  14.8821330
  78.8608700  30.1829490  15.4267020  78.5070190  31.5775320  14.9557390
  77.7311490  22.3689300   2.4703570  77.0227640  22.8375640   2.9117180
  78.0155970  21.7111310   3.1048760  79.3567420  23.7886000  10.4696100
  79.8552670  24.2631820  11.1347950  79.4990370  22.8649520  10.6766130
  78.8503710  34.3295260   3.1827340  79.1045210  34.2916650   2.2606710
  77.9016190  34.2028590   3.1755590  74.3299400  34.5127200   6.1057240
  75.0661880  33.9642660   6.3765810  74.7140320  35.3783210   5.9663230
  71.2144880  30.5800770   1.9798750  70.2884660  30.8221910   1.9704160
  71.6801310  31.4075030   1.8583500  73.3357680  33.6973270  15.2942820
  74.1370410  34.0185320  15.7078220  72.8209500  33.3368850  16.0162730
  71.0555490  26.1846730  14.2378870  71.5594510  25.6054010  14.8095100
  70.3162910  26.4686960  14.7755240  78.1093430  27.5917720  13.7714390
  77.3439100  28.1602720  13.6869060  78.2909390  27.2993930  12.8782620
  73.0878570  24.3276320  15.1328940  73.1283910  24.0290190  16.0414170
  73.9424070  24.7283930  14.9736460  75.0284380  22.9068420  13.1003430
  74.4980840  22.4159370  12.4726770  75.6972450  23.3352620  12.5661360
  75.5156680  19.8730790  13.1800720  75.4213550  19.2551540  12.4551590
  74.9354070  20.5997080  12.9530630  78.2818120  18.4304030  10.2128110
  77.8335420  18.4528290   9.3673660  77.6483320  18.0323050  10.8098410
  78.6877670  27.3258360  10.8340550  79.1065780  28.1691090  10.6616790
  77.7686300  27.4630400  10.6047330  81.0241570  25.0574540  12.2178390
  81.1437780  24.4615680  12.9573230  81.8835570  25.0944230  11.7979690
  76.5385090  33.6311370  11.9498280  76.0006180  34.3557430  11.6306980
  76.7919050  33.1541710  11.1595620  77.7910340  21.5995890  13.4754210
  78.3810030  21.2911740  14.1632030  76.9730580  21.1275640  13.6314110
  79.3947300  34.8662580  12.2084930  79.3206000  35.7697720  12.5157300
  78.4926140  34.5474480  12.1807000  70.7974590  32.1937170   5.5118550
  71.1277600  31.3258230   5.2797190  71.2265590  32.3995690   6.3423510
  75.3936510  30.5246180   3.1720520  75.0932050  30.4011150   4.0724430
  75.2874000  29.6654770   2.7636250  71.2864800  33.0607760   8.2500180
  70.8495790  33.2408560   9.0824330  71.8542480  33.8182380   8.1081900
  71.1189230  25.5727990   4.6089060  70.4638070  25.3039630   3.9648760
  71.9567180  25.4632470   4.1591040  72.1565160  25.9580560   9.1492400
  72.5238200  25.8707960  10.0288420  71.5875980  25.1947110   9.0499260
  71.7081160  22.8689650  13.0550820  70.8137210  22.8356410  13.3944530
  72.2478710  23.0676440  13.8202070  72.2120870  17.1437980   7.4034040
  72.8597060  16.5935360   6.9629200  72.6322710  17.3981130   8.2249850
  71.9652870  17.2993650  10.1459360  71.6167690  17.7557470  10.9117540
  71.6340570  16.4050780  10.2281790  73.5717240  30.4713250  14.3112550
  73.5286870  30.1006160  15.1927010  73.7028250  31.4090820  14.4514370
  77.2723270  32.0272840   9.9122270  77.0314630  32.2947400   9.0252790
  78.2125910  32.1978570   9.9673130  79.4777690  18.4905530  13.6678780
  79.4166580  19.0827360  14.4174190  80.4178070  18.3831490  13.5229040
  72.6373510  16.8269850  13.4210130  73.1856500  16.6457900  12.6576240
  72.7028820  16.0363960  13.9566440  73.4105270  33.4175500  11.4310330
  72.8165590  33.2860200  12.1700370  73.4029110  32.5813640  10.9652430
  73.0417500  30.7833880  10.3818370  72.3151560  30.1639170  10.3144320
  73.1026650  31.1774490   9.5116450  76.6462600  32.9978880   7.1667780
  77.1627620  32.3866240   6.6416040  77.2959980  33.5007660   7.6578790
  79.3858100  33.8887370   7.9936760  79.6735910  33.6341670   7.1169770
  79.8981320  33.3364730   8.5842330  80.6035110  17.6277570   8.5733270
  79.8206900  18.1023070   8.8530030  80.3098040  16.7232400   8.4646450
  71.3247500  34.1008270   3.5915130  71.1569540  33.4678950   4.2897020
  70.4582010  34.3067670   3.2409320  78.4889330  20.0464320   4.0849300
  77.6763840  19.6721210   3.7445180  78.9930970  19.2909400   4.3870490
  76.5138510  18.1964240   2.6894350  75.8841250  17.4951550   2.8564480
  75.9743650  18.9568370   2.4727510  79.4530460  34.8103470  15.3604960
  80.3797770  34.5747740  15.4040920  79.4380890  35.6375470  14.8790990
  76.6394070  17.4748220  15.1246840  76.3578340  17.9781820  14.3607660
  77.0213770  16.6769970  14.7588970  80.2785720   7.9129800  63.0445280
  79.5027820   7.4330240  63.3343850  80.9298650   7.2335450  62.8701440
  74.2951550   8.2249610  63.9221040  73.4636430   7.9698320  64.3217550
  74.9032530   8.2960380  64.6578960  74.2752810  12.2589700  64.1179060
  74.5780850  11.3687440  63.9389280  75.0196400  12.8159920  63.8901310
  72.7043500   3.1851500  57.7063430  71.8160200   3.5267470  57.6043310
  72.9884690   2.9851820  56.8144260  70.6676510   5.7857150  63.5903130
  71.2392620   5.0179350  63.5906770  70.6678050   6.0845910  62.6809740
  80.5256460  14.6048000  61.4448400  79.9067900  15.0605500  60.8742840
  81.3808240  14.7599460  61.0438100  79.7194710  10.5886990  63.0515440
  79.6502990   9.6476930  62.8904570  80.4814570  10.6788400  63.6238010
  80.7499880   3.3957370  63.2784370  81.1264700   2.5229250  63.1658040
  80.6519390   3.7316070  62.3874810  74.8804890   1.7683000  58.7401810
  74.9871640   2.6686730  59.0470570  73.9697250   1.7200970  58.4496460
  72.5288050   3.6902010  63.9854400  73.2098160   3.9540380  64.6041800
  72.2136100   2.8502880  64.3192410  76.7212620   4.7369370  63.0726990
  77.2290840   5.2350340  63.7132010  77.2525860   3.9604570  62.8966350
  81.3919810   9.4887240  58.8380310  80.7737080   9.9536690  58.2743030
  81.9043060  10.1814720  59.2549820  76.2551570   9.0163110  65.5163910
  75.9220950   9.6432030  66.1584980  76.4318250   9.5424990  64.7365580
  75.4670670  10.9843910  67.3313090  76.0844670  11.6594990  67.0497540
  74.6063790  11.3931890  67.2400590  70.7603010  10.1743770  56.2119940
  70.3830990  10.6630870  55.4804840  71.0176080  10.8469050  56.8426470
  80.7572700   6.6408990  58.4065570  79.8301980   6.5746370  58.6354040
  80.9097520   7.5789120  58.2920810  80.7441780   2.9125990  55.4032730
  79.8045450   3.0739950  55.4885190  81.0625040   3.6311670  54.8568720
  76.3629340   7.1673730  61.1885300  75.9586340   6.4550980  60.6931200
  76.4492460   6.8226970  62.0773340  76.8311040  10.8541290  63.3524510
  76.5339330  10.2486760  62.6732290  77.7810860  10.8918600  63.2413870
  75.0757960   3.9416940  64.9684340  75.6272550   4.0512280  64.1937590
  75.5901470   4.3154540  65.6839570  81.0730070  12.3812170  59.8854810
  81.5125980  13.1236500  59.4710200  81.0116960  12.6238740  60.8093770
  73.0633970   6.0618710  58.6891950  72.9431570   6.7880800  58.0773220
  72.7534860   5.2921620  58.2119860  70.7019340   9.2333850  64.4960590
  70.7799760   9.3682620  63.5516310  71.3161020   8.5249740  64.6888710
  71.9466970  10.9334040  60.9066770  71.5395050  11.0748630  60.0520370
  72.8379980  10.6494200  60.7037980  76.2188630  15.1479820  59.0189440
  76.0431110  14.2315360  58.8057240  75.3644370  15.5067110  59.2587240
  70.7578860  10.2748020  67.0355050  70.9209900   9.8053380  66.2174420
  71.2231310   9.7671580  67.7003890  75.3211850   4.5287350  59.7996870
  75.0952770   4.3124520  60.7043490  74.5404380   4.9615810  59.4542840
  81.1574480   3.1714260  60.4290800  81.5504050   3.4886460  59.6159490
  81.5191330   2.2926140  60.5435320  70.3808880   3.7035180  53.8623720
  70.2983550   4.6465940  54.0038710  70.0291940   3.5610090  52.9836070
  81.7429620   5.7620010  64.5241580  81.0110740   6.2706820  64.8731680
  81.3453960   4.9449990  64.2230360  78.1807010   2.4374210  62.9294070
  78.1843070   1.9964160  62.0798610  79.0758130   2.7591540  63.0365890
  74.0309390   2.3200700  61.8888280  73.6909440   2.7975930  62.6455330
  73.2686710   1.8665820  61.5289380  78.2427160   3.4386290  55.9200830
  78.3639980   3.3972770  56.8686650  77.8575670   4.3010440  55.7647560
  77.2548660   5.7487430  55.3184130  76.6865560   5.3005680  54.6920040
  77.9637660   6.1080210  54.7849280  78.4814980   6.4975990  64.6759480
  78.8485110   6.0234560  65.4220820  78.2920040   7.3717560  65.0167820
  76.2714350   5.5384630  66.9943690  75.9671420   6.4176610  67.2194050
  77.2260810   5.5984420  67.0301130  74.7996140   9.7445620  57.5910540
  74.0258400   9.2043240  57.4309260  75.5290770   9.2252230  57.2528300
  74.8433540   9.4126000  61.2289350  75.3612210   8.6094260  61.1746240
  74.3917560   9.3505140  62.0706180  79.7303040  10.6792280  56.5016650
  80.0718740  11.4234510  56.0059970  78.9015750  10.9923400  56.8641480
  78.6993730  10.7605810  59.2732570  79.3864860  11.3075020  59.6540160
  77.9126150  11.3046540  59.3082180  70.8386130   6.3778630  54.7649650
  71.7080980   6.6603430  55.0485570  70.3476450   7.1914500  54.6498460
  78.0020940   7.7651840  58.8857930  78.4583720   8.5757090  59.1118120
  77.6509150   7.4474980  59.7176420  80.3053550  13.2758180  66.1150230
  80.9495770  13.4817560  66.7923650  80.6682990  12.5146580  65.6621080
  71.2057380  15.5906010  55.3311280  71.5655020  16.1895350  54.6768550
  71.0649720  16.1365900  56.1046310  77.2226000  12.9737210  56.1484950
  77.2136100  13.7066900  55.5329460  76.3024360  12.7268790  56.2411910
  72.8232640   8.1952100  56.8931710  72.2160590   8.9351000  56.9027010
  73.2981990   8.2851460  56.0669910  80.2085600  13.0365450  54.8110140
  80.3097580  12.8329440  53.8812120  79.3087340  12.7823730  55.0157920
  77.7311490   3.5945810  58.7934040  77.0227640   4.0632150  59.2347650
  78.0155970   2.9367820  59.4279230  79.3567420   5.0142510  66.7926570
  79.8552670   5.4888330  67.4578420  79.4990370   4.0906030  66.9996600
  78.8503710  15.5551770  59.5057810  79.1045210  15.5173160  58.5837180
  77.9016190  15.4285100  59.4986060  75.9346510   1.9030890  56.1684750
  76.7837040   2.3401040  56.1024940  75.5677780   2.2151150  56.9956810
  74.8337930   8.1563250  54.6420280  75.6001200   8.0444610  55.2045710
  74.9112620   7.4601220  53.9897050  73.5284690   5.5888320  55.3253170
  73.6088280   4.6415830  55.4370570  74.4204440   5.9195200  55.4313830
  74.3299400  15.7383710  62.4287710  75.0661880  15.1899170  62.6996280
  74.7140320  16.6039720  62.2893700  71.2144880  11.8057280  58.3029220
  70.2884660  12.0478420  58.2934630  71.6801310  12.6331540  58.1813970
  77.4401710  14.9114020  54.2513280  78.2330320  15.2002850  53.7995070
  76.9206060  14.4806190  53.5725760  77.9579110  10.1317430  54.1155630
  77.8529750   9.5169780  54.8417010  77.7903330   9.6083320  53.3318640
  81.1981840   9.1937460  54.7197620  80.6491940   9.6406760  55.3640360
  81.8201100   8.6886710  55.2435290  76.8656960   8.1528380  56.6162920
  77.2873380   7.9868250  57.4594310  76.9907800   7.3428610  56.1218060
  79.3784600   7.1765990  53.8640020  79.8990260   6.4615010  53.4981170
  80.0253000   7.8151860  54.1640530  78.6877670   8.5514870  67.1571020
  79.1065780   9.3947600  66.9847260  77.7686300   8.6886910  66.9277800
  75.7615860   4.2261610  53.5621080  75.5604920   3.3628970  53.9234420
  75.5907910   4.1394970  52.6242680  79.9432630  15.2577600  56.1541760
  80.8383420  15.5962570  56.1760520  79.9750260  14.5357010  55.5266040
  73.5828790  10.6304650  54.3828760  74.0203660  11.1734320  55.0386340
  74.0676520   9.8051600  54.3925100  70.7974590  13.4193680  61.8349020
  71.1277600  12.5514740  61.6027660  71.2265590  13.6252200  62.6653980
  75.3936510  11.7502690  59.4950990  75.0932050  11.6267660  60.3954900
  75.2874000  10.8911280  59.0866720  71.2864800  14.2864270  64.5730650
  70.8495790  14.4665070  65.4054800  71.8542480  15.0438890  64.4312370
  71.1189230   6.7984500  60.9319530  70.4638070   6.5296140  60.2879230
  71.9567180   6.6888980  60.4821510  72.1565160   7.1837070  65.4722870
  72.5238200   7.0964470  66.3518890  71.5875980   6.4203620  65.3729730
  70.3327310   4.0083430  56.8744860  69.4291390   4.2713630  56.6996520
  70.8167930   4.2794600  56.0944820  72.8754520   3.0648970  54.7839240
  73.5846220   2.6432190  54.2986520  72.1594460   3.1324200  54.1522590
  77.2723270  13.2529350  66.2352740  77.0314630  13.5203910  65.3483260
  78.2125910  13.4235080  66.2903600  73.0417500  12.0090390  66.7048840
  72.3151560  11.3895680  66.6374790  73.1026650  12.4031000  65.8346920
  76.6462600  14.2235390  63.4898250  77.1627620  13.6122750  62.9646510
  77.2959980  14.7264170  63.9809260  79.3858100  15.1143880  64.3167230
  79.6735910  14.8598180  63.4400240  79.8981320  14.5621240  64.9072800
  71.3247500  15.3264780  59.9145600  71.1569540  14.6935460  60.6127490
  70.4582010  15.5324180  59.5639790  72.9310200  14.0198010  57.3595740
  72.4057820  14.4006040  56.6557700  72.8554780  14.6448780  58.0805450
  75.5303170  15.9680390  56.2344990  76.2621990  15.6839670  55.6868880
  75.7896840  15.7293670  57.1244370  74.6917960  12.0845120  56.2391320
  74.0626840  12.5530220  56.7877150  74.8065790  11.2394340  56.6737510
  80.2785720   7.9129800  44.2701790  79.5027820   7.4330240  44.5600360
  80.9298650   7.2335450  44.0957950  74.2951550   8.2249610  45.1477550
  73.4636430   7.9698320  45.5474060  74.9032530   8.2960380  45.8835470
  74.2752810  12.2589700  45.3435570  74.5780850  11.3687440  45.1645790
  75.0196400  12.8159920  45.1157820  72.7043500   3.1851500  38.9319940
  71.8160200   3.5267470  38.8299820  72.9884690   2.9851820  38.0400770
  70.6676510   5.7857150  44.8159640  71.2392620   5.0179350  44.8163280
  70.6678050   6.0845910  43.9066250  80.5256460  14.6048000  42.6704910
  79.9067900  15.0605500  42.0999350  81.3808240  14.7599460  42.2694610
  79.7194710  10.5886990  44.2771950  79.6502990   9.6476930  44.1161080
  80.4814570  10.6788400  44.8494520  80.7499880   3.3957370  44.5040880
  81.1264700   2.5229250  44.3914550  80.6519390   3.7316070  43.6131320
  74.8804890   1.7683000  39.9658320  74.9871640   2.6686730  40.2727080
  73.9697250   1.7200970  39.6752970  72.5288050   3.6902010  45.2110910
  73.2098160   3.9540380  45.8298310  72.2136100   2.8502880  45.5448920
  76.7212620   4.7369370  44.2983500  77.2290840   5.2350340  44.9388520
  77.2525860   3.9604570  44.1222860  81.3919810   9.4887240  40.0636820
  80.7737080   9.9536690  39.4999540  81.9043060  10.1814720  40.4806330
  76.2551570   9.0163110  46.7420420  75.9220950   9.6432030  47.3841490
  76.4318250   9.5424990  45.9622090  75.4670670  10.9843910  48.5569600
  76.0844670  11.6594990  48.2754050  74.6063790  11.3931890  48.4657100
  70.7603010  10.1743770  37.4376450  70.3830990  10.6630870  36.7061350
  71.0176080  10.8469050  38.0682980  80.7572700   6.6408990  39.6322080
  79.8301980   6.5746370  39.8610550  80.9097520   7.5789120  39.5177320
  80.7441780   2.9125990  36.6289240  79.8045450   3.0739950  36.7141700
  81.0625040   3.6311670  36.0825230  76.3629340   7.1673730  42.4141810
  75.9586340   6.4550980  41.9187710  76.4492460   6.8226970  43.3029850
  76.8311040  10.8541290  44.5781020  76.5339330  10.2486760  43.8988800
  77.7810860  10.8918600  44.4670380  75.0757960   3.9416940  46.1940850
  75.6272550   4.0512280  45.4194100  75.5901470   4.3154540  46.9096080
  75.9229470  10.5922980  51.2288820  75.0258000  10.8162950  51.4762220
  75.9482340  10.7157920  50.2800220  74.7500690   7.4636300  49.8046190
  74.6108460   8.3359100  50.1733590  73.8682050   7.1209110  49.6594130
  81.0730070  12.3812170  41.1111320  81.5125980  13.1236500  40.6966710
  81.0116960  12.6238740  42.0350280  76.5481040  13.4058000  52.0131340
  76.5196470  13.8100950  51.1459770  76.3846010  12.4768360  51.8502940
  73.0633970   6.0618710  39.9148460  72.9431570   6.7880800  39.3029730
  72.7534860   5.2921620  39.4376370  70.7019340   9.2333850  45.7217100
  70.7799760   9.3682620  44.7772820  71.3161020   8.5249740  45.9145220
  71.9466970  10.9334040  42.1323280  71.5395050  11.0748630  41.2776880
  72.8379980  10.6494200  41.9294490  76.2188630  15.1479820  40.2445950
  76.0431110  14.2315360  40.0313750  75.3644370  15.5067110  40.4843750
  70.7578860  10.2748020  48.2611560  70.9209900   9.8053380  47.4430930
  71.2231310   9.7671580  48.9260400  79.8167440   2.2722300  48.9007450
  79.3546810   2.4805320  49.7127390  79.4145550   1.4581650  48.5978120
  75.3211850   4.5287350  41.0253380  75.0952770   4.3124520  41.9300000
  74.5404380   4.9615810  40.6799350  77.7611060   5.4272930  51.6913650
  77.6654660   4.4867660  51.5414050  78.6043040   5.6488000  51.2961720
  81.1574480   3.1714260  41.6547310  81.5504050   3.4886460  40.8416000
  81.5191330   2.2926140  41.7691830  79.4666650   1.9221570  52.9144170
  78.7764970   1.7293770  53.5490260  80.2098950   2.2056210  53.4468470
  70.3808880   3.7035180  35.0880230  70.2983550   4.6465940  35.2295220
  70.0291940   3.5610090  34.2092580  81.7429620   5.7620010  45.7498090
  81.0110740   6.2706820  46.0988190  81.3453960   4.9449990  45.4486870
  78.1807010   2.4374210  44.1550580  78.1843070   1.9964160  43.3055120
  79.0758130   2.7591540  44.2622400  74.0309390   2.3200700  43.1144790
  73.6909440   2.7975930  43.8711840  73.2686710   1.8665820  42.7545890
  78.2427160   3.4386290  37.1457340  78.3639980   3.3972770  38.0943160
  77.8575670   4.3010440  36.9904070  77.2548660   5.7487430  36.5440640
  76.6865560   5.3005680  35.9176550  77.9637660   6.1080210  36.0105790
  72.3317840   9.6499450  50.4207370  71.9472630   9.0093120  51.0190330
  72.6430030  10.3535570  50.9902100  78.4814980   6.4975990  45.9015990
  78.8485110   6.0234560  46.6477330  78.2920040   7.3717560  46.2424330
  76.2714350   5.5384630  48.2200200  75.9671420   6.4176610  48.4450560
  77.2260810   5.5984420  48.2557640  74.7996140   9.7445620  38.8167050
  74.0258400   9.2043240  38.6565770  75.5290770   9.2252230  38.4784810
  80.9402920   8.8120040  50.4962440  80.8740230   7.8915710  50.2420030
  80.3108060   8.9095480  51.2107080  74.8433540   9.4126000  42.4545860
  75.3612210   8.6094260  42.4002750  74.3917560   9.3505140  43.2962690
  79.7303040  10.6792280  37.7273160  80.0718740  11.4234510  37.2316480
  78.9015750  10.9923400  38.0897990  72.3278080   6.3787370  49.3671560
  71.9693020   7.0441220  49.9544900  72.0332640   5.5470920  49.7384180
  75.5291200   6.8371610  52.2511110  75.2291340   6.9828790  51.3538930
  76.3002440   6.2776900  52.1584500  80.8719650  11.6340610  50.2466240
  80.8864190  10.7021570  50.0285150  80.1644750  11.7200370  50.8856010
  78.6993730  10.7605810  40.4989080  79.3864860  11.3075020  40.8796670
  77.9126150  11.3046540  40.5338690  70.8386130   6.3778630  35.9906160
  71.7080980   6.6603430  36.2742080  70.3476450   7.1914500  35.8754970
  78.0020940   7.7651840  40.1114440  78.4583720   8.5757090  40.3374630
  77.6509150   7.4474980  40.9432930  80.3053550  13.2758180  47.3406740
  80.9495770  13.4817560  48.0180160  80.6682990  12.5146580  46.8877590
  71.2057380  15.5906010  36.5567790  71.5655020  16.1895350  35.9025060
  71.0649720  16.1365900  37.3302820  71.1899240  13.8560870  51.0310190
  71.2990360  12.9155610  50.8905580  70.5379800  14.1215620  50.3823920
  79.1811830  12.1276760  52.4308310  78.8608700  11.4086000  52.9754000
  78.5070190  12.8031830  52.5044370  77.2226000  12.9737210  37.3741460
  77.2136100  13.7066900  36.7585970  76.3024360  12.7268790  37.4668420
  72.8232640   8.1952100  38.1188220  72.2160590   8.9351000  38.1283520
  73.2981990   8.2851460  37.2926420  80.2085600  13.0365450  36.0366650
  80.3097580  12.8329440  35.1068630  79.3087340  12.7823730  36.2414430
  77.7311490   3.5945810  40.0190550  77.0227640   4.0632150  40.4604160
  78.0155970   2.9367820  40.6535740  79.3567420   5.0142510  48.0183080
  79.8552670   5.4888330  48.6834930  79.4990370   4.0906030  48.2253110
  78.8503710  15.5551770  40.7314320  79.1045210  15.5173160  39.8093690
  77.9016190  15.4285100  40.7242570  75.9346510   1.9030890  37.3941260
  76.7837040   2.3401040  37.3281450  75.5677780   2.2151150  38.2213320
  74.8337930   8.1563250  35.8676790  75.6001200   8.0444610  36.4302220
  74.9112620   7.4601220  35.2153560  73.5284690   5.5888320  36.5509680
  73.6088280   4.6415830  36.6627080  74.4204440   5.9195200  36.6570340
  74.3299400  15.7383710  43.6544220  75.0661880  15.1899170  43.9252790
  74.7140320  16.6039720  43.5150210  71.2144880  11.8057280  39.5285730
  70.2884660  12.0478420  39.5191140  71.6801310  12.6331540  39.4070480
  73.3357680  14.9229780  52.8429800  74.1370410  15.2441830  53.2565200
  72.8209500  14.5625360  53.5649710  77.4401710  14.9114020  35.4769790
  78.2330320  15.2002850  35.0251580  76.9206060  14.4806190  34.7982270
  71.0555490   7.4103240  51.7865850  71.5594510   6.8310520  52.3582080
  70.3162910   7.6943470  52.3242220  77.9579110  10.1317430  35.3412140
  77.8529750   9.5169780  36.0673520  77.7903330   9.6083320  34.5575150
  78.1093430   8.8174230  51.3201370  77.3439100   9.3859230  51.2356040
  78.2909390   8.5250440  50.4269600  81.1981840   9.1937460  35.9454130
  80.6491940   9.6406760  36.5896870  81.8201100   8.6886710  36.4691800
  73.0878570   5.5532830  52.6815920  73.1283910   5.2546700  53.5901150
  73.9424070   5.9540440  52.5223440  76.8656960   8.1528380  37.8419430
  77.2873380   7.9868250  38.6850820  76.9907800   7.3428610  37.3474570
  75.0284380   4.1324930  50.6490410  74.4980840   3.6415880  50.0213750
  75.6972450   4.5609130  50.1148340  79.3784600   7.1765990  35.0896530
  79.8990260   6.4615010  34.7237680  80.0253000   7.8151860  35.3897040
  78.6877670   8.5514870  48.3827530  79.1065780   9.3947600  48.2103770
  77.7686300   8.6886910  48.1534310  81.0241570   6.2831050  49.7665370
  81.1437780   5.6872190  50.5060210  81.8835570   6.3200740  49.3466670
  75.7615860   4.2261610  34.7877590  75.5604920   3.3628970  35.1490930
  75.5907910   4.1394970  33.8499190  76.5385090  14.8567880  49.4985260
  76.0006180  15.5813940  49.1793960  76.7919050  14.3798220  48.7082600
  77.7910340   2.8252400  51.0241190  78.3810030   2.5168250  51.7119010
  76.9730580   2.3532150  51.1801090  79.3947300  16.0919090  49.7571910
  79.3206000  16.9954230  50.0644280  78.4926140  15.7730990  49.7293980
  79.9432630  15.2577600  37.3798270  80.8383420  15.5962570  37.4017030
  79.9750260  14.5357010  36.7522550  73.5828790  10.6304650  35.6085270
  74.0203660  11.1734320  36.2642850  74.0676520   9.8051600  35.6181610
  70.7974590  13.4193680  43.0605530  71.1277600  12.5514740  42.8284170
  71.2265590  13.6252200  43.8910490  75.3936510  11.7502690  40.7207500
  75.0932050  11.6267660  41.6211410  75.2874000  10.8911280  40.3123230
  71.2864800  14.2864270  45.7987160  70.8495790  14.4665070  46.6311310
  71.8542480  15.0438890  45.6568880  71.1189230   6.7984500  42.1576040
  70.4638070   6.5296140  41.5135740  71.9567180   6.6888980  41.7078020
  72.1565160   7.1837070  46.6979380  72.5238200   7.0964470  47.5775400
  71.5875980   6.4203620  46.5986240  71.7081160   4.0946160  50.6037800
  70.8137210   4.0612920  50.9431510  72.2478710   4.2932950  51.3689050
  70.3327310   4.0083430  38.1001370  69.4291390   4.2713630  37.9253030
  70.8167930   4.2794600  37.3201330  72.8754520   3.0648970  36.0095750
  73.5846220   2.6432190  35.5243030  72.1594460   3.1324200  35.3779100
  73.5717240  11.6969760  51.8599530  73.5286870  11.3262670  52.7413990
  73.7028250  12.6347330  52.0001350  77.2723270  13.2529350  47.4609250
  77.0314630  13.5203910  46.5739770  78.2125910  13.4235080  47.5160110
  73.4105270  14.6432010  48.9797310  72.8165590  14.5116710  49.7187350
  73.4029110  13.8070150  48.5139410  73.0417500  12.0090390  47.9305350
  72.3151560  11.3895680  47.8631300  73.1026650  12.4031000  47.0603430
  76.6462600  14.2235390  44.7154760  77.1627620  13.6122750  44.1903020
  77.2959980  14.7264170  45.2065770  79.3858100  15.1143880  45.5423740
  79.6735910  14.8598180  44.6656750  79.8981320  14.5621240  46.1329310
  71.3247500  15.3264780  41.1402110  71.1569540  14.6935460  41.8384000
  70.4582010  15.5324180  40.7896300  72.9310200  14.0198010  38.5852250
  72.4057820  14.4006040  37.8814210  72.8554780  14.6448780  39.3061960
  79.4530460  16.0359980  52.9091940  80.3797770  15.8004250  52.9527900
  79.4380890  16.8631980  52.4277970  75.5303170  15.9680390  37.4601500
  76.2621990  15.6839670  36.9125390  75.7896840  15.7293670  38.3500880
  74.6917960  12.0845120  37.4647830  74.0626840  12.5530220  38.0133660
  74.8065790  11.2394340  37.8994020  80.2785720   7.9129800  25.4958300
  79.5027820   7.4330240  25.7856870  80.9298650   7.2335450  25.3214460
  74.2951550   8.2249610  26.3734060  73.4636430   7.9698320  26.7730570
  74.9032530   8.2960380  27.1091980  74.2752810  12.2589700  26.5692080
  74.5780850  11.3687440  26.3902300  75.0196400  12.8159920  26.3414330
  72.7043500   3.1851500  20.1576450  71.8160200   3.5267470  20.0556330
  72.9884690   2.9851820  19.2657280  70.6676510   5.7857150  26.0416150
  71.2392620   5.0179350  26.0419790  70.6678050   6.0845910  25.1322760
  80.5256460  14.6048000  23.8961420  79.9067900  15.0605500  23.3255860
  81.3808240  14.7599460  23.4951120  79.7194710  10.5886990  25.5028460
  79.6502990   9.6476930  25.3417590  80.4814570  10.6788400  26.0751030
  80.7499880   3.3957370  25.7297390  81.1264700   2.5229250  25.6171060
  80.6519390   3.7316070  24.8387830  74.8804890   1.7683000  21.1914830
  74.9871640   2.6686730  21.4983590  73.9697250   1.7200970  20.9009480
  72.5288050   3.6902010  26.4367420  73.2098160   3.9540380  27.0554820
  72.2136100   2.8502880  26.7705430  76.7212620   4.7369370  25.5240010
  77.2290840   5.2350340  26.1645030  77.2525860   3.9604570  25.3479370
  81.3919810   9.4887240  21.2893330  80.7737080   9.9536690  20.7256050
  81.9043060  10.1814720  21.7062840  76.2551570   9.0163110  27.9676930
  75.9220950   9.6432030  28.6098000  76.4318250   9.5424990  27.1878600
  75.4670670  10.9843910  29.7826110  76.0844670  11.6594990  29.5010560
  74.6063790  11.3931890  29.6913610  70.7603010  10.1743770  18.6632960
  70.3830990  10.6630870  17.9317860  71.0176080  10.8469050  19.2939490
  80.7572700   6.6408990  20.8578590  79.8301980   6.5746370  21.0867060
  80.9097520   7.5789120  20.7433830  80.7441780   2.9125990  17.8545750
  79.8045450   3.0739950  17.9398210  81.0625040   3.6311670  17.3081740
  76.3629340   7.1673730  23.6398320  75.9586340   6.4550980  23.1444220
  76.4492460   6.8226970  24.5286360  76.8311040  10.8541290  25.8037530
  76.5339330  10.2486760  25.1245310  77.7810860  10.8918600  25.6926890
  75.0757960   3.9416940  27.4197360  75.6272550   4.0512280  26.6450610
  75.5901470   4.3154540  28.1352590  75.9229470  10.5922980  32.4545330
  75.0258000  10.8162950  32.7018730  75.9482340  10.7157920  31.5056730
  74.7500690   7.4636300  31.0302700  74.6108460   8.3359100  31.3990100
  73.8682050   7.1209110  30.8850640  81.0730070  12.3812170  22.3367830
  81.5125980  13.1236500  21.9223220  81.0116960  12.6238740  23.2606790
  76.5481040  13.4058000  33.2387850  76.5196470  13.8100950  32.3716280
  76.3846010  12.4768360  33.0759450  73.0633970   6.0618710  21.1404970
  72.9431570   6.7880800  20.5286240  72.7534860   5.2921620  20.6632880
  70.7019340   9.2333850  26.9473610  70.7799760   9.3682620  26.0029330
  71.3161020   8.5249740  27.1401730  71.9466970  10.9334040  23.3579790
  71.5395050  11.0748630  22.5033390  72.8379980  10.6494200  23.1551000
  76.2188630  15.1479820  21.4702460  76.0431110  14.2315360  21.2570260
  75.3644370  15.5067110  21.7100260  70.7578860  10.2748020  29.4868070
  70.9209900   9.8053380  28.6687440  71.2231310   9.7671580  30.1516910
  79.8167440   2.2722300  30.1263960  79.3546810   2.4805320  30.9383900
  79.4145550   1.4581650  29.8234630  75.3211850   4.5287350  22.2509890
  75.0952770   4.3124520  23.1556510  74.5404380   4.9615810  21.9055860
  77.7611060   5.4272930  32.9170160  77.6654660   4.4867660  32.7670560
  78.6043040   5.6488000  32.5218230  81.1574480   3.1714260  22.8803820
  81.5504050   3.4886460  22.0672510  81.5191330   2.2926140  22.9948340
  79.4666650   1.9221570  34.1400680  78.7764970   1.7293770  34.7746770
  80.2098950   2.2056210  34.6724980  70.3808880   3.7035180  16.3136740
  70.2983550   4.6465940  16.4551730  70.0291940   3.5610090  15.4349090
  81.7429620   5.7620010  26.9754600  81.0110740   6.2706820  27.3244700
  81.3453960   4.9449990  26.6743380  78.1807010   2.4374210  25.3807090
  78.1843070   1.9964160  24.5311630  79.0758130   2.7591540  25.4878910
  74.0309390   2.3200700  24.3401300  73.6909440   2.7975930  25.0968350
  73.2686710   1.8665820  23.9802400  78.2427160   3.4386290  18.3713850
  78.3639980   3.3972770  19.3199670  77.8575670   4.3010440  18.2160580
  77.2548660   5.7487430  17.7697150  76.6865560   5.3005680  17.1433060
  77.9637660   6.1080210  17.2362300  72.3317840   9.6499450  31.6463880
  71.9472630   9.0093120  32.2446840  72.6430030  10.3535570  32.2158610
  78.4814980   6.4975990  27.1272500  78.8485110   6.0234560  27.8733840
  78.2920040   7.3717560  27.4680840  76.2714350   5.5384630  29.4456710
  75.9671420   6.4176610  29.6707070  77.2260810   5.5984420  29.4814150
  74.7996140   9.7445620  20.0423560  74.0258400   9.2043240  19.8822280
  75.5290770   9.2252230  19.7041320  80.9402920   8.8120040  31.7218950
  80.8740230   7.8915710  31.4676540  80.3108060   8.9095480  32.4363590
  74.8433540   9.4126000  23.6802370  75.3612210   8.6094260  23.6259260
  74.3917560   9.3505140  24.5219200  79.7303040  10.6792280  18.9529670
  80.0718740  11.4234510  18.4572990  78.9015750  10.9923400  19.3154500
  72.3278080   6.3787370  30.5928070  71.9693020   7.0441220  31.1801410
  72.0332640   5.5470920  30.9640690  75.5291200   6.8371610  33.4767620
  75.2291340   6.9828790  32.5795440  76.3002440   6.2776900  33.3841010
  80.8719650  11.6340610  31.4722750  80.8864190  10.7021570  31.2541660
  80.1644750  11.7200370  32.1112520  78.6993730  10.7605810  21.7245590
  79.3864860  11.3075020  22.1053180  77.9126150  11.3046540  21.7595200
  70.8386130   6.3778630  17.2162670  71.7080980   6.6603430  17.4998590
  70.3476450   7.1914500  17.1011480  78.0020940   7.7651840  21.3370950
  78.4583720   8.5757090  21.5631140  77.6509150   7.4474980  22.1689440
  80.3053550  13.2758180  28.5663250  80.9495770  13.4817560  29.2436670
  80.6682990  12.5146580  28.1134100  71.2057380  15.5906010  17.7824300
  71.5655020  16.1895350  17.1281570  71.0649720  16.1365900  18.5559330
  71.1899240  13.8560870  32.2566700  71.2990360  12.9155610  32.1162090
  70.5379800  14.1215620  31.6080430  79.1811830  12.1276760  33.6564820
  78.8608700  11.4086000  34.2010510  78.5070190  12.8031830  33.7300880
  77.2226000  12.9737210  18.5997970  77.2136100  13.7066900  17.9842480
  76.3024360  12.7268790  18.6924930  72.8232640   8.1952100  19.3444730
  72.2160590   8.9351000  19.3540030  73.2981990   8.2851460  18.5182930
  80.2085600  13.0365450  17.2623160  80.3097580  12.8329440  16.3325140
  79.3087340  12.7823730  17.4670940  77.7311490   3.5945810  21.2447060
  77.0227640   4.0632150  21.6860670  78.0155970   2.9367820  21.8792250
  79.3567420   5.0142510  29.2439590  79.8552670   5.4888330  29.9091440
  79.4990370   4.0906030  29.4509620  78.8503710  15.5551770  21.9570830
  79.1045210  15.5173160  21.0350200  77.9016190  15.4285100  21.9499080
  75.9346510   1.9030890  18.6197770  76.7837040   2.3401040  18.5537960
  75.5677780   2.2151150  19.4469830  74.8337930   8.1563250  17.0933300
  75.6001200   8.0444610  17.6558730  74.9112620   7.4601220  16.4410070
  73.5284690   5.5888320  17.7766190  73.6088280   4.6415830  17.8883590
  74.4204440   5.9195200  17.8826850  74.3299400  15.7383710  24.8800730
  75.0661880  15.1899170  25.1509300  74.7140320  16.6039720  24.7406720
  71.2144880  11.8057280  20.7542240  70.2884660  12.0478420  20.7447650
  71.6801310  12.6331540  20.6326990  73.3357680  14.9229780  34.0686310
  74.1370410  15.2441830  34.4821710  72.8209500  14.5625360  34.7906220
  77.4401710  14.9114020  16.7026300  78.2330320  15.2002850  16.2508090
  76.9206060  14.4806190  16.0238780  71.0555490   7.4103240  33.0122360
  71.5594510   6.8310520  33.5838590  70.3162910   7.6943470  33.5498730
  77.9579110  10.1317430  16.5668650  77.8529750   9.5169780  17.2930030
  77.7903330   9.6083320  15.7831660  78.1093430   8.8174230  32.5457880
  77.3439100   9.3859230  32.4612550  78.2909390   8.5250440  31.6526110
  81.1981840   9.1937460  17.1710640  80.6491940   9.6406760  17.8153380
  81.8201100   8.6886710  17.6948310  73.0878570   5.5532830  33.9072430
  73.1283910   5.2546700  34.8157660  73.9424070   5.9540440  33.7479950
  76.8656960   8.1528380  19.0675940  77.2873380   7.9868250  19.9107330
  76.9907800   7.3428610  18.5731080  75.0284380   4.1324930  31.8746920
  74.4980840   3.6415880  31.2470260  75.6972450   4.5609130  31.3404850
  79.3784600   7.1765990  16.3153040  79.8990260   6.4615010  15.9494190
  80.0253000   7.8151860  16.6153550  78.6877670   8.5514870  29.6084040
  79.1065780   9.3947600  29.4360280  77.7686300   8.6886910  29.3790820
  81.0241570   6.2831050  30.9921880  81.1437780   5.6872190  31.7316720
  81.8835570   6.3200740  30.5723180  75.7615860   4.2261610  16.0134100
  75.5604920   3.3628970  16.3747440  75.5907910   4.1394970  15.0755700
  76.5385090  14.8567880  30.7241770  76.0006180  15.5813940  30.4050470
  76.7919050  14.3798220  29.9339110  77.7910340   2.8252400  32.2497700
  78.3810030   2.5168250  32.9375520  76.9730580   2.3532150  32.4057600
  79.3947300  16.0919090  30.9828420  79.3206000  16.9954230  31.2900790
  78.4926140  15.7730990  30.9550490  79.9432630  15.2577600  18.6054780
  80.8383420  15.5962570  18.6273540  79.9750260  14.5357010  17.9779060
  73.5828790  10.6304650  16.8341780  74.0203660  11.1734320  17.4899360
  74.0676520   9.8051600  16.8438120  70.7974590  13.4193680  24.2862040
  71.1277600  12.5514740  24.0540680  71.2265590  13.6252200  25.1167000
  75.3936510  11.7502690  21.9464010  75.0932050  11.6267660  22.8467920
  75.2874000  10.8911280  21.5379740  71.2864800  14.2864270  27.0243670
  70.8495790  14.4665070  27.8567820  71.8542480  15.0438890  26.8825390
  71.1189230   6.7984500  23.3832550  70.4638070   6.5296140  22.7392250
  71.9567180   6.6888980  22.9334530  72.1565160   7.1837070  27.9235890
  72.5238200   7.0964470  28.8031910  71.5875980   6.4203620  27.8242750
  71.7081160   4.0946160  31.8294310  70.8137210   4.0612920  32.1688020
  72.2478710   4.2932950  32.5945560  70.3327310   4.0083430  19.3257880
  69.4291390   4.2713630  19.1509540  70.8167930   4.2794600  18.5457840
  72.8754520   3.0648970  17.2352260  73.5846220   2.6432190  16.7499540
  72.1594460   3.1324200  16.6035610  73.5717240  11.6969760  33.0856040
  73.5286870  11.3262670  33.9670500  73.7028250  12.6347330  33.2257860
  77.2723270  13.2529350  28.6865760  77.0314630  13.5203910  27.7996280
  78.2125910  13.4235080  28.7416620  73.4105270  14.6432010  30.2053820
  72.8165590  14.5116710  30.9443860  73.4029110  13.8070150  29.7395920
  73.0417500  12.0090390  29.1561860  72.3151560  11.3895680  29.0887810
  73.1026650  12.4031000  28.2859940  76.6462600  14.2235390  25.9411270
  77.1627620  13.6122750  25.4159530  77.2959980  14.7264170  26.4322280
  79.3858100  15.1143880  26.7680250  79.6735910  14.8598180  25.8913260
  79.8981320  14.5621240  27.3585820  71.3247500  15.3264780  22.3658620
  71.1569540  14.6935460  23.0640510  70.4582010  15.5324180  22.0152810
  72.9310200  14.0198010  19.8108760  72.4057820  14.4006040  19.1070720
  72.8554780  14.6448780  20.5318470  79.4530460  16.0359980  34.1348450
  80.3797770  15.8004250  34.1784410  79.4380890  16.8631980  33.6534480
  75.5303170  15.9680390  18.6858010  76.2621990  15.6839670  18.1381900
  75.7896840  15.7293670  19.5757390  74.6917960  12.0845120  18.6904340
  74.0626840  12.5530220  19.2390170  74.8065790  11.2394340  19.1250530
  80.2785720   7.9129800   6.7214810  79.5027820   7.4330240   7.0113380
  80.9298650   7.2335450   6.5470970  74.2951550   8.2249610   7.5990570
  73.4636430   7.9698320   7.9987080  74.9032530   8.2960380   8.3348490
  74.2752810  12.2589700   7.7948590  74.5780850  11.3687440   7.6158810
  75.0196400  12.8159920   7.5670840  70.6676510   5.7857150   7.2672660
  71.2392620   5.0179350   7.2676300  70.6678050   6.0845910   6.3579270
  80.5256460  14.6048000   5.1217930  79.9067900  15.0605500   4.5512370
  81.3808240  14.7599460   4.7207630  79.7194710  10.5886990   6.7284970
  79.6502990   9.6476930   6.5674100  80.4814570  10.6788400   7.3007540
  80.7499880   3.3957370   6.9553900  81.1264700   2.5229250   6.8427570
  80.6519390   3.7316070   6.0644340  74.8804890   1.7683000   2.4171340
  74.9871640   2.6686730   2.7240100  73.9697250   1.7200970   2.1265990
  72.5288050   3.6902010   7.6623930  73.2098160   3.9540380   8.2811330
  72.2136100   2.8502880   7.9961940  76.7212620   4.7369370   6.7496520
  77.2290840   5.2350340   7.3901540  77.2525860   3.9604570   6.5735880
  81.3919810   9.4887240   2.5149840  80.7737080   9.9536690   1.9512560
  81.9043060  10.1814720   2.9319350  76.2551570   9.0163110   9.1933440
  75.9220950   9.6432030   9.8354510  76.4318250   9.5424990   8.4135110
  75.4670670  10.9843910  11.0082620  76.0844670  11.6594990  10.7267070
  74.6063790  11.3931890  10.9170120  80.7572700   6.6408990   2.0835100
  79.8301980   6.5746370   2.3123570  80.9097520   7.5789120   1.9690340
  76.3629340   7.1673730   4.8654830  75.9586340   6.4550980   4.3700730
  76.4492460   6.8226970   5.7542870  76.8311040  10.8541290   7.0294040
  76.5339330  10.2486760   6.3501820  77.7810860  10.8918600   6.9183400
  75.0757960   3.9416940   8.6453870  75.6272550   4.0512280   7.8707120
  75.5901470   4.3154540   9.3609100  75.9229470  10.5922980  13.6801840
  75.0258000  10.8162950  13.9275240  75.9482340  10.7157920  12.7313240
  74.7500690   7.4636300  12.2559210  74.6108460   8.3359100  12.6246610
  73.8682050   7.1209110  12.1107150  81.0730070  12.3812170   3.5624340
  81.5125980  13.1236500   3.1479730  81.0116960  12.6238740   4.4863300
  76.5481040  13.4058000  14.4644360  76.5196470  13.8100950  13.5972790
  76.3846010  12.4768360  14.3015960  73.0633970   6.0618710   2.3661480
  72.9431570   6.7880800   1.7542750  72.7534860   5.2921620   1.8889390
  70.7019340   9.2333850   8.1730120  70.7799760   9.3682620   7.2285840
  71.3161020   8.5249740   8.3658240  71.9466970  10.9334040   4.5836300
  71.5395050  11.0748630   3.7289900  72.8379980  10.6494200   4.3807510
  76.2188630  15.1479820   2.6958970  76.0431110  14.2315360   2.4826770
  75.3644370  15.5067110   2.9356770  70.7578860  10.2748020  10.7124580
  70.9209900   9.8053380   9.8943950  71.2231310   9.7671580  11.3773420
  79.8167440   2.2722300  11.3520470  79.3546810   2.4805320  12.1640410
  79.4145550   1.4581650  11.0491140  75.3211850   4.5287350   3.4766400
  75.0952770   4.3124520   4.3813020  74.5404380   4.9615810   3.1312370
  77.7611060   5.4272930  14.1426670  77.6654660   4.4867660  13.9927070
  78.6043040   5.6488000  13.7474740  81.1574480   3.1714260   4.1060330
  81.5504050   3.4886460   3.2929020  81.5191330   2.2926140   4.2204850
  79.4666650   1.9221570  15.3657190  78.7764970   1.7293770  16.0003280
  80.2098950   2.2056210  15.8981490  81.7429620   5.7620010   8.2011110
  81.0110740   6.2706820   8.5501210  81.3453960   4.9449990   7.8999890
  78.1807010   2.4374210   6.6063600  78.1843070   1.9964160   5.7568140
  79.0758130   2.7591540   6.7135420  74.0309390   2.3200700   5.5657810
  73.6909440   2.7975930   6.3224860  73.2686710   1.8665820   5.2058910
  72.3317840   9.6499450  12.8720390  71.9472630   9.0093120  13.4703350
  72.6430030  10.3535570  13.4415120  78.4814980   6.4975990   8.3529010
  78.8485110   6.0234560   9.0990350  78.2920040   7.3717560   8.6937350
  76.2714350   5.5384630  10.6713220  75.9671420   6.4176610  10.8963580
  77.2260810   5.5984420  10.7070660  80.9402920   8.8120040  12.9475460
  80.8740230   7.8915710  12.6933050  80.3108060   8.9095480  13.6620100
  74.8433540   9.4126000   4.9058880  75.3612210   8.6094260   4.8515770
  74.3917560   9.3505140   5.7475710  72.3278080   6.3787370  11.8184580
  71.9693020   7.0441220  12.4057920  72.0332640   5.5470920  12.1897200
  75.5291200   6.8371610  14.7024130  75.2291340   6.9828790  13.8051950
  76.3002440   6.2776900  14.6097520  80.8719650  11.6340610  12.6979260
  80.8864190  10.7021570  12.4798170  80.1644750  11.7200370  13.3369030
  78.6993730  10.7605810   2.9502100  79.3864860  11.3075020   3.3309690
  77.9126150  11.3046540   2.9851710  78.0020940   7.7651840   2.5627460
  78.4583720   8.5757090   2.7887650  77.6509150   7.4474980   3.3945950
  80.3053550  13.2758180   9.7919760  80.9495770  13.4817560  10.4693180
  80.6682990  12.5146580   9.3390610  71.1899240  13.8560870  13.4823210
  71.2990360  12.9155610  13.3418600  70.5379800  14.1215620  12.8336940
  79.1811830  12.1276760  14.8821330  78.8608700  11.4086000  15.4267020
  78.5070190  12.8031830  14.9557390  77.7311490   3.5945810   2.4703570
  77.0227640   4.0632150   2.9117180  78.0155970   2.9367820   3.1048760
  79.3567420   5.0142510  10.4696100  79.8552670   5.4888330  11.1347950
  79.4990370   4.0906030  10.6766130  78.8503710  15.5551770   3.1827340
  79.1045210  15.5173160   2.2606710  77.9016190  15.4285100   3.1755590
  74.3299400  15.7383710   6.1057240  75.0661880  15.1899170   6.3765810
  74.7140320  16.6039720   5.9663230  71.2144880  11.8057280   1.9798750
  70.2884660  12.0478420   1.9704160  71.6801310  12.6331540   1.8583500
  73.3357680  14.9229780  15.2942820  74.1370410  15.2441830  15.7078220
  72.8209500  14.5625360  16.0162730  71.0555490   7.4103240  14.2378870
  71.5594510   6.8310520  14.8095100  70.3162910   7.6943470  14.7755240
  78.1093430   8.8174230  13.7714390  77.3439100   9.3859230  13.6869060
  78.2909390   8.5250440  12.8782620  73.0878570   5.5532830  15.1328940
  73.1283910   5.2546700  16.0414170  73.9424070   5.9540440  14.9736460
  75.0284380   4.1324930  13.1003430  74.4980840   3.6415880  12.4726770
  75.6972450   4.5609130  12.5661360  78.6877670   8.5514870  10.8340550
  79.1065780   9.3947600  10.6616790  77.7686300   8.6886910  10.6047330
  81.0241570   6.2831050  12.2178390  81.1437780   5.6872190  12.9573230
  81.8835570   6.3200740  11.7979690  76.5385090  14.8567880  11.9498280
  76.0006180  15.5813940  11.6306980  76.7919050  14.3798220  11.1595620
  77.7910340   2.8252400  13.4754210  78.3810030   2.5168250  14.1632030
  76.9730580   2.3532150  13.6314110  79.3947300  16.0919090  12.2084930
  79.3206000  16.9954230  12.5157300  78.4926140  15.7730990  12.1807000
  70.7974590  13.4193680   5.5118550  71.1277600  12.5514740   5.2797190
  71.2265590  13.6252200   6.3423510  75.3936510  11.7502690   3.1720520
  75.0932050  11.6267660   4.0724430  75.2874000  10.8911280   2.7636250
  71.2864800  14.2864270   8.2500180  70.8495790  14.4665070   9.0824330
  71.8542480  15.0438890   8.1081900  71.1189230   6.7984500   4.6089060
  70.4638070   6.5296140   3.9648760  71.9567180   6.6888980   4.1591040
  72.1565160   7.1837070   9.1492400  72.5238200   7.0964470  10.0288420
  71.5875980   6.4203620   9.0499260  71.7081160   4.0946160  13.0550820
  70.8137210   4.0612920  13.3944530  72.2478710   4.2932950  13.8202070
  73.5717240  11.6969760  14.3112550  73.5286870  11.3262670  15.1927010
  73.7028250  12.6347330  14.4514370  77.2723270  13.2529350   9.9122270
  77.0314630  13.5203910   9.0252790  78.2125910  13.4235080   9.9673130
  73.4105270  14.6432010  11.4310330  72.8165590  14.5116710  12.1700370
  73.4029110  13.8070150  10.9652430  73.0417500  12.0090390  10.3818370
  72.3151560  11.3895680  10.3144320  73.1026650  12.4031000   9.5116450
  76.6462600  14.2235390   7.1667780  77.1627620  13.6122750   6.6416040
  77.2959980  14.7264170   7.6578790  79.3858100  15.1143880   7.9936760
  79.6735910  14.8598180   7.1169770  79.8981320  14.5621240   8.5842330
  71.3247500  15.3264780   3.5915130  71.1569540  14.6935460   4.2897020
  70.4582010  15.5324180   3.2409320  79.4530460  16.0359980  15.3604960
  80.3797770  15.8004250  15.4040920  79.4380890  16.8631980  14.8790990
  63.3724190  62.4581250  61.1636010  63.2918240  61.5435860  60.8927720
  62.9588610  62.9548320  60.4575720  61.5042230  64.2360270  63.0445280
  60.7284330  63.7560710  63.3343850  62.1555160  63.5565920  62.8701440
  55.5208060  64.5480080  63.9221040  54.6892940  64.2928790  64.3217550
  56.1289040  64.6190850  64.6578960  65.5249660  68.6420460  61.8244410
  65.0631190  67.8707700  62.1531580  66.3375210  68.6686530  62.3296860
  53.9300010  59.5081970  57.7063430  53.0416710  59.8497940  57.6043310
  54.2141200  59.3082290  56.8144260  51.8933020  62.1087620  63.5903130
  52.4649130  61.3409820  63.5906770  51.8934560  62.4076380  62.6809740
  60.9451220  66.9117460  63.0515440  60.8759500  65.9707400  62.8904570
  61.7071080  67.0018870  63.6238010  53.1357890  57.5171980  65.3772060
  52.9560730  56.6197730  65.6574820  52.7337970  58.0643850  66.0519010
  61.9756390  59.7187840  63.2784370  62.3521210  58.8459720  63.1658040
  61.8775900  60.0546540  62.3874810  56.1061400  58.0913470  58.7401810
  56.2128150  58.9917200  59.0470570  55.1953760  58.0431440  58.4496460
  65.7580510  57.2138280  60.2112710  66.5790130  56.7234850  60.2538190
  65.7914590  57.8035940  60.9644550  53.7544560  60.0132480  63.9854400
  54.4354670  60.2770850  64.6041800  53.4392610  59.1733350  64.3192410
  57.9469130  61.0599840  63.0726990  58.4547350  61.5580810  63.7132010
  58.4782370  60.2835040  62.8966350  70.0480060  59.2305030  66.7756340
  69.3432230  59.6186740  66.2571450  70.3137980  59.9255320  67.3777270
  56.2305230  55.6998400  67.3390410  56.2323670  56.2170790  66.5336310
  55.4009540  55.2228580  67.3160340  62.6176320  65.8117710  58.8380310
  61.9993590  66.2767160  58.2743030  63.1299570  66.5045190  59.2549820
  57.4808080  65.3393580  65.5163910  57.1477460  65.9662500  66.1584980
  57.6574760  65.8655460  64.7365580  65.9941990  59.1538660  62.9840250
  65.2897560  59.4423550  63.5643360  66.3554150  59.9638770  62.6239810
  55.9120560  57.4108360  65.3460860  56.2537370  58.2550410  65.0514730
  54.9736370  57.5592100  65.4626200  56.6927180  67.3074380  67.3313090
  57.3101180  67.9825460  67.0497540  55.8320300  67.7162360  67.2400590
  51.9859520  66.4974240  56.2119940  51.6087500  66.9861340  55.4804840
  52.2432590  67.1699520  56.8426470  69.0628910  58.5993450  63.3749460
  68.1153820  58.6332430  63.5064890  69.3878900  59.4132400  63.7598820
  59.5948450  54.8990630  61.6705450  59.9023430  54.3437520  60.9540950
  58.6649150  55.0335090  61.4878440  66.4408930  67.3374140  59.0503080
  66.3305260  66.3948470  59.1752500  66.4377180  67.6989780  59.9365840
  64.5448950  65.5187760  65.2895520  64.9617740  65.3047870  64.4548980
  65.2688770  65.7760550  65.8604140  61.9829210  62.9639460  58.4065570
  61.0558490  62.8976840  58.6354040  62.1354030  63.9019590  58.2920810
  61.9698290  59.2356460  55.4032730  61.0301960  59.3970420  55.4885190
  62.2881550  59.9542140  54.8568720  68.4911050  63.9174980  65.3811760
  67.6629680  63.9868070  64.9061890  69.0861530  64.5029290  64.9127590
  66.0126500  64.5259760  58.9100820  65.3938920  64.1879310  58.2627120
  65.9950950  63.8819520  59.6180010  65.4553060  60.7044300  66.3266630
  65.0424240  61.5298010  66.5806620  64.7229010  60.1189340  66.1342990
  57.5885850  63.4904200  61.1885300  57.1842850  62.7781450  60.6931200
  57.6748970  63.1457440  62.0773340  58.0567550  67.1771760  63.3524510
  57.7595840  66.5717230  62.6732290  59.0067370  67.2149070  63.2413870
  56.3014470  60.2647410  64.9684340  56.8529060  60.3742750  64.1937590
  56.8157980  60.6385010  65.6839570  64.1891200  63.7646570  55.9173570
  64.6284480  62.9269000  55.7711390  64.9019620  64.3975970  56.0037710
  67.7708340  55.0189380  54.2314610  67.4581000  55.1116210  55.1313680
  68.5320810  55.5970410  54.1812040  54.2890480  62.3849180  58.6891950
  54.1688080  63.1111270  58.0773220  53.9791370  61.6152090  58.2119860
  51.9275850  65.5564320  64.4960590  52.0056270  65.6913090  63.5516310
  52.5417530  64.8480210  64.6888710  53.1723480  67.2564510  60.9066770
  52.7651560  67.3979100  60.0520370  54.0636490  66.9724670  60.7037980
  51.9835370  66.5978490  67.0355050  52.1466410  66.1283850  66.2174420
  52.4487820  66.0902050  67.7003890  56.7554140  55.7284250  62.0715620
  56.3122290  56.5093790  61.7400140  57.3139130  56.0514140  62.7786560
  59.8712960  55.3494950  56.9521450  59.2467140  55.3454820  57.6774760
  59.7843080  54.4825910  56.5557420  58.7930040  56.2731580  63.9305220
  59.0902370  57.1794410  63.8497240  59.3415600  55.7850360  63.3164790
  56.5468360  60.8517820  59.7996870  56.3209280  60.6354990  60.7043490
  55.7660890  61.2846280  59.4542840  63.7766120  60.8581190  58.3987520
  63.1775010  61.5816990  58.2151140  64.3245730  60.7957970  57.6163970
  62.3830990  59.4944730  60.4290800  62.7760560  59.8116930  59.6159490
  62.7447840  58.6156610  60.5435320  51.4195160  56.0845530  62.6521000
  51.1308210  56.6548390  63.3645980  52.1640920  55.6049980  63.0152230
  51.6065390  60.0265650  53.8623720  51.5240060  60.9696410  54.0038710
  51.2548450  59.8840560  52.9836070  62.9686130  62.0850480  64.5241580
  62.2367250  62.5937290  64.8731680  62.5710470  61.2680460  64.2230360
  59.4063520  58.7604680  62.9294070  59.4099580  58.3194630  62.0798610
  60.3014640  59.0822010  63.0365890  55.2565900  58.6431170  61.8888280
  54.9165950  59.1206400  62.6455330  54.4943220  58.1896290  61.5289380
  59.4683670  59.7616760  55.9200830  59.5896490  59.7203240  56.8686650
  59.0832180  60.6240910  55.7647560  63.4312040  57.5384160  63.9364520
  63.4484780  57.9892810  64.7806370  63.1827620  56.6389800  64.1497960
  58.4805170  62.0717900  55.3184130  57.9122070  61.6236150  54.6920040
  59.1894170  62.4310680  54.7849280  59.7071490  62.8206460  64.6759480
  60.0741620  62.3465030  65.4220820  59.5176550  63.6948030  65.0167820
  52.5711980  57.5650150  60.8052950  52.2858900  57.2005820  61.6431570
  52.5090840  56.8330610  60.1916090  57.4970860  61.8615100  66.9943690
  57.1927930  62.7407080  67.2194050  58.4517320  61.9214890  67.0301130
  56.0252650  66.0676090  57.5910540  55.2514910  65.5273710  57.4309260
  56.7547280  65.5482700  57.2528300  66.7840630  65.0641450  63.3836930
  67.5039750  65.5596740  62.9933040  66.5822450  64.3859340  62.7390800
  62.2450570  56.4579410  57.5266320  61.4315180  55.9592580  57.4511630
  62.0512520  57.2977660  57.1102670  64.9598960  60.8299060  55.8228480
  65.8478580  61.1416290  55.6479820  64.9304050  59.9571310  55.4309060
  56.0690050  65.7356470  61.2289350  56.5868720  64.9324730  61.1746240
  55.6174070  65.6735610  62.0706180  60.9559550  67.0022750  56.5016650
  61.2975250  67.7464980  56.0059970  60.1272260  67.3153870  56.8641480
  67.2313230  62.1410900  55.2908340  67.1476950  62.5725120  54.4404780
  67.9507420  62.6009250  55.7235160  63.8386960  66.3238590  61.8662160
  64.1910780  65.7266720  61.2063530  62.9549290  65.9982820  62.0370410
  59.9250240  67.0836280  59.2732570  60.6121370  67.6305490  59.6540160
  59.1382660  67.6277010  59.3082180  52.0642640  62.7009100  54.7649650
  52.9337490  62.9833900  55.0485570  51.5732960  63.5144970  54.6498460
  59.2277450  64.0882310  58.8857930  59.6840230  64.8987560  59.1118120
  58.8765660  63.7705450  59.7176420  55.1289230  54.4319960  59.3580450
  55.0003860  54.4237860  60.3065370  54.3051250  54.7703050  59.0071460
  62.8042140  67.6021000  64.8327680  63.4464370  66.9014160  64.9459850
  63.3291490  68.3819440  64.6524570  66.6497860  67.8869620  54.5566820
  66.4235440  67.1700060  55.1491460  66.2594060  67.6382060  53.7188570
  66.2314110  65.8041560  56.2180980  65.9435810  66.2654250  57.0058860
  67.0266280  65.3439330  56.4865200  54.0489150  64.5182570  56.8931710
  53.4417100  65.2581470  56.9027010  54.5238500  64.6081930  56.0669910
  63.6221940  58.6833390  66.5688600  63.9902760  57.8628600  66.8968170
  62.7620140  58.7435280  66.9844250  66.9883970  57.6390330  57.3776160
  66.3597130  57.7436000  56.6634390  66.4935890  57.8587110  58.1670040
  58.9568000  59.9176280  58.7934040  58.2484150  60.3862620  59.2347650
  59.2412480  59.2598290  59.4279230  60.5823930  61.3372980  66.7926570
  61.0809180  61.8118800  67.4578420  60.7246880  60.4136500  66.9996600
  62.9883430  56.6426940  60.2329830  62.8651210  56.6613070  59.2839340
  63.9367990  56.6905880  60.3528230  57.1603020  58.2261360  56.1684750
  58.0093550  58.6631510  56.1024940  56.7934290  58.5381620  56.9956810
  67.7890790  57.5540940  67.6354960  67.2864390  58.2946340  67.9748770
  68.6047450  57.9424940  67.3191750  66.0812800  62.7974120  61.0816320
  65.1402940  62.8124350  61.2564010  66.3956870  62.0110080  61.5276620
  56.0594440  64.4793720  54.6420280  56.8257710  64.3675080  55.2045710
  56.1369130  63.7831690  53.9897050  54.7541200  61.9118790  55.3253170
  54.8344790  60.9646300  55.4370570  55.6460950  62.2425670  55.4313830
  59.1835620  66.4547900  54.1155630  59.0786260  65.8400250  54.8417010
  59.0159840  65.9313790  53.3318640  62.4238350  65.5167930  54.7197620
  61.8748450  65.9637230  55.3640360  63.0457610  65.0117180  55.2435290
  58.0913470  64.4758850  56.6162920  58.5129890  64.3098720  57.4594310
  58.2164310  63.6659080  56.1218060  60.6041110  63.4996460  53.8640020
  61.1246770  62.7845480  53.4981170  61.2509510  64.1382330  54.1640530
  59.5074630  55.9791010  66.5358580  59.0591930  56.0015270  65.6904130
  58.8739830  55.5810030  67.1328880  59.9134180  64.8745340  67.1571020
  60.3322290  65.7178070  66.9847260  58.9942810  65.0117380  66.9277800
  64.5885980  63.1598710  67.1171370  64.0621200  63.6841330  66.5136510
  64.9317320  63.7926100  67.7481100  56.9872370  60.5492080  53.5621080
  56.7861430  59.6859440  53.9234420  56.8164420  60.4625440  52.6242680
  64.4660680  55.3600310  56.0907960  64.7462970  54.5168210  56.4467380
  63.6926410  55.5923420  56.6046710  55.7855170  57.6492700  53.5498960
  56.0881070  57.6560130  52.6418110  56.5249760  57.2990560  54.0466620
  59.0040100  56.5927320  54.5355160  58.6562100  55.9151310  53.9557610
  59.2052870  56.1316830  55.3498550  54.8085300  66.9535120  54.3828760
  55.2460170  67.4964790  55.0386340  55.2933030  66.1282070  54.3925100
  56.6193020  68.0733160  59.4950990  56.3188560  67.9498130  60.3954900
  56.5130510  67.2141750  59.0866720  69.3884940  67.8529560  54.1977670
  68.5577900  67.9206210  54.6684900  69.5656770  68.7433680  53.8944530
  68.8441400  64.5977040  56.7011870  69.6060310  65.1673690  56.8071560
  68.8595770  64.0304240  57.4720180  52.3445740  63.1214970  60.9319530
  51.6894580  62.8526610  60.2879230  53.1823690  63.0119450  60.4821510
  69.8501370  65.4527140  61.5453800  70.2210200  64.6694460  61.1389770
  70.4903300  66.1416240  61.3671100  66.8335130  66.8363720  66.9584120
  66.0194970  67.2660880  67.2209910  67.2409330  67.4482130  66.3453170
  68.8960570  64.8911410  53.8584390  69.1709410  65.7990290  53.7303610
  68.7071310  64.8273940  54.7946380  65.2936180  57.9156260  55.1538020
  65.7121060  57.7287240  54.3134680  64.9872240  57.0635310  55.4640950
  68.7925910  62.8280400  58.8513820  68.4169510  62.0608330  58.4195110
  68.0629030  63.2103100  59.3388750  53.3821670  63.5067540  65.4722870
  53.7494710  63.4194940  66.3518890  52.8132490  62.7434090  65.3729730
  51.5583820  60.3313900  56.8744860  50.6547900  60.5944100  56.6996520
  52.0424440  60.6025070  56.0944820  68.0676870  61.0537890  62.1521060
  68.5914350  60.5600540  61.5211230  68.6536290  61.1888250  62.8968630
  68.2466590  61.1377760  65.6740610  67.2969300  61.1041300  65.7885600
  68.4279600  62.0477870  65.4390380  54.1011030  59.3879440  54.7839240
  54.8102730  58.9662660  54.2986520  53.3850970  59.4554670  54.1522590
  53.7485190  55.4418770  53.8241890  54.4713320  55.9827710  54.1423110
  54.0209710  55.1682190  52.9483430  67.5576840  60.3111240  58.0913470
  68.0535960  60.0782110  58.8762350  67.3592910  59.4723080  57.6751110
  53.4377380  54.6924960  63.7264510  54.0853570  54.1422340  63.2859670
  53.8579220  54.9468110  64.5480320  68.9864000  58.9472190  60.6251150
  68.8763280  58.7928230  61.5633420  69.7471590  58.4193130  60.3826560
  67.3329720  54.8866320  67.0834150  67.9701940  55.5000460  67.4493340
  67.4804610  54.9226980  66.1383380  69.8754270  56.7780110  53.8657290
  70.8003580  56.6461290  53.6575580  69.8530060  56.8572930  54.8193740
  69.9492760  57.5490770  56.4914000  69.1544260  57.4835890  57.0206910
  70.1536040  58.4841410  56.4799350  53.1909380  54.8480630  66.4689830
  52.8424200  55.3044450  67.2348010  52.8597080  53.9537760  66.5512260
  64.0816800  54.2594710  65.9570830  63.2076640  54.5929820  65.7543760
  63.9727550  53.7867890  66.7822700  64.9888780  56.4665580  67.3412550
  64.6602140  55.6517340  66.9614280  65.9371080  56.4235390  67.2178240
  54.2674010  68.3320860  66.7048840  53.5408070  67.7126150  66.6374790
  54.3283160  68.7261470  65.8346920  61.8291620  55.1764550  64.8963740
  61.0463410  55.6510050  65.1760500  61.5354550  54.2719380  64.7876920
  66.3812690  55.8787650  62.9412830  66.8220780  55.8232750  62.0934430
  66.1120280  56.7945660  63.0123010  68.2451260  55.5102890  60.9521650
  68.1839660  54.5664110  60.8052670  69.0243290  55.6182980  61.4975110
  53.1732030  55.4812030  57.4177460  53.9311390  55.5940910  56.8441490
  52.7109200  56.3181230  57.3720890  59.7145840  57.5951300  60.4079770
  58.9020350  57.2208190  60.0675650  60.2187480  56.8396380  60.7100960
  64.2170820  54.2593750  61.6462840  64.8200190  54.8313960  62.1211360
  63.4763810  54.8233190  61.4236740  67.3605420  54.6615310  56.9203120
  67.5556050  55.5598760  57.1870550  66.5735290  54.4302390  57.4136070
  55.5457180  56.0076080  55.9579430  56.0749940  55.2205880  55.8287380
  56.1785500  56.6867270  56.1914960  57.7395020  55.7451220  59.0124820
  57.1097760  55.0438530  59.1794950  57.2000160  56.5055350  58.7957980
  63.3724190  62.4581250  42.3892520  63.2918240  61.5435860  42.1184230
  62.9588610  62.9548320  41.6832230  61.5042230  64.2360270  44.2701790
  60.7284330  63.7560710  44.5600360  62.1555160  63.5565920  44.0957950
  55.5208060  64.5480080  45.1477550  54.6892940  64.2928790  45.5474060
  56.1289040  64.6190850  45.8835470  65.5249660  68.6420460  43.0500920
  65.0631190  67.8707700  43.3788090  66.3375210  68.6686530  43.5553370
  53.9300010  59.5081970  38.9319940  53.0416710  59.8497940  38.8299820
  54.2141200  59.3082290  38.0400770  51.8933020  62.1087620  44.8159640
  52.4649130  61.3409820  44.8163280  51.8934560  62.4076380  43.9066250
  60.9451220  66.9117460  44.2771950  60.8759500  65.9707400  44.1161080
  61.7071080  67.0018870  44.8494520  53.1357890  57.5171980  46.6028570
  52.9560730  56.6197730  46.8831330  52.7337970  58.0643850  47.2775520
  61.9756390  59.7187840  44.5040880  62.3521210  58.8459720  44.3914550
  61.8775900  60.0546540  43.6131320  56.1061400  58.0913470  39.9658320
  56.2128150  58.9917200  40.2727080  55.1953760  58.0431440  39.6752970
  65.7580510  57.2138280  41.4369220  66.5790130  56.7234850  41.4794700
  65.7914590  57.8035940  42.1901060  53.7544560  60.0132480  45.2110910
  54.4354670  60.2770850  45.8298310  53.4392610  59.1733350  45.5448920
  57.9469130  61.0599840  44.2983500  58.4547350  61.5580810  44.9388520
  58.4782370  60.2835040  44.1222860  70.0480060  59.2305030  48.0012850
  69.3432230  59.6186740  47.4827960  70.3137980  59.9255320  48.6033780
  56.2305230  55.6998400  48.5646920  56.2323670  56.2170790  47.7592820
  55.4009540  55.2228580  48.5416850  62.6176320  65.8117710  40.0636820
  61.9993590  66.2767160  39.4999540  63.1299570  66.5045190  40.4806330
  57.4808080  65.3393580  46.7420420  57.1477460  65.9662500  47.3841490
  57.6574760  65.8655460  45.9622090  65.9941990  59.1538660  44.2096760
  65.2897560  59.4423550  44.7899870  66.3554150  59.9638770  43.8496320
  55.9120560  57.4108360  46.5717370  56.2537370  58.2550410  46.2771240
  54.9736370  57.5592100  46.6882710  56.6927180  67.3074380  48.5569600
  57.3101180  67.9825460  48.2754050  55.8320300  67.7162360  48.4657100
  51.9859520  66.4974240  37.4376450  51.6087500  66.9861340  36.7061350
  52.2432590  67.1699520  38.0682980  69.0628910  58.5993450  44.6005970
  68.1153820  58.6332430  44.7321400  69.3878900  59.4132400  44.9855330
  59.5948450  54.8990630  42.8961960  59.9023430  54.3437520  42.1797460
  58.6649150  55.0335090  42.7134950  66.4408930  67.3374140  40.2759590
  66.3305260  66.3948470  40.4009010  66.4377180  67.6989780  41.1622350
  64.5448950  65.5187760  46.5152030  64.9617740  65.3047870  45.6805490
  65.2688770  65.7760550  47.0860650  61.9829210  62.9639460  39.6322080
  61.0558490  62.8976840  39.8610550  62.1354030  63.9019590  39.5177320
  61.9698290  59.2356460  36.6289240  61.0301960  59.3970420  36.7141700
  62.2881550  59.9542140  36.0825230  68.4911050  63.9174980  46.6068270
  67.6629680  63.9868070  46.1318400  69.0861530  64.5029290  46.1384100
  66.0126500  64.5259760  40.1357330  65.3938920  64.1879310  39.4883630
  65.9950950  63.8819520  40.8436520  65.4553060  60.7044300  47.5523140
  65.0424240  61.5298010  47.8063130  64.7229010  60.1189340  47.3599500
  57.5885850  63.4904200  42.4141810  57.1842850  62.7781450  41.9187710
  57.6748970  63.1457440  43.3029850  58.0567550  67.1771760  44.5781020
  57.7595840  66.5717230  43.8988800  59.0067370  67.2149070  44.4670380
  56.3014470  60.2647410  46.1940850  56.8529060  60.3742750  45.4194100
  56.8157980  60.6385010  46.9096080  57.1485980  66.9153450  51.2288820
  56.2514510  67.1393420  51.4762220  57.1738850  67.0388390  50.2800220
  64.1891200  63.7646570  37.1430080  64.6284480  62.9269000  36.9967900
  64.9019620  64.3975970  37.2294220  55.9757200  63.7866770  49.8046190
  55.8364970  64.6589570  50.1733590  55.0938560  63.4439580  49.6594130
  67.7708340  55.0189380  35.4571120  67.4581000  55.1116210  36.3570190
  68.5320810  55.5970410  35.4068550  54.2890480  62.3849180  39.9148460
  54.1688080  63.1111270  39.3029730  53.9791370  61.6152090  39.4376370
  51.9275850  65.5564320  45.7217100  52.0056270  65.6913090  44.7772820
  52.5417530  64.8480210  45.9145220  53.1723480  67.2564510  42.1323280
  52.7651560  67.3979100  41.2776880  54.0636490  66.9724670  41.9294490
  69.1285620  67.7028420  50.4695520  69.2548680  67.4640300  49.5512700
  69.1707000  66.8712960  50.9417600  68.9809630  59.7560880  51.4345260
  68.3653900  60.2640550  50.9060720  68.6606050  58.8559210  51.3771200
  51.9835370  66.5978490  48.2611560  52.1466410  66.1283850  47.4430930
  52.4487820  66.0902050  48.9260400  56.7554140  55.7284250  43.2972130
  56.3122290  56.5093790  42.9656650  57.3139130  56.0514140  44.0043070
  61.0423950  58.5952770  48.9007450  60.5803320  58.8035790  49.7127390
  60.6402060  57.7812120  48.5978120  66.0428460  59.8161720  50.0304110
  65.1922050  59.5167470  50.3513180  65.8830250  60.0603730  49.1187930
  63.1378170  61.3163470  52.1302900  63.4631580  60.4827220  51.7905130
  63.9258500  61.8391990  52.2781230  59.8712960  55.3494950  38.1777960
  59.2467140  55.3454820  38.9031270  59.7843080  54.4825910  37.7813930
  58.7930040  56.2731580  45.1561730  59.0902370  57.1794410  45.0753750
  59.3415600  55.7850360  44.5421300  56.5468360  60.8517820  41.0253380
  56.3209280  60.6354990  41.9300000  55.7660890  61.2846280  40.6799350
  63.7766120  60.8581190  39.6244030  63.1775010  61.5816990  39.4407650
  64.3245730  60.7957970  38.8420480  58.9867570  61.7503400  51.6913650
  58.8911170  60.8098130  51.5414050  59.8299550  61.9718470  51.2961720
  62.3830990  59.4944730  41.6547310  62.7760560  59.8116930  40.8416000
  62.7447840  58.6156610  41.7691830  54.1178110  58.1617070  49.8447430
  53.7241500  59.0092280  50.0520210  53.4296510  57.5243440  50.0356070
  60.6923160  58.2452040  52.9144170  60.0021480  58.0524240  53.5490260
  61.4355460  58.5286680  53.4468470  51.4195160  56.0845530  43.8777510
  51.1308210  56.6548390  44.5902490  52.1640920  55.6049980  44.2408740
  51.6065390  60.0265650  35.0880230  51.5240060  60.9696410  35.2295220
  51.2548450  59.8840560  34.2092580  62.9686130  62.0850480  45.7498090
  62.2367250  62.5937290  46.0988190  62.5710470  61.2680460  45.4486870
  59.4063520  58.7604680  44.1550580  59.4099580  58.3194630  43.3055120
  60.3014640  59.0822010  44.2622400  55.2565900  58.6431170  43.1144790
  54.9165950  59.1206400  43.8711840  54.4943220  58.1896290  42.7545890
  59.4683670  59.7616760  37.1457340  59.5896490  59.7203240  38.0943160
  59.0832180  60.6240910  36.9904070  63.4312040  57.5384160  45.1621030
  63.4484780  57.9892810  46.0062880  63.1827620  56.6389800  45.3754470
  58.4805170  62.0717900  36.5440640  57.9122070  61.6236150  35.9176550
  59.1894170  62.4310680  36.0105790  66.8582790  54.9516340  51.0007410
  67.1828560  54.2206000  51.5265390  66.8939300  54.6329980  50.0988400
  53.5574350  65.9729920  50.4207370  53.1729140  65.3323590  51.0190330
  53.8686540  66.6766040  50.9902100  59.7071490  62.8206460  45.9015990
  60.0741620  62.3465030  46.6477330  59.5176550  63.6948030  46.2424330
  52.5711980  57.5650150  42.0309460  52.2858900  57.2005820  42.8688080
  52.5090840  56.8330610  41.4172600  57.4970860  61.8615100  48.2200200
  57.1927930  62.7407080  48.4450560  58.4517320  61.9214890  48.2557640
  56.0252650  66.0676090  38.8167050  55.2514910  65.5273710  38.6565770
  56.7547280  65.5482700  38.4784810  66.7840630  65.0641450  44.6093440
  67.5039750  65.5596740  44.2189550  66.5822450  64.3859340  43.9647310
  62.2450570  56.4579410  38.7522830  61.4315180  55.9592580  38.6768140
  62.0512520  57.2977660  38.3359180  62.1659430  65.1350510  50.4962440
  62.0996740  64.2146180  50.2420030  61.5364570  65.2325950  51.2107080
  64.9598960  60.8299060  37.0484990  65.8478580  61.1416290  36.8736330
  64.9304050  59.9571310  36.6565570  56.0690050  65.7356470  42.4545860
  56.5868720  64.9324730  42.4002750  55.6174070  65.6735610  43.2962690
  60.9559550  67.0022750  37.7273160  61.2975250  67.7464980  37.2316480
  60.1272260  67.3153870  38.0897990  53.5534590  62.7017840  49.3671560
  53.1949530  63.3671690  49.9544900  53.2589150  61.8701390  49.7384180
  56.7547710  63.1602080  52.2511110  56.4547850  63.3059260  51.3538930
  57.5258950  62.6007370  52.1584500  62.0976160  67.9571080  50.2466240
  62.1120700  67.0252040  50.0285150  61.3901260  68.0430840  50.8856010
  67.2313230  62.1410900  36.5164850  67.1476950  62.5725120  35.6661290
  67.9507420  62.6009250  36.9491670  68.3087370  64.5978420  49.5934820
  67.5835560  65.1907200  49.3964210  68.8362830  64.5901960  48.7948190
  63.8386960  66.3238590  43.0918670  64.1910780  65.7266720  42.4320040
  62.9549290  65.9982820  43.2626920  59.9250240  67.0836280  40.4989080
  60.6121370  67.6305490  40.8796670  59.1382660  67.6277010  40.5338690
  52.0642640  62.7009100  35.9906160  52.9337490  62.9833900  36.2742080
  51.5732960  63.5144970  35.8754970  59.2277450  64.0882310  40.1114440
  59.6840230  64.8987560  40.3374630  58.8765660  63.7705450  40.9432930
  62.8042140  67.6021000  46.0584190  63.4464370  66.9014160  46.1716360
  63.3291490  68.3819440  45.8781080  66.6497860  67.8869620  35.7823330
  66.4235440  67.1700060  36.3747970  66.2594060  67.6382060  34.9445080
  52.1283160  56.1911080  50.0443660  51.4141680  56.3908000  50.6496270
  52.5478200  55.4150650  50.4158460  66.2314110  65.8041560  37.4437490
  65.9435810  66.2654250  38.2315370  67.0266280  65.3439330  37.7121710
  54.0489150  64.5182570  38.1188220  53.4417100  65.2581470  38.1283520
  54.5238500  64.6081930  37.2926420  63.6221940  58.6833390  47.7945110
  63.9902760  57.8628600  48.1224680  62.7620140  58.7435280  48.2100760
  66.9883970  57.6390330  38.6032670  66.3597130  57.7436000  37.8890900
  66.4935890  57.8587110  39.3926550  58.9568000  59.9176280  40.0190550
  58.2484150  60.3862620  40.4604160  59.2412480  59.2598290  40.6535740
  60.5823930  61.3372980  48.0183080  61.0809180  61.8118800  48.6834930
  60.7246880  60.4136500  48.2253110  62.9883430  56.6426940  41.4586340
  62.8651210  56.6613070  40.5095850  63.9367990  56.6905880  41.5784740
  57.1603020  58.2261360  37.3941260  58.0093550  58.6631510  37.3281450
  56.7934290  58.5381620  38.2213320  67.7890790  57.5540940  48.8611470
  67.2864390  58.2946340  49.2005280  68.6047450  57.9424940  48.5448260
  66.0812800  62.7974120  42.3072830  65.1402940  62.8124350  42.4820520
  66.3956870  62.0110080  42.7533130  56.0594440  64.4793720  35.8676790
  56.8257710  64.3675080  36.4302220  56.1369130  63.7831690  35.2153560
  54.7541200  61.9118790  36.5509680  54.8344790  60.9646300  36.6627080
  55.6460950  62.2425670  36.6570340  63.3978820  67.3540120  52.7905210
  62.7916980  67.3771720  52.0500960  63.0932930  66.6223160  53.3272460
  52.2812000  63.7333710  51.7865850  52.7851020  63.1540990  52.3582080
  51.5419420  64.0173940  52.3242220  59.1835620  66.4547900  35.3412140
  59.0786260  65.8400250  36.0673520  59.0159840  65.9313790  34.5575150
  59.3349940  65.1404700  51.3201370  58.5695610  65.7089700  51.2356040
  59.5165900  64.8480910  50.4269600  62.4238350  65.5167930  35.9454130
  61.8748450  65.9637230  36.5896870  63.0457610  65.0117180  36.4691800
  66.4773290  66.8710030  51.8776390  67.2182760  67.2085790  51.3743850
  65.7145970  67.0402090  51.3246160  54.3135080  61.8763300  52.6815920
  54.3540420  61.5777170  53.5901150  55.1680580  62.2770910  52.5223440
  58.0913470  64.4758850  37.8419430  58.5129890  64.3098720  38.6850820
  58.2164310  63.6659080  37.3474570  56.2540890  60.4555400  50.6490410
  55.7237350  59.9646350  50.0213750  56.9228960  60.8839600  50.1148340
  60.6041110  63.4996460  35.0896530  61.1246770  62.7845480  34.7237680
  61.2509510  64.1382330  35.3897040  65.1518950  64.9224860  50.4131600
  65.5659970  65.0769940  51.2622020  64.2169950  65.0480080  50.5757380
  65.6241120  62.2621020  52.4170750  66.2061890  61.5073340  52.3291230
  65.8002890  62.7928460  51.6402230  56.7413190  57.4217770  50.7287700
  56.6470060  56.8038520  50.0038570  56.1610580  58.1484060  50.5017610
  59.5074630  55.9791010  47.7615090  59.0591930  56.0015270  46.9160640
  58.8739830  55.5810030  48.3585390  59.9134180  64.8745340  48.3827530
  60.3322290  65.7178070  48.2103770  58.9942810  65.0117380  48.1534310
  62.2498080  62.6061520  49.7665370  62.3694290  62.0102660  50.5060210
  63.1092080  62.6431210  49.3466670  64.5885980  63.1598710  48.3427880
  64.0621200  63.6841330  47.7393020  64.9317320  63.7926100  48.9737610
  56.9872370  60.5492080  34.7877590  56.7861430  59.6859440  35.1490930
  56.8164420  60.4625440  33.8499190  59.0166850  59.1482870  51.0241190
  59.6066540  58.8398720  51.7119010  58.1987090  58.6762620  51.1801090
  63.8360280  58.7648680  51.2574210  63.1475800  58.1030220  51.1924200
  64.5566300  58.3186950  51.7022670  64.4660680  55.3600310  37.3164470
  64.7462970  54.5168210  37.6723890  63.6926410  55.5923420  37.8303220
  55.7855170  57.6492700  34.7755470  56.0881070  57.6560130  33.8674620
  56.5249760  57.2990560  35.2723130  59.0040100  56.5927320  35.7611670
  58.6562100  55.9151310  35.1814120  59.2052870  56.1316830  36.5755060
  54.8085300  66.9535120  35.6085270  55.2460170  67.4964790  36.2642850
  55.2933030  66.1282070  35.6181610  56.6193020  68.0733160  40.7207500
  56.3188560  67.9498130  41.6211410  56.5130510  67.2141750  40.3123230
  69.3884940  67.8529560  35.4234180  68.5577900  67.9206210  35.8941410
  69.5656770  68.7433680  35.1201040  68.8441400  64.5977040  37.9268380
  69.6060310  65.1673690  38.0328070  68.8595770  64.0304240  38.6976690
  52.3445740  63.1214970  42.1576040  51.6894580  62.8526610  41.5135740
  53.1823690  63.0119450  41.7078020  69.8501370  65.4527140  42.7710310
  70.2210200  64.6694460  42.3646280  70.4903300  66.1416240  42.5927610
  66.8335130  66.8363720  48.1840630  66.0194970  67.2660880  48.4466420
  67.2409330  67.4482130  47.5709680  68.8960570  64.8911410  35.0840900
  69.1709410  65.7990290  34.9560120  68.7071310  64.8273940  36.0202890
  65.2936180  57.9156260  36.3794530  65.7121060  57.7287240  35.5391190
  64.9872240  57.0635310  36.6897460  68.7925910  62.8280400  40.0770330
  68.4169510  62.0608330  39.6451620  68.0629030  63.2103100  40.5645260
  53.3821670  63.5067540  46.6979380  53.7494710  63.4194940  47.5775400
  52.8132490  62.7434090  46.5986240  68.1825530  61.9751920  49.7109850
  67.9511620  61.7464670  48.8107800  68.4430080  62.8951470  49.6654740
  52.9337670  60.4176630  50.6037800  52.0393720  60.3843390  50.9431510
  53.4735220  60.6163420  51.3689050  66.6213600  57.2008350  52.4889550
  67.4983780  57.2091750  52.8723550  66.6334440  56.4639190  51.8781900
  51.5583820  60.3313900  38.1001370  50.6547900  60.5944100  37.9253030
  52.0424440  60.6025070  37.3201330  68.0676870  61.0537890  43.3777570
  68.5914350  60.5600540  42.7467740  68.6536290  61.1888250  44.1225140
  68.2466590  61.1377760  46.8997120  67.2969300  61.1041300  47.0142110
  68.4279600  62.0477870  46.6646890  54.1011030  59.3879440  36.0095750
  54.8102730  58.9662660  35.5243030  53.3850970  59.4554670  35.3779100
  53.7485190  55.4418770  35.0498400  54.4713320  55.9827710  35.3679620
  54.0209710  55.1682190  34.1739940  67.5576840  60.3111240  39.3169980
  68.0535960  60.0782110  40.1018860  67.3592910  59.4723080  38.9007620
  53.4377380  54.6924960  44.9521020  54.0853570  54.1422340  44.5116180
  53.8579220  54.9468110  45.7736830  68.9864000  58.9472190  41.8507660
  68.8763280  58.7928230  42.7889930  69.7471590  58.4193130  41.6083070
  69.8754270  56.7780110  35.0913800  70.8003580  56.6461290  34.8832090
  69.8530060  56.8572930  36.0450250  69.9492760  57.5490770  37.7170510
  69.1544260  57.4835890  38.2463420  70.1536040  58.4841410  37.7055860
  53.1909380  54.8480630  47.6946340  52.8424200  55.3044450  48.4604520
  52.8597080  53.9537760  47.7768770  60.7034200  56.0392510  51.2165760
  60.6423090  56.6314340  51.9661170  61.6434580  55.9318470  51.0716020
  63.3408760  55.6962570  50.8558050  63.9549170  56.0141860  50.1939130
  63.8858320  55.2111160  51.4753910  53.8630020  54.3756830  50.9697110
  54.4113010  54.1944880  50.2063220  53.9285330  53.5850940  51.5053420
  64.9888780  56.4665580  48.5669060  64.6602140  55.6517340  48.1870790
  65.9371080  56.4235390  48.4434750  54.2674010  68.3320860  47.9305350
  53.5408070  67.7126150  47.8631300  54.3283160  68.7261470  47.0603430
  66.3812690  55.8787650  44.1669340  66.8220780  55.8232750  43.3190940
  66.1120280  56.7945660  44.2379520  68.2451260  55.5102890  42.1778160
  68.1839660  54.5664110  42.0309180  69.0243290  55.6182980  42.7231620
  53.1732030  55.4812030  38.6433970  53.9311390  55.5940910  38.0698000
  52.7109200  56.3181230  38.5977400  59.7145840  57.5951300  41.6336280
  58.9020350  57.2208190  41.2932160  60.2187480  56.8396380  41.9357470
  67.3605420  54.6615310  38.1459630  67.5556050  55.5598760  38.4127060
  66.5735290  54.4302390  38.6392580  55.5457180  56.0076080  37.1835940
  56.0749940  55.2205880  37.0543890  56.1785500  56.6867270  37.4171470
  57.7395020  55.7451220  40.2381330  57.1097760  55.0438530  40.4051460
  57.2000160  56.5055350  40.0214490  57.8650580  55.0235200  52.6733820
  57.5834850  55.5268800  51.9094640  58.2470280  54.2256950  52.3075950
  64.4666040  54.4388780  53.2514290  64.3531490  54.7583390  54.1465810
  65.2835780  54.8401290  52.9551570  63.3724190  62.4581250  23.6149030
  63.2918240  61.5435860  23.3440740  62.9588610  62.9548320  22.9088740
  61.5042230  64.2360270  25.4958300  60.7284330  63.7560710  25.7856870
  62.1555160  63.5565920  25.3214460  55.5208060  64.5480080  26.3734060
  54.6892940  64.2928790  26.7730570  56.1289040  64.6190850  27.1091980
  65.5249660  68.6420460  24.2757430  65.0631190  67.8707700  24.6044600
  66.3375210  68.6686530  24.7809880  53.9300010  59.5081970  20.1576450
  53.0416710  59.8497940  20.0556330  54.2141200  59.3082290  19.2657280
  51.8933020  62.1087620  26.0416150  52.4649130  61.3409820  26.0419790
  51.8934560  62.4076380  25.1322760  60.9451220  66.9117460  25.5028460
  60.8759500  65.9707400  25.3417590  61.7071080  67.0018870  26.0751030
  53.1357890  57.5171980  27.8285080  52.9560730  56.6197730  28.1087840
  52.7337970  58.0643850  28.5032030  61.9756390  59.7187840  25.7297390
  62.3521210  58.8459720  25.6171060  61.8775900  60.0546540  24.8387830
  56.1061400  58.0913470  21.1914830  56.2128150  58.9917200  21.4983590
  55.1953760  58.0431440  20.9009480  65.7580510  57.2138280  22.6625730
  66.5790130  56.7234850  22.7051210  65.7914590  57.8035940  23.4157570
  53.7544560  60.0132480  26.4367420  54.4354670  60.2770850  27.0554820
  53.4392610  59.1733350  26.7705430  57.9469130  61.0599840  25.5240010
  58.4547350  61.5580810  26.1645030  58.4782370  60.2835040  25.3479370
  70.0480060  59.2305030  29.2269360  69.3432230  59.6186740  28.7084470
  70.3137980  59.9255320  29.8290290  56.2305230  55.6998400  29.7903430
  56.2323670  56.2170790  28.9849330  55.4009540  55.2228580  29.7673360
  62.6176320  65.8117710  21.2893330  61.9993590  66.2767160  20.7256050
  63.1299570  66.5045190  21.7062840  57.4808080  65.3393580  27.9676930
  57.1477460  65.9662500  28.6098000  57.6574760  65.8655460  27.1878600
  65.9941990  59.1538660  25.4353270  65.2897560  59.4423550  26.0156380
  66.3554150  59.9638770  25.0752830  55.9120560  57.4108360  27.7973880
  56.2537370  58.2550410  27.5027750  54.9736370  57.5592100  27.9139220
  56.6927180  67.3074380  29.7826110  57.3101180  67.9825460  29.5010560
  55.8320300  67.7162360  29.6913610  51.9859520  66.4974240  18.6632960
  51.6087500  66.9861340  17.9317860  52.2432590  67.1699520  19.2939490
  69.0628910  58.5993450  25.8262480  68.1153820  58.6332430  25.9577910
  69.3878900  59.4132400  26.2111840  59.5948450  54.8990630  24.1218470
  59.9023430  54.3437520  23.4053970  58.6649150  55.0335090  23.9391460
  66.4408930  67.3374140  21.5016100  66.3305260  66.3948470  21.6265520
  66.4377180  67.6989780  22.3878860  64.5448950  65.5187760  27.7408540
  64.9617740  65.3047870  26.9062000  65.2688770  65.7760550  28.3117160
  61.9829210  62.9639460  20.8578590  61.0558490  62.8976840  21.0867060
  62.1354030  63.9019590  20.7433830  61.9698290  59.2356460  17.8545750
  61.0301960  59.3970420  17.9398210  62.2881550  59.9542140  17.3081740
  68.4911050  63.9174980  27.8324780  67.6629680  63.9868070  27.3574910
  69.0861530  64.5029290  27.3640610  66.0126500  64.5259760  21.3613840
  65.3938920  64.1879310  20.7140140  65.9950950  63.8819520  22.0693030
  65.4553060  60.7044300  28.7779650  65.0424240  61.5298010  29.0319640
  64.7229010  60.1189340  28.5856010  57.5885850  63.4904200  23.6398320
  57.1842850  62.7781450  23.1444220  57.6748970  63.1457440  24.5286360
  58.0567550  67.1771760  25.8037530  57.7595840  66.5717230  25.1245310
  59.0067370  67.2149070  25.6926890  56.3014470  60.2647410  27.4197360
  56.8529060  60.3742750  26.6450610  56.8157980  60.6385010  28.1352590
  57.1485980  66.9153450  32.4545330  56.2514510  67.1393420  32.7018730
  57.1738850  67.0388390  31.5056730  64.1891200  63.7646570  18.3686590
  64.6284480  62.9269000  18.2224410  64.9019620  64.3975970  18.4550730
  55.9757200  63.7866770  31.0302700  55.8364970  64.6589570  31.3990100
  55.0938560  63.4439580  30.8850640  67.7708340  55.0189380  16.6827630
  67.4581000  55.1116210  17.5826700  68.5320810  55.5970410  16.6325060
  54.2890480  62.3849180  21.1404970  54.1688080  63.1111270  20.5286240
  53.9791370  61.6152090  20.6632880  51.9275850  65.5564320  26.9473610
  52.0056270  65.6913090  26.0029330  52.5417530  64.8480210  27.1401730
  53.1723480  67.2564510  23.3579790  52.7651560  67.3979100  22.5033390
  54.0636490  66.9724670  23.1551000  69.1285620  67.7028420  31.6952030
  69.2548680  67.4640300  30.7769210  69.1707000  66.8712960  32.1674110
  68.9809630  59.7560880  32.6601770  68.3653900  60.2640550  32.1317230
  68.6606050  58.8559210  32.6027710  51.9835370  66.5978490  29.4868070
  52.1466410  66.1283850  28.6687440  52.4487820  66.0902050  30.1516910
  56.7554140  55.7284250  24.5228640  56.3122290  56.5093790  24.1913160
  57.3139130  56.0514140  25.2299580  61.0423950  58.5952770  30.1263960
  60.5803320  58.8035790  30.9383900  60.6402060  57.7812120  29.8234630
  66.0428460  59.8161720  31.2560620  65.1922050  59.5167470  31.5769690
  65.8830250  60.0603730  30.3444440  63.1378170  61.3163470  33.3559410
  63.4631580  60.4827220  33.0161640  63.9258500  61.8391990  33.5037740
  59.8712960  55.3494950  19.4034470  59.2467140  55.3454820  20.1287780
  59.7843080  54.4825910  19.0070440  58.7930040  56.2731580  26.3818240
  59.0902370  57.1794410  26.3010260  59.3415600  55.7850360  25.7677810
  56.5468360  60.8517820  22.2509890  56.3209280  60.6354990  23.1556510
  55.7660890  61.2846280  21.9055860  63.7766120  60.8581190  20.8500540
  63.1775010  61.5816990  20.6664160  64.3245730  60.7957970  20.0676990
  58.9867570  61.7503400  32.9170160  58.8911170  60.8098130  32.7670560
  59.8299550  61.9718470  32.5218230  62.3830990  59.4944730  22.8803820
  62.7760560  59.8116930  22.0672510  62.7447840  58.6156610  22.9948340
  54.1178110  58.1617070  31.0703940  53.7241500  59.0092280  31.2776720
  53.4296510  57.5243440  31.2612580  60.6923160  58.2452040  34.1400680
  60.0021480  58.0524240  34.7746770  61.4355460  58.5286680  34.6724980
  51.4195160  56.0845530  25.1034020  51.1308210  56.6548390  25.8159000
  52.1640920  55.6049980  25.4665250  51.6065390  60.0265650  16.3136740
  51.5240060  60.9696410  16.4551730  51.2548450  59.8840560  15.4349090
  62.9686130  62.0850480  26.9754600  62.2367250  62.5937290  27.3244700
  62.5710470  61.2680460  26.6743380  59.4063520  58.7604680  25.3807090
  59.4099580  58.3194630  24.5311630  60.3014640  59.0822010  25.4878910
  55.2565900  58.6431170  24.3401300  54.9165950  59.1206400  25.0968350
  54.4943220  58.1896290  23.9802400  59.4683670  59.7616760  18.3713850
  59.5896490  59.7203240  19.3199670  59.0832180  60.6240910  18.2160580
  63.4312040  57.5384160  26.3877540  63.4484780  57.9892810  27.2319390
  63.1827620  56.6389800  26.6010980  58.4805170  62.0717900  17.7697150
  57.9122070  61.6236150  17.1433060  59.1894170  62.4310680  17.2362300
  66.8582790  54.9516340  32.2263920  67.1828560  54.2206000  32.7521900
  66.8939300  54.6329980  31.3244910  53.5574350  65.9729920  31.6463880
  53.1729140  65.3323590  32.2446840  53.8686540  66.6766040  32.2158610
  59.7071490  62.8206460  27.1272500  60.0741620  62.3465030  27.8733840
  59.5176550  63.6948030  27.4680840  52.5711980  57.5650150  23.2565970
  52.2858900  57.2005820  24.0944590  52.5090840  56.8330610  22.6429110
  57.4970860  61.8615100  29.4456710  57.1927930  62.7407080  29.6707070
  58.4517320  61.9214890  29.4814150  56.0252650  66.0676090  20.0423560
  55.2514910  65.5273710  19.8822280  56.7547280  65.5482700  19.7041320
  66.7840630  65.0641450  25.8349950  67.5039750  65.5596740  25.4446060
  66.5822450  64.3859340  25.1903820  62.2450570  56.4579410  19.9779340
  61.4315180  55.9592580  19.9024650  62.0512520  57.2977660  19.5615690
  62.1659430  65.1350510  31.7218950  62.0996740  64.2146180  31.4676540
  61.5364570  65.2325950  32.4363590  64.9598960  60.8299060  18.2741500
  65.8478580  61.1416290  18.0992840  64.9304050  59.9571310  17.8822080
  56.0690050  65.7356470  23.6802370  56.5868720  64.9324730  23.6259260
  55.6174070  65.6735610  24.5219200  60.9559550  67.0022750  18.9529670
  61.2975250  67.7464980  18.4572990  60.1272260  67.3153870  19.3154500
  53.5534590  62.7017840  30.5928070  53.1949530  63.3671690  31.1801410
  53.2589150  61.8701390  30.9640690  56.7547710  63.1602080  33.4767620
  56.4547850  63.3059260  32.5795440  57.5258950  62.6007370  33.3841010
  62.0976160  67.9571080  31.4722750  62.1120700  67.0252040  31.2541660
  61.3901260  68.0430840  32.1112520  67.2313230  62.1410900  17.7421360
  67.1476950  62.5725120  16.8917800  67.9507420  62.6009250  18.1748180
  68.3087370  64.5978420  30.8191330  67.5835560  65.1907200  30.6220720
  68.8362830  64.5901960  30.0204700  63.8386960  66.3238590  24.3175180
  64.1910780  65.7266720  23.6576550  62.9549290  65.9982820  24.4883430
  59.9250240  67.0836280  21.7245590  60.6121370  67.6305490  22.1053180
  59.1382660  67.6277010  21.7595200  52.0642640  62.7009100  17.2162670
  52.9337490  62.9833900  17.4998590  51.5732960  63.5144970  17.1011480
  59.2277450  64.0882310  21.3370950  59.6840230  64.8987560  21.5631140
  58.8765660  63.7705450  22.1689440  55.1289230  54.4319960  21.8093470
  55.0003860  54.4237860  22.7578390  54.3051250  54.7703050  21.4584480
  62.8042140  67.6021000  27.2840700  63.4464370  66.9014160  27.3972870
  63.3291490  68.3819440  27.1037590  66.6497860  67.8869620  17.0079840
  66.4235440  67.1700060  17.6004480  66.2594060  67.6382060  16.1701590
  52.1283160  56.1911080  31.2700170  51.4141680  56.3908000  31.8752780
  52.5478200  55.4150650  31.6414970  66.2314110  65.8041560  18.6694000
  65.9435810  66.2654250  19.4571880  67.0266280  65.3439330  18.9378220
  54.0489150  64.5182570  19.3444730  53.4417100  65.2581470  19.3540030
  54.5238500  64.6081930  18.5182930  63.6221940  58.6833390  29.0201620
  63.9902760  57.8628600  29.3481190  62.7620140  58.7435280  29.4357270
  66.9883970  57.6390330  19.8289180  66.3597130  57.7436000  19.1147410
  66.4935890  57.8587110  20.6183060  58.9568000  59.9176280  21.2447060
  58.2484150  60.3862620  21.6860670  59.2412480  59.2598290  21.8792250
  60.5823930  61.3372980  29.2439590  61.0809180  61.8118800  29.9091440
  60.7246880  60.4136500  29.4509620  62.9883430  56.6426940  22.6842850
  62.8651210  56.6613070  21.7352360  63.9367990  56.6905880  22.8041250
  57.1603020  58.2261360  18.6197770  58.0093550  58.6631510  18.5537960
  56.7934290  58.5381620  19.4469830  67.7890790  57.5540940  30.0867980
  67.2864390  58.2946340  30.4261790  68.6047450  57.9424940  29.7704770
  66.0812800  62.7974120  23.5329340  65.1402940  62.8124350  23.7077030
  66.3956870  62.0110080  23.9789640  56.0594440  64.4793720  17.0933300
  56.8257710  64.3675080  17.6558730  56.1369130  63.7831690  16.4410070
  54.7541200  61.9118790  17.7766190  54.8344790  60.9646300  17.8883590
  55.6460950  62.2425670  17.8826850  63.3978820  67.3540120  34.0161720
  62.7916980  67.3771720  33.2757470  63.0932930  66.6223160  34.5528970
  52.2812000  63.7333710  33.0122360  52.7851020  63.1540990  33.5838590
  51.5419420  64.0173940  33.5498730  59.1835620  66.4547900  16.5668650
  59.0786260  65.8400250  17.2930030  59.0159840  65.9313790  15.7831660
  59.3349940  65.1404700  32.5457880  58.5695610  65.7089700  32.4612550
  59.5165900  64.8480910  31.6526110  62.4238350  65.5167930  17.1710640
  61.8748450  65.9637230  17.8153380  63.0457610  65.0117180  17.6948310
  66.4773290  66.8710030  33.1032900  67.2182760  67.2085790  32.6000360
  65.7145970  67.0402090  32.5502670  54.3135080  61.8763300  33.9072430
  54.3540420  61.5777170  34.8157660  55.1680580  62.2770910  33.7479950
  58.0913470  64.4758850  19.0675940  58.5129890  64.3098720  19.9107330
  58.2164310  63.6659080  18.5731080  56.2540890  60.4555400  31.8746920
  55.7237350  59.9646350  31.2470260  56.9228960  60.8839600  31.3404850
  60.6041110  63.4996460  16.3153040  61.1246770  62.7845480  15.9494190
  61.2509510  64.1382330  16.6153550  65.1518950  64.9224860  31.6388110
  65.5659970  65.0769940  32.4878530  64.2169950  65.0480080  31.8013890
  65.6241120  62.2621020  33.6427260  66.2061890  61.5073340  33.5547740
  65.8002890  62.7928460  32.8658740  56.7413190  57.4217770  31.9544210
  56.6470060  56.8038520  31.2295080  56.1610580  58.1484060  31.7274120
  59.5074630  55.9791010  28.9871600  59.0591930  56.0015270  28.1417150
  58.8739830  55.5810030  29.5841900  59.9134180  64.8745340  29.6084040
  60.3322290  65.7178070  29.4360280  58.9942810  65.0117380  29.3790820
  62.2498080  62.6061520  30.9921880  62.3694290  62.0102660  31.7316720
  63.1092080  62.6431210  30.5723180  64.5885980  63.1598710  29.5684390
  64.0621200  63.6841330  28.9649530  64.9317320  63.7926100  30.1994120
  56.9872370  60.5492080  16.0134100  56.7861430  59.6859440  16.3747440
  56.8164420  60.4625440  15.0755700  59.0166850  59.1482870  32.2497700
  59.6066540  58.8398720  32.9375520  58.1987090  58.6762620  32.4057600
  63.8360280  58.7648680  32.4830720  63.1475800  58.1030220  32.4180710
  64.5566300  58.3186950  32.9279180  64.4660680  55.3600310  18.5420980
  64.7462970  54.5168210  18.8980400  63.6926410  55.5923420  19.0559730
  55.7855170  57.6492700  16.0011980  56.0881070  57.6560130  15.0931130
  56.5249760  57.2990560  16.4979640  59.0040100  56.5927320  16.9868180
  58.6562100  55.9151310  16.4070630  59.2052870  56.1316830  17.8011570
  54.8085300  66.9535120  16.8341780  55.2460170  67.4964790  17.4899360
  55.2933030  66.1282070  16.8438120  56.6193020  68.0733160  21.9464010
  56.3188560  67.9498130  22.8467920  56.5130510  67.2141750  21.5379740
  69.3884940  67.8529560  16.6490690  68.5577900  67.9206210  17.1197920
  69.5656770  68.7433680  16.3457550  68.8441400  64.5977040  19.1524890
  69.6060310  65.1673690  19.2584580  68.8595770  64.0304240  19.9233200
  52.3445740  63.1214970  23.3832550  51.6894580  62.8526610  22.7392250
  53.1823690  63.0119450  22.9334530  69.8501370  65.4527140  23.9966820
  70.2210200  64.6694460  23.5902790  70.4903300  66.1416240  23.8184120
  66.8335130  66.8363720  29.4097140  66.0194970  67.2660880  29.6722930
  67.2409330  67.4482130  28.7966190  68.8960570  64.8911410  16.3097410
  69.1709410  65.7990290  16.1816630  68.7071310  64.8273940  17.2459400
  65.2936180  57.9156260  17.6051040  65.7121060  57.7287240  16.7647700
  64.9872240  57.0635310  17.9153970  68.7925910  62.8280400  21.3026840
  68.4169510  62.0608330  20.8708130  68.0629030  63.2103100  21.7901770
  53.3821670  63.5067540  27.9235890  53.7494710  63.4194940  28.8031910
  52.8132490  62.7434090  27.8242750  68.1825530  61.9751920  30.9366360
  67.9511620  61.7464670  30.0364310  68.4430080  62.8951470  30.8911250
  52.9337670  60.4176630  31.8294310  52.0393720  60.3843390  32.1688020
  53.4735220  60.6163420  32.5945560  66.6213600  57.2008350  33.7146060
  67.4983780  57.2091750  34.0980060  66.6334440  56.4639190  33.1038410
  51.5583820  60.3313900  19.3257880  50.6547900  60.5944100  19.1509540
  52.0424440  60.6025070  18.5457840  68.0676870  61.0537890  24.6034080
  68.5914350  60.5600540  23.9724250  68.6536290  61.1888250  25.3481650
  68.2466590  61.1377760  28.1253630  67.2969300  61.1041300  28.2398620
  68.4279600  62.0477870  27.8903400  54.1011030  59.3879440  17.2352260
  54.8102730  58.9662660  16.7499540  53.3850970  59.4554670  16.6035610
  53.7485190  55.4418770  16.2754910  54.4713320  55.9827710  16.5936130
  54.0209710  55.1682190  15.3996450  67.5576840  60.3111240  20.5426490
  68.0535960  60.0782110  21.3275370  67.3592910  59.4723080  20.1264130
  53.4377380  54.6924960  26.1777530  54.0853570  54.1422340  25.7372690
  53.8579220  54.9468110  26.9993340  68.9864000  58.9472190  23.0764170
  68.8763280  58.7928230  24.0146440  69.7471590  58.4193130  22.8339580
  67.3329720  54.8866320  29.5347170  67.9701940  55.5000460  29.9006360
  67.4804610  54.9226980  28.5896400  69.8754270  56.7780110  16.3170310
  70.8003580  56.6461290  16.1088600  69.8530060  56.8572930  17.2706760
  69.9492760  57.5490770  18.9427020  69.1544260  57.4835890  19.4719930
  70.1536040  58.4841410  18.9312370  53.1909380  54.8480630  28.9202850
  52.8424200  55.3044450  29.6861030  52.8597080  53.9537760  29.0025280
  60.7034200  56.0392510  32.4422270  60.6423090  56.6314340  33.1917680
  61.6434580  55.9318470  32.2972530  63.3408760  55.6962570  32.0814560
  63.9549170  56.0141860  31.4195640  63.8858320  55.2111160  32.7010420
  53.8630020  54.3756830  32.1953620  54.4113010  54.1944880  31.4319730
  53.9285330  53.5850940  32.7309930  64.0816800  54.2594710  28.4083850
  63.2076640  54.5929820  28.2056780  63.9727550  53.7867890  29.2335720
  64.9888780  56.4665580  29.7925570  64.6602140  55.6517340  29.4127300
  65.9371080  56.4235390  29.6691260  54.2674010  68.3320860  29.1561860
  53.5408070  67.7126150  29.0887810  54.3283160  68.7261470  28.2859940
  61.8291620  55.1764550  27.3476760  61.0463410  55.6510050  27.6273520
  61.5354550  54.2719380  27.2389940  66.3812690  55.8787650  25.3925850
  66.8220780  55.8232750  24.5447450  66.1120280  56.7945660  25.4636030
  68.2451260  55.5102890  23.4034670  68.1839660  54.5664110  23.2565690
  69.0243290  55.6182980  23.9488130  53.1732030  55.4812030  19.8690480
  53.9311390  55.5940910  19.2954510  52.7109200  56.3181230  19.8233910
  59.7145840  57.5951300  22.8592790  58.9020350  57.2208190  22.5188670
  60.2187480  56.8396380  23.1613980  64.2170820  54.2593750  24.0975860
  64.8200190  54.8313960  24.5724380  63.4763810  54.8233190  23.8749760
  67.3605420  54.6615310  19.3716140  67.5556050  55.5598760  19.6383570
  66.5735290  54.4302390  19.8649090  55.5457180  56.0076080  18.4092450
  56.0749940  55.2205880  18.2800400  56.1785500  56.6867270  18.6427980
  57.7395020  55.7451220  21.4637840  57.1097760  55.0438530  21.6307970
  57.2000160  56.5055350  21.2471000  57.8650580  55.0235200  33.8990330
  57.5834850  55.5268800  33.1351150  58.2470280  54.2256950  33.5332460
  64.4666040  54.4388780  34.4770800  64.3531490  54.7583390  35.3722320
  65.2835780  54.8401290  34.1808080  63.3724190  62.4581250   4.8405540
  63.2918240  61.5435860   4.5697250  62.9588610  62.9548320   4.1345250
  61.5042230  64.2360270   6.7214810  60.7284330  63.7560710   7.0113380
  62.1555160  63.5565920   6.5470970  55.5208060  64.5480080   7.5990570
  54.6892940  64.2928790   7.9987080  56.1289040  64.6190850   8.3348490
  65.5249660  68.6420460   5.5013940  65.0631190  67.8707700   5.8301110
  66.3375210  68.6686530   6.0066390  51.8933020  62.1087620   7.2672660
  52.4649130  61.3409820   7.2676300  51.8934560  62.4076380   6.3579270
  60.9451220  66.9117460   6.7284970  60.8759500  65.9707400   6.5674100
  61.7071080  67.0018870   7.3007540  53.1357890  57.5171980   9.0541590
  52.9560730  56.6197730   9.3344350  52.7337970  58.0643850   9.7288540
  61.9756390  59.7187840   6.9553900  62.3521210  58.8459720   6.8427570
  61.8775900  60.0546540   6.0644340  56.1061400  58.0913470   2.4171340
  56.2128150  58.9917200   2.7240100  55.1953760  58.0431440   2.1265990
  65.7580510  57.2138280   3.8882240  66.5790130  56.7234850   3.9307720
  65.7914590  57.8035940   4.6414080  53.7544560  60.0132480   7.6623930
  54.4354670  60.2770850   8.2811330  53.4392610  59.1733350   7.9961940
  57.9469130  61.0599840   6.7496520  58.4547350  61.5580810   7.3901540
  58.4782370  60.2835040   6.5735880  70.0480060  59.2305030  10.4525870
  69.3432230  59.6186740   9.9340980  70.3137980  59.9255320  11.0546800
  56.2305230  55.6998400  11.0159940  56.2323670  56.2170790  10.2105840
  55.4009540  55.2228580  10.9929870  62.6176320  65.8117710   2.5149840
  61.9993590  66.2767160   1.9512560  63.1299570  66.5045190   2.9319350
  57.4808080  65.3393580   9.1933440  57.1477460  65.9662500   9.8354510
  57.6574760  65.8655460   8.4135110  65.9941990  59.1538660   6.6609780
  65.2897560  59.4423550   7.2412890  66.3554150  59.9638770   6.3009340
  55.9120560  57.4108360   9.0230390  56.2537370  58.2550410   8.7284260
  54.9736370  57.5592100   9.1395730  56.6927180  67.3074380  11.0082620
  57.3101180  67.9825460  10.7267070  55.8320300  67.7162360  10.9170120
  69.0628910  58.5993450   7.0518990  68.1153820  58.6332430   7.1834420
  69.3878900  59.4132400   7.4368350  59.5948450  54.8990630   5.3474980
  59.9023430  54.3437520   4.6310480  58.6649150  55.0335090   5.1647970
  66.4408930  67.3374140   2.7272610  66.3305260  66.3948470   2.8522030
  66.4377180  67.6989780   3.6135370  64.5448950  65.5187760   8.9665050
  64.9617740  65.3047870   8.1318510  65.2688770  65.7760550   9.5373670
  61.9829210  62.9639460   2.0835100  61.0558490  62.8976840   2.3123570
  62.1354030  63.9019590   1.9690340  68.4911050  63.9174980   9.0581290
  67.6629680  63.9868070   8.5831420  69.0861530  64.5029290   8.5897120
  66.0126500  64.5259760   2.5870350  65.3938920  64.1879310   1.9396650
  65.9950950  63.8819520   3.2949540  65.4553060  60.7044300  10.0036160
  65.0424240  61.5298010  10.2576150  64.7229010  60.1189340   9.8112520
  57.5885850  63.4904200   4.8654830  57.1842850  62.7781450   4.3700730
  57.6748970  63.1457440   5.7542870  58.0567550  67.1771760   7.0294040
  57.7595840  66.5717230   6.3501820  59.0067370  67.2149070   6.9183400
  56.3014470  60.2647410   8.6453870  56.8529060  60.3742750   7.8707120
  56.8157980  60.6385010   9.3609100  57.1485980  66.9153450  13.6801840
  56.2514510  67.1393420  13.9275240  57.1738850  67.0388390  12.7313240
  55.9757200  63.7866770  12.2559210  55.8364970  64.6589570  12.6246610
  55.0938560  63.4439580  12.1107150  54.2890480  62.3849180   2.3661480
  54.1688080  63.1111270   1.7542750  53.9791370  61.6152090   1.8889390
  51.9275850  65.5564320   8.1730120  52.0056270  65.6913090   7.2285840
  52.5417530  64.8480210   8.3658240  53.1723480  67.2564510   4.5836300
  52.7651560  67.3979100   3.7289900  54.0636490  66.9724670   4.3807510
  69.1285620  67.7028420  12.9208540  69.2548680  67.4640300  12.0025720
  69.1707000  66.8712960  13.3930620  68.9809630  59.7560880  13.8858280
  68.3653900  60.2640550  13.3573740  68.6606050  58.8559210  13.8284220
  51.9835370  66.5978490  10.7124580  52.1466410  66.1283850   9.8943950
  52.4487820  66.0902050  11.3773420  56.7554140  55.7284250   5.7485150
  56.3122290  56.5093790   5.4169670  57.3139130  56.0514140   6.4556090
  61.0423950  58.5952770  11.3520470  60.5803320  58.8035790  12.1640410
  60.6402060  57.7812120  11.0491140  66.0428460  59.8161720  12.4817130
  65.1922050  59.5167470  12.8026200  65.8830250  60.0603730  11.5700950
  63.1378170  61.3163470  14.5815920  63.4631580  60.4827220  14.2418150
  63.9258500  61.8391990  14.7294250  58.7930040  56.2731580   7.6074750
  59.0902370  57.1794410   7.5266770  59.3415600  55.7850360   6.9934320
  56.5468360  60.8517820   3.4766400  56.3209280  60.6354990   4.3813020
  55.7660890  61.2846280   3.1312370  63.7766120  60.8581190   2.0757050
  63.1775010  61.5816990   1.8920670  64.3245730  60.7957970   1.2933500
  58.9867570  61.7503400  14.1426670  58.8911170  60.8098130  13.9927070
  59.8299550  61.9718470  13.7474740  62.3830990  59.4944730   4.1060330
  62.7760560  59.8116930   3.2929020  62.7447840  58.6156610   4.2204850
  54.1178110  58.1617070  12.2960450  53.7241500  59.0092280  12.5033230
  53.4296510  57.5243440  12.4869090  60.6923160  58.2452040  15.3657190
  60.0021480  58.0524240  16.0003280  61.4355460  58.5286680  15.8981490
  51.4195160  56.0845530   6.3290530  51.1308210  56.6548390   7.0415510
  52.1640920  55.6049980   6.6921760  62.9686130  62.0850480   8.2011110
  62.2367250  62.5937290   8.5501210  62.5710470  61.2680460   7.8999890
  59.4063520  58.7604680   6.6063600  59.4099580  58.3194630   5.7568140
  60.3014640  59.0822010   6.7135420  55.2565900  58.6431170   5.5657810
  54.9165950  59.1206400   6.3224860  54.4943220  58.1896290   5.2058910
  63.4312040  57.5384160   7.6134050  63.4484780  57.9892810   8.4575900
  63.1827620  56.6389800   7.8267490  66.8582790  54.9516340  13.4520430
  67.1828560  54.2206000  13.9778410  66.8939300  54.6329980  12.5501420
  53.5574350  65.9729920  12.8720390  53.1729140  65.3323590  13.4703350
  53.8686540  66.6766040  13.4415120  59.7071490  62.8206460   8.3529010
  60.0741620  62.3465030   9.0990350  59.5176550  63.6948030   8.6937350
  52.5711980  57.5650150   4.4822480  52.2858900  57.2005820   5.3201100
  52.5090840  56.8330610   3.8685620  57.4970860  61.8615100  10.6713220
  57.1927930  62.7407080  10.8963580  58.4517320  61.9214890  10.7070660
  66.7840630  65.0641450   7.0606460  67.5039750  65.5596740   6.6702570
  66.5822450  64.3859340   6.4160330  62.1659430  65.1350510  12.9475460
  62.0996740  64.2146180  12.6933050  61.5364570  65.2325950  13.6620100
  56.0690050  65.7356470   4.9058880  56.5868720  64.9324730   4.8515770
  55.6174070  65.6735610   5.7475710  53.5534590  62.7017840  11.8184580
  53.1949530  63.3671690  12.4057920  53.2589150  61.8701390  12.1897200
  56.7547710  63.1602080  14.7024130  56.4547850  63.3059260  13.8051950
  57.5258950  62.6007370  14.6097520  62.0976160  67.9571080  12.6979260
  62.1120700  67.0252040  12.4798170  61.3901260  68.0430840  13.3369030
  68.3087370  64.5978420  12.0447840  67.5835560  65.1907200  11.8477230
  68.8362830  64.5901960  11.2461210  63.8386960  66.3238590   5.5431690
  64.1910780  65.7266720   4.8833060  62.9549290  65.9982820   5.7139940
  59.9250240  67.0836280   2.9502100  60.6121370  67.6305490   3.3309690
  59.1382660  67.6277010   2.9851710  59.2277450  64.0882310   2.5627460
  59.6840230  64.8987560   2.7887650  58.8765660  63.7705450   3.3945950
  55.1289230  54.4319960   3.0349980  55.0003860  54.4237860   3.9834900
  54.3051250  54.7703050   2.6840990  62.8042140  67.6021000   8.5097210
  63.4464370  66.9014160   8.6229380  63.3291490  68.3819440   8.3294100
  52.1283160  56.1911080  12.4956680  51.4141680  56.3908000  13.1009290
  52.5478200  55.4150650  12.8671480  63.6221940  58.6833390  10.2458130
  63.9902760  57.8628600  10.5737700  62.7620140  58.7435280  10.6613780
  58.9568000  59.9176280   2.4703570  58.2484150  60.3862620   2.9117180
  59.2412480  59.2598290   3.1048760  60.5823930  61.3372980  10.4696100
  61.0809180  61.8118800  11.1347950  60.7246880  60.4136500  10.6766130
  62.9883430  56.6426940   3.9099360  62.8651210  56.6613070   2.9608870
  63.9367990  56.6905880   4.0297760  67.7890790  57.5540940  11.3124490
  67.2864390  58.2946340  11.6518300  68.6047450  57.9424940  10.9961280
  66.0812800  62.7974120   4.7585850  65.1402940  62.8124350   4.9333540
  66.3956870  62.0110080   5.2046150  63.3978820  67.3540120  15.2418230
  62.7916980  67.3771720  14.5013980  63.0932930  66.6223160  15.7785480
  52.2812000  63.7333710  14.2378870  52.7851020  63.1540990  14.8095100
  51.5419420  64.0173940  14.7755240  59.3349940  65.1404700  13.7714390
  58.5695610  65.7089700  13.6869060  59.5165900  64.8480910  12.8782620
  66.4773290  66.8710030  14.3289410  67.2182760  67.2085790  13.8256870
  65.7145970  67.0402090  13.7759180  54.3135080  61.8763300  15.1328940
  54.3540420  61.5777170  16.0414170  55.1680580  62.2770910  14.9736460
[truncated: 781,138 more chars]
