# Supplementary material for: Mechanistic Modeling of Monoglyceride Lipase Covalent Modification Elucidates the Role of Leaving Group Expulsion and Discriminates Inhibitors with High and Low Potency
Source: J Chem Inf Model. 2022 May 17;62(11):2771–87. doi: 10.1021/acs.jcim.2c00140 (PMC9198976; doi:10.1021/acs.jcim.2c00140)
Supplement: Supplementary file 3 — ci2c00140_si_003.zip [file ci2c00140_si_003.zip › input-files/MM/MD/min2.in]

Minimization
 &cntrl
 imin=1,
 maxcyc=10000,
 ntmin=1,
 ncyc=50,
 ntpr=5,
 ntr=1,
 restraint_wt=50.0,
 restraintmask=':1-281 & !@H=',
 /
