# Supplementary material for: Mechanistic Modeling of Monoglyceride Lipase Covalent Modification Elucidates the Role of Leaving Group Expulsion and Discriminates Inhibitors with High and Low Potency
Source: J Chem Inf Model. 2022 May 17;62(11):2771–87. doi: 10.1021/acs.jcim.2c00140 (PMC9198976; doi:10.1021/acs.jcim.2c00140)
Supplement: Supplementary file 3 — ci2c00140_si_003.zip [file ci2c00140_si_003.zip › input-files/MM/MD/cpd7.inpcrd]

default_name
 32358
  30.5575624  55.7250330  32.7353748  31.1131487  55.8775513  31.8100846
  31.9583821  55.1901686  31.7756792  31.4782271  56.9038050  31.7698353
  30.2321487  55.6265513  30.5940846  29.0561487  55.2975513  30.7440846
  30.7921487  55.7925513  29.3890846  31.7276382  56.1723101  29.3618458
  30.1091487  55.5285513  28.1130846  29.0961320  55.9289568  28.1527304
  30.8591487  56.1945513  26.9310846  31.1585525  57.2197822  27.1487039
  31.7448714  55.5615212  26.8775302  30.1201487  56.1525513  25.5900846
  28.8861487  56.3305513  25.5700846  30.8081487  56.0905513  24.5520846
  29.9541487  54.0035513  27.8750846  28.9151487  53.5435513  27.4010846
  30.9991487  53.2475513  28.2320846  31.7980169  53.7563658  28.5828218
  31.0871487  51.7835513  28.1500846  30.7320049  51.4152526  27.1876252
  32.5771487  51.4115513  28.3010846  32.8567916  52.0085005  29.1691576
  32.7218220  50.3547852  28.5256177  33.4631487  51.8085513  27.0950846
  33.2417691  52.8424375  26.8301860  34.9651487  51.6725513  27.4250846
  35.1873989  50.6387671  27.6896483  35.5561999  51.9595964  26.5553925
  35.2138248  52.3231325  28.2635383  33.0761487  51.0555513  25.8040846
  32.0408407  51.2806560  25.5480285  33.7281692  51.3709743  24.9895425
  33.1858135  49.9826272  25.9619028  30.2481487  51.0945513  29.2650846
  30.0031487  51.7335513  30.2950846  29.8771487  49.7965513  29.0960846
  29.9801487  49.0275513  27.8550846  31.0153075  48.7142286  27.7195292
  29.6810875  49.6624909  27.0211103  29.0351487  47.8515513  28.0570846
  29.3497773  46.9934844  27.4630904  28.0141199  48.1234091  27.7893257
  29.1481487  47.5675513  29.5450846  30.0071605  46.9186682  29.7158136
  28.2544330  47.1037074  29.9624822  29.3871487  48.9375513  30.2070846
  28.4494489  49.3502897  30.5791927  30.4151487  48.8745513  31.3600846
  31.5921487  48.6185513  31.0960846  29.9911487  49.1555513  32.6000846
  29.0052499  49.3071139  32.7586147  30.9131487  49.3405513  33.7260846
  31.7318012  48.6237238  33.6623229  31.5061487  50.7755513  33.6910846
  32.2793451  50.8700283  34.4535416  31.9419066  50.9551725  32.7082564
  30.5161487  51.8945513  33.9370846  29.7671487  52.4785513  32.9300846
  29.7972420  52.2410538  31.9488665  28.9961487  53.4135513  33.4870846
  28.3355966  53.9590147  32.8131116  29.1781487  53.5135513  34.8000846
  30.1501487  52.5525513  35.0910846  30.4990957  52.4231770  36.1155842
  30.2611487  49.0545513  35.0920846  29.0331487  48.9805513  35.1840846
  31.1011487  48.9655513  36.1360846  32.0436046  48.6866042  35.9035665
  30.7261487  49.0355513  37.5520846  29.8511700  49.6768000  37.6584403
  30.3881487  47.6355513  38.1300846  29.8949370  47.9074346  39.0633160
  29.6724686  47.1435443  37.4714259  31.5621487  46.6705513  38.4290846
  32.2458579  46.7091018  37.5810537  32.3271487  47.0285513  39.7240846
  31.6441515  46.9897588  40.5726768  33.1370014  46.3152663  39.8772638
  32.7403860  48.0333795  39.6365889  31.0731487  45.2075513  38.4640846
  30.6402691  44.9454076  37.4986855  31.9145049  44.5476586  38.6756563
  30.3187330  45.0946019  39.2426720  31.7891487  49.8495513  38.3100846
  32.9221487  49.9605513  37.8360846  31.3981487  50.4245513  39.4530846
  30.4255954  50.3221208  39.7055674  32.2691487  51.1885513  40.3450846
  33.2356072  51.4021140  39.8885234  31.6081487  52.5345513  40.7630846
  30.6437940  52.2976572  41.2125293  32.4511487  53.3545513  41.7590846
  33.4155428  53.5922375  41.3101412  31.9275902  54.2785437  42.0044923
  32.6073969  52.7736625  42.6680711  31.3031487  53.4035513  39.5280846
  30.6213846  52.8691095  38.8665168  30.8417747  54.3385104  39.8460233
  32.2301867  53.6187434  38.9966773  32.5231487  50.3165513  41.5830846
  31.5641487  49.9215513  42.2520846  33.7941487  49.9895513  41.8340846
  34.4799936  50.2050373  41.1246610  34.2021487  49.1515513  42.9610846
  33.4354557  48.3993669  43.1468255  35.5411487  48.4325513  42.6770846
  35.5443374  47.5498544  43.3165651  35.4709092  48.1245486  41.6338680
  36.8591487  49.1865513  42.8770846  36.9001487  50.3495513  43.2710846
  37.9681487  48.5075513  42.6160846  38.8676684  48.9525506  42.7298371
  37.9080480  47.5486055  42.3047783  34.1471487  49.9005513  44.3110846
  33.9001487  51.1095513  44.3460846  34.3891487  49.1765513  45.4130846
  34.5436494  48.1864789  45.2866503  34.3571487  49.7065513  46.7810846
  33.3712397  50.1481495  46.9262520  34.5261487  48.5485513  47.7720846
  35.5123169  48.1019593  47.6450890  34.4262015  48.9237489  48.7905823
  33.7602238  47.7956741  47.5859818  35.4031487  50.8135513  47.0550846
  35.1811487  51.6335513  47.9470846  36.4941487  50.8425513  46.2750846
  36.6731120  49.9938341  45.7576383  37.5301487  51.8885513  46.2800846
  37.4771367  52.4128812  47.2342162  38.9701487  51.3465513  46.0920846
  38.8742926  50.6265153  45.2793983  39.6535900  52.1415345  45.7937397
  39.5171487  50.6445513  47.3310846  39.6751487  51.3205513  48.3690846
  39.8671487  49.4505513  47.2390846  37.2281487  53.0685513  45.3510846
  38.0281487  54.0045513  45.2800846  36.0671487  53.0575513  44.6910846
  35.4719543  52.2472852  44.7875827  35.6141487  54.1495513  43.8410846
  34.5257235  54.1230346  43.7888671  35.9332336  55.0927510  44.2845465
  36.1841487  54.0475513  42.4220846  36.0601487  55.0085513  41.6620846
  36.8171487  52.9245513  42.0650846  36.8754302  52.1847503  42.7502103
  37.4611487  52.7235513  40.7770846  37.7839092  53.6824998  40.3716928
  38.6971487  51.8105513  40.9280846  38.3306595  50.8194232  41.1953859
  39.1824847  51.7671392  39.9530644  39.7131487  52.2855513  41.9870846
  40.1551310  53.2157176  41.6299528  39.2144645  52.4631805  42.9399036
  40.8291487  51.2665513  42.2030846  40.5721487  50.1045513  42.5020846
  42.0821487  51.6915513  42.0890846  42.8458957  51.0448580  42.2253920
  42.2655842  52.6595146  41.8665992  36.4771487  52.1195513  39.7770846
  35.7201487  51.2115513  40.1310846  36.5241487  52.6155513  38.5400846
  37.0839908  53.4402104  38.3769481  35.7311487  52.0915513  37.4390846
  34.7565095  51.7753703  37.8108470  35.5191487  53.1625513  36.3480846
  36.4850259  53.6399383  36.1829118  35.2192826  52.6288260  35.4462433
  34.4781487  54.2245513  36.6790846  34.7611487  55.2415513  37.6140846
  35.7347880  55.2674173  38.1034279  33.7941487  56.2205513  37.9170846
  34.0177750  56.9984515  38.6471287  32.5391487  56.1935513  37.2790846
  31.6091487  57.1465513  37.5730846  31.9158650  57.7816910  38.2243313
  32.2531487  55.1835513  36.3400846  31.2837254  55.1635697  35.8421691
  33.2171487  54.2005513  36.0440846  32.9915920  53.4161071  35.3216778
  36.3561487  50.8195513  36.8640846  37.5061487  50.8395513  36.4090846
  35.5521487  49.7565513  36.8570846  34.6891639  49.8277648  37.3769743
  35.8461487  48.5085513  36.1810846  36.9139256  48.4489609  35.9703703
  35.4491487  47.3045513  37.0560846  34.3827512  47.4760528  37.2026551
  35.5951801  46.3708992  36.5128824  36.1491487  47.2155513  38.4290846
  35.9149038  48.1070429  39.0108688  35.6621487  45.9665513  39.1860846
  35.8964733  45.0745646  38.6050936  36.1603698  45.9103923  40.1539289
  34.5843161  46.0291486  39.3359478  37.6871487  47.2595513  38.3330846
  37.9960175  48.1954428  37.8674598  38.1161704  47.1928205  39.3328789
  38.0382445  46.4215451  37.7309414  35.0761487  48.4805513  34.8530846
  33.8911487  48.8185513  34.8400846  35.7471487  48.0765513  33.7700846
  36.7538536  48.0350290  33.8402308  35.1301487  47.8115513  32.4680846
  34.3297442  48.5265579  32.2777761  36.1901487  47.9495513  31.3540846
  36.4074994  49.0176489  31.3591208  37.1144940  47.3905130  31.4995564
  35.6941487  47.6135513  29.9580846  34.8841487  48.5235513  29.2460846
  34.6866152  49.5147342  29.6542963  34.3381487  48.1545513  28.0230846
  33.7389942  48.8733209  27.4640812  34.5501487  46.8845513  27.5130846
  34.1109120  46.5994053  26.5571229  35.3211487  45.9765513  28.2190846
  35.4787765  44.9800927  27.8063813  35.8891487  46.3205513  29.4350846
  36.4849264  45.5913214  29.9840587  34.4231487  46.4485513  32.4760846
  35.0371487  45.4975513  32.9560846  33.1811487  46.3745513  31.9700846
  32.7736710  47.2344807  31.6315839  32.3491487  45.1675513  31.9790846
  32.9062089  44.3634075  32.4598506  31.0191487  45.3655513  32.7340846
  30.4737917  46.2439999  32.3891021  30.3731242  44.4898384  32.6717998
  31.3371487  45.6325513  34.5040846  30.0612941  45.7625607  34.8564920
  32.0871487  44.6365513  30.5610846  32.0181487  45.4105513  29.6060846
  31.8981487  43.3155513  30.4630846  32.0822876  42.7912958  31.3064993
  31.5581487  42.5785513  29.2510846  31.1794772  43.2549451  28.4847958
  32.8371487  41.8815513  28.7100846  33.5614085  41.8399489  29.5236055
  32.5633743  40.8683408  28.4158871  33.4601487  42.6165513  27.5040846
  32.7230117  42.5720100  26.7023702  33.5980209  43.6527210  27.8130273
  34.8051487  42.0465513  26.9990846  34.7655800  40.9612681  27.0923244
  34.9105543  42.3168321  25.9484004  35.9841487  42.5415513  27.7350846
  36.0346753  42.2187496  28.6907757  36.9541487  43.3515513  27.2800846
  36.9311487  43.7935513  26.0210846  36.1793443  43.5173274  25.4057875
  37.6656521  44.4022634  25.6893106  37.9621487  43.7245513  28.0730846
  37.9984920  43.3952768  29.0272112  38.6834104  44.3341711  27.7149730
  30.4051487  41.6155513  29.5520846  30.3461487  41.0575513  30.6480846
  29.5081487  41.4635513  28.5680846  29.7003314  41.9599327  27.7097312
  28.2951487  40.6545513  28.6430846  28.3812132  39.9341451  29.4565384
  27.0631487  41.5505513  28.9050846  27.0160693  42.2145910  28.0419890
  26.1930421  40.8940345  28.9056390  27.0741487  42.3775513  30.1800846
  27.0321487  41.7435513  31.4400846  27.0120663  40.6553713  31.4997542
  27.0161487  42.5145513  32.6200846  27.0072788  42.0206537  33.5917267
  27.0251487  43.9205513  32.5450846  26.9791487  44.6665513  33.6860846
  26.9427027  44.1319022  34.4825906  27.0681487  44.5555513  31.2900846
  27.0782335  45.6439403  31.2317058  27.0981487  43.7865513  30.1100846
  27.1400416  44.2798505  29.1390022  28.1061487  39.9105513  27.3260846
  28.2351487  40.5215513  26.2630846  27.7301487  38.6365513  27.4300846
  27.8585482  38.1879029  28.3258120  27.2441487  37.8345513  26.3220846
  27.0112151  38.4915785  25.4841369  28.2841487  36.7935513  25.8580846
  28.4493198  36.0949978  26.6783533  27.8665891  36.2590287  25.0048381
  29.6411487  37.2885513  25.4340846  30.0431487  37.4505513  24.1520846
  29.3130957  37.2406183  23.3703873  31.3611487  37.8685513  24.1240846
  31.8690078  38.0244722  23.2650926  31.8731487  38.0195513  25.3960846
  33.1391487  38.3835513  25.8880846  33.9014854  38.6248179  25.1473203
  33.3541487  38.4175513  27.2780846  34.3310386  38.6686832  27.6912659
  32.2951487  38.1235513  28.1590846  32.4229311  38.1567272  29.2410599
  31.0271487  37.7745513  27.6530846  30.2710518  37.5434005  28.4034096
  30.7831487  37.6895513  26.2600846  25.9151487  37.2125513  26.7870846
  25.9111487  36.1735513  27.4500846  24.8141487  37.9225513  26.5010846
  24.9632105  38.7619846  25.9595759  23.4431487  37.5855513  26.8980846
  23.4317640  36.9487777  27.7826687  22.7201487  38.9115513  27.2340846
  22.8721252  39.5879062  26.3929269  21.6579013  38.6877975  27.3323944
  23.2261487  39.5795513  28.5280846  22.9406340  38.9387991  29.3623620
  24.3131285  39.6331505  28.4672244  22.6551487  40.9905513  28.7470846
  22.9997077  41.6212959  27.9276096  21.5678823  40.9192496  28.7176351
  23.0931487  41.6085513  30.0900846  22.7033969  40.9820887  30.8924179
  24.1826306  41.6047513  30.1234603  22.6011487  42.9885513  30.2610846
  21.5916151  42.9922349  30.2306192  22.9124273  43.3489926  31.1517516
  22.9625333  43.5693043  29.5179654  22.7341487  36.8685513  25.7350846
  22.7111487  37.4245513  24.6330846  22.1871487  35.6575513  25.9790846
  22.1871487  34.9345513  27.2550846  21.8128571  35.6063206  28.0275690
  23.2139654  34.6515721  27.4867506  21.2851487  33.7255513  27.0440846
  20.2629653  33.9420470  27.3545194  21.6562432  32.8612343  27.5948535
  21.3721487  33.4915513  25.5440846  20.4683929  33.0064575  25.1752913
  22.2411265  32.8891965  25.2792339  21.5001487  34.8985513  24.9280846
  22.1547118  34.8842021  24.0566263  20.1241487  35.4905513  24.5300846
  19.5781487  36.3335513  25.2440846  19.5851487  35.0365513  23.3890846
  20.1351958  34.3729589  22.8625937  18.2871487  35.4575513  22.8400846
  18.1724730  36.5374849  22.9333158  18.2231487  35.0795513  21.3340846
  17.2074229  35.2614868  20.9829423  19.2121487  35.8945513  20.4850846
  20.2281989  35.7127599  20.8353608  19.1291264  35.5936705  19.4407297
  18.9813765  36.9559282  20.5763195  18.5431487  33.7065513  21.1370846
  18.4967575  33.4982853  20.2010966  17.0891487  34.8285513  23.5690846
  16.0121487  35.4285513  23.5990846  17.3021487  33.6535513  24.1630846
  18.2040174  33.2180895  24.0322976  16.3201487  32.9685513  24.9810846
  15.3235605  33.3509346  24.7604170  16.3513118  31.8981569  24.7776537
  16.6261487  33.2025513  26.4580846  17.6441487  33.7925513  26.8250846
  15.7281487  32.7105513  27.3110846  14.9182199  32.2606407  26.9089710
  15.8431487  32.7565513  28.7620846  15.9165804  33.7797952  29.1304306
  14.5831487  32.0925513  29.3870846  14.6161440  31.0368314  29.1178874
  14.4771487  32.2285513  30.9160846  14.4436348  33.2840627  31.1860328
  13.5686294  31.7362986  31.2630416  15.3439873  31.7617724  31.3838547
  13.4131487  32.6645513  28.8130846  12.6348575  32.2552955  29.1982766
  17.0801487  31.9845513  29.2760846  17.2391487  30.8165513  28.9020846
  17.9531487  32.6455513  30.0680846  17.8681487  34.0355513  30.5280846
  16.8696075  34.2053371  30.9308110  18.0313315  34.6925009  29.6737500
  18.9571487  34.1755513  31.5850846  18.5661282  33.9525731  32.5777994
  19.3777387  35.1811151  31.5782430  19.9931487  33.1515513  31.1540846
  20.5723212  32.7822047  32.0003950  20.6677339  33.5749179  30.4099105
  19.1821487  32.0005513  30.5330846  19.7071243  31.6297630  29.6527353
  18.9411487  30.8405513  31.5110846  18.0931487  30.9465513  32.3960846
  19.6861487  29.7505513  31.3110846  20.2711548  29.7421980  30.4878001
  19.6271487  28.5415513  32.1320846  18.6468057  28.4395886  32.5975205
  19.8731487  27.3155513  31.2260846  20.8032551  27.4732531  30.6800705
  19.9695247  26.4340527  31.8599395  18.7181487  27.1045513  30.2240846
  17.8341943  26.8487670  30.8082935  18.5569470  28.0577617  29.7205908
  18.9741487  26.0095513  29.1770846  19.8827463  26.2607565  28.6298686
  19.1137218  25.0613425  29.6962368  17.7961487  25.8855513  28.1880846
  17.0303470  25.2696291  28.6595591  17.4010380  26.8866155  28.0152920
  18.1861487  25.2845513  26.9040846  18.5518946  24.3567698  27.0639323
  17.3789859  25.2287211  26.2995424  18.8954445  25.8553547  26.4668411
  20.5961487  28.6065513  33.3260846  20.3761487  27.8935513  34.3050846
  21.6201487  29.4685513  33.2490846  21.7495503  29.9341182  32.3621787
  22.5861487  29.7235513  34.3110846  22.0370630  29.9348983  35.2286556
  23.4831487  28.4885513  34.5460846  24.0462548  28.2699045  33.6387781
  24.1757577  28.6920155  35.3627824  22.8614303  27.6308403  34.8027894
  23.4401487  30.9665513  33.9930846  23.4101487  31.4705513  32.8650846
  24.1841487  31.4195513  35.0080846  24.0614663  30.9247087  35.8799672
  25.1291487  32.5355513  34.9710846  25.0036583  33.1220969  34.0609661
  24.8471487  33.4505513  36.1940846  25.0222419  32.7660159  37.0240562
  25.5734801  34.2623137  36.2338893  23.4151487  34.0335513  36.2990846
  22.6996993  33.2131058  36.2433869  23.2201487  34.7975513  37.6290846
  23.9349909  35.6184892  37.6853015  22.2063936  35.1954252  37.6748852
  23.3813977  34.1181029  38.4660129  23.0481487  34.9095513  35.0860846
  23.1023601  34.3120426  34.1760604  22.0354787  35.2939333  35.2079500
  23.7465790  35.7433455  35.0148020  26.5481487  31.9775513  35.0340846
  26.7741487  30.9935513  35.7410846  27.4901487  32.6215513  34.3440846
  27.2174149  33.3176573  33.6650028  28.8901487  32.2365513  34.4120846
  29.2136810  31.9044852  35.3985724  29.2771487  31.1605513  33.3480846
  28.7176894  30.2581285  33.5945370  28.9861487  31.5625513  31.8890846
  29.5456575  32.4646983  31.6417360  29.2871233  30.7546593  31.2221321
  27.9195513  31.7530333  31.7699799  30.7351487  30.6625513  33.5060846
  31.3828412  31.3922438  33.0201380  30.9559666  30.6351953  34.5731322
  30.9811487  29.2745513  32.8970846  30.7609717  29.3012411  31.8298875
  32.0232452  28.9915608  33.0455782  30.3340949  28.5441927  33.3828805
  29.8251487  33.4665513  34.3740846  29.7731487  34.2475513  33.4230846
  30.6401487  33.6285513  35.4290846  30.5106689  33.0084685  36.2157432
  31.6311487  34.7015513  35.5460846  31.3251132  35.5497710  34.9337409
  31.7641487  35.1725513  37.0100846  30.7769651  35.5964269  37.1941967
  31.9899376  34.4321086  37.7774594  32.7651487  36.3055513  37.1900846
  32.4211487  37.6095513  36.7780846  31.4017488  37.8208288  36.4551518
  33.3701487  38.6195513  36.7820846  33.0888380  39.6310732  36.4891880
  34.6761487  38.3445513  37.1580846  35.4185386  39.1426290  37.1526933
  35.0401487  37.0605513  37.5400846  36.0708958  36.8595552  37.8320795
  34.1031487  36.0365513  37.5520846  34.4011519  35.0284860  37.8403526
  32.9831487  34.2535513  34.9650846  33.4751487  33.1975513  35.3640846
  33.5751487  35.0625513  34.0790846  33.0439079  35.8634139  33.7684375
  34.8901487  34.8285513  33.4820846  35.2757241  33.8266893  33.6710382
  34.8421487  35.0605513  31.9470846  34.3408711  36.0155248  31.7894597
  36.2141487  35.0815513  31.2530846  36.7158688  34.1266740  31.4098878
  36.0788886  35.2491777  30.1845779  36.8216309  35.8837101  31.6721410
  33.9441487  34.0115513  31.2620846  32.9318154  34.0839038  31.6596378
  33.9259055  34.1941288  30.1876395  34.3388155  33.0137818  31.4539046
  35.9551487  35.7325513  34.1580846  35.9111487  36.9555513  34.0180846
  36.8941487  35.0955513  34.8660846  36.7507073  34.0970239  34.9157540
  38.0371487  35.6685513  35.5780846  37.9155455  36.7349170  35.7682845
  38.0821487  34.9245513  36.9380846  37.0613822  34.9104143  37.3200993
  38.4042078  33.9051041  36.7257043  38.9351487  35.4945513  37.9010846
  38.9016663  34.9735088  38.7066859  39.2751487  35.4425513  34.6870846
  39.5511487  34.3075513  34.2980846  39.9801487  36.5125513  34.3220846
  39.6724690  37.4200115  34.6413782  41.1421487  36.4465513  33.4330846
  41.1199018  35.5393575  32.8292604  41.0961487  37.6745513  32.4850846
  41.8803609  37.5050710  31.7472588  40.1291617  37.7160182  31.9837696
  41.3411487  39.0525513  33.0700846  42.5801487  39.4825513  33.5180846
  43.4281931  38.9340787  33.5279990  42.4581487  40.7385513  33.9310846
  43.3592499  41.2072966  34.3265508  41.2271487  41.2075513  33.7830846
  40.5081487  40.1355513  33.2420846  39.4457467  40.2461738  33.0249075
  42.4441487  36.4005513  34.2770846  42.4211487  36.6685513  35.4800846
  43.5751487  36.0715513  33.6440846  43.5054428  35.8733359  32.6561822
  44.8911487  35.9805513  34.2790846  44.7581232  35.5801991  35.2841326
  45.5056191  35.2960645  33.6942741  45.6051487  37.3385513  34.3720846
  45.0761487  38.3785513  33.9730846  46.8361487  37.3155513  34.9040846
  47.1480221  36.4243910  35.2627875  47.7151487  38.4725513  35.0630846
  47.1449763  39.3027763  35.4798929  48.8671487  38.1345513  36.0260846
  49.4527659  37.3108093  35.6179160  49.5068532  39.0084807  36.1490712
  48.4588606  37.8446432  36.9942547  48.2411487  38.9295513  33.7100846
  48.7781487  38.1335513  32.9380846  48.0821487  40.2225513  33.4660846
  47.6013477  40.7783329  34.1589313  48.5561487  40.8795513  32.2690846
  48.7993844  41.9113290  32.5227975  49.4576575  40.3658424  31.9351919
  47.5321487  40.8745513  31.1350846  47.6821487  41.6895513  30.2230846
  46.5081487  40.0095513  31.1840846  46.5793645  39.2702081  31.8684816
  45.4801487  39.9025513  30.1550846  45.7762995  40.4963419  29.2903265
  45.2741487  38.4495513  29.7050846  44.5530747  38.4762916  28.8881167
  46.2360045  38.1012128  29.3287953  44.7761487  37.4945513  30.7940846
  45.6296968  37.2635335  31.4314128  44.0150799  38.0101781  31.3797487
  44.1961487  36.2015513  30.2340846  44.4781487  35.8635513  29.0670846
  43.4461487  35.5585513  30.9960846  44.1891487  40.7165513  30.4830846
  44.2791487  41.7045513  31.2160846  43.0361487  40.3655513  29.8790846
  43.0952480  39.5497270  29.2866006  41.7661487  41.1215513  29.9060846
  41.5218901  41.3803213  30.9363637  41.8671487  42.4245513  29.0800846
  40.8978898  42.9231817  29.0780717  42.6160709  43.0889701  29.5110870
  42.2501487  42.2215513  27.6380846  41.4161487  42.5105513  26.5700846
  42.0831487  42.2045513  25.4550846  41.5648365  42.3931867  24.5149420
  43.2921487  41.7115513  25.7000846  43.9984120  41.3682970  25.0648929
  43.4181487  41.7565513  27.0830846  44.3498939  41.4459907  27.5558469
  40.5801487  40.2405513  29.4680846  40.8051487  39.1645513  28.9060846
  39.3361487  40.6935513  29.7140846  39.2727982  41.4807367  30.3437077
  38.1051487  39.9435513  29.4070846  38.2755942  38.8781348  29.5617951
  36.9471487  40.3965513  30.3240846  36.0840041  39.7824261  30.0673143
  37.2539352  40.1813618  31.3476449  36.6021487  41.7645513  30.2130846
  35.8787852  41.9617902  30.8126194  37.7941487  39.7835513  27.9070846
  37.0131487  38.9065513  27.5350846  38.4611487  40.5755513  27.0600846
  39.1327904  41.2192449  27.4533469  38.2781487  40.5655513  25.6130846
  37.2092025  40.5093942  25.4074160  38.6756283  41.4992172  25.2151183
  38.9791487  39.3935513  24.9260846  38.6241487  39.0505513  23.7980846
  39.9301487  38.7435513  25.6090846  40.2205389  39.1453682  26.4890369
  40.5621487  37.4975513  25.1730846  41.0374464  37.6289405  24.2010105
  41.6401487  37.0985513  26.1980846  41.1309102  36.9588443  27.1516345
  42.0538609  36.1467668  25.8648452  42.7751487  38.1175513  26.3690846
  42.3738578  39.0865906  26.0723876  43.0220435  38.1366973  27.4305828
  44.0411487  37.8175513  25.5550846  44.7363140  38.6468117  25.6861240
  44.4893122  36.9034325  25.9444889  43.7831487  37.6405513  24.1140846
  43.7413884  36.6779774  23.8110879  43.5981487  38.6065513  23.2030846
  43.5921487  39.8875513  23.5480846  43.7290261  40.1477957  24.5143338
  43.4507292  40.5966450  22.8428994  43.4241487  38.2835513  21.9240846
  43.4322998  37.3126263  21.6459868  43.2847209  39.0107803  21.2372101
  39.5361487  36.3375513  25.0710846  39.7331487  35.4165513  24.2800846
  38.4611487  36.4055513  25.8730846  38.3892033  37.2448598  26.4302959
  37.5071487  35.3205513  26.1240846  37.9654317  34.3570769  25.9009413
  37.0851487  35.3335513  27.6050846  36.6969812  36.3082594  27.9006678
  36.2948749  34.5875750  27.6892670  38.2381487  34.9525513  28.5130846
  38.4251487  33.6025513  28.8780846  37.6919466  32.8511769  28.5849111
  39.5591487  33.2265513  29.6210846  39.6916065  32.1893240  29.9288449
  40.5121487  34.1955513  29.9850846  41.6371487  33.8125513  30.6450846
  41.6734347  32.8670219  30.8071251  40.3111487  35.5465513  29.6490846
  41.0426898  36.2975962  29.9472115  39.1671487  35.9275513  28.9290846
  38.9972736  36.9777316  28.6916738  36.3161487  35.2895513  25.1560846
  35.4081487  34.4885513  25.3680846  36.3541487  36.1155513  24.1010846
  37.1615145  36.7216629  24.0712776  35.3111487  36.2985513  23.0900846
  34.4276053  36.7690419  23.5214648  35.8731487  37.2235513  21.9810846
  36.2531030  38.1059818  22.4959149  36.7043637  36.6784040  21.5338755
  34.8871487  37.6585513  20.8730846  35.4551301  38.1060438  20.0574570
  34.4014073  36.7486951  20.5204994  33.8271487  38.6465513  21.3570846
  34.0151487  39.8575513  21.1210846  32.8171487  38.2035513  21.9360846
  34.7391487  34.9745513  22.5260846  33.5471487  34.7135513  22.6600846
  35.6071487  34.1365513  21.9400846  36.5726993  34.4319165  21.9161942
  35.2561487  32.8525513  21.3190846  34.5228442  32.9933587  20.5250210
  36.5451487  32.2375513  20.7020846  37.1307910  31.8668569  21.5433384
  36.2124434  31.3969253  20.0931879  37.4201487  33.1845513  19.8410846
  36.7858476  33.5640637  19.0400020  37.7559126  34.0149058  20.4622715
  38.6371487  32.4745513  19.2360846  39.7561487  32.6145513  19.7790846
  38.4571487  31.7985513  18.2040846  34.6431487  31.8565513  22.3230846
  33.6501487  31.1995513  22.0070846  35.2561487  31.7745513  23.5130846
  36.1158069  32.2950107  23.6141242  34.8531487  30.8845513  24.6000846
  34.6650986  29.8805746  24.2196016  35.9891487  30.8115513  25.6470846
  36.8147014  30.4333795  25.0441352  36.2343668  31.8084017  26.0134959
  35.7521487  29.8655513  26.8470846  34.9651635  30.3000011  27.4635329
  35.3401487  28.4425513  26.4150846  36.1268986  28.0072458  25.7989414
  35.1875727  27.8237169  27.2993161  34.4145443  28.4901259  25.8414179
  36.9881487  29.8485513  27.7730846  37.1764306  30.8549048  28.1471194
  36.8046818  29.1779029  28.6125320  37.8568604  29.5008322  27.2140405
  33.4811487  31.2955513  25.1740846  32.6081487  30.4475513  25.3620846
  33.2851487  32.6045513  25.3680846  34.0816903  33.2141188  25.2495594
  32.0301487  33.1885513  25.8200846  31.7176477  32.6385951  26.7077729
  32.2681487  34.6475513  26.2080846  32.5729403  35.2131398  25.3275668
  31.3484469  35.0715222  26.6111944  33.0530386  34.7000093  26.9626011
  30.8961487  33.0735513  24.7930846  29.7741487  32.7415513  25.1730846
  31.2011487  33.2935513  23.5070846  32.0995596  33.7047714  23.2976683
  30.2591487  33.0865513  22.4060846  29.3338670  33.6268094  22.6062701
  30.8531487  33.6015513  21.0810846  31.8727498  33.2240289  21.0036913
  30.2531721  33.1956581  20.2666039  30.8671487  35.1405513  20.9910846
  29.8318606  35.4810932  21.0087104  31.3880730  35.5173797  21.8712779
  31.5571487  35.6665513  19.7240846  31.6598742  36.7488800  19.8022571
  32.5452702  35.2129636  19.6467960  30.7961487  35.3515513  18.5020846
  29.8345001  35.0846040  18.6572312  31.2541487  35.3895513  17.2430846
  32.5171487  35.7315513  16.9810846  33.1413169  35.9661953  17.7396729
  32.8431119  35.7541896  16.0253989  30.4351487  35.0785513  16.2400846
  29.4791610  34.8175397  16.4351761  30.7737525  35.1051210  15.2889063
  29.7911487  31.6195513  22.2930846  28.6361487  31.3955513  21.9270846
  30.6501487  30.6525513  22.6530846  31.6244874  30.8985710  22.7542658
  30.2741487  29.2425513  22.7730846  29.6854486  28.9490352  21.9039587
  31.5191487  28.3375513  22.8530846  32.1732573  28.6068063  22.0237819
  32.0210439  28.5540778  23.7961209  31.1901487  26.8335513  22.7800846
  30.2165490  26.6977719  23.2510075  31.1215699  26.5739304  21.7236775
  32.3951487  25.7485513  23.5820846  32.0931487  26.1405513  25.3310846
  31.0588427  25.9064526  25.5830927  32.7617694  25.5496635  25.9571027
  32.2774753  27.2009471  25.5033800  29.3031487  29.0065513  23.9470846
  28.2451487  28.4165513  23.7320846  29.6581487  29.4825513  25.1500846
  30.5787018  29.8901761  25.2308510  28.8401487  29.3615513  26.3660846
  28.5863684  28.3165379  26.5439662  29.6261487  29.8925513  27.5840846
  30.0036613  30.8442519  27.2101202  28.9794802  30.0711029  28.4431767
  30.8131487  28.9995513  28.0100846  31.3465778  28.6771905  27.1158599
  31.7791487  29.7665513  28.9360846  31.2465155  30.0888548  29.8308031
  32.6050319  29.1145760  29.2205946  32.1695439  30.6390361  28.4121932
  30.3341487  27.6655513  28.6280846  29.7395630  27.1183941  27.8965202
  31.1983420  27.0662105  28.9145488  29.7264003  27.8703396  29.5094487
  27.4701487  30.0675513  26.2270846  26.4611487  29.5085513  26.6530846
  27.4211487  31.2315513  25.5580846  28.3020922  31.6888095  25.3711282
  26.1791487  31.9345513  25.1960846  25.5882966  32.1362452  26.0895680
  26.5171487  33.2785513  24.5140846  27.1647345  33.8269922  25.1981492
  27.0681715  33.0422367  23.6037938  25.2911487  34.1445513  24.1620846
  24.6469394  33.5362337  23.5272264  24.7777979  34.3604020  25.0990912
  25.6641487  35.7045513  23.3130846  26.2671487  35.0885513  21.7150846
  25.4839359  34.5051498  21.2310190  26.5375700  35.9312787  21.0788587
  27.1424553  34.4588954  21.8746877  25.2331487  31.0645513  24.3410846
  24.0171487  31.1165513  24.5250846  25.8061487  30.2375513  23.4590846
  26.8143474  30.2573806  23.4021512  25.0801487  29.3185513  22.5830846
  24.2714218  29.8751185  22.1094888  25.7731182  28.9651964  21.8195186
  24.4921487  28.1145513  23.3160846  23.6441487  27.4205513  22.7570846
  24.9101487  27.8805513  24.5620846  25.7008358  28.4127159  24.8963212
  24.3351487  26.8735513  25.4410846  23.9131660  26.0571867  24.8549288
  25.4391487  26.3005513  26.3650846  25.8236762  27.2095932  26.8275569
  25.0242915  25.6495139  27.1345935  26.5861487  25.5695513  25.6370846
  26.9508540  26.2057371  24.8306365  27.7451487  25.2545513  26.6080846
  27.3812945  24.6179780  27.4146101  28.5407786  24.7392661  26.0699815
  28.1325002  26.1837831  27.0259211  26.0781487  24.3195513  24.8850846
  25.3358501  24.6171527  24.1444594  26.9143176  23.8311171  24.3847299
  25.6253012  23.6270758  25.5946661  23.1681487  27.4475513  26.2840846
  22.6381487  26.7275513  27.1300846  22.7821487  28.7155513  26.0540846
  23.3667202  29.2121310  25.3969818  21.7581487  29.4775513  26.7940846
  21.6983809  30.4594294  26.3245718  20.3311487  28.8615513  26.8410846
  20.4916282  28.0315965  27.5292129  19.6149245  29.5593039  27.2749788
  19.7851487  28.3285513  25.5210846  19.8111487  29.0665513  24.5160846
  19.2131487  27.2155513  25.5390846  22.2641487  29.8725513  28.1850846
  21.4771487  29.9215513  29.1320846  23.5661487  30.1695513  28.2880846
  24.1865696  29.8845528  27.5438044  24.1471487  30.7645513  29.4790846
  23.4109601  30.7271346  30.2820327  25.4291487  30.0355513  29.9490846
  25.8527255  29.6931157  29.0049343  26.1354121  30.7031310  30.4426728
  25.1491487  28.8185513  30.8590846  24.3544662  29.0956719  31.5517496
  24.7261487  27.5665513  30.0670846  25.5205753  27.2885304  29.3744883
  24.5427371  26.7437013  30.7580107  23.8154437  27.7803982  29.5076328
  26.3401487  28.5395513  31.7920846  26.5212621  29.4108972  32.4214126
  26.1156321  27.6780944  32.4210405  27.2285853  28.3317080  31.1957788
  24.3871487  32.2555513  29.2850846  24.7141487  32.6955513  28.1860846
  24.2321487  33.0055513  30.3750846  23.8286074  32.5799124  31.1973287
  24.5621487  34.4175513  30.4230846  24.4945179  34.8624206  29.4303024
  23.5551487  35.1315513  31.3540846  22.6377748  34.5865047  31.1317140
  23.8068047  35.0040049  32.4069384  23.3481487  36.6305513  31.0530846
  23.1372903  36.7496692  29.9903285  22.1751487  37.1985513  31.8760846
  22.3855021  37.0802024  32.9390257  22.0485755  38.2566388  31.6468886
  21.2606960  36.6610465  31.6251556  24.6261487  37.4765513  31.2140846
  25.3927301  37.1113810  30.5306353  24.4035774  38.5189503  30.9861206
  24.9873504  37.3985465  32.2395345  26.0151487  34.5275513  30.9070846
  26.2891487  34.2305513  32.0740846  26.9191487  34.9205513  30.0040846
  26.6289524  35.0633642  29.0472722  28.3241487  35.1195513  30.3370846
  28.6133879  34.5693977  31.2325012  29.2871487  34.7325513  29.1850846
  29.1899144  35.4794546  28.3971886  30.7561487  34.6645513  29.6500846
  30.8542656  33.9174784  30.4377115  31.3919010  34.3899746  28.8083441
  31.0619274  35.6380772  30.0332926  28.8891487  33.4095513  28.5060846
  27.8863388  33.5019107  28.0890185  29.5951426  33.1839948  27.7068372
  28.9037505  32.6046442  29.2409399  28.5331487  36.5875513  30.7000846
  28.0161487  37.4685513  30.0060846  29.2841487  36.8205513  31.7740846
  29.5280137  36.0328157  32.3572672  29.6261487  38.1495513  32.2370846
  29.6768060  38.8338409  31.3901603  28.5581487  38.6695513  33.2300846
  28.8018683  39.7173510  33.4056288  27.5668995  38.5976822  32.7824687
  28.4671487  38.0085513  34.5980846  28.9581487  38.6705513  35.7440846
  29.4165287  39.6547769  35.6477130  28.8581487  38.0705513  36.9920846
  29.2010777  38.6033827  37.8789843  28.3231487  36.7955513  37.1120846
  28.2432768  36.3342815  38.0964375  27.8911487  36.1085513  35.9870846
  27.5065798  35.0939834  36.0912916  27.9461487  36.7045513  34.7350846
  27.5870182  36.1653100  33.8585322  31.0581487  38.1625513  32.7640846
  31.6091487  37.1205513  33.1260846  31.6661487  39.3475513  32.7220846
  31.1192566  40.1528050  32.4526873  33.0641487  39.5435513  33.0430846
  33.3551881  38.9805991  33.9299217  33.9261487  39.0725513  31.8560846
  33.6526185  39.6336490  30.9625240  34.9791882  39.2406056  32.0818404
  33.7573334  38.0097141  31.6829438  33.3431487  41.0235513  33.3100846
  32.5981487  41.8775513  32.8260846  34.4471487  41.2975513  34.0070846
  34.7996258  40.5708013  34.6134621  35.0771487  42.6135513  34.0650846
  34.7843653  43.1873602  33.1858119  34.6611487  43.3975513  35.3260846
  35.1574159  44.3679843  35.3349089  33.5816689  43.5424555  35.2833503
  34.9571487  42.7495513  36.6550846  34.0531487  42.7755513  37.7000846
  34.6071487  42.1155513  38.7140846  33.9932040  42.0349572  39.6111217
  35.8261487  41.6655513  38.4510846  36.4793764  41.1467519  39.0205059
  36.0581487  42.0735513  37.1380846  37.0070175  41.8409793  36.6547012
  36.5871487  42.4525513  33.8960846  37.1071487  41.3525513  34.1070846
  37.2581487  43.5485513  33.5300846  36.7568606  44.2717696  33.0343377
  38.7131487  43.6585513  33.6320846  39.1200881  42.6544513  33.5125741
  39.3921487  44.5945513  32.5990846  39.0125133  45.5661649  32.9152227
  40.4729493  44.5648725  32.7372480  39.0601487  44.3735513  31.1180846
  38.6631487  43.2585513  30.6950846  39.3051487  45.3185513  30.3400846
  39.0491487  43.9685513  35.0880846  38.4911487  44.9175513  35.6440846
  39.9091487  43.1445513  35.6980846  40.1581264  42.2994051  35.2042856
  40.3991487  43.3185513  37.0700846  39.5603202  43.4280461  37.7574541
  41.2221487  42.0855513  37.4900846  42.0426931  41.9769808  36.7808466
  41.6247327  42.1868778  38.4979334  40.4481487  40.7815513  37.4610846
  39.2161487  40.6025513  38.0780846  38.7941487  39.3695513  37.7900846
  37.8270753  39.0829303  38.2032630  39.6501487  38.6975513  37.0330846
  39.5983699  37.7618581  36.6563922  40.7131487  39.5825513  36.8370846
  41.5820582  39.2708185  36.2574984  41.1591487  44.6615513  37.1990846
  41.6011487  45.2175513  36.1900846  41.2641487  45.2145513  38.4150846
  40.8595889  44.7205507  39.1976408  41.9291487  46.5005513  38.6710846
  41.4472793  47.3372198  38.1652320  41.9831487  46.8065513  40.2000846
  42.4456801  45.9422413  40.6766685  42.7651487  48.0845513  40.5810846
  42.3028992  48.9494047  40.1052118  42.7470742  48.2131092  41.6633261
  43.7976218  47.9934988  40.2437267  40.5721487  46.8905513  40.8070846
  40.0570158  45.9407988  40.6631730  40.6468552  47.1048832  41.8731898
  40.0113637  47.6855753  40.3155993  43.3751487  46.4895513  38.1300846
  44.1001487  45.5015513  38.2950846  43.7441487  47.5705513  37.4430846
  43.0929843  48.3346986  37.3327974  45.0601487  47.6945513  36.8400846
  45.2278727  48.7485744  36.6187184  45.7951109  47.3557508  37.5702518
  45.2261487  46.8815513  35.5510846  46.3531487  46.7665513  35.0680846
  44.1441487  46.3125513  35.0060846  43.2729263  46.4164256  35.5063656
  44.1551487  45.4945513  33.8010846  45.1285169  45.5689091  33.3161883
  43.8861487  44.0145513  34.1420846  42.9921218  43.9665519  34.7637849
  43.7272563  43.4349492  33.2327361  44.9851487  43.3195513  34.9110846
  45.2291487  43.4875513  36.2670846  44.7214799  44.0890093  36.9000304
  46.2631487  42.7055513  36.5870846  46.5769867  42.7287101  37.6306690
  46.7361487  42.0215513  35.5480846  45.9141487  42.4015513  34.4840846
  46.0702264  41.9721333  33.4944679  43.1501487  46.0195513  32.7790846
  42.1251487  46.5935513  33.1510846  43.4711487  45.7795513  31.5010846
  44.3873209  45.3835302  31.3465041  42.6251487  46.0375513  30.3420846
  43.2015382  45.8214204  29.4425504  41.7647980  45.3700771  30.3908118
  42.1331487  47.4755513  30.2810846  42.9331487  48.4125513  30.2750846
  40.8131487  47.6265513  30.2010846  40.2573449  46.7930642  30.0727069
  40.1511487  48.9155513  30.1130846  40.8579728  49.6853489  29.8033904
  39.0191487  48.8365513  29.0680846  38.3780542  47.9915771  29.3193132
  38.4402426  49.7587449  29.1183522  39.5731487  48.6545513  27.6390846
  40.3789994  49.3737656  27.4926736  39.9712646  47.6428263  27.5615071
  38.5341487  48.8555513  26.5390846  38.8061487  49.5135513  25.5370846
  37.3411487  48.3005513  26.6930846  36.6365085  48.4190194  25.9792576
  37.1417456  47.7615082  27.5236100  39.6981487  49.4825513  31.4760846
  39.0701487  50.5415513  31.4980846  40.0321487  48.8175513  32.5880846
  40.4666758  47.9124296  32.4783561  39.7191487  49.2775513  33.9420846
  38.7818511  49.8338485  33.9523736  39.5731487  48.0525513  34.8580846
  40.4523423  47.4149977  34.7651153  39.4675134  48.3761733  35.8935604
  38.4211487  47.3265513  34.4710846  38.3214455  46.5584800  35.0382932
  40.7601487  50.2785513  34.4770846  41.8961487  50.3325513  33.9920846
  40.3521487  51.0695513  35.4790846  39.3655387  51.0702102  35.6951855
  41.2221487  51.9945513  36.2060846  41.8351296  52.5648421  35.5081434
  40.3601487  52.9775513  37.0210846  39.6822120  52.3889888  37.6392232
  41.0294363  53.5515751  37.6619050  39.5431487  53.9415513  36.1370846
  40.2208112  54.4210959  35.4307481  38.8094385  53.3489109  35.5906909
  38.8261487  55.0075513  36.9560846  38.2811487  54.6615513  38.0210846
  38.8301487  56.1765513  36.5210846  42.2501487  51.2685513  37.1010846
  42.1541487  50.0585513  37.3360846  43.2131487  52.0525513  37.5930846
  43.1797826  53.0258432  37.3253368  44.2891487  51.6145513  38.4720846
  44.3548171  52.2728936  39.3383249  44.1061501  50.5931272  38.8057067
  45.6151487  51.6595513  37.7110846  45.6381487  51.5405513  36.4790846
  46.7301487  51.7925513  38.4510846  46.6376809  52.1661586  39.3848761
  48.0771487  51.6065513  37.9080846  48.1695598  52.2035739  37.0008231
  49.2001487  52.0315513  38.9000846  49.1921665  53.1205396  38.9463437
  48.9365371  51.6249920  39.8764649  50.6231487  51.5395513  38.5000846
  50.5215868  50.4547198  38.4696432  50.8193016  51.9139238  37.4953616
  51.7811487  51.9155513  39.4170846  51.6421487  52.8525513  40.2280846
  52.8401487  51.2635513  39.2580846  48.2521487  50.1605513  37.3410846
  47.6541487  49.2225513  37.8700846  49.0391487  50.0045513  36.2630846
  49.4102639  50.8517488  35.8573394  49.1921487  48.7485513  35.5150846
  48.2312083  48.2397355  35.4389311  49.7091487  49.0415513  34.0910846
  50.3754946  49.9024526  34.1452255  50.2687235  48.1705144  33.7500996
  48.5611487  49.3395513  33.0950846  49.0394520  49.6892521  32.1801878
  48.0710096  48.3844964  32.9060450  47.5101487  50.3755513  33.5550846
  47.0184892  50.0081654  34.4558607  48.0115376  51.3182566  33.7742086
  46.4891487  50.6135513  32.5250846  46.8495001  50.6839109  31.5841830
  45.1681487  50.7605513  32.7180846  44.6221487  50.8265513  33.9340846
  45.2107101  50.7652278  34.7525801  43.6228822  50.9375184  34.0302739
  44.3661487  50.8225513  31.6590846  44.7562212  50.7589340  30.7296244
  43.3706610  50.9329730  31.7891233  49.9491487  47.6585513  36.2880846
  51.0931487  47.8815513  36.7000846  49.2481487  46.5225513  36.4680846
  48.3192071  46.5702404  36.0745207  49.6161487  45.3295513  37.2420846
  48.7235664  44.7356742  37.4388233  50.6331487  44.4535513  36.4730846
  51.5337385  45.0515129  36.3335171  50.8619592  43.5949217  37.1043540
  50.1271487  43.9645513  35.1080846  49.1501909  43.5092720  35.2704884
  50.0169903  44.8424991  34.4715512  51.2161487  42.7645513  34.2870846
  50.9681487  41.3215513  35.3590846  49.9153037  41.0394829  35.3517437
  51.5693472  40.4890780  34.9935038  51.2706183  41.5680965  36.3768414
  50.1121487  45.7105513  38.6600846  51.2271487  45.3455513  39.0340846
  49.2991487  46.4705513  39.4110846  48.5678323  46.9880065  38.9446988
  49.4851487  46.6745513  40.8490846  50.0237524  45.8695447  41.3490543
  50.1291487  48.0315513  41.2560846  50.2485414  48.0390542  42.3394997
  51.4961487  48.2475513  40.5890846  51.3774842  48.2406339  39.5055848
  51.9065837  49.2072911  40.9030004  52.1756387  47.4481952  40.8847615
  49.2331487  49.2685513  41.1070846  48.3471299  49.1533880  41.7314324
  49.7836546  50.1562331  41.4186353  48.9313646  49.3758663  40.0652062
  48.1441487  46.4845513  41.5820846  47.0861487  46.6795513  40.9790846
  48.2161487  46.1175513  42.8680846  49.1281910  45.8690443  43.2237846
  47.0651487  45.9565513  43.7460846  46.2985393  46.7267128  43.6608762
  46.3921487  44.5615513  43.5660846  46.2825509  44.4094760  42.4923245
  47.1561487  43.3705513  44.1780846  47.2657401  43.5216977  45.2519773
  46.6013825  42.4501302  43.9959857  48.1422655  43.2965561  43.7196090
  44.9301487  44.5705513  44.0310846  44.3673915  45.2996043  43.4480854
  44.4971070  43.5803783  43.8891971  44.8857601  44.8380782  45.0868118
  47.5121487  46.2195513  45.2030846  48.6521487  45.8975513  45.5500846
  46.6441487  46.8435513  46.0150846  45.8066612  47.2058791  45.5821498
  46.8931487  47.1645513  47.4270846  47.9064494  47.5419568  47.5645102
  45.8971487  48.2565513  47.8650846  46.0000015  48.4075115  48.9396690
  46.1458096  49.1807512  47.3434312  44.5591487  47.8895513  47.5650846
  43.9645294  48.5877184  47.8489692  46.8941487  45.9095513  48.3280846
  47.6811487  45.8445513  49.2740846  46.0691487  44.9175513  47.9800846
  45.3290772  45.1780499  47.3440547  46.0851487  43.5545513  48.5020846
  47.1195002  43.2107715  48.5076972  45.5051487  43.4115513  49.9410846
  46.0722947  44.0633712  50.6055960  44.4798047  43.7736491  49.8658858
  45.5031487  41.9825513  50.5050846  46.2891487  41.6875513  51.4300846
  44.6841487  41.1525513  50.0560846  45.3461487  42.6715513  47.4960846
  44.3811487  43.1405513  46.8910846  45.7831487  41.4155513  47.3540846
  46.6589699  41.1932050  47.8053036  45.1951487  40.4245513  46.4580846
  45.2302540  40.7871720  45.4307711  45.9761487  39.0965513  46.5390846
  47.0108089  39.4280907  46.4515685  45.8631255  38.4944271  47.4406234
  45.7151487  38.1705513  45.3620846  46.3891487  38.3995513  44.1440846
  47.1616769  39.1663735  44.0867809  46.0701487  37.6505513  43.0200846
  46.6107271  37.8169625  42.0883213  45.0671487  36.6925513  43.0790846
  44.8342469  36.1016471  42.1932579  44.3611487  36.4845513  44.2590846
  43.5625896  35.7432635  44.2890193  44.6711487  37.2185513  45.3980846
  44.1091778  37.0597947  46.3184568  43.6661487  40.2265513  46.5960846
  42.9761487  39.9645513  45.6100846  43.1481487  40.4135513  47.8120846
  43.8142125  40.5856208  48.5515779  41.7321487  40.3415513  48.1590846
  41.3093984  39.3601061  47.9442668  41.6511487  40.5925513  49.6890846
  42.2129793  39.7947416  50.1748266  42.1437274  41.5472904  49.8733112
  40.3041487  40.6585513  50.3820846  40.1221487  41.3805513  51.5530846
  38.8451487  41.2645513  51.9130846  38.5468577  41.7888362  52.8209650
  38.1471487  40.5085513  51.0750846  37.1709750  40.2496432  51.0873904
  39.0711487  40.1075513  50.1050846  38.7578102  39.4536684  49.2912312
  40.8191487  41.3245513  47.4080846  39.6371487  41.0215513  47.2360846
  41.3631487  42.4595513  46.9460846  42.3160468  42.6591084  47.2148994
  40.6471487  43.4505513  46.1400846  39.7754945  43.8856842  46.6289379
  41.6071487  44.6025513  45.7160846  42.5417733  44.1195527  45.4309732
  41.1291487  45.5165513  44.5670846  40.1947434  46.0002900  44.8516627
  41.8850258  46.2762279  44.3679825  40.9697566  44.9192795  43.6693306
  41.9831487  45.4655513  46.9320846  42.4816037  44.8461214  47.6777060
  42.6539320  46.2650135  46.6174269  41.0807998  45.8980900  47.3642623
  39.9861487  42.8155513  44.8870846  38.8351487  43.1225513  44.5860846
  40.6781487  41.8645513  44.2410846  41.6439019  41.7294850  44.5041001
  40.1571487  41.1085513  43.1010846  39.7757558  41.7913177  42.3418292
  41.2791487  40.2585513  42.4790846  41.6225087  39.6486403  43.3146753
  40.9564453  39.6097399  41.6648326  42.4951487  41.0255513  41.9700846
  42.3491487  42.1985513  41.1960846  41.3560196  42.6116470  41.0196012
  43.4661487  42.8245513  40.6610846  43.3458748  43.7420758  40.0850779
  44.7311487  42.2885513  40.8560846  45.6008543  42.7882790  40.4294884
  44.8921487  41.1205513  41.5910846  45.8895791  40.7056811  41.7363963
  43.7871487  40.4815513  42.1400846  43.9162031  39.5576521  42.7038710
  38.9121487  40.2665513  43.4670846  37.9231487  40.3005513  42.7390846
  38.9551487  39.5755513  44.6120846  39.8192838  39.6219335  45.1328711
  37.8811487  38.7195513  45.1230846  37.4438835  38.0573088  44.3758676
  38.4151487  37.8535513  46.3050846  38.8494663  38.5429587  47.0290906
  37.3511487  36.9825513  47.0000846  36.9166774  36.2925209  46.2767632
  37.8151683  36.4166976  47.8079187  36.5677783  37.6213531  47.4079629
  39.5941487  36.9645513  45.8630846  40.4074767  37.5928669  45.5000156
  39.9423494  36.3741299  46.7105860  39.2675690  36.2970825  45.0656312
  36.6451487  39.5285513  45.5680846  35.5211487  39.1475513  45.2330846
  36.8771487  40.6555513  46.2630846  37.8244628  40.7869730  46.5877746
  35.8661487  41.6455513  46.6490846  35.1337228  41.2049749  47.3255046
  36.5681487  42.8095513  47.3740846  37.0989755  42.3705535  48.2188349
  37.2884825  43.2223279  46.6678023  35.6411487  43.9335513  47.8780846
  34.8644426  44.0951399  47.1306104  35.1838159  43.6049073  48.8113273
  36.4001487  45.2405513  48.1150846  35.7521785  45.9497475  48.6301324
  37.2813125  45.0443745  48.7259564  36.8321487  45.8355513  46.8430846
  36.4205613  45.4053322  46.0272373  37.6861487  46.8415513  46.6680846
  38.2841487  47.4525513  47.6870846  38.0937668  47.1540555  48.6329995
  38.9258518  48.2121824  47.5102307  37.9141487  47.2225513  45.4240846
  37.4470263  46.7528632  44.6616609  38.5545574  47.9818069  45.2410373
  35.0551487  42.1195513  45.4080846  33.8221487  42.1215513  45.4520846
  35.7621487  42.4825513  44.3260846  36.7571535  42.5684516  44.4767030
  35.1961487  43.0225513  43.0800846  34.3442365  43.6497645  43.3426649
  36.1891487  43.8625513  42.2450846  36.9891953  43.1624769  42.0044178
  35.7051074  44.1905228  41.3251722  36.7781487  45.0825513  42.9780846
  36.4011487  45.3735513  44.1380846  37.5851487  45.8055513  42.3600846
  34.3971487  41.9705513  42.2950846  33.2861487  42.2875513  41.8600846
  34.9001487  40.7265513  42.1850846  35.8661385  40.5956608  42.4493397
  34.1711487  39.5805513  41.6090846  33.8192639  39.8019702  40.6014885
  35.0361487  38.2845513  41.5610846  35.5029183  38.1830653  42.5408427
  34.2571487  36.9935513  41.2260846  33.7904495  37.0941107  40.2461965
  34.9434131  36.1467701  41.2159200  33.4870652  36.8274300  41.9793952
  36.1791487  38.4485513  40.5450846  36.8093934  39.2879712  40.8387984
  36.7769518  37.5374593  40.5197387  35.7622848  38.6366174  39.5556623
  32.8361487  39.3235513  42.3580846  31.7971487  39.2355513  41.7020846
  32.8651487  39.2785513  43.7020846  33.7738430  39.2608599  44.1426082
  31.6761487  39.0915513  44.5480846  31.1198730  38.2172042  44.2101885
  32.0801487  38.8795513  46.0230846  32.8573340  39.6267291  46.1837319
  31.2462325  39.0725799  46.6979356  32.6541487  37.4705513  46.3030846
  33.4005063  37.2453559  45.5412853  33.3031487  37.3885513  47.6970846
  32.5572410  37.6131871  48.4594882  33.6948569  36.3841037  47.8575544
  34.1174015  38.1102373  47.7623689  31.5921487  36.3675513  46.1240846
  31.2184991  36.3849313  45.1002763  32.0391272  35.3951250  46.3307212
  30.7668503  36.5415980  46.8145116  30.6291487  40.2035513  44.3720846
  29.4481487  39.8835513  44.2510846  31.0631487  41.4715513  44.2810846
  32.0283720  41.6618522  44.5096208  30.1831487  42.6055513  43.9810846
  29.3675170  42.6454631  44.7030619  30.9781487  43.9315513  44.0590846
  31.4724556  43.9546792  45.0302823  31.7296591  43.9040170  43.2700510
  30.1051487  45.1975513  43.8950846  29.5534817  45.0779055  42.9626420
  29.4027439  45.2710236  44.7253445  30.9131487  46.4945513  43.8220846
  31.9421487  46.6475513  44.4750846  30.4251487  47.4575513  43.0510846
  30.9204762  48.3338616  42.9684266  29.5605428  47.3099626  42.5503095
  29.4641487  42.4335513  42.6200846  28.2521487  42.6445513  42.5520846
  30.2031487  42.0345513  41.5730846  31.2030771  41.9682804  41.6989839
  29.6541487  41.8065513  40.2310846  29.0462370  42.6613702  39.9347281
  30.7851487  41.6235513  39.1970846  31.6303260  42.2792975  39.4063009
  31.1132066  40.5848630  39.2371439  30.3721487  41.8925513  37.7650846
  31.2601487  41.8435513  36.7020846  32.2375726  41.5928913  36.7458079
  30.5871487  42.1895513  35.6020846  31.1647576  42.2138423  34.6780301
  29.3081487  42.4475513  35.8350846  29.1631487  42.2575513  37.2090846
  28.1906548  42.4022194  37.6796460  28.6571487  40.6275513  40.2000846
  27.5441487  40.7875513  39.6940846  29.0501487  39.4875513  40.7880846
  30.0154693  39.4481010  41.0825316  28.2281487  38.2825513  40.9370846
  27.8203837  37.8979293  40.0022622  29.0431487  37.1445513  41.6320846
  29.6323871  37.6301606  42.4099541  28.2231487  35.9955513  42.2510846
  27.6339591  35.5091308  41.4736840  28.8984359  35.2688290  42.7027065
  27.5563419  36.3949978  43.0152265  30.1011487  36.5525513  40.6790846
  30.7930693  37.3365815  40.3714412  30.6515255  35.7634913  41.1914999
  29.6077450  36.1385420  39.7997383  26.9051487  38.5665513  41.6840846
  25.8441487  38.1855513  41.1860846  26.9781487  39.2835513  42.8150846
  27.8970141  39.4400428  43.2040524  25.8101487  39.6955513  43.6020846
  25.1906429  38.8114476  43.7526586  26.1311487  40.3185513  44.9880846
  26.8601840  41.0703496  44.6857503  25.2658429  40.8103415  45.4324812
  26.7651487  39.3775513  46.0140846  26.5971487  38.1455513  45.9140846
  27.3061487  39.8845513  47.0200846  24.8361487  40.5955513  42.8350846
  23.6241487  40.3935513  42.9360846  25.3651487  41.5495513  42.0600846
  26.3542666  41.7351858  42.1454358  24.5691487  42.4195513  41.1980846
  23.7694918  42.8869417  41.7727100  25.4621487  43.5275513  40.6050846
  26.3909260  43.0824768  40.2481805  24.9402602  43.9961078  39.7707063
  25.7551487  44.5075513  41.5900846  26.3110705  45.1900413  41.2069944
  23.7951487  41.6575513  40.1090846  22.6071487  41.9175513  39.9170846
  24.4601487  40.6985513  39.4550846  25.4524853  40.5993017  39.6148244
  23.8361487  39.8605513  38.4360846  23.2419929  40.4781229  37.7625243
  24.9111487  39.1255513  37.6110846  25.5928662  38.6488509  38.3154405
  24.4039532  38.3607579  37.0229147  25.7061487  40.0485513  36.6740846
  26.1764913  40.8009526  37.3071493  26.4759796  39.4308347  36.2116036
  24.7441487  40.8785513  35.3730846  24.3371487  39.4605513  34.3190846
  23.7649712  38.7323121  34.8938712  23.7447857  39.7976266  33.4684454
  25.2566617  38.9980223  33.9603870  22.8091487  38.8725513  39.0140846
  21.7411487  38.7055513  38.4220846  23.1101487  38.2735513  40.1750846
  24.0468376  38.3784226  40.5380105  22.1821487  37.3975513  40.8920846
  21.8672561  36.5885611  40.2329361  22.8401487  36.7845513  42.1450846
  23.4328642  37.5716835  42.6111429  22.0337842  36.4913108  42.8173096
  23.7371487  35.5685513  41.8600846  23.2104179  34.8767317  41.2027862
  24.6636336  35.8880824  41.3829813  24.0821487  34.8415513  43.1580846
  23.2281487  34.1915513  43.7580846  25.3211487  34.9475513  43.6100846
  25.5850597  34.4800939  44.4656172  25.9973003  35.4954318  43.0974958
  20.8551487  38.0645513  41.2910846  19.8231487  37.3985513  41.2880846
  20.8951487  39.3575513  41.6290846  21.8012355  39.7935271  41.7241162
  19.7131487  40.1295513  42.0010846  19.0975808  39.5769591  42.7108855
  20.1781487  41.4475513  42.6700846  20.8468095  41.1527459  43.4788379
  20.7438947  41.9856345  41.9094941  19.0671487  42.3635513  43.2290846
  18.2220949  41.7237694  43.4833761  19.4584128  42.8252128  44.1356623
  18.6031487  43.4635513  42.2510846  19.4594349  44.1142713  42.0737818
  18.3260748  42.9670322  41.3211392  17.4141487  44.3055513  42.7580846
  17.1161624  44.9754257  41.9515036  16.5961798  43.6207455  42.9818415
  17.7351487  45.0965513  43.9600846  18.4927884  45.7314764  43.7528363
  16.9216726  45.6240525  44.2431026  18.0108828  44.4759897  44.7077297
  18.7491487  40.3425513  40.8100846  17.5341487  40.3105513  41.0130846
  19.2931487  40.5265513  39.5970846  20.2918480  40.6723442  39.5590936
  18.5181487  40.6665513  38.3500846  17.6078605  41.2186244  38.5839434
  19.2651487  41.4035513  37.2090846  20.1907608  40.8284456  37.1846955
  18.7518565  41.3056359  36.2525054  19.5871487  42.8765513  37.4660846
  18.8961487  43.5225513  38.2800846  20.4411487  43.4155513  36.7340846
  17.9721487  39.3255513  37.8390846  16.9071487  39.3115513  37.2200846
  18.6831487  38.2285513  38.1170846  19.5361493  38.3661470  38.6401111
  18.3591487  36.8755513  37.6610846  17.3667208  36.8437750  37.2114444
  19.3991487  36.4625513  36.5930846  20.3892196  36.5641456  37.0375363
  19.2047550  35.4121339  36.3764408  19.3381487  37.2655513  35.3030846
  18.4131487  36.9155513  34.2970846  17.7671067  36.0481614  34.4325988
  18.3231487  37.6835513  33.1200846  17.6125843  37.4050647  32.3418524
  19.1531487  38.8075513  32.9460846  19.0411487  39.5595513  31.8130846
  18.3699336  39.2317022  31.2101046  20.0891487  39.1515513  33.9420846
  20.7377601  40.0168825  33.8056824  20.1861487  38.3765513  35.1140846
  20.9185197  38.6345870  35.8790358  18.3141487  35.8865513  38.8510846
  19.1841487  35.0145513  38.9430846  17.3391487  36.0485513  39.7780846
  16.2421487  37.0215513  39.7390846  15.7889554  36.9895963  38.7482794
  16.6559785  38.0141322  39.9169241  15.2791487  36.5885513  40.8370846
  14.5428053  35.8793408  40.4590397  14.7665316  37.4463410  41.2724256
  16.2061487  35.9385513  41.8510846  15.6703382  35.2046813  42.4531153
  16.6695976  36.6763534  42.5060371  17.2841487  35.2355513  41.0060846
  18.2603479  35.3045201  41.4860602  16.9431487  33.7665513  40.7550846
  16.0921487  33.4495513  39.9220846  17.6131487  32.8995513  41.5130846
  18.3355220  33.2623004  42.1186333  17.3641487  31.4645513  41.5180846
  17.6716612  31.0668441  42.4852269  16.2949482  31.3018866  41.3822541
  18.1231487  30.7295513  40.4140846  18.0961487  29.4985513  40.3890846
  18.8151487  31.4475513  39.5210846  18.7245028  32.4534745  39.5221804
  19.6831487  30.8345513  38.5280846  19.1993772  29.9525178  38.1084642
  19.9791487  31.8295513  37.3800846  20.2568286  32.7420413  37.9076782
  20.8299373  31.4729506  36.7994860  18.7951487  32.1235513  36.4310846
  18.0272542  32.6713250  36.9773289  19.2701487  32.9645513  35.2320846
  20.0377757  32.4171982  34.6850452  18.4267920  33.1648038  34.5712146
  19.6826367  33.9078898  35.5899484  18.0701487  30.8565513  35.9350846
  17.6731625  30.3068690  36.7885193  17.2514482  31.1410395  35.2741026
  18.7725327  30.2247042  35.3914626  21.0131487  30.3945513  39.1810846
  21.5971487  31.1895513  39.9240846  21.4701487  29.1545513  38.8920846
  20.7221487  28.1135513  38.1770846  20.6783904  28.3835082  37.1219501
  19.7115988  28.0740471  38.5836893  21.4921487  26.8315513  38.4180846
  21.3743386  26.1353589  37.5877015  21.1786919  26.3486720  39.3436514
  22.9161487  27.3285513  38.5240846  23.3403793  27.4486530  37.5272381
  23.5398570  26.6485314  39.1043091  22.8351487  28.7025513  39.2300846
  22.8894248  28.6434589  40.3171267  23.9631487  29.6195513  38.7080846
  23.8371487  30.1535513  37.6020846  25.0421487  29.7575513  39.4910846
  25.0440343  29.2865261  40.3845224  26.2061487  30.5655513  39.1310846
  26.0768264  31.0315221  38.1542294  26.4971487  31.6795513  40.1790846
  26.7649240  31.1916682  41.1162963  27.6371487  32.6285513  39.7490846
  27.3698803  33.1171848  38.8121183  27.7928607  33.3830230  40.5202050
  28.5544481  32.0561892  39.6110086  25.2431487  32.5175513  40.4790846
  24.4593800  31.8710593  40.8738718  25.4855110  33.2845999  41.2146093
  24.8944331  32.9918254  39.5617175  27.4551487  29.6705513  39.0120846
  27.7321487  28.8845513  39.9230846  28.1841487  29.8335513  37.9050846
  27.7591747  30.4080713  37.1913457  29.4851487  29.2345513  37.6270846
  29.7261272  28.4886203  38.3844587  29.4541487  28.5445513  36.2480846
  29.1255319  29.1757409  35.4224273  30.4912210  28.2493385  36.0886154
  28.6251487  27.2735513  36.1800846  29.2111487  26.0285513  36.4890846
  30.2759115  25.9696008  36.7147058  28.4331487  24.8785513  36.5060846
  28.8940047  23.9136648  36.7175240  27.0691487  24.9565513  36.2540846
  26.4682390  24.0471945  36.2629044  26.4701487  26.1825513  35.9920846
  25.3966282  26.2312392  35.8096473  27.2321487  27.3415513  35.9620846
  26.7550448  28.3026606  35.7704062  30.5871487  30.3025513  37.6740846
  30.3351487  31.4775513  37.3960846  31.8061487  29.8615513  37.9780846
  31.8826812  28.9070580  38.2993082  33.0291487  30.6415513  37.8310846
  32.7943114  31.6733434  37.5696356  33.7991487  30.6345513  39.1730846
  33.8600245  29.5666084  39.3825876  34.8045692  31.0398038  39.0590676
  33.0871487  31.3475513  40.3410846  32.0725545  30.9580057  40.4244736
  33.8381487  31.1125513  41.6670846  34.8527475  31.5022780  41.5846163
  33.3173057  31.6249204  42.4759735  33.8760405  30.0440935  41.8793639
  32.8531487  32.8455513  40.0610846  32.2332570  32.9569243  39.1714612
  32.3492308  33.3006983  40.9137329  33.8112933  33.3395695  39.8998275
  33.8861487  29.9395513  36.7650846  33.8851487  28.7095513  36.6770846
  34.6401487  30.7265513  36.0080846  34.4571310  31.7167078  36.0867868
  35.6601487  30.2865513  35.0700846  35.9189617  29.2410353  35.2374504
  35.0911487  30.4325513  33.6350846  34.1968626  29.8126510  33.6989233
  34.8035315  31.4649610  33.4363219  35.9941487  29.9185513  32.4870846
  36.5432465  29.0454660  32.8396672  35.1561487  29.5335513  31.2490846
  34.6070869  30.4063036  30.8956254  35.8168881  29.1762237  30.4592485
  34.4519326  28.7458987  31.5170094  37.1291487  30.8955513  32.1140846
  37.7670830  31.0606962  32.9823394  37.7221270  30.4719707  31.3034938
  36.7009845  31.8449873  31.7926106  36.8711487  31.1735513  35.3360846
  36.7071487  32.3915513  35.4180846  38.0481487  30.5725513  35.5060846
  38.1208330  29.5686023  35.4230018  39.2501487  31.3265513  35.8120846
  39.1282594  32.3565684  35.4769624  39.4234908  31.3132197  36.8881302
  40.4571487  30.7145513  35.1070846  40.5391487  29.4955513  34.9430846
  41.4251487  31.5645513  34.7530846  41.2209641  32.5491122  34.8482046
  42.7141487  31.1765513  34.1890846  42.8660333  30.1036851  34.3073573
  42.7561487  31.5175513  32.6850846  42.0492031  30.8949303  32.1367505
  42.4622496  32.5635238  32.5975356  44.0931487  31.3815513  31.9790846
  44.9171487  30.2705513  32.0730846  44.7101030  29.4167086  32.5712658
  46.0341487  30.5285513  31.3880846  46.7950836  29.7481174  31.3883495
  46.0141487  31.7245513  30.8140846  44.7811487  32.2675513  31.1810846
  44.4974670  33.2605544  30.8324148  43.8411487  31.8695513  34.9500846
  43.7511487  33.0725513  35.1920846  44.8761487  31.0985513  35.3060846
  44.6990249  30.1066160  35.2368684  46.1051487  31.5385513  35.9620846
  46.6475769  30.6851607  36.3690187  47.0001487  32.2425513  34.9300846
  46.9036615  31.7504882  33.9622709  46.7035602  33.2872946  34.8370968
  48.3391487  32.1715513  35.3610846  48.8581487  31.9115513  34.5780846
  45.7661487  32.3025513  37.2690846  45.1641487  31.6945513  38.1610846
  46.0681487  33.6055513  37.3590846  46.6941059  33.9676578  36.6539919
  45.6461487  34.5035513  38.4440846  46.0528013  34.1681919  39.3981637
  46.1741487  35.9215513  38.1550846  47.2415390  35.8249191  37.9564914
  45.6674212  36.2679471  37.2543420  45.9541487  36.9355513  39.2880846
  44.9020661  36.8925596  39.5698201  46.5689568  36.6250566  40.1328959
  46.3801487  38.6365513  38.8350846  44.9171487  39.1085513  37.8660846
  44.0271513  39.0334050  38.4908699  45.0285857  40.1345138  37.5152523
  44.8169049  38.4412570  37.0100643  44.1251487  34.5075513  38.6860846
  43.6951487  34.4845513  39.8370846  43.3421487  34.4595513  37.6030846
  43.8070676  34.4643959  36.7064653  41.8851487  34.4015513  37.6260846
  41.5086465  35.2275415  38.2294796  41.5120825  34.4975908  36.6064291
  41.3851487  33.0895513  38.2150846  40.2761487  33.0275513  38.7460846
  42.2241487  32.0545513  38.1380846  43.0823626  32.2006236  37.6259996
  41.9921487  30.7595513  38.7280846  40.9902919  30.4187076  38.4669184
  42.7274666  30.0519625  38.3450375  42.1131487  30.8275513  40.2480846
  41.2401487  30.3235513  40.9500846  43.1581487  31.4975513  40.7510846
  43.8694691  31.8195286  40.1104184  43.3421487  31.7555513  42.1760846
  43.3367550  30.8115763  42.7210445  44.6931487  32.4515513  42.4120846
  44.7102902  33.4027029  41.8799973  44.8290721  32.6300281  43.4787481
  45.4989429  31.8159031  42.0450065  42.1971487  32.6325513  42.7400846
  41.6641487  32.3035513  43.7980846  41.8031487  33.6955513  42.0110846
  42.3866404  33.9426957  41.2246011  40.6691487  34.5765513  42.3440846
  40.7583459  34.9614315  43.3599637  40.5131487  35.7675513  41.3490846
  40.5148267  35.3464361  40.3437192  39.2291487  36.6035513  41.5550846
  39.2269765  37.0254025  42.5601405  39.1989418  37.4104277  40.8228697
  38.3549366  35.9650966  41.4276952  41.7471487  36.6975513  41.4070846
  41.6093033  37.3520803  42.2677188  42.6158012  36.0599916  41.5715837
  41.9681487  37.5485513  40.1470846  41.1000452  38.1867553  39.9821853
  42.8548657  38.1688173  40.2778601  42.1065408  36.8946660  39.2860494
  39.3531487  33.7675513  42.4610846  38.6751487  33.8995513  43.4740846
  39.0481487  32.8975513  41.4830846  39.6286165  32.9071415  40.6566074
  37.8741487  32.0155513  41.4990846  37.0015244  32.6624212  41.5895574
  37.7831487  31.2505513  40.1670846  38.6455935  30.5916726  40.0662489
  36.8691241  30.6569420  40.1501300  37.7701759  31.9603644  39.3399835
  37.8461487  31.0455513  42.6970846  36.8041487  30.9335513  43.3460846
  38.9861487  30.4045513  43.0010846  39.7555248  30.4894777  42.3522801
  39.1531487  29.5295513  44.1680846  38.3960360  28.7465369  44.2101340
  40.5791487  28.8805513  44.2220846  41.2842582  29.6737413  43.9735478
  40.9791487  28.2395513  45.5750846  40.2747169  27.4459037  45.8240830
  41.9831329  27.8223308  45.4973448  40.9613448  28.9989140  46.3568458
  40.7621487  27.8395513  43.0940846  40.2496826  26.9301317  43.4078286
  40.2778538  28.2400657  42.2034971  42.2331487  27.5155513  42.7760846
  42.7180142  27.1145272  43.6661323  42.2782551  26.7779354  41.9748434
  42.7461862  28.4244623  42.4618028  38.8661487  30.2785513  45.4880846
  38.0941487  29.7925513  46.3180846  39.4621487  31.4685513  45.6380846
  40.1605497  31.7345365  44.9586825  39.2561487  32.3345513  46.7930846
  39.3383698  31.7540257  47.7119583  40.3191487  33.4515513  46.8190846
  40.2443836  33.8523017  45.8081897  40.0850114  34.2361105  47.5386306
  41.7571487  32.9395513  47.0650846  41.9783597  32.1636273  46.3322077
  42.7911487  34.0785513  46.9360846  42.5708498  34.8546911  47.6690063
  43.7913452  33.6839641  47.1149941  42.7423754  34.5023684  45.9330389
  41.8851487  32.1815513  48.3990846  41.2161965  31.3209824  48.3942231
  42.9128035  31.8415385  48.5272181  41.6171926  32.8447390  49.2215690
  37.8031487  32.8905513  46.8620846  37.2581487  32.9595513  47.9640846
  37.1681487  33.2135513  45.7200846  37.7505346  33.2826369  44.8977993
  35.7471487  33.5905513  45.6040846  35.5227009  34.4128787  46.2834226
  35.3721487  34.0235513  44.1590846  35.7670569  33.2487418  43.5019560
  33.8771487  34.2225513  43.8740846  33.4816122  34.9975939  44.5305596
  33.7416628  34.5231475  42.8351502  33.3449797  33.2884335  44.0538644
  36.0211487  35.2465513  43.8590846  35.7933026  35.5193615  42.9673105
  34.8011487  32.4875513  46.1190846  33.9111487  32.7765513  46.9240846
  35.0401487  31.2385513  45.7070846  35.7589774  31.0884282  45.0136528
  34.2531487  30.0935513  46.1450846  33.2046366  30.3428684  45.9821044
  34.6091487  28.8765513  45.2770846  35.6537895  28.6091833  45.4362699
  33.9732934  28.0350183  45.5520582  34.4532491  29.1209551  44.2263414
  34.4171487  29.7635513  47.6400846  33.4461487  29.3505513  48.2730846
  35.6181487  29.9745513  48.1940846  36.3791594  30.2243306  47.5788023
  35.9111487  29.7745513  49.6150846  35.5754948  28.7705706  49.8748123
  37.4291487  29.8565513  49.8340846  37.7788130  30.8589055  49.5868582
  37.6585231  29.6392983  50.8772954  37.9289346  29.1297274  49.1937406
  35.1661487  30.7535513  50.5380846  34.8561487  30.3845513  51.6710846
  34.8831487  31.9685513  50.0480846  35.3177948  32.2353434  49.1763025
  34.1621487  32.9905513  50.8040846  34.3296262  32.8513641  51.8721096
  34.6611487  34.3985513  50.4050846  35.7455323  34.4033981  50.5154836
  34.4024471  34.5511823  49.3572882  34.0501487  35.5385513  51.2590846
  33.0506814  35.6379516  50.8356633  33.9732863  35.2367773  52.3036533
  34.7751487  36.8765513  51.1690846  36.0101487  36.8755513  51.0010846
  34.1041487  37.9075513  51.3710846  32.6321487  32.8175513  50.7700846
  31.9441487  33.3355513  51.6510846  32.1191487  32.0445513  49.8090846
  32.7503300  31.6996464  49.1000358  30.7031487  31.7095513  49.6970846
  30.1715661  31.9845736  50.6080631  30.0901487  32.4985513  48.5070846
  30.6591754  32.1773836  47.6346402  29.0660448  32.1340885  48.4265969
  30.0831487  34.0365513  48.5770846  31.0537084  34.3499713  48.9616397
  29.9583838  34.4087698  47.5602320  28.9711487  34.6055513  49.4700846
  28.0067677  34.2416224  49.1156496  29.1303012  34.2718401  50.4954659
  28.9561487  36.0765513  49.4500846  29.4643348  36.5011568  50.2126831
  28.3651487  36.8785513  48.5480846  27.6571487  36.3975513  47.5270846
  27.5527236  35.3992582  47.4148067  27.2281039  37.0334146  46.8700473
  28.4801487  38.1975513  48.6820846  29.0066165  38.5795772  49.4547345
  28.0404322  38.8105371  48.0105219  30.5281487  30.1885513  49.5060846
  30.2561487  29.7515513  48.3830846  30.6861487  29.3865513  50.5830846
  31.0681487  29.7725513  51.9430846  30.1776813  30.0922086  52.4843677
  31.7773698  30.5986441  51.8913640  31.6871487  28.5125513  52.5290846
  31.6001502  28.5000151  53.6155344  32.7364844  28.4229428  52.2480752
  30.8601487  27.4095513  51.8940846  29.9539487  27.2194367  52.4691994
  31.4357168  26.4878535  51.8086783  30.4901487  27.9315513  50.4890846
  31.1906162  27.5601524  49.7410830  29.0631487  27.5155513  50.1040846
  28.0991487  28.0145513  50.6870846  28.9571487  26.6045513  49.1310846
  29.8064212  26.3028635  48.6752117  27.6871487  26.0215513  48.6900846
  27.9093220  25.1007071  48.1508405  27.0979010  25.7893526  49.5771981
  26.8751487  26.9475513  47.7810846  25.7461487  26.6195513  47.4170846
  27.4381487  28.1045513  47.4350846  28.3853068  28.2612378  47.7488363
  26.7721487  29.1655513  46.6960846  25.7160052  29.2385274  46.9555736
  27.4691487  30.4775513  47.0980846  27.5387774  30.4054133  48.1834634
  28.4709385  30.5458916  46.6740012  26.7831487  31.7845513  46.7960846
  25.5561487  32.1495513  47.3300846  24.9603921  31.5786837  47.9125655
  25.3021487  33.3975513  46.9340846  24.3551830  33.8254146  47.2631560
  26.2771487  33.9075513  46.1890846  27.2111487  32.8765513  46.0730846
  28.1105976  33.0207870  45.4745122  26.8161487  28.9345513  45.1900846
  25.8531487  29.2375513  44.4840846  27.9391487  28.3775513  44.7400846
  28.6559094  28.1451411  45.4126460  28.2191487  28.1625513  43.3380846
  27.6314093  28.8464155  42.7257193  29.7161487  28.4205513  43.0670846
  30.4228524  27.8203943  43.6402170  29.8259390  28.1956618  42.0062025
  30.1301487  29.8715513  43.2490846  29.8141487  30.8195513  42.2530846
  29.3580690  30.4936735  41.3182612  30.0831487  32.1655513  42.4620846
  29.8489715  32.8916302  41.6835789  30.6481487  32.5875513  43.6570846
  30.8556784  33.6464509  43.8112369  30.9491487  31.6685513  44.6540846
  31.4031265  32.0118946  45.5836650  30.6751487  30.3195513  44.4720846
  30.8808169  29.6088211  45.2724989  27.8041487  26.7625513  42.8860846
  27.9211487  25.7995513  43.6470846  27.3541487  26.6845513  41.6320846
  27.2117328  27.5561861  41.1421155  27.0211487  25.4435513  40.9450846
  26.5292538  24.7414185  41.6182475  26.0661487  25.7735513  39.8020846
  26.5479759  26.4687374  39.1145827  25.8058632  24.8586690  39.2697857
  25.1613034  26.2293638  40.2040662  28.3011487  24.7485513  40.4180846
  28.2841487  23.5255513  40.2850846  29.3931487  25.4955513  40.1600846
  29.3578372  26.5002890  40.2568030  30.6521487  24.8835513  39.7360846
  30.9997151  24.2379117  40.5425871  30.4508038  24.2811555  38.8502636
  31.7501487  25.9065513  39.4060846  31.5031487  27.1125513  39.3740846
  32.9691487  25.4025513  39.1560846  33.0456226  24.3986257  39.2359874
  34.1861487  26.1725513  38.8950846  33.9463279  27.1445438  38.4640212
  34.9151487  26.3945513  40.2370846  34.2228414  26.9328132  40.8844516
  35.1094873  25.4068861  40.6552353  36.2331487  27.1755513  40.1360846
  36.9561768  26.5482253  39.6147467  36.0459226  28.0761482  39.5512994
  36.9061487  27.6435513  41.7510846  37.6021487  26.0645513  42.3110846
  38.3620869  25.7308835  41.6045022  38.0533511  26.1942696  43.2947970
  36.8097724  25.3184521  42.3708933  35.0641487  25.4975513  37.8260846
  35.5851487  24.4185513  38.0810846  35.2591487  26.1265513  36.6640846
  34.6221920  26.8678171  36.4093090  36.2431487  25.6815513  35.6690846
  36.7017948  24.7078147  35.8410730  35.6981487  25.7265513  34.1970846
  35.3775631  24.7140358  33.9518572  34.5321487  26.7045513  33.9630846
  34.8521375  27.7174105  34.2076747  34.2267008  26.6630742  32.9175791
  33.6910057  26.4264933  34.5981152  36.7641487  25.8915513  33.0910846
  37.4629211  25.0559849  33.1316793  36.2770696  25.9101448  32.1161447
  37.3056266  26.8251029  33.2440025  37.5651487  26.4495513  35.8560846
  37.5581487  27.6665513  36.0540846  38.6751487  25.7115513  35.8100846
  38.5578736  24.7257634  35.6241593  40.0231487  26.2205513  36.0060846
  40.0122915  27.3054801  36.1105391  40.6051487  25.6065513  37.2970846
  40.4368866  24.5449734  37.1158678  41.6755123  25.7953864  37.3793222
  39.9081487  26.0205513  38.6090846  38.8313026  25.8966460  38.4944071
  40.4041487  25.1465513  39.7790846  41.4809145  25.2702901  39.8946821
  39.9032598  25.4506012  40.6981954  40.1793048  24.1002083  39.5724160
  40.0441487  27.5325513  38.8900846  39.5916841  28.0963809  38.0743203
  39.5377060  27.7760512  39.8240679  41.0992097  27.7942245  38.9705354
  40.8821487  25.8225513  34.7990846  40.9891487  24.6345513  34.4920846
  41.4981487  26.8185513  34.1600846  41.2925069  27.7561695  34.4742228
  42.4321487  26.6495513  33.0520846  42.4819600  25.6103948  32.7268587
  42.0301487  27.5525513  31.8460846  42.0853025  28.5950857  32.1594222
  42.9641487  27.3285513  30.6440846  42.9091828  26.2862728  30.3298633
  42.6573945  27.9726110  29.8199549  43.9884836  27.5678543  30.9296912
  40.5561487  27.3215513  31.4200846  40.4818992  26.2889243  31.0791016
  39.9430940  27.4542443  32.3115194  40.0591487  28.2635513  30.3120846
  40.6714712  28.1310867  29.4201126  39.0203234  28.0322007  30.0766739
  40.1326683  29.2964074  30.6525299  43.8191487  27.0595513  33.6190846
  44.0601487  28.2505513  33.8020846  44.6821487  26.0905513  33.9680846
  44.2693167  25.1735086  34.0613684  46.0611487  26.2965513  34.4770846
  46.3751121  25.4452451  35.0810746  47.0341487  26.4375513  33.2740846
  48.0191061  26.6743583  33.6764283  47.0710822  25.4724568  32.7687840
  46.6481487  27.4405513  32.3490846  47.2863246  27.4780221  31.6328952
  46.2401487  27.3415513  35.6100846  46.9831487  28.3115513  35.4450846
  45.5031487  27.1655513  36.7300846  44.7531487  25.9585513  37.0940846
  45.3860359  25.0897161  36.9133101  43.8659147  25.8985814  36.4637526
  44.4081487  26.1345513  38.5670846  45.1960820  25.7447644  39.2115428
  43.4634206  25.6513039  38.8162076  44.2921487  27.6445513  38.6840846
  44.4574007  27.9667669  39.7121740  43.3236831  28.0085246  38.3410141
  45.4111487  28.1925513  37.7770846  45.1177032  29.1230428  37.2911076
  46.7181487  28.4115513  38.5540846  47.5381487  27.5005513  38.6830846
  46.8641487  29.6295513  39.0800846  46.2019512  30.3341756  38.7883681
  47.9631487  30.0315513  39.9400846  48.9009597  29.6063342  39.5825932
  48.0831487  31.5765513  39.9270846  48.3134832  31.7586467  38.8773768
  47.1342045  32.0506065  40.1778366  49.2061487  32.1705513  40.8120846
  49.0107936  31.8793523  41.8441410  50.6061487  31.6785513  40.3960846
  50.8024215  31.9698007  39.3642176  51.3571719  32.1245912  41.0480918
  50.6504355  30.5927902  40.4813019  49.1231487  33.7095513  40.8640846
  48.1604447  34.0082006  41.2789450  49.9249600  34.0961240  41.4931803
  49.2252909  34.1136757  39.8569355  47.7911487  29.4415513  41.3520846
  47.0281487  29.9925513  42.1450846  48.4641487  28.3185513  41.6330846
  49.1024458  27.9433687  40.9461245  48.2551487  27.5645513  42.8720846
  47.8574914  28.1483123  43.7022599  47.3151487  26.3375513  42.6280846
  47.2065196  25.8080980  43.5746459  45.9251487  26.7435513  42.1050846
  46.0329386  27.2726869  41.1582490  45.3179514  25.8509028  41.9547827
  45.4390880  27.3949084  42.8314320  47.9111487  25.2395513  41.7240846
  48.8240576  24.8518545  42.1761803  47.1900299  24.4300106  41.6112512
  48.1412345  25.6595820  40.7449342  49.5411487  27.0665513  43.5540846
  49.4631487  26.4805513  44.6350846  50.6961487  27.2895513  42.9290846
  50.6620640  27.8071186  42.0624465  51.9881487  26.8145513  43.3980846
  51.9932617  26.7101878  44.4830645  52.2551487  25.4215513  42.7640846
  51.4227643  24.8487630  43.1729232  52.1654393  25.4676741  41.6787621
  53.5881487  24.7345513  43.1420846  54.4032112  25.3929601  42.8416321
  53.6931487  24.4435513  44.6530846  52.8786287  23.7847811  44.9542122
  54.6472791  23.9611503  44.8652758  53.6278480  25.3787762  45.2091337
  53.8211487  23.4695513  42.2880846  53.8566042  23.7437793  41.2337406
  54.7652550  23.0060833  42.5743747  53.0063125  22.7644637  42.4523785
  53.0161487  27.8645513  42.9690846  52.8861487  28.4375513  41.8840846
  54.0231487  28.0755513  43.8160846  53.9596733  27.6404505  44.7253467
  55.1971487  28.8795513  43.5170846  55.1183762  29.4353849  42.5827704
  55.4221487  29.8775513  44.6650846  55.5121312  29.3352103  45.6062910
  56.3366870  30.4418500  44.4826381  54.5773458  30.5640305  44.7212419
  56.3991487  27.9335513  43.3900846  56.4421487  26.9035513  44.0670846
  57.3691487  28.3125513  42.5510846  57.1678664  29.1083818  41.9626642
  58.6701487  27.6445513  42.3990846  58.5593054  26.5950860  42.1262558
  59.3991487  28.3795513  41.2500846  58.8351766  28.2229109  40.3305747
  59.4108483  29.4423138  41.4919503  60.8381487  27.9135513  41.0260846
  61.0781487  26.7505513  40.7190846  61.8011487  28.8125513  41.1680846
  62.7643377  28.5426927  41.0282879  61.5675555  29.7635185  41.4154634
  59.4251487  27.7245513  43.7370846  59.6811487  28.8425513  44.1970846
  59.6961487  26.5625513  44.3710846  59.5651487  25.2075513  43.8320846
  59.9772517  25.1911554  42.8231235  58.5075941  24.9460183  43.7963387
  60.3491487  24.3275513  44.7990846  61.3994414  24.2722493  44.5128575
  59.9303722  23.3219744  44.8383622  60.1731487  25.0415513  46.1310846
  60.9904328  24.8523794  46.8270441  59.2309715  24.7362934  46.5862982
  60.1241487  26.5385513  45.7760846  59.3257858  27.0021098  46.3555917
  61.4421487  27.2585513  46.0590846  61.6161487  27.8125513  47.1450846
  62.3281487  27.2675513  45.0600846  62.1318185  26.6921232  44.2535883
  63.6381487  27.8675513  45.1710846  64.0151000  27.7509820  46.1871646
  64.6231487  27.1845513  44.1980846  65.5985987  27.6337269  44.3847334
  64.6490944  26.1314394  44.4780530  64.2781487  27.3095513  42.7000846
  63.3154457  26.8238514  42.5407125  64.1910708  28.3716013  42.4708110
  65.3241487  26.6765513  41.7870846  65.8461487  25.5955513  42.1240846
  65.6121487  27.2745513  40.7320846  63.7001487  29.3885513  45.1180846
  64.7411487  29.9685513  45.4450846  62.5941487  30.0125513  44.7310846
  61.8250823  29.4550131  44.3878830  62.5031487  31.4485513  44.6160846
  63.4185868  31.9253085  44.9664768  62.3001487  31.8045513  43.1220846
  62.2168702  32.8889062  43.0490209  63.1849117  31.4712506  42.5796778
  61.1431487  31.2015513  42.5570846  61.0680400  31.4557350  41.6343988
  61.4741487  32.0695513  45.5610846  61.0911487  33.2245513  45.3790846
  61.0721487  31.2995513  46.5700846  61.4085174  30.3476098  46.5977032
  60.1181487  31.7195513  47.5740846  60.0997514  32.8076146  47.6363656
  58.7151487  31.2255513  47.1700846  58.7152816  30.1370768  47.1124365
  57.9872059  31.5493905  47.9139446  58.4493641  31.6403381  46.1977628
  60.5521487  31.2115513  48.9710846  59.6951487  30.9455513  49.8140846
  61.8681487  31.0775513  49.2030846  62.4852913  31.1779760  48.4098953
  62.4591487  30.7535513  50.5090846  61.9326311  29.9749260  51.0610095
  63.9521487  30.3345513  50.3590846  64.2667570  29.9106488  51.3127242
  64.2011487  29.3125513  49.2370846  63.8871927  29.7359466  48.2830051
  65.2630414  29.0703066  49.1946533  63.6299328  28.4060544  49.4372755
  64.8531487  31.4215513  50.2010846  65.7482677  31.0853579  50.1154326
  62.3471487  31.9695513  51.4820846  62.0671487  33.0815513  51.0270846
  62.5931487  31.7785513  52.7910846  62.7528225  30.8254030  53.0845332
  62.6031487  32.8395513  53.8200846  61.6188903  33.3040879  53.8795850
  62.9471487  32.2275513  55.2040846  63.1069443  33.0464192  55.9055266
  61.8301487  31.3125513  55.7310846  61.6700896  30.4931297  55.0303500
  62.1181164  30.9088482  56.7017532  60.9090108  31.8858969  55.8353932
  64.1291487  31.4365513  55.1330846  64.3210869  31.0695686  55.9991584
  63.6101487  33.9715513  53.4920846  63.2911487  35.1435513  53.6980846
  64.7601487  33.6095513  52.9070846  64.9922320  32.6270574  52.9377842
  65.7501487  34.5375513  52.3720846  65.9294128  35.3445965  53.0824659
  67.0851487  33.7955513  52.1190846  67.4728514  33.6579071  53.1284606
  66.9852295  32.8249138  51.6333079  68.1481487  34.5625513  51.3450846
  68.9261487  35.5455513  51.9930846  68.8258317  35.6999714  53.0674173
  69.8201487  36.3165513  51.2610846  70.4337825  37.0605903  51.7689824
  69.9341487  36.1425513  49.8870846  70.6447890  36.7481924  49.3246887
  69.1491487  35.2035513  49.2300846  69.2402945  35.0820345  48.1507208
  68.2511487  34.4215513  49.9430846  67.6247246  33.6979802  49.4214164
  65.2281487  35.3065513  51.1280846  65.3211487  36.5345513  51.1090846
  64.6601487  34.5975513  50.1300846  64.6957175  33.5914230  50.2109551
  64.1071487  35.1825513  48.8880846  64.8530926  35.8243783  48.4193363
  63.7161487  34.0695513  47.8900846  62.9788575  33.4434358  48.3925588
  63.2515134  34.5634320  47.0366820  64.8901487  33.1905513  47.4000846
  65.4395930  32.8763636  48.2874954  64.4497631  32.3177182  46.9180836
  65.8531487  33.8865513  46.4200846  65.2791864  34.1501397  45.5317224
  66.2097877  34.7955180  46.9045303  67.0611487  33.0125513  46.0120846
  67.7913968  33.6691720  45.5391285  67.4848949  32.5977965  46.9266975
  66.7161487  31.9145513  45.0880846  66.3238764  32.2986815  44.2403428
  67.5486805  31.3878884  44.8653360  66.0398154  31.3057561  45.5263092
  62.9351487  36.1435513  49.1710846  62.8631487  37.2105513  48.5590846
  62.0781487  35.7765513  50.1330846  62.1508319  34.8258127  50.4661202
  60.9881487  36.6065513  50.6400846  60.3926341  37.0527377  49.8436053
  60.0411487  35.7925513  51.5740846  60.6872396  35.2041625  52.2255939
  59.0661487  36.6255513  52.4330846  58.4193739  37.2138998  51.7822164
  58.4570147  35.9581410  53.0426909  59.6325462  37.2937066  53.0818248
  59.2321487  34.7655513  50.7560846  59.9154282  34.0780846  50.2574658
  58.5759770  34.2054433  51.4222808  58.6324356  35.2862207  50.0095269
  61.4981487  37.8875513  51.3360846  61.0261487  38.9755513  51.0010846
  62.4721487  37.7515513  52.2490846  62.7237908  36.8133494  52.5257666
  63.1091487  38.8755513  52.9430846  62.3561893  39.4977502  53.4268406
  64.0721487  38.3325513  54.0260846  63.3858044  37.7603915  54.6503154
  64.8098466  37.6604818  53.5876505  64.7921487  39.3945513  54.8910846
  65.3989367  40.0134609  54.2301307  63.8021487  40.2885513  55.6670846
  63.1952841  39.6703594  56.3286381  64.3565649  41.0170852  56.2586602
  63.1543465  40.8105553  54.9628371  65.8311487  38.7295513  55.8200846
  66.5729155  38.2037328  55.2189222  66.3255994  39.4941626  56.4192417
  65.3293343  38.0207117  56.4787406  63.8111487  39.8345513  51.9460846
  63.6041487  41.0435513  52.0410846  64.5751487  39.2885513  50.9820846
  64.7354328  38.2940795  51.0558021  65.2571487  40.0275513  49.9070846
  65.9566488  40.7176399  50.3788647  66.0501487  39.0525513  49.0230846
  65.3624099  38.3608017  48.5366713  66.5983318  39.6121725  48.2651799
  66.7530498  38.4920402  49.6394096  64.2791487  40.8805513  49.0660846
  64.5291487  42.0715513  48.8780846  63.1641487  40.2765513  48.6220846
  63.0871969  39.2814347  48.7767478  62.0971487  40.9485513  47.8710846
  62.5524898  41.4356823  47.0088393  61.0851487  39.9075513  47.3690846
  60.6141412  39.4175772  48.2212451  60.3223351  40.4021621  46.7677729
  61.5998780  39.1632163  46.7615334  61.3831487  42.0405513  48.6940846
  61.1711487  43.1345513  48.1760846  61.0421487  41.7555513  49.9590846
  61.1742714  40.8078002  50.2822114  60.3751487  42.7095513  50.8540846
  59.5468745  43.1918020  50.3349552  59.8201487  41.9745513  52.0920846
  60.6043214  41.3161855  52.4658851  59.5868638  42.7257770  52.8466295
  58.5581487  41.1465513  51.7850846  57.8061229  41.8223011  51.3777515
  58.8216856  40.4018736  51.0340150  57.9931487  40.4415513  53.0290846
  58.7241827  39.7017124  53.3551624  57.8637921  41.1919903  53.8089613
  56.6441487  39.7455513  52.7570846  55.9442300  40.4968593  52.3913651
  56.8026107  38.9915071  51.9861071  56.0911487  39.1055513  53.9630846
  55.9438365  39.8041633  54.6774655  55.2110976  38.6646568  53.7367614
  56.7393653  38.4090386  54.3018832  61.2641487  43.9085513  51.2570846
  60.7311487  45.0045513  51.4200846  62.5871487  43.7215513  51.3780846
  62.9309485  42.7727744  51.4196003  63.5511487  44.8205513  51.5430846
  63.2255749  45.5639007  52.2707744  64.9531487  44.2855513  51.9700846
  65.1410834  43.4037051  51.3576083  66.1291487  45.2765513  51.8200846
  65.9421377  46.1585147  52.4326762  67.0524316  44.7975584  52.1459911
  66.2236345  45.5736520  50.7756205  64.9121487  43.7765513  53.4230846
  64.1838582  42.9697739  53.5055792  65.8973194  43.4064284  53.7068931
  64.6262061  44.5927015  54.0865878  63.6501487  45.6655513  50.2620846
  63.6351487  46.8945513  50.3370846  63.6921487  44.9895513  49.1070846
  63.8095842  43.9877181  49.1584508  63.7311487  45.6235513  47.7950846
  64.5133801  46.3819032  47.7616858  64.0351487  44.5525513  46.7220846
  64.9484917  44.1026820  47.1113420  63.2411734  43.8059247  46.7062075
  64.2861487  45.0675513  45.2870846  63.3635593  45.5226950  44.9268431
  65.4301487  46.1035513  45.2230846  66.3532340  45.6489677  45.5827596
  65.5653989  46.4330759  44.1929285  65.1802071  46.9606876  45.8483421
  64.5331487  43.8765513  44.3360846  63.6599831  43.2241089  44.3356717
  64.7092941  44.2475926  43.3264300  65.4047899  43.3159514  44.6738246
  62.4771487  46.4535513  47.4900846  62.6001487  47.5615513  46.9700846
  61.3121487  45.9405513  47.8980846  61.3604663  44.9967647  48.2544996
  60.0001487  46.5825513  47.8100846  59.7188346  46.7448509  46.7695941
  58.9491487  45.6515513  48.4680846  58.9903384  44.7004284  47.9372664
  59.2379538  45.4994408  49.5080625  57.5091487  46.1705513  48.4310846
  56.9761487  46.6195513  49.4420846  56.8571487  46.1055513  47.2780846
  55.9057493  46.4395512  47.2199204  57.3149972  45.7223486  46.4634490
  59.9511487  47.9885513  48.4470846  59.2461487  48.8535513  47.9370846
  60.6971487  48.2085513  49.5360846  61.2309123  47.4418333  49.9199326
  60.7301487  49.4955513  50.2340846  59.7193115  49.8836152  50.3594392
  61.3651487  49.3085513  51.6330846  62.3078350  48.8270742  51.3730434
  61.5672740  50.2605981  52.1238516  60.5671487  48.3945513  52.5910846
  60.2817431  47.4906927  52.0528614  61.4081487  48.0125513  53.8280846
  61.6935581  48.9159277  54.3671128  60.8203862  47.3695677  54.4832243
  62.3051288  47.4820672  53.5085324  59.1961487  48.9965513  52.9690846
  58.6011972  49.1412274  52.0673080  58.6740041  48.3175365  53.6431804
  59.3442006  49.9563933  53.4639411  61.4891487  50.5775513  49.4580846
  61.1721487  51.7595513  49.6030846  62.4841487  50.1585513  48.6720846
  62.6428847  49.1642271  48.5932069  63.3601487  51.0565513  47.9380846
  63.3461475  52.0653852  48.3505858  64.8321487  50.5395513  47.9350846
  64.8559609  49.6132063  47.3611358  65.8271487  51.5485513  47.3240846
  65.8042366  52.4750523  47.8978197  66.8330647  51.1296420  47.3514436
  65.5479424  51.7546631  46.2908066  65.3151487  50.1655513  49.3510846
  64.6789566  49.3788170  49.7565607  66.3446188  49.8106888  49.3024684
  65.2637408  51.0424271  49.9964891  62.8721487  51.1875513  46.4800846
  62.7091487  52.3095513  45.9990846  62.6261487  50.0495513  45.8150846
  62.7824693  49.1948779  46.3300570  62.2411487  49.9505513  44.4090846
  61.8885817  50.9196929  44.0561536  63.4491487  49.5145513  43.5370846
  63.6215661  48.5159871  43.9386329  63.1452503  49.4382967  42.4930870
  64.7511487  50.3405513  43.6350846  65.0339867  50.4322900  44.6837445
  65.8911487  49.6515513  42.8530846  65.6092141  49.5598697  41.8041775
  66.7999234  50.2479806  42.9337150  66.0699232  48.6598998  43.2687375
  64.5591487  51.8145513  43.2130846  63.8179703  52.2845068  43.8595332
  65.5071215  52.3450667  43.3025396  64.2167216  51.8553383  42.1790734
  61.0431487  48.9875513  44.2530846  61.2301487  47.8665513  43.7750846
  59.8181487  49.4145513  44.6390846  59.4751487  50.7155513  45.2230846
  59.9563134  51.4964486  44.6342042  59.8535311  50.7464847  46.2448325
  57.9511487  50.7915513  45.1640846  57.6285491  51.2896351  44.2497865
  57.5621097  51.3308988  46.0277131  57.5091487  49.3335513  45.1890846
  56.5638697  49.2000528  44.6630383  57.4105726  48.9672655  46.2109540
  58.6261487  48.5645513  44.4610846  58.8336686  47.6141872  44.9528588
  58.2471487  48.3085513  42.9890846  57.7551487  47.2245513  42.6700846
  58.5001487  49.3085513  42.1300846  58.7969819  50.1753972  42.5550170
  58.2531487  49.2915513  40.6830846  57.4517356  48.5903987  40.4502300
  57.8331487  50.7045513  40.1960846  58.4448750  51.4426588  40.7148210
  58.0075839  50.7785764  39.1226822  56.3541487  51.0095513  40.4750846
  55.9031487  50.9475513  41.6160846  55.5841487  51.3315513  39.4410846
  54.6065692  51.5382854  39.5883912  55.9800101  51.3680825  38.5126128
  59.4521487  48.7075513  39.9100846  59.4531487  48.7835513  38.6800846
  60.4311487  48.0945513  40.6000846  60.5020999  48.2621912  41.5935443
  61.4551487  47.2655513  39.9610846  61.8683691  47.8017352  39.1067692
  62.6051487  46.9265513  40.9340846  62.9626652  47.9186636  41.2097553
  62.2154040  46.4226303  41.8185408  63.7761487  46.1015513  40.3440846
  63.3889864  45.1171408  40.0811355  64.4061487  46.7565513  39.0960846
  64.7939737  47.7408756  39.3583749  65.2204256  46.1317429  38.7291127
  63.6494798  46.8601461  38.3183824  64.8351487  45.8195513  41.4290846
  64.3800690  45.2568262  42.2441566  65.6512682  45.2391059  40.9988133
  65.2236795  46.7631192  41.8122585  60.8021487  45.9945513  39.3870846
  60.0801487  45.3105513  40.1080846  61.0471487  45.7385513  38.1020846
  61.6916443  46.3729697  37.6523758  60.4721487  44.6595513  37.3080846
  59.5287871  44.3018838  37.7206886  60.2011487  45.2715513  35.9120846
  59.4075953  46.0072983  36.0426544  61.1183005  45.7769423  35.6095744
  59.8231487  44.3425513  34.9130846  59.6758386  44.8053701  34.0850156
  61.4591487  43.4765513  37.2290846  62.6761487  43.6795513  37.2180846
  60.9041487  42.2635513  37.1260846  59.9056055  42.2442418  37.2765438
  61.6011487  40.9925513  36.9360846  62.4334342  40.9011126  37.6339663
  60.6021487  39.8345513  37.2010846  60.2331623  40.1007643  38.1915789
  59.7801269  39.8697265  36.4861420  61.1931487  38.4025513  37.2380846
  61.6262794  38.1914406  36.2603674  62.2761487  38.2405513  38.3260846
  61.8436233  38.4510641  39.3041976  62.6579260  37.2197195  38.3102952
  63.0927079  38.9363180  38.1331077  60.0801487  37.3415513  37.3750846
  59.4010339  37.4148575  36.5256561  60.5261692  36.3472525  37.3982566
  59.5262813  37.5123503  38.2982084  62.2911487  40.8585513  35.5680846
  63.2621487  40.1105513  35.4420846  61.7811487  41.5795513  34.5690846
  61.1029733  42.2915062  34.7999477  62.1451487  41.3995513  33.1680846
  62.3208410  42.3625747  32.6886920  63.0383045  40.7812431  33.0782679
  60.9851487  40.7005513  32.4670846  60.3741487  39.8055513  33.0620846
  60.6501487  41.0985513  31.2230846  61.1381487  42.2935513  30.5250846
  62.1359392  42.0882982  30.1372890  61.1879105  43.1177113  31.2366906
  60.1211487  42.5415513  29.4200846  60.5842881  43.0278425  28.5615267
  59.2923018  43.1516262  29.7791428  59.6531487  41.1405513  29.0770846
  60.3236388  40.6473681  28.3733003  58.6448113  41.1615323  28.6636658
  59.6551487  40.3845513  30.4200846  58.6989905  40.4995026  30.9306196
  59.9451487  38.8915513  30.2080846  61.0801487  38.5185513  29.9020846
  58.9001487  38.0745513  30.3590846  58.0592579  38.4631707  30.7615484
  58.9131487  36.6565513  30.0210846  59.7943155  36.1143230  30.3640610
  57.6241487  35.9635513  30.5790846  57.6176458  36.1186091  31.6579800
  56.3071487  36.4995513  29.9740846  56.3127160  36.3444134  28.8951954
  55.4625098  35.9682146  30.4126816  56.2159052  37.5646507  30.1870094
  57.6271487  34.4175513  30.4890846  56.7005485  34.0711999  30.9468549
  57.6263133  34.1613212  29.4296296  58.8221487  33.7415513  31.1780846
  58.8233871  33.9969597  32.2377378  58.7430519  32.6602610  31.0655931
  59.7491526  34.0870831  30.7205135  59.0071487  36.4565513  28.4940846
  58.5411487  37.3025513  27.7250846  59.6071487  35.3345513  28.0820846
  60.1408094  34.8080365  28.7589064  59.6201487  34.8885513  26.6920846
  59.8377075  35.7381523  26.0448246  60.6901487  33.7975513  26.4520846
  61.5941447  34.2507088  26.8589491  60.4492612  32.8975073  27.0177649
  60.9201487  33.4305513  24.9830846  59.9731487  33.4685513  24.1690846
  62.0531487  33.0105513  24.6750846  58.2011487  34.4295513  26.3180846
  57.7251487  33.4305513  26.8540846  57.5421487  35.1745513  25.4250846
  57.9976967  36.0260711  25.1292988  56.1751487  34.9285513  24.9750846
  55.4988491  34.8224677  25.8232971  55.7231487  36.1335513  24.1340846
  54.7071647  35.9403083  23.7897984  55.7268402  37.0127439  24.7783724
  56.5651487  36.3635513  23.0160846  56.2436543  37.1226742  22.5241766
  55.9771487  33.5715513  24.2650846  54.8381487  33.1205513  24.1620846
  57.0591487  32.9035513  23.8340846  57.9371326  33.3988554  23.7714953
  56.9751487  31.5695513  23.2520846  56.0928198  31.4973598  22.6161732
  58.2261487  31.2785513  22.3950846  58.0327675  30.3638606  21.8346884
  58.3475797  32.1103455  21.7012021  59.4091487  31.1235513  23.1570846
  60.1472045  30.9456080  22.5695392  56.6291487  30.4555513  24.2690846
  56.1881487  29.3935513  23.8350846  56.7721487  30.6965513  25.5860846
  57.2153722  31.5559477  25.8777865  56.4051487  29.7155513  26.6190846
  56.4604157  28.6661087  26.3297492  57.1981487  29.9085513  27.9510846
  57.0179947  29.0402051  28.5848186  58.7101487  30.0575513  27.7030846
  58.8911383  30.9260224  27.0697587  59.2237839  30.1895912  28.6553686
  59.0876255  29.1626893  27.2082768  56.6841487  30.9895513  28.9270846
  55.6635254  30.7527255  29.2276571  57.3246256  31.0180360  29.8086046
  56.7010191  31.9618972  28.4347844  54.8851487  29.7025513  26.9160846
  54.4241487  28.8455513  27.6700846  54.1321487  30.6535513  26.3440846
  54.6009382  31.3255017  25.7534762  52.7041487  30.8275513  26.5920846
  52.4808400  30.6132190  27.6372134  52.2781487  32.2805513  26.2840846
  52.8900260  32.5092104  25.4114906  51.2240086  32.3322183  26.0116525
  52.5721487  33.3075513  27.4030846  51.9376419  33.0377900  28.2473185
  54.0421487  33.3715513  27.8650846  54.6772569  33.6417299  27.0214378
  54.1443990  34.1202851  28.6506056  54.3452260  32.3979355  28.2502039
  52.0671487  34.6985513  26.9850846  50.9922049  34.6576824  26.8092293
  52.2780025  35.4157202  27.7783756  52.5727675  35.0096423  26.0709342
  51.8531487  29.8225513  25.7960846  50.8671487  29.3155513  26.3280846
  52.2381487  29.5495513  24.5460846  53.0845438  29.9918389  24.2173046
  51.4901487  28.7135513  23.6170846  51.0427664  27.8687662  24.1408082
  50.3601487  29.5515513  22.9750846  49.6387541  29.7946391  23.7552111
  50.8019563  30.4707045  22.5902945  49.7051487  28.8675513  21.9240846
  49.0151245  29.4266343  21.5595402  52.4661487  28.1465513  22.5760846
  53.3751487  28.8655513  22.1520846  52.2451487  26.8955513  22.1430846
  51.6302750  26.3000519  22.6791911  52.9231487  26.3235513  20.9760846
  53.9812186  26.5840320  21.0032341  52.7951487  24.7995513  20.9650846
  51.7310721  24.5633697  20.9574369  53.2527569  24.4421668  20.0426036
  53.4631487  24.1135513  22.1670846  54.5407232  24.2644010  22.1024442
  53.0874502  24.5684478  23.0836117  53.1591487  22.6185513  22.1800846
  53.4631096  22.1627381  21.2377784  53.6831984  22.1333381  23.0035162
  51.7201487  22.4165513  22.3560846  51.2273222  23.2437993  22.6608503
  51.0271487  21.2935513  22.1780846  51.6331487  20.1275513  21.9520846
  52.6415102  20.0851625  21.9132222  51.0810433  19.2920628  21.8207904
  49.7071487  21.3785513  22.2150846  49.2660259  22.2731386  22.3739061
  49.1468493  20.5484501  22.0843353  52.4231487  26.9035513  19.6400846
  53.0951487  26.7265513  18.6230846  51.2601487  27.5645513  19.6430846
  50.7499523  27.6225394  20.5128181  50.6451487  28.1155513  18.4440846
  50.8872153  27.4967756  17.5800131  49.1141487  28.1505513  18.6110846
  48.8308171  27.2341053  19.1287227  48.8456955  29.0111465  19.2237908
  48.3391487  28.2275513  17.2930846  48.8611487  28.6385513  16.2580846
  47.0661487  27.8535513  17.3240846  46.5126378  27.8864034  16.4799008
  46.6567420  27.5377981  18.1917175  51.2491487  29.5005513  18.1380846
  50.8981487  30.4785513  18.8010846  52.1581487  29.5525513  17.1470846
  52.3711290  28.6609019  16.7231741  52.9191487  30.7345513  16.7070846
  53.5789719  31.0731424  17.5058890  53.7781487  30.3795513  15.4750846
  53.1040841  30.0066848  14.7039123  54.2501738  31.2996176  15.1304539
  54.8641487  29.3215513  15.7640846  55.5234199  29.7404706  16.5243273
  54.3565652  28.4451295  16.1670064  55.6951487  28.9125513  14.5330846
  56.3026284  28.0571545  14.8286581  54.9901455  28.6070487  13.7599493
  56.6101487  30.0275513  13.9830846  55.9792438  30.8545410  13.6572815
  57.2596186  30.3633144  14.7915097  57.4331487  29.5635513  12.8530846
  56.8315239  29.2527832  12.1037045  58.0140824  30.3221959  12.5258625
  58.0181446  28.7975238  13.1548807  52.0181487  31.9655513  16.4280846
  52.3421487  33.0645513  16.8740846  50.8751487  31.7525513  15.7580846
  50.7254897  30.8154140  15.4124327  49.8671487  32.7765513  15.4530846
  50.3115312  33.6136428  14.9146599  48.7291487  32.1745513  14.5830846
  48.1783993  31.4811859  15.2187102  47.7571487  33.2105513  13.9920846
  48.3071365  33.9040328  13.3559271  46.9970992  32.7003046  13.4004156
  47.2776422  33.7622913  14.8006370  49.2961487  31.4405513  13.5050846
  48.5936920  31.0682316  12.9670020  49.2451487  33.4185513  16.7160846
  49.0521487  34.6345513  16.7510846  48.9971487  32.6055513  17.7530846
  49.1484161  31.6149103  17.6271959  48.3771487  33.0585513  18.9940846
  47.6190854  33.8100739  18.7735106  47.7061487  31.8835513  19.7260846
  48.5113786  31.2249364  20.0515542  47.2101797  32.3087997  20.5985974
  46.6791487  31.0715513  18.8920846  47.2850845  30.6717257  18.0790150
  46.3031491  30.2502382  19.5021406  45.5001487  31.8565513  18.3110846
  44.4951487  32.0615513  19.0270846  45.5651487  32.1985513  17.1140846
  49.3681487  33.8425513  19.8800846  48.9581487  34.8055513  20.5310846
  50.6621487  33.4825513  19.8330846  50.8749462  32.5847595  19.4222483
  51.7631487  34.2585513  20.4200846  51.5744668  34.5287214  21.4590776
  53.1181487  33.4905513  20.3430846  53.2469766  33.1816600  19.3057376
  54.3481487  34.3055513  20.7930846  54.2202509  34.6144235  21.8305532
  55.2439321  33.6907524  20.7053637  54.4506149  35.1881776  20.1617582
  53.0581487  32.1815513  21.1540846  52.2710857  31.5418793  20.7547680
  54.0157153  31.6656140  21.0835551  52.8451420  32.4099677  22.1983810
  51.8751487  35.6485513  19.7570846  51.9571487  36.6535513  20.4640846
  51.7811487  35.6915513  18.4210846  51.8399915  34.8179117  17.9177052
  51.7511487  36.9365513  17.6500846  52.5994590  37.5388696  17.9751713
  51.8231487  36.7695513  16.1090846  50.9919508  36.0758078  15.9828730
  51.6064327  37.6960055  15.5772794  53.0981487  36.1445513  15.5440846
  54.1731487  36.2885513  16.1600846  53.0371487  35.6655513  14.3940846
  50.5631487  37.8605513  18.0000846  50.7761487  39.0625513  18.1660846
  49.3431487  37.3085513  18.1220846  49.2440495  36.3510977  17.8162066
  48.1321487  38.0335513  18.5570846  47.9830556  38.9603656  18.0031120
  46.8561487  37.1425513  18.4330846  47.1338995  36.1560807  18.8043402
  45.6091487  37.6485513  19.1970846  45.3304984  38.6348447  18.8260321
  44.7819081  36.9557808  19.0426736  45.8354471  37.7119456  20.2614480
  46.5061487  36.9325513  16.9410846  46.1184966  37.8796160  16.5657246
  47.4347943  36.6902858  16.4243407  45.4761487  35.8225513  16.6890846
  44.5470181  36.0643594  17.2051709  45.2857151  35.7389812  15.6191078
  45.8633152  34.8750291  17.0637893  48.2891487  38.6025513  19.9810846
  47.9771487  39.7725513  20.1990846  48.8451487  37.7965513  20.8950846
  48.9078187  36.8142112  20.6688553  49.2191487  38.2225513  22.2420846
  48.3523745  38.6434589  22.7516319  49.7411487  37.0115513  23.0670846
  48.8395562  36.4679492  23.3494445  50.3416586  36.3954433  22.3978321
  50.5501487  37.3395513  24.3190846  49.9031487  37.5175513  25.5590846
  48.8258383  37.3691687  25.6331411  50.6431487  37.8855513  26.6990846
  50.1349047  38.0188744  27.6540793  52.0341487  38.0885513  26.6070846
  52.7441487  38.4575513  27.7120846  52.1973311  38.5499438  28.4957005
  52.6861487  37.9015513  25.3730846  53.7617545  38.0606248  25.2964810
  51.9501487  37.5095513  24.2390846  52.4603076  37.3352255  23.2917470
  50.1961487  39.4165513  22.2490846  49.9311487  40.4325513  22.8940846
  51.3011487  39.2885513  21.5040846  51.4085609  38.4220936  20.9963316
  52.3781487  40.2815513  21.4210846  52.6958481  40.5798262  22.4201833
  53.5941487  39.6645513  20.6770846  53.2444416  38.9710164  19.9123535
  54.1155102  40.4956208  20.2021049  54.5751487  38.9305513  21.5900846
  54.6981487  37.7115513  21.5380846  55.3241487  39.6595513  22.4120846
  55.9822932  39.2041942  23.0281979  55.2314766  40.6652812  22.4165547
  51.9751487  41.6005513  20.7260846  52.8031487  42.5115513  20.6920846
  50.7651487  41.6995513  20.1610846  50.1955654  40.8657737  20.1389642
  50.2991487  42.8775513  19.4290846  50.9808787  43.7158578  19.5725614
  50.2491487  42.5335513  17.9220846  49.8749789  43.4114595  17.3954221
  51.2681989  42.3228106  17.5977004  49.4201487  41.4185513  17.6310846
  49.4275895  41.2523942  16.6856026  48.9891487  43.4715513  19.9940846
  48.5711487  44.5145513  19.4870846  48.3661487  42.8715513  21.0280846
  48.7089576  41.9788410  21.3531227  47.1231487  43.4045513  21.6250846
  46.5298707  43.8575763  20.8307996  46.2691487  42.3335513  22.3270846
  46.2789724  41.4261748  21.7232050  46.7112902  42.1257045  23.3014617
  44.8231487  42.8075513  22.5130846  44.6191487  43.9315513  23.0170846
  43.9141487  42.0325513  22.1400846  47.4681487  44.5765513  22.5680846
  48.2091487  44.3465513  23.5290846  46.9941487  45.8145513  22.2840846
  46.1381487  46.2145513  21.1610846  45.3075524  45.5119470  21.0935771
  46.7273458  46.1688809  20.2451916  45.6811487  47.6315513  21.4880846
  44.7539965  47.6210685  22.0611274  45.5391569  48.2158027  20.5789146
  46.8351487  48.1795513  22.3100846  46.5490567  48.9901877  22.9802480
  47.6252656  48.5226964  21.6422027  47.3271487  46.9725513  23.1290846
  48.4150630  47.0053638  23.1879403  46.7381487  46.9545513  24.5490846
  47.2181487  47.7215513  25.3850846  45.7341487  46.1095513  24.8160846
  45.3123965  45.5975606  24.0544482  45.1461487  45.9795513  26.1480846
  45.1971305  46.9318444  26.6759462  43.6641487  45.5615513  26.0260846
  43.7384748  44.6291173  25.4664939  43.2169624  45.3652156  27.0005469
  42.7781487  46.5635513  25.2440846  43.2294109  46.7378060  24.2673049
  41.3471487  46.0185513  25.0590846  40.8950390  45.8444752  26.0355031
  40.7499772  46.7442320  24.5069302  41.3837196  45.0812520  24.5038973
  42.7811487  47.9695513  25.8790846  43.7986853  48.3600750  25.8935731
  42.1456701  48.6343734  25.2940378  42.4012139  47.9090018  26.8989289
  45.9521487  45.0145513  27.0430846  45.7471487  45.0275513  28.2580846
  46.8721487  44.2285513  26.4600846  46.8885457  44.1986707  25.4506602
  47.7551487  43.3255513  27.1940846  47.2772444  43.0133597  28.1226551
  48.1531487  42.0675513  26.3670846  48.5763668  42.4229393  25.4275708
  49.1701487  41.1405513  27.0720846  48.7474270  40.7843699  28.0115216
  49.3933679  40.2893678  26.4288423  50.0876231  41.6934807  27.2736011
  46.8921487  41.2425513  26.0130846  46.4594198  40.9107573  26.9568850
  46.2010147  41.9237170  25.5166508  47.1471487  40.0265513  25.1120846
  47.8378817  39.3446607  25.6080816  46.2054492  39.5125297  24.9195146
  47.5794790  40.3576207  24.1678477  48.9961487  44.0845513  27.7220846
  49.6221487  44.8355513  26.9720846  49.3291487  43.8775513  29.0050846
  48.6628837  43.3640353  29.5640941  50.5191487  44.4215513  29.6670846
  50.8832165  45.2814328  29.1048057  50.2061487  44.8725513  31.1110846
  49.3997480  45.6055665  31.1335751  49.9442578  44.0254801  31.7451063
  51.6381487  45.6725513  31.9030846  51.0371899  45.9149653  33.0645416
  51.6231487  43.3475513  29.5800846  51.5481487  42.3485513  30.2950846
  52.6001487  43.5465513  28.6800846  52.5199191  44.3739804  28.1064788
  53.6971487  42.6025513  28.3960846  53.4807446  41.6347607  28.8484671
  53.8551487  42.4115513  26.8810846  54.0882433  43.3784798  26.4351975
  54.6813885  41.7225585  26.7058227  52.5791487  41.8505513  26.2450846
  52.3210613  40.9342595  26.7760282  51.7882964  42.5871140  26.3869651
  52.7321487  41.5505513  24.7610846  53.6380325  40.9672258  24.5961460
  51.8682696  40.9862480  24.4098381  52.8271487  42.7985513  23.9860846
  53.7547071  43.1030962  23.7272659  51.7811487  43.5365513  23.5970846
  50.5491487  43.0405513  23.6730846  50.4055748  42.1049435  24.0253978
  49.7629936  43.6018512  23.3781232  51.9701487  44.7745513  23.1460846
  52.9048521  45.1542635  23.0986704  51.1779884  45.3285305  22.8533596
  55.0281487  43.0205513  29.0630846  56.0601487  42.4105513  28.7800846
  54.9991487  44.0265513  29.9520846  54.1690784  44.6015964  29.9722263
  56.1021487  44.3635513  30.8620846  57.0327948  44.4933832  30.3096893
  55.7681487  45.6815513  31.5780846  54.8433555  45.5645084  32.1430259
  56.5787823  45.9413539  32.2588753  55.6450544  46.4750164  30.8409550
  56.3301487  43.2305513  31.8850846  55.4281487  42.4265513  32.1360846
  57.5341487  43.1865513  32.4620846  58.2172939  43.8805988  32.1942974
  57.9151487  42.1875513  33.4600846  57.6680830  41.1985586  33.0741425
  58.9904026  42.2540900  33.6259189  57.1871487  42.3985513  34.8010846
  56.6301487  43.4645513  35.0730846  57.2141487  41.3605513  35.6450846
  57.6593966  40.5194444  35.3068645  56.5801487  41.3275513  36.9610846
  55.5536385  41.6899952  36.9062174  56.5611487  39.8585513  37.4580846
  55.9094948  39.3952641  36.7172665  57.5572033  39.4212501  37.3892160
  55.9871487  39.6135513  38.8750846  56.6338406  40.1162398  39.5942470
  54.5501487  40.1435513  39.0200846  53.9027310  39.6409594  38.3015092
  54.1907197  39.9487628  40.0305147  54.5374389  41.2169693  38.8311068
  56.0941487  38.1255513  39.2700846  57.1407524  37.8211726  39.2615014
  55.6833231  37.9840124  40.2697297  55.5340529  37.5189965  38.5584085
  57.2771487  42.2715513  37.9570846  58.4461487  42.0515513  38.2590846
  56.5671487  43.2845513  38.4660846  55.6395392  43.4402829  38.0981338
  57.0461487  44.1625513  39.5370846  58.0136800  44.5931492  39.2790774
  56.0231487  45.3175513  39.7270846  55.0612641  44.8424288  39.9197914
  56.3427166  45.8630674  40.6149971  55.8841487  46.2985513  38.5430846
  56.8230937  46.8443436  38.4503821  55.7157346  45.7104735  37.6409188
  54.7201487  47.3025513  38.7290846  53.7935274  46.7302672  38.7733899
  54.8749163  47.8164390  39.6778026  54.6291487  48.3415513  37.5900846
  55.5101423  48.9791139  37.6640086  54.6569646  47.7919247  36.6492147
  53.4111487  49.1775513  37.6360846  53.3853996  49.6872601  38.5076542
  53.4210824  49.8296401  36.8648638  52.5946936  48.5870000  37.5671688
  57.1651487  43.4015513  40.8770846  56.3331487  42.5315513  41.1440846
  58.1251487  43.7985513  41.7270846  58.7673730  44.4911604  41.3693977
  58.3681487  43.2495513  43.0720846  58.6314856  42.1920009  43.0536406
  59.5061487  44.0345513  43.7980846  59.2906441  45.0926323  43.6493515
  59.6601487  43.7485513  45.3060846  59.8761408  42.6906780  45.4555919
  60.4782354  44.3462351  45.7080903  58.7350393  44.0063630  45.8216498
  60.8691487  43.7955513  43.1260846  60.8268207  44.1282795  42.0889721
  61.6392992  44.3562002  43.6558398  61.1084648  42.7325852  43.1566100
  57.0981487  43.2075513  43.9600846  56.8101487  42.1715513  44.5590846
  56.3441487  44.3155513  43.9950846  56.6885646  45.1186403  43.4886016
  55.1221487  44.4685513  44.7950846  55.3194102  44.1920639  45.8308171
  54.6381487  45.9385513  44.7590846  55.4588005  46.6280001  44.9573019
  54.1853931  46.1803255  43.7974934  53.3711487  46.2885513  46.0150846
  53.2103453  47.5699134  45.6970413  54.0061487  43.5055513  44.3670846
  53.4011487  42.8495513  45.2140846  53.7771487  43.4105513  43.0510846
  54.2552792  44.0403381  42.4227065  52.7531487  42.5285513  42.5000846
  51.8469385  42.5818394  43.1034441  52.4131487  42.9605513  41.0630846
  52.3417296  44.0481103  41.0777097  53.1656052  42.6561187  40.3356026
  51.0801487  42.4445513  40.5510846  49.8841487  42.9275513  41.1230846
  49.9242876  43.6805122  41.9101923  48.6601487  42.4465513  40.6860846
  47.7380911  42.8341307  41.1193199  48.6071487  41.4725513  39.6980846
  47.6391022  41.1120046  39.3502455  49.7771487  40.9575513  39.1530846
  49.7204745  40.1815049  38.3897759  51.0141487  41.4265513  39.5760846
  51.9285378  41.0084209  39.1551814  53.1821487  41.0515513  42.6300846
  52.3411487  40.2045513  42.9200846  54.4961487  40.7875513  42.5410846
  55.0906414  41.5525204  42.2556027  55.1181487  39.4935513  42.8230846
  54.7252806  38.7565122  42.1227081  56.1955437  39.5860128  42.6860801
  54.8351487  39.0205513  44.2580846  54.4461487  37.8695513  44.4570846
  54.9721487  39.9165513  45.2460846  55.4410194  40.7806791  45.0146917
  54.6161487  39.6725513  46.6470846  55.0042500  38.7247808  47.0201901
  55.1001487  40.8345513  47.5740846  54.8515719  41.7618155  47.0578569
  54.4901487  40.8565513  48.9950846  54.7387112  39.9297411  49.5121341
  54.8944499  41.7021215  49.5515487  53.4067491  40.9533172  48.9245086
  56.6471487  40.8435513  47.6690846  56.9277314  40.0789241  48.3934598
  57.0297384  40.5696858  46.6858642  57.2451487  42.1945513  48.0930846
  56.8633539  42.4688774  49.0764857  58.3314009  42.1145516  48.1349808
  56.9653587  42.9596400  47.3688908  53.0971487  39.3785513  46.8210846
  52.7471487  38.4825513  47.5900846  52.2211487  40.0735513  46.0750846
  52.5652583  40.8927408  45.5948592  50.7691487  39.8305513  46.0880846
  50.4381620  39.6766128  47.1151435  49.9921487  41.0245513  45.4930846
  50.4012165  41.2100762  44.4999364  48.9502724  40.7167032  45.4046347
  50.0771487  42.3185513  46.3350846  51.1266252  42.6110682  46.3687565
  49.4999651  43.0951611  45.8332496  49.5621487  42.1765513  47.7710846
  48.7741487  41.2875513  48.0910846  49.9881487  43.0655513  48.6580846
  49.6736548  43.0090301  49.6162080  50.6251341  43.7950612  48.3714382
  50.3501487  38.4745513  45.4890846  49.4441487  37.8395513  46.0290846
  51.0391487  38.0065513  44.4410846  51.6869622  38.6209786  43.9689449
  50.8071487  36.6725513  43.8750846  49.7369080  36.5138968  43.7427488
  51.5031487  36.5235513  42.5000846  52.5162571  36.8329274  42.7569833
  51.5143566  35.4861247  42.1658383  50.9601487  37.4265513  41.3630846
  50.9908705  38.4642798  41.6951637  51.8061487  37.2715513  40.0830846
  51.7755311  36.2341054  39.7501168  51.4041108  37.9156194  39.3010088
  52.8376241  37.5552157  40.2921143  49.4541487  37.2475513  41.0760846
  48.8820763  37.4851417  41.9729589  49.1558595  37.9154195  40.2679529
  49.2594914  36.2155065  40.7843809  51.2161487  35.5375513  44.8220846
  50.5571487  34.4995513  44.8490846  52.2581487  35.7605513  45.6270846
  52.8220208  36.5868384  45.4878111  52.6531487  34.8225513  46.6690846
  52.7302463  33.8172263  46.2549870  54.0301487  35.2235513  47.2550846
  53.8990411  36.2933973  47.4173789  54.2036241  34.7300921  48.2113818
  55.2431487  34.9885513  46.3270846  54.9566784  35.2514854  45.3088011
  56.4561487  35.8445513  46.7580846  56.7435101  35.5818369  47.7761727
  57.2923461  35.6556809  46.0848814  56.1890706  36.9005458  46.7175232
  55.6021487  33.4905513  46.2250846  54.7517885  32.9390993  45.8239765
  56.4597598  33.3661265  45.5639319  55.8487312  33.1072539  47.2152256
  51.6211487  34.7205513  47.8060846  51.3961487  33.6225513  48.3210846
  50.9931487  35.8495513  48.1640846  51.3235894  36.7205403  47.7738459
  49.8831487  35.8935513  49.1230846  50.2008543  35.4269394  50.0555200
  49.4301487  37.3475513  49.4250846  49.2579377  37.8039938  48.4503524
  48.4935830  37.3167720  49.9818587  50.4301487  38.2085513  50.1980846
  51.2561487  37.7055513  50.9580846  50.3441487  39.5275513  50.0550846
  50.9873440  40.1290522  50.5496514  49.6360169  39.9220007  49.4525401
  48.6891487  35.0895513  48.5930846  48.1501487  34.2815513  49.3430846
  48.3431487  35.2585513  47.3060846  48.8041141  35.9990755  46.7969343
  47.3241487  34.4675513  46.6110846  46.3527023  34.6656271  47.0640273
  47.2651487  34.8655513  45.1310846  48.2280911  34.6645305  44.6615821
  46.4891768  34.2873233  44.6294669  47.0361887  35.9280576  45.0488839
  47.6021487  32.9415513  46.7210846  46.7041487  32.2105513  47.1300846
  48.8401487  32.4905513  46.4250846  49.4603445  33.1572758  45.9881236
  49.2931487  31.0885513  46.5490846  48.6253136  30.3913415  46.0431260
  50.7391487  30.8865513  45.9940846  51.3298924  31.7202902  46.3735587
  51.4261487  29.5555513  46.3710846  50.8361856  28.7212997  45.9915206
  52.4234937  29.5238623  45.9324512  51.5042740  29.4808623  47.4557134
  50.7561487  31.0335513  44.4600846  50.4088328  32.0297638  44.1861606
  51.7719566  30.8895135  44.0919991  50.0996936  30.2854950  44.0155856
  49.1451487  30.5365513  47.9860846  48.6091487  29.4415513  48.1710846
  49.5641487  31.3305513  48.9780846  50.0692332  32.1633458  48.7107977
  49.4361487  31.0245513  50.4020846  49.8346735  30.0362317  50.6312170
  50.2551487  32.0805513  51.1810846  51.2758752  32.0478023  50.8001069
  49.8186211  33.0558278  50.9657258  50.2671487  31.8675513  52.5830846
  50.7893403  32.5529104  53.0064032  47.9691487  30.9395513  50.8730846
  47.6441487  30.1215513  51.7380846  47.1041487  31.7875513  50.3080846
  47.4780569  32.4958082  49.6927277  45.6851487  31.8315513  50.6290846
  45.5316610  31.6159860  51.6864740  45.1261487  33.2395513  50.3260846
  45.3606725  33.4566376  49.2839851  44.0446777  33.1852816  50.4508863
  45.6921487  34.3605513  51.2250846  45.2946892  34.2235926  52.2307531
  46.7775726  34.2633378  51.2475880  45.3131487  35.7615513  50.7100846
  45.5489218  35.8142823  49.6471973  44.2417068  35.9033553  50.8515181
  46.0291487  36.8455513  51.4070846  46.7077223  36.5508235  52.0946694
  45.8471487  38.1625513  51.2090846  44.9401487  38.6035513  50.3420846
  44.3786678  37.9432246  49.8236178  44.8170087  39.5967531  50.2061206
  46.5801487  39.0535513  51.8730846  47.2787269  38.7384925  52.5309801
  46.4343463  40.0405384  51.7159326  44.8871487  30.7255513  49.9430846
  43.9931487  30.1735513  50.5830846  45.2471487  30.3765513  48.7000846
  45.8340168  31.0177365  48.1857242  44.7581487  29.1825513  48.0140846
  43.6701094  29.1473780  47.9590156  45.3351487  29.0495513  46.5700846
  46.3715611  29.3825957  46.6251298  45.2811487  27.6365513  45.9490846
  44.2449409  27.3029940  45.8932808  45.7082321  27.6631327  44.9465909
  45.8521063  26.9448350  46.5684694  44.6451487  30.0435513  45.6150846
  44.8101705  31.0615170  45.9680939  45.0616417  29.9348081  44.6136816
  43.5750291  29.8382008  45.5872271  45.0531487  27.9255513  48.8620846
  44.1041487  27.2315513  49.2180846  46.3221487  27.7325513  49.2690846
  47.0067302  28.3458183  48.8503353  46.7991487  26.6395513  50.1300846
  46.6461760  25.6759673  49.6440759  48.3131487  26.8265513  50.3920846
  48.7956850  26.8348276  49.4147467  48.4257408  27.8042652  50.8605913
  48.9731487  25.7495513  51.2830846  48.4737099  25.8110141  52.2499786
  48.7931912  24.7684978  50.8434842  50.4741487  25.9545513  51.4720846
  51.2071487  24.9465513  51.4430846  50.9051487  27.1055513  51.6810846
  45.9761487  26.4625513  51.4250846  45.6071487  25.3385513  51.7660846
  45.6731487  27.5785513  52.0990846  46.0925832  28.4405892  51.7811779
  44.8701487  27.6075513  53.3210846  45.1226720  26.7664453  53.9667408
  45.1661487  28.9165513  54.0790846  45.1657787  29.7325305  53.3563972
  44.3682129  29.0742060  54.8047177  46.5221487  28.8775513  54.8080846
  46.4612457  28.0998235  55.5693540  47.2802657  28.6071983  54.0730541
  46.9021487  30.2105513  55.4680846  46.0186526  30.6264441  55.9524056
  47.6723541  30.0242464  56.2165320  47.4141487  31.1915513  54.4990846
  47.6985357  30.8093735  53.6084873  47.5181487  32.5145513  54.6900846
  46.9281487  33.1115513  55.7270846  46.3919792  32.5626163  56.3838133
  47.0203580  34.1097117  55.8506682  48.2361487  33.2365513  53.8350846
  48.6926814  32.7842234  53.0559328  48.3217302  34.2340108  53.9686850
  43.3541487  27.4165513  53.0860846  42.6601487  27.0315513  54.0280846
  42.8481487  27.6765513  51.8730846  43.4756678  28.0528335  51.1768585
  41.4361487  27.5045513  51.5160846  40.8283526  27.7405628  52.3895729
  41.0741487  28.4825513  50.3870846  41.6681848  28.2530294  49.5024712
  40.0150761  28.3862595  50.1479331  41.2820888  29.5029524  50.7090187
  41.1041487  26.0675513  51.0970846  39.9541487  25.6645513  51.2660846
  42.0831487  25.3115513  50.5720846  42.9793327  25.7462687  50.4048291
  41.8471487  23.9695513  50.0240846  41.0734697  24.0481726  49.2603184
  43.1061487  23.3155513  49.3900846  43.7565719  23.2619970  50.2631143
  42.8925837  22.3076005  49.0343806  43.8081487  24.1155513  48.2750846
  44.1960292  25.0371773  48.7089681  44.9611487  23.3245513  47.6390846
  44.5739463  22.4029465  47.2045528  45.4277365  23.9256136  46.8586228
  45.7010867  23.0830071  48.4021367  42.8481487  24.6635513  47.2030846
  42.1228220  25.3295607  47.6704519  43.4161396  25.2144242  46.4534003
  42.3249634  23.8351328  46.7254876  41.1181487  22.9525513  50.9320846
  40.1991487  22.2945513  50.4360846  41.4281487  22.8955513  52.2490846
  42.5981487  23.4765513  52.9120846  42.3479386  24.4799938  53.2564657
  43.4188833  23.5325130  52.1969889  42.8921487  22.5225513  54.0580846
  43.4191767  23.0261096  54.8684978  43.4773194  21.6668547  53.7212465
  41.4991487  22.0925513  54.4850846  41.0283011  22.7673673  55.1999447
  41.5674269  21.0948339  54.9186718  40.6701487  22.0455513  53.1830846
  40.7085399  21.0405076  52.7629517  39.2031487  22.4345513  53.4490846
  38.5461487  21.7295513  54.2150846  38.7061487  23.5195513  52.8460846
  39.3658204  24.1482347  52.4105508  37.3111487  23.9285513  52.9240846
  36.6879425  23.0792044  53.2039472  37.1431487  25.0385513  53.9910846
  36.0798197  25.2764294  54.0201479  37.4422293  24.5968433  54.9416344
  37.9521487  26.3295513  53.7470846  39.0112883  26.0723781  53.7607215
  37.6850094  26.7149358  52.7631042  37.6721487  27.4035513  54.8110846
  36.6115453  27.6501757  54.7621380  37.8996642  26.9718978  55.7857699
  38.5061487  28.6825513  54.6090846  39.5607936  28.4099623  54.6480712
  38.2724634  29.0884406  53.6248366  38.2231487  29.6985513  55.6390846
  38.4400278  29.3227932  56.5511532  38.7895081  30.5173132  55.4688912
  37.2460319  29.9515899  55.6028443  36.7421487  24.2925513  51.5310846
  35.6751487  24.9025513  51.4640846  37.4271487  23.9015513  50.4440846
  38.3453433  23.5069322  50.5900087  36.9511487  24.0635513  49.0670846
  36.3589691  24.9738932  48.9738102  38.1691487  24.1655513  48.1150846
  38.7690087  24.9348856  48.6012861  38.7342485  23.2342072  48.0781996
  37.8221487  24.6155513  46.6750846  37.0425730  23.9585792  46.2894029
  37.3281487  26.0805513  46.6340846  38.1074166  26.7382132  47.0192094
  37.0952177  26.3573453  45.6058682  36.4331567  26.1800614  47.2482405
  39.0011487  24.3695513  45.7090846  39.2408099  23.3063825  45.6908045
  38.7245340  24.6964044  44.7067111  39.8716503  24.9319454  46.0467807
  36.0441487  22.8775513  48.7290846  36.5201487  21.7445513  48.7740846
  34.7641487  23.1495513  48.4610846  34.4898222  24.1197080  48.4007498
  33.7371487  22.1255513  48.2720846  34.1653343  21.1231784  48.2743000
  32.7021487  22.2265513  49.4290846  31.8931134  21.5282839  49.2146439
  33.3101487  21.8995513  50.8020846  34.1190053  22.5977433  51.0174412
  32.5417523  21.9863698  51.5702830  33.7015407  20.8822788  50.7937430
  32.1341487  23.5295513  49.5070846  31.5013691  23.5601226  50.2283721
  32.9921487  22.2575513  46.9300846  32.1981487  21.3745513  46.5970846
  33.2571487  23.3285513  46.1710846  33.9013744  24.0134125  46.5399174
  32.6361487  23.5895513  44.8760846  31.5491389  23.5122438  44.8530065
  33.0461487  25.0125513  44.3780846  32.7655604  25.7094753  45.1678101
  34.5411487  25.1895513  44.0440846  34.8223895  24.4932305  43.2540581
  34.7205079  26.2109119  43.7082973  35.1387989  24.9898004  44.9334751
  32.1971487  25.4885513  43.1860846  31.1477902  25.5257494  43.4785998
  32.5240382  26.4824327  42.8804008  32.3174177  24.7950965  42.3537646
  33.0421487  22.5045513  43.8390846  34.2311487  22.1755513  43.7760846
  32.0741487  21.9335513  43.0800846  30.6291487  22.0845513  43.2700846
  30.3438674  23.0952378  42.9781470  30.3993886  21.9330588  44.3247691
  30.0021487  21.0205513  42.3810846  29.0154962  21.3264057  42.0331348
  29.9234709  20.0662861  42.9019389  30.9901487  20.9315513  41.2350846
  30.8051911  21.7578930  40.5487545  30.9495048  19.9895923  40.6881285
  32.3731487  21.0975513  41.8940846  32.8012817  20.1574577  42.2419702
  33.3511487  21.7785513  40.9360846  33.1351487  22.9535513  40.6340846
  34.3971487  21.0835513  40.4800846  34.6506092  20.1914423  40.8800830
  35.3331487  21.7205513  39.5650846  34.7986468  22.4432418  38.9485415
  36.4641487  22.4615513  40.3310846  36.9716624  23.1566767  39.6622575
  35.9489995  23.0204457  41.1123390  37.5491487  21.6505513  41.0200846
  37.4271487  21.3055513  42.3810846  36.5453621  21.6118032  42.9439009
  38.4301487  20.5755513  43.0050846  38.3430319  20.3363467  44.0649396
  39.5401487  20.1505513  42.2860846  40.3293276  19.5910803  42.7883682
  39.6461487  20.4365513  40.9310846  40.5114680  20.0822719  40.3708982
  38.6571487  21.1695513  40.2900846  38.7359030  21.3740127  39.2223331
  35.8401487  20.8085513  38.4390846  35.9881487  19.5975513  38.6110846
  36.1141487  21.4465513  37.2980846  35.8033782  22.4065018  37.2531838
  36.8151487  20.8945513  36.1500846  36.9398357  19.8180150  36.2667982
  35.9961487  21.1615513  34.8610846  35.1620332  20.4737247  34.9998118
  35.6232123  22.1856515  34.8456851  36.7051487  20.8495513  33.5170846
  37.5836331  21.4902914  33.4408085  37.1361487  19.3725513  33.4140846
  36.2580852  18.7311716  33.4898181  37.6278035  19.2029475  32.4561646
  37.8276447  19.1380256  34.2233629  35.8381487  21.2885513  32.3170846
  35.6550281  22.3615645  32.3737326  36.3593671  21.0579936  31.3879583
  34.8871748  20.7564220  32.3412924  38.1721487  21.6305513  36.0980846
  38.1851487  22.8625513  36.0900846  39.2821487  20.8895513  36.0550846
  39.1608875  19.8892911  36.1249039  40.6421487  21.4205513  36.0060846
  40.6332073  22.5102387  35.9815791  41.3911487  20.9595513  37.2840846
  40.8666654  21.5169860  38.0601536  41.2272416  19.8919484  37.4305725
  42.9071487  21.2645513  37.3650846  43.4025097  20.6966510  36.5775520
  43.2281487  22.7595513  37.1980846  42.7334755  23.3280892  37.9855883
  44.3056996  22.9099268  37.2642061  42.8730656  23.1015564  36.2259484
  43.4871487  20.7105513  38.6840846  43.3359904  19.6317961  38.7233000
  44.5538291  20.9294554  38.7328196  42.9817383  21.1786740  39.5287860
  41.3291487  20.9795513  34.7020846  41.5231487  19.7835513  34.4920846
  41.7001487  21.9495513  33.8600846  41.4220600  22.8873410  34.1117121
  42.4601487  21.7595513  32.6250846  42.4527998  20.7099647  32.3311233
  41.8101487  22.5955513  31.4930846  41.9586828  23.6058982  31.8741828
  42.3491836  22.4795494  30.5528267  40.2981487  22.3505513  31.2550846
  39.7648764  22.5134136  32.1916728  39.7481487  23.3065513  30.1780846
  40.2806556  23.1439452  29.2410177  38.6855140  23.1145896  30.0295618
  39.8888289  24.3380522  30.5010634  39.9611487  20.8785513  30.9470846
  40.2673053  20.2521935  31.7849650  38.8872653  20.7761329  30.7909234
  40.4901926  20.5647699  30.0472220  43.8981487  22.2315513  32.8960846
  44.0821487  23.3395513  33.4090846  44.8921487  21.4045513  32.5510846
  44.6417335  20.5026711  32.1716063  46.3081487  21.6985513  32.7620846
  46.4761889  22.7744074  32.8110254  46.7481487  21.0665513  34.1080846
  46.1234331  21.5243565  34.8750553  46.5126387  20.0048546  34.0343607
  48.2361487  21.2385513  34.4860846  48.4201524  20.7330975  35.4341141
  48.8396532  20.7759246  33.7051487  48.6551487  22.7055513  34.6240846
  48.0351487  23.4665513  35.3590846  49.7101487  23.1095513  33.9310846
  50.0161178  24.0698483  33.9967653  50.2033078  22.4552707  33.3404812
  47.1431487  21.1885513  31.5680846  46.8101487  20.1605513  30.9770846
  48.2341487  21.8945513  31.2490846  48.3890660  22.7619964  31.7426824
  49.2081487  21.4895513  30.2370846  48.7623386  20.7706468  29.5496772
  49.5560475  22.3582988  29.6782076  50.4031487  20.8355513  30.9360846
  50.8261487  21.3105513  31.9940846  50.9681487  19.7655513  30.3540846
  50.4983254  19.3509669  29.5619449  52.1181487  19.0565513  30.9310846
  52.0110290  19.0101325  32.0148142  52.2141487  17.6175513  30.3830846
  52.8181155  17.0384974  31.0816688  51.2041462  17.2089010  30.3514632
  52.7901487  17.5495513  29.0940846  52.8236424  16.6342659  28.8064550
  53.4421487  19.8425513  30.8300846  54.3301487  19.6225513  31.6560846
  53.5481487  20.7445513  29.8450846  52.7533356  20.8347485  29.2284519
  54.7551487  21.5045513  29.5340846  55.5565807  21.1344013  30.1734553
  55.1401487  21.2525513  28.0690846  54.3513444  21.6261349  27.4161504
  56.0728518  21.7696992  27.8438666  55.2699251  20.1826867  27.9058454
  54.5971487  23.0005513  29.8680846  55.3021487  23.8295513  29.2940846
  53.6971487  23.3285513  30.8060846  53.0528302  22.6013203  31.0819254
  53.5101487  24.6725513  31.3650846  53.4767698  25.4045071  30.5580990
  52.1901487  24.7545513  32.1600846  51.4337274  24.3468006  31.4895135
  52.2698646  24.1222743  33.0443760  51.7901487  26.1665513  32.5790846
  52.6641487  27.0475513  32.6950846  50.5891487  26.3745513  32.8410846
  54.7461487  25.0525513  32.1940846  55.0771487  24.3675513  33.1660846
  55.4231487  26.1125513  31.7480846  55.1109301  26.5198679  30.8781927
  56.6111487  26.6635513  32.3800846  57.1106106  25.8991437  32.9753308
  57.5921487  27.1635513  31.2940846  57.1264545  28.0207120  30.8077681
  58.5011506  27.4846280  31.8027351  57.9451487  26.0995513  30.2330846
  58.1758532  25.1758286  30.7637565  57.0598255  25.9513322  29.6147513
  59.1341487  26.4875513  29.3400846  59.1947740  25.7837077  28.5100076
  58.9691464  27.4927255  28.9521432  60.4131487  26.4675513  30.0700846
  60.3845130  26.0032565  30.9665832  61.5751487  26.9985513  29.6610846
  61.6691487  27.6175513  28.4820846  60.8565015  27.6893095  27.8866391
  62.5524852  28.0112889  28.1909027  62.6491487  26.9025513  30.4430846
  62.5806461  26.4325614  31.3344414  63.5270941  27.3001897  30.1411008
  56.2681487  27.7895513  33.3800846  57.1821487  28.2495513  34.0670846
  55.0021487  28.2285513  33.4530846  54.3360769  27.8211126  32.8124275
  54.5541487  29.3205513  34.3180846  55.4189230  29.8597171  34.7048206
  53.6621487  30.3135513  33.5340846  52.9262955  29.6455715  33.0863990
  53.1583263  31.0146936  34.1994135  54.3941487  31.0975513  32.4170846
  54.9609538  30.3925187  31.8090042  53.3911487  31.8555513  31.5240846
  52.8242546  32.5611508  32.1314225  53.9320110  32.3974231  30.7482343
  52.7072144  31.1446231  31.0604949  55.4941487  32.0295513  32.9770846
  56.2349873  31.4366744  33.5135122  55.9777204  32.5567647  32.1547066
  55.0460491  32.7529612  33.6582482  53.8491487  28.7815513  35.5640846
  54.1961487  29.1865513  36.6750846  52.9141487  27.8535513  35.3700846
  52.7011457  27.6161915  34.4117582  52.1511487  27.2065513  36.4270846
  52.5276325  27.5397835  37.3942017  50.6461487  27.5445513  36.3400846
  50.2739691  27.5056396  35.3163329  50.0408912  26.8937681  36.9711509
  50.3401487  29.2405513  36.9240846  49.0244522  29.2188934  36.7307659
  52.4011487  25.6955513  36.3030846  51.6791487  25.0095513  35.5820846
  53.4431487  25.2075513  36.9980846  53.9925581  25.8945764  37.4943155
  53.8991487  23.8045513  37.0120846  54.2370820  23.5193701  36.0158055
  55.0721487  23.6165513  38.0050846  55.7607778  24.4287746  37.7723133
  54.6953358  23.7401021  39.0203911  55.8051487  22.2795513  37.8930846
  56.6841487  22.0345513  38.7430846  55.5531487  21.5065513  36.9510846
  52.7411487  22.8395513  37.3130846  51.9941487  23.0585513  38.2730846
  52.6251487  21.7935513  36.4890846  53.2745014  21.7731848  35.7157634
  51.5681487  20.7915513  36.5300846  50.5865314  21.2648587  36.5075736
  51.7051487  19.8805513  35.2910846  50.9035991  19.1425354  35.3219069
  51.5944950  20.4993951  34.4006420  52.9591487  19.2155513  35.2520846
  53.0033494  18.6615642  34.4693047  51.5131487  20.0235513  37.8700846
  50.4501487  19.5085513  38.2200846  52.6121487  20.0565513  38.6460846
  53.4696303  20.3189726  38.1813700  52.6811487  19.6445513  40.0480846
  52.4688870  18.5780382  40.1228773  54.0781487  19.9115513  40.6420846
  54.2641404  20.9827332  40.5641385  54.0436216  19.6248393  41.6931337
  55.2091487  19.1425513  39.9380846  54.8627017  18.1233455  39.7669272
  55.3959826  19.6279231  38.9801653  56.5121487  19.1105513  40.7600846
  56.5907033  20.0573799  41.2943540  56.4315012  18.2944189  41.4780842
  57.7671487  18.9065513  39.8900846  58.5084518  18.3685138  40.4809195
  57.4883566  18.3063570  39.0239778  58.3361487  20.1865513  39.4370846
  58.5949471  20.7426787  40.2394844  59.1542931  20.0099932  38.8717820
  57.6495452  20.6850746  38.8892258  51.5891487  20.2775513  40.9370846
  51.0451487  19.5945513  41.8040846  51.2511487  21.5475513  40.6800846
  51.7173774  22.0231014  39.9207545  50.2431487  22.2805513  41.4410846
  50.4446402  22.1595453  42.5054426  50.2994859  23.3370674  41.1789794
  48.8261487  21.7645513  41.1380846  47.9961487  21.7195513  42.0440846
  48.5571487  21.3315513  39.8960846  49.2722573  21.4651969  39.1954722
  47.2721487  20.7615513  39.4780846  46.4814555  21.4409646  39.7963629
  47.2261487  20.6375513  37.9500846  48.0063872  19.9532053  37.6169204
  46.2525337  20.2537553  37.6453308  47.3867875  21.6174412  37.5005180
  47.0021487  19.4095513  40.1560846  45.8831487  19.1585513  40.6030846
  48.0511487  18.5855513  40.2800846  48.8955509  18.8067478  39.7719937
  47.9931487  17.3215513  41.0100846  47.1245084  16.7499182  40.6832834
  49.2611487  16.4805513  40.7550846  50.0949940  17.1323599  41.0157506
  49.2364989  15.6319597  41.4387400  49.4371487  15.9775513  39.3280846
  48.4811487  15.1125513  38.7540846  47.6020165  14.8214758  39.3289770
  48.6591487  14.6255513  37.4440846  47.9089094  13.9701060  37.0017787
  49.7971487  14.9955513  36.7010846  49.9741487  14.5015513  35.4420846
  49.2658869  13.9151524  35.1662199  50.7521487  15.8615513  37.2670846
  51.6295390  16.1573332  36.6919326  50.5731487  16.3455513  38.5770846
  51.3156377  17.0101955  39.0187385  47.7351487  17.5045513  42.5130846
  46.9251487  16.7715513  43.0820846  48.3861487  18.5045513  43.1190846
  49.1126657  18.9815399  42.6045419  48.1751487  18.8685513  44.5180846
  48.2213624  17.9773069  45.1439016  49.2701487  19.8615513  44.9880846
  49.5938684  20.2334795  44.0159868  48.8764010  20.6878581  45.5799289
  50.4751487  19.2275513  45.7250846  51.2112771  20.0092906  45.9124332
  50.0561487  18.5835513  47.0650846  49.3203257  17.8013454  46.8784907
  50.9310524  18.1504529  47.5499248  49.6209711  19.3437592  47.7137793
  51.3211487  18.2775513  44.8500846  51.7202695  18.8269482  43.9974622
  52.1446118  17.8757452  45.4404757  50.6966668  17.4583327  44.4937107
  46.7621487  19.4225513  44.7630846  46.1471487  19.0515513  45.7600846
  46.2531487  20.2505513  43.8410846  46.8922545  20.5917830  43.1373773
  44.8941487  20.7935513  43.8660846  44.7055278  21.3109711  44.8067216
  44.7361487  21.8065513  42.7030846  45.4823915  22.5544214  42.9712472
  45.0150156  21.3379058  41.7593131  43.3551487  22.4875513  42.5520846
  42.6153451  21.7133055  42.3487746  42.9491487  23.2655513  43.8190846
  43.6882860  24.0403288  44.0227870  41.9732706  23.7263498  43.6660240
  42.8983486  22.5809782  44.6657719  43.3271487  23.3765513  41.2900846
  43.5181771  22.7638216  40.4090795  42.3486772  23.8481122  41.1988424
  44.0947965  24.1462342  41.3701097  43.8191487  19.6955513  43.8700846
  42.9391487  19.7085513  44.7310846  43.9661487  18.7245513  42.9570846
  44.6715532  18.8578800  42.2466430  43.1221487  17.5325513  42.8810846
  42.0779276  17.8210937  42.7608981  43.5361487  16.6705513  41.6750846
  44.6241596  16.6047763  41.6773527  43.1123048  15.6770562  41.8214540
  43.0621487  17.2345513  40.3330846  43.4462884  18.2525924  40.2688217
  43.5228146  16.6232818  39.5570443  41.2571487  17.2585513  40.0840846
  40.8571487  15.4915513  40.1890846  41.1531563  15.1089016  41.1658434
  39.7843789  15.3527424  40.0549287  41.3933171  14.9501787  39.4096358
  43.1391487  16.6885513  44.1610846  42.0921487  16.1795513  44.5650846
  44.3131487  16.5555513  44.7840846  45.1429423  16.8960796  44.3197761
  44.4721487  15.8185513  46.0260846  43.8781709  14.9049214  46.0022076
  45.9591487  15.4365513  46.2130846  46.2566887  14.8790673  45.3249513
  46.5216443  16.3689408  46.2615463  46.2531487  14.5915513  47.4740846
  46.0180632  15.2407301  48.3175314  45.5955913  13.7223939  47.4909070
  47.7051487  14.1325513  47.5750846  48.2331487  13.5915513  46.5840846
  48.2901487  14.2735513  48.6670846  43.8741487  16.5765513  47.2380846
  43.0551487  16.0035513  47.9600846  44.2961487  17.8305513  47.4520846
  44.8963495  18.2386426  46.7497173  44.0261487  18.6025513  48.6700846
  44.1350351  17.9642216  49.5468846  45.0211487  19.7765513  48.7880846
  44.9622839  20.2464035  47.8063142  44.6893934  20.4830768  49.5489132
  46.4811487  19.3615513  49.0730846  46.7689238  18.5759067  48.3744796
  47.4251487  20.5635513  48.9090846  47.1382664  21.3494809  49.6077348
  48.4495083  20.2522965  49.1138002  47.3580166  20.9424324  47.8892597
  46.6531487  18.7075513  50.4590846  46.0339388  17.8124773  50.5184250
  47.6984904  18.4359600  50.6060544  46.3487578  19.4113148  51.2337859
  42.5751487  19.1215513  48.7880846  42.0591487  19.1585513  49.9100846
  41.9451487  19.5275513  47.6730846  42.4497163  19.4780746  46.7995499
  40.5901487  20.0985513  47.6640846  40.5537439  20.9033528  48.3982974
  40.2831487  20.6835513  46.2800846  40.3069376  19.8879938  45.5353548
  39.2942129  21.1418180  46.2899759  41.0297862  21.4372188  46.0298510
  39.5211487  19.0685513  48.0560846  39.5901487  17.9105513  47.6290846
  38.5531487  19.5145513  48.8590846  38.6052832  20.4865819  49.1284132
  37.5551487  18.6675513  49.5100846  37.9089589  17.6380019  49.5643580
  37.3061487  19.1795513  50.9440846  36.9818502  20.2175820  50.8704500
  36.5042607  18.5784579  51.3727600  38.5531487  19.0935513  51.8490846
  39.3794847  19.5314050  51.2891260  38.3469244  19.7039405  52.7282880
  38.9321487  17.6665513  52.2920846  38.1450481  17.3102948  52.9566544
  38.9619141  17.0434510  51.3982393  40.2901487  17.5895513  53.0170846
  40.3804813  18.4729713  53.6491524  40.2839506  16.6959637  53.6412337
  41.4341487  17.5315513  52.0870846  41.4403234  18.3596839  51.5089341
  42.2943197  17.4824752  52.6141494  41.3508599  16.7127949  51.5015934
  36.2611487  18.4525513  48.6940846  35.3281487  17.8155513  49.1890846
  36.2321487  18.9515513  47.4550846  37.0330254  19.5112541  47.1992946
  35.1581487  18.7945513  46.4800846  34.2248009  19.2215541  46.8470038
  35.5771487  19.5495513  45.2070846  36.4610795  19.0746334  44.7813870
  34.7626880  19.5149420  44.4835129  35.8721487  20.9005513  45.5220846
  36.1327513  21.3656960  44.7237573  34.8601487  17.3265513  46.1560846
  35.7781487  16.5525513  45.8800846  33.5701487  16.9835513  46.1870846
  32.9010061  17.6824128  46.4768087  33.0861487  15.6345513  45.9110846
  33.8153971  14.8901326  46.2306729  31.7751487  15.4105513  46.6970846
  31.0445486  16.1166635  46.3024604  31.4479471  14.3928799  46.4840490
  31.9021487  15.6015513  48.2280846  32.2086501  16.6291354  48.4236058
  30.9269203  15.4215158  48.6804328  32.9211487  14.6565513  48.8700846
  32.7041487  13.4485513  48.9170846  34.0351487  15.1785513  49.3690846
  34.7233574  14.5764434  49.7979626  34.1893234  16.1753835  49.3175379
  32.9011487  15.3785513  44.3990846  32.8141487  14.2205513  43.9920846
  32.8671487  16.4535513  43.6020846  32.7849602  17.3435720  44.0724116
  32.8781487  16.4405513  42.1400846  32.9302284  15.4095270  41.7902619
  31.6031487  17.0985513  41.5540846  30.6940906  16.7070928  42.0106731
  31.7535115  18.1302937  41.8718875  31.4701487  17.0485513  40.0260846
  32.0591487  16.1605513  39.3780846  30.6511487  17.8195513  39.4880846
  34.1651487  17.1675513  41.7310846  34.2711487  18.3735513  41.9520846
  35.1551487  16.4275513  41.2280846  35.0704648  15.4231210  41.2917066
  36.4261487  16.9875513  40.7820846  36.2368610  17.9396860  40.2863943
  37.4081487  17.2265513  41.9530846  38.3418506  17.5451615  41.4896329
  36.9854066  18.0537045  42.5233536  37.6821487  16.0405513  42.8960846
  36.7367631  15.7204420  43.3341222  38.1062287  15.2239486  42.3117745
  38.6611487  16.4305513  44.0180846  39.6122948  16.6848866  43.5503950
  38.2553148  17.3106444  44.5169176  38.8811487  15.3105513  45.0520846
  37.9318208  15.1161513  45.5511695  39.2019524  14.4144525  44.5208680
  39.8961487  15.6765513  46.0540846  39.5988739  16.5066280  46.5467306
  40.0097380  14.9177470  46.7109053  40.7760027  15.8563120  45.5918704
  36.9851487  16.1555513  39.6240846  37.0921487  14.9335513  39.7500846
  37.3051487  16.8335513  38.5180846  37.2086156  17.8378923  38.5636888
  37.7771487  16.2405513  37.2730846  38.0147079  15.1858941  37.4122356
  36.6871487  16.3635513  36.1670846  36.4268591  17.4204434  36.1093901
  37.0951487  15.8585513  34.7700846  37.3551511  14.8015410  34.8268960
  36.2634344  15.9909152  34.0781089  37.9559614  16.4253665  34.4153698
  35.5341487  15.6325513  36.5590846  34.8612190  15.7072572  35.8785077
  39.0461487  16.9725513  36.8080846  39.0351487  18.1995513  36.7080846
  40.0971487  16.2025513  36.5080846  40.0036310  15.2148327  36.6972032
  41.3481487  16.6805513  35.9260846  41.4357260  17.7619580  36.0309122
  42.5251487  16.0135513  36.6790846  42.3551724  16.3885048  37.6883503
  42.4144824  14.9292106  36.6714543  43.9581487  16.3895513  36.2230846
  44.0950235  16.0168042  35.2079857  44.2101487  17.9105513  36.2500846
  44.0739041  18.2839738  37.2650190  45.2288082  18.1164811  35.9214108
  43.5061216  18.4079049  35.5829372  45.0181487  15.6135513  37.0340846
  44.8751415  14.5427505  36.8890531  46.0146484  15.8958042  36.6943452
  44.9141052  15.8534450  38.0922552  41.3831487  16.2845513  34.4400846
  40.9181487  15.1915513  34.1010846  41.9981487  17.1205513  33.5960846
  42.0911804  18.0834385  33.8864164  42.3861487  16.7685513  32.2370846
  42.5634258  15.6949358  32.1736666  41.2781487  17.1445513  31.2350846
  40.3437260  16.7451242  31.6293072  41.2262428  18.2330652  31.2117787
  41.5031487  16.6095513  29.8040846  42.2293150  17.2505966  29.3042404
  41.8990719  15.5961950  29.8708366  40.1921487  16.5955513  28.9990846
  39.4829533  16.0039736  29.5780291  39.8495923  17.6292823  28.9526645
  40.2931487  16.0225513  27.5690846  40.8073032  15.0631851  27.6270692
  39.2804369  15.8694850  27.1961439  41.0221487  16.9145513  26.6550846
  41.9607131  17.0561709  27.0002518  41.0607476  16.4966598  25.7364025
  40.5456495  17.8034324  26.6008818  43.7701487  17.3585513  31.9210846
  43.9601487  18.5705513  32.0520846  44.7071487  16.4805513  31.5320846
  44.4291140  15.5103513  31.4932502  46.0901487  16.8185513  31.2030846
  46.3506481  17.8452863  31.4600951  47.1111487  15.8415513  31.8660846
  46.7961555  14.8309470  31.6061642  48.5821487  16.0515513  31.4300846
  48.8980243  17.0618528  31.6901116  49.2195327  15.3294813  31.9404348
  48.6657705  15.9113465  30.3523791  47.0111487  15.8525513  33.4120846
  45.9604610  15.6937049  33.6548272  47.5974425  15.0043920  33.7656167
  47.5071487  17.1405513  34.0970846  46.9209786  17.9891390  33.7443759
  47.3938813  17.0451248  35.1769751  48.5579603  17.2998273  33.8551633
  46.2661487  16.7945513  29.6770846  45.9921487  15.7725513  29.0430846
  46.7331487  17.9165513  29.1280846  46.8092302  18.7199397  29.7354378
  47.0981487  18.0735513  27.7250846  46.6070482  17.3143386  27.1163846
  46.6461487  19.4645513  27.2370846  47.0781631  20.2340273  27.8769044
  47.0420976  19.5683101  26.2268576  45.1391487  19.6205513  27.2070846
  44.4161487  19.1965513  26.0750846  44.9442229  18.8183594  25.1997516
  43.0121487  19.2615513  26.0750846  42.4575342  18.9898641  25.1769250
  42.3251487  19.7225513  27.2140846  40.9611487  19.6715513  27.2440846
  40.5817021  19.3062006  26.4415020  43.0461487  20.1855513  28.3300846
  42.5177649  20.5784475  29.1987293  44.4521487  20.1405513  28.3230846
  45.0134824  20.5083078  29.1820140  48.6231487  17.8875513  27.6160846
  49.3831487  18.7475513  28.0700846  49.0481487  16.7395513  27.0700846
  48.3365476  16.0870835  26.7734216  50.4521487  16.3385513  26.9490846
  50.9778156  16.4753623  27.8941011  50.4991487  14.8365513  26.5690846
  49.8646455  14.3227778  27.2912631  50.0534775  14.7623548  25.5771309
  51.8991487  14.1805513  26.5550846  51.7917138  13.1832952  26.1284245
  52.5365229  14.7846795  25.9094204  52.5321487  14.0755513  27.9400846
  52.4561487  12.9825513  28.5350846  53.0961487  15.0815513  28.4120846
  51.1881487  17.2215513  25.9350846  50.7971487  17.2835513  24.7670846
  52.2371487  17.8825513  26.4130846  52.4173010  17.7825557  27.4018441
  53.1271487  18.7225513  25.6330846  54.1060361  18.7253176  26.1125331
  53.2140014  18.2969474  24.6333760  52.6251487  20.1615513  25.5190846
  53.3841487  21.0115513  25.0620846  51.3861487  20.4465513  25.9350846
  50.8345868  19.6925504  26.3189614  50.7741487  21.7625513  25.8250846
  50.9911172  22.1882920  24.8454067  49.2551487  21.6065513  25.9660846
  49.0215750  21.1897262  26.9457786  48.7781963  22.5812694  25.8634135
  48.8844351  20.9376154  25.1894280  51.3131487  22.7415513  26.8820846
  51.6711487  22.3175513  27.9870846  51.3501487  24.0285513  26.5180846
  51.0848981  24.2381325  25.5663403  51.8651487  25.1185513  27.3520846
  52.5409264  24.7364201  28.1171986  52.6511487  26.0995513  26.4410846
  51.9275877  26.3762453  25.6742736  52.8636413  26.9650815  27.0686229
  53.9441487  25.6235513  25.7740846  54.4881487  24.3395513  25.9950846
  53.9743016  23.6526569  26.6675702  55.6791487  23.9425513  25.3590846
  56.0805560  22.9441000  25.5324891  56.3501487  24.8305513  24.5000846
  57.5041487  24.4415513  23.8840846  57.7651846  23.5452843  24.1080611
  55.8251487  26.1185513  24.2830846  56.3430686  26.8126606  23.6212147
  54.6321487  26.5105513  24.9200846  54.2296217  27.5100968  24.7558263
  50.7361487  25.7895513  28.1750846  49.7491487  25.1305513  28.5030846
  50.9281487  27.0585513  28.5720846  51.7669570  27.5113789  28.2382478
  50.1041487  27.7625513  29.5600846  49.8951280  27.1079381  30.4061881
  50.8491487  29.0135513  30.0760846  51.8770451  28.7596922  30.3350897
  50.8489930  29.7777061  29.2988025  50.2381487  29.6455513  31.3030846
  49.9881487  28.9275513  32.4570846  50.1831375  27.9471870  32.6018772
  49.4451487  29.7555513  33.3440846  49.1710925  29.3229937  34.3063144
  49.3321487  30.9965513  32.8820846  49.8101487  30.9255513  31.5710846
  49.8001777  31.8131760  30.9385310  48.6731487  28.0905513  29.0870846
  47.7161487  27.6895513  29.7520846  48.5301487  28.8245513  27.9720846
  49.3614078  29.0700190  27.4535741  47.2461487  29.3845513  27.5340846
  46.6106407  29.5598856  28.4021207  47.4131487  30.7235513  26.7620846
  47.7886791  30.5118760  25.7609504  46.0631487  31.4565513  26.6590846
  45.6871841  31.6689924  27.6598944  46.1975208  32.3919387  26.1158582
  45.3476167  30.8284026  26.1284765  48.4251487  31.6685513  27.4430846
  49.3999475  31.1833172  27.4922496  48.5072362  32.5900746  26.8667548
  48.0841618  31.9007619  28.4519984  46.4861487  28.3135513  26.7100846
  46.4991487  28.3485513  25.4830846  45.8781487  27.3335513  27.4000846
  45.9358467  27.4103333  28.4055073  45.2141487  26.1475513  26.8260846
  45.9110917  25.5939798  26.1968564  44.7321487  25.2215513  27.9600846
  44.1686199  25.9046158  28.5956611  44.0622512  24.4582281  27.5642626
  45.8451487  24.5485513  28.7890846  46.5975682  25.2944391  29.0452428
  45.2621487  23.9425513  30.0810846  44.5099327  23.1961906  29.8257109
  46.0605210  23.4715619  30.6545576  44.8031778  24.7308027  30.6778306
  46.6221487  23.4995513  27.9680846  47.0838907  23.9812372  27.1061841
  47.3960893  23.0506543  28.5906668  45.9364413  22.7242604  27.6262828
  44.0361487  26.4655513  25.8880846  43.7741487  25.7015513  24.9630846
  43.3481487  27.5885513  26.1170846  43.5102827  28.0904816  26.9784079
  42.2881487  28.0625513  25.2270846  41.7490485  27.2180345  24.7978276
  41.2891487  28.9305513  26.0300846  40.3643493  29.0676082  25.4696733
  41.0762757  28.3973955  26.9566536  41.7651487  30.3125513  26.4250846
  42.2501487  30.6385513  27.6820846  42.5481487  31.9435513  27.6730846
  42.9424050  32.3563467  28.6016646  42.3021487  32.5165513  26.4990846
  42.4367593  33.4699834  26.1942124  41.7881487  31.4895513  25.7090846
  41.4776783  31.6934914  24.6843321  42.8431487  28.8055513  23.9950846
  42.0571487  29.2015513  23.1350846  44.1641487  29.0105513  23.9390846
  44.6855337  28.7062160  24.7487988  44.8681487  29.7515513  22.9040846
  44.2559128  29.8285364  22.0055638  45.1691487  31.1805513  23.4220846
  44.4707790  31.3621334  24.2390344  46.1862704  31.1551736  23.8131337
  45.0471487  32.3115513  22.3810846  45.9035599  32.9687394  22.5319636
  45.1184663  31.8421117  21.3999412  43.7421487  33.1385513  22.4630846
  43.5516533  33.2945771  23.5249068  43.9625983  34.0952762  21.9896093
  42.4941487  32.5135513  21.8030846  42.5517240  31.4339720  21.9419884
  41.6167569  32.8998183  22.3218144  42.3881487  32.8185513  20.3650846
  43.2008594  32.4603327  19.8841684  41.5565941  32.3854798  19.9894970
  42.3343556  33.8188460  20.2361822  46.0951487  28.9385513  22.4300846
  47.1241487  29.5175513  22.0840846  45.9611487  27.6035513  22.4510846
  45.0773210  27.2839088  22.8209179  46.9851487  26.6045513  22.1390846
  47.9839055  27.0396306  22.1750012  46.8931487  25.4875513  23.2080846
  46.0709901  25.7523563  23.8729401  46.6510267  24.5643855  22.6815469
  48.1801487  25.2845513  24.0370846  48.5130145  26.2418331  24.4382237
  47.8870999  24.6295271  24.8575509  49.3151487  24.6405513  23.2550846
  50.4921487  24.8505513  23.6130846  49.0181487  23.8755513  22.3120846
  46.8441487  26.1525513  20.6750846  46.2111487  26.8485513  19.8710846
  47.4391487  25.0075513  20.3140846  48.1125737  24.6002846  20.9471185
  47.2021487  24.3405513  19.0240846  47.4761567  25.0003089  18.2008358
  48.0651487  23.0615513  18.9400846  47.8368268  22.5738881  19.8877940
  47.7564924  22.4172176  18.1168803  49.5861487  23.3215513  18.8480846
  49.8835045  23.9538948  19.6846382  50.3791487  21.9995513  18.8960846
  50.0826506  21.3668275  18.0595152  51.4460483  22.2126167  18.8295332
  50.1699683  21.4836028  19.8331765  49.9781487  24.1775513  17.6250846
  49.4799159  25.1452537  17.6835262  51.0580272  24.3254457  17.6155494
  49.6737369  23.6673442  16.7112350  45.6931487  24.0115513  18.8680846
  45.0251487  23.7945513  19.8910846  45.1601487  24.0125513  17.6200846
  45.8551487  24.3375513  16.3700846  46.5146747  23.5082066  16.1145203
  46.4488525  25.2380063  16.5275507  44.7481487  24.5435513  15.3420846
  45.0883211  24.2678966  14.3438881  44.4108068  25.5800245  15.3370823
  43.6471487  23.6175513  15.8280846  43.7793270  22.5875762  15.4967551
  42.6749068  23.9830669  15.4975642  43.7411487  23.6895513  17.3610846
  43.1571032  24.5378937  17.7178818  43.2331487  22.3975513  18.0330846
  42.1471487  22.4145513  18.6130846  44.0531487  21.3365513  18.0040846
  44.8673601  21.4454162  17.4164559  43.8331487  20.0465513  18.6490846
  42.9350819  19.5806326  18.2435046  45.0351487  19.1015513  18.4030846
  45.9175284  19.6439191  18.7427054  44.8722030  18.2356687  19.0447980
  45.2501487  18.6285513  16.9420846  45.9574789  17.8009651  16.9958057
  44.2808782  18.2564381  16.6102025  45.7621487  19.6725513  15.9490846
  46.1531487  20.7755513  16.3790846  45.7681487  19.3615513  14.7410846
  43.5351487  20.1605513  20.1680846  42.5841487  19.5355513  20.6410846
  44.3251487  20.9645513  20.8990846  45.1452095  21.3378535  20.4427458
  44.1311487  21.2515513  22.3280846  43.8431221  20.3728832  22.9052174
  45.4041487  21.8655513  22.9630846  45.7518582  22.6326186  22.2711272
  45.2211487  22.4825513  24.3640846  44.8738715  21.7159247  25.0567485
  46.1733771  22.8821901  24.7128688  44.4866312  23.2863741  24.3145411
  46.5351487  20.8285513  23.0100846  46.7685921  20.4986324  21.9977804
  47.4214564  21.2769039  23.4590146  46.2195717  19.9727753  23.6068756
  42.8931487  22.1605513  22.5310846  42.0041487  21.8035513  23.3030846
  42.8181487  23.2725513  21.7870846  43.5669489  23.4248281  21.1266232
  41.7761487  24.3025513  21.9090846  41.7144169  24.6825810  22.9288227
  42.0661487  25.4915513  20.9530846  42.0221621  25.0962010  19.9382626
  41.0971487  26.6765513  21.0830846  41.1409239  27.0727541  22.0975829
  41.3796733  27.4568126  20.3763518  40.0823479  26.3420594  20.8676893
  43.3831487  25.9755513  21.1750846  43.5582425  26.7101452  20.5823670
  40.3421487  23.7745513  21.6420846  39.4361487  24.0655513  22.4240846
  40.1531487  22.9685513  20.5830846  40.9411965  22.7875964  19.9778282
  38.8471487  22.3885513  20.2220846  38.0916331  23.1739159  20.1997737
  38.9071487  21.7195513  18.8260846  39.7982411  21.0918190  18.8284617
  38.0230168  21.0940173  18.7031290  38.9921487  22.6865513  17.6390846
  38.7161487  23.8775513  17.7540846  39.3481487  22.1785513  16.4650846
  39.4163054  22.7810495  15.6573406  39.5491468  21.1919798  16.3852272
  38.3711487  21.3735513  21.2740846  37.1741487  21.3225513  21.5620846
  39.3131487  20.6125513  21.8540846  40.2271982  20.6000876  21.4245995
  39.0581487  19.7005513  22.9670846  38.1766734  19.0933209  22.7612402
  40.2731487  18.7595513  23.1610846  40.5339087  18.3619292  22.1802686
  41.0961907  19.3675644  23.5366135  40.0301487  17.6815513  24.0610846
  40.8203496  17.1413125  24.1340530  38.6581487  20.4985513  24.2200846
  37.5831487  20.2425513  24.7490846  39.4461487  21.5155513  24.6020846
  40.3362876  21.6009169  24.1325479  39.1571487  22.4255513  25.7150846
  39.0824410  21.9297363  26.6829097  40.2301487  23.5605513  25.8160846
  40.4694144  23.8284150  24.7869587  39.8391487  24.8335513  26.6020846
  39.6001753  24.5665313  27.6314985  40.6720800  25.5365836  26.5936346
  38.9691857  25.2961345  26.1359487  41.5511487  23.0165513  26.3800846
  41.9310821  22.2326239  25.7249430  42.2808335  23.8240069  26.4407066
  41.3803366  22.6064098  27.3754278  37.7261487  23.0305513  25.6680846
  37.0091487  22.9455513  26.6650846  37.3141487  23.5555513  24.5020846
  38.0200289  23.6837591  23.7911731  35.9641487  24.0835513  24.2480846
  35.7118953  24.8320708  24.9992077  35.8981487  24.7435513  22.8510846
  36.4476293  24.1915577  22.0885406  34.8378095  24.7531049  22.5987166
  36.3781487  26.1895513  22.7740846  37.6221487  26.5855513  23.3140846
  38.2354653  25.8591731  23.8472987  38.0641487  27.8925513  23.1680846
  39.0186600  28.1927540  23.6003890  37.2961487  28.8155513  22.4750846
  37.6505608  29.8411460  22.3718981  36.0821487  28.4405513  21.9140846
  35.4900173  29.1730985  21.3655819  35.6221487  27.1375513  22.0500846
  34.6750819  26.8438885  21.5973964  34.8661487  23.0355513  24.4610846
  33.9581487  23.2655513  25.2580846  35.0021487  21.8765513  23.8040846
  35.7406546  21.8121955  23.1181060  34.1031487  20.7315513  23.9660846
  33.0833041  21.0077709  23.6982806  34.5651487  19.5855513  23.0360846
  34.6268010  19.9313982  22.0042474  35.5521324  19.2671215  23.3715925
  33.6911487  18.3495513  23.0270846  33.8641487  17.2705513  23.8860846
  34.5673423  17.1837862  24.6058695  32.9321487  16.3665513  23.5890846
  32.9321715  15.4607842  24.1954550  32.1501487  16.7415513  22.5810846
  32.6311487  18.0015513  22.2180846  32.1643161  18.5477457  21.3984260
  34.0141487  20.2495513  25.4260846  32.9121487  20.0045513  25.9150846
  35.1581487  20.1585513  26.1170846  36.0289707  20.2304764  25.6105325
  35.1981487  19.6935513  27.4950846  34.4905064  18.8722679  27.6083772
  36.5941487  19.2005513  27.9120846  37.2730006  20.0464224  27.8036349
  36.5288484  18.9202197  28.9633934  37.1291487  18.0005513  27.0900846
  37.3491481  18.4053364  26.1022334  38.0550459  17.6713604  27.5617273
  36.1771487  16.8125513  26.9530846  36.1211487  15.9915513  27.8900846
  35.5191487  16.7075513  25.8960846  34.5271487  20.6495513  28.5010846
  33.8141487  20.1745513  29.3890846  34.6741487  21.9665513  28.3030846
  35.4039676  22.2682060  27.6734275  33.9171487  22.9905513  29.0320846
  33.8827854  22.7954535  30.1039312  34.5081487  24.4145513  28.7810846
  34.6624232  24.5035585  27.7057347  33.6251487  25.5865513  29.2740846
  33.4708066  25.4984782  30.3495019  34.1204134  26.5324741  29.0548962
  32.6615922  25.5551181  28.7654884  35.9191487  24.5045513  29.4140846
  35.7767846  24.5405293  30.4941489  36.4418343  23.5859692  29.1474273
  36.7521487  25.7155513  28.9670846  36.2302844  26.6345728  29.2338371
  37.7226790  25.6924907  29.4627037  36.8953322  25.6800138  27.8871145
  32.4131487  22.9255513  28.6950846  31.5891487  22.9425513  29.6110846
  32.0941487  22.7785513  27.3990846  32.8588498  22.8769103  26.7466606
  30.7411487  22.6105513  26.8630846  30.1312030  23.4797658  27.1091162
  30.7961487  22.4645513  25.3210846  31.4448535  23.2747569  24.9881461
  31.2450034  21.5076250  25.0547737  29.4521487  22.5895513  24.6050846
  28.5871487  21.7275513  24.7310846  29.2841487  23.6265513  23.7930846
  28.4092263  23.7430580  23.3021296  30.0320498  24.2940995  23.6701044
  29.9891487  21.4425513  27.5380846  28.9171487  21.6815513  28.0920846
  30.5781487  20.2325513  27.5440846  31.4194756  20.1361549  26.9936520
  30.0361487  19.0345513  28.2060846  29.0381426  18.8277489  27.8196704
  30.9291487  17.8005513  27.9520846  31.9349643  18.0828345  28.2631317
  30.5545988  17.0132766  28.6063101  30.9661487  17.2875513  26.5020846
  31.3582450  18.1030576  25.8943752  31.6675353  16.4533465  26.4859233
  29.3731487  16.7425513  25.8150846  28.9451487  18.2015513  24.8210846
  29.7173889  18.3697047  24.0704392  27.9880007  18.0367106  24.3263159
  28.8728764  19.0749359  25.4692183  29.8211487  19.2535513  29.7200846
  28.7041487  19.0515513  30.1940846  30.8681487  19.6785513  30.4470846
  31.7334205  19.8412533  29.9521785  30.8731487  19.7855513  31.9150846
  30.5598102  18.8451302  32.3684348  32.3011487  20.1075513  32.3880846
  32.9377541  19.3693507  31.9003423  32.6358807  21.1094746  32.1193762
  32.5261487  19.9615513  33.8580846  32.8351487  18.7995513  34.4780846
  33.0000270  17.9229320  33.8516235  32.8731487  19.0015513  35.8410846
  33.0738587  18.2616116  36.4985831  32.5861487  20.3075513  36.1700846
  32.4771487  20.9855513  37.3930846  32.6428429  20.4014381  38.2983227
  32.1661487  22.3555513  37.3880846  32.0851376  22.9112164  38.3223080
  31.9541487  23.0315513  36.1710846  31.7178012  24.0950244  36.1355276
  32.0451487  22.3325513  34.9500846  31.8446143  22.9177543  34.0526304
  32.3651487  20.9545513  34.9160846  29.8231487  20.7735513  32.4590846
  29.0931487  20.4245513  33.3920846  29.7341487  21.9565513  31.8330846
  30.4350475  22.1626256  31.1356798  28.7481487  22.9885513  32.1510846
  28.6299834  23.1400227  33.2240210  29.1291487  24.3495513  31.4950846
  29.3435199  24.1410053  30.4469182  28.0511487  25.4455513  31.5900846
  27.8365637  25.6549840  32.6380313  28.4110609  26.3529222  31.1050675
  27.1418495  25.1054722  31.0944811  30.4451487  24.8945513  32.0880846
  31.2487954  24.1806897  31.9073760  30.6911681  25.8452452  31.6150570
  30.3265125  25.0432867  33.1613525  27.3181487  22.5525513  31.7270846
  26.3751487  22.7715513  32.4900846  27.1631487  21.9025513  30.5600846
  27.9729314  21.7795073  29.9691435  25.8611487  21.4295513  30.0660846
  25.1375274  22.2434007  30.1121344  25.9631487  20.9435513  28.6080846
  26.7594823  20.2024166  28.5397374  25.0158855  20.4855912  28.3233654
  26.2461487  22.0205513  27.7370846  26.3053035  21.6959518  26.8355660
  25.2411487  20.3155513  30.9260846  24.0251487  20.2945513  31.1090846
  26.0781487  19.4135513  31.4500846  27.0501286  19.4621793  31.1799187
  25.6691487  18.3625513  32.3790846  24.8782237  17.7509320  31.9449663
  26.8871487  17.4595513  32.6710846  27.7221061  18.1243222  32.8925006
  26.6393426  16.8797635  33.5602068  27.2811487  16.5035513  31.5280846
  26.5603534  15.6868877  31.4878899  27.2543130  17.0576633  30.5898193
  28.6841487  15.9105513  31.7070846  29.3741487  16.1565513  32.6970846
  29.1271487  15.1105513  30.7460846  30.0455092  14.6968880  30.8209054
  28.5440327  14.9188047  29.9440183  25.1391487  18.9095513  33.7180846
  24.2291487  18.3235513  34.3030846  25.7441487  20.0095513  34.1800846
  26.5257984  20.3410313  33.6330526  25.4781487  20.6495513  35.4680846
  24.9434348  19.9719793  36.1337245  26.8311487  21.0185513  36.1210846
  27.4385930  21.5565381  35.3932929  26.6435469  21.6600757  36.9821026
  27.5811487  19.7495513  36.5790846  27.0465412  19.3694679  37.4496203
  27.5034104  19.0308596  35.7632776  29.0611487  19.9585513  36.9380846
  29.5621008  20.4768032  36.1204289  29.1321534  20.5583712  37.8454290
  29.7401487  18.6735513  37.1680846  30.0149584  18.5215663  38.1280219
  30.0311487  17.7315513  36.2640846  29.6981487  17.8825513  34.9780846
  29.2188690  18.7196449  34.6786430  29.9273871  17.1588385  34.3119095
  30.6481487  16.6275513  36.6810846  30.8823016  16.5218978  37.6578701
  30.8791207  15.9009592  36.0186538  24.4701487  21.8125513  35.3430846
  24.3271487  22.5915513  36.2860846  23.7401487  21.8765513  34.2240846
  24.0377010  21.2740592  33.4700520  22.6021487  22.7635513  33.9940846
  22.2951941  23.2082867  34.9407041  22.9811487  23.9065513  33.0070846
  22.0599682  24.3968522  32.6922327  23.9211487  24.9415513  33.6370846
  24.8428023  24.4520439  33.9517856  24.1529570  25.7155022  32.9053989
  23.4367674  25.3938071  34.5024978  23.6471487  23.4115513  31.8600846
  23.8646351  24.1419060  31.2762336  21.4101487  21.9365513  33.4460846
  21.5751487  20.7565513  33.1230846  20.2101487  22.5375513  33.4190846
  20.1807742  23.4964038  33.7350566  18.9541487  21.9015513  33.0110846
  19.1461231  21.0006621  32.4282950  18.1561487  21.5135513  34.2670846
  17.9483178  22.4066317  34.8564178  17.2163878  21.0471497  33.9714169
  18.7373160  20.8114691  34.8649344  18.1431487  22.8575513  32.1150846
  18.3131487  24.0745513  32.2150846  17.2661487  22.2895513  31.2740846
  17.2239710  21.2805257  31.2877850  16.3811487  23.0095513  30.3540846
  16.5442421  24.0823426  30.4571372  16.5970774  22.7065026  29.3295667
  15.3430015  22.7760443  30.5903578  48.7211487  35.5245513  28.4870846
  48.3161487  34.9695513  29.5010846  47.0551487  34.6055513  29.6570846
  46.3101487  34.9765513  29.0710846  46.8161487  33.8955513  30.3360846
  49.1221487  34.7955513  30.6750846  50.5021487  34.5775513  30.7790846
  50.9151487  34.5185513  32.0270846  51.1841487  34.4385513  29.9530846
  48.7351487  34.9675513  31.9940846  47.7721487  35.2095513  32.4220846
  49.8431487  34.8055513  32.7970846  49.7921487  34.9015513  34.2370846
  48.7001487  35.1185513  34.7850846  50.9371487  34.6805513  34.9490846
  52.2431487  35.2905513  34.6050846  53.3841487  34.3785513  35.1180846
  53.3671487  33.4435513  34.5520846  54.3391487  34.8775513  34.9400846
  52.3391487  36.2335513  35.1450846  52.3961487  35.4935513  33.5490846
  50.7721487  34.3245513  36.3750846  49.8421487  33.7885513  36.5710846
  50.8041487  35.2235513  36.9910846  51.9421487  33.4245513  36.8090846
  51.8961487  32.4825513  36.2560846  51.8231487  33.2045513  37.8720846
  53.2301487  34.0785513  36.5460846  54.3521487  33.2725513  37.0500846
  55.3061487  33.7155513  36.7570846  54.3301487  32.2765513  36.6000846
  54.3401487  33.1585513  38.5750846  54.4591487  34.3075513  39.3650846
  54.5911487  35.2725513  38.8970846  54.3541487  34.2165513  40.7510846
  54.4151487  35.1065513  41.3600846  54.1361487  32.9765513  41.3460846
  53.9361487  32.8745513  43.0560846  54.0501487  31.8225513  40.5690846
  53.8661487  30.8655513  41.0360846  54.1481487  31.9135513  39.1830846
  54.0411487  31.0205513  38.5830846  37.3317910  58.0913470  39.9658320
  24.2804640  55.1764550  27.3476760  20.2658575  26.6135513  22.7347045
  80.2785720  64.2360270  63.0445280  79.5027820  63.7560710  63.3343850
  80.9298650  63.5565920  62.8701440  74.2951550  64.5480080  63.9221040
  73.4636430  64.2928790  64.3217550  74.9032530  64.6190850  64.6578960
  72.7043500  59.5081970  57.7063430  71.8160200  59.8497940  57.6043310
  72.9884690  59.3082290  56.8144260  70.6676510  62.1087620  63.5903130
  71.2392620  61.3409820  63.5906770  70.6678050  62.4076380  62.6809740
  79.7194710  66.9117460  63.0515440  79.6502990  65.9707400  62.8904570
  80.4814570  67.0018870  63.6238010  71.9101380  57.5171980  65.3772060
  71.7304220  56.6197730  65.6574820  71.5081460  58.0643850  66.0519010
  80.7499880  59.7187840  63.2784370  81.1264700  58.8459720  63.1658040
  80.6519390  60.0546540  62.3874810  74.8804890  58.0913470  58.7401810
  74.9871640  58.9917200  59.0470570  73.9697250  58.0431440  58.4496460
  72.5288050  60.0132480  63.9854400  73.2098160  60.2770850  64.6041800
  72.2136100  59.1733350  64.3192410  76.7212620  61.0599840  63.0726990
  77.2290840  61.5580810  63.7132010  77.2525860  60.2835040  62.8966350
  75.0048720  55.6998400  67.3390410  75.0067160  56.2170790  66.5336310
  74.1753030  55.2228580  67.3160340  81.3919810  65.8117710  58.8380310
  80.7737080  66.2767160  58.2743030  81.9043060  66.5045190  59.2549820
  76.2551570  65.3393580  65.5163910  75.9220950  65.9662500  66.1584980
  76.4318250  65.8655460  64.7365580  74.6864050  57.4108360  65.3460860
  75.0280860  58.2550410  65.0514730  73.7479860  57.5592100  65.4626200
  75.4670670  67.3074380  67.3313090  76.0844670  67.9825460  67.0497540
  74.6063790  67.7162360  67.2400590  70.7603010  66.4974240  56.2119940
  70.3830990  66.9861340  55.4804840  71.0176080  67.1699520  56.8426470
  78.3691940  54.8990630  61.6705450  78.6766920  54.3437520  60.9540950
  77.4392640  55.0335090  61.4878440  80.7572700  62.9639460  58.4065570
  79.8301980  62.8976840  58.6354040  80.9097520  63.9019590  58.2920810
  80.7441780  59.2356460  55.4032730  79.8045450  59.3970420  55.4885190
  81.0625040  59.9542140  54.8568720  76.3629340  63.4904200  61.1885300
  75.9586340  62.7781450  60.6931200  76.4492460  63.1457440  62.0773340
  76.8311040  67.1771760  63.3524510  76.5339330  66.5717230  62.6732290
  77.7810860  67.2149070  63.2413870  75.0757960  60.2647410  64.9684340
  75.6272550  60.3742750  64.1937590  75.5901470  60.6385010  65.6839570
  73.0633970  62.3849180  58.6891950  72.9431570  63.1111270  58.0773220
  72.7534860  61.6152090  58.2119860  70.7019340  65.5564320  64.4960590
  70.7799760  65.6913090  63.5516310  71.3161020  64.8480210  64.6888710
  71.9466970  67.2564510  60.9066770  71.5395050  67.3979100  60.0520370
  72.8379980  66.9724670  60.7037980  70.7578860  66.5978490  67.0355050
  70.9209900  66.1283850  66.2174420  71.2231310  66.0902050  67.7003890
  75.5297630  55.7284250  62.0715620  75.0865780  56.5093790  61.7400140
  76.0882620  56.0514140  62.7786560  78.6456450  55.3494950  56.9521450
  78.0210630  55.3454820  57.6774760  78.5586570  54.4825910  56.5557420
  77.5673530  56.2731580  63.9305220  77.8645860  57.1794410  63.8497240
  78.1159090  55.7850360  63.3164790  75.3211850  60.8517820  59.7996870
  75.0952770  60.6354990  60.7043490  74.5404380  61.2846280  59.4542840
  81.1574480  59.4944730  60.4290800  81.5504050  59.8116930  59.6159490
  81.5191330  58.6156610  60.5435320  70.1938650  56.0845530  62.6521000
  69.9051700  56.6548390  63.3645980  70.9384410  55.6049980  63.0152230
  70.3808880  60.0265650  53.8623720  70.2983550  60.9696410  54.0038710
  70.0291940  59.8840560  52.9836070  81.7429620  62.0850480  64.5241580
  81.0110740  62.5937290  64.8731680  81.3453960  61.2680460  64.2230360
  78.1807010  58.7604680  62.9294070  78.1843070  58.3194630  62.0798610
  79.0758130  59.0822010  63.0365890  74.0309390  58.6431170  61.8888280
  73.6909440  59.1206400  62.6455330  73.2686710  58.1896290  61.5289380
  78.2427160  59.7616760  55.9200830  78.3639980  59.7203240  56.8686650
  77.8575670  60.6240910  55.7647560  77.2548660  62.0717900  55.3184130
  76.6865560  61.6236150  54.6920040  77.9637660  62.4310680  54.7849280
  78.4814980  62.8206460  64.6759480  78.8485110  62.3465030  65.4220820
  78.2920040  63.6948030  65.0167820  71.3455470  57.5650150  60.8052950
  71.0602390  57.2005820  61.6431570  71.2834330  56.8330610  60.1916090
  76.2714350  61.8615100  66.9943690  75.9671420  62.7407080  67.2194050
  77.2260810  61.9214890  67.0301130  74.7996140  66.0676090  57.5910540
  74.0258400  65.5273710  57.4309260  75.5290770  65.5482700  57.2528300
  81.0194060  56.4579410  57.5266320  80.2058670  55.9592580  57.4511630
  80.8256010  57.2977660  57.1102670  74.8433540  65.7356470  61.2289350
  75.3612210  64.9324730  61.1746240  74.3917560  65.6735610  62.0706180
  79.7303040  67.0022750  56.5016650  80.0718740  67.7464980  56.0059970
  78.9015750  67.3153870  56.8641480  78.6993730  67.0836280  59.2732570
  79.3864860  67.6305490  59.6540160  77.9126150  67.6277010  59.3082180
  70.8386130  62.7009100  54.7649650  71.7080980  62.9833900  55.0485570
  70.3476450  63.5144970  54.6498460  78.0020940  64.0882310  58.8857930
  78.4583720  64.8987560  59.1118120  77.6509150  63.7705450  59.7176420
  73.9032720  54.4319960  59.3580450  73.7747350  54.4237860  60.3065370
  73.0794740  54.7703050  59.0071460  72.8232640  64.5182570  56.8931710
  72.2160590  65.2581470  56.9027010  73.2981990  64.6081930  56.0669910
  77.7311490  59.9176280  58.7934040  77.0227640  60.3862620  59.2347650
  78.0155970  59.2598290  59.4279230  79.3567420  61.3372980  66.7926570
  79.8552670  61.8118800  67.4578420  79.4990370  60.4136500  66.9996600
  75.9346510  58.2261360  56.1684750  76.7837040  58.6631510  56.1024940
  75.5677780  58.5381620  56.9956810  74.8337930  64.4793720  54.6420280
  75.6001200  64.3675080  55.2045710  74.9112620  63.7831690  53.9897050
  73.5284690  61.9118790  55.3253170  73.6088280  60.9646300  55.4370570
  74.4204440  62.2425670  55.4313830  77.9579110  66.4547900  54.1155630
  77.8529750  65.8400250  54.8417010  77.7903330  65.9313790  53.3318640
  81.1981840  65.5167930  54.7197620  80.6491940  65.9637230  55.3640360
  81.8201100  65.0117180  55.2435290  76.8656960  64.4758850  56.6162920
  77.2873380  64.3098720  57.4594310  76.9907800  63.6659080  56.1218060
  79.3784600  63.4996460  53.8640020  79.8990260  62.7845480  53.4981170
  80.0253000  64.1382330  54.1640530  78.2818120  55.9791010  66.5358580
  77.8335420  56.0015270  65.6904130  77.6483320  55.5810030  67.1328880
  78.6877670  64.8745340  67.1571020  79.1065780  65.7178070  66.9847260
  77.7686300  65.0117380  66.9277800  75.7615860  60.5492080  53.5621080
  75.5604920  59.6859440  53.9234420  75.5907910  60.4625440  52.6242680
  74.5598660  57.6492700  53.5498960  74.8624560  57.6560130  52.6418110
  75.2993250  57.2990560  54.0466620  77.7783590  56.5927320  54.5355160
  77.4305590  55.9151310  53.9557610  77.9796360  56.1316830  55.3498550
  73.5828790  66.9535120  54.3828760  74.0203660  67.4964790  55.0386340
  74.0676520  66.1282070  54.3925100  75.3936510  68.0733160  59.4950990
  75.0932050  67.9498130  60.3954900  75.2874000  67.2141750  59.0866720
  71.1189230  63.1214970  60.9319530  70.4638070  62.8526610  60.2879230
  71.9567180  63.0119450  60.4821510  72.1565160  63.5067540  65.4722870
  72.5238200  63.4194940  66.3518890  71.5875980  62.7434090  65.3729730
  70.3327310  60.3313900  56.8744860  69.4291390  60.5944100  56.6996520
  70.8167930  60.6025070  56.0944820  72.8754520  59.3879440  54.7839240
  73.5846220  58.9662660  54.2986520  72.1594460  59.4554670  54.1522590
  72.5228680  55.4418770  53.8241890  73.2456810  55.9827710  54.1423110
  72.7953200  55.1682190  52.9483430  72.2120870  54.6924960  63.7264510
  72.8597060  54.1422340  63.2859670  72.6322710  54.9468110  64.5480320
  71.9652870  54.8480630  66.4689830  71.6167690  55.3044450  67.2348010
  71.6340570  53.9537760  66.5512260  73.0417500  68.3320860  66.7048840
  72.3151560  67.7126150  66.6374790  73.1026650  68.7261470  65.8346920
  80.6035110  55.1764550  64.8963740  79.8206900  55.6510050  65.1760500
  80.3098040  54.2719380  64.7876920  71.9475520  55.4812030  57.4177460
  72.7054880  55.5940910  56.8441490  71.4852690  56.3181230  57.3720890
  78.4889330  57.5951300  60.4079770  77.6763840  57.2208190  60.0675650
  78.9930970  56.8396380  60.7100960  74.3200670  56.0076080  55.9579430
  74.8493430  55.2205880  55.8287380  74.9528990  56.6867270  56.1914960
  76.5138510  55.7451220  59.0124820  75.8841250  55.0438530  59.1794950
  75.9743650  56.5055350  58.7957980  80.2785720  64.2360270  44.2701790
  79.5027820  63.7560710  44.5600360  80.9298650  63.5565920  44.0957950
  74.2951550  64.5480080  45.1477550  73.4636430  64.2928790  45.5474060
  74.9032530  64.6190850  45.8835470  72.7043500  59.5081970  38.9319940
  71.8160200  59.8497940  38.8299820  72.9884690  59.3082290  38.0400770
  70.6676510  62.1087620  44.8159640  71.2392620  61.3409820  44.8163280
  70.6678050  62.4076380  43.9066250  79.7194710  66.9117460  44.2771950
  79.6502990  65.9707400  44.1161080  80.4814570  67.0018870  44.8494520
  71.9101380  57.5171980  46.6028570  71.7304220  56.6197730  46.8831330
  71.5081460  58.0643850  47.2775520  80.7499880  59.7187840  44.5040880
  81.1264700  58.8459720  44.3914550  80.6519390  60.0546540  43.6131320
  74.8804890  58.0913470  39.9658320  74.9871640  58.9917200  40.2727080
  73.9697250  58.0431440  39.6752970  72.5288050  60.0132480  45.2110910
  73.2098160  60.2770850  45.8298310  72.2136100  59.1733350  45.5448920
  76.7212620  61.0599840  44.2983500  77.2290840  61.5580810  44.9388520
  77.2525860  60.2835040  44.1222860  75.0048720  55.6998400  48.5646920
  75.0067160  56.2170790  47.7592820  74.1753030  55.2228580  48.5416850
  81.3919810  65.8117710  40.0636820  80.7737080  66.2767160  39.4999540
  81.9043060  66.5045190  40.4806330  76.2551570  65.3393580  46.7420420
  75.9220950  65.9662500  47.3841490  76.4318250  65.8655460  45.9622090
  74.6864050  57.4108360  46.5717370  75.0280860  58.2550410  46.2771240
  73.7479860  57.5592100  46.6882710  75.4670670  67.3074380  48.5569600
  76.0844670  67.9825460  48.2754050  74.6063790  67.7162360  48.4657100
  70.7603010  66.4974240  37.4376450  70.3830990  66.9861340  36.7061350
  71.0176080  67.1699520  38.0682980  78.3691940  54.8990630  42.8961960
  78.6766920  54.3437520  42.1797460  77.4392640  55.0335090  42.7134950
  80.7572700  62.9639460  39.6322080  79.8301980  62.8976840  39.8610550
  80.9097520  63.9019590  39.5177320  80.7441780  59.2356460  36.6289240
  79.8045450  59.3970420  36.7141700  81.0625040  59.9542140  36.0825230
  76.3629340  63.4904200  42.4141810  75.9586340  62.7781450  41.9187710
  76.4492460  63.1457440  43.3029850  76.8311040  67.1771760  44.5781020
  76.5339330  66.5717230  43.8988800  77.7810860  67.2149070  44.4670380
  75.0757960  60.2647410  46.1940850  75.6272550  60.3742750  45.4194100
  75.5901470  60.6385010  46.9096080  75.9229470  66.9153450  51.2288820
  75.0258000  67.1393420  51.4762220  75.9482340  67.0388390  50.2800220
  74.7500690  63.7866770  49.8046190  74.6108460  64.6589570  50.1733590
  73.8682050  63.4439580  49.6594130  73.0633970  62.3849180  39.9148460
  72.9431570  63.1111270  39.3029730  72.7534860  61.6152090  39.4376370
  70.7019340  65.5564320  45.7217100  70.7799760  65.6913090  44.7772820
  71.3161020  64.8480210  45.9145220  71.9466970  67.2564510  42.1323280
  71.5395050  67.3979100  41.2776880  72.8379980  66.9724670  41.9294490
  70.7578860  66.5978490  48.2611560  70.9209900  66.1283850  47.4430930
  71.2231310  66.0902050  48.9260400  75.5297630  55.7284250  43.2972130
  75.0865780  56.5093790  42.9656650  76.0882620  56.0514140  44.0043070
  79.8167440  58.5952770  48.9007450  79.3546810  58.8035790  49.7127390
  79.4145550  57.7812120  48.5978120  78.6456450  55.3494950  38.1777960
  78.0210630  55.3454820  38.9031270  78.5586570  54.4825910  37.7813930
  77.5673530  56.2731580  45.1561730  77.8645860  57.1794410  45.0753750
  78.1159090  55.7850360  44.5421300  75.3211850  60.8517820  41.0253380
  75.0952770  60.6354990  41.9300000  74.5404380  61.2846280  40.6799350
  77.7611060  61.7503400  51.6913650  77.6654660  60.8098130  51.5414050
  78.6043040  61.9718470  51.2961720  81.1574480  59.4944730  41.6547310
  81.5504050  59.8116930  40.8416000  81.5191330  58.6156610  41.7691830
  72.8921600  58.1617070  49.8447430  72.4984990  59.0092280  50.0520210
  72.2040000  57.5243440  50.0356070  79.4666650  58.2452040  52.9144170
  78.7764970  58.0524240  53.5490260  80.2098950  58.5286680  53.4468470
  70.1938650  56.0845530  43.8777510  69.9051700  56.6548390  44.5902490
  70.9384410  55.6049980  44.2408740  70.3808880  60.0265650  35.0880230
  70.2983550  60.9696410  35.2295220  70.0291940  59.8840560  34.2092580
  81.7429620  62.0850480  45.7498090  81.0110740  62.5937290  46.0988190
  81.3453960  61.2680460  45.4486870  78.1807010  58.7604680  44.1550580
  78.1843070  58.3194630  43.3055120  79.0758130  59.0822010  44.2622400
  74.0309390  58.6431170  43.1144790  73.6909440  59.1206400  43.8711840
  73.2686710  58.1896290  42.7545890  78.2427160  59.7616760  37.1457340
  78.3639980  59.7203240  38.0943160  77.8575670  60.6240910  36.9904070
  77.2548660  62.0717900  36.5440640  76.6865560  61.6236150  35.9176550
  77.9637660  62.4310680  36.0105790  72.3317840  65.9729920  50.4207370
  71.9472630  65.3323590  51.0190330  72.6430030  66.6766040  50.9902100
  78.4814980  62.8206460  45.9015990  78.8485110  62.3465030  46.6477330
  78.2920040  63.6948030  46.2424330  71.3455470  57.5650150  42.0309460
  71.0602390  57.2005820  42.8688080  71.2834330  56.8330610  41.4172600
  76.2714350  61.8615100  48.2200200  75.9671420  62.7407080  48.4450560
  77.2260810  61.9214890  48.2557640  74.7996140  66.0676090  38.8167050
  74.0258400  65.5273710  38.6565770  75.5290770  65.5482700  38.4784810
  81.0194060  56.4579410  38.7522830  80.2058670  55.9592580  38.6768140
  80.8256010  57.2977660  38.3359180  80.9402920  65.1350510  50.4962440
  80.8740230  64.2146180  50.2420030  80.3108060  65.2325950  51.2107080
  74.8433540  65.7356470  42.4545860  75.3612210  64.9324730  42.4002750
  74.3917560  65.6735610  43.2962690  79.7303040  67.0022750  37.7273160
  80.0718740  67.7464980  37.2316480  78.9015750  67.3153870  38.0897990
  72.3278080  62.7017840  49.3671560  71.9693020  63.3671690  49.9544900
  72.0332640  61.8701390  49.7384180  75.5291200  63.1602080  52.2511110
  75.2291340  63.3059260  51.3538930  76.3002440  62.6007370  52.1584500
  80.8719650  67.9571080  50.2466240  80.8864190  67.0252040  50.0285150
  80.1644750  68.0430840  50.8856010  78.6993730  67.0836280  40.4989080
  79.3864860  67.6305490  40.8796670  77.9126150  67.6277010  40.5338690
  70.8386130  62.7009100  35.9906160  71.7080980  62.9833900  36.2742080
  70.3476450  63.5144970  35.8754970  78.0020940  64.0882310  40.1114440
  78.4583720  64.8987560  40.3374630  77.6509150  63.7705450  40.9432930
  73.9032720  54.4319960  40.5836960  73.7747350  54.4237860  41.5321880
  73.0794740  54.7703050  40.2327970  70.9026650  56.1911080  50.0443660
  70.1885170  56.3908000  50.6496270  71.3221690  55.4150650  50.4158460
  72.8232640  64.5182570  38.1188220  72.2160590  65.2581470  38.1283520
  73.2981990  64.6081930  37.2926420  77.7311490  59.9176280  40.0190550
  77.0227640  60.3862620  40.4604160  78.0155970  59.2598290  40.6535740
  79.3567420  61.3372980  48.0183080  79.8552670  61.8118800  48.6834930
  79.4990370  60.4136500  48.2253110  75.9346510  58.2261360  37.3941260
  76.7837040  58.6631510  37.3281450  75.5677780  58.5381620  38.2213320
  74.8337930  64.4793720  35.8676790  75.6001200  64.3675080  36.4302220
  74.9112620  63.7831690  35.2153560  73.5284690  61.9118790  36.5509680
  73.6088280  60.9646300  36.6627080  74.4204440  62.2425670  36.6570340
  71.0555490  63.7333710  51.7865850  71.5594510  63.1540990  52.3582080
  70.3162910  64.0173940  52.3242220  77.9579110  66.4547900  35.3412140
  77.8529750  65.8400250  36.0673520  77.7903330  65.9313790  34.5575150
  78.1093430  65.1404700  51.3201370  77.3439100  65.7089700  51.2356040
  78.2909390  64.8480910  50.4269600  81.1981840  65.5167930  35.9454130
  80.6491940  65.9637230  36.5896870  81.8201100  65.0117180  36.4691800
  73.0878570  61.8763300  52.6815920  73.1283910  61.5777170  53.5901150
  73.9424070  62.2770910  52.5223440  76.8656960  64.4758850  37.8419430
  77.2873380  64.3098720  38.6850820  76.9907800  63.6659080  37.3474570
  75.0284380  60.4555400  50.6490410  74.4980840  59.9646350  50.0213750
  75.6972450  60.8839600  50.1148340  79.3784600  63.4996460  35.0896530
  79.8990260  62.7845480  34.7237680  80.0253000  64.1382330  35.3897040
  75.5156680  57.4217770  50.7287700  75.4213550  56.8038520  50.0038570
  74.9354070  58.1484060  50.5017610  78.2818120  55.9791010  47.7615090
  77.8335420  56.0015270  46.9160640  77.6483320  55.5810030  48.3585390
  78.6877670  64.8745340  48.3827530  79.1065780  65.7178070  48.2103770
  77.7686300  65.0117380  48.1534310  81.0241570  62.6061520  49.7665370
  81.1437780  62.0102660  50.5060210  81.8835570  62.6431210  49.3466670
  75.7615860  60.5492080  34.7877590  75.5604920  59.6859440  35.1490930
  75.5907910  60.4625440  33.8499190  77.7910340  59.1482870  51.0241190
  78.3810030  58.8398720  51.7119010  76.9730580  58.6762620  51.1801090
  74.5598660  57.6492700  34.7755470  74.8624560  57.6560130  33.8674620
  75.2993250  57.2990560  35.2723130  77.7783590  56.5927320  35.7611670
  77.4305590  55.9151310  35.1814120  77.9796360  56.1316830  36.5755060
  73.5828790  66.9535120  35.6085270  74.0203660  67.4964790  36.2642850
  74.0676520  66.1282070  35.6181610  75.3936510  68.0733160  40.7207500
  75.0932050  67.9498130  41.6211410  75.2874000  67.2141750  40.3123230
  71.1189230  63.1214970  42.1576040  70.4638070  62.8526610  41.5135740
  71.9567180  63.0119450  41.7078020  72.1565160  63.5067540  46.6979380
  72.5238200  63.4194940  47.5775400  71.5875980  62.7434090  46.5986240
  71.7081160  60.4176630  50.6037800  70.8137210  60.3843390  50.9431510
  72.2478710  60.6163420  51.3689050  70.3327310  60.3313900  38.1001370
  69.4291390  60.5944100  37.9253030  70.8167930  60.6025070  37.3201330
  72.8754520  59.3879440  36.0095750  73.5846220  58.9662660  35.5243030
  72.1594460  59.4554670  35.3779100  72.5228680  55.4418770  35.0498400
  73.2456810  55.9827710  35.3679620  72.7953200  55.1682190  34.1739940
  72.2120870  54.6924960  44.9521020  72.8597060  54.1422340  44.5116180
  72.6322710  54.9468110  45.7736830  71.9652870  54.8480630  47.6946340
  71.6167690  55.3044450  48.4604520  71.6340570  53.9537760  47.7768770
  79.4777690  56.0392510  51.2165760  79.4166580  56.6314340  51.9661170
  80.4178070  55.9318470  51.0716020  72.6373510  54.3756830  50.9697110
  73.1856500  54.1944880  50.2063220  72.7028820  53.5850940  51.5053420
  73.0417500  68.3320860  47.9305350  72.3151560  67.7126150  47.8631300
  73.1026650  68.7261470  47.0603430  80.6035110  55.1764550  46.1220250
  79.8206900  55.6510050  46.4017010  80.3098040  54.2719380  46.0133430
  71.9475520  55.4812030  38.6433970  72.7054880  55.5940910  38.0698000
  71.4852690  56.3181230  38.5977400  78.4889330  57.5951300  41.6336280
  77.6763840  57.2208190  41.2932160  78.9930970  56.8396380  41.9357470
  74.3200670  56.0076080  37.1835940  74.8493430  55.2205880  37.0543890
  74.9528990  56.6867270  37.4171470  76.5138510  55.7451220  40.2381330
  75.8841250  55.0438530  40.4051460  75.9743650  56.5055350  40.0214490
  76.6394070  55.0235200  52.6733820  76.3578340  55.5268800  51.9094640
  77.0213770  54.2256950  52.3075950  80.2785720  64.2360270  25.4958300
  79.5027820  63.7560710  25.7856870  80.9298650  63.5565920  25.3214460
  74.2951550  64.5480080  26.3734060  73.4636430  64.2928790  26.7730570
  74.9032530  64.6190850  27.1091980  72.7043500  59.5081970  20.1576450
  71.8160200  59.8497940  20.0556330  72.9884690  59.3082290  19.2657280
  70.6676510  62.1087620  26.0416150  71.2392620  61.3409820  26.0419790
  70.6678050  62.4076380  25.1322760  79.7194710  66.9117460  25.5028460
  79.6502990  65.9707400  25.3417590  80.4814570  67.0018870  26.0751030
  71.9101380  57.5171980  27.8285080  71.7304220  56.6197730  28.1087840
  71.5081460  58.0643850  28.5032030  80.7499880  59.7187840  25.7297390
  81.1264700  58.8459720  25.6171060  80.6519390  60.0546540  24.8387830
  74.8804890  58.0913470  21.1914830  74.9871640  58.9917200  21.4983590
  73.9697250  58.0431440  20.9009480  72.5288050  60.0132480  26.4367420
  73.2098160  60.2770850  27.0554820  72.2136100  59.1733350  26.7705430
  76.7212620  61.0599840  25.5240010  77.2290840  61.5580810  26.1645030
  77.2525860  60.2835040  25.3479370  75.0048720  55.6998400  29.7903430
  75.0067160  56.2170790  28.9849330  74.1753030  55.2228580  29.7673360
  81.3919810  65.8117710  21.2893330  80.7737080  66.2767160  20.7256050
  81.9043060  66.5045190  21.7062840  76.2551570  65.3393580  27.9676930
  75.9220950  65.9662500  28.6098000  76.4318250  65.8655460  27.1878600
  74.6864050  57.4108360  27.7973880  75.0280860  58.2550410  27.5027750
  73.7479860  57.5592100  27.9139220  75.4670670  67.3074380  29.7826110
  76.0844670  67.9825460  29.5010560  74.6063790  67.7162360  29.6913610
  70.7603010  66.4974240  18.6632960  70.3830990  66.9861340  17.9317860
  71.0176080  67.1699520  19.2939490  78.3691940  54.8990630  24.1218470
  78.6766920  54.3437520  23.4053970  77.4392640  55.0335090  23.9391460
  80.7572700  62.9639460  20.8578590  79.8301980  62.8976840  21.0867060
  80.9097520  63.9019590  20.7433830  80.7441780  59.2356460  17.8545750
  79.8045450  59.3970420  17.9398210  81.0625040  59.9542140  17.3081740
  76.3629340  63.4904200  23.6398320  75.9586340  62.7781450  23.1444220
  76.4492460  63.1457440  24.5286360  76.8311040  67.1771760  25.8037530
  76.5339330  66.5717230  25.1245310  77.7810860  67.2149070  25.6926890
  75.0757960  60.2647410  27.4197360  75.6272550  60.3742750  26.6450610
  75.5901470  60.6385010  28.1352590  75.9229470  66.9153450  32.4545330
  75.0258000  67.1393420  32.7018730  75.9482340  67.0388390  31.5056730
  74.7500690  63.7866770  31.0302700  74.6108460  64.6589570  31.3990100
  73.8682050  63.4439580  30.8850640  73.0633970  62.3849180  21.1404970
  72.9431570  63.1111270  20.5286240  72.7534860  61.6152090  20.6632880
  70.7019340  65.5564320  26.9473610  70.7799760  65.6913090  26.0029330
  71.3161020  64.8480210  27.1401730  71.9466970  67.2564510  23.3579790
  71.5395050  67.3979100  22.5033390  72.8379980  66.9724670  23.1551000
  70.7578860  66.5978490  29.4868070  70.9209900  66.1283850  28.6687440
  71.2231310  66.0902050  30.1516910  75.5297630  55.7284250  24.5228640
  75.0865780  56.5093790  24.1913160  76.0882620  56.0514140  25.2299580
  79.8167440  58.5952770  30.1263960  79.3546810  58.8035790  30.9383900
  79.4145550  57.7812120  29.8234630  78.6456450  55.3494950  19.4034470
  78.0210630  55.3454820  20.1287780  78.5586570  54.4825910  19.0070440
  77.5673530  56.2731580  26.3818240  77.8645860  57.1794410  26.3010260
  78.1159090  55.7850360  25.7677810  75.3211850  60.8517820  22.2509890
  75.0952770  60.6354990  23.1556510  74.5404380  61.2846280  21.9055860
  77.7611060  61.7503400  32.9170160  77.6654660  60.8098130  32.7670560
  78.6043040  61.9718470  32.5218230  81.1574480  59.4944730  22.8803820
  81.5504050  59.8116930  22.0672510  81.5191330  58.6156610  22.9948340
  72.8921600  58.1617070  31.0703940  72.4984990  59.0092280  31.2776720
  72.2040000  57.5243440  31.2612580  79.4666650  58.2452040  34.1400680
  78.7764970  58.0524240  34.7746770  80.2098950  58.5286680  34.6724980
  70.1938650  56.0845530  25.1034020  69.9051700  56.6548390  25.8159000
  70.9384410  55.6049980  25.4665250  70.3808880  60.0265650  16.3136740
  70.2983550  60.9696410  16.4551730  70.0291940  59.8840560  15.4349090
  81.7429620  62.0850480  26.9754600  81.0110740  62.5937290  27.3244700
  81.3453960  61.2680460  26.6743380  78.1807010  58.7604680  25.3807090
  78.1843070  58.3194630  24.5311630  79.0758130  59.0822010  25.4878910
  74.0309390  58.6431170  24.3401300  73.6909440  59.1206400  25.0968350
  73.2686710  58.1896290  23.9802400  78.2427160  59.7616760  18.3713850
  78.3639980  59.7203240  19.3199670  77.8575670  60.6240910  18.2160580
  77.2548660  62.0717900  17.7697150  76.6865560  61.6236150  17.1433060
  77.9637660  62.4310680  17.2362300  72.3317840  65.9729920  31.6463880
  71.9472630  65.3323590  32.2446840  72.6430030  66.6766040  32.2158610
  78.4814980  62.8206460  27.1272500  78.8485110  62.3465030  27.8733840
  78.2920040  63.6948030  27.4680840  71.3455470  57.5650150  23.2565970
  71.0602390  57.2005820  24.0944590  71.2834330  56.8330610  22.6429110
  76.2714350  61.8615100  29.4456710  75.9671420  62.7407080  29.6707070
  77.2260810  61.9214890  29.4814150  74.7996140  66.0676090  20.0423560
  74.0258400  65.5273710  19.8822280  75.5290770  65.5482700  19.7041320
  81.0194060  56.4579410  19.9779340  80.2058670  55.9592580  19.9024650
  80.8256010  57.2977660  19.5615690  80.9402920  65.1350510  31.7218950
  80.8740230  64.2146180  31.4676540  80.3108060  65.2325950  32.4363590
  74.8433540  65.7356470  23.6802370  75.3612210  64.9324730  23.6259260
  74.3917560  65.6735610  24.5219200  79.7303040  67.0022750  18.9529670
  80.0718740  67.7464980  18.4572990  78.9015750  67.3153870  19.3154500
  72.3278080  62.7017840  30.5928070  71.9693020  63.3671690  31.1801410
  72.0332640  61.8701390  30.9640690  75.5291200  63.1602080  33.4767620
  75.2291340  63.3059260  32.5795440  76.3002440  62.6007370  33.3841010
  80.8719650  67.9571080  31.4722750  80.8864190  67.0252040  31.2541660
  80.1644750  68.0430840  32.1112520  78.6993730  67.0836280  21.7245590
  79.3864860  67.6305490  22.1053180  77.9126150  67.6277010  21.7595200
  70.8386130  62.7009100  17.2162670  71.7080980  62.9833900  17.4998590
  70.3476450  63.5144970  17.1011480  78.0020940  64.0882310  21.3370950
  78.4583720  64.8987560  21.5631140  77.6509150  63.7705450  22.1689440
  73.9032720  54.4319960  21.8093470  73.7747350  54.4237860  22.7578390
  73.0794740  54.7703050  21.4584480  70.9026650  56.1911080  31.2700170
  70.1885170  56.3908000  31.8752780  71.3221690  55.4150650  31.6414970
  72.8232640  64.5182570  19.3444730  72.2160590  65.2581470  19.3540030
  73.2981990  64.6081930  18.5182930  77.7311490  59.9176280  21.2447060
  77.0227640  60.3862620  21.6860670  78.0155970  59.2598290  21.8792250
  79.3567420  61.3372980  29.2439590  79.8552670  61.8118800  29.9091440
  79.4990370  60.4136500  29.4509620  75.9346510  58.2261360  18.6197770
  76.7837040  58.6631510  18.5537960  75.5677780  58.5381620  19.4469830
  74.8337930  64.4793720  17.0933300  75.6001200  64.3675080  17.6558730
  74.9112620  63.7831690  16.4410070  73.5284690  61.9118790  17.7766190
  73.6088280  60.9646300  17.8883590  74.4204440  62.2425670  17.8826850
  71.0555490  63.7333710  33.0122360  71.5594510  63.1540990  33.5838590
  70.3162910  64.0173940  33.5498730  77.9579110  66.4547900  16.5668650
  77.8529750  65.8400250  17.2930030  77.7903330  65.9313790  15.7831660
  78.1093430  65.1404700  32.5457880  77.3439100  65.7089700  32.4612550
  78.2909390  64.8480910  31.6526110  81.1981840  65.5167930  17.1710640
  80.6491940  65.9637230  17.8153380  81.8201100  65.0117180  17.6948310
  73.0878570  61.8763300  33.9072430  73.1283910  61.5777170  34.8157660
  73.9424070  62.2770910  33.7479950  76.8656960  64.4758850  19.0675940
  77.2873380  64.3098720  19.9107330  76.9907800  63.6659080  18.5731080
  75.0284380  60.4555400  31.8746920  74.4980840  59.9646350  31.2470260
  75.6972450  60.8839600  31.3404850  79.3784600  63.4996460  16.3153040
  79.8990260  62.7845480  15.9494190  80.0253000  64.1382330  16.6153550
  75.5156680  57.4217770  31.9544210  75.4213550  56.8038520  31.2295080
  74.9354070  58.1484060  31.7274120  78.2818120  55.9791010  28.9871600
  77.8335420  56.0015270  28.1417150  77.6483320  55.5810030  29.5841900
  78.6877670  64.8745340  29.6084040  79.1065780  65.7178070  29.4360280
  77.7686300  65.0117380  29.3790820  81.0241570  62.6061520  30.9921880
  81.1437780  62.0102660  31.7316720  81.8835570  62.6431210  30.5723180
  75.7615860  60.5492080  16.0134100  75.5604920  59.6859440  16.3747440
  75.5907910  60.4625440  15.0755700  77.7910340  59.1482870  32.2497700
  78.3810030  58.8398720  32.9375520  76.9730580  58.6762620  32.4057600
  74.5598660  57.6492700  16.0011980  74.8624560  57.6560130  15.0931130
  75.2993250  57.2990560  16.4979640  77.7783590  56.5927320  16.9868180
  77.4305590  55.9151310  16.4070630  77.9796360  56.1316830  17.8011570
  73.5828790  66.9535120  16.8341780  74.0203660  67.4964790  17.4899360
  74.0676520  66.1282070  16.8438120  75.3936510  68.0733160  21.9464010
  75.0932050  67.9498130  22.8467920  75.2874000  67.2141750  21.5379740
  71.1189230  63.1214970  23.3832550  70.4638070  62.8526610  22.7392250
  71.9567180  63.0119450  22.9334530  72.1565160  63.5067540  27.9235890
  72.5238200  63.4194940  28.8031910  71.5875980  62.7434090  27.8242750
  71.7081160  60.4176630  31.8294310  70.8137210  60.3843390  32.1688020
  72.2478710  60.6163420  32.5945560  70.3327310  60.3313900  19.3257880
  69.4291390  60.5944100  19.1509540  70.8167930  60.6025070  18.5457840
  72.8754520  59.3879440  17.2352260  73.5846220  58.9662660  16.7499540
  72.1594460  59.4554670  16.6035610  72.5228680  55.4418770  16.2754910
  73.2456810  55.9827710  16.5936130  72.7953200  55.1682190  15.3996450
  72.2120870  54.6924960  26.1777530  72.8597060  54.1422340  25.7372690
  72.6322710  54.9468110  26.9993340  71.9652870  54.8480630  28.9202850
  71.6167690  55.3044450  29.6861030  71.6340570  53.9537760  29.0025280
  79.4777690  56.0392510  32.4422270  79.4166580  56.6314340  33.1917680
  80.4178070  55.9318470  32.2972530  72.6373510  54.3756830  32.1953620
  73.1856500  54.1944880  31.4319730  72.7028820  53.5850940  32.7309930
  73.0417500  68.3320860  29.1561860  72.3151560  67.7126150  29.0887810
  73.1026650  68.7261470  28.2859940  80.6035110  55.1764550  27.3476760
  79.8206900  55.6510050  27.6273520  80.3098040  54.2719380  27.2389940
  71.9475520  55.4812030  19.8690480  72.7054880  55.5940910  19.2954510
  71.4852690  56.3181230  19.8233910  78.4889330  57.5951300  22.8592790
  77.6763840  57.2208190  22.5188670  78.9930970  56.8396380  23.1613980
  74.3200670  56.0076080  18.4092450  74.8493430  55.2205880  18.2800400
  74.9528990  56.6867270  18.6427980  76.5138510  55.7451220  21.4637840
  75.8841250  55.0438530  21.6307970  75.9743650  56.5055350  21.2471000
  76.6394070  55.0235200  33.8990330  76.3578340  55.5268800  33.1351150
  77.0213770  54.2256950  33.5332460  80.2785720  64.2360270   6.7214810
  79.5027820  63.7560710   7.0113380  80.9298650  63.5565920   6.5470970
  74.2951550  64.5480080   7.5990570  73.4636430  64.2928790   7.9987080
  74.9032530  64.6190850   8.3348490  70.6676510  62.1087620   7.2672660
  71.2392620  61.3409820   7.2676300  70.6678050  62.4076380   6.3579270
  79.7194710  66.9117460   6.7284970  79.6502990  65.9707400   6.5674100
  80.4814570  67.0018870   7.3007540  71.9101380  57.5171980   9.0541590
  71.7304220  56.6197730   9.3344350  71.5081460  58.0643850   9.7288540
  80.7499880  59.7187840   6.9553900  81.1264700  58.8459720   6.8427570
  80.6519390  60.0546540   6.0644340  74.8804890  58.0913470   2.4171340
  74.9871640  58.9917200   2.7240100  73.9697250  58.0431440   2.1265990
  72.5288050  60.0132480   7.6623930  73.2098160  60.2770850   8.2811330
  72.2136100  59.1733350   7.9961940  76.7212620  61.0599840   6.7496520
  77.2290840  61.5580810   7.3901540  77.2525860  60.2835040   6.5735880
  75.0048720  55.6998400  11.0159940  75.0067160  56.2170790  10.2105840
  74.1753030  55.2228580  10.9929870  81.3919810  65.8117710   2.5149840
  80.7737080  66.2767160   1.9512560  81.9043060  66.5045190   2.9319350
  76.2551570  65.3393580   9.1933440  75.9220950  65.9662500   9.8354510
  76.4318250  65.8655460   8.4135110  74.6864050  57.4108360   9.0230390
  75.0280860  58.2550410   8.7284260  73.7479860  57.5592100   9.1395730
  75.4670670  67.3074380  11.0082620  76.0844670  67.9825460  10.7267070
  74.6063790  67.7162360  10.9170120  78.3691940  54.8990630   5.3474980
  78.6766920  54.3437520   4.6310480  77.4392640  55.0335090   5.1647970
  80.7572700  62.9639460   2.0835100  79.8301980  62.8976840   2.3123570
  80.9097520  63.9019590   1.9690340  76.3629340  63.4904200   4.8654830
  75.9586340  62.7781450   4.3700730  76.4492460  63.1457440   5.7542870
  76.8311040  67.1771760   7.0294040  76.5339330  66.5717230   6.3501820
  77.7810860  67.2149070   6.9183400  75.0757960  60.2647410   8.6453870
  75.6272550  60.3742750   7.8707120  75.5901470  60.6385010   9.3609100
  75.9229470  66.9153450  13.6801840  75.0258000  67.1393420  13.9275240
  75.9482340  67.0388390  12.7313240  74.7500690  63.7866770  12.2559210
  74.6108460  64.6589570  12.6246610  73.8682050  63.4439580  12.1107150
  73.0633970  62.3849180   2.3661480  72.9431570  63.1111270   1.7542750
  72.7534860  61.6152090   1.8889390  70.7019340  65.5564320   8.1730120
  70.7799760  65.6913090   7.2285840  71.3161020  64.8480210   8.3658240
  71.9466970  67.2564510   4.5836300  71.5395050  67.3979100   3.7289900
  72.8379980  66.9724670   4.3807510  70.7578860  66.5978490  10.7124580
  70.9209900  66.1283850   9.8943950  71.2231310  66.0902050  11.3773420
  75.5297630  55.7284250   5.7485150  75.0865780  56.5093790   5.4169670
  76.0882620  56.0514140   6.4556090  79.8167440  58.5952770  11.3520470
  79.3546810  58.8035790  12.1640410  79.4145550  57.7812120  11.0491140
  77.5673530  56.2731580   7.6074750  77.8645860  57.1794410   7.5266770
  78.1159090  55.7850360   6.9934320  75.3211850  60.8517820   3.4766400
  75.0952770  60.6354990   4.3813020  74.5404380  61.2846280   3.1312370
  77.7611060  61.7503400  14.1426670  77.6654660  60.8098130  13.9927070
  78.6043040  61.9718470  13.7474740  81.1574480  59.4944730   4.1060330
  81.5504050  59.8116930   3.2929020  81.5191330  58.6156610   4.2204850
  72.8921600  58.1617070  12.2960450  72.4984990  59.0092280  12.5033230
  72.2040000  57.5243440  12.4869090  79.4666650  58.2452040  15.3657190
  78.7764970  58.0524240  16.0003280  80.2098950  58.5286680  15.8981490
  70.1938650  56.0845530   6.3290530  69.9051700  56.6548390   7.0415510
  70.9384410  55.6049980   6.6921760  81.7429620  62.0850480   8.2011110
  81.0110740  62.5937290   8.5501210  81.3453960  61.2680460   7.8999890
  78.1807010  58.7604680   6.6063600  78.1843070  58.3194630   5.7568140
  79.0758130  59.0822010   6.7135420  74.0309390  58.6431170   5.5657810
  73.6909440  59.1206400   6.3224860  73.2686710  58.1896290   5.2058910
  72.3317840  65.9729920  12.8720390  71.9472630  65.3323590  13.4703350
  72.6430030  66.6766040  13.4415120  78.4814980  62.8206460   8.3529010
  78.8485110  62.3465030   9.0990350  78.2920040  63.6948030   8.6937350
  71.3455470  57.5650150   4.4822480  71.0602390  57.2005820   5.3201100
  71.2834330  56.8330610   3.8685620  76.2714350  61.8615100  10.6713220
  75.9671420  62.7407080  10.8963580  77.2260810  61.9214890  10.7070660
  80.9402920  65.1350510  12.9475460  80.8740230  64.2146180  12.6933050
  80.3108060  65.2325950  13.6620100  74.8433540  65.7356470   4.9058880
  75.3612210  64.9324730   4.8515770  74.3917560  65.6735610   5.7475710
  72.3278080  62.7017840  11.8184580  71.9693020  63.3671690  12.4057920
  72.0332640  61.8701390  12.1897200  75.5291200  63.1602080  14.7024130
  75.2291340  63.3059260  13.8051950  76.3002440  62.6007370  14.6097520
  80.8719650  67.9571080  12.6979260  80.8864190  67.0252040  12.4798170
  80.1644750  68.0430840  13.3369030  78.6993730  67.0836280   2.9502100
  79.3864860  67.6305490   3.3309690  77.9126150  67.6277010   2.9851710
  78.0020940  64.0882310   2.5627460  78.4583720  64.8987560   2.7887650
  77.6509150  63.7705450   3.3945950  73.9032720  54.4319960   3.0349980
  73.7747350  54.4237860   3.9834900  73.0794740  54.7703050   2.6840990
  70.9026650  56.1911080  12.4956680  70.1885170  56.3908000  13.1009290
  71.3221690  55.4150650  12.8671480  77.7311490  59.9176280   2.4703570
  77.0227640  60.3862620   2.9117180  78.0155970  59.2598290   3.1048760
  79.3567420  61.3372980  10.4696100  79.8552670  61.8118800  11.1347950
  79.4990370  60.4136500  10.6766130  71.0555490  63.7333710  14.2378870
  71.5594510  63.1540990  14.8095100  70.3162910  64.0173940  14.7755240
  78.1093430  65.1404700  13.7714390  77.3439100  65.7089700  13.6869060
  78.2909390  64.8480910  12.8782620  73.0878570  61.8763300  15.1328940
  73.1283910  61.5777170  16.0414170  73.9424070  62.2770910  14.9736460
  75.0284380  60.4555400  13.1003430  74.4980840  59.9646350  12.4726770
  75.6972450  60.8839600  12.5661360  75.5156680  57.4217770  13.1800720
  75.4213550  56.8038520  12.4551590  74.9354070  58.1484060  12.9530630
  78.2818120  55.9791010  10.2128110  77.8335420  56.0015270   9.3673660
  77.6483320  55.5810030  10.8098410  78.6877670  64.8745340  10.8340550
  79.1065780  65.7178070  10.6616790  77.7686300  65.0117380  10.6047330
  81.0241570  62.6061520  12.2178390  81.1437780  62.0102660  12.9573230
  81.8835570  62.6431210  11.7979690  77.7910340  59.1482870  13.4754210
  78.3810030  58.8398720  14.1632030  76.9730580  58.6762620  13.6314110
  75.3936510  68.0733160   3.1720520  75.0932050  67.9498130   4.0724430
  75.2874000  67.2141750   2.7636250  71.1189230  63.1214970   4.6089060
  70.4638070  62.8526610   3.9648760  71.9567180  63.0119450   4.1591040
  72.1565160  63.5067540   9.1492400  72.5238200  63.4194940  10.0288420
  71.5875980  62.7434090   9.0499260  71.7081160  60.4176630  13.0550820
  70.8137210  60.3843390  13.3944530  72.2478710  60.6163420  13.8202070
  72.2120870  54.6924960   7.4034040  72.8597060  54.1422340   6.9629200
  72.6322710  54.9468110   8.2249850  71.9652870  54.8480630  10.1459360
  71.6167690  55.3044450  10.9117540  71.6340570  53.9537760  10.2281790
  79.4777690  56.0392510  13.6678780  79.4166580  56.6314340  14.4174190
  80.4178070  55.9318470  13.5229040  72.6373510  54.3756830  13.4210130
  73.1856500  54.1944880  12.6576240  72.7028820  53.5850940  13.9566440
  73.0417500  68.3320860  10.3818370  72.3151560  67.7126150  10.3144320
  73.1026650  68.7261470   9.5116450  80.6035110  55.1764550   8.5733270
  79.8206900  55.6510050   8.8530030  80.3098040  54.2719380   8.4646450
  78.4889330  57.5951300   4.0849300  77.6763840  57.2208190   3.7445180
  78.9930970  56.8396380   4.3870490  76.5138510  55.7451220   2.6894350
  75.8841250  55.0438530   2.8564480  75.9743650  56.5055350   2.4727510
  76.6394070  55.0235200  15.1246840  76.3578340  55.5268800  14.3607660
  77.0213770  54.2256950  14.7588970  80.2785720  45.4616780  63.0445280
  79.5027820  44.9817220  63.3343850  80.9298650  44.7822430  62.8701440
  74.2951550  45.7736590  63.9221040  73.4636430  45.5185300  64.3217550
  74.9032530  45.8447360  64.6578960  74.2752810  49.8076680  64.1179060
  74.5780850  48.9174420  63.9389280  75.0196400  50.3646900  63.8901310
  72.7043500  40.7338480  57.7063430  71.8160200  41.0754450  57.6043310
  72.9884690  40.5338800  56.8144260  70.6676510  43.3344130  63.5903130
  71.2392620  42.5666330  63.5906770  70.6678050  43.6332890  62.6809740
  80.5256460  52.1534980  61.4448400  79.9067900  52.6092480  60.8742840
  81.3808240  52.3086440  61.0438100  79.7194710  48.1373970  63.0515440
  79.6502990  47.1963910  62.8904570  80.4814570  48.2275380  63.6238010
  71.9101380  38.7428490  65.3772060  71.7304220  37.8454240  65.6574820
  71.5081460  39.2900360  66.0519010  80.7499880  40.9444350  63.2784370
  81.1264700  40.0716230  63.1658040  80.6519390  41.2803050  62.3874810
  74.8804890  39.3169980  58.7401810  74.9871640  40.2173710  59.0470570
  73.9697250  39.2687950  58.4496460  72.5288050  41.2388990  63.9854400
  73.2098160  41.5027360  64.6041800  72.2136100  40.3989860  64.3192410
  76.7212620  42.2856350  63.0726990  77.2290840  42.7837320  63.7132010
  77.2525860  41.5091550  62.8966350  75.0048720  36.9254910  67.3390410
  75.0067160  37.4427300  66.5336310  74.1753030  36.4485090  67.3160340
  81.3919810  47.0374220  58.8380310  80.7737080  47.5023670  58.2743030
  81.9043060  47.7301700  59.2549820  76.2551570  46.5650090  65.5163910
  75.9220950  47.1919010  66.1584980  76.4318250  47.0911970  64.7365580
  74.6864050  38.6364870  65.3460860  75.0280860  39.4806920  65.0514730
  73.7479860  38.7848610  65.4626200  75.4670670  48.5330890  67.3313090
  76.0844670  49.2081970  67.0497540  74.6063790  48.9418870  67.2400590
  70.7603010  47.7230750  56.2119940  70.3830990  48.2117850  55.4804840
  71.0176080  48.3956030  56.8426470  78.3691940  36.1247140  61.6705450
  78.6766920  35.5694030  60.9540950  77.4392640  36.2591600  61.4878440
  80.7572700  44.1895970  58.4065570  79.8301980  44.1233350  58.6354040
  80.9097520  45.1276100  58.2920810  80.7441780  40.4612970  55.4032730
  79.8045450  40.6226930  55.4885190  81.0625040  41.1798650  54.8568720
  76.3629340  44.7160710  61.1885300  75.9586340  44.0037960  60.6931200
  76.4492460  44.3713950  62.0773340  76.8311040  48.4028270  63.3524510
  76.5339330  47.7973740  62.6732290  77.7810860  48.4405580  63.2413870
  75.0757960  41.4903920  64.9684340  75.6272550  41.5999260  64.1937590
  75.5901470  41.8641520  65.6839570  81.0730070  49.9299150  59.8854810
  81.5125980  50.6723480  59.4710200  81.0116960  50.1725720  60.8093770
  73.0633970  43.6105690  58.6891950  72.9431570  44.3367780  58.0773220
  72.7534860  42.8408600  58.2119860  70.7019340  46.7820830  64.4960590
  70.7799760  46.9169600  63.5516310  71.3161020  46.0736720  64.6888710
  71.9466970  48.4821020  60.9066770  71.5395050  48.6235610  60.0520370
  72.8379980  48.1981180  60.7037980  76.2188630  52.6966800  59.0189440
  76.0431110  51.7802340  58.8057240  75.3644370  53.0554090  59.2587240
  70.7578860  47.8235000  67.0355050  70.9209900  47.3540360  66.2174420
  71.2231310  47.3158560  67.7003890  75.5297630  36.9540760  62.0715620
  75.0865780  37.7350300  61.7400140  76.0882620  37.2770650  62.7786560
  78.6456450  36.5751460  56.9521450  78.0210630  36.5711330  57.6774760
  78.5586570  35.7082420  56.5557420  77.5673530  37.4988090  63.9305220
  77.8645860  38.4050920  63.8497240  78.1159090  37.0106870  63.3164790
  75.3211850  42.0774330  59.7996870  75.0952770  41.8611500  60.7043490
  74.5404380  42.5102790  59.4542840  81.1574480  40.7201240  60.4290800
  81.5504050  41.0373440  59.6159490  81.5191330  39.8413120  60.5435320
  70.1938650  37.3102040  62.6521000  69.9051700  37.8804900  63.3645980
  70.9384410  36.8306490  63.0152230  70.3808880  41.2522160  53.8623720
  70.2983550  42.1952920  54.0038710  70.0291940  41.1097070  52.9836070
  81.7429620  43.3106990  64.5241580  81.0110740  43.8193800  64.8731680
  81.3453960  42.4936970  64.2230360  78.1807010  39.9861190  62.9294070
  78.1843070  39.5451140  62.0798610  79.0758130  40.3078520  63.0365890
  74.0309390  39.8687680  61.8888280  73.6909440  40.3462910  62.6455330
  73.2686710  39.4152800  61.5289380  78.2427160  40.9873270  55.9200830
  78.3639980  40.9459750  56.8686650  77.8575670  41.8497420  55.7647560
  77.2548660  43.2974410  55.3184130  76.6865560  42.8492660  54.6920040
  77.9637660  43.6567190  54.7849280  78.4814980  44.0462970  64.6759480
  78.8485110  43.5721540  65.4220820  78.2920040  44.9204540  65.0167820
  71.3455470  38.7906660  60.8052950  71.0602390  38.4262330  61.6431570
  71.2834330  38.0587120  60.1916090  76.2714350  43.0871610  66.9943690
  75.9671420  43.9663590  67.2194050  77.2260810  43.1471400  67.0301130
  74.7996140  47.2932600  57.5910540  74.0258400  46.7530220  57.4309260
  75.5290770  46.7739210  57.2528300  81.0194060  37.6835920  57.5266320
  80.2058670  37.1849090  57.4511630  80.8256010  38.5234170  57.1102670
  74.8433540  46.9612980  61.2289350  75.3612210  46.1581240  61.1746240
  74.3917560  46.8992120  62.0706180  79.7303040  48.2279260  56.5016650
  80.0718740  48.9721490  56.0059970  78.9015750  48.5410380  56.8641480
  78.6993730  48.3092790  59.2732570  79.3864860  48.8562000  59.6540160
  77.9126150  48.8533520  59.3082180  70.8386130  43.9265610  54.7649650
  71.7080980  44.2090410  55.0485570  70.3476450  44.7401480  54.6498460
  78.0020940  45.3138820  58.8857930  78.4583720  46.1244070  59.1118120
  77.6509150  44.9961960  59.7176420  80.3053550  50.8245160  66.1150230
  80.9495770  51.0304540  66.7923650  80.6682990  50.0633560  65.6621080
  73.9032720  35.6576470  59.3580450  73.7747350  35.6494370  60.3065370
  73.0794740  35.9959560  59.0071460  71.2057380  53.1392990  55.3311280
  71.5655020  53.7382330  54.6768550  71.0649720  53.6852880  56.1046310
  77.2226000  50.5224190  56.1484950  77.2136100  51.2553880  55.5329460
  76.3024360  50.2755770  56.2411910  72.8232640  45.7439080  56.8931710
  72.2160590  46.4837980  56.9027010  73.2981990  45.8338440  56.0669910
  80.2085600  50.5852430  54.8110140  80.3097580  50.3816420  53.8812120
  79.3087340  50.3310710  55.0157920  77.7311490  41.1432790  58.7934040
  77.0227640  41.6119130  59.2347650  78.0155970  40.4854800  59.4279230
  79.3567420  42.5629490  66.7926570  79.8552670  43.0375310  67.4578420
  79.4990370  41.6393010  66.9996600  78.8503710  53.1038750  59.5057810
  79.1045210  53.0660140  58.5837180  77.9016190  52.9772080  59.4986060
  75.9346510  39.4517870  56.1684750  76.7837040  39.8888020  56.1024940
  75.5677780  39.7638130  56.9956810  74.8337930  45.7050230  54.6420280
  75.6001200  45.5931590  55.2045710  74.9112620  45.0088200  53.9897050
  73.5284690  43.1375300  55.3253170  73.6088280  42.1902810  55.4370570
  74.4204440  43.4682180  55.4313830  74.3299400  53.2870690  62.4287710
  75.0661880  52.7386150  62.6996280  74.7140320  54.1526700  62.2893700
  71.2144880  49.3544260  58.3029220  70.2884660  49.5965400  58.2934630
  71.6801310  50.1818520  58.1813970  77.4401710  52.4601000  54.2513280
  78.2330320  52.7489830  53.7995070  76.9206060  52.0293170  53.5725760
  77.9579110  47.6804410  54.1155630  77.8529750  47.0656760  54.8417010
  77.7903330  47.1570300  53.3318640  81.1981840  46.7424440  54.7197620
  80.6491940  47.1893740  55.3640360  81.8201100  46.2373690  55.2435290
  76.8656960  45.7015360  56.6162920  77.2873380  45.5355230  57.4594310
  76.9907800  44.8915590  56.1218060  79.3784600  44.7252970  53.8640020
  79.8990260  44.0101990  53.4981170  80.0253000  45.3638840  54.1640530
  78.2818120  37.2047520  66.5358580  77.8335420  37.2271780  65.6904130
  77.6483320  36.8066540  67.1328880  78.6877670  46.1001850  67.1571020
  79.1065780  46.9434580  66.9847260  77.7686300  46.2373890  66.9277800
  75.7615860  41.7748590  53.5621080  75.5604920  40.9115950  53.9234420
  75.5907910  41.6881950  52.6242680  74.5598660  38.8749210  53.5498960
  74.8624560  38.8816640  52.6418110  75.2993250  38.5247070  54.0466620
  77.7783590  37.8183830  54.5355160  77.4305590  37.1407820  53.9557610
  77.9796360  37.3573340  55.3498550  79.9432630  52.8064580  56.1541760
  80.8383420  53.1449550  56.1760520  79.9750260  52.0843990  55.5266040
  73.5828790  48.1791630  54.3828760  74.0203660  48.7221300  55.0386340
  74.0676520  47.3538580  54.3925100  70.7974590  50.9680660  61.8349020
  71.1277600  50.1001720  61.6027660  71.2265590  51.1739180  62.6653980
  75.3936510  49.2989670  59.4950990  75.0932050  49.1754640  60.3954900
  75.2874000  48.4398260  59.0866720  71.2864800  51.8351250  64.5730650
  70.8495790  52.0152050  65.4054800  71.8542480  52.5925870  64.4312370
  71.1189230  44.3471480  60.9319530  70.4638070  44.0783120  60.2879230
  71.9567180  44.2375960  60.4821510  72.1565160  44.7324050  65.4722870
  72.5238200  44.6451450  66.3518890  71.5875980  43.9690600  65.3729730
  70.3327310  41.5570410  56.8744860  69.4291390  41.8200610  56.6996520
  70.8167930  41.8281580  56.0944820  72.8754520  40.6135950  54.7839240
  73.5846220  40.1919170  54.2986520  72.1594460  40.6811180  54.1522590
  72.2120870  35.9181470  63.7264510  72.8597060  35.3678850  63.2859670
  72.6322710  36.1724620  64.5480320  71.9652870  36.0737140  66.4689830
  71.6167690  36.5300960  67.2348010  71.6340570  35.1794270  66.5512260
  77.2723270  50.8016330  66.2352740  77.0314630  51.0690890  65.3483260
  78.2125910  50.9722060  66.2903600  73.0417500  49.5577370  66.7048840
  72.3151560  48.9382660  66.6374790  73.1026650  49.9517980  65.8346920
  76.6462600  51.7722370  63.4898250  77.1627620  51.1609730  62.9646510
  77.2959980  52.2751150  63.9809260  79.3858100  52.6630860  64.3167230
  79.6735910  52.4085160  63.4400240  79.8981320  52.1108220  64.9072800
  80.6035110  36.4021060  64.8963740  79.8206900  36.8766560  65.1760500
  80.3098040  35.4975890  64.7876920  71.3247500  52.8751760  59.9145600
  71.1569540  52.2422440  60.6127490  70.4582010  53.0811160  59.5639790
  71.9475520  36.7068540  57.4177460  72.7054880  36.8197420  56.8441490
  71.4852690  37.5437740  57.3720890  78.4889330  38.8207810  60.4079770
  77.6763840  38.4464700  60.0675650  78.9930970  38.0652890  60.7100960
  72.9310200  51.5684990  57.3595740  72.4057820  51.9493020  56.6557700
  72.8554780  52.1935760  58.0805450  74.3200670  37.2332590  55.9579430
  74.8493430  36.4462390  55.8287380  74.9528990  37.9123780  56.1914960
  76.5138510  36.9707730  59.0124820  75.8841250  36.2695040  59.1794950
  75.9743650  37.7311860  58.7957980  75.5303170  53.5167370  56.2344990
  76.2621990  53.2326650  55.6868880  75.7896840  53.2780650  57.1244370
  74.6917960  49.6332100  56.2391320  74.0626840  50.1017200  56.7877150
  74.8065790  48.7881320  56.6737510  80.2785720  45.4616780  44.2701790
  79.5027820  44.9817220  44.5600360  80.9298650  44.7822430  44.0957950
  74.2951550  45.7736590  45.1477550  73.4636430  45.5185300  45.5474060
  74.9032530  45.8447360  45.8835470  74.2752810  49.8076680  45.3435570
  74.5780850  48.9174420  45.1645790  75.0196400  50.3646900  45.1157820
  72.7043500  40.7338480  38.9319940  71.8160200  41.0754450  38.8299820
  72.9884690  40.5338800  38.0400770  70.6676510  43.3344130  44.8159640
  71.2392620  42.5666330  44.8163280  70.6678050  43.6332890  43.9066250
  80.5256460  52.1534980  42.6704910  79.9067900  52.6092480  42.0999350
  81.3808240  52.3086440  42.2694610  79.7194710  48.1373970  44.2771950
  79.6502990  47.1963910  44.1161080  80.4814570  48.2275380  44.8494520
  71.9101380  38.7428490  46.6028570  71.7304220  37.8454240  46.8831330
  71.5081460  39.2900360  47.2775520  80.7499880  40.9444350  44.5040880
  81.1264700  40.0716230  44.3914550  80.6519390  41.2803050  43.6131320
  74.8804890  39.3169980  39.9658320  74.9871640  40.2173710  40.2727080
  73.9697250  39.2687950  39.6752970  72.5288050  41.2388990  45.2110910
  73.2098160  41.5027360  45.8298310  72.2136100  40.3989860  45.5448920
  76.7212620  42.2856350  44.2983500  77.2290840  42.7837320  44.9388520
  77.2525860  41.5091550  44.1222860  75.0048720  36.9254910  48.5646920
  75.0067160  37.4427300  47.7592820  74.1753030  36.4485090  48.5416850
  81.3919810  47.0374220  40.0636820  80.7737080  47.5023670  39.4999540
  81.9043060  47.7301700  40.4806330  76.2551570  46.5650090  46.7420420
  75.9220950  47.1919010  47.3841490  76.4318250  47.0911970  45.9622090
  74.6864050  38.6364870  46.5717370  75.0280860  39.4806920  46.2771240
  73.7479860  38.7848610  46.6882710  75.4670670  48.5330890  48.5569600
  76.0844670  49.2081970  48.2754050  74.6063790  48.9418870  48.4657100
  70.7603010  47.7230750  37.4376450  70.3830990  48.2117850  36.7061350
  71.0176080  48.3956030  38.0682980  78.3691940  36.1247140  42.8961960
  78.6766920  35.5694030  42.1797460  77.4392640  36.2591600  42.7134950
  80.7572700  44.1895970  39.6322080  79.8301980  44.1233350  39.8610550
  80.9097520  45.1276100  39.5177320  80.7441780  40.4612970  36.6289240
  79.8045450  40.6226930  36.7141700  81.0625040  41.1798650  36.0825230
  76.3629340  44.7160710  42.4141810  75.9586340  44.0037960  41.9187710
  76.4492460  44.3713950  43.3029850  76.8311040  48.4028270  44.5781020
  76.5339330  47.7973740  43.8988800  77.7810860  48.4405580  44.4670380
  75.0757960  41.4903920  46.1940850  75.6272550  41.5999260  45.4194100
  75.5901470  41.8641520  46.9096080  75.9229470  48.1409960  51.2288820
  75.0258000  48.3649930  51.4762220  75.9482340  48.2644900  50.2800220
  74.7500690  45.0123280  49.8046190  74.6108460  45.8846080  50.1733590
  73.8682050  44.6696090  49.6594130  81.0730070  49.9299150  41.1111320
  81.5125980  50.6723480  40.6966710  81.0116960  50.1725720  42.0350280
  76.5481040  50.9544980  52.0131340  76.5196470  51.3587930  51.1459770
  76.3846010  50.0255340  51.8502940  73.0633970  43.6105690  39.9148460
  72.9431570  44.3367780  39.3029730  72.7534860  42.8408600  39.4376370
  70.7019340  46.7820830  45.7217100  70.7799760  46.9169600  44.7772820
  71.3161020  46.0736720  45.9145220  71.9466970  48.4821020  42.1323280
  71.5395050  48.6235610  41.2776880  72.8379980  48.1981180  41.9294490
  76.2188630  52.6966800  40.2445950  76.0431110  51.7802340  40.0313750
  75.3644370  53.0554090  40.4843750  70.7578860  47.8235000  48.2611560
  70.9209900  47.3540360  47.4430930  71.2231310  47.3158560  48.9260400
  75.5297630  36.9540760  43.2972130  75.0865780  37.7350300  42.9656650
  76.0882620  37.2770650  44.0043070  79.8167440  39.8209280  48.9007450
  79.3546810  40.0292300  49.7127390  79.4145550  39.0068630  48.5978120
  78.6456450  36.5751460  38.1777960  78.0210630  36.5711330  38.9031270
  78.5586570  35.7082420  37.7813930  77.5673530  37.4988090  45.1561730
  77.8645860  38.4050920  45.0753750  78.1159090  37.0106870  44.5421300
  75.3211850  42.0774330  41.0253380  75.0952770  41.8611500  41.9300000
  74.5404380  42.5102790  40.6799350  77.7611060  42.9759910  51.6913650
  77.6654660  42.0354640  51.5414050  78.6043040  43.1974980  51.2961720
  81.1574480  40.7201240  41.6547310  81.5504050  41.0373440  40.8416000
  81.5191330  39.8413120  41.7691830  72.8921600  39.3873580  49.8447430
  72.4984990  40.2348790  50.0520210  72.2040000  38.7499950  50.0356070
  79.4666650  39.4708550  52.9144170  78.7764970  39.2780750  53.5490260
  80.2098950  39.7543190  53.4468470  70.1938650  37.3102040  43.8777510
  69.9051700  37.8804900  44.5902490  70.9384410  36.8306490  44.2408740
  70.3808880  41.2522160  35.0880230  70.2983550  42.1952920  35.2295220
  70.0291940  41.1097070  34.2092580  81.7429620  43.3106990  45.7498090
  81.0110740  43.8193800  46.0988190  81.3453960  42.4936970  45.4486870
  78.1807010  39.9861190  44.1550580  78.1843070  39.5451140  43.3055120
  79.0758130  40.3078520  44.2622400  74.0309390  39.8687680  43.1144790
  73.6909440  40.3462910  43.8711840  73.2686710  39.4152800  42.7545890
  78.2427160  40.9873270  37.1457340  78.3639980  40.9459750  38.0943160
  77.8575670  41.8497420  36.9904070  77.2548660  43.2974410  36.5440640
  76.6865560  42.8492660  35.9176550  77.9637660  43.6567190  36.0105790
  72.3317840  47.1986430  50.4207370  71.9472630  46.5580100  51.0190330
  72.6430030  47.9022550  50.9902100  78.4814980  44.0462970  45.9015990
  78.8485110  43.5721540  46.6477330  78.2920040  44.9204540  46.2424330
  71.3455470  38.7906660  42.0309460  71.0602390  38.4262330  42.8688080
  71.2834330  38.0587120  41.4172600  76.2714350  43.0871610  48.2200200
  75.9671420  43.9663590  48.4450560  77.2260810  43.1471400  48.2557640
  74.7996140  47.2932600  38.8167050  74.0258400  46.7530220  38.6565770
  75.5290770  46.7739210  38.4784810  81.0194060  37.6835920  38.7522830
  80.2058670  37.1849090  38.6768140  80.8256010  38.5234170  38.3359180
  80.9402920  46.3607020  50.4962440  80.8740230  45.4402690  50.2420030
  80.3108060  46.4582460  51.2107080  74.8433540  46.9612980  42.4545860
  75.3612210  46.1581240  42.4002750  74.3917560  46.8992120  43.2962690
  79.7303040  48.2279260  37.7273160  80.0718740  48.9721490  37.2316480
  78.9015750  48.5410380  38.0897990  72.3278080  43.9274350  49.3671560
  71.9693020  44.5928200  49.9544900  72.0332640  43.0957900  49.7384180
  75.5291200  44.3858590  52.2511110  75.2291340  44.5315770  51.3538930
  76.3002440  43.8263880  52.1584500  80.8719650  49.1827590  50.2466240
  80.8864190  48.2508550  50.0285150  80.1644750  49.2687350  50.8856010
  78.6993730  48.3092790  40.4989080  79.3864860  48.8562000  40.8796670
  77.9126150  48.8533520  40.5338690  70.8386130  43.9265610  35.9906160
  71.7080980  44.2090410  36.2742080  70.3476450  44.7401480  35.8754970
  78.0020940  45.3138820  40.1114440  78.4583720  46.1244070  40.3374630
  77.6509150  44.9961960  40.9432930  80.3053550  50.8245160  47.3406740
  80.9495770  51.0304540  48.0180160  80.6682990  50.0633560  46.8877590
  73.9032720  35.6576470  40.5836960  73.7747350  35.6494370  41.5321880
  73.0794740  35.9959560  40.2327970  71.2057380  53.1392990  36.5567790
  71.5655020  53.7382330  35.9025060  71.0649720  53.6852880  37.3302820
  71.1899240  51.4047850  51.0310190  71.2990360  50.4642590  50.8905580
  70.5379800  51.6702600  50.3823920  79.1811830  49.6763740  52.4308310
  78.8608700  48.9572980  52.9754000  78.5070190  50.3518810  52.5044370
  77.2226000  50.5224190  37.3741460  77.2136100  51.2553880  36.7585970
  76.3024360  50.2755770  37.4668420  72.8232640  45.7439080  38.1188220
  72.2160590  46.4837980  38.1283520  73.2981990  45.8338440  37.2926420
  80.2085600  50.5852430  36.0366650  80.3097580  50.3816420  35.1068630
  79.3087340  50.3310710  36.2414430  77.7311490  41.1432790  40.0190550
  77.0227640  41.6119130  40.4604160  78.0155970  40.4854800  40.6535740
  79.3567420  42.5629490  48.0183080  79.8552670  43.0375310  48.6834930
  79.4990370  41.6393010  48.2253110  78.8503710  53.1038750  40.7314320
  79.1045210  53.0660140  39.8093690  77.9016190  52.9772080  40.7242570
  75.9346510  39.4517870  37.3941260  76.7837040  39.8888020  37.3281450
  75.5677780  39.7638130  38.2213320  74.8337930  45.7050230  35.8676790
  75.6001200  45.5931590  36.4302220  74.9112620  45.0088200  35.2153560
  73.5284690  43.1375300  36.5509680  73.6088280  42.1902810  36.6627080
  74.4204440  43.4682180  36.6570340  74.3299400  53.2870690  43.6544220
  75.0661880  52.7386150  43.9252790  74.7140320  54.1526700  43.5150210
  71.2144880  49.3544260  39.5285730  70.2884660  49.5965400  39.5191140
  71.6801310  50.1818520  39.4070480  73.3357680  52.4716760  52.8429800
  74.1370410  52.7928810  53.2565200  72.8209500  52.1112340  53.5649710
  77.4401710  52.4601000  35.4769790  78.2330320  52.7489830  35.0251580
  76.9206060  52.0293170  34.7982270  71.0555490  44.9590220  51.7865850
  71.5594510  44.3797500  52.3582080  70.3162910  45.2430450  52.3242220
  77.9579110  47.6804410  35.3412140  77.8529750  47.0656760  36.0673520
  77.7903330  47.1570300  34.5575150  78.1093430  46.3661210  51.3201370
  77.3439100  46.9346210  51.2356040  78.2909390  46.0737420  50.4269600
  81.1981840  46.7424440  35.9454130  80.6491940  47.1893740  36.5896870
  81.8201100  46.2373690  36.4691800  73.0878570  43.1019810  52.6815920
  73.1283910  42.8033680  53.5901150  73.9424070  43.5027420  52.5223440
  76.8656960  45.7015360  37.8419430  77.2873380  45.5355230  38.6850820
  76.9907800  44.8915590  37.3474570  75.0284380  41.6811910  50.6490410
  74.4980840  41.1902860  50.0213750  75.6972450  42.1096110  50.1148340
  79.3784600  44.7252970  35.0896530  79.8990260  44.0101990  34.7237680
  80.0253000  45.3638840  35.3897040  75.5156680  38.6474280  50.7287700
  75.4213550  38.0295030  50.0038570  74.9354070  39.3740570  50.5017610
  78.2818120  37.2047520  47.7615090  77.8335420  37.2271780  46.9160640
  77.6483320  36.8066540  48.3585390  78.6877670  46.1001850  48.3827530
  79.1065780  46.9434580  48.2103770  77.7686300  46.2373890  48.1534310
  81.0241570  43.8318030  49.7665370  81.1437780  43.2359170  50.5060210
  81.8835570  43.8687720  49.3466670  75.7615860  41.7748590  34.7877590
  75.5604920  40.9115950  35.1490930  75.5907910  41.6881950  33.8499190
  76.5385090  52.4054860  49.4985260  76.0006180  53.1300920  49.1793960
  76.7919050  51.9285200  48.7082600  77.7910340  40.3739380  51.0241190
  78.3810030  40.0655230  51.7119010  76.9730580  39.9019130  51.1801090
  74.5598660  38.8749210  34.7755470  74.8624560  38.8816640  33.8674620
  75.2993250  38.5247070  35.2723130  79.3947300  53.6406070  49.7571910
  79.3206000  54.5441210  50.0644280  78.4926140  53.3217970  49.7293980
  77.7783590  37.8183830  35.7611670  77.4305590  37.1407820  35.1814120
  77.9796360  37.3573340  36.5755060  79.9432630  52.8064580  37.3798270
  80.8383420  53.1449550  37.4017030  79.9750260  52.0843990  36.7522550
  73.5828790  48.1791630  35.6085270  74.0203660  48.7221300  36.2642850
  74.0676520  47.3538580  35.6181610  70.7974590  50.9680660  43.0605530
  71.1277600  50.1001720  42.8284170  71.2265590  51.1739180  43.8910490
  75.3936510  49.2989670  40.7207500  75.0932050  49.1754640  41.6211410
  75.2874000  48.4398260  40.3123230  71.2864800  51.8351250  45.7987160
  70.8495790  52.0152050  46.6311310  71.8542480  52.5925870  45.6568880
  71.1189230  44.3471480  42.1576040  70.4638070  44.0783120  41.5135740
  71.9567180  44.2375960  41.7078020  72.1565160  44.7324050  46.6979380
  72.5238200  44.6451450  47.5775400  71.5875980  43.9690600  46.5986240
  71.7081160  41.6433140  50.6037800  70.8137210  41.6099900  50.9431510
  72.2478710  41.8419930  51.3689050  70.3327310  41.5570410  38.1001370
  69.4291390  41.8200610  37.9253030  70.8167930  41.8281580  37.3201330
  72.8754520  40.6135950  36.0095750  73.5846220  40.1919170  35.5243030
  72.1594460  40.6811180  35.3779100  72.5228680  36.6675280  35.0498400
  73.2456810  37.2084220  35.3679620  72.7953200  36.3938700  34.1739940
  72.2120870  35.9181470  44.9521020  72.8597060  35.3678850  44.5116180
  72.6322710  36.1724620  45.7736830  73.5717240  49.2456740  51.8599530
  73.5286870  48.8749650  52.7413990  73.7028250  50.1834310  52.0001350
  77.2723270  50.8016330  47.4609250  77.0314630  51.0690890  46.5739770
  78.2125910  50.9722060  47.5160110  79.4777690  37.2649020  51.2165760
  79.4166580  37.8570850  51.9661170  80.4178070  37.1574980  51.0716020
  73.4105270  52.1918990  48.9797310  72.8165590  52.0603690  49.7187350
  73.4029110  51.3557130  48.5139410  73.0417500  49.5577370  47.9305350
  72.3151560  48.9382660  47.8631300  73.1026650  49.9517980  47.0603430
  76.6462600  51.7722370  44.7154760  77.1627620  51.1609730  44.1903020
  77.2959980  52.2751150  45.2065770  79.3858100  52.6630860  45.5423740
  79.6735910  52.4085160  44.6656750  79.8981320  52.1108220  46.1329310
  80.6035110  36.4021060  46.1220250  79.8206900  36.8766560  46.4017010
  80.3098040  35.4975890  46.0133430  71.3247500  52.8751760  41.1402110
  71.1569540  52.2422440  41.8384000  70.4582010  53.0811160  40.7896300
  71.9475520  36.7068540  38.6433970  72.7054880  36.8197420  38.0698000
  71.4852690  37.5437740  38.5977400  78.4889330  38.8207810  41.6336280
  77.6763840  38.4464700  41.2932160  78.9930970  38.0652890  41.9357470
  72.9310200  51.5684990  38.5852250  72.4057820  51.9493020  37.8814210
  72.8554780  52.1935760  39.3061960  74.3200670  37.2332590  37.1835940
  74.8493430  36.4462390  37.0543890  74.9528990  37.9123780  37.4171470
  76.5138510  36.9707730  40.2381330  75.8841250  36.2695040  40.4051460
  75.9743650  37.7311860  40.0214490  79.4530460  53.5846960  52.9091940
  80.3797770  53.3491230  52.9527900  79.4380890  54.4118960  52.4277970
  76.6394070  36.2491710  52.6733820  76.3578340  36.7525310  51.9094640
  77.0213770  35.4513460  52.3075950  75.5303170  53.5167370  37.4601500
  76.2621990  53.2326650  36.9125390  75.7896840  53.2780650  38.3500880
  74.6917960  49.6332100  37.4647830  74.0626840  50.1017200  38.0133660
  74.8065790  48.7881320  37.8994020  80.2785720  45.4616780  25.4958300
  79.5027820  44.9817220  25.7856870  80.9298650  44.7822430  25.3214460
  74.2951550  45.7736590  26.3734060  73.4636430  45.5185300  26.7730570
  74.9032530  45.8447360  27.1091980  74.2752810  49.8076680  26.5692080
  74.5780850  48.9174420  26.3902300  75.0196400  50.3646900  26.3414330
  72.7043500  40.7338480  20.1576450  71.8160200  41.0754450  20.0556330
  72.9884690  40.5338800  19.2657280  70.6676510  43.3344130  26.0416150
  71.2392620  42.5666330  26.0419790  70.6678050  43.6332890  25.1322760
  80.5256460  52.1534980  23.8961420  79.9067900  52.6092480  23.3255860
  81.3808240  52.3086440  23.4951120  79.7194710  48.1373970  25.5028460
  79.6502990  47.1963910  25.3417590  80.4814570  48.2275380  26.0751030
  71.9101380  38.7428490  27.8285080  71.7304220  37.8454240  28.1087840
  71.5081460  39.2900360  28.5032030  80.7499880  40.9444350  25.7297390
  81.1264700  40.0716230  25.6171060  80.6519390  41.2803050  24.8387830
  74.8804890  39.3169980  21.1914830  74.9871640  40.2173710  21.4983590
  73.9697250  39.2687950  20.9009480  72.5288050  41.2388990  26.4367420
  73.2098160  41.5027360  27.0554820  72.2136100  40.3989860  26.7705430
  76.7212620  42.2856350  25.5240010  77.2290840  42.7837320  26.1645030
  77.2525860  41.5091550  25.3479370  75.0048720  36.9254910  29.7903430
  75.0067160  37.4427300  28.9849330  74.1753030  36.4485090  29.7673360
  81.3919810  47.0374220  21.2893330  80.7737080  47.5023670  20.7256050
  81.9043060  47.7301700  21.7062840  76.2551570  46.5650090  27.9676930
  75.9220950  47.1919010  28.6098000  76.4318250  47.0911970  27.1878600
  74.6864050  38.6364870  27.7973880  75.0280860  39.4806920  27.5027750
  73.7479860  38.7848610  27.9139220  75.4670670  48.5330890  29.7826110
  76.0844670  49.2081970  29.5010560  74.6063790  48.9418870  29.6913610
  70.7603010  47.7230750  18.6632960  70.3830990  48.2117850  17.9317860
  71.0176080  48.3956030  19.2939490  78.3691940  36.1247140  24.1218470
  78.6766920  35.5694030  23.4053970  77.4392640  36.2591600  23.9391460
  80.7572700  44.1895970  20.8578590  79.8301980  44.1233350  21.0867060
  80.9097520  45.1276100  20.7433830  80.7441780  40.4612970  17.8545750
  79.8045450  40.6226930  17.9398210  81.0625040  41.1798650  17.3081740
  76.3629340  44.7160710  23.6398320  75.9586340  44.0037960  23.1444220
  76.4492460  44.3713950  24.5286360  76.8311040  48.4028270  25.8037530
  76.5339330  47.7973740  25.1245310  77.7810860  48.4405580  25.6926890
  75.0757960  41.4903920  27.4197360  75.6272550  41.5999260  26.6450610
  75.5901470  41.8641520  28.1352590  75.9229470  48.1409960  32.4545330
  75.0258000  48.3649930  32.7018730  75.9482340  48.2644900  31.5056730
  74.7500690  45.0123280  31.0302700  74.6108460  45.8846080  31.3990100
  73.8682050  44.6696090  30.8850640  81.0730070  49.9299150  22.3367830
  81.5125980  50.6723480  21.9223220  81.0116960  50.1725720  23.2606790
  76.5481040  50.9544980  33.2387850  76.5196470  51.3587930  32.3716280
  76.3846010  50.0255340  33.0759450  73.0633970  43.6105690  21.1404970
  72.9431570  44.3367780  20.5286240  72.7534860  42.8408600  20.6632880
  70.7019340  46.7820830  26.9473610  70.7799760  46.9169600  26.0029330
  71.3161020  46.0736720  27.1401730  71.9466970  48.4821020  23.3579790
  71.5395050  48.6235610  22.5033390  72.8379980  48.1981180  23.1551000
  76.2188630  52.6966800  21.4702460  76.0431110  51.7802340  21.2570260
  75.3644370  53.0554090  21.7100260  70.7578860  47.8235000  29.4868070
  70.9209900  47.3540360  28.6687440  71.2231310  47.3158560  30.1516910
  75.5297630  36.9540760  24.5228640  75.0865780  37.7350300  24.1913160
  76.0882620  37.2770650  25.2299580  79.8167440  39.8209280  30.1263960
  79.3546810  40.0292300  30.9383900  79.4145550  39.0068630  29.8234630
  78.6456450  36.5751460  19.4034470  78.0210630  36.5711330  20.1287780
  78.5586570  35.7082420  19.0070440  77.5673530  37.4988090  26.3818240
  77.8645860  38.4050920  26.3010260  78.1159090  37.0106870  25.7677810
  75.3211850  42.0774330  22.2509890  75.0952770  41.8611500  23.1556510
  74.5404380  42.5102790  21.9055860  77.7611060  42.9759910  32.9170160
  77.6654660  42.0354640  32.7670560  78.6043040  43.1974980  32.5218230
  81.1574480  40.7201240  22.8803820  81.5504050  41.0373440  22.0672510
  81.5191330  39.8413120  22.9948340  72.8921600  39.3873580  31.0703940
  72.4984990  40.2348790  31.2776720  72.2040000  38.7499950  31.2612580
  79.4666650  39.4708550  34.1400680  78.7764970  39.2780750  34.7746770
  80.2098950  39.7543190  34.6724980  70.1938650  37.3102040  25.1034020
  69.9051700  37.8804900  25.8159000  70.9384410  36.8306490  25.4665250
  70.3808880  41.2522160  16.3136740  70.2983550  42.1952920  16.4551730
  70.0291940  41.1097070  15.4349090  81.7429620  43.3106990  26.9754600
  81.0110740  43.8193800  27.3244700  81.3453960  42.4936970  26.6743380
  78.1807010  39.9861190  25.3807090  78.1843070  39.5451140  24.5311630
  79.0758130  40.3078520  25.4878910  74.0309390  39.8687680  24.3401300
  73.6909440  40.3462910  25.0968350  73.2686710  39.4152800  23.9802400
  78.2427160  40.9873270  18.3713850  78.3639980  40.9459750  19.3199670
  77.8575670  41.8497420  18.2160580  77.2548660  43.2974410  17.7697150
  76.6865560  42.8492660  17.1433060  77.9637660  43.6567190  17.2362300
  72.3317840  47.1986430  31.6463880  71.9472630  46.5580100  32.2446840
  72.6430030  47.9022550  32.2158610  78.4814980  44.0462970  27.1272500
  78.8485110  43.5721540  27.8733840  78.2920040  44.9204540  27.4680840
  71.3455470  38.7906660  23.2565970  71.0602390  38.4262330  24.0944590
  71.2834330  38.0587120  22.6429110  76.2714350  43.0871610  29.4456710
  75.9671420  43.9663590  29.6707070  77.2260810  43.1471400  29.4814150
  74.7996140  47.2932600  20.0423560  74.0258400  46.7530220  19.8822280
  75.5290770  46.7739210  19.7041320  81.0194060  37.6835920  19.9779340
  80.2058670  37.1849090  19.9024650  80.8256010  38.5234170  19.5615690
  80.9402920  46.3607020  31.7218950  80.8740230  45.4402690  31.4676540
  80.3108060  46.4582460  32.4363590  74.8433540  46.9612980  23.6802370
  75.3612210  46.1581240  23.6259260  74.3917560  46.8992120  24.5219200
  79.7303040  48.2279260  18.9529670  80.0718740  48.9721490  18.4572990
  78.9015750  48.5410380  19.3154500  72.3278080  43.9274350  30.5928070
  71.9693020  44.5928200  31.1801410  72.0332640  43.0957900  30.9640690
  75.5291200  44.3858590  33.4767620  75.2291340  44.5315770  32.5795440
  76.3002440  43.8263880  33.3841010  80.8719650  49.1827590  31.4722750
  80.8864190  48.2508550  31.2541660  80.1644750  49.2687350  32.1112520
  78.6993730  48.3092790  21.7245590  79.3864860  48.8562000  22.1053180
  77.9126150  48.8533520  21.7595200  70.8386130  43.9265610  17.2162670
  71.7080980  44.2090410  17.4998590  70.3476450  44.7401480  17.1011480
  78.0020940  45.3138820  21.3370950  78.4583720  46.1244070  21.5631140
  77.6509150  44.9961960  22.1689440  80.3053550  50.8245160  28.5663250
  80.9495770  51.0304540  29.2436670  80.6682990  50.0633560  28.1134100
  73.9032720  35.6576470  21.8093470  73.7747350  35.6494370  22.7578390
  73.0794740  35.9959560  21.4584480  71.2057380  53.1392990  17.7824300
  71.5655020  53.7382330  17.1281570  71.0649720  53.6852880  18.5559330
  70.9026650  37.4167590  31.2700170  70.1885170  37.6164510  31.8752780
  71.3221690  36.6407160  31.6414970  71.1899240  51.4047850  32.2566700
  71.2990360  50.4642590  32.1162090  70.5379800  51.6702600  31.6080430
  79.1811830  49.6763740  33.6564820  78.8608700  48.9572980  34.2010510
  78.5070190  50.3518810  33.7300880  77.2226000  50.5224190  18.5997970
  77.2136100  51.2553880  17.9842480  76.3024360  50.2755770  18.6924930
  72.8232640  45.7439080  19.3444730  72.2160590  46.4837980  19.3540030
  73.2981990  45.8338440  18.5182930  80.2085600  50.5852430  17.2623160
  80.3097580  50.3816420  16.3325140  79.3087340  50.3310710  17.4670940
  77.7311490  41.1432790  21.2447060  77.0227640  41.6119130  21.6860670
  78.0155970  40.4854800  21.8792250  79.3567420  42.5629490  29.2439590
  79.8552670  43.0375310  29.9091440  79.4990370  41.6393010  29.4509620
  78.8503710  53.1038750  21.9570830  79.1045210  53.0660140  21.0350200
  77.9016190  52.9772080  21.9499080  75.9346510  39.4517870  18.6197770
  76.7837040  39.8888020  18.5537960  75.5677780  39.7638130  19.4469830
  74.8337930  45.7050230  17.0933300  75.6001200  45.5931590  17.6558730
  74.9112620  45.0088200  16.4410070  73.5284690  43.1375300  17.7766190
  73.6088280  42.1902810  17.8883590  74.4204440  43.4682180  17.8826850
  74.3299400  53.2870690  24.8800730  75.0661880  52.7386150  25.1509300
  74.7140320  54.1526700  24.7406720  71.2144880  49.3544260  20.7542240
  70.2884660  49.5965400  20.7447650  71.6801310  50.1818520  20.6326990
  73.3357680  52.4716760  34.0686310  74.1370410  52.7928810  34.4821710
  72.8209500  52.1112340  34.7906220  77.4401710  52.4601000  16.7026300
  78.2330320  52.7489830  16.2508090  76.9206060  52.0293170  16.0238780
  71.0555490  44.9590220  33.0122360  71.5594510  44.3797500  33.5838590
  70.3162910  45.2430450  33.5498730  77.9579110  47.6804410  16.5668650
  77.8529750  47.0656760  17.2930030  77.7903330  47.1570300  15.7831660
  78.1093430  46.3661210  32.5457880  77.3439100  46.9346210  32.4612550
  78.2909390  46.0737420  31.6526110  81.1981840  46.7424440  17.1710640
  80.6491940  47.1893740  17.8153380  81.8201100  46.2373690  17.6948310
  73.0878570  43.1019810  33.9072430  73.1283910  42.8033680  34.8157660
  73.9424070  43.5027420  33.7479950  76.8656960  45.7015360  19.0675940
  77.2873380  45.5355230  19.9107330  76.9907800  44.8915590  18.5731080
  75.0284380  41.6811910  31.8746920  74.4980840  41.1902860  31.2470260
  75.6972450  42.1096110  31.3404850  79.3784600  44.7252970  16.3153040
  79.8990260  44.0101990  15.9494190  80.0253000  45.3638840  16.6153550
  75.5156680  38.6474280  31.9544210  75.4213550  38.0295030  31.2295080
  74.9354070  39.3740570  31.7274120  78.2818120  37.2047520  28.9871600
  77.8335420  37.2271780  28.1417150  77.6483320  36.8066540  29.5841900
  78.6877670  46.1001850  29.6084040  79.1065780  46.9434580  29.4360280
  77.7686300  46.2373890  29.3790820  81.0241570  43.8318030  30.9921880
  81.1437780  43.2359170  31.7316720  81.8835570  43.8687720  30.5723180
  75.7615860  41.7748590  16.0134100  75.5604920  40.9115950  16.3747440
  75.5907910  41.6881950  15.0755700  76.5385090  52.4054860  30.7241770
  76.0006180  53.1300920  30.4050470  76.7919050  51.9285200  29.9339110
  77.7910340  40.3739380  32.2497700  78.3810030  40.0655230  32.9375520
  76.9730580  39.9019130  32.4057600  74.5598660  38.8749210  16.0011980
  74.8624560  38.8816640  15.0931130  75.2993250  38.5247070  16.4979640
  79.3947300  53.6406070  30.9828420  79.3206000  54.5441210  31.2900790
  78.4926140  53.3217970  30.9550490  77.7783590  37.8183830  16.9868180
  77.4305590  37.1407820  16.4070630  77.9796360  37.3573340  17.8011570
  79.9432630  52.8064580  18.6054780  80.8383420  53.1449550  18.6273540
  79.9750260  52.0843990  17.9779060  73.5828790  48.1791630  16.8341780
  74.0203660  48.7221300  17.4899360  74.0676520  47.3538580  16.8438120
  70.7974590  50.9680660  24.2862040  71.1277600  50.1001720  24.0540680
  71.2265590  51.1739180  25.1167000  75.3936510  49.2989670  21.9464010
  75.0932050  49.1754640  22.8467920  75.2874000  48.4398260  21.5379740
  71.2864800  51.8351250  27.0243670  70.8495790  52.0152050  27.8567820
  71.8542480  52.5925870  26.8825390  71.1189230  44.3471480  23.3832550
  70.4638070  44.0783120  22.7392250  71.9567180  44.2375960  22.9334530
  72.1565160  44.7324050  27.9235890  72.5238200  44.6451450  28.8031910
  71.5875980  43.9690600  27.8242750  71.7081160  41.6433140  31.8294310
  70.8137210  41.6099900  32.1688020  72.2478710  41.8419930  32.5945560
  70.3327310  41.5570410  19.3257880  69.4291390  41.8200610  19.1509540
  70.8167930  41.8281580  18.5457840  72.8754520  40.6135950  17.2352260
  73.5846220  40.1919170  16.7499540  72.1594460  40.6811180  16.6035610
  72.5228680  36.6675280  16.2754910  73.2456810  37.2084220  16.5936130
  72.7953200  36.3938700  15.3996450  72.2120870  35.9181470  26.1777530
  72.8597060  35.3678850  25.7372690  72.6322710  36.1724620  26.9993340
  71.9652870  36.0737140  28.9202850  71.6167690  36.5300960  29.6861030
  71.6340570  35.1794270  29.0025280  73.5717240  49.2456740  33.0856040
  73.5286870  48.8749650  33.9670500  73.7028250  50.1834310  33.2257860
  77.2723270  50.8016330  28.6865760  77.0314630  51.0690890  27.7996280
  78.2125910  50.9722060  28.7416620  79.4777690  37.2649020  32.4422270
  79.4166580  37.8570850  33.1917680  80.4178070  37.1574980  32.2972530
  72.6373510  35.6013340  32.1953620  73.1856500  35.4201390  31.4319730
  72.7028820  34.8107450  32.7309930  73.4105270  52.1918990  30.2053820
  72.8165590  52.0603690  30.9443860  73.4029110  51.3557130  29.7395920
  73.0417500  49.5577370  29.1561860  72.3151560  48.9382660  29.0887810
  73.1026650  49.9517980  28.2859940  76.6462600  51.7722370  25.9411270
  77.1627620  51.1609730  25.4159530  77.2959980  52.2751150  26.4322280
  79.3858100  52.6630860  26.7680250  79.6735910  52.4085160  25.8913260
  79.8981320  52.1108220  27.3585820  80.6035110  36.4021060  27.3476760
  79.8206900  36.8766560  27.6273520  80.3098040  35.4975890  27.2389940
  71.3247500  52.8751760  22.3658620  71.1569540  52.2422440  23.0640510
  70.4582010  53.0811160  22.0152810  71.9475520  36.7068540  19.8690480
  72.7054880  36.8197420  19.2954510  71.4852690  37.5437740  19.8233910
  78.4889330  38.8207810  22.8592790  77.6763840  38.4464700  22.5188670
  78.9930970  38.0652890  23.1613980  72.9310200  51.5684990  19.8108760
  72.4057820  51.9493020  19.1070720  72.8554780  52.1935760  20.5318470
  74.3200670  37.2332590  18.4092450  74.8493430  36.4462390  18.2800400
  74.9528990  37.9123780  18.6427980  76.5138510  36.9707730  21.4637840
  75.8841250  36.2695040  21.6307970  75.9743650  37.7311860  21.2471000
  79.4530460  53.5846960  34.1348450  80.3797770  53.3491230  34.1784410
  79.4380890  54.4118960  33.6534480  76.6394070  36.2491710  33.8990330
  76.3578340  36.7525310  33.1351150  77.0213770  35.4513460  33.5332460
  75.5303170  53.5167370  18.6858010  76.2621990  53.2326650  18.1381900
  75.7896840  53.2780650  19.5757390  74.6917960  49.6332100  18.6904340
  74.0626840  50.1017200  19.2390170  74.8065790  48.7881320  19.1250530
  80.2785720  45.4616780   6.7214810  79.5027820  44.9817220   7.0113380
  80.9298650  44.7822430   6.5470970  74.2951550  45.7736590   7.5990570
  73.4636430  45.5185300   7.9987080  74.9032530  45.8447360   8.3348490
  74.2752810  49.8076680   7.7948590  74.5780850  48.9174420   7.6158810
  75.0196400  50.3646900   7.5670840  70.6676510  43.3344130   7.2672660
  71.2392620  42.5666330   7.2676300  70.6678050  43.6332890   6.3579270
  80.5256460  52.1534980   5.1217930  79.9067900  52.6092480   4.5512370
  81.3808240  52.3086440   4.7207630  79.7194710  48.1373970   6.7284970
  79.6502990  47.1963910   6.5674100  80.4814570  48.2275380   7.3007540
  71.9101380  38.7428490   9.0541590  71.7304220  37.8454240   9.3344350
  71.5081460  39.2900360   9.7288540  80.7499880  40.9444350   6.9553900
  81.1264700  40.0716230   6.8427570  80.6519390  41.2803050   6.0644340
  74.8804890  39.3169980   2.4171340  74.9871640  40.2173710   2.7240100
  73.9697250  39.2687950   2.1265990  72.5288050  41.2388990   7.6623930
  73.2098160  41.5027360   8.2811330  72.2136100  40.3989860   7.9961940
  76.7212620  42.2856350   6.7496520  77.2290840  42.7837320   7.3901540
  77.2525860  41.5091550   6.5735880  75.0048720  36.9254910  11.0159940
  75.0067160  37.4427300  10.2105840  74.1753030  36.4485090  10.9929870
  81.3919810  47.0374220   2.5149840  80.7737080  47.5023670   1.9512560
  81.9043060  47.7301700   2.9319350  76.2551570  46.5650090   9.1933440
  75.9220950  47.1919010   9.8354510  76.4318250  47.0911970   8.4135110
  74.6864050  38.6364870   9.0230390  75.0280860  39.4806920   8.7284260
  73.7479860  38.7848610   9.1395730  75.4670670  48.5330890  11.0082620
  76.0844670  49.2081970  10.7267070  74.6063790  48.9418870  10.9170120
  78.3691940  36.1247140   5.3474980  78.6766920  35.5694030   4.6310480
  77.4392640  36.2591600   5.1647970  80.7572700  44.1895970   2.0835100
  79.8301980  44.1233350   2.3123570  80.9097520  45.1276100   1.9690340
  76.3629340  44.7160710   4.8654830  75.9586340  44.0037960   4.3700730
  76.4492460  44.3713950   5.7542870  76.8311040  48.4028270   7.0294040
  76.5339330  47.7973740   6.3501820  77.7810860  48.4405580   6.9183400
  75.0757960  41.4903920   8.6453870  75.6272550  41.5999260   7.8707120
  75.5901470  41.8641520   9.3609100  75.9229470  48.1409960  13.6801840
  75.0258000  48.3649930  13.9275240  75.9482340  48.2644900  12.7313240
  74.7500690  45.0123280  12.2559210  74.6108460  45.8846080  12.6246610
  73.8682050  44.6696090  12.1107150  81.0730070  49.9299150   3.5624340
  81.5125980  50.6723480   3.1479730  81.0116960  50.1725720   4.4863300
  76.5481040  50.9544980  14.4644360  76.5196470  51.3587930  13.5972790
  76.3846010  50.0255340  14.3015960  73.0633970  43.6105690   2.3661480
  72.9431570  44.3367780   1.7542750  72.7534860  42.8408600   1.8889390
  70.7019340  46.7820830   8.1730120  70.7799760  46.9169600   7.2285840
  71.3161020  46.0736720   8.3658240  71.9466970  48.4821020   4.5836300
  71.5395050  48.6235610   3.7289900  72.8379980  48.1981180   4.3807510
  76.2188630  52.6966800   2.6958970  76.0431110  51.7802340   2.4826770
  75.3644370  53.0554090   2.9356770  70.7578860  47.8235000  10.7124580
  70.9209900  47.3540360   9.8943950  71.2231310  47.3158560  11.3773420
  75.5297630  36.9540760   5.7485150  75.0865780  37.7350300   5.4169670
  76.0882620  37.2770650   6.4556090  79.8167440  39.8209280  11.3520470
  79.3546810  40.0292300  12.1640410  79.4145550  39.0068630  11.0491140
  77.5673530  37.4988090   7.6074750  77.8645860  38.4050920   7.5266770
  78.1159090  37.0106870   6.9934320  75.3211850  42.0774330   3.4766400
  75.0952770  41.8611500   4.3813020  74.5404380  42.5102790   3.1312370
  77.7611060  42.9759910  14.1426670  77.6654660  42.0354640  13.9927070
  78.6043040  43.1974980  13.7474740  81.1574480  40.7201240   4.1060330
  81.5504050  41.0373440   3.2929020  81.5191330  39.8413120   4.2204850
  72.8921600  39.3873580  12.2960450  72.4984990  40.2348790  12.5033230
  72.2040000  38.7499950  12.4869090  79.4666650  39.4708550  15.3657190
  78.7764970  39.2780750  16.0003280  80.2098950  39.7543190  15.8981490
  70.1938650  37.3102040   6.3290530  69.9051700  37.8804900   7.0415510
  70.9384410  36.8306490   6.6921760  81.7429620  43.3106990   8.2011110
  81.0110740  43.8193800   8.5501210  81.3453960  42.4936970   7.8999890
  78.1807010  39.9861190   6.6063600  78.1843070  39.5451140   5.7568140
  79.0758130  40.3078520   6.7135420  74.0309390  39.8687680   5.5657810
  73.6909440  40.3462910   6.3224860  73.2686710  39.4152800   5.2058910
  72.3317840  47.1986430  12.8720390  71.9472630  46.5580100  13.4703350
  72.6430030  47.9022550  13.4415120  78.4814980  44.0462970   8.3529010
  78.8485110  43.5721540   9.0990350  78.2920040  44.9204540   8.6937350
  71.3455470  38.7906660   4.4822480  71.0602390  38.4262330   5.3201100
  71.2834330  38.0587120   3.8685620  76.2714350  43.0871610  10.6713220
  75.9671420  43.9663590  10.8963580  77.2260810  43.1471400  10.7070660
  80.9402920  46.3607020  12.9475460  80.8740230  45.4402690  12.6933050
  80.3108060  46.4582460  13.6620100  74.8433540  46.9612980   4.9058880
  75.3612210  46.1581240   4.8515770  74.3917560  46.8992120   5.7475710
  72.3278080  43.9274350  11.8184580  71.9693020  44.5928200  12.4057920
  72.0332640  43.0957900  12.1897200  75.5291200  44.3858590  14.7024130
  75.2291340  44.5315770  13.8051950  76.3002440  43.8263880  14.6097520
  80.8719650  49.1827590  12.6979260  80.8864190  48.2508550  12.4798170
  80.1644750  49.2687350  13.3369030  78.6993730  48.3092790   2.9502100
  79.3864860  48.8562000   3.3309690  77.9126150  48.8533520   2.9851710
  78.0020940  45.3138820   2.5627460  78.4583720  46.1244070   2.7887650
  77.6509150  44.9961960   3.3945950  80.3053550  50.8245160   9.7919760
  80.9495770  51.0304540  10.4693180  80.6682990  50.0633560   9.3390610
  73.9032720  35.6576470   3.0349980  73.7747350  35.6494370   3.9834900
  73.0794740  35.9959560   2.6840990  70.9026650  37.4167590  12.4956680
  70.1885170  37.6164510  13.1009290  71.3221690  36.6407160  12.8671480
  71.1899240  51.4047850  13.4823210  71.2990360  50.4642590  13.3418600
  70.5379800  51.6702600  12.8336940  79.1811830  49.6763740  14.8821330
  78.8608700  48.9572980  15.4267020  78.5070190  50.3518810  14.9557390
  77.7311490  41.1432790   2.4703570  77.0227640  41.6119130   2.9117180
  78.0155970  40.4854800   3.1048760  79.3567420  42.5629490  10.4696100
  79.8552670  43.0375310  11.1347950  79.4990370  41.6393010  10.6766130
  78.8503710  53.1038750   3.1827340  79.1045210  53.0660140   2.2606710
  77.9016190  52.9772080   3.1755590  74.3299400  53.2870690   6.1057240
  75.0661880  52.7386150   6.3765810  74.7140320  54.1526700   5.9663230
  71.2144880  49.3544260   1.9798750  70.2884660  49.5965400   1.9704160
  71.6801310  50.1818520   1.8583500  73.3357680  52.4716760  15.2942820
  74.1370410  52.7928810  15.7078220  72.8209500  52.1112340  16.0162730
  71.0555490  44.9590220  14.2378870  71.5594510  44.3797500  14.8095100
  70.3162910  45.2430450  14.7755240  78.1093430  46.3661210  13.7714390
  77.3439100  46.9346210  13.6869060  78.2909390  46.0737420  12.8782620
  73.0878570  43.1019810  15.1328940  73.1283910  42.8033680  16.0414170
  73.9424070  43.5027420  14.9736460  75.0284380  41.6811910  13.1003430
  74.4980840  41.1902860  12.4726770  75.6972450  42.1096110  12.5661360
  75.5156680  38.6474280  13.1800720  75.4213550  38.0295030  12.4551590
  74.9354070  39.3740570  12.9530630  78.2818120  37.2047520  10.2128110
  77.8335420  37.2271780   9.3673660  77.6483320  36.8066540  10.8098410
  78.6877670  46.1001850  10.8340550  79.1065780  46.9434580  10.6616790
  77.7686300  46.2373890  10.6047330  81.0241570  43.8318030  12.2178390
  81.1437780  43.2359170  12.9573230  81.8835570  43.8687720  11.7979690
  76.5385090  52.4054860  11.9498280  76.0006180  53.1300920  11.6306980
  76.7919050  51.9285200  11.1595620  77.7910340  40.3739380  13.4754210
  78.3810030  40.0655230  14.1632030  76.9730580  39.9019130  13.6314110
  79.3947300  53.6406070  12.2084930  79.3206000  54.5441210  12.5157300
  78.4926140  53.3217970  12.1807000  70.7974590  50.9680660   5.5118550
  71.1277600  50.1001720   5.2797190  71.2265590  51.1739180   6.3423510
  75.3936510  49.2989670   3.1720520  75.0932050  49.1754640   4.0724430
  75.2874000  48.4398260   2.7636250  71.2864800  51.8351250   8.2500180
  70.8495790  52.0152050   9.0824330  71.8542480  52.5925870   8.1081900
  71.1189230  44.3471480   4.6089060  70.4638070  44.0783120   3.9648760
  71.9567180  44.2375960   4.1591040  72.1565160  44.7324050   9.1492400
  72.5238200  44.6451450  10.0288420  71.5875980  43.9690600   9.0499260
  71.7081160  41.6433140  13.0550820  70.8137210  41.6099900  13.3944530
  72.2478710  41.8419930  13.8202070  72.2120870  35.9181470   7.4034040
  72.8597060  35.3678850   6.9629200  72.6322710  36.1724620   8.2249850
  71.9652870  36.0737140  10.1459360  71.6167690  36.5300960  10.9117540
  71.6340570  35.1794270  10.2281790  73.5717240  49.2456740  14.3112550
  73.5286870  48.8749650  15.1927010  73.7028250  50.1834310  14.4514370
  77.2723270  50.8016330   9.9122270  77.0314630  51.0690890   9.0252790
  78.2125910  50.9722060   9.9673130  79.4777690  37.2649020  13.6678780
  79.4166580  37.8570850  14.4174190  80.4178070  37.1574980  13.5229040
  72.6373510  35.6013340  13.4210130  73.1856500  35.4201390  12.6576240
  72.7028820  34.8107450  13.9566440  73.4105270  52.1918990  11.4310330
  72.8165590  52.0603690  12.1700370  73.4029110  51.3557130  10.9652430
  73.0417500  49.5577370  10.3818370  72.3151560  48.9382660  10.3144320
  73.1026650  49.9517980   9.5116450  76.6462600  51.7722370   7.1667780
  77.1627620  51.1609730   6.6416040  77.2959980  52.2751150   7.6578790
  79.3858100  52.6630860   7.9936760  79.6735910  52.4085160   7.1169770
  79.8981320  52.1108220   8.5842330  80.6035110  36.4021060   8.5733270
  79.8206900  36.8766560   8.8530030  80.3098040  35.4975890   8.4646450
  71.3247500  52.8751760   3.5915130  71.1569540  52.2422440   4.2897020
  70.4582010  53.0811160   3.2409320  78.4889330  38.8207810   4.0849300
  77.6763840  38.4464700   3.7445180  78.9930970  38.0652890   4.3870490
  76.5138510  36.9707730   2.6894350  75.8841250  36.2695040   2.8564480
  75.9743650  37.7311860   2.4727510  79.4530460  53.5846960  15.3604960
  80.3797770  53.3491230  15.4040920  79.4380890  54.4118960  14.8790990
  76.6394070  36.2491710  15.1246840  76.3578340  36.7525310  14.3607660
  77.0213770  35.4513460  14.7588970  80.2785720  26.6873290  63.0445280
  79.5027820  26.2073730  63.3343850  80.9298650  26.0078940  62.8701440
  74.2951550  26.9993100  63.9221040  73.4636430  26.7441810  64.3217550
  74.9032530  27.0703870  64.6578960  74.2752810  31.0333190  64.1179060
  74.5780850  30.1430930  63.9389280  75.0196400  31.5903410  63.8901310
  72.7043500  21.9594990  57.7063430  71.8160200  22.3010960  57.6043310
  72.9884690  21.7595310  56.8144260  70.6676510  24.5600640  63.5903130
  71.2392620  23.7922840  63.5906770  70.6678050  24.8589400  62.6809740
  80.5256460  33.3791490  61.4448400  79.9067900  33.8348990  60.8742840
  81.3808240  33.5342950  61.0438100  79.7194710  29.3630480  63.0515440
  79.6502990  28.4220420  62.8904570  80.4814570  29.4531890  63.6238010
  71.9101380  19.9685000  65.3772060  71.7304220  19.0710750  65.6574820
  71.5081460  20.5156870  66.0519010  80.7499880  22.1700860  63.2784370
  81.1264700  21.2972740  63.1658040  80.6519390  22.5059560  62.3874810
  74.8804890  20.5426490  58.7401810  74.9871640  21.4430220  59.0470570
  73.9697250  20.4944460  58.4496460  72.5288050  22.4645500  63.9854400
  73.2098160  22.7283870  64.6041800  72.2136100  21.6246370  64.3192410
  76.7212620  23.5112860  63.0726990  77.2290840  24.0093830  63.7132010
  77.2525860  22.7348060  62.8966350  75.0048720  18.1511420  67.3390410
  75.0067160  18.6683810  66.5336310  74.1753030  17.6741600  67.3160340
  81.3919810  28.2630730  58.8380310  80.7737080  28.7280180  58.2743030
  81.9043060  28.9558210  59.2549820  76.2551570  27.7906600  65.5163910
  75.9220950  28.4175520  66.1584980  76.4318250  28.3168480  64.7365580
  74.6864050  19.8621380  65.3460860  75.0280860  20.7063430  65.0514730
  73.7479860  20.0105120  65.4626200  75.4670670  29.7587400  67.3313090
  76.0844670  30.4338480  67.0497540  74.6063790  30.1675380  67.2400590
  70.7603010  28.9487260  56.2119940  70.3830990  29.4374360  55.4804840
  71.0176080  29.6212540  56.8426470  78.3691940  17.3503650  61.6705450
  78.6766920  16.7950540  60.9540950  77.4392640  17.4848110  61.4878440
  80.7572700  25.4152480  58.4065570  79.8301980  25.3489860  58.6354040
  80.9097520  26.3532610  58.2920810  80.7441780  21.6869480  55.4032730
  79.8045450  21.8483440  55.4885190  81.0625040  22.4055160  54.8568720
  76.3629340  25.9417220  61.1885300  75.9586340  25.2294470  60.6931200
  76.4492460  25.5970460  62.0773340  76.8311040  29.6284780  63.3524510
  76.5339330  29.0230250  62.6732290  77.7810860  29.6662090  63.2413870
  75.0757960  22.7160430  64.9684340  75.6272550  22.8255770  64.1937590
  75.5901470  23.0898030  65.6839570  81.0730070  31.1555660  59.8854810
  81.5125980  31.8979990  59.4710200  81.0116960  31.3982230  60.8093770
  73.0633970  24.8362200  58.6891950  72.9431570  25.5624290  58.0773220
  72.7534860  24.0665110  58.2119860  70.7019340  28.0077340  64.4960590
  70.7799760  28.1426110  63.5516310  71.3161020  27.2993230  64.6888710
  71.9466970  29.7077530  60.9066770  71.5395050  29.8492120  60.0520370
  72.8379980  29.4237690  60.7037980  76.2188630  33.9223310  59.0189440
  76.0431110  33.0058850  58.8057240  75.3644370  34.2810600  59.2587240
  70.7578860  29.0491510  67.0355050  70.9209900  28.5796870  66.2174420
  71.2231310  28.5415070  67.7003890  75.5297630  18.1797270  62.0715620
  75.0865780  18.9606810  61.7400140  76.0882620  18.5027160  62.7786560
  78.6456450  17.8007970  56.9521450  78.0210630  17.7967840  57.6774760
  78.5586570  16.9338930  56.5557420  77.5673530  18.7244600  63.9305220
  77.8645860  19.6307430  63.8497240  78.1159090  18.2363380  63.3164790
  75.3211850  23.3030840  59.7996870  75.0952770  23.0868010  60.7043490
  74.5404380  23.7359300  59.4542840  81.1574480  21.9457750  60.4290800
  81.5504050  22.2629950  59.6159490  81.5191330  21.0669630  60.5435320
  70.1938650  18.5358550  62.6521000  69.9051700  19.1061410  63.3645980
  70.9384410  18.0563000  63.0152230  70.3808880  22.4778670  53.8623720
  70.2983550  23.4209430  54.0038710  70.0291940  22.3353580  52.9836070
  81.7429620  24.5363500  64.5241580  81.0110740  25.0450310  64.8731680
  81.3453960  23.7193480  64.2230360  78.1807010  21.2117700  62.9294070
  78.1843070  20.7707650  62.0798610  79.0758130  21.5335030  63.0365890
  74.0309390  21.0944190  61.8888280  73.6909440  21.5719420  62.6455330
  73.2686710  20.6409310  61.5289380  78.2427160  22.2129780  55.9200830
  78.3639980  22.1716260  56.8686650  77.8575670  23.0753930  55.7647560
  77.2548660  24.5230920  55.3184130  76.6865560  24.0749170  54.6920040
  77.9637660  24.8823700  54.7849280  78.4814980  25.2719480  64.6759480
  78.8485110  24.7978050  65.4220820  78.2920040  26.1461050  65.0167820
  71.3455470  20.0163170  60.8052950  71.0602390  19.6518840  61.6431570
  71.2834330  19.2843630  60.1916090  76.2714350  24.3128120  66.9943690
  75.9671420  25.1920100  67.2194050  77.2260810  24.3727910  67.0301130
  74.7996140  28.5189110  57.5910540  74.0258400  27.9786730  57.4309260
  75.5290770  27.9995720  57.2528300  81.0194060  18.9092430  57.5266320
  80.2058670  18.4105600  57.4511630  80.8256010  19.7490680  57.1102670
  74.8433540  28.1869490  61.2289350  75.3612210  27.3837750  61.1746240
  74.3917560  28.1248630  62.0706180  79.7303040  29.4535770  56.5016650
  80.0718740  30.1978000  56.0059970  78.9015750  29.7666890  56.8641480
  78.6993730  29.5349300  59.2732570  79.3864860  30.0818510  59.6540160
  77.9126150  30.0790030  59.3082180  70.8386130  25.1522120  54.7649650
  71.7080980  25.4346920  55.0485570  70.3476450  25.9657990  54.6498460
  78.0020940  26.5395330  58.8857930  78.4583720  27.3500580  59.1118120
  77.6509150  26.2218470  59.7176420  80.3053550  32.0501670  66.1150230
  80.9495770  32.2561050  66.7923650  80.6682990  31.2890070  65.6621080
  73.9032720  16.8832980  59.3580450  73.7747350  16.8750880  60.3065370
  73.0794740  17.2216070  59.0071460  71.2057380  34.3649500  55.3311280
  71.5655020  34.9638840  54.6768550  71.0649720  34.9109390  56.1046310
  77.2226000  31.7480700  56.1484950  77.2136100  32.4810390  55.5329460
  76.3024360  31.5012280  56.2411910  72.8232640  26.9695590  56.8931710
  72.2160590  27.7094490  56.9027010  73.2981990  27.0594950  56.0669910
  80.2085600  31.8108940  54.8110140  80.3097580  31.6072930  53.8812120
  79.3087340  31.5567220  55.0157920  77.7311490  22.3689300  58.7934040
  77.0227640  22.8375640  59.2347650  78.0155970  21.7111310  59.4279230
  79.3567420  23.7886000  66.7926570  79.8552670  24.2631820  67.4578420
  79.4990370  22.8649520  66.9996600  78.8503710  34.3295260  59.5057810
  79.1045210  34.2916650  58.5837180  77.9016190  34.2028590  59.4986060
  75.9346510  20.6774380  56.1684750  76.7837040  21.1144530  56.1024940
  75.5677780  20.9894640  56.9956810  74.8337930  26.9306740  54.6420280
  75.6001200  26.8188100  55.2045710  74.9112620  26.2344710  53.9897050
  73.5284690  24.3631810  55.3253170  73.6088280  23.4159320  55.4370570
  74.4204440  24.6938690  55.4313830  74.3299400  34.5127200  62.4287710
  75.0661880  33.9642660  62.6996280  74.7140320  35.3783210  62.2893700
  71.2144880  30.5800770  58.3029220  70.2884660  30.8221910  58.2934630
  71.6801310  31.4075030  58.1813970  77.4401710  33.6857510  54.2513280
  78.2330320  33.9746340  53.7995070  76.9206060  33.2549680  53.5725760
  77.9579110  28.9060920  54.1155630  77.8529750  28.2913270  54.8417010
  77.7903330  28.3826810  53.3318640  81.1981840  27.9680950  54.7197620
  80.6491940  28.4150250  55.3640360  81.8201100  27.4630200  55.2435290
  76.8656960  26.9271870  56.6162920  77.2873380  26.7611740  57.4594310
  76.9907800  26.1172100  56.1218060  79.3784600  25.9509480  53.8640020
  79.8990260  25.2358500  53.4981170  80.0253000  26.5895350  54.1640530
  78.2818120  18.4304030  66.5358580  77.8335420  18.4528290  65.6904130
  77.6483320  18.0323050  67.1328880  78.6877670  27.3258360  67.1571020
  79.1065780  28.1691090  66.9847260  77.7686300  27.4630400  66.9277800
  75.7615860  23.0005100  53.5621080  75.5604920  22.1372460  53.9234420
  75.5907910  22.9138460  52.6242680  74.5598660  20.1005720  53.5498960
  74.8624560  20.1073150  52.6418110  75.2993250  19.7503580  54.0466620
  77.7783590  19.0440340  54.5355160  77.4305590  18.3664330  53.9557610
  77.9796360  18.5829850  55.3498550  79.9432630  34.0321090  56.1541760
  80.8383420  34.3706060  56.1760520  79.9750260  33.3100500  55.5266040
  73.5828790  29.4048140  54.3828760  74.0203660  29.9477810  55.0386340
  74.0676520  28.5795090  54.3925100  70.7974590  32.1937170  61.8349020
  71.1277600  31.3258230  61.6027660  71.2265590  32.3995690  62.6653980
  75.3936510  30.5246180  59.4950990  75.0932050  30.4011150  60.3954900
  75.2874000  29.6654770  59.0866720  71.2864800  33.0607760  64.5730650
  70.8495790  33.2408560  65.4054800  71.8542480  33.8182380  64.4312370
  71.1189230  25.5727990  60.9319530  70.4638070  25.3039630  60.2879230
  71.9567180  25.4632470  60.4821510  72.1565160  25.9580560  65.4722870
  72.5238200  25.8707960  66.3518890  71.5875980  25.1947110  65.3729730
  70.3327310  22.7826920  56.8744860  69.4291390  23.0457120  56.6996520
  70.8167930  23.0538090  56.0944820  72.8754520  21.8392460  54.7839240
  73.5846220  21.4175680  54.2986520  72.1594460  21.9067690  54.1522590
  72.5228680  17.8931790  53.8241890  73.2456810  18.4340730  54.1423110
  72.7953200  17.6195210  52.9483430  72.2120870  17.1437980  63.7264510
  72.8597060  16.5935360  63.2859670  72.6322710  17.3981130  64.5480320
  71.9652870  17.2993650  66.4689830  71.6167690  17.7557470  67.2348010
  71.6340570  16.4050780  66.5512260  77.2723270  32.0272840  66.2352740
  77.0314630  32.2947400  65.3483260  78.2125910  32.1978570  66.2903600
  73.0417500  30.7833880  66.7048840  72.3151560  30.1639170  66.6374790
  73.1026650  31.1774490  65.8346920  76.6462600  32.9978880  63.4898250
  77.1627620  32.3866240  62.9646510  77.2959980  33.5007660  63.9809260
  79.3858100  33.8887370  64.3167230  79.6735910  33.6341670  63.4400240
  79.8981320  33.3364730  64.9072800  80.6035110  17.6277570  64.8963740
  79.8206900  18.1023070  65.1760500  80.3098040  16.7232400  64.7876920
  71.3247500  34.1008270  59.9145600  71.1569540  33.4678950  60.6127490
  70.4582010  34.3067670  59.5639790  71.9475520  17.9325050  57.4177460
  72.7054880  18.0453930  56.8441490  71.4852690  18.7694250  57.3720890
  78.4889330  20.0464320  60.4079770  77.6763840  19.6721210  60.0675650
  78.9930970  19.2909400  60.7100960  72.9310200  32.7941500  57.3595740
  72.4057820  33.1749530  56.6557700  72.8554780  33.4192270  58.0805450
  74.3200670  18.4589100  55.9579430  74.8493430  17.6718900  55.8287380
  74.9528990  19.1380290  56.1914960  76.5138510  18.1964240  59.0124820
  75.8841250  17.4951550  59.1794950  75.9743650  18.9568370  58.7957980
  75.5303170  34.7423880  56.2344990  76.2621990  34.4583160  55.6868880
  75.7896840  34.5037160  57.1244370  74.6917960  30.8588610  56.2391320
  74.0626840  31.3273710  56.7877150  74.8065790  30.0137830  56.6737510
  80.2785720  26.6873290  44.2701790  79.5027820  26.2073730  44.5600360
  80.9298650  26.0078940  44.0957950  74.2951550  26.9993100  45.1477550
  73.4636430  26.7441810  45.5474060  74.9032530  27.0703870  45.8835470
  74.2752810  31.0333190  45.3435570  74.5780850  30.1430930  45.1645790
  75.0196400  31.5903410  45.1157820  72.7043500  21.9594990  38.9319940
  71.8160200  22.3010960  38.8299820  72.9884690  21.7595310  38.0400770
  70.6676510  24.5600640  44.8159640  71.2392620  23.7922840  44.8163280
  70.6678050  24.8589400  43.9066250  80.5256460  33.3791490  42.6704910
  79.9067900  33.8348990  42.0999350  81.3808240  33.5342950  42.2694610
  79.7194710  29.3630480  44.2771950  79.6502990  28.4220420  44.1161080
  80.4814570  29.4531890  44.8494520  71.9101380  19.9685000  46.6028570
  71.7304220  19.0710750  46.8831330  71.5081460  20.5156870  47.2775520
  80.7499880  22.1700860  44.5040880  81.1264700  21.2972740  44.3914550
  80.6519390  22.5059560  43.6131320  74.8804890  20.5426490  39.9658320
  74.9871640  21.4430220  40.2727080  73.9697250  20.4944460  39.6752970
  72.5288050  22.4645500  45.2110910  73.2098160  22.7283870  45.8298310
  72.2136100  21.6246370  45.5448920  76.7212620  23.5112860  44.2983500
  77.2290840  24.0093830  44.9388520  77.2525860  22.7348060  44.1222860
  75.0048720  18.1511420  48.5646920  75.0067160  18.6683810  47.7592820
  74.1753030  17.6741600  48.5416850  81.3919810  28.2630730  40.0636820
  80.7737080  28.7280180  39.4999540  81.9043060  28.9558210  40.4806330
  76.2551570  27.7906600  46.7420420  75.9220950  28.4175520  47.3841490
  76.4318250  28.3168480  45.9622090  74.6864050  19.8621380  46.5717370
  75.0280860  20.7063430  46.2771240  73.7479860  20.0105120  46.6882710
  75.4670670  29.7587400  48.5569600  76.0844670  30.4338480  48.2754050
  74.6063790  30.1675380  48.4657100  70.7603010  28.9487260  37.4376450
  70.3830990  29.4374360  36.7061350  71.0176080  29.6212540  38.0682980
  78.3691940  17.3503650  42.8961960  78.6766920  16.7950540  42.1797460
  77.4392640  17.4848110  42.7134950  80.7572700  25.4152480  39.6322080
  79.8301980  25.3489860  39.8610550  80.9097520  26.3532610  39.5177320
  80.7441780  21.6869480  36.6289240  79.8045450  21.8483440  36.7141700
  81.0625040  22.4055160  36.0825230  76.3629340  25.9417220  42.4141810
  75.9586340  25.2294470  41.9187710  76.4492460  25.5970460  43.3029850
  76.8311040  29.6284780  44.5781020  76.5339330  29.0230250  43.8988800
  77.7810860  29.6662090  44.4670380  75.0757960  22.7160430  46.1940850
  75.6272550  22.8255770  45.4194100  75.5901470  23.0898030  46.9096080
  75.9229470  29.3666470  51.2288820  75.0258000  29.5906440  51.4762220
  75.9482340  29.4901410  50.2800220  74.7500690  26.2379790  49.8046190
  74.6108460  27.1102590  50.1733590  73.8682050  25.8952600  49.6594130
  81.0730070  31.1555660  41.1111320  81.5125980  31.8979990  40.6966710
  81.0116960  31.3982230  42.0350280  76.5481040  32.1801490  52.0131340
  76.5196470  32.5844440  51.1459770  76.3846010  31.2511850  51.8502940
  73.0633970  24.8362200  39.9148460  72.9431570  25.5624290  39.3029730
  72.7534860  24.0665110  39.4376370  70.7019340  28.0077340  45.7217100
  70.7799760  28.1426110  44.7772820  71.3161020  27.2993230  45.9145220
  71.9466970  29.7077530  42.1323280  71.5395050  29.8492120  41.2776880
  72.8379980  29.4237690  41.9294490  76.2188630  33.9223310  40.2445950
  76.0431110  33.0058850  40.0313750  75.3644370  34.2810600  40.4843750
  70.7578860  29.0491510  48.2611560  70.9209900  28.5796870  47.4430930
  71.2231310  28.5415070  48.9260400  75.5297630  18.1797270  43.2972130
  75.0865780  18.9606810  42.9656650  76.0882620  18.5027160  44.0043070
  79.8167440  21.0465790  48.9007450  79.3546810  21.2548810  49.7127390
  79.4145550  20.2325140  48.5978120  78.6456450  17.8007970  38.1777960
  78.0210630  17.7967840  38.9031270  78.5586570  16.9338930  37.7813930
  77.5673530  18.7244600  45.1561730  77.8645860  19.6307430  45.0753750
  78.1159090  18.2363380  44.5421300  75.3211850  23.3030840  41.0253380
  75.0952770  23.0868010  41.9300000  74.5404380  23.7359300  40.6799350
  77.7611060  24.2016420  51.6913650  77.6654660  23.2611150  51.5414050
  78.6043040  24.4231490  51.2961720  81.1574480  21.9457750  41.6547310
  81.5504050  22.2629950  40.8416000  81.5191330  21.0669630  41.7691830
  72.8921600  20.6130090  49.8447430  72.4984990  21.4605300  50.0520210
  72.2040000  19.9756460  50.0356070  79.4666650  20.6965060  52.9144170
  78.7764970  20.5037260  53.5490260  80.2098950  20.9799700  53.4468470
  70.1938650  18.5358550  43.8777510  69.9051700  19.1061410  44.5902490
  70.9384410  18.0563000  44.2408740  70.3808880  22.4778670  35.0880230
  70.2983550  23.4209430  35.2295220  70.0291940  22.3353580  34.2092580
  81.7429620  24.5363500  45.7498090  81.0110740  25.0450310  46.0988190
  81.3453960  23.7193480  45.4486870  78.1807010  21.2117700  44.1550580
  78.1843070  20.7707650  43.3055120  79.0758130  21.5335030  44.2622400
  74.0309390  21.0944190  43.1144790  73.6909440  21.5719420  43.8711840
  73.2686710  20.6409310  42.7545890  78.2427160  22.2129780  37.1457340
  78.3639980  22.1716260  38.0943160  77.8575670  23.0753930  36.9904070
  77.2548660  24.5230920  36.5440640  76.6865560  24.0749170  35.9176550
  77.9637660  24.8823700  36.0105790  72.3317840  28.4242940  50.4207370
  71.9472630  27.7836610  51.0190330  72.6430030  29.1279060  50.9902100
  78.4814980  25.2719480  45.9015990  78.8485110  24.7978050  46.6477330
  78.2920040  26.1461050  46.2424330  71.3455470  20.0163170  42.0309460
  71.0602390  19.6518840  42.8688080  71.2834330  19.2843630  41.4172600
  76.2714350  24.3128120  48.2200200  75.9671420  25.1920100  48.4450560
  77.2260810  24.3727910  48.2557640  74.7996140  28.5189110  38.8167050
  74.0258400  27.9786730  38.6565770  75.5290770  27.9995720  38.4784810
  81.0194060  18.9092430  38.7522830  80.2058670  18.4105600  38.6768140
  80.8256010  19.7490680  38.3359180  80.9402920  27.5863530  50.4962440
  80.8740230  26.6659200  50.2420030  80.3108060  27.6838970  51.2107080
  74.8433540  28.1869490  42.4545860  75.3612210  27.3837750  42.4002750
  74.3917560  28.1248630  43.2962690  79.7303040  29.4535770  37.7273160
  80.0718740  30.1978000  37.2316480  78.9015750  29.7666890  38.0897990
  72.3278080  25.1530860  49.3671560  71.9693020  25.8184710  49.9544900
  72.0332640  24.3214410  49.7384180  75.5291200  25.6115100  52.2511110
  75.2291340  25.7572280  51.3538930  76.3002440  25.0520390  52.1584500
  80.8719650  30.4084100  50.2466240  80.8864190  29.4765060  50.0285150
  80.1644750  30.4943860  50.8856010  78.6993730  29.5349300  40.4989080
  79.3864860  30.0818510  40.8796670  77.9126150  30.0790030  40.5338690
  70.8386130  25.1522120  35.9906160  71.7080980  25.4346920  36.2742080
  70.3476450  25.9657990  35.8754970  78.0020940  26.5395330  40.1114440
  78.4583720  27.3500580  40.3374630  77.6509150  26.2218470  40.9432930
  80.3053550  32.0501670  47.3406740  80.9495770  32.2561050  48.0180160
  80.6682990  31.2890070  46.8877590  73.9032720  16.8832980  40.5836960
  73.7747350  16.8750880  41.5321880  73.0794740  17.2216070  40.2327970
  71.2057380  34.3649500  36.5567790  71.5655020  34.9638840  35.9025060
  71.0649720  34.9109390  37.3302820  70.9026650  18.6424100  50.0443660
  70.1885170  18.8421020  50.6496270  71.3221690  17.8663670  50.4158460
  79.1811830  30.9020250  52.4308310  78.8608700  30.1829490  52.9754000
  78.5070190  31.5775320  52.5044370  77.2226000  31.7480700  37.3741460
  77.2136100  32.4810390  36.7585970  76.3024360  31.5012280  37.4668420
  72.8232640  26.9695590  38.1188220  72.2160590  27.7094490  38.1283520
  73.2981990  27.0594950  37.2926420  80.2085600  31.8108940  36.0366650
  80.3097580  31.6072930  35.1068630  79.3087340  31.5567220  36.2414430
  77.7311490  22.3689300  40.0190550  77.0227640  22.8375640  40.4604160
  78.0155970  21.7111310  40.6535740  79.3567420  23.7886000  48.0183080
  79.8552670  24.2631820  48.6834930  79.4990370  22.8649520  48.2253110
  78.8503710  34.3295260  40.7314320  79.1045210  34.2916650  39.8093690
  77.9016190  34.2028590  40.7242570  75.9346510  20.6774380  37.3941260
  76.7837040  21.1144530  37.3281450  75.5677780  20.9894640  38.2213320
  74.8337930  26.9306740  35.8676790  75.6001200  26.8188100  36.4302220
  74.9112620  26.2344710  35.2153560  73.5284690  24.3631810  36.5509680
  73.6088280  23.4159320  36.6627080  74.4204440  24.6938690  36.6570340
  74.3299400  34.5127200  43.6544220  75.0661880  33.9642660  43.9252790
  74.7140320  35.3783210  43.5150210  71.2144880  30.5800770  39.5285730
  70.2884660  30.8221910  39.5191140  71.6801310  31.4075030  39.4070480
  73.3357680  33.6973270  52.8429800  74.1370410  34.0185320  53.2565200
  72.8209500  33.3368850  53.5649710  77.4401710  33.6857510  35.4769790
  78.2330320  33.9746340  35.0251580  76.9206060  33.2549680  34.7982270
  71.0555490  26.1846730  51.7865850  71.5594510  25.6054010  52.3582080
  70.3162910  26.4686960  52.3242220  77.9579110  28.9060920  35.3412140
  77.8529750  28.2913270  36.0673520  77.7903330  28.3826810  34.5575150
  78.1093430  27.5917720  51.3201370  77.3439100  28.1602720  51.2356040
  78.2909390  27.2993930  50.4269600  81.1981840  27.9680950  35.9454130
  80.6491940  28.4150250  36.5896870  81.8201100  27.4630200  36.4691800
  73.0878570  24.3276320  52.6815920  73.1283910  24.0290190  53.5901150
  73.9424070  24.7283930  52.5223440  76.8656960  26.9271870  37.8419430
  77.2873380  26.7611740  38.6850820  76.9907800  26.1172100  37.3474570
  75.0284380  22.9068420  50.6490410  74.4980840  22.4159370  50.0213750
  75.6972450  23.3352620  50.1148340  79.3784600  25.9509480  35.0896530
  79.8990260  25.2358500  34.7237680  80.0253000  26.5895350  35.3897040
  75.5156680  19.8730790  50.7287700  75.4213550  19.2551540  50.0038570
  74.9354070  20.5997080  50.5017610  78.2818120  18.4304030  47.7615090
  77.8335420  18.4528290  46.9160640  77.6483320  18.0323050  48.3585390
  78.6877670  27.3258360  48.3827530  79.1065780  28.1691090  48.2103770
  77.7686300  27.4630400  48.1534310  81.0241570  25.0574540  49.7665370
  81.1437780  24.4615680  50.5060210  81.8835570  25.0944230  49.3466670
  75.7615860  23.0005100  34.7877590  75.5604920  22.1372460  35.1490930
  75.5907910  22.9138460  33.8499190  76.5385090  33.6311370  49.4985260
  76.0006180  34.3557430  49.1793960  76.7919050  33.1541710  48.7082600
  77.7910340  21.5995890  51.0241190  78.3810030  21.2911740  51.7119010
  76.9730580  21.1275640  51.1801090  74.5598660  20.1005720  34.7755470
  74.8624560  20.1073150  33.8674620  75.2993250  19.7503580  35.2723130
  79.3947300  34.8662580  49.7571910  79.3206000  35.7697720  50.0644280
  78.4926140  34.5474480  49.7293980  77.7783590  19.0440340  35.7611670
  77.4305590  18.3664330  35.1814120  77.9796360  18.5829850  36.5755060
  79.9432630  34.0321090  37.3798270  80.8383420  34.3706060  37.4017030
  79.9750260  33.3100500  36.7522550  73.5828790  29.4048140  35.6085270
  74.0203660  29.9477810  36.2642850  74.0676520  28.5795090  35.6181610
  70.7974590  32.1937170  43.0605530  71.1277600  31.3258230  42.8284170
  71.2265590  32.3995690  43.8910490  75.3936510  30.5246180  40.7207500
  75.0932050  30.4011150  41.6211410  75.2874000  29.6654770  40.3123230
  71.2864800  33.0607760  45.7987160  70.8495790  33.2408560  46.6311310
  71.8542480  33.8182380  45.6568880  71.1189230  25.5727990  42.1576040
  70.4638070  25.3039630  41.5135740  71.9567180  25.4632470  41.7078020
  72.1565160  25.9580560  46.6979380  72.5238200  25.8707960  47.5775400
  71.5875980  25.1947110  46.5986240  71.7081160  22.8689650  50.6037800
  70.8137210  22.8356410  50.9431510  72.2478710  23.0676440  51.3689050
  70.3327310  22.7826920  38.1001370  69.4291390  23.0457120  37.9253030
  70.8167930  23.0538090  37.3201330  72.8754520  21.8392460  36.0095750
  73.5846220  21.4175680  35.5243030  72.1594460  21.9067690  35.3779100
  72.5228680  17.8931790  35.0498400  73.2456810  18.4340730  35.3679620
  72.7953200  17.6195210  34.1739940  72.2120870  17.1437980  44.9521020
  72.8597060  16.5935360  44.5116180  72.6322710  17.3981130  45.7736830
  71.9652870  17.2993650  47.6946340  71.6167690  17.7557470  48.4604520
  71.6340570  16.4050780  47.7768770  73.5717240  30.4713250  51.8599530
  73.5286870  30.1006160  52.7413990  73.7028250  31.4090820  52.0001350
  77.2723270  32.0272840  47.4609250  77.0314630  32.2947400  46.5739770
  78.2125910  32.1978570  47.5160110  79.4777690  18.4905530  51.2165760
  79.4166580  19.0827360  51.9661170  80.4178070  18.3831490  51.0716020
  72.6373510  16.8269850  50.9697110  73.1856500  16.6457900  50.2063220
  72.7028820  16.0363960  51.5053420  73.4105270  33.4175500  48.9797310
  72.8165590  33.2860200  49.7187350  73.4029110  32.5813640  48.5139410
  73.0417500  30.7833880  47.9305350  72.3151560  30.1639170  47.8631300
  73.1026650  31.1774490  47.0603430  76.6462600  32.9978880  44.7154760
  77.1627620  32.3866240  44.1903020  77.2959980  33.5007660  45.2065770
  79.3858100  33.8887370  45.5423740  79.6735910  33.6341670  44.6656750
  79.8981320  33.3364730  46.1329310  80.6035110  17.6277570  46.1220250
  79.8206900  18.1023070  46.4017010  80.3098040  16.7232400  46.0133430
  71.3247500  34.1008270  41.1402110  71.1569540  33.4678950  41.8384000
  70.4582010  34.3067670  40.7896300  71.9475520  17.9325050  38.6433970
  72.7054880  18.0453930  38.0698000  71.4852690  18.7694250  38.5977400
  78.4889330  20.0464320  41.6336280  77.6763840  19.6721210  41.2932160
  78.9930970  19.2909400  41.9357470  72.9310200  32.7941500  38.5852250
  72.4057820  33.1749530  37.8814210  72.8554780  33.4192270  39.3061960
  74.3200670  18.4589100  37.1835940  74.8493430  17.6718900  37.0543890
  74.9528990  19.1380290  37.4171470  76.5138510  18.1964240  40.2381330
  75.8841250  17.4951550  40.4051460  75.9743650  18.9568370  40.0214490
  79.4530460  34.8103470  52.9091940  80.3797770  34.5747740  52.9527900
  79.4380890  35.6375470  52.4277970  76.6394070  17.4748220  52.6733820
  76.3578340  17.9781820  51.9094640  77.0213770  16.6769970  52.3075950
  75.5303170  34.7423880  37.4601500  76.2621990  34.4583160  36.9125390
  75.7896840  34.5037160  38.3500880  74.6917960  30.8588610  37.4647830
  74.0626840  31.3273710  38.0133660  74.8065790  30.0137830  37.8994020
  80.2785720  26.6873290  25.4958300  79.5027820  26.2073730  25.7856870
  80.9298650  26.0078940  25.3214460  74.2951550  26.9993100  26.3734060
  73.4636430  26.7441810  26.7730570  74.9032530  27.0703870  27.1091980
  74.2752810  31.0333190  26.5692080  74.5780850  30.1430930  26.3902300
  75.0196400  31.5903410  26.3414330  72.7043500  21.9594990  20.1576450
  71.8160200  22.3010960  20.0556330  72.9884690  21.7595310  19.2657280
  70.6676510  24.5600640  26.0416150  71.2392620  23.7922840  26.0419790
  70.6678050  24.8589400  25.1322760  80.5256460  33.3791490  23.8961420
  79.9067900  33.8348990  23.3255860  81.3808240  33.5342950  23.4951120
  79.7194710  29.3630480  25.5028460  79.6502990  28.4220420  25.3417590
  80.4814570  29.4531890  26.0751030  71.9101380  19.9685000  27.8285080
  71.7304220  19.0710750  28.1087840  71.5081460  20.5156870  28.5032030
  80.7499880  22.1700860  25.7297390  81.1264700  21.2972740  25.6171060
  80.6519390  22.5059560  24.8387830  74.8804890  20.5426490  21.1914830
  74.9871640  21.4430220  21.4983590  73.9697250  20.4944460  20.9009480
  72.5288050  22.4645500  26.4367420  73.2098160  22.7283870  27.0554820
  72.2136100  21.6246370  26.7705430  76.7212620  23.5112860  25.5240010
  77.2290840  24.0093830  26.1645030  77.2525860  22.7348060  25.3479370
  75.0048720  18.1511420  29.7903430  75.0067160  18.6683810  28.9849330
  74.1753030  17.6741600  29.7673360  81.3919810  28.2630730  21.2893330
  80.7737080  28.7280180  20.7256050  81.9043060  28.9558210  21.7062840
  76.2551570  27.7906600  27.9676930  75.9220950  28.4175520  28.6098000
  76.4318250  28.3168480  27.1878600  74.6864050  19.8621380  27.7973880
  75.0280860  20.7063430  27.5027750  73.7479860  20.0105120  27.9139220
  75.4670670  29.7587400  29.7826110  76.0844670  30.4338480  29.5010560
  74.6063790  30.1675380  29.6913610  70.7603010  28.9487260  18.6632960
  70.3830990  29.4374360  17.9317860  71.0176080  29.6212540  19.2939490
  78.3691940  17.3503650  24.1218470  78.6766920  16.7950540  23.4053970
  77.4392640  17.4848110  23.9391460  80.7572700  25.4152480  20.8578590
  79.8301980  25.3489860  21.0867060  80.9097520  26.3532610  20.7433830
  80.7441780  21.6869480  17.8545750  79.8045450  21.8483440  17.9398210
  81.0625040  22.4055160  17.3081740  76.3629340  25.9417220  23.6398320
  75.9586340  25.2294470  23.1444220  76.4492460  25.5970460  24.5286360
  76.8311040  29.6284780  25.8037530  76.5339330  29.0230250  25.1245310
  77.7810860  29.6662090  25.6926890  75.0757960  22.7160430  27.4197360
  75.6272550  22.8255770  26.6450610  75.5901470  23.0898030  28.1352590
  75.9229470  29.3666470  32.4545330  75.0258000  29.5906440  32.7018730
  75.9482340  29.4901410  31.5056730  74.7500690  26.2379790  31.0302700
  74.6108460  27.1102590  31.3990100  73.8682050  25.8952600  30.8850640
  81.0730070  31.1555660  22.3367830  81.5125980  31.8979990  21.9223220
  81.0116960  31.3982230  23.2606790  76.5481040  32.1801490  33.2387850
  76.5196470  32.5844440  32.3716280  76.3846010  31.2511850  33.0759450
  73.0633970  24.8362200  21.1404970  72.9431570  25.5624290  20.5286240
  72.7534860  24.0665110  20.6632880  70.7019340  28.0077340  26.9473610
  70.7799760  28.1426110  26.0029330  71.3161020  27.2993230  27.1401730
  71.9466970  29.7077530  23.3579790  71.5395050  29.8492120  22.5033390
  72.8379980  29.4237690  23.1551000  76.2188630  33.9223310  21.4702460
  76.0431110  33.0058850  21.2570260  75.3644370  34.2810600  21.7100260
  70.7578860  29.0491510  29.4868070  70.9209900  28.5796870  28.6687440
  71.2231310  28.5415070  30.1516910  75.5297630  18.1797270  24.5228640
  75.0865780  18.9606810  24.1913160  76.0882620  18.5027160  25.2299580
  79.8167440  21.0465790  30.1263960  79.3546810  21.2548810  30.9383900
  79.4145550  20.2325140  29.8234630  78.6456450  17.8007970  19.4034470
  78.0210630  17.7967840  20.1287780  78.5586570  16.9338930  19.0070440
  77.5673530  18.7244600  26.3818240  77.8645860  19.6307430  26.3010260
  78.1159090  18.2363380  25.7677810  75.3211850  23.3030840  22.2509890
  75.0952770  23.0868010  23.1556510  74.5404380  23.7359300  21.9055860
  77.7611060  24.2016420  32.9170160  77.6654660  23.2611150  32.7670560
  78.6043040  24.4231490  32.5218230  81.1574480  21.9457750  22.8803820
  81.5504050  22.2629950  22.0672510  81.5191330  21.0669630  22.9948340
  72.8921600  20.6130090  31.0703940  72.4984990  21.4605300  31.2776720
  72.2040000  19.9756460  31.2612580  79.4666650  20.6965060  34.1400680
  78.7764970  20.5037260  34.7746770  80.2098950  20.9799700  34.6724980
  70.1938650  18.5358550  25.1034020  69.9051700  19.1061410  25.8159000
  70.9384410  18.0563000  25.4665250  70.3808880  22.4778670  16.3136740
  70.2983550  23.4209430  16.4551730  70.0291940  22.3353580  15.4349090
  81.7429620  24.5363500  26.9754600  81.0110740  25.0450310  27.3244700
  81.3453960  23.7193480  26.6743380  78.1807010  21.2117700  25.3807090
  78.1843070  20.7707650  24.5311630  79.0758130  21.5335030  25.4878910
  74.0309390  21.0944190  24.3401300  73.6909440  21.5719420  25.0968350
  73.2686710  20.6409310  23.9802400  78.2427160  22.2129780  18.3713850
  78.3639980  22.1716260  19.3199670  77.8575670  23.0753930  18.2160580
  77.2548660  24.5230920  17.7697150  76.6865560  24.0749170  17.1433060
  77.9637660  24.8823700  17.2362300  72.3317840  28.4242940  31.6463880
  71.9472630  27.7836610  32.2446840  72.6430030  29.1279060  32.2158610
  78.4814980  25.2719480  27.1272500  78.8485110  24.7978050  27.8733840
  78.2920040  26.1461050  27.4680840  71.3455470  20.0163170  23.2565970
  71.0602390  19.6518840  24.0944590  71.2834330  19.2843630  22.6429110
  76.2714350  24.3128120  29.4456710  75.9671420  25.1920100  29.6707070
  77.2260810  24.3727910  29.4814150  74.7996140  28.5189110  20.0423560
  74.0258400  27.9786730  19.8822280  75.5290770  27.9995720  19.7041320
  81.0194060  18.9092430  19.9779340  80.2058670  18.4105600  19.9024650
  80.8256010  19.7490680  19.5615690  80.9402920  27.5863530  31.7218950
  80.8740230  26.6659200  31.4676540  80.3108060  27.6838970  32.4363590
  74.8433540  28.1869490  23.6802370  75.3612210  27.3837750  23.6259260
  74.3917560  28.1248630  24.5219200  79.7303040  29.4535770  18.9529670
  80.0718740  30.1978000  18.4572990  78.9015750  29.7666890  19.3154500
  72.3278080  25.1530860  30.5928070  71.9693020  25.8184710  31.1801410
  72.0332640  24.3214410  30.9640690  75.5291200  25.6115100  33.4767620
  75.2291340  25.7572280  32.5795440  76.3002440  25.0520390  33.3841010
  80.8719650  30.4084100  31.4722750  80.8864190  29.4765060  31.2541660
  80.1644750  30.4943860  32.1112520  78.6993730  29.5349300  21.7245590
  79.3864860  30.0818510  22.1053180  77.9126150  30.0790030  21.7595200
  70.8386130  25.1522120  17.2162670  71.7080980  25.4346920  17.4998590
  70.3476450  25.9657990  17.1011480  78.0020940  26.5395330  21.3370950
  78.4583720  27.3500580  21.5631140  77.6509150  26.2218470  22.1689440
  80.3053550  32.0501670  28.5663250  80.9495770  32.2561050  29.2436670
  80.6682990  31.2890070  28.1134100  73.9032720  16.8832980  21.8093470
  73.7747350  16.8750880  22.7578390  73.0794740  17.2216070  21.4584480
  71.2057380  34.3649500  17.7824300  71.5655020  34.9638840  17.1281570
  71.0649720  34.9109390  18.5559330  70.9026650  18.6424100  31.2700170
  70.1885170  18.8421020  31.8752780  71.3221690  17.8663670  31.6414970
  71.1899240  32.6304360  32.2566700  71.2990360  31.6899100  32.1162090
  70.5379800  32.8959110  31.6080430  79.1811830  30.9020250  33.6564820
  78.8608700  30.1829490  34.2010510  78.5070190  31.5775320  33.7300880
  77.2226000  31.7480700  18.5997970  77.2136100  32.4810390  17.9842480
  76.3024360  31.5012280  18.6924930  72.8232640  26.9695590  19.3444730
  72.2160590  27.7094490  19.3540030  73.2981990  27.0594950  18.5182930
  80.2085600  31.8108940  17.2623160  80.3097580  31.6072930  16.3325140
  79.3087340  31.5567220  17.4670940  77.7311490  22.3689300  21.2447060
  77.0227640  22.8375640  21.6860670  78.0155970  21.7111310  21.8792250
  79.3567420  23.7886000  29.2439590  79.8552670  24.2631820  29.9091440
  79.4990370  22.8649520  29.4509620  78.8503710  34.3295260  21.9570830
  79.1045210  34.2916650  21.0350200  77.9016190  34.2028590  21.9499080
  75.9346510  20.6774380  18.6197770  76.7837040  21.1144530  18.5537960
  75.5677780  20.9894640  19.4469830  74.8337930  26.9306740  17.0933300
  75.6001200  26.8188100  17.6558730  74.9112620  26.2344710  16.4410070
  73.5284690  24.3631810  17.7766190  73.6088280  23.4159320  17.8883590
  74.4204440  24.6938690  17.8826850  74.3299400  34.5127200  24.8800730
  75.0661880  33.9642660  25.1509300  74.7140320  35.3783210  24.7406720
  71.2144880  30.5800770  20.7542240  70.2884660  30.8221910  20.7447650
  71.6801310  31.4075030  20.6326990  73.3357680  33.6973270  34.0686310
  74.1370410  34.0185320  34.4821710  72.8209500  33.3368850  34.7906220
  77.4401710  33.6857510  16.7026300  78.2330320  33.9746340  16.2508090
  76.9206060  33.2549680  16.0238780  71.0555490  26.1846730  33.0122360
  71.5594510  25.6054010  33.5838590  70.3162910  26.4686960  33.5498730
  77.9579110  28.9060920  16.5668650  77.8529750  28.2913270  17.2930030
  77.7903330  28.3826810  15.7831660  78.1093430  27.5917720  32.5457880
  77.3439100  28.1602720  32.4612550  78.2909390  27.2993930  31.6526110
  81.1981840  27.9680950  17.1710640  80.6491940  28.4150250  17.8153380
  81.8201100  27.4630200  17.6948310  73.0878570  24.3276320  33.9072430
  73.1283910  24.0290190  34.8157660  73.9424070  24.7283930  33.7479950
  76.8656960  26.9271870  19.0675940  77.2873380  26.7611740  19.9107330
  76.9907800  26.1172100  18.5731080  75.0284380  22.9068420  31.8746920
  74.4980840  22.4159370  31.2470260  75.6972450  23.3352620  31.3404850
  79.3784600  25.9509480  16.3153040  79.8990260  25.2358500  15.9494190
  80.0253000  26.5895350  16.6153550  75.5156680  19.8730790  31.9544210
  75.4213550  19.2551540  31.2295080  74.9354070  20.5997080  31.7274120
  78.2818120  18.4304030  28.9871600  77.8335420  18.4528290  28.1417150
  77.6483320  18.0323050  29.5841900  78.6877670  27.3258360  29.6084040
  79.1065780  28.1691090  29.4360280  77.7686300  27.4630400  29.3790820
  81.0241570  25.0574540  30.9921880  81.1437780  24.4615680  31.7316720
  81.8835570  25.0944230  30.5723180  75.7615860  23.0005100  16.0134100
  75.5604920  22.1372460  16.3747440  75.5907910  22.9138460  15.0755700
  76.5385090  33.6311370  30.7241770  76.0006180  34.3557430  30.4050470
  76.7919050  33.1541710  29.9339110  77.7910340  21.5995890  32.2497700
  78.3810030  21.2911740  32.9375520  76.9730580  21.1275640  32.4057600
  74.5598660  20.1005720  16.0011980  74.8624560  20.1073150  15.0931130
  75.2993250  19.7503580  16.4979640  79.3947300  34.8662580  30.9828420
  79.3206000  35.7697720  31.2900790  78.4926140  34.5474480  30.9550490
  77.7783590  19.0440340  16.9868180  77.4305590  18.3664330  16.4070630
  77.9796360  18.5829850  17.8011570  79.9432630  34.0321090  18.6054780
  80.8383420  34.3706060  18.6273540  79.9750260  33.3100500  17.9779060
  73.5828790  29.4048140  16.8341780  74.0203660  29.9477810  17.4899360
  74.0676520  28.5795090  16.8438120  70.7974590  32.1937170  24.2862040
  71.1277600  31.3258230  24.0540680  71.2265590  32.3995690  25.1167000
  75.3936510  30.5246180  21.9464010  75.0932050  30.4011150  22.8467920
  75.2874000  29.6654770  21.5379740  71.2864800  33.0607760  27.0243670
  70.8495790  33.2408560  27.8567820  71.8542480  33.8182380  26.8825390
  71.1189230  25.5727990  23.3832550  70.4638070  25.3039630  22.7392250
  71.9567180  25.4632470  22.9334530  72.1565160  25.9580560  27.9235890
  72.5238200  25.8707960  28.8031910  71.5875980  25.1947110  27.8242750
  71.7081160  22.8689650  31.8294310  70.8137210  22.8356410  32.1688020
  72.2478710  23.0676440  32.5945560  70.3327310  22.7826920  19.3257880
  69.4291390  23.0457120  19.1509540  70.8167930  23.0538090  18.5457840
  72.8754520  21.8392460  17.2352260  73.5846220  21.4175680  16.7499540
  72.1594460  21.9067690  16.6035610  72.5228680  17.8931790  16.2754910
  73.2456810  18.4340730  16.5936130  72.7953200  17.6195210  15.3996450
  72.2120870  17.1437980  26.1777530  72.8597060  16.5935360  25.7372690
  72.6322710  17.3981130  26.9993340  71.9652870  17.2993650  28.9202850
  71.6167690  17.7557470  29.6861030  71.6340570  16.4050780  29.0025280
  73.5717240  30.4713250  33.0856040  73.5286870  30.1006160  33.9670500
  73.7028250  31.4090820  33.2257860  77.2723270  32.0272840  28.6865760
  77.0314630  32.2947400  27.7996280  78.2125910  32.1978570  28.7416620
  79.4777690  18.4905530  32.4422270  79.4166580  19.0827360  33.1917680
  80.4178070  18.3831490  32.2972530  72.6373510  16.8269850  32.1953620
  73.1856500  16.6457900  31.4319730  72.7028820  16.0363960  32.7309930
  73.4105270  33.4175500  30.2053820  72.8165590  33.2860200  30.9443860
  73.4029110  32.5813640  29.7395920  73.0417500  30.7833880  29.1561860
  72.3151560  30.1639170  29.0887810  73.1026650  31.1774490  28.2859940
  76.6462600  32.9978880  25.9411270  77.1627620  32.3866240  25.4159530
  77.2959980  33.5007660  26.4322280  79.3858100  33.8887370  26.7680250
  79.6735910  33.6341670  25.8913260  79.8981320  33.3364730  27.3585820
  80.6035110  17.6277570  27.3476760  79.8206900  18.1023070  27.6273520
  80.3098040  16.7232400  27.2389940  71.3247500  34.1008270  22.3658620
  71.1569540  33.4678950  23.0640510  70.4582010  34.3067670  22.0152810
  71.9475520  17.9325050  19.8690480  72.7054880  18.0453930  19.2954510
  71.4852690  18.7694250  19.8233910  78.4889330  20.0464320  22.8592790
  77.6763840  19.6721210  22.5188670  78.9930970  19.2909400  23.1613980
  72.9310200  32.7941500  19.8108760  72.4057820  33.1749530  19.1070720
  72.8554780  33.4192270  20.5318470  74.3200670  18.4589100  18.4092450
  74.8493430  17.6718900  18.2800400  74.9528990  19.1380290  18.6427980
  76.5138510  18.1964240  21.4637840  75.8841250  17.4951550  21.6307970
  75.9743650  18.9568370  21.2471000  79.4530460  34.8103470  34.1348450
  80.3797770  34.5747740  34.1784410  79.4380890  35.6375470  33.6534480
  76.6394070  17.4748220  33.8990330  76.3578340  17.9781820  33.1351150
  77.0213770  16.6769970  33.5332460  75.5303170  34.7423880  18.6858010
  76.2621990  34.4583160  18.1381900  75.7896840  34.5037160  19.5757390
  74.6917960  30.8588610  18.6904340  74.0626840  31.3273710  19.2390170
  74.8065790  30.0137830  19.1250530  80.2785720  26.6873290   6.7214810
  79.5027820  26.2073730   7.0113380  80.9298650  26.0078940   6.5470970
  74.2951550  26.9993100   7.5990570  73.4636430  26.7441810   7.9987080
  74.9032530  27.0703870   8.3348490  74.2752810  31.0333190   7.7948590
  74.5780850  30.1430930   7.6158810  75.0196400  31.5903410   7.5670840
  70.6676510  24.5600640   7.2672660  71.2392620  23.7922840   7.2676300
  70.6678050  24.8589400   6.3579270  80.5256460  33.3791490   5.1217930
  79.9067900  33.8348990   4.5512370  81.3808240  33.5342950   4.7207630
  79.7194710  29.3630480   6.7284970  79.6502990  28.4220420   6.5674100
  80.4814570  29.4531890   7.3007540  71.9101380  19.9685000   9.0541590
  71.7304220  19.0710750   9.3344350  71.5081460  20.5156870   9.7288540
  80.7499880  22.1700860   6.9553900  81.1264700  21.2972740   6.8427570
  80.6519390  22.5059560   6.0644340  74.8804890  20.5426490   2.4171340
  74.9871640  21.4430220   2.7240100  73.9697250  20.4944460   2.1265990
  72.5288050  22.4645500   7.6623930  73.2098160  22.7283870   8.2811330
  72.2136100  21.6246370   7.9961940  76.7212620  23.5112860   6.7496520
  77.2290840  24.0093830   7.3901540  77.2525860  22.7348060   6.5735880
  75.0048720  18.1511420  11.0159940  75.0067160  18.6683810  10.2105840
  74.1753030  17.6741600  10.9929870  81.3919810  28.2630730   2.5149840
  80.7737080  28.7280180   1.9512560  81.9043060  28.9558210   2.9319350
  76.2551570  27.7906600   9.1933440  75.9220950  28.4175520   9.8354510
  76.4318250  28.3168480   8.4135110  74.6864050  19.8621380   9.0230390
  75.0280860  20.7063430   8.7284260  73.7479860  20.0105120   9.1395730
  75.4670670  29.7587400  11.0082620  76.0844670  30.4338480  10.7267070
  74.6063790  30.1675380  10.9170120  78.3691940  17.3503650   5.3474980
  78.6766920  16.7950540   4.6310480  77.4392640  17.4848110   5.1647970
  80.7572700  25.4152480   2.0835100  79.8301980  25.3489860   2.3123570
  80.9097520  26.3532610   1.9690340  76.3629340  25.9417220   4.8654830
  75.9586340  25.2294470   4.3700730  76.4492460  25.5970460   5.7542870
  76.8311040  29.6284780   7.0294040  76.5339330  29.0230250   6.3501820
  77.7810860  29.6662090   6.9183400  75.0757960  22.7160430   8.6453870
  75.6272550  22.8255770   7.8707120  75.5901470  23.0898030   9.3609100
  75.9229470  29.3666470  13.6801840  75.0258000  29.5906440  13.9275240
  75.9482340  29.4901410  12.7313240  74.7500690  26.2379790  12.2559210
  74.6108460  27.1102590  12.6246610  73.8682050  25.8952600  12.1107150
  81.0730070  31.1555660   3.5624340  81.5125980  31.8979990   3.1479730
  81.0116960  31.3982230   4.4863300  76.5481040  32.1801490  14.4644360
  76.5196470  32.5844440  13.5972790  76.3846010  31.2511850  14.3015960
  73.0633970  24.8362200   2.3661480  72.9431570  25.5624290   1.7542750
  72.7534860  24.0665110   1.8889390  70.7019340  28.0077340   8.1730120
  70.7799760  28.1426110   7.2285840  71.3161020  27.2993230   8.3658240
  71.9466970  29.7077530   4.5836300  71.5395050  29.8492120   3.7289900
  72.8379980  29.4237690   4.3807510  76.2188630  33.9223310   2.6958970
  76.0431110  33.0058850   2.4826770  75.3644370  34.2810600   2.9356770
  70.7578860  29.0491510  10.7124580  70.9209900  28.5796870   9.8943950
  71.2231310  28.5415070  11.3773420  75.5297630  18.1797270   5.7485150
  75.0865780  18.9606810   5.4169670  76.0882620  18.5027160   6.4556090
  79.8167440  21.0465790  11.3520470  79.3546810  21.2548810  12.1640410
  79.4145550  20.2325140  11.0491140  77.5673530  18.7244600   7.6074750
  77.8645860  19.6307430   7.5266770  78.1159090  18.2363380   6.9934320
  75.3211850  23.3030840   3.4766400  75.0952770  23.0868010   4.3813020
  74.5404380  23.7359300   3.1312370  77.7611060  24.2016420  14.1426670
  77.6654660  23.2611150  13.9927070  78.6043040  24.4231490  13.7474740
  81.1574480  21.9457750   4.1060330  81.5504050  22.2629950   3.2929020
  81.5191330  21.0669630   4.2204850  72.8921600  20.6130090  12.2960450
  72.4984990  21.4605300  12.5033230  72.2040000  19.9756460  12.4869090
  79.4666650  20.6965060  15.3657190  78.7764970  20.5037260  16.0003280
  80.2098950  20.9799700  15.8981490  70.1938650  18.5358550   6.3290530
  69.9051700  19.1061410   7.0415510  70.9384410  18.0563000   6.6921760
  81.7429620  24.5363500   8.2011110  81.0110740  25.0450310   8.5501210
  81.3453960  23.7193480   7.8999890  78.1807010  21.2117700   6.6063600
  78.1843070  20.7707650   5.7568140  79.0758130  21.5335030   6.7135420
  74.0309390  21.0944190   5.5657810  73.6909440  21.5719420   6.3224860
  73.2686710  20.6409310   5.2058910  72.3317840  28.4242940  12.8720390
  71.9472630  27.7836610  13.4703350  72.6430030  29.1279060  13.4415120
  78.4814980  25.2719480   8.3529010  78.8485110  24.7978050   9.0990350
  78.2920040  26.1461050   8.6937350  71.3455470  20.0163170   4.4822480
  71.0602390  19.6518840   5.3201100  71.2834330  19.2843630   3.8685620
  76.2714350  24.3128120  10.6713220  75.9671420  25.1920100  10.8963580
  77.2260810  24.3727910  10.7070660  80.9402920  27.5863530  12.9475460
  80.8740230  26.6659200  12.6933050  80.3108060  27.6838970  13.6620100
  74.8433540  28.1869490   4.9058880  75.3612210  27.3837750   4.8515770
  74.3917560  28.1248630   5.7475710  72.3278080  25.1530860  11.8184580
  71.9693020  25.8184710  12.4057920  72.0332640  24.3214410  12.1897200
  75.5291200  25.6115100  14.7024130  75.2291340  25.7572280  13.8051950
  76.3002440  25.0520390  14.6097520  80.8719650  30.4084100  12.6979260
  80.8864190  29.4765060  12.4798170  80.1644750  30.4943860  13.3369030
  78.6993730  29.5349300   2.9502100  79.3864860  30.0818510   3.3309690
  77.9126150  30.0790030   2.9851710  78.0020940  26.5395330   2.5627460
  78.4583720  27.3500580   2.7887650  77.6509150  26.2218470   3.3945950
  80.3053550  32.0501670   9.7919760  80.9495770  32.2561050  10.4693180
  80.6682990  31.2890070   9.3390610  73.9032720  16.8832980   3.0349980
  73.7747350  16.8750880   3.9834900  73.0794740  17.2216070   2.6840990
  70.9026650  18.6424100  12.4956680  70.1885170  18.8421020  13.1009290
  71.3221690  17.8663670  12.8671480  71.1899240  32.6304360  13.4823210
  71.2990360  31.6899100  13.3418600  70.5379800  32.8959110  12.8336940
  79.1811830  30.9020250  14.8821330  78.8608700  30.1829490  15.4267020
  78.5070190  31.5775320  14.9557390  77.7311490  22.3689300   2.4703570
  77.0227640  22.8375640   2.9117180  78.0155970  21.7111310   3.1048760
  79.3567420  23.7886000  10.4696100  79.8552670  24.2631820  11.1347950
  79.4990370  22.8649520  10.6766130  78.8503710  34.3295260   3.1827340
  79.1045210  34.2916650   2.2606710  77.9016190  34.2028590   3.1755590
  74.3299400  34.5127200   6.1057240  75.0661880  33.9642660   6.3765810
  74.7140320  35.3783210   5.9663230  71.2144880  30.5800770   1.9798750
  70.2884660  30.8221910   1.9704160  71.6801310  31.4075030   1.8583500
  73.3357680  33.6973270  15.2942820  74.1370410  34.0185320  15.7078220
  72.8209500  33.3368850  16.0162730  71.0555490  26.1846730  14.2378870
  71.5594510  25.6054010  14.8095100  70.3162910  26.4686960  14.7755240
  78.1093430  27.5917720  13.7714390  77.3439100  28.1602720  13.6869060
  78.2909390  27.2993930  12.8782620  73.0878570  24.3276320  15.1328940
  73.1283910  24.0290190  16.0414170  73.9424070  24.7283930  14.9736460
  75.0284380  22.9068420  13.1003430  74.4980840  22.4159370  12.4726770
  75.6972450  23.3352620  12.5661360  75.5156680  19.8730790  13.1800720
  75.4213550  19.2551540  12.4551590  74.9354070  20.5997080  12.9530630
  78.2818120  18.4304030  10.2128110  77.8335420  18.4528290   9.3673660
  77.6483320  18.0323050  10.8098410  78.6877670  27.3258360  10.8340550
  79.1065780  28.1691090  10.6616790  77.7686300  27.4630400  10.6047330
  81.0241570  25.0574540  12.2178390  81.1437780  24.4615680  12.9573230
  81.8835570  25.0944230  11.7979690  76.5385090  33.6311370  11.9498280
  76.0006180  34.3557430  11.6306980  76.7919050  33.1541710  11.1595620
  77.7910340  21.5995890  13.4754210  78.3810030  21.2911740  14.1632030
  76.9730580  21.1275640  13.6314110  79.3947300  34.8662580  12.2084930
  79.3206000  35.7697720  12.5157300  78.4926140  34.5474480  12.1807000
  70.7974590  32.1937170   5.5118550  71.1277600  31.3258230   5.2797190
  71.2265590  32.3995690   6.3423510  75.3936510  30.5246180   3.1720520
  75.0932050  30.4011150   4.0724430  75.2874000  29.6654770   2.7636250
  71.2864800  33.0607760   8.2500180  70.8495790  33.2408560   9.0824330
  71.8542480  33.8182380   8.1081900  71.1189230  25.5727990   4.6089060
  70.4638070  25.3039630   3.9648760  71.9567180  25.4632470   4.1591040
  72.1565160  25.9580560   9.1492400  72.5238200  25.8707960  10.0288420
  71.5875980  25.1947110   9.0499260  71.7081160  22.8689650  13.0550820
  70.8137210  22.8356410  13.3944530  72.2478710  23.0676440  13.8202070
  72.2120870  17.1437980   7.4034040  72.8597060  16.5935360   6.9629200
  72.6322710  17.3981130   8.2249850  71.9652870  17.2993650  10.1459360
  71.6167690  17.7557470  10.9117540  71.6340570  16.4050780  10.2281790
  73.5717240  30.4713250  14.3112550  73.5286870  30.1006160  15.1927010
  73.7028250  31.4090820  14.4514370  77.2723270  32.0272840   9.9122270
  77.0314630  32.2947400   9.0252790  78.2125910  32.1978570   9.9673130
  79.4777690  18.4905530  13.6678780  79.4166580  19.0827360  14.4174190
  80.4178070  18.3831490  13.5229040  72.6373510  16.8269850  13.4210130
  73.1856500  16.6457900  12.6576240  72.7028820  16.0363960  13.9566440
  73.4105270  33.4175500  11.4310330  72.8165590  33.2860200  12.1700370
  73.4029110  32.5813640  10.9652430  73.0417500  30.7833880  10.3818370
  72.3151560  30.1639170  10.3144320  73.1026650  31.1774490   9.5116450
  76.6462600  32.9978880   7.1667780  77.1627620  32.3866240   6.6416040
  77.2959980  33.5007660   7.6578790  79.3858100  33.8887370   7.9936760
  79.6735910  33.6341670   7.1169770  79.8981320  33.3364730   8.5842330
  80.6035110  17.6277570   8.5733270  79.8206900  18.1023070   8.8530030
  80.3098040  16.7232400   8.4646450  71.3247500  34.1008270   3.5915130
  71.1569540  33.4678950   4.2897020  70.4582010  34.3067670   3.2409320
  78.4889330  20.0464320   4.0849300  77.6763840  19.6721210   3.7445180
  78.9930970  19.2909400   4.3870490  76.5138510  18.1964240   2.6894350
  75.8841250  17.4951550   2.8564480  75.9743650  18.9568370   2.4727510
  79.4530460  34.8103470  15.3604960  80.3797770  34.5747740  15.4040920
  79.4380890  35.6375470  14.8790990  76.6394070  17.4748220  15.1246840
  76.3578340  17.9781820  14.3607660  77.0213770  16.6769970  14.7588970
  80.2785720   7.9129800  63.0445280  79.5027820   7.4330240  63.3343850
  80.9298650   7.2335450  62.8701440  74.2951550   8.2249610  63.9221040
  73.4636430   7.9698320  64.3217550  74.9032530   8.2960380  64.6578960
  74.2752810  12.2589700  64.1179060  74.5780850  11.3687440  63.9389280
  75.0196400  12.8159920  63.8901310  72.7043500   3.1851500  57.7063430
  71.8160200   3.5267470  57.6043310  72.9884690   2.9851820  56.8144260
  70.6676510   5.7857150  63.5903130  71.2392620   5.0179350  63.5906770
  70.6678050   6.0845910  62.6809740  80.5256460  14.6048000  61.4448400
  79.9067900  15.0605500  60.8742840  81.3808240  14.7599460  61.0438100
  79.7194710  10.5886990  63.0515440  79.6502990   9.6476930  62.8904570
  80.4814570  10.6788400  63.6238010  80.7499880   3.3957370  63.2784370
  81.1264700   2.5229250  63.1658040  80.6519390   3.7316070  62.3874810
  74.8804890   1.7683000  58.7401810  74.9871640   2.6686730  59.0470570
  73.9697250   1.7200970  58.4496460  72.5288050   3.6902010  63.9854400
  73.2098160   3.9540380  64.6041800  72.2136100   2.8502880  64.3192410
  76.7212620   4.7369370  63.0726990  77.2290840   5.2350340  63.7132010
  77.2525860   3.9604570  62.8966350  81.3919810   9.4887240  58.8380310
  80.7737080   9.9536690  58.2743030  81.9043060  10.1814720  59.2549820
  76.2551570   9.0163110  65.5163910  75.9220950   9.6432030  66.1584980
  76.4318250   9.5424990  64.7365580  75.4670670  10.9843910  67.3313090
  76.0844670  11.6594990  67.0497540  74.6063790  11.3931890  67.2400590
  70.7603010  10.1743770  56.2119940  70.3830990  10.6630870  55.4804840
  71.0176080  10.8469050  56.8426470  80.7572700   6.6408990  58.4065570
  79.8301980   6.5746370  58.6354040  80.9097520   7.5789120  58.2920810
  80.7441780   2.9125990  55.4032730  79.8045450   3.0739950  55.4885190
  81.0625040   3.6311670  54.8568720  76.3629340   7.1673730  61.1885300
  75.9586340   6.4550980  60.6931200  76.4492460   6.8226970  62.0773340
  76.8311040  10.8541290  63.3524510  76.5339330  10.2486760  62.6732290
  77.7810860  10.8918600  63.2413870  75.0757960   3.9416940  64.9684340
  75.6272550   4.0512280  64.1937590  75.5901470   4.3154540  65.6839570
  81.0730070  12.3812170  59.8854810  81.5125980  13.1236500  59.4710200
  81.0116960  12.6238740  60.8093770  73.0633970   6.0618710  58.6891950
  72.9431570   6.7880800  58.0773220  72.7534860   5.2921620  58.2119860
  70.7019340   9.2333850  64.4960590  70.7799760   9.3682620  63.5516310
  71.3161020   8.5249740  64.6888710  71.9466970  10.9334040  60.9066770
  71.5395050  11.0748630  60.0520370  72.8379980  10.6494200  60.7037980
  76.2188630  15.1479820  59.0189440  76.0431110  14.2315360  58.8057240
  75.3644370  15.5067110  59.2587240  70.7578860  10.2748020  67.0355050
  70.9209900   9.8053380  66.2174420  71.2231310   9.7671580  67.7003890
  75.3211850   4.5287350  59.7996870  75.0952770   4.3124520  60.7043490
  74.5404380   4.9615810  59.4542840  81.1574480   3.1714260  60.4290800
  81.5504050   3.4886460  59.6159490  81.5191330   2.2926140  60.5435320
  70.3808880   3.7035180  53.8623720  70.2983550   4.6465940  54.0038710
  70.0291940   3.5610090  52.9836070  81.7429620   5.7620010  64.5241580
  81.0110740   6.2706820  64.8731680  81.3453960   4.9449990  64.2230360
  78.1807010   2.4374210  62.9294070  78.1843070   1.9964160  62.0798610
  79.0758130   2.7591540  63.0365890  74.0309390   2.3200700  61.8888280
  73.6909440   2.7975930  62.6455330  73.2686710   1.8665820  61.5289380
  78.2427160   3.4386290  55.9200830  78.3639980   3.3972770  56.8686650
  77.8575670   4.3010440  55.7647560  77.2548660   5.7487430  55.3184130
  76.6865560   5.3005680  54.6920040  77.9637660   6.1080210  54.7849280
  78.4814980   6.4975990  64.6759480  78.8485110   6.0234560  65.4220820
  78.2920040   7.3717560  65.0167820  76.2714350   5.5384630  66.9943690
  75.9671420   6.4176610  67.2194050  77.2260810   5.5984420  67.0301130
  74.7996140   9.7445620  57.5910540  74.0258400   9.2043240  57.4309260
  75.5290770   9.2252230  57.2528300  74.8433540   9.4126000  61.2289350
  75.3612210   8.6094260  61.1746240  74.3917560   9.3505140  62.0706180
  79.7303040  10.6792280  56.5016650  80.0718740  11.4234510  56.0059970
  78.9015750  10.9923400  56.8641480  78.6993730  10.7605810  59.2732570
  79.3864860  11.3075020  59.6540160  77.9126150  11.3046540  59.3082180
  70.8386130   6.3778630  54.7649650  71.7080980   6.6603430  55.0485570
  70.3476450   7.1914500  54.6498460  78.0020940   7.7651840  58.8857930
  78.4583720   8.5757090  59.1118120  77.6509150   7.4474980  59.7176420
  80.3053550  13.2758180  66.1150230  80.9495770  13.4817560  66.7923650
  80.6682990  12.5146580  65.6621080  71.2057380  15.5906010  55.3311280
  71.5655020  16.1895350  54.6768550  71.0649720  16.1365900  56.1046310
  77.2226000  12.9737210  56.1484950  77.2136100  13.7066900  55.5329460
  76.3024360  12.7268790  56.2411910  72.8232640   8.1952100  56.8931710
  72.2160590   8.9351000  56.9027010  73.2981990   8.2851460  56.0669910
  80.2085600  13.0365450  54.8110140  80.3097580  12.8329440  53.8812120
  79.3087340  12.7823730  55.0157920  77.7311490   3.5945810  58.7934040
  77.0227640   4.0632150  59.2347650  78.0155970   2.9367820  59.4279230
  79.3567420   5.0142510  66.7926570  79.8552670   5.4888330  67.4578420
  79.4990370   4.0906030  66.9996600  78.8503710  15.5551770  59.5057810
  79.1045210  15.5173160  58.5837180  77.9016190  15.4285100  59.4986060
  75.9346510   1.9030890  56.1684750  76.7837040   2.3401040  56.1024940
  75.5677780   2.2151150  56.9956810  74.8337930   8.1563250  54.6420280
  75.6001200   8.0444610  55.2045710  74.9112620   7.4601220  53.9897050
  73.5284690   5.5888320  55.3253170  73.6088280   4.6415830  55.4370570
  74.4204440   5.9195200  55.4313830  74.3299400  15.7383710  62.4287710
  75.0661880  15.1899170  62.6996280  74.7140320  16.6039720  62.2893700
  71.2144880  11.8057280  58.3029220  70.2884660  12.0478420  58.2934630
  71.6801310  12.6331540  58.1813970  77.4401710  14.9114020  54.2513280
  78.2330320  15.2002850  53.7995070  76.9206060  14.4806190  53.5725760
  77.9579110  10.1317430  54.1155630  77.8529750   9.5169780  54.8417010
  77.7903330   9.6083320  53.3318640  81.1981840   9.1937460  54.7197620
  80.6491940   9.6406760  55.3640360  81.8201100   8.6886710  55.2435290
  76.8656960   8.1528380  56.6162920  77.2873380   7.9868250  57.4594310
  76.9907800   7.3428610  56.1218060  79.3784600   7.1765990  53.8640020
  79.8990260   6.4615010  53.4981170  80.0253000   7.8151860  54.1640530
  78.6877670   8.5514870  67.1571020  79.1065780   9.3947600  66.9847260
  77.7686300   8.6886910  66.9277800  75.7615860   4.2261610  53.5621080
  75.5604920   3.3628970  53.9234420  75.5907910   4.1394970  52.6242680
  79.9432630  15.2577600  56.1541760  80.8383420  15.5962570  56.1760520
  79.9750260  14.5357010  55.5266040  73.5828790  10.6304650  54.3828760
  74.0203660  11.1734320  55.0386340  74.0676520   9.8051600  54.3925100
  70.7974590  13.4193680  61.8349020  71.1277600  12.5514740  61.6027660
  71.2265590  13.6252200  62.6653980  75.3936510  11.7502690  59.4950990
  75.0932050  11.6267660  60.3954900  75.2874000  10.8911280  59.0866720
  71.2864800  14.2864270  64.5730650  70.8495790  14.4665070  65.4054800
  71.8542480  15.0438890  64.4312370  71.1189230   6.7984500  60.9319530
  70.4638070   6.5296140  60.2879230  71.9567180   6.6888980  60.4821510
  72.1565160   7.1837070  65.4722870  72.5238200   7.0964470  66.3518890
  71.5875980   6.4203620  65.3729730  70.3327310   4.0083430  56.8744860
  69.4291390   4.2713630  56.6996520  70.8167930   4.2794600  56.0944820
  72.8754520   3.0648970  54.7839240  73.5846220   2.6432190  54.2986520
  72.1594460   3.1324200  54.1522590  77.2723270  13.2529350  66.2352740
  77.0314630  13.5203910  65.3483260  78.2125910  13.4235080  66.2903600
  73.0417500  12.0090390  66.7048840  72.3151560  11.3895680  66.6374790
  73.1026650  12.4031000  65.8346920  76.6462600  14.2235390  63.4898250
  77.1627620  13.6122750  62.9646510  77.2959980  14.7264170  63.9809260
  79.3858100  15.1143880  64.3167230  79.6735910  14.8598180  63.4400240
  79.8981320  14.5621240  64.9072800  71.3247500  15.3264780  59.9145600
  71.1569540  14.6935460  60.6127490  70.4582010  15.5324180  59.5639790
  72.9310200  14.0198010  57.3595740  72.4057820  14.4006040  56.6557700
  72.8554780  14.6448780  58.0805450  75.5303170  15.9680390  56.2344990
  76.2621990  15.6839670  55.6868880  75.7896840  15.7293670  57.1244370
  74.6917960  12.0845120  56.2391320  74.0626840  12.5530220  56.7877150
  74.8065790  11.2394340  56.6737510  80.2785720   7.9129800  44.2701790
  79.5027820   7.4330240  44.5600360  80.9298650   7.2335450  44.0957950
  74.2951550   8.2249610  45.1477550  73.4636430   7.9698320  45.5474060
  74.9032530   8.2960380  45.8835470  74.2752810  12.2589700  45.3435570
  74.5780850  11.3687440  45.1645790  75.0196400  12.8159920  45.1157820
  72.7043500   3.1851500  38.9319940  71.8160200   3.5267470  38.8299820
  72.9884690   2.9851820  38.0400770  70.6676510   5.7857150  44.8159640
  71.2392620   5.0179350  44.8163280  70.6678050   6.0845910  43.9066250
  80.5256460  14.6048000  42.6704910  79.9067900  15.0605500  42.0999350
  81.3808240  14.7599460  42.2694610  79.7194710  10.5886990  44.2771950
  79.6502990   9.6476930  44.1161080  80.4814570  10.6788400  44.8494520
  80.7499880   3.3957370  44.5040880  81.1264700   2.5229250  44.3914550
  80.6519390   3.7316070  43.6131320  74.8804890   1.7683000  39.9658320
  74.9871640   2.6686730  40.2727080  73.9697250   1.7200970  39.6752970
  72.5288050   3.6902010  45.2110910  73.2098160   3.9540380  45.8298310
  72.2136100   2.8502880  45.5448920  76.7212620   4.7369370  44.2983500
  77.2290840   5.2350340  44.9388520  77.2525860   3.9604570  44.1222860
  81.3919810   9.4887240  40.0636820  80.7737080   9.9536690  39.4999540
  81.9043060  10.1814720  40.4806330  76.2551570   9.0163110  46.7420420
  75.9220950   9.6432030  47.3841490  76.4318250   9.5424990  45.9622090
  75.4670670  10.9843910  48.5569600  76.0844670  11.6594990  48.2754050
  74.6063790  11.3931890  48.4657100  70.7603010  10.1743770  37.4376450
  70.3830990  10.6630870  36.7061350  71.0176080  10.8469050  38.0682980
  80.7572700   6.6408990  39.6322080  79.8301980   6.5746370  39.8610550
  80.9097520   7.5789120  39.5177320  80.7441780   2.9125990  36.6289240
  79.8045450   3.0739950  36.7141700  81.0625040   3.6311670  36.0825230
  76.3629340   7.1673730  42.4141810  75.9586340   6.4550980  41.9187710
  76.4492460   6.8226970  43.3029850  76.8311040  10.8541290  44.5781020
  76.5339330  10.2486760  43.8988800  77.7810860  10.8918600  44.4670380
  75.0757960   3.9416940  46.1940850  75.6272550   4.0512280  45.4194100
  75.5901470   4.3154540  46.9096080  75.9229470  10.5922980  51.2288820
  75.0258000  10.8162950  51.4762220  75.9482340  10.7157920  50.2800220
  74.7500690   7.4636300  49.8046190  74.6108460   8.3359100  50.1733590
  73.8682050   7.1209110  49.6594130  81.0730070  12.3812170  41.1111320
  81.5125980  13.1236500  40.6966710  81.0116960  12.6238740  42.0350280
  76.5481040  13.4058000  52.0131340  76.5196470  13.8100950  51.1459770
  76.3846010  12.4768360  51.8502940  73.0633970   6.0618710  39.9148460
  72.9431570   6.7880800  39.3029730  72.7534860   5.2921620  39.4376370
  70.7019340   9.2333850  45.7217100  70.7799760   9.3682620  44.7772820
  71.3161020   8.5249740  45.9145220  71.9466970  10.9334040  42.1323280
  71.5395050  11.0748630  41.2776880  72.8379980  10.6494200  41.9294490
  76.2188630  15.1479820  40.2445950  76.0431110  14.2315360  40.0313750
  75.3644370  15.5067110  40.4843750  70.7578860  10.2748020  48.2611560
  70.9209900   9.8053380  47.4430930  71.2231310   9.7671580  48.9260400
  79.8167440   2.2722300  48.9007450  79.3546810   2.4805320  49.7127390
  79.4145550   1.4581650  48.5978120  75.3211850   4.5287350  41.0253380
  75.0952770   4.3124520  41.9300000  74.5404380   4.9615810  40.6799350
  77.7611060   5.4272930  51.6913650  77.6654660   4.4867660  51.5414050
  78.6043040   5.6488000  51.2961720  81.1574480   3.1714260  41.6547310
  81.5504050   3.4886460  40.8416000  81.5191330   2.2926140  41.7691830
  79.4666650   1.9221570  52.9144170  78.7764970   1.7293770  53.5490260
  80.2098950   2.2056210  53.4468470  70.3808880   3.7035180  35.0880230
  70.2983550   4.6465940  35.2295220  70.0291940   3.5610090  34.2092580
  81.7429620   5.7620010  45.7498090  81.0110740   6.2706820  46.0988190
  81.3453960   4.9449990  45.4486870  78.1807010   2.4374210  44.1550580
  78.1843070   1.9964160  43.3055120  79.0758130   2.7591540  44.2622400
  74.0309390   2.3200700  43.1144790  73.6909440   2.7975930  43.8711840
  73.2686710   1.8665820  42.7545890  78.2427160   3.4386290  37.1457340
  78.3639980   3.3972770  38.0943160  77.8575670   4.3010440  36.9904070
  77.2548660   5.7487430  36.5440640  76.6865560   5.3005680  35.9176550
  77.9637660   6.1080210  36.0105790  72.3317840   9.6499450  50.4207370
  71.9472630   9.0093120  51.0190330  72.6430030  10.3535570  50.9902100
  78.4814980   6.4975990  45.9015990  78.8485110   6.0234560  46.6477330
  78.2920040   7.3717560  46.2424330  76.2714350   5.5384630  48.2200200
  75.9671420   6.4176610  48.4450560  77.2260810   5.5984420  48.2557640
  74.7996140   9.7445620  38.8167050  74.0258400   9.2043240  38.6565770
  75.5290770   9.2252230  38.4784810  80.9402920   8.8120040  50.4962440
  80.8740230   7.8915710  50.2420030  80.3108060   8.9095480  51.2107080
  74.8433540   9.4126000  42.4545860  75.3612210   8.6094260  42.4002750
  74.3917560   9.3505140  43.2962690  79.7303040  10.6792280  37.7273160
  80.0718740  11.4234510  37.2316480  78.9015750  10.9923400  38.0897990
  72.3278080   6.3787370  49.3671560  71.9693020   7.0441220  49.9544900
  72.0332640   5.5470920  49.7384180  75.5291200   6.8371610  52.2511110
  75.2291340   6.9828790  51.3538930  76.3002440   6.2776900  52.1584500
  80.8719650  11.6340610  50.2466240  80.8864190  10.7021570  50.0285150
  80.1644750  11.7200370  50.8856010  78.6993730  10.7605810  40.4989080
  79.3864860  11.3075020  40.8796670  77.9126150  11.3046540  40.5338690
  70.8386130   6.3778630  35.9906160  71.7080980   6.6603430  36.2742080
  70.3476450   7.1914500  35.8754970  78.0020940   7.7651840  40.1114440
  78.4583720   8.5757090  40.3374630  77.6509150   7.4474980  40.9432930
  80.3053550  13.2758180  47.3406740  80.9495770  13.4817560  48.0180160
  80.6682990  12.5146580  46.8877590  71.2057380  15.5906010  36.5567790
  71.5655020  16.1895350  35.9025060  71.0649720  16.1365900  37.3302820
  71.1899240  13.8560870  51.0310190  71.2990360  12.9155610  50.8905580
  70.5379800  14.1215620  50.3823920  79.1811830  12.1276760  52.4308310
  78.8608700  11.4086000  52.9754000  78.5070190  12.8031830  52.5044370
  77.2226000  12.9737210  37.3741460  77.2136100  13.7066900  36.7585970
  76.3024360  12.7268790  37.4668420  72.8232640   8.1952100  38.1188220
  72.2160590   8.9351000  38.1283520  73.2981990   8.2851460  37.2926420
  80.2085600  13.0365450  36.0366650  80.3097580  12.8329440  35.1068630
  79.3087340  12.7823730  36.2414430  77.7311490   3.5945810  40.0190550
  77.0227640   4.0632150  40.4604160  78.0155970   2.9367820  40.6535740
  79.3567420   5.0142510  48.0183080  79.8552670   5.4888330  48.6834930
  79.4990370   4.0906030  48.2253110  78.8503710  15.5551770  40.7314320
  79.1045210  15.5173160  39.8093690  77.9016190  15.4285100  40.7242570
  75.9346510   1.9030890  37.3941260  76.7837040   2.3401040  37.3281450
  75.5677780   2.2151150  38.2213320  74.8337930   8.1563250  35.8676790
  75.6001200   8.0444610  36.4302220  74.9112620   7.4601220  35.2153560
  73.5284690   5.5888320  36.5509680  73.6088280   4.6415830  36.6627080
  74.4204440   5.9195200  36.6570340  74.3299400  15.7383710  43.6544220
  75.0661880  15.1899170  43.9252790  74.7140320  16.6039720  43.5150210
  71.2144880  11.8057280  39.5285730  70.2884660  12.0478420  39.5191140
  71.6801310  12.6331540  39.4070480  73.3357680  14.9229780  52.8429800
  74.1370410  15.2441830  53.2565200  72.8209500  14.5625360  53.5649710
  77.4401710  14.9114020  35.4769790  78.2330320  15.2002850  35.0251580
  76.9206060  14.4806190  34.7982270  71.0555490   7.4103240  51.7865850
  71.5594510   6.8310520  52.3582080  70.3162910   7.6943470  52.3242220
  77.9579110  10.1317430  35.3412140  77.8529750   9.5169780  36.0673520
  77.7903330   9.6083320  34.5575150  78.1093430   8.8174230  51.3201370
  77.3439100   9.3859230  51.2356040  78.2909390   8.5250440  50.4269600
  81.1981840   9.1937460  35.9454130  80.6491940   9.6406760  36.5896870
  81.8201100   8.6886710  36.4691800  73.0878570   5.5532830  52.6815920
  73.1283910   5.2546700  53.5901150  73.9424070   5.9540440  52.5223440
  76.8656960   8.1528380  37.8419430  77.2873380   7.9868250  38.6850820
  76.9907800   7.3428610  37.3474570  75.0284380   4.1324930  50.6490410
  74.4980840   3.6415880  50.0213750  75.6972450   4.5609130  50.1148340
  79.3784600   7.1765990  35.0896530  79.8990260   6.4615010  34.7237680
  80.0253000   7.8151860  35.3897040  78.6877670   8.5514870  48.3827530
  79.1065780   9.3947600  48.2103770  77.7686300   8.6886910  48.1534310
  81.0241570   6.2831050  49.7665370  81.1437780   5.6872190  50.5060210
  81.8835570   6.3200740  49.3466670  75.7615860   4.2261610  34.7877590
  75.5604920   3.3628970  35.1490930  75.5907910   4.1394970  33.8499190
  76.5385090  14.8567880  49.4985260  76.0006180  15.5813940  49.1793960
  76.7919050  14.3798220  48.7082600  77.7910340   2.8252400  51.0241190
  78.3810030   2.5168250  51.7119010  76.9730580   2.3532150  51.1801090
  79.3947300  16.0919090  49.7571910  79.3206000  16.9954230  50.0644280
  78.4926140  15.7730990  49.7293980  79.9432630  15.2577600  37.3798270
  80.8383420  15.5962570  37.4017030  79.9750260  14.5357010  36.7522550
  73.5828790  10.6304650  35.6085270  74.0203660  11.1734320  36.2642850
  74.0676520   9.8051600  35.6181610  70.7974590  13.4193680  43.0605530
  71.1277600  12.5514740  42.8284170  71.2265590  13.6252200  43.8910490
  75.3936510  11.7502690  40.7207500  75.0932050  11.6267660  41.6211410
  75.2874000  10.8911280  40.3123230  71.2864800  14.2864270  45.7987160
  70.8495790  14.4665070  46.6311310  71.8542480  15.0438890  45.6568880
  71.1189230   6.7984500  42.1576040  70.4638070   6.5296140  41.5135740
  71.9567180   6.6888980  41.7078020  72.1565160   7.1837070  46.6979380
  72.5238200   7.0964470  47.5775400  71.5875980   6.4203620  46.5986240
  71.7081160   4.0946160  50.6037800  70.8137210   4.0612920  50.9431510
  72.2478710   4.2932950  51.3689050  70.3327310   4.0083430  38.1001370
  69.4291390   4.2713630  37.9253030  70.8167930   4.2794600  37.3201330
  72.8754520   3.0648970  36.0095750  73.5846220   2.6432190  35.5243030
  72.1594460   3.1324200  35.3779100  73.5717240  11.6969760  51.8599530
  73.5286870  11.3262670  52.7413990  73.7028250  12.6347330  52.0001350
  77.2723270  13.2529350  47.4609250  77.0314630  13.5203910  46.5739770
  78.2125910  13.4235080  47.5160110  73.4105270  14.6432010  48.9797310
  72.8165590  14.5116710  49.7187350  73.4029110  13.8070150  48.5139410
  73.0417500  12.0090390  47.9305350  72.3151560  11.3895680  47.8631300
  73.1026650  12.4031000  47.0603430  76.6462600  14.2235390  44.7154760
  77.1627620  13.6122750  44.1903020  77.2959980  14.7264170  45.2065770
  79.3858100  15.1143880  45.5423740  79.6735910  14.8598180  44.6656750
  79.8981320  14.5621240  46.1329310  71.3247500  15.3264780  41.1402110
  71.1569540  14.6935460  41.8384000  70.4582010  15.5324180  40.7896300
  72.9310200  14.0198010  38.5852250  72.4057820  14.4006040  37.8814210
  72.8554780  14.6448780  39.3061960  79.4530460  16.0359980  52.9091940
  80.3797770  15.8004250  52.9527900  79.4380890  16.8631980  52.4277970
  75.5303170  15.9680390  37.4601500  76.2621990  15.6839670  36.9125390
  75.7896840  15.7293670  38.3500880  74.6917960  12.0845120  37.4647830
  74.0626840  12.5530220  38.0133660  74.8065790  11.2394340  37.8994020
  80.2785720   7.9129800  25.4958300  79.5027820   7.4330240  25.7856870
  80.9298650   7.2335450  25.3214460  74.2951550   8.2249610  26.3734060
  73.4636430   7.9698320  26.7730570  74.9032530   8.2960380  27.1091980
  74.2752810  12.2589700  26.5692080  74.5780850  11.3687440  26.3902300
  75.0196400  12.8159920  26.3414330  72.7043500   3.1851500  20.1576450
  71.8160200   3.5267470  20.0556330  72.9884690   2.9851820  19.2657280
  70.6676510   5.7857150  26.0416150  71.2392620   5.0179350  26.0419790
  70.6678050   6.0845910  25.1322760  80.5256460  14.6048000  23.8961420
  79.9067900  15.0605500  23.3255860  81.3808240  14.7599460  23.4951120
  79.7194710  10.5886990  25.5028460  79.6502990   9.6476930  25.3417590
  80.4814570  10.6788400  26.0751030  80.7499880   3.3957370  25.7297390
  81.1264700   2.5229250  25.6171060  80.6519390   3.7316070  24.8387830
  74.8804890   1.7683000  21.1914830  74.9871640   2.6686730  21.4983590
  73.9697250   1.7200970  20.9009480  72.5288050   3.6902010  26.4367420
  73.2098160   3.9540380  27.0554820  72.2136100   2.8502880  26.7705430
  76.7212620   4.7369370  25.5240010  77.2290840   5.2350340  26.1645030
  77.2525860   3.9604570  25.3479370  81.3919810   9.4887240  21.2893330
  80.7737080   9.9536690  20.7256050  81.9043060  10.1814720  21.7062840
  76.2551570   9.0163110  27.9676930  75.9220950   9.6432030  28.6098000
  76.4318250   9.5424990  27.1878600  75.4670670  10.9843910  29.7826110
  76.0844670  11.6594990  29.5010560  74.6063790  11.3931890  29.6913610
  70.7603010  10.1743770  18.6632960  70.3830990  10.6630870  17.9317860
  71.0176080  10.8469050  19.2939490  80.7572700   6.6408990  20.8578590
  79.8301980   6.5746370  21.0867060  80.9097520   7.5789120  20.7433830
  80.7441780   2.9125990  17.8545750  79.8045450   3.0739950  17.9398210
  81.0625040   3.6311670  17.3081740  76.3629340   7.1673730  23.6398320
  75.9586340   6.4550980  23.1444220  76.4492460   6.8226970  24.5286360
  76.8311040  10.8541290  25.8037530  76.5339330  10.2486760  25.1245310
  77.7810860  10.8918600  25.6926890  75.0757960   3.9416940  27.4197360
  75.6272550   4.0512280  26.6450610  75.5901470   4.3154540  28.1352590
  75.9229470  10.5922980  32.4545330  75.0258000  10.8162950  32.7018730
  75.9482340  10.7157920  31.5056730  74.7500690   7.4636300  31.0302700
  74.6108460   8.3359100  31.3990100  73.8682050   7.1209110  30.8850640
  81.0730070  12.3812170  22.3367830  81.5125980  13.1236500  21.9223220
  81.0116960  12.6238740  23.2606790  76.5481040  13.4058000  33.2387850
  76.5196470  13.8100950  32.3716280  76.3846010  12.4768360  33.0759450
  73.0633970   6.0618710  21.1404970  72.9431570   6.7880800  20.5286240
  72.7534860   5.2921620  20.6632880  70.7019340   9.2333850  26.9473610
  70.7799760   9.3682620  26.0029330  71.3161020   8.5249740  27.1401730
  71.9466970  10.9334040  23.3579790  71.5395050  11.0748630  22.5033390
  72.8379980  10.6494200  23.1551000  76.2188630  15.1479820  21.4702460
  76.0431110  14.2315360  21.2570260  75.3644370  15.5067110  21.7100260
  70.7578860  10.2748020  29.4868070  70.9209900   9.8053380  28.6687440
  71.2231310   9.7671580  30.1516910  79.8167440   2.2722300  30.1263960
  79.3546810   2.4805320  30.9383900  79.4145550   1.4581650  29.8234630
  75.3211850   4.5287350  22.2509890  75.0952770   4.3124520  23.1556510
  74.5404380   4.9615810  21.9055860  77.7611060   5.4272930  32.9170160
  77.6654660   4.4867660  32.7670560  78.6043040   5.6488000  32.5218230
  81.1574480   3.1714260  22.8803820  81.5504050   3.4886460  22.0672510
  81.5191330   2.2926140  22.9948340  79.4666650   1.9221570  34.1400680
  78.7764970   1.7293770  34.7746770  80.2098950   2.2056210  34.6724980
  70.3808880   3.7035180  16.3136740  70.2983550   4.6465940  16.4551730
  70.0291940   3.5610090  15.4349090  81.7429620   5.7620010  26.9754600
  81.0110740   6.2706820  27.3244700  81.3453960   4.9449990  26.6743380
  78.1807010   2.4374210  25.3807090  78.1843070   1.9964160  24.5311630
  79.0758130   2.7591540  25.4878910  74.0309390   2.3200700  24.3401300
  73.6909440   2.7975930  25.0968350  73.2686710   1.8665820  23.9802400
  78.2427160   3.4386290  18.3713850  78.3639980   3.3972770  19.3199670
  77.8575670   4.3010440  18.2160580  77.2548660   5.7487430  17.7697150
  76.6865560   5.3005680  17.1433060  77.9637660   6.1080210  17.2362300
  72.3317840   9.6499450  31.6463880  71.9472630   9.0093120  32.2446840
  72.6430030  10.3535570  32.2158610  78.4814980   6.4975990  27.1272500
  78.8485110   6.0234560  27.8733840  78.2920040   7.3717560  27.4680840
  76.2714350   5.5384630  29.4456710  75.9671420   6.4176610  29.6707070
  77.2260810   5.5984420  29.4814150  74.7996140   9.7445620  20.0423560
  74.0258400   9.2043240  19.8822280  75.5290770   9.2252230  19.7041320
  80.9402920   8.8120040  31.7218950  80.8740230   7.8915710  31.4676540
  80.3108060   8.9095480  32.4363590  74.8433540   9.4126000  23.6802370
  75.3612210   8.6094260  23.6259260  74.3917560   9.3505140  24.5219200
  79.7303040  10.6792280  18.9529670  80.0718740  11.4234510  18.4572990
  78.9015750  10.9923400  19.3154500  72.3278080   6.3787370  30.5928070
  71.9693020   7.0441220  31.1801410  72.0332640   5.5470920  30.9640690
  75.5291200   6.8371610  33.4767620  75.2291340   6.9828790  32.5795440
  76.3002440   6.2776900  33.3841010  80.8719650  11.6340610  31.4722750
  80.8864190  10.7021570  31.2541660  80.1644750  11.7200370  32.1112520
  78.6993730  10.7605810  21.7245590  79.3864860  11.3075020  22.1053180
  77.9126150  11.3046540  21.7595200  70.8386130   6.3778630  17.2162670
  71.7080980   6.6603430  17.4998590  70.3476450   7.1914500  17.1011480
  78.0020940   7.7651840  21.3370950  78.4583720   8.5757090  21.5631140
  77.6509150   7.4474980  22.1689440  80.3053550  13.2758180  28.5663250
  80.9495770  13.4817560  29.2436670  80.6682990  12.5146580  28.1134100
  71.2057380  15.5906010  17.7824300  71.5655020  16.1895350  17.1281570
  71.0649720  16.1365900  18.5559330  71.1899240  13.8560870  32.2566700
  71.2990360  12.9155610  32.1162090  70.5379800  14.1215620  31.6080430
  79.1811830  12.1276760  33.6564820  78.8608700  11.4086000  34.2010510
  78.5070190  12.8031830  33.7300880  77.2226000  12.9737210  18.5997970
  77.2136100  13.7066900  17.9842480  76.3024360  12.7268790  18.6924930
  72.8232640   8.1952100  19.3444730  72.2160590   8.9351000  19.3540030
  73.2981990   8.2851460  18.5182930  80.2085600  13.0365450  17.2623160
  80.3097580  12.8329440  16.3325140  79.3087340  12.7823730  17.4670940
  77.7311490   3.5945810  21.2447060  77.0227640   4.0632150  21.6860670
  78.0155970   2.9367820  21.8792250  79.3567420   5.0142510  29.2439590
  79.8552670   5.4888330  29.9091440  79.4990370   4.0906030  29.4509620
  78.8503710  15.5551770  21.9570830  79.1045210  15.5173160  21.0350200
  77.9016190  15.4285100  21.9499080  75.9346510   1.9030890  18.6197770
  76.7837040   2.3401040  18.5537960  75.5677780   2.2151150  19.4469830
  74.8337930   8.1563250  17.0933300  75.6001200   8.0444610  17.6558730
  74.9112620   7.4601220  16.4410070  73.5284690   5.5888320  17.7766190
  73.6088280   4.6415830  17.8883590  74.4204440   5.9195200  17.8826850
  74.3299400  15.7383710  24.8800730  75.0661880  15.1899170  25.1509300
  74.7140320  16.6039720  24.7406720  71.2144880  11.8057280  20.7542240
  70.2884660  12.0478420  20.7447650  71.6801310  12.6331540  20.6326990
  73.3357680  14.9229780  34.0686310  74.1370410  15.2441830  34.4821710
  72.8209500  14.5625360  34.7906220  77.4401710  14.9114020  16.7026300
  78.2330320  15.2002850  16.2508090  76.9206060  14.4806190  16.0238780
  71.0555490   7.4103240  33.0122360  71.5594510   6.8310520  33.5838590
  70.3162910   7.6943470  33.5498730  77.9579110  10.1317430  16.5668650
  77.8529750   9.5169780  17.2930030  77.7903330   9.6083320  15.7831660
  78.1093430   8.8174230  32.5457880  77.3439100   9.3859230  32.4612550
  78.2909390   8.5250440  31.6526110  81.1981840   9.1937460  17.1710640
  80.6491940   9.6406760  17.8153380  81.8201100   8.6886710  17.6948310
  73.0878570   5.5532830  33.9072430  73.1283910   5.2546700  34.8157660
  73.9424070   5.9540440  33.7479950  76.8656960   8.1528380  19.0675940
  77.2873380   7.9868250  19.9107330  76.9907800   7.3428610  18.5731080
  75.0284380   4.1324930  31.8746920  74.4980840   3.6415880  31.2470260
  75.6972450   4.5609130  31.3404850  79.3784600   7.1765990  16.3153040
  79.8990260   6.4615010  15.9494190  80.0253000   7.8151860  16.6153550
  78.6877670   8.5514870  29.6084040  79.1065780   9.3947600  29.4360280
  77.7686300   8.6886910  29.3790820  81.0241570   6.2831050  30.9921880
  81.1437780   5.6872190  31.7316720  81.8835570   6.3200740  30.5723180
  75.7615860   4.2261610  16.0134100  75.5604920   3.3628970  16.3747440
  75.5907910   4.1394970  15.0755700  76.5385090  14.8567880  30.7241770
  76.0006180  15.5813940  30.4050470  76.7919050  14.3798220  29.9339110
  77.7910340   2.8252400  32.2497700  78.3810030   2.5168250  32.9375520
  76.9730580   2.3532150  32.4057600  79.3947300  16.0919090  30.9828420
  79.3206000  16.9954230  31.2900790  78.4926140  15.7730990  30.9550490
  79.9432630  15.2577600  18.6054780  80.8383420  15.5962570  18.6273540
  79.9750260  14.5357010  17.9779060  73.5828790  10.6304650  16.8341780
  74.0203660  11.1734320  17.4899360  74.0676520   9.8051600  16.8438120
  70.7974590  13.4193680  24.2862040  71.1277600  12.5514740  24.0540680
  71.2265590  13.6252200  25.1167000  75.3936510  11.7502690  21.9464010
  75.0932050  11.6267660  22.8467920  75.2874000  10.8911280  21.5379740
  71.2864800  14.2864270  27.0243670  70.8495790  14.4665070  27.8567820
  71.8542480  15.0438890  26.8825390  71.1189230   6.7984500  23.3832550
  70.4638070   6.5296140  22.7392250  71.9567180   6.6888980  22.9334530
  72.1565160   7.1837070  27.9235890  72.5238200   7.0964470  28.8031910
  71.5875980   6.4203620  27.8242750  71.7081160   4.0946160  31.8294310
  70.8137210   4.0612920  32.1688020  72.2478710   4.2932950  32.5945560
  70.3327310   4.0083430  19.3257880  69.4291390   4.2713630  19.1509540
  70.8167930   4.2794600  18.5457840  72.8754520   3.0648970  17.2352260
  73.5846220   2.6432190  16.7499540  72.1594460   3.1324200  16.6035610
  73.5717240  11.6969760  33.0856040  73.5286870  11.3262670  33.9670500
  73.7028250  12.6347330  33.2257860  77.2723270  13.2529350  28.6865760
  77.0314630  13.5203910  27.7996280  78.2125910  13.4235080  28.7416620
  73.4105270  14.6432010  30.2053820  72.8165590  14.5116710  30.9443860
  73.4029110  13.8070150  29.7395920  73.0417500  12.0090390  29.1561860
  72.3151560  11.3895680  29.0887810  73.1026650  12.4031000  28.2859940
  76.6462600  14.2235390  25.9411270  77.1627620  13.6122750  25.4159530
  77.2959980  14.7264170  26.4322280  79.3858100  15.1143880  26.7680250
  79.6735910  14.8598180  25.8913260  79.8981320  14.5621240  27.3585820
  71.3247500  15.3264780  22.3658620  71.1569540  14.6935460  23.0640510
  70.4582010  15.5324180  22.0152810  72.9310200  14.0198010  19.8108760
  72.4057820  14.4006040  19.1070720  72.8554780  14.6448780  20.5318470
  79.4530460  16.0359980  34.1348450  80.3797770  15.8004250  34.1784410
  79.4380890  16.8631980  33.6534480  75.5303170  15.9680390  18.6858010
  76.2621990  15.6839670  18.1381900  75.7896840  15.7293670  19.5757390
  74.6917960  12.0845120  18.6904340  74.0626840  12.5530220  19.2390170
  74.8065790  11.2394340  19.1250530  80.2785720   7.9129800   6.7214810
  79.5027820   7.4330240   7.0113380  80.9298650   7.2335450   6.5470970
  74.2951550   8.2249610   7.5990570  73.4636430   7.9698320   7.9987080
  74.9032530   8.2960380   8.3348490  74.2752810  12.2589700   7.7948590
  74.5780850  11.3687440   7.6158810  75.0196400  12.8159920   7.5670840
  70.6676510   5.7857150   7.2672660  71.2392620   5.0179350   7.2676300
  70.6678050   6.0845910   6.3579270  80.5256460  14.6048000   5.1217930
  79.9067900  15.0605500   4.5512370  81.3808240  14.7599460   4.7207630
  79.7194710  10.5886990   6.7284970  79.6502990   9.6476930   6.5674100
  80.4814570  10.6788400   7.3007540  80.7499880   3.3957370   6.9553900
  81.1264700   2.5229250   6.8427570  80.6519390   3.7316070   6.0644340
  74.8804890   1.7683000   2.4171340  74.9871640   2.6686730   2.7240100
  73.9697250   1.7200970   2.1265990  72.5288050   3.6902010   7.6623930
  73.2098160   3.9540380   8.2811330  72.2136100   2.8502880   7.9961940
  76.7212620   4.7369370   6.7496520  77.2290840   5.2350340   7.3901540
  77.2525860   3.9604570   6.5735880  81.3919810   9.4887240   2.5149840
  80.7737080   9.9536690   1.9512560  81.9043060  10.1814720   2.9319350
  76.2551570   9.0163110   9.1933440  75.9220950   9.6432030   9.8354510
  76.4318250   9.5424990   8.4135110  75.4670670  10.9843910  11.0082620
  76.0844670  11.6594990  10.7267070  74.6063790  11.3931890  10.9170120
  80.7572700   6.6408990   2.0835100  79.8301980   6.5746370   2.3123570
  80.9097520   7.5789120   1.9690340  76.3629340   7.1673730   4.8654830
  75.9586340   6.4550980   4.3700730  76.4492460   6.8226970   5.7542870
  76.8311040  10.8541290   7.0294040  76.5339330  10.2486760   6.3501820
  77.7810860  10.8918600   6.9183400  75.0757960   3.9416940   8.6453870
  75.6272550   4.0512280   7.8707120  75.5901470   4.3154540   9.3609100
  75.9229470  10.5922980  13.6801840  75.0258000  10.8162950  13.9275240
  75.9482340  10.7157920  12.7313240  74.7500690   7.4636300  12.2559210
  74.6108460   8.3359100  12.6246610  73.8682050   7.1209110  12.1107150
  81.0730070  12.3812170   3.5624340  81.5125980  13.1236500   3.1479730
  81.0116960  12.6238740   4.4863300  76.5481040  13.4058000  14.4644360
  76.5196470  13.8100950  13.5972790  76.3846010  12.4768360  14.3015960
  73.0633970   6.0618710   2.3661480  72.9431570   6.7880800   1.7542750
  72.7534860   5.2921620   1.8889390  70.7019340   9.2333850   8.1730120
  70.7799760   9.3682620   7.2285840  71.3161020   8.5249740   8.3658240
  71.9466970  10.9334040   4.5836300  71.5395050  11.0748630   3.7289900
  72.8379980  10.6494200   4.3807510  76.2188630  15.1479820   2.6958970
  76.0431110  14.2315360   2.4826770  75.3644370  15.5067110   2.9356770
  70.7578860  10.2748020  10.7124580  70.9209900   9.8053380   9.8943950
  71.2231310   9.7671580  11.3773420  79.8167440   2.2722300  11.3520470
  79.3546810   2.4805320  12.1640410  79.4145550   1.4581650  11.0491140
  75.3211850   4.5287350   3.4766400  75.0952770   4.3124520   4.3813020
  74.5404380   4.9615810   3.1312370  77.7611060   5.4272930  14.1426670
  77.6654660   4.4867660  13.9927070  78.6043040   5.6488000  13.7474740
  81.1574480   3.1714260   4.1060330  81.5504050   3.4886460   3.2929020
  81.5191330   2.2926140   4.2204850  79.4666650   1.9221570  15.3657190
  78.7764970   1.7293770  16.0003280  80.2098950   2.2056210  15.8981490
  81.7429620   5.7620010   8.2011110  81.0110740   6.2706820   8.5501210
  81.3453960   4.9449990   7.8999890  78.1807010   2.4374210   6.6063600
  78.1843070   1.9964160   5.7568140  79.0758130   2.7591540   6.7135420
  74.0309390   2.3200700   5.5657810  73.6909440   2.7975930   6.3224860
  73.2686710   1.8665820   5.2058910  72.3317840   9.6499450  12.8720390
  71.9472630   9.0093120  13.4703350  72.6430030  10.3535570  13.4415120
  78.4814980   6.4975990   8.3529010  78.8485110   6.0234560   9.0990350
  78.2920040   7.3717560   8.6937350  76.2714350   5.5384630  10.6713220
  75.9671420   6.4176610  10.8963580  77.2260810   5.5984420  10.7070660
  80.9402920   8.8120040  12.9475460  80.8740230   7.8915710  12.6933050
  80.3108060   8.9095480  13.6620100  74.8433540   9.4126000   4.9058880
  75.3612210   8.6094260   4.8515770  74.3917560   9.3505140   5.7475710
  72.3278080   6.3787370  11.8184580  71.9693020   7.0441220  12.4057920
  72.0332640   5.5470920  12.1897200  75.5291200   6.8371610  14.7024130
  75.2291340   6.9828790  13.8051950  76.3002440   6.2776900  14.6097520
  80.8719650  11.6340610  12.6979260  80.8864190  10.7021570  12.4798170
  80.1644750  11.7200370  13.3369030  78.6993730  10.7605810   2.9502100
  79.3864860  11.3075020   3.3309690  77.9126150  11.3046540   2.9851710
  78.0020940   7.7651840   2.5627460  78.4583720   8.5757090   2.7887650
  77.6509150   7.4474980   3.3945950  80.3053550  13.2758180   9.7919760
  80.9495770  13.4817560  10.4693180  80.6682990  12.5146580   9.3390610
  71.1899240  13.8560870  13.4823210  71.2990360  12.9155610  13.3418600
  70.5379800  14.1215620  12.8336940  79.1811830  12.1276760  14.8821330
  78.8608700  11.4086000  15.4267020  78.5070190  12.8031830  14.9557390
  77.7311490   3.5945810   2.4703570  77.0227640   4.0632150   2.9117180
  78.0155970   2.9367820   3.1048760  79.3567420   5.0142510  10.4696100
  79.8552670   5.4888330  11.1347950  79.4990370   4.0906030  10.6766130
  78.8503710  15.5551770   3.1827340  79.1045210  15.5173160   2.2606710
  77.9016190  15.4285100   3.1755590  74.3299400  15.7383710   6.1057240
  75.0661880  15.1899170   6.3765810  74.7140320  16.6039720   5.9663230
  71.2144880  11.8057280   1.9798750  70.2884660  12.0478420   1.9704160
  71.6801310  12.6331540   1.8583500  73.3357680  14.9229780  15.2942820
  74.1370410  15.2441830  15.7078220  72.8209500  14.5625360  16.0162730
  71.0555490   7.4103240  14.2378870  71.5594510   6.8310520  14.8095100
  70.3162910   7.6943470  14.7755240  78.1093430   8.8174230  13.7714390
  77.3439100   9.3859230  13.6869060  78.2909390   8.5250440  12.8782620
  73.0878570   5.5532830  15.1328940  73.1283910   5.2546700  16.0414170
  73.9424070   5.9540440  14.9736460  75.0284380   4.1324930  13.1003430
  74.4980840   3.6415880  12.4726770  75.6972450   4.5609130  12.5661360
  78.6877670   8.5514870  10.8340550  79.1065780   9.3947600  10.6616790
  77.7686300   8.6886910  10.6047330  81.0241570   6.2831050  12.2178390
  81.1437780   5.6872190  12.9573230  81.8835570   6.3200740  11.7979690
  76.5385090  14.8567880  11.9498280  76.0006180  15.5813940  11.6306980
  76.7919050  14.3798220  11.1595620  77.7910340   2.8252400  13.4754210
  78.3810030   2.5168250  14.1632030  76.9730580   2.3532150  13.6314110
  79.3947300  16.0919090  12.2084930  79.3206000  16.9954230  12.5157300
  78.4926140  15.7730990  12.1807000  70.7974590  13.4193680   5.5118550
  71.1277600  12.5514740   5.2797190  71.2265590  13.6252200   6.3423510
  75.3936510  11.7502690   3.1720520  75.0932050  11.6267660   4.0724430
  75.2874000  10.8911280   2.7636250  71.2864800  14.2864270   8.2500180
  70.8495790  14.4665070   9.0824330  71.8542480  15.0438890   8.1081900
  71.1189230   6.7984500   4.6089060  70.4638070   6.5296140   3.9648760
  71.9567180   6.6888980   4.1591040  72.1565160   7.1837070   9.1492400
  72.5238200   7.0964470  10.0288420  71.5875980   6.4203620   9.0499260
  71.7081160   4.0946160  13.0550820  70.8137210   4.0612920  13.3944530
  72.2478710   4.2932950  13.8202070  73.5717240  11.6969760  14.3112550
  73.5286870  11.3262670  15.1927010  73.7028250  12.6347330  14.4514370
  77.2723270  13.2529350   9.9122270  77.0314630  13.5203910   9.0252790
  78.2125910  13.4235080   9.9673130  73.4105270  14.6432010  11.4310330
  72.8165590  14.5116710  12.1700370  73.4029110  13.8070150  10.9652430
  73.0417500  12.0090390  10.3818370  72.3151560  11.3895680  10.3144320
  73.1026650  12.4031000   9.5116450  76.6462600  14.2235390   7.1667780
  77.1627620  13.6122750   6.6416040  77.2959980  14.7264170   7.6578790
  79.3858100  15.1143880   7.9936760  79.6735910  14.8598180   7.1169770
  79.8981320  14.5621240   8.5842330  71.3247500  15.3264780   3.5915130
  71.1569540  14.6935460   4.2897020  70.4582010  15.5324180   3.2409320
  79.4530460  16.0359980  15.3604960  80.3797770  15.8004250  15.4040920
  79.4380890  16.8631980  14.8790990  63.3724190  62.4581250  61.1636010
  63.2918240  61.5435860  60.8927720  62.9588610  62.9548320  60.4575720
  61.5042230  64.2360270  63.0445280  60.7284330  63.7560710  63.3343850
  62.1555160  63.5565920  62.8701440  55.5208060  64.5480080  63.9221040
  54.6892940  64.2928790  64.3217550  56.1289040  64.6190850  64.6578960
  65.5249660  68.6420460  61.8244410  65.0631190  67.8707700  62.1531580
  66.3375210  68.6686530  62.3296860  53.9300010  59.5081970  57.7063430
  53.0416710  59.8497940  57.6043310  54.2141200  59.3082290  56.8144260
  51.8933020  62.1087620  63.5903130  52.4649130  61.3409820  63.5906770
  51.8934560  62.4076380  62.6809740  60.9451220  66.9117460  63.0515440
  60.8759500  65.9707400  62.8904570  61.7071080  67.0018870  63.6238010
  53.1357890  57.5171980  65.3772060  52.9560730  56.6197730  65.6574820
  52.7337970  58.0643850  66.0519010  61.9756390  59.7187840  63.2784370
  62.3521210  58.8459720  63.1658040  61.8775900  60.0546540  62.3874810
  56.1061400  58.0913470  58.7401810  56.2128150  58.9917200  59.0470570
  55.1953760  58.0431440  58.4496460  65.7580510  57.2138280  60.2112710
  66.5790130  56.7234850  60.2538190  65.7914590  57.8035940  60.9644550
  53.7544560  60.0132480  63.9854400  54.4354670  60.2770850  64.6041800
  53.4392610  59.1733350  64.3192410  57.9469130  61.0599840  63.0726990
  58.4547350  61.5580810  63.7132010  58.4782370  60.2835040  62.8966350
  70.0480060  59.2305030  66.7756340  69.3432230  59.6186740  66.2571450
  70.3137980  59.9255320  67.3777270  56.2305230  55.6998400  67.3390410
  56.2323670  56.2170790  66.5336310  55.4009540  55.2228580  67.3160340
  62.6176320  65.8117710  58.8380310  61.9993590  66.2767160  58.2743030
  63.1299570  66.5045190  59.2549820  57.4808080  65.3393580  65.5163910
  57.1477460  65.9662500  66.1584980  57.6574760  65.8655460  64.7365580
  65.9941990  59.1538660  62.9840250  65.2897560  59.4423550  63.5643360
  66.3554150  59.9638770  62.6239810  55.9120560  57.4108360  65.3460860
  56.2537370  58.2550410  65.0514730  54.9736370  57.5592100  65.4626200
  56.6927180  67.3074380  67.3313090  57.3101180  67.9825460  67.0497540
  55.8320300  67.7162360  67.2400590  51.9859520  66.4974240  56.2119940
  51.6087500  66.9861340  55.4804840  52.2432590  67.1699520  56.8426470
  69.0628910  58.5993450  63.3749460  68.1153820  58.6332430  63.5064890
  69.3878900  59.4132400  63.7598820  59.5948450  54.8990630  61.6705450
  59.9023430  54.3437520  60.9540950  58.6649150  55.0335090  61.4878440
  66.4408930  67.3374140  59.0503080  66.3305260  66.3948470  59.1752500
  66.4377180  67.6989780  59.9365840  64.5448950  65.5187760  65.2895520
  64.9617740  65.3047870  64.4548980  65.2688770  65.7760550  65.8604140
  61.9829210  62.9639460  58.4065570  61.0558490  62.8976840  58.6354040
  62.1354030  63.9019590  58.2920810  61.9698290  59.2356460  55.4032730
  61.0301960  59.3970420  55.4885190  62.2881550  59.9542140  54.8568720
  68.4911050  63.9174980  65.3811760  67.6629680  63.9868070  64.9061890
  69.0861530  64.5029290  64.9127590  66.0126500  64.5259760  58.9100820
  65.3938920  64.1879310  58.2627120  65.9950950  63.8819520  59.6180010
  65.4553060  60.7044300  66.3266630  65.0424240  61.5298010  66.5806620
  64.7229010  60.1189340  66.1342990  57.5885850  63.4904200  61.1885300
  57.1842850  62.7781450  60.6931200  57.6748970  63.1457440  62.0773340
  58.0567550  67.1771760  63.3524510  57.7595840  66.5717230  62.6732290
  59.0067370  67.2149070  63.2413870  56.3014470  60.2647410  64.9684340
  56.8529060  60.3742750  64.1937590  56.8157980  60.6385010  65.6839570
  64.1891200  63.7646570  55.9173570  64.6284480  62.9269000  55.7711390
  64.9019620  64.3975970  56.0037710  67.7708340  55.0189380  54.2314610
  67.4581000  55.1116210  55.1313680  68.5320810  55.5970410  54.1812040
  54.2890480  62.3849180  58.6891950  54.1688080  63.1111270  58.0773220
  53.9791370  61.6152090  58.2119860  51.9275850  65.5564320  64.4960590
  52.0056270  65.6913090  63.5516310  52.5417530  64.8480210  64.6888710
  53.1723480  67.2564510  60.9066770  52.7651560  67.3979100  60.0520370
  54.0636490  66.9724670  60.7037980  51.9835370  66.5978490  67.0355050
  52.1466410  66.1283850  66.2174420  52.4487820  66.0902050  67.7003890
  56.7554140  55.7284250  62.0715620  56.3122290  56.5093790  61.7400140
  57.3139130  56.0514140  62.7786560  59.8712960  55.3494950  56.9521450
  59.2467140  55.3454820  57.6774760  59.7843080  54.4825910  56.5557420
  58.7930040  56.2731580  63.9305220  59.0902370  57.1794410  63.8497240
  59.3415600  55.7850360  63.3164790  56.5468360  60.8517820  59.7996870
  56.3209280  60.6354990  60.7043490  55.7660890  61.2846280  59.4542840
  63.7766120  60.8581190  58.3987520  63.1775010  61.5816990  58.2151140
  64.3245730  60.7957970  57.6163970  62.3830990  59.4944730  60.4290800
  62.7760560  59.8116930  59.6159490  62.7447840  58.6156610  60.5435320
  51.4195160  56.0845530  62.6521000  51.1308210  56.6548390  63.3645980
  52.1640920  55.6049980  63.0152230  51.6065390  60.0265650  53.8623720
  51.5240060  60.9696410  54.0038710  51.2548450  59.8840560  52.9836070
  62.9686130  62.0850480  64.5241580  62.2367250  62.5937290  64.8731680
  62.5710470  61.2680460  64.2230360  59.4063520  58.7604680  62.9294070
  59.4099580  58.3194630  62.0798610  60.3014640  59.0822010  63.0365890
  55.2565900  58.6431170  61.8888280  54.9165950  59.1206400  62.6455330
  54.4943220  58.1896290  61.5289380  59.4683670  59.7616760  55.9200830
  59.5896490  59.7203240  56.8686650  59.0832180  60.6240910  55.7647560
  63.4312040  57.5384160  63.9364520  63.4484780  57.9892810  64.7806370
  63.1827620  56.6389800  64.1497960  58.4805170  62.0717900  55.3184130
  57.9122070  61.6236150  54.6920040  59.1894170  62.4310680  54.7849280
  59.7071490  62.8206460  64.6759480  60.0741620  62.3465030  65.4220820
  59.5176550  63.6948030  65.0167820  52.5711980  57.5650150  60.8052950
  52.2858900  57.2005820  61.6431570  52.5090840  56.8330610  60.1916090
  57.4970860  61.8615100  66.9943690  57.1927930  62.7407080  67.2194050
  58.4517320  61.9214890  67.0301130  56.0252650  66.0676090  57.5910540
  55.2514910  65.5273710  57.4309260  56.7547280  65.5482700  57.2528300
  66.7840630  65.0641450  63.3836930  67.5039750  65.5596740  62.9933040
  66.5822450  64.3859340  62.7390800  62.2450570  56.4579410  57.5266320
  61.4315180  55.9592580  57.4511630  62.0512520  57.2977660  57.1102670
  64.9598960  60.8299060  55.8228480  65.8478580  61.1416290  55.6479820
  64.9304050  59.9571310  55.4309060  56.0690050  65.7356470  61.2289350
  56.5868720  64.9324730  61.1746240  55.6174070  65.6735610  62.0706180
  60.9559550  67.0022750  56.5016650  61.2975250  67.7464980  56.0059970
  60.1272260  67.3153870  56.8641480  67.2313230  62.1410900  55.2908340
  67.1476950  62.5725120  54.4404780  67.9507420  62.6009250  55.7235160
  63.8386960  66.3238590  61.8662160  64.1910780  65.7266720  61.2063530
  62.9549290  65.9982820  62.0370410  59.9250240  67.0836280  59.2732570
  60.6121370  67.6305490  59.6540160  59.1382660  67.6277010  59.3082180
  52.0642640  62.7009100  54.7649650  52.9337490  62.9833900  55.0485570
  51.5732960  63.5144970  54.6498460  59.2277450  64.0882310  58.8857930
  59.6840230  64.8987560  59.1118120  58.8765660  63.7705450  59.7176420
  55.1289230  54.4319960  59.3580450  55.0003860  54.4237860  60.3065370
  54.3051250  54.7703050  59.0071460  62.8042140  67.6021000  64.8327680
  63.4464370  66.9014160  64.9459850  63.3291490  68.3819440  64.6524570
  66.6497860  67.8869620  54.5566820  66.4235440  67.1700060  55.1491460
  66.2594060  67.6382060  53.7188570  66.2314110  65.8041560  56.2180980
  65.9435810  66.2654250  57.0058860  67.0266280  65.3439330  56.4865200
  54.0489150  64.5182570  56.8931710  53.4417100  65.2581470  56.9027010
  54.5238500  64.6081930  56.0669910  63.6221940  58.6833390  66.5688600
  63.9902760  57.8628600  66.8968170  62.7620140  58.7435280  66.9844250
  66.9883970  57.6390330  57.3776160  66.3597130  57.7436000  56.6634390
  66.4935890  57.8587110  58.1670040  58.9568000  59.9176280  58.7934040
  58.2484150  60.3862620  59.2347650  59.2412480  59.2598290  59.4279230
  60.5823930  61.3372980  66.7926570  61.0809180  61.8118800  67.4578420
  60.7246880  60.4136500  66.9996600  62.9883430  56.6426940  60.2329830
  62.8651210  56.6613070  59.2839340  63.9367990  56.6905880  60.3528230
  57.1603020  58.2261360  56.1684750  58.0093550  58.6631510  56.1024940
  56.7934290  58.5381620  56.9956810  67.7890790  57.5540940  67.6354960
  67.2864390  58.2946340  67.9748770  68.6047450  57.9424940  67.3191750
  66.0812800  62.7974120  61.0816320  65.1402940  62.8124350  61.2564010
  66.3956870  62.0110080  61.5276620  56.0594440  64.4793720  54.6420280
  56.8257710  64.3675080  55.2045710  56.1369130  63.7831690  53.9897050
  54.7541200  61.9118790  55.3253170  54.8344790  60.9646300  55.4370570
  55.6460950  62.2425670  55.4313830  59.1835620  66.4547900  54.1155630
  59.0786260  65.8400250  54.8417010  59.0159840  65.9313790  53.3318640
  62.4238350  65.5167930  54.7197620  61.8748450  65.9637230  55.3640360
  63.0457610  65.0117180  55.2435290  58.0913470  64.4758850  56.6162920
  58.5129890  64.3098720  57.4594310  58.2164310  63.6659080  56.1218060
  60.6041110  63.4996460  53.8640020  61.1246770  62.7845480  53.4981170
  61.2509510  64.1382330  54.1640530  59.5074630  55.9791010  66.5358580
  59.0591930  56.0015270  65.6904130  58.8739830  55.5810030  67.1328880
  59.9134180  64.8745340  67.1571020  60.3322290  65.7178070  66.9847260
  58.9942810  65.0117380  66.9277800  64.5885980  63.1598710  67.1171370
  64.0621200  63.6841330  66.5136510  64.9317320  63.7926100  67.7481100
  56.9872370  60.5492080  53.5621080  56.7861430  59.6859440  53.9234420
  56.8164420  60.4625440  52.6242680  64.4660680  55.3600310  56.0907960
  64.7462970  54.5168210  56.4467380  63.6926410  55.5923420  56.6046710
  55.7855170  57.6492700  53.5498960  56.0881070  57.6560130  52.6418110
  56.5249760  57.2990560  54.0466620  59.0040100  56.5927320  54.5355160
  58.6562100  55.9151310  53.9557610  59.2052870  56.1316830  55.3498550
  54.8085300  66.9535120  54.3828760  55.2460170  67.4964790  55.0386340
  55.2933030  66.1282070  54.3925100  56.6193020  68.0733160  59.4950990
  56.3188560  67.9498130  60.3954900  56.5130510  67.2141750  59.0866720
  69.3884940  67.8529560  54.1977670  68.5577900  67.9206210  54.6684900
  69.5656770  68.7433680  53.8944530  68.8441400  64.5977040  56.7011870
  69.6060310  65.1673690  56.8071560  68.8595770  64.0304240  57.4720180
  52.3445740  63.1214970  60.9319530  51.6894580  62.8526610  60.2879230
  53.1823690  63.0119450  60.4821510  69.8501370  65.4527140  61.5453800
  70.2210200  64.6694460  61.1389770  70.4903300  66.1416240  61.3671100
  66.8335130  66.8363720  66.9584120  66.0194970  67.2660880  67.2209910
  67.2409330  67.4482130  66.3453170  68.8960570  64.8911410  53.8584390
  69.1709410  65.7990290  53.7303610  68.7071310  64.8273940  54.7946380
  65.2936180  57.9156260  55.1538020  65.7121060  57.7287240  54.3134680
  64.9872240  57.0635310  55.4640950  68.7925910  62.8280400  58.8513820
  68.4169510  62.0608330  58.4195110  68.0629030  63.2103100  59.3388750
  53.3821670  63.5067540  65.4722870  53.7494710  63.4194940  66.3518890
  52.8132490  62.7434090  65.3729730  51.5583820  60.3313900  56.8744860
  50.6547900  60.5944100  56.6996520  52.0424440  60.6025070  56.0944820
  68.0676870  61.0537890  62.1521060  68.5914350  60.5600540  61.5211230
  68.6536290  61.1888250  62.8968630  68.2466590  61.1377760  65.6740610
  67.2969300  61.1041300  65.7885600  68.4279600  62.0477870  65.4390380
  54.1011030  59.3879440  54.7839240  54.8102730  58.9662660  54.2986520
  53.3850970  59.4554670  54.1522590  53.7485190  55.4418770  53.8241890
  54.4713320  55.9827710  54.1423110  54.0209710  55.1682190  52.9483430
  67.5576840  60.3111240  58.0913470  68.0535960  60.0782110  58.8762350
  67.3592910  59.4723080  57.6751110  53.4377380  54.6924960  63.7264510
  54.0853570  54.1422340  63.2859670  53.8579220  54.9468110  64.5480320
  68.9864000  58.9472190  60.6251150  68.8763280  58.7928230  61.5633420
  69.7471590  58.4193130  60.3826560  67.3329720  54.8866320  67.0834150
  67.9701940  55.5000460  67.4493340  67.4804610  54.9226980  66.1383380
  69.8754270  56.7780110  53.8657290  70.8003580  56.6461290  53.6575580
  69.8530060  56.8572930  54.8193740  69.9492760  57.5490770  56.4914000
  69.1544260  57.4835890  57.0206910  70.1536040  58.4841410  56.4799350
  53.1909380  54.8480630  66.4689830  52.8424200  55.3044450  67.2348010
  52.8597080  53.9537760  66.5512260  64.0816800  54.2594710  65.9570830
  63.2076640  54.5929820  65.7543760  63.9727550  53.7867890  66.7822700
  64.9888780  56.4665580  67.3412550  64.6602140  55.6517340  66.9614280
  65.9371080  56.4235390  67.2178240  54.2674010  68.3320860  66.7048840
  53.5408070  67.7126150  66.6374790  54.3283160  68.7261470  65.8346920
  61.8291620  55.1764550  64.8963740  61.0463410  55.6510050  65.1760500
  61.5354550  54.2719380  64.7876920  66.3812690  55.8787650  62.9412830
  66.8220780  55.8232750  62.0934430  66.1120280  56.7945660  63.0123010
  68.2451260  55.5102890  60.9521650  68.1839660  54.5664110  60.8052670
  69.0243290  55.6182980  61.4975110  53.1732030  55.4812030  57.4177460
  53.9311390  55.5940910  56.8441490  52.7109200  56.3181230  57.3720890
  59.7145840  57.5951300  60.4079770  58.9020350  57.2208190  60.0675650
  60.2187480  56.8396380  60.7100960  64.2170820  54.2593750  61.6462840
  64.8200190  54.8313960  62.1211360  63.4763810  54.8233190  61.4236740
  67.3605420  54.6615310  56.9203120  67.5556050  55.5598760  57.1870550
  66.5735290  54.4302390  57.4136070  55.5457180  56.0076080  55.9579430
  56.0749940  55.2205880  55.8287380  56.1785500  56.6867270  56.1914960
  57.7395020  55.7451220  59.0124820  57.1097760  55.0438530  59.1794950
  57.2000160  56.5055350  58.7957980  63.3724190  62.4581250  42.3892520
  63.2918240  61.5435860  42.1184230  62.9588610  62.9548320  41.6832230
  61.5042230  64.2360270  44.2701790  60.7284330  63.7560710  44.5600360
  62.1555160  63.5565920  44.0957950  55.5208060  64.5480080  45.1477550
  54.6892940  64.2928790  45.5474060  56.1289040  64.6190850  45.8835470
  65.5249660  68.6420460  43.0500920  65.0631190  67.8707700  43.3788090
  66.3375210  68.6686530  43.5553370  53.9300010  59.5081970  38.9319940
  53.0416710  59.8497940  38.8299820  54.2141200  59.3082290  38.0400770
  51.8933020  62.1087620  44.8159640  52.4649130  61.3409820  44.8163280
  51.8934560  62.4076380  43.9066250  60.9451220  66.9117460  44.2771950
  60.8759500  65.9707400  44.1161080  61.7071080  67.0018870  44.8494520
  53.1357890  57.5171980  46.6028570  52.9560730  56.6197730  46.8831330
  52.7337970  58.0643850  47.2775520  61.9756390  59.7187840  44.5040880
  62.3521210  58.8459720  44.3914550  61.8775900  60.0546540  43.6131320
  56.1061400  58.0913470  39.9658320  56.2128150  58.9917200  40.2727080
  55.1953760  58.0431440  39.6752970  65.7580510  57.2138280  41.4369220
  66.5790130  56.7234850  41.4794700  65.7914590  57.8035940  42.1901060
  53.7544560  60.0132480  45.2110910  54.4354670  60.2770850  45.8298310
  53.4392610  59.1733350  45.5448920  57.9469130  61.0599840  44.2983500
  58.4547350  61.5580810  44.9388520  58.4782370  60.2835040  44.1222860
  70.0480060  59.2305030  48.0012850  69.3432230  59.6186740  47.4827960
  70.3137980  59.9255320  48.6033780  56.2305230  55.6998400  48.5646920
  56.2323670  56.2170790  47.7592820  55.4009540  55.2228580  48.5416850
  62.6176320  65.8117710  40.0636820  61.9993590  66.2767160  39.4999540
  63.1299570  66.5045190  40.4806330  57.4808080  65.3393580  46.7420420
  57.1477460  65.9662500  47.3841490  57.6574760  65.8655460  45.9622090
  65.9941990  59.1538660  44.2096760  65.2897560  59.4423550  44.7899870
  66.3554150  59.9638770  43.8496320  55.9120560  57.4108360  46.5717370
  56.2537370  58.2550410  46.2771240  54.9736370  57.5592100  46.6882710
  56.6927180  67.3074380  48.5569600  57.3101180  67.9825460  48.2754050
  55.8320300  67.7162360  48.4657100  51.9859520  66.4974240  37.4376450
  51.6087500  66.9861340  36.7061350  52.2432590  67.1699520  38.0682980
  69.0628910  58.5993450  44.6005970  68.1153820  58.6332430  44.7321400
  69.3878900  59.4132400  44.9855330  59.5948450  54.8990630  42.8961960
  59.9023430  54.3437520  42.1797460  58.6649150  55.0335090  42.7134950
  66.4408930  67.3374140  40.2759590  66.3305260  66.3948470  40.4009010
  66.4377180  67.6989780  41.1622350  64.5448950  65.5187760  46.5152030
  64.9617740  65.3047870  45.6805490  65.2688770  65.7760550  47.0860650
  61.9829210  62.9639460  39.6322080  61.0558490  62.8976840  39.8610550
  62.1354030  63.9019590  39.5177320  61.9698290  59.2356460  36.6289240
  61.0301960  59.3970420  36.7141700  62.2881550  59.9542140  36.0825230
  68.4911050  63.9174980  46.6068270  67.6629680  63.9868070  46.1318400
  69.0861530  64.5029290  46.1384100  66.0126500  64.5259760  40.1357330
  65.3938920  64.1879310  39.4883630  65.9950950  63.8819520  40.8436520
  65.4553060  60.7044300  47.5523140  65.0424240  61.5298010  47.8063130
  64.7229010  60.1189340  47.3599500  57.5885850  63.4904200  42.4141810
  57.1842850  62.7781450  41.9187710  57.6748970  63.1457440  43.3029850
  58.0567550  67.1771760  44.5781020  57.7595840  66.5717230  43.8988800
  59.0067370  67.2149070  44.4670380  56.3014470  60.2647410  46.1940850
  56.8529060  60.3742750  45.4194100  56.8157980  60.6385010  46.9096080
  57.1485980  66.9153450  51.2288820  56.2514510  67.1393420  51.4762220
  57.1738850  67.0388390  50.2800220  64.1891200  63.7646570  37.1430080
  64.6284480  62.9269000  36.9967900  64.9019620  64.3975970  37.2294220
  55.9757200  63.7866770  49.8046190  55.8364970  64.6589570  50.1733590
  55.0938560  63.4439580  49.6594130  67.7708340  55.0189380  35.4571120
  67.4581000  55.1116210  36.3570190  68.5320810  55.5970410  35.4068550
  54.2890480  62.3849180  39.9148460  54.1688080  63.1111270  39.3029730
  53.9791370  61.6152090  39.4376370  51.9275850  65.5564320  45.7217100
  52.0056270  65.6913090  44.7772820  52.5417530  64.8480210  45.9145220
  53.1723480  67.2564510  42.1323280  52.7651560  67.3979100  41.2776880
  54.0636490  66.9724670  41.9294490  69.1285620  67.7028420  50.4695520
  69.2548680  67.4640300  49.5512700  69.1707000  66.8712960  50.9417600
  68.9809630  59.7560880  51.4345260  68.3653900  60.2640550  50.9060720
  68.6606050  58.8559210  51.3771200  51.9835370  66.5978490  48.2611560
  52.1466410  66.1283850  47.4430930  52.4487820  66.0902050  48.9260400
  56.7554140  55.7284250  43.2972130  56.3122290  56.5093790  42.9656650
  57.3139130  56.0514140  44.0043070  61.0423950  58.5952770  48.9007450
  60.5803320  58.8035790  49.7127390  60.6402060  57.7812120  48.5978120
  66.0428460  59.8161720  50.0304110  65.1922050  59.5167470  50.3513180
  65.8830250  60.0603730  49.1187930  63.1378170  61.3163470  52.1302900
  63.4631580  60.4827220  51.7905130  63.9258500  61.8391990  52.2781230
  59.8712960  55.3494950  38.1777960  59.2467140  55.3454820  38.9031270
  59.7843080  54.4825910  37.7813930  58.7930040  56.2731580  45.1561730
  59.0902370  57.1794410  45.0753750  59.3415600  55.7850360  44.5421300
  56.5468360  60.8517820  41.0253380  56.3209280  60.6354990  41.9300000
  55.7660890  61.2846280  40.6799350  63.7766120  60.8581190  39.6244030
  63.1775010  61.5816990  39.4407650  64.3245730  60.7957970  38.8420480
  58.9867570  61.7503400  51.6913650  58.8911170  60.8098130  51.5414050
  59.8299550  61.9718470  51.2961720  62.3830990  59.4944730  41.6547310
  62.7760560  59.8116930  40.8416000  62.7447840  58.6156610  41.7691830
  54.1178110  58.1617070  49.8447430  53.7241500  59.0092280  50.0520210
  53.4296510  57.5243440  50.0356070  60.6923160  58.2452040  52.9144170
  60.0021480  58.0524240  53.5490260  61.4355460  58.5286680  53.4468470
  51.4195160  56.0845530  43.8777510  51.1308210  56.6548390  44.5902490
  52.1640920  55.6049980  44.2408740  51.6065390  60.0265650  35.0880230
  51.5240060  60.9696410  35.2295220  51.2548450  59.8840560  34.2092580
  62.9686130  62.0850480  45.7498090  62.2367250  62.5937290  46.0988190
  62.5710470  61.2680460  45.4486870  59.4063520  58.7604680  44.1550580
  59.4099580  58.3194630  43.3055120  60.3014640  59.0822010  44.2622400
  55.2565900  58.6431170  43.1144790  54.9165950  59.1206400  43.8711840
  54.4943220  58.1896290  42.7545890  59.4683670  59.7616760  37.1457340
  59.5896490  59.7203240  38.0943160  59.0832180  60.6240910  36.9904070
  63.4312040  57.5384160  45.1621030  63.4484780  57.9892810  46.0062880
  63.1827620  56.6389800  45.3754470  58.4805170  62.0717900  36.5440640
  57.9122070  61.6236150  35.9176550  59.1894170  62.4310680  36.0105790
  66.8582790  54.9516340  51.0007410  67.1828560  54.2206000  51.5265390
  66.8939300  54.6329980  50.0988400  53.5574350  65.9729920  50.4207370
  53.1729140  65.3323590  51.0190330  53.8686540  66.6766040  50.9902100
  59.7071490  62.8206460  45.9015990  60.0741620  62.3465030  46.6477330
  59.5176550  63.6948030  46.2424330  52.5711980  57.5650150  42.0309460
  52.2858900  57.2005820  42.8688080  52.5090840  56.8330610  41.4172600
  57.4970860  61.8615100  48.2200200  57.1927930  62.7407080  48.4450560
  58.4517320  61.9214890  48.2557640  56.0252650  66.0676090  38.8167050
  55.2514910  65.5273710  38.6565770  56.7547280  65.5482700  38.4784810
  66.7840630  65.0641450  44.6093440  67.5039750  65.5596740  44.2189550
  66.5822450  64.3859340  43.9647310  62.2450570  56.4579410  38.7522830
  61.4315180  55.9592580  38.6768140  62.0512520  57.2977660  38.3359180
  62.1659430  65.1350510  50.4962440  62.0996740  64.2146180  50.2420030
  61.5364570  65.2325950  51.2107080  64.9598960  60.8299060  37.0484990
  65.8478580  61.1416290  36.8736330  64.9304050  59.9571310  36.6565570
  56.0690050  65.7356470  42.4545860  56.5868720  64.9324730  42.4002750
  55.6174070  65.6735610  43.2962690  60.9559550  67.0022750  37.7273160
  61.2975250  67.7464980  37.2316480  60.1272260  67.3153870  38.0897990
  53.5534590  62.7017840  49.3671560  53.1949530  63.3671690  49.9544900
  53.2589150  61.8701390  49.7384180  56.7547710  63.1602080  52.2511110
  56.4547850  63.3059260  51.3538930  57.5258950  62.6007370  52.1584500
  62.0976160  67.9571080  50.2466240  62.1120700  67.0252040  50.0285150
  61.3901260  68.0430840  50.8856010  67.2313230  62.1410900  36.5164850
  67.1476950  62.5725120  35.6661290  67.9507420  62.6009250  36.9491670
  68.3087370  64.5978420  49.5934820  67.5835560  65.1907200  49.3964210
  68.8362830  64.5901960  48.7948190  63.8386960  66.3238590  43.0918670
  64.1910780  65.7266720  42.4320040  62.9549290  65.9982820  43.2626920
  59.9250240  67.0836280  40.4989080  60.6121370  67.6305490  40.8796670
  59.1382660  67.6277010  40.5338690  52.0642640  62.7009100  35.9906160
  52.9337490  62.9833900  36.2742080  51.5732960  63.5144970  35.8754970
  59.2277450  64.0882310  40.1114440  59.6840230  64.8987560  40.3374630
  58.8765660  63.7705450  40.9432930  62.8042140  67.6021000  46.0584190
  63.4464370  66.9014160  46.1716360  63.3291490  68.3819440  45.8781080
  66.6497860  67.8869620  35.7823330  66.4235440  67.1700060  36.3747970
  66.2594060  67.6382060  34.9445080  52.1283160  56.1911080  50.0443660
  51.4141680  56.3908000  50.6496270  52.5478200  55.4150650  50.4158460
  66.2314110  65.8041560  37.4437490  65.9435810  66.2654250  38.2315370
  67.0266280  65.3439330  37.7121710  54.0489150  64.5182570  38.1188220
  53.4417100  65.2581470  38.1283520  54.5238500  64.6081930  37.2926420
  63.6221940  58.6833390  47.7945110  63.9902760  57.8628600  48.1224680
  62.7620140  58.7435280  48.2100760  66.9883970  57.6390330  38.6032670
  66.3597130  57.7436000  37.8890900  66.4935890  57.8587110  39.3926550
  58.9568000  59.9176280  40.0190550  58.2484150  60.3862620  40.4604160
  59.2412480  59.2598290  40.6535740  60.5823930  61.3372980  48.0183080
  61.0809180  61.8118800  48.6834930  60.7246880  60.4136500  48.2253110
  62.9883430  56.6426940  41.4586340  62.8651210  56.6613070  40.5095850
  63.9367990  56.6905880  41.5784740  57.1603020  58.2261360  37.3941260
  58.0093550  58.6631510  37.3281450  56.7934290  58.5381620  38.2213320
  67.7890790  57.5540940  48.8611470  67.2864390  58.2946340  49.2005280
  68.6047450  57.9424940  48.5448260  66.0812800  62.7974120  42.3072830
  65.1402940  62.8124350  42.4820520  66.3956870  62.0110080  42.7533130
  56.0594440  64.4793720  35.8676790  56.8257710  64.3675080  36.4302220
  56.1369130  63.7831690  35.2153560  54.7541200  61.9118790  36.5509680
  54.8344790  60.9646300  36.6627080  55.6460950  62.2425670  36.6570340
  63.3978820  67.3540120  52.7905210  62.7916980  67.3771720  52.0500960
  63.0932930  66.6223160  53.3272460  52.2812000  63.7333710  51.7865850
  52.7851020  63.1540990  52.3582080  51.5419420  64.0173940  52.3242220
  59.1835620  66.4547900  35.3412140  59.0786260  65.8400250  36.0673520
  59.0159840  65.9313790  34.5575150  59.3349940  65.1404700  51.3201370
  58.5695610  65.7089700  51.2356040  59.5165900  64.8480910  50.4269600
  62.4238350  65.5167930  35.9454130  61.8748450  65.9637230  36.5896870
  63.0457610  65.0117180  36.4691800  66.4773290  66.8710030  51.8776390
  67.2182760  67.2085790  51.3743850  65.7145970  67.0402090  51.3246160
  54.3135080  61.8763300  52.6815920  54.3540420  61.5777170  53.5901150
  55.1680580  62.2770910  52.5223440  58.0913470  64.4758850  37.8419430
  58.5129890  64.3098720  38.6850820  58.2164310  63.6659080  37.3474570
  56.2540890  60.4555400  50.6490410  55.7237350  59.9646350  50.0213750
  56.9228960  60.8839600  50.1148340  60.6041110  63.4996460  35.0896530
  61.1246770  62.7845480  34.7237680  61.2509510  64.1382330  35.3897040
  65.1518950  64.9224860  50.4131600  65.5659970  65.0769940  51.2622020
  64.2169950  65.0480080  50.5757380  65.6241120  62.2621020  52.4170750
  66.2061890  61.5073340  52.3291230  65.8002890  62.7928460  51.6402230
  56.7413190  57.4217770  50.7287700  56.6470060  56.8038520  50.0038570
  56.1610580  58.1484060  50.5017610  59.5074630  55.9791010  47.7615090
  59.0591930  56.0015270  46.9160640  58.8739830  55.5810030  48.3585390
  59.9134180  64.8745340  48.3827530  60.3322290  65.7178070  48.2103770
  58.9942810  65.0117380  48.1534310  62.2498080  62.6061520  49.7665370
  62.3694290  62.0102660  50.5060210  63.1092080  62.6431210  49.3466670
  64.5885980  63.1598710  48.3427880  64.0621200  63.6841330  47.7393020
  64.9317320  63.7926100  48.9737610  56.9872370  60.5492080  34.7877590
  56.7861430  59.6859440  35.1490930  56.8164420  60.4625440  33.8499190
  59.0166850  59.1482870  51.0241190  59.6066540  58.8398720  51.7119010
  58.1987090  58.6762620  51.1801090  63.8360280  58.7648680  51.2574210
  63.1475800  58.1030220  51.1924200  64.5566300  58.3186950  51.7022670
  64.4660680  55.3600310  37.3164470  64.7462970  54.5168210  37.6723890
  63.6926410  55.5923420  37.8303220  55.7855170  57.6492700  34.7755470
  56.0881070  57.6560130  33.8674620  56.5249760  57.2990560  35.2723130
  59.0040100  56.5927320  35.7611670  58.6562100  55.9151310  35.1814120
  59.2052870  56.1316830  36.5755060  54.8085300  66.9535120  35.6085270
  55.2460170  67.4964790  36.2642850  55.2933030  66.1282070  35.6181610
  56.6193020  68.0733160  40.7207500  56.3188560  67.9498130  41.6211410
  56.5130510  67.2141750  40.3123230  69.3884940  67.8529560  35.4234180
  68.5577900  67.9206210  35.8941410  69.5656770  68.7433680  35.1201040
  68.8441400  64.5977040  37.9268380  69.6060310  65.1673690  38.0328070
  68.8595770  64.0304240  38.6976690  52.3445740  63.1214970  42.1576040
  51.6894580  62.8526610  41.5135740  53.1823690  63.0119450  41.7078020
  69.8501370  65.4527140  42.7710310  70.2210200  64.6694460  42.3646280
  70.4903300  66.1416240  42.5927610  66.8335130  66.8363720  48.1840630
  66.0194970  67.2660880  48.4466420  67.2409330  67.4482130  47.5709680
  68.8960570  64.8911410  35.0840900  69.1709410  65.7990290  34.9560120
  68.7071310  64.8273940  36.0202890  65.2936180  57.9156260  36.3794530
  65.7121060  57.7287240  35.5391190  64.9872240  57.0635310  36.6897460
  68.7925910  62.8280400  40.0770330  68.4169510  62.0608330  39.6451620
  68.0629030  63.2103100  40.5645260  53.3821670  63.5067540  46.6979380
  53.7494710  63.4194940  47.5775400  52.8132490  62.7434090  46.5986240
  68.1825530  61.9751920  49.7109850  67.9511620  61.7464670  48.8107800
  68.4430080  62.8951470  49.6654740  52.9337670  60.4176630  50.6037800
  52.0393720  60.3843390  50.9431510  53.4735220  60.6163420  51.3689050
  66.6213600  57.2008350  52.4889550  67.4983780  57.2091750  52.8723550
  66.6334440  56.4639190  51.8781900  51.5583820  60.3313900  38.1001370
  50.6547900  60.5944100  37.9253030  52.0424440  60.6025070  37.3201330
  68.0676870  61.0537890  43.3777570  68.5914350  60.5600540  42.7467740
  68.6536290  61.1888250  44.1225140  68.2466590  61.1377760  46.8997120
  67.2969300  61.1041300  47.0142110  68.4279600  62.0477870  46.6646890
  54.1011030  59.3879440  36.0095750  54.8102730  58.9662660  35.5243030
  53.3850970  59.4554670  35.3779100  53.7485190  55.4418770  35.0498400
  54.4713320  55.9827710  35.3679620  54.0209710  55.1682190  34.1739940
  67.5576840  60.3111240  39.3169980  68.0535960  60.0782110  40.1018860
  67.3592910  59.4723080  38.9007620  53.4377380  54.6924960  44.9521020
  54.0853570  54.1422340  44.5116180  53.8579220  54.9468110  45.7736830
  68.9864000  58.9472190  41.8507660  68.8763280  58.7928230  42.7889930
  69.7471590  58.4193130  41.6083070  69.8754270  56.7780110  35.0913800
  70.8003580  56.6461290  34.8832090  69.8530060  56.8572930  36.0450250
  69.9492760  57.5490770  37.7170510  69.1544260  57.4835890  38.2463420
  70.1536040  58.4841410  37.7055860  53.1909380  54.8480630  47.6946340
  52.8424200  55.3044450  48.4604520  52.8597080  53.9537760  47.7768770
  60.7034200  56.0392510  51.2165760  60.6423090  56.6314340  51.9661170
  61.6434580  55.9318470  51.0716020  63.3408760  55.6962570  50.8558050
  63.9549170  56.0141860  50.1939130  63.8858320  55.2111160  51.4753910
  53.8630020  54.3756830  50.9697110  54.4113010  54.1944880  50.2063220
  53.9285330  53.5850940  51.5053420  64.9888780  56.4665580  48.5669060
  64.6602140  55.6517340  48.1870790  65.9371080  56.4235390  48.4434750
  54.2674010  68.3320860  47.9305350  53.5408070  67.7126150  47.8631300
  54.3283160  68.7261470  47.0603430  66.3812690  55.8787650  44.1669340
  66.8220780  55.8232750  43.3190940  66.1120280  56.7945660  44.2379520
  68.2451260  55.5102890  42.1778160  68.1839660  54.5664110  42.0309180
  69.0243290  55.6182980  42.7231620  53.1732030  55.4812030  38.6433970
  53.9311390  55.5940910  38.0698000  52.7109200  56.3181230  38.5977400
  59.7145840  57.5951300  41.6336280  58.9020350  57.2208190  41.2932160
  60.2187480  56.8396380  41.9357470  67.3605420  54.6615310  38.1459630
  67.5556050  55.5598760  38.4127060  66.5735290  54.4302390  38.6392580
  55.5457180  56.0076080  37.1835940  56.0749940  55.2205880  37.0543890
  56.1785500  56.6867270  37.4171470  57.7395020  55.7451220  40.2381330
  57.1097760  55.0438530  40.4051460  57.2000160  56.5055350  40.0214490
  57.8650580  55.0235200  52.6733820  57.5834850  55.5268800  51.9094640
  58.2470280  54.2256950  52.3075950  64.4666040  54.4388780  53.2514290
  64.3531490  54.7583390  54.1465810  65.2835780  54.8401290  52.9551570
  63.3724190  62.4581250  23.6149030  63.2918240  61.5435860  23.3440740
  62.9588610  62.9548320  22.9088740  61.5042230  64.2360270  25.4958300
  60.7284330  63.7560710  25.7856870  62.1555160  63.5565920  25.3214460
  55.5208060  64.5480080  26.3734060  54.6892940  64.2928790  26.7730570
  56.1289040  64.6190850  27.1091980  65.5249660  68.6420460  24.2757430
  65.0631190  67.8707700  24.6044600  66.3375210  68.6686530  24.7809880
  53.9300010  59.5081970  20.1576450  53.0416710  59.8497940  20.0556330
  54.2141200  59.3082290  19.2657280  51.8933020  62.1087620  26.0416150
  52.4649130  61.3409820  26.0419790  51.8934560  62.4076380  25.1322760
  60.9451220  66.9117460  25.5028460  60.8759500  65.9707400  25.3417590
  61.7071080  67.0018870  26.0751030  53.1357890  57.5171980  27.8285080
  52.9560730  56.6197730  28.1087840  52.7337970  58.0643850  28.5032030
  61.9756390  59.7187840  25.7297390  62.3521210  58.8459720  25.6171060
  61.8775900  60.0546540  24.8387830  56.1061400  58.0913470  21.1914830
  56.2128150  58.9917200  21.4983590  55.1953760  58.0431440  20.9009480
  65.7580510  57.2138280  22.6625730  66.5790130  56.7234850  22.7051210
  65.7914590  57.8035940  23.4157570  53.7544560  60.0132480  26.4367420
  54.4354670  60.2770850  27.0554820  53.4392610  59.1733350  26.7705430
  57.9469130  61.0599840  25.5240010  58.4547350  61.5580810  26.1645030
  58.4782370  60.2835040  25.3479370  70.0480060  59.2305030  29.2269360
  69.3432230  59.6186740  28.7084470  70.3137980  59.9255320  29.8290290
  56.2305230  55.6998400  29.7903430  56.2323670  56.2170790  28.9849330
  55.4009540  55.2228580  29.7673360  62.6176320  65.8117710  21.2893330
  61.9993590  66.2767160  20.7256050  63.1299570  66.5045190  21.7062840
  57.4808080  65.3393580  27.9676930  57.1477460  65.9662500  28.6098000
  57.6574760  65.8655460  27.1878600  65.9941990  59.1538660  25.4353270
  65.2897560  59.4423550  26.0156380  66.3554150  59.9638770  25.0752830
  55.9120560  57.4108360  27.7973880  56.2537370  58.2550410  27.5027750
  54.9736370  57.5592100  27.9139220  56.6927180  67.3074380  29.7826110
  57.3101180  67.9825460  29.5010560  55.8320300  67.7162360  29.6913610
  51.9859520  66.4974240  18.6632960  51.6087500  66.9861340  17.9317860
  52.2432590  67.1699520  19.2939490  69.0628910  58.5993450  25.8262480
  68.1153820  58.6332430  25.9577910  69.3878900  59.4132400  26.2111840
  59.5948450  54.8990630  24.1218470  59.9023430  54.3437520  23.4053970
  58.6649150  55.0335090  23.9391460  66.4408930  67.3374140  21.5016100
  66.3305260  66.3948470  21.6265520  66.4377180  67.6989780  22.3878860
  64.5448950  65.5187760  27.7408540  64.9617740  65.3047870  26.9062000
  65.2688770  65.7760550  28.3117160  61.9829210  62.9639460  20.8578590
  61.0558490  62.8976840  21.0867060  62.1354030  63.9019590  20.7433830
  61.9698290  59.2356460  17.8545750  61.0301960  59.3970420  17.9398210
  62.2881550  59.9542140  17.3081740  68.4911050  63.9174980  27.8324780
  67.6629680  63.9868070  27.3574910  69.0861530  64.5029290  27.3640610
  66.0126500  64.5259760  21.3613840  65.3938920  64.1879310  20.7140140
  65.9950950  63.8819520  22.0693030  65.4553060  60.7044300  28.7779650
  65.0424240  61.5298010  29.0319640  64.7229010  60.1189340  28.5856010
  57.5885850  63.4904200  23.6398320  57.1842850  62.7781450  23.1444220
  57.6748970  63.1457440  24.5286360  58.0567550  67.1771760  25.8037530
  57.7595840  66.5717230  25.1245310  59.0067370  67.2149070  25.6926890
  56.3014470  60.2647410  27.4197360  56.8529060  60.3742750  26.6450610
  56.8157980  60.6385010  28.1352590  57.1485980  66.9153450  32.4545330
  56.2514510  67.1393420  32.7018730  57.1738850  67.0388390  31.5056730
  64.1891200  63.7646570  18.3686590  64.6284480  62.9269000  18.2224410
  64.9019620  64.3975970  18.4550730  55.9757200  63.7866770  31.0302700
  55.8364970  64.6589570  31.3990100  55.0938560  63.4439580  30.8850640
  67.7708340  55.0189380  16.6827630  67.4581000  55.1116210  17.5826700
  68.5320810  55.5970410  16.6325060  54.2890480  62.3849180  21.1404970
  54.1688080  63.1111270  20.5286240  53.9791370  61.6152090  20.6632880
  51.9275850  65.5564320  26.9473610  52.0056270  65.6913090  26.0029330
  52.5417530  64.8480210  27.1401730  53.1723480  67.2564510  23.3579790
  52.7651560  67.3979100  22.5033390  54.0636490  66.9724670  23.1551000
  69.1285620  67.7028420  31.6952030  69.2548680  67.4640300  30.7769210
  69.1707000  66.8712960  32.1674110  68.9809630  59.7560880  32.6601770
  68.3653900  60.2640550  32.1317230  68.6606050  58.8559210  32.6027710
  51.9835370  66.5978490  29.4868070  52.1466410  66.1283850  28.6687440
  52.4487820  66.0902050  30.1516910  56.7554140  55.7284250  24.5228640
  56.3122290  56.5093790  24.1913160  57.3139130  56.0514140  25.2299580
  61.0423950  58.5952770  30.1263960  60.5803320  58.8035790  30.9383900
  60.6402060  57.7812120  29.8234630  66.0428460  59.8161720  31.2560620
  65.1922050  59.5167470  31.5769690  65.8830250  60.0603730  30.3444440
  63.1378170  61.3163470  33.3559410  63.4631580  60.4827220  33.0161640
  63.9258500  61.8391990  33.5037740  59.8712960  55.3494950  19.4034470
  59.2467140  55.3454820  20.1287780  59.7843080  54.4825910  19.0070440
  58.7930040  56.2731580  26.3818240  59.0902370  57.1794410  26.3010260
  59.3415600  55.7850360  25.7677810  56.5468360  60.8517820  22.2509890
  56.3209280  60.6354990  23.1556510  55.7660890  61.2846280  21.9055860
  63.7766120  60.8581190  20.8500540  63.1775010  61.5816990  20.6664160
  64.3245730  60.7957970  20.0676990  58.9867570  61.7503400  32.9170160
  58.8911170  60.8098130  32.7670560  59.8299550  61.9718470  32.5218230
  62.3830990  59.4944730  22.8803820  62.7760560  59.8116930  22.0672510
  62.7447840  58.6156610  22.9948340  54.1178110  58.1617070  31.0703940
  53.7241500  59.0092280  31.2776720  53.4296510  57.5243440  31.2612580
  60.6923160  58.2452040  34.1400680  60.0021480  58.0524240  34.7746770
  61.4355460  58.5286680  34.6724980  51.4195160  56.0845530  25.1034020
  51.1308210  56.6548390  25.8159000  52.1640920  55.6049980  25.4665250
  51.6065390  60.0265650  16.3136740  51.5240060  60.9696410  16.4551730
  51.2548450  59.8840560  15.4349090  62.9686130  62.0850480  26.9754600
  62.2367250  62.5937290  27.3244700  62.5710470  61.2680460  26.6743380
  59.4063520  58.7604680  25.3807090  59.4099580  58.3194630  24.5311630
  60.3014640  59.0822010  25.4878910  55.2565900  58.6431170  24.3401300
  54.9165950  59.1206400  25.0968350  54.4943220  58.1896290  23.9802400
  59.4683670  59.7616760  18.3713850  59.5896490  59.7203240  19.3199670
  59.0832180  60.6240910  18.2160580  63.4312040  57.5384160  26.3877540
  63.4484780  57.9892810  27.2319390  63.1827620  56.6389800  26.6010980
  58.4805170  62.0717900  17.7697150  57.9122070  61.6236150  17.1433060
  59.1894170  62.4310680  17.2362300  66.8582790  54.9516340  32.2263920
  67.1828560  54.2206000  32.7521900  66.8939300  54.6329980  31.3244910
  53.5574350  65.9729920  31.6463880  53.1729140  65.3323590  32.2446840
  53.8686540  66.6766040  32.2158610  59.7071490  62.8206460  27.1272500
  60.0741620  62.3465030  27.8733840  59.5176550  63.6948030  27.4680840
  52.5711980  57.5650150  23.2565970  52.2858900  57.2005820  24.0944590
  52.5090840  56.8330610  22.6429110  57.4970860  61.8615100  29.4456710
  57.1927930  62.7407080  29.6707070  58.4517320  61.9214890  29.4814150
  56.0252650  66.0676090  20.0423560  55.2514910  65.5273710  19.8822280
  56.7547280  65.5482700  19.7041320  66.7840630  65.0641450  25.8349950
  67.5039750  65.5596740  25.4446060  66.5822450  64.3859340  25.1903820
  62.2450570  56.4579410  19.9779340  61.4315180  55.9592580  19.9024650
  62.0512520  57.2977660  19.5615690  62.1659430  65.1350510  31.7218950
  62.0996740  64.2146180  31.4676540  61.5364570  65.2325950  32.4363590
  64.9598960  60.8299060  18.2741500  65.8478580  61.1416290  18.0992840
  64.9304050  59.9571310  17.8822080  56.0690050  65.7356470  23.6802370
  56.5868720  64.9324730  23.6259260  55.6174070  65.6735610  24.5219200
  60.9559550  67.0022750  18.9529670  61.2975250  67.7464980  18.4572990
  60.1272260  67.3153870  19.3154500  53.5534590  62.7017840  30.5928070
  53.1949530  63.3671690  31.1801410  53.2589150  61.8701390  30.9640690
  56.7547710  63.1602080  33.4767620  56.4547850  63.3059260  32.5795440
  57.5258950  62.6007370  33.3841010  62.0976160  67.9571080  31.4722750
  62.1120700  67.0252040  31.2541660  61.3901260  68.0430840  32.1112520
  67.2313230  62.1410900  17.7421360  67.1476950  62.5725120  16.8917800
  67.9507420  62.6009250  18.1748180  68.3087370  64.5978420  30.8191330
  67.5835560  65.1907200  30.6220720  68.8362830  64.5901960  30.0204700
  63.8386960  66.3238590  24.3175180  64.1910780  65.7266720  23.6576550
  62.9549290  65.9982820  24.4883430  59.9250240  67.0836280  21.7245590
  60.6121370  67.6305490  22.1053180  59.1382660  67.6277010  21.7595200
  52.0642640  62.7009100  17.2162670  52.9337490  62.9833900  17.4998590
  51.5732960  63.5144970  17.1011480  59.2277450  64.0882310  21.3370950
  59.6840230  64.8987560  21.5631140  58.8765660  63.7705450  22.1689440
  55.1289230  54.4319960  21.8093470  55.0003860  54.4237860  22.7578390
  54.3051250  54.7703050  21.4584480  62.8042140  67.6021000  27.2840700
  63.4464370  66.9014160  27.3972870  63.3291490  68.3819440  27.1037590
  66.6497860  67.8869620  17.0079840  66.4235440  67.1700060  17.6004480
  66.2594060  67.6382060  16.1701590  52.1283160  56.1911080  31.2700170
  51.4141680  56.3908000  31.8752780  52.5478200  55.4150650  31.6414970
  66.2314110  65.8041560  18.6694000  65.9435810  66.2654250  19.4571880
  67.0266280  65.3439330  18.9378220  54.0489150  64.5182570  19.3444730
  53.4417100  65.2581470  19.3540030  54.5238500  64.6081930  18.5182930
  63.6221940  58.6833390  29.0201620  63.9902760  57.8628600  29.3481190
  62.7620140  58.7435280  29.4357270  66.9883970  57.6390330  19.8289180
  66.3597130  57.7436000  19.1147410  66.4935890  57.8587110  20.6183060
  58.9568000  59.9176280  21.2447060  58.2484150  60.3862620  21.6860670
  59.2412480  59.2598290  21.8792250  60.5823930  61.3372980  29.2439590
  61.0809180  61.8118800  29.9091440  60.7246880  60.4136500  29.4509620
  62.9883430  56.6426940  22.6842850  62.8651210  56.6613070  21.7352360
  63.9367990  56.6905880  22.8041250  57.1603020  58.2261360  18.6197770
  58.0093550  58.6631510  18.5537960  56.7934290  58.5381620  19.4469830
  67.7890790  57.5540940  30.0867980  67.2864390  58.2946340  30.4261790
  68.6047450  57.9424940  29.7704770  66.0812800  62.7974120  23.5329340
  65.1402940  62.8124350  23.7077030  66.3956870  62.0110080  23.9789640
  56.0594440  64.4793720  17.0933300  56.8257710  64.3675080  17.6558730
  56.1369130  63.7831690  16.4410070  54.7541200  61.9118790  17.7766190
  54.8344790  60.9646300  17.8883590  55.6460950  62.2425670  17.8826850
  63.3978820  67.3540120  34.0161720  62.7916980  67.3771720  33.2757470
  63.0932930  66.6223160  34.5528970  52.2812000  63.7333710  33.0122360
  52.7851020  63.1540990  33.5838590  51.5419420  64.0173940  33.5498730
  59.1835620  66.4547900  16.5668650  59.0786260  65.8400250  17.2930030
  59.0159840  65.9313790  15.7831660  59.3349940  65.1404700  32.5457880
  58.5695610  65.7089700  32.4612550  59.5165900  64.8480910  31.6526110
  62.4238350  65.5167930  17.1710640  61.8748450  65.9637230  17.8153380
  63.0457610  65.0117180  17.6948310  66.4773290  66.8710030  33.1032900
  67.2182760  67.2085790  32.6000360  65.7145970  67.0402090  32.5502670
  54.3135080  61.8763300  33.9072430  54.3540420  61.5777170  34.8157660
  55.1680580  62.2770910  33.7479950  58.0913470  64.4758850  19.0675940
  58.5129890  64.3098720  19.9107330  58.2164310  63.6659080  18.5731080
  56.2540890  60.4555400  31.8746920  55.7237350  59.9646350  31.2470260
  56.9228960  60.8839600  31.3404850  60.6041110  63.4996460  16.3153040
  61.1246770  62.7845480  15.9494190  61.2509510  64.1382330  16.6153550
  65.1518950  64.9224860  31.6388110  65.5659970  65.0769940  32.4878530
  64.2169950  65.0480080  31.8013890  65.6241120  62.2621020  33.6427260
  66.2061890  61.5073340  33.5547740  65.8002890  62.7928460  32.8658740
  56.7413190  57.4217770  31.9544210  56.6470060  56.8038520  31.2295080
  56.1610580  58.1484060  31.7274120  59.5074630  55.9791010  28.9871600
  59.0591930  56.0015270  28.1417150  58.8739830  55.5810030  29.5841900
  59.9134180  64.8745340  29.6084040  60.3322290  65.7178070  29.4360280
  58.9942810  65.0117380  29.3790820  62.2498080  62.6061520  30.9921880
  62.3694290  62.0102660  31.7316720  63.1092080  62.6431210  30.5723180
  64.5885980  63.1598710  29.5684390  64.0621200  63.6841330  28.9649530
  64.9317320  63.7926100  30.1994120  56.9872370  60.5492080  16.0134100
  56.7861430  59.6859440  16.3747440  56.8164420  60.4625440  15.0755700
  59.0166850  59.1482870  32.2497700  59.6066540  58.8398720  32.9375520
  58.1987090  58.6762620  32.4057600  63.8360280  58.7648680  32.4830720
  63.1475800  58.1030220  32.4180710  64.5566300  58.3186950  32.9279180
  64.4660680  55.3600310  18.5420980  64.7462970  54.5168210  18.8980400
  63.6926410  55.5923420  19.0559730  55.7855170  57.6492700  16.0011980
  56.0881070  57.6560130  15.0931130  56.5249760  57.2990560  16.4979640
  59.0040100  56.5927320  16.9868180  58.6562100  55.9151310  16.4070630
  59.2052870  56.1316830  17.8011570  54.8085300  66.9535120  16.8341780
  55.2460170  67.4964790  17.4899360  55.2933030  66.1282070  16.8438120
  56.6193020  68.0733160  21.9464010  56.3188560  67.9498130  22.8467920
  56.5130510  67.2141750  21.5379740  69.3884940  67.8529560  16.6490690
  68.5577900  67.9206210  17.1197920  69.5656770  68.7433680  16.3457550
  68.8441400  64.5977040  19.1524890  69.6060310  65.1673690  19.2584580
  68.8595770  64.0304240  19.9233200  52.3445740  63.1214970  23.3832550
  51.6894580  62.8526610  22.7392250  53.1823690  63.0119450  22.9334530
  69.8501370  65.4527140  23.9966820  70.2210200  64.6694460  23.5902790
  70.4903300  66.1416240  23.8184120  66.8335130  66.8363720  29.4097140
  66.0194970  67.2660880  29.6722930  67.2409330  67.4482130  28.7966190
  68.8960570  64.8911410  16.3097410  69.1709410  65.7990290  16.1816630
  68.7071310  64.8273940  17.2459400  65.2936180  57.9156260  17.6051040
  65.7121060  57.7287240  16.7647700  64.9872240  57.0635310  17.9153970
  68.7925910  62.8280400  21.3026840  68.4169510  62.0608330  20.8708130
  68.0629030  63.2103100  21.7901770  53.3821670  63.5067540  27.9235890
  53.7494710  63.4194940  28.8031910  52.8132490  62.7434090  27.8242750
  68.1825530  61.9751920  30.9366360  67.9511620  61.7464670  30.0364310
  68.4430080  62.8951470  30.8911250  52.9337670  60.4176630  31.8294310
  52.0393720  60.3843390  32.1688020  53.4735220  60.6163420  32.5945560
  66.6213600  57.2008350  33.7146060  67.4983780  57.2091750  34.0980060
  66.6334440  56.4639190  33.1038410  51.5583820  60.3313900  19.3257880
  50.6547900  60.5944100  19.1509540  52.0424440  60.6025070  18.5457840
  68.0676870  61.0537890  24.6034080  68.5914350  60.5600540  23.9724250
  68.6536290  61.1888250  25.3481650  68.2466590  61.1377760  28.1253630
  67.2969300  61.1041300  28.2398620  68.4279600  62.0477870  27.8903400
  54.1011030  59.3879440  17.2352260  54.8102730  58.9662660  16.7499540
  53.3850970  59.4554670  16.6035610  53.7485190  55.4418770  16.2754910
  54.4713320  55.9827710  16.5936130  54.0209710  55.1682190  15.3996450
  67.5576840  60.3111240  20.5426490  68.0535960  60.0782110  21.3275370
  67.3592910  59.4723080  20.1264130  53.4377380  54.6924960  26.1777530
  54.0853570  54.1422340  25.7372690  53.8579220  54.9468110  26.9993340
  68.9864000  58.9472190  23.0764170  68.8763280  58.7928230  24.0146440
  69.7471590  58.4193130  22.8339580  67.3329720  54.8866320  29.5347170
  67.9701940  55.5000460  29.9006360  67.4804610  54.9226980  28.5896400
  69.8754270  56.7780110  16.3170310  70.8003580  56.6461290  16.1088600
  69.8530060  56.8572930  17.2706760  69.9492760  57.5490770  18.9427020
  69.1544260  57.4835890  19.4719930  70.1536040  58.4841410  18.9312370
  53.1909380  54.8480630  28.9202850  52.8424200  55.3044450  29.6861030
  52.8597080  53.9537760  29.0025280  60.7034200  56.0392510  32.4422270
  60.6423090  56.6314340  33.1917680  61.6434580  55.9318470  32.2972530
  63.3408760  55.6962570  32.0814560  63.9549170  56.0141860  31.4195640
  63.8858320  55.2111160  32.7010420  53.8630020  54.3756830  32.1953620
  54.4113010  54.1944880  31.4319730  53.9285330  53.5850940  32.7309930
  64.0816800  54.2594710  28.4083850  63.2076640  54.5929820  28.2056780
  63.9727550  53.7867890  29.2335720  64.9888780  56.4665580  29.7925570
  64.6602140  55.6517340  29.4127300  65.9371080  56.4235390  29.6691260
  54.2674010  68.3320860  29.1561860  53.5408070  67.7126150  29.0887810
  54.3283160  68.7261470  28.2859940  61.8291620  55.1764550  27.3476760
  61.0463410  55.6510050  27.6273520  61.5354550  54.2719380  27.2389940
  66.3812690  55.8787650  25.3925850  66.8220780  55.8232750  24.5447450
  66.1120280  56.7945660  25.4636030  68.2451260  55.5102890  23.4034670
  68.1839660  54.5664110  23.2565690  69.0243290  55.6182980  23.9488130
  53.1732030  55.4812030  19.8690480  53.9311390  55.5940910  19.2954510
  52.7109200  56.3181230  19.8233910  59.7145840  57.5951300  22.8592790
  58.9020350  57.2208190  22.5188670  60.2187480  56.8396380  23.1613980
  64.2170820  54.2593750  24.0975860  64.8200190  54.8313960  24.5724380
  63.4763810  54.8233190  23.8749760  67.3605420  54.6615310  19.3716140
  67.5556050  55.5598760  19.6383570  66.5735290  54.4302390  19.8649090
  55.5457180  56.0076080  18.4092450  56.0749940  55.2205880  18.2800400
  56.1785500  56.6867270  18.6427980  57.7395020  55.7451220  21.4637840
  57.1097760  55.0438530  21.6307970  57.2000160  56.5055350  21.2471000
  57.8650580  55.0235200  33.8990330  57.5834850  55.5268800  33.1351150
  58.2470280  54.2256950  33.5332460  64.4666040  54.4388780  34.4770800
  64.3531490  54.7583390  35.3722320  65.2835780  54.8401290  34.1808080
  63.3724190  62.4581250   4.8405540  63.2918240  61.5435860   4.5697250
  62.9588610  62.9548320   4.1345250  61.5042230  64.2360270   6.7214810
  60.7284330  63.7560710   7.0113380  62.1555160  63.5565920   6.5470970
  55.5208060  64.5480080   7.5990570  54.6892940  64.2928790   7.9987080
  56.1289040  64.6190850   8.3348490  65.5249660  68.6420460   5.5013940
  65.0631190  67.8707700   5.8301110  66.3375210  68.6686530   6.0066390
  51.8933020  62.1087620   7.2672660  52.4649130  61.3409820   7.2676300
  51.8934560  62.4076380   6.3579270  60.9451220  66.9117460   6.7284970
  60.8759500  65.9707400   6.5674100  61.7071080  67.0018870   7.3007540
  53.1357890  57.5171980   9.0541590  52.9560730  56.6197730   9.3344350
  52.7337970  58.0643850   9.7288540  61.9756390  59.7187840   6.9553900
  62.3521210  58.8459720   6.8427570  61.8775900  60.0546540   6.0644340
  56.1061400  58.0913470   2.4171340  56.2128150  58.9917200   2.7240100
  55.1953760  58.0431440   2.1265990  65.7580510  57.2138280   3.8882240
  66.5790130  56.7234850   3.9307720  65.7914590  57.8035940   4.6414080
  53.7544560  60.0132480   7.6623930  54.4354670  60.2770850   8.2811330
  53.4392610  59.1733350   7.9961940  57.9469130  61.0599840   6.7496520
  58.4547350  61.5580810   7.3901540  58.4782370  60.2835040   6.5735880
  70.0480060  59.2305030  10.4525870  69.3432230  59.6186740   9.9340980
  70.3137980  59.9255320  11.0546800  56.2305230  55.6998400  11.0159940
  56.2323670  56.2170790  10.2105840  55.4009540  55.2228580  10.9929870
  62.6176320  65.8117710   2.5149840  61.9993590  66.2767160   1.9512560
  63.1299570  66.5045190   2.9319350  57.4808080  65.3393580   9.1933440
  57.1477460  65.9662500   9.8354510  57.6574760  65.8655460   8.4135110
  65.9941990  59.1538660   6.6609780  65.2897560  59.4423550   7.2412890
  66.3554150  59.9638770   6.3009340  55.9120560  57.4108360   9.0230390
  56.2537370  58.2550410   8.7284260  54.9736370  57.5592100   9.1395730
  56.6927180  67.3074380  11.0082620  57.3101180  67.9825460  10.7267070
  55.8320300  67.7162360  10.9170120  69.0628910  58.5993450   7.0518990
  68.1153820  58.6332430   7.1834420  69.3878900  59.4132400   7.4368350
  59.5948450  54.8990630   5.3474980  59.9023430  54.3437520   4.6310480
  58.6649150  55.0335090   5.1647970  66.4408930  67.3374140   2.7272610
  66.3305260  66.3948470   2.8522030  66.4377180  67.6989780   3.6135370
  64.5448950  65.5187760   8.9665050  64.9617740  65.3047870   8.1318510
  65.2688770  65.7760550   9.5373670  61.9829210  62.9639460   2.0835100
  61.0558490  62.8976840   2.3123570  62.1354030  63.9019590   1.9690340
  68.4911050  63.9174980   9.0581290  67.6629680  63.9868070   8.5831420
  69.0861530  64.5029290   8.5897120  66.0126500  64.5259760   2.5870350
  65.3938920  64.1879310   1.9396650  65.9950950  63.8819520   3.2949540
  65.4553060  60.7044300  10.0036160  65.0424240  61.5298010  10.2576150
  64.7229010  60.1189340   9.8112520  57.5885850  63.4904200   4.8654830
  57.1842850  62.7781450   4.3700730  57.6748970  63.1457440   5.7542870
  58.0567550  67.1771760   7.0294040  57.7595840  66.5717230   6.3501820
  59.0067370  67.2149070   6.9183400  56.3014470  60.2647410   8.6453870
  56.8529060  60.3742750   7.8707120  56.8157980  60.6385010   9.3609100
  57.1485980  66.9153450  13.6801840  56.2514510  67.1393420  13.9275240
  57.1738850  67.0388390  12.7313240  55.9757200  63.7866770  12.2559210
  55.8364970  64.6589570  12.6246610  55.0938560  63.4439580  12.1107150
  54.2890480  62.3849180   2.3661480  54.1688080  63.1111270   1.7542750
  53.9791370  61.6152090   1.8889390  51.9275850  65.5564320   8.1730120
  52.0056270  65.6913090   7.2285840  52.5417530  64.8480210   8.3658240
  53.1723480  67.2564510   4.5836300  52.7651560  67.3979100   3.7289900
  54.0636490  66.9724670   4.3807510  69.1285620  67.7028420  12.9208540
  69.2548680  67.4640300  12.0025720  69.1707000  66.8712960  13.3930620
  68.9809630  59.7560880  13.8858280  68.3653900  60.2640550  13.3573740
  68.6606050  58.8559210  13.8284220  51.9835370  66.5978490  10.7124580
  52.1466410  66.1283850   9.8943950  52.4487820  66.0902050  11.3773420
  56.7554140  55.7284250   5.7485150  56.3122290  56.5093790   5.4169670
  57.3139130  56.0514140   6.4556090  61.0423950  58.5952770  11.3520470
  60.5803320  58.8035790  12.1640410  60.6402060  57.7812120  11.0491140
  66.0428460  59.8161720  12.4817130  65.1922050  59.5167470  12.8026200
  65.8830250  60.0603730  11.5700950  63.1378170  61.3163470  14.5815920
  63.4631580  60.4827220  14.2418150  63.9258500  61.8391990  14.7294250
  58.7930040  56.2731580   7.6074750  59.0902370  57.1794410   7.5266770
  59.3415600  55.7850360   6.9934320  56.5468360  60.8517820   3.4766400
  56.3209280  60.6354990   4.3813020  55.7660890  61.2846280   3.1312370
  63.7766120  60.8581190   2.0757050  63.1775010  61.5816990   1.8920670
  64.3245730  60.7957970   1.2933500  58.9867570  61.7503400  14.1426670
  58.8911170  60.8098130  13.9927070  59.8299550  61.9718470  13.7474740
  62.3830990  59.4944730   4.1060330  62.7760560  59.8116930   3.2929020
  62.7447840  58.6156610   4.2204850  54.1178110  58.1617070  12.2960450
  53.7241500  59.0092280  12.5033230  53.4296510  57.5243440  12.4869090
  60.6923160  58.2452040  15.3657190  60.0021480  58.0524240  16.0003280
  61.4355460  58.5286680  15.8981490  51.4195160  56.0845530   6.3290530
  51.1308210  56.6548390   7.0415510  52.1640920  55.6049980   6.6921760
  62.9686130  62.0850480   8.2011110  62.2367250  62.5937290   8.5501210
  62.5710470  61.2680460   7.8999890  59.4063520  58.7604680   6.6063600
  59.4099580  58.3194630   5.7568140  60.3014640  59.0822010   6.7135420
  55.2565900  58.6431170   5.5657810  54.9165950  59.1206400   6.3224860
  54.4943220  58.1896290   5.2058910  63.4312040  57.5384160   7.6134050
  63.4484780  57.9892810   8.4575900  63.1827620  56.6389800   7.8267490
  66.8582790  54.9516340  13.4520430  67.1828560  54.2206000  13.9778410
  66.8939300  54.6329980  12.5501420  53.5574350  65.9729920  12.8720390
  53.1729140  65.3323590  13.4703350  53.8686540  66.6766040  13.4415120
  59.7071490  62.8206460   8.3529010  60.0741620  62.3465030   9.0990350
  59.5176550  63.6948030   8.6937350  52.5711980  57.5650150   4.4822480
  52.2858900  57.2005820   5.3201100  52.5090840  56.8330610   3.8685620
  57.4970860  61.8615100  10.6713220  57.1927930  62.7407080  10.8963580
  58.4517320  61.9214890  10.7070660  66.7840630  65.0641450   7.0606460
  67.5039750  65.5596740   6.6702570  66.5822450  64.3859340   6.4160330
  62.1659430  65.1350510  12.9475460  62.0996740  64.2146180  12.6933050
  61.5364570  65.2325950  13.6620100  56.0690050  65.7356470   4.9058880
  56.5868720  64.9324730   4.8515770  55.6174070  65.6735610   5.7475710
  53.5534590  62.7017840  11.8184580  53.1949530  63.3671690  12.4057920
  53.2589150  61.8701390  12.1897200  56.7547710  63.1602080  14.7024130
  56.4547850  63.3059260  13.8051950  57.5258950  62.6007370  14.6097520
  62.0976160  67.9571080  12.6979260  62.1120700  67.0252040  12.4798170
  61.3901260  68.0430840  13.3369030  68.3087370  64.5978420  12.0447840
  67.5835560  65.1907200  11.8477230  68.8362830  64.5901960  11.2461210
  63.8386960  66.3238590   5.5431690  64.1910780  65.7266720   4.8833060
  62.9549290  65.9982820   5.7139940  59.9250240  67.0836280   2.9502100
  60.6121370  67.6305490   3.3309690  59.1382660  67.6277010   2.9851710
  59.2277450  64.0882310   2.5627460  59.6840230  64.8987560   2.7887650
  58.8765660  63.7705450   3.3945950  55.1289230  54.4319960   3.0349980
  55.0003860  54.4237860   3.9834900  54.3051250  54.7703050   2.6840990
  62.8042140  67.6021000   8.5097210  63.4464370  66.9014160   8.6229380
  63.3291490  68.3819440   8.3294100  52.1283160  56.1911080  12.4956680
  51.4141680  56.3908000  13.1009290  52.5478200  55.4150650  12.8671480
  63.6221940  58.6833390  10.2458130  63.9902760  57.8628600  10.5737700
  62.7620140  58.7435280  10.6613780  58.9568000  59.9176280   2.4703570
  58.2484150  60.3862620   2.9117180  59.2412480  59.2598290   3.1048760
  60.5823930  61.3372980  10.4696100  61.0809180  61.8118800  11.1347950
  60.7246880  60.4136500  10.6766130  62.9883430  56.6426940   3.9099360
  62.8651210  56.6613070   2.9608870  63.9367990  56.6905880   4.0297760
  67.7890790  57.5540940  11.3124490  67.2864390  58.2946340  11.6518300
  68.6047450  57.9424940  10.9961280  66.0812800  62.7974120   4.7585850
  65.1402940  62.8124350   4.9333540  66.3956870  62.0110080   5.2046150
  63.3978820  67.3540120  15.2418230  62.7916980  67.3771720  14.5013980
  63.0932930  66.6223160  15.7785480  52.2812000  63.7333710  14.2378870
  52.7851020  63.1540990  14.8095100  51.5419420  64.0173940  14.7755240
  59.3349940  65.1404700  13.7714390  58.5695610  65.7089700  13.6869060
  59.5165900  64.8480910  12.8782620  66.4773290  66.8710030  14.3289410
  67.2182760  67.2085790  13.8256870  65.7145970  67.0402090  13.7759180
  54.3135080  61.8763300  15.1328940  54.3540420  61.5777170  16.0414170
  55.1680580  62.2770910  14.9736460  56.2540890  60.4555400  13.1003430
  55.7237350  59.9646350  12.4726770  56.9228960  60.8839600  12.5661360
  65.1518950  64.9224860  12.8644620  65.5659970  65.0769940  13.7135040
  64.2169950  65.0480080  13.0270400  65.6241120  62.2621020  14.8683770
  66.2061890  61.5073340  14.7804250  65.8002890  62.7928460  14.0915250
  56.7413190  57.4217770  13.1800720  56.6470060  56.8038520  12.4551590
  56.1610580  58.1484060  12.9530630  59.5074630  55.9791010  10.2128110
  59.0591930  56.0015270   9.3673660  58.8739830  55.5810030  10.8098410
  59.9134180  64.8745340  10.8340550  60.3322290  65.7178070  10.6616790
  58.9942810  65.0117380  10.6047330  62.2498080  62.6061520  12.2178390
  62.3694290  62.0102660  12.9573230  63.1092080  62.6431210  11.7979690
  64.5885980  63.1598710  10.7940900  64.0621200  63.6841330  10.1906040
[truncated: 781,174 more chars]
