# Supplementary material for: Mechanistic Modeling of Monoglyceride Lipase Covalent Modification Elucidates the Role of Leaving Group Expulsion and Discriminates Inhibitors with High and Low Potency
Source: J Chem Inf Model. 2022 May 17;62(11):2771–87. doi: 10.1021/acs.jcim.2c00140 (PMC9198976; doi:10.1021/acs.jcim.2c00140)
Supplement: Supplementary file 3 — ci2c00140_si_003.zip [file ci2c00140_si_003.zip › input-files/MM/MD/READ-ME.txt]

*prmtop = topology files for MGL-1, MGL-4, MGL-5 and MGL-6
*inpcrd = coordinate files for MGL-1, MGL-4, MGL-5 and MGL-6 
min*.in: minimization files  
equi*.in: equilibration files for MD simulations  
prod.in: production file for MD simulations 
*RST = restraint files
