# Supplementary material for: Mechanistic Modeling of Monoglyceride Lipase Covalent Modification Elucidates the Role of Leaving Group Expulsion and Discriminates Inhibitors with High and Low Potency
Source: J Chem Inf Model. 2022 May 17;62(11):2771–87. doi: 10.1021/acs.jcim.2c00140 (PMC9198976; doi:10.1021/acs.jcim.2c00140)
Supplement: Supplementary file 3 — ci2c00140_si_003.zip [file ci2c00140_si_003.zip › input-files/MM/MD/cpd5.inpcrd]

default_name
 32337
  30.6095816  55.7330013  32.7254343  31.1563145  55.8805513  31.7940846
  31.9970970  55.1881477  31.7521267  31.5269596  56.9045646  31.7480650
  30.2613145  55.6325513  30.5880846  29.0843145  55.3105513  30.7520846
  30.8083145  55.7925513  29.3760846  31.7453806  56.1673228  29.3366807
  30.1093145  55.5275513  28.1090846  29.0966952  55.9275219  28.1612857
  30.8443145  56.1935513  26.9170846  31.1494560  57.2176687  27.1319596
  31.7275369  55.5583307  26.8499057  30.0863145  56.1555513  25.5870846
  28.8523145  56.3365513  25.5850846  30.7593145  56.0935513  24.5390846
  29.9533145  54.0025513  27.8730846  28.9123145  53.5425513  27.4030846
  31.0003145  53.2465513  28.2260846  31.8003090  53.7554589  28.5741092
  31.0873145  51.7825513  28.1460846  30.7370092  51.4131156  27.1822886
  32.5773145  51.4105513  28.3050846  32.8534335  52.0109056  29.1719365
  32.7189254  50.3545534  28.5351167  33.4703145  51.8005513  27.1020846
  33.2574981  52.8356514  26.8349185  34.9693145  51.6545513  27.4400846
  35.1830039  50.6195467  27.7069202  35.5669100  51.9365389  26.5732148
  35.2180725  52.3043217  28.2791425  33.0843145  51.0475513  25.8100846
  32.0513630  51.2780907  25.5493889  33.7414817  51.3581073  24.9978116
  33.1872868  49.9742617  25.9699130  30.2453145  51.0945513  29.2600846
  29.9973145  51.7335513  30.2880846  29.8763145  49.7955513  29.0920846
  29.9813145  49.0255513  27.8510846  31.0169252  48.7132533  27.7166203
  29.6822811  49.6596124  27.0164322  29.0373145  47.8485513  28.0530846
  29.3535456  46.9900885  27.4605151  28.0162039  48.1188060  27.7840179
  29.1493145  47.5665513  29.5420846  30.0082126  46.9178998  29.7142600
  28.2551866  47.1029084  29.9588223  29.3873145  48.9365513  30.2030846
  28.4492730  49.3485833  30.5751141  30.4153145  48.8745513  31.3560846
  31.5923145  48.6195513  31.0910846  29.9913145  49.1535513  32.5960846
  29.0052179  49.3035819  32.7548413  30.9133145  49.3395513  33.7220846
  31.7313956  48.6219935  33.6592099  31.5073145  50.7735513  33.6860846
  32.2819848  50.8688049  34.4469472  31.9415921  50.9501527  32.7020546
  30.5193145  51.8945513  33.9310846  29.7703145  52.4795513  32.9250846
  29.7985134  52.2404772  31.9441931  29.0033145  53.4165513  33.4810846
  28.3437984  53.9624752  32.8064702  29.1863145  53.5185513  34.7930846
  30.1573145  52.5555513  35.0840846  30.5082052  52.4275073  36.1080874
  30.2613145  49.0545513  35.0890846  29.0333145  48.9825513  35.1810846
  31.1013145  48.9645513  36.1320846  32.0433966  48.6843760  35.8995282
  30.7263145  49.0345513  37.5480846  29.8526348  49.6775070  37.6548133
  30.3853145  47.6345513  38.1250846  29.8875623  47.9058659  39.0560682
  29.6728177  47.1430700  37.4625934  31.5573145  46.6695513  38.4290846
  32.2437751  46.7070409  37.5832317  32.3183145  47.0275513  39.7260846
  31.6325638  46.9898194  40.5725013  33.1270583  46.3136581  39.8822602
  32.7326936  48.0319758  39.6393563  31.0653145  45.2065513  38.4650846
  30.6347991  44.9435771  37.4988546  31.9048786  44.5455251  38.6802071
  30.3084245  45.0962204  39.2416435  31.7903145  49.8465513  38.3070846
  32.9233145  49.9555513  37.8340846  31.3983145  50.4235513  39.4490846
  30.4254532  50.3223025  39.7008561  32.2693145  51.1875513  40.3410846
  33.2353640  51.4022738  39.8842020  31.6073145  52.5325513  40.7600846
  30.6442060  52.2945236  41.2115976  32.4513145  53.3535513  41.7540846
  33.4144626  53.5923712  41.3030727  31.9271546  54.2769276  42.0005254
  32.6102006  52.7729330  42.6627866  31.2983145  53.4015513  39.5250846
  30.6159318  52.8661251  38.8649523  30.8362660  54.3358492  39.8439863
  32.2239247  53.6180708  38.9917312  32.5243145  50.3155513  41.5790846
  31.5643145  49.9205513  42.2480846  33.7943145  49.9885513  41.8300846
  34.4801385  50.2039741  41.1206216  34.2023145  49.1505513  42.9570846
  33.4356215  48.3983669  43.1428255  35.5413145  48.4315513  42.6730846
  35.5447831  47.5484966  43.3120694  35.4707668  48.1241271  41.6297182
  36.8593145  49.1855513  42.8730846  36.9003145  50.3485513  43.2680846
  37.9683145  48.5075513  42.6120846  38.8675568  48.9530695  42.7259993
  37.9088152  47.5486454  42.3005398  34.1473145  49.8995513  44.3070846
  33.9003145  51.1085513  44.3420846  34.3893145  49.1755513  45.4090846
  34.5432145  48.1853824  45.2826737  34.3573145  49.7055513  46.7770846
  33.3715004  50.1475332  46.9217280  34.5253145  48.5475513  47.7680846
  35.5113760  48.1005752  47.6416131  34.4249652  48.9227707  48.7865347
  33.7591952  47.7949773  47.5815559  35.4033145  50.8125513  47.0510846
  35.1813145  51.6325513  47.9430846  36.4943145  50.8415513  46.2710846
  36.6730832  49.9930287  45.7532521  37.5303145  51.8875513  46.2760846
  37.4773025  52.4118812  47.2302162  38.9703145  51.3455513  46.0880846
  38.8736289  50.6253309  45.2756600  39.6541954  52.1399614  45.7892210
  39.5173145  50.6435513  47.3270846  39.6763145  51.3205513  48.3650846
  39.8673145  49.4505513  47.2370846  37.2283145  53.0675513  45.3460846
  38.0283145  54.0035513  45.2760846  36.0673145  53.0565513  44.6870846
  35.4718376  52.2465517  44.7840757  35.6143145  54.1485513  43.8370846
  34.5258893  54.1220346  43.7848671  35.9333994  55.0917510  44.2805465
  36.1843145  54.0465513  42.4180846  36.0603145  55.0075513  41.6580846
  36.8163145  52.9235513  42.0610846  36.8730634  52.1831954  42.7457394
  37.4613145  52.7225513  40.7730846  37.7843407  53.6814806  40.3678590
  38.6973145  51.8095513  40.9250846  38.3307089  50.8188065  41.1936444
  39.1824848  51.7648812  39.9500388  39.7133145  52.2855513  41.9830846
  40.1549701  53.2162539  41.6269473  39.2139395  52.4621478  42.9357337
  40.8303145  51.2665513  42.1990846  40.5723145  50.1045513  42.5000846
  42.0823145  51.6905513  42.0810846  42.8461753  51.0439603  42.2172401
  42.2655320  52.6578770  41.8556659  36.4773145  52.1175513  39.7720846
  35.7203145  51.2105513  40.1270846  36.5263145  52.6125513  38.5360846
  37.0890886  53.4351167  38.3724667  35.7313145  52.0905513  37.4350846
  34.7573415  51.7736404  37.8079699  35.5173145  53.1635513  36.3460846
  36.4829553  53.6405472  36.1784186  35.2140949  52.6313852  35.4444432
  34.4783145  54.2255513  36.6820846  34.7613145  55.2365513  37.6250846
  35.7338137  55.2567945  38.1169534  33.7963145  56.2155513  37.9320846
  34.0206871  56.9890776  38.6665339  32.5423145  56.1955513  37.2910846
  31.6133145  57.1485513  37.5900846  31.9199246  57.7783812  38.2465175
  32.2553145  55.1915513  36.3450846  31.2863769  55.1757042  35.8460764
  33.2183145  54.2095513  36.0440846  32.9934330  53.4310989  35.3150165
  36.3563145  50.8195513  36.8570846  37.5043145  50.8405513  36.4000846
  35.5523145  49.7555513  36.8530846  34.6898273  49.8264088  37.3738480
  35.8463145  48.5075513  36.1770846  36.9143658  48.4467095  35.9681259
  35.4463145  47.3035513  37.0520846  34.3795364  47.4745119  37.1965016
  35.5939055  46.3701094  36.5089427  36.1433145  47.2145513  38.4260846
  35.9085438  48.1062030  39.0074114  35.6533145  45.9655513  39.1820846
  35.8881626  45.0734044  38.6015512  36.1492718  45.9088593  40.1510599
  34.5751991  46.0291067  39.3294900  37.6823145  47.2555513  38.3320846
  37.9935968  48.1903951  37.8659625  38.1098504  47.1889875  39.3325263
  38.0326313  46.4162869  37.7312416  35.0773145  48.4795513  34.8490846
  33.8923145  48.8185513  34.8350846  35.7483145  48.0755513  33.7660846
  36.7551837  48.0361703  33.8350988  35.1303145  47.8105513  32.4640846
  34.3269387  48.5231236  32.2771965  36.1863145  47.9535513  31.3470846
  36.3993760  49.0225223  31.3492885  37.1132519  47.3985496  31.4915154
  35.6883145  47.6125513  29.9530846  34.8523145  48.5065513  29.2510846
  34.6352001  49.4913701  29.6647186  34.3053145  48.1295513  28.0300846
  33.6818986  48.8347231  27.4803702  34.5473145  46.8685513  27.5110846
  34.1092766  46.5775396  26.5563412  35.3463145  45.9775513  28.2060846
  35.5277552  44.9890055  27.7842355  35.9123145  46.3265513  29.4210846
  36.5281358  45.6079543  29.9619010  34.4243145  46.4465513  32.4700846
  35.0383145  45.4955513  32.9490846  33.1813145  46.3735513  31.9660846
  32.7732462  47.2339011  31.6293685  32.3493145  45.1665513  31.9750846
  32.9062107  44.3626064  32.4563729  31.0193145  45.3645513  32.7290846
  30.4739166  46.2426819  32.3833578  30.3735439  44.4886427  32.6669184
  31.3363145  45.6325513  34.4990846  30.0602426  45.7624221  34.8507554
  32.0883145  44.6355513  30.5570846  32.0153145  45.4095513  29.6030846
  31.9033145  43.3135513  30.4590846  32.0965834  42.7880925  31.2997032
  31.5583145  42.5775513  29.2470846  31.1740342  43.2549097  28.4844488
  32.8343145  41.8835513  28.6970846  33.5548567  41.8178157  29.5123128
  32.5553794  40.8794608  28.3775574  33.4673145  42.6435513  27.5110846
  32.7309024  42.6293140  26.7075951  33.6175907  43.6694344  27.8473626
  34.8053145  42.0705513  26.9930846  34.7586965  40.9844240  27.0721628
  34.9090921  42.3539474  25.9456992  35.9893145  42.5475513  27.7310846
  36.0288436  42.2326972  28.6899401  36.9763145  43.3355513  27.2740846
  36.9663145  43.7685513  26.0110846  36.2116778  43.5019352  25.3950169
  37.7134330  44.3607225  25.6775477  37.9903145  43.6945513  28.0650846
  38.0196442  43.3712531  29.0214936  38.7233738  44.2877697  27.7034015
  30.4063145  41.6135513  29.5480846  30.3473145  41.0555513  30.6450846
  29.5083145  41.4615513  28.5650846  29.7011112  41.9583647  27.7071189
  28.2953145  40.6535513  28.6390846  28.3802707  39.9331407  29.4526510
  27.0633145  41.5505513  28.9000846  27.0173038  42.2141726  28.0366096
  26.1922739  40.8952744  28.9008828  27.0753145  42.3785513  30.1750846
  27.0373145  41.7455513  31.4360846  27.0203387  40.6573457  31.4962506
  27.0213145  42.5165513  32.6150846  27.0155732  42.0232775  33.5870671
  27.0263145  43.9235513  32.5390846  26.9803145  44.6705513  33.6790846
  26.9467468  44.1367035  34.4762543  27.0653145  44.5575513  31.2830846
  27.0722721  45.6459371  31.2241916  27.0953145  43.7885513  30.1040846
  27.1341069  44.2815172  29.1327042  28.1063145  39.9095513  27.3220846
  28.2363145  40.5205513  26.2590846  27.7303145  38.6355513  27.4260846
  27.8581488  38.1870394  28.3219611  27.2443145  37.8335513  26.3180846
  27.0122971  38.4903693  25.4797188  28.2843145  36.7915513  25.8550846
  28.4503248  36.0938718  26.6759276  27.8669759  36.2559075  25.0024333
  29.6413145  37.2875513  25.4300846  30.0423145  37.4485513  24.1480846
  29.3123085  37.2364853  23.3669194  31.3593145  37.8685513  24.1190846
  31.8669593  38.0226201  23.2596318  31.8713145  38.0225513  25.3900846
  33.1373145  38.3895513  25.8820846  33.8991928  38.6313110  25.1410095
  33.3523145  38.4255513  27.2720846  34.3288159  38.6800841  27.6841017
  32.2953145  38.1295513  28.1540846  32.4232456  38.1630320  29.2360329
  31.0273145  37.7775513  27.6480846  30.2711165  37.5477622  28.3987259
  30.7833145  37.6905513  26.2550846  25.9153145  37.2115513  26.7820846
  25.9113145  36.1715513  27.4450846  24.8143145  37.9215513  26.4970846
  24.9635040  38.7615617  25.9565068  23.4433145  37.5845513  26.8940846
  23.4319299  36.9477777  27.7786687  22.7203145  38.9105513  27.2300846
  22.8725686  39.5872740  26.3892729  21.6579865  38.6871026  27.3282173
  23.2263145  39.5775513  28.5240846  22.9395049  38.9374147  29.3583905
  24.3133944  39.6301003  28.4641026  22.6563145  40.9895513  28.7420846
  23.0019365  41.6194850  27.9224335  21.5690083  40.9191399  28.7119694
  23.0943145  41.6085513  30.0860846  22.7002969  40.9848380  30.8884763
  24.1837015  41.6001612  30.1216485  22.6083145  42.9895513  30.2540846
  21.5988686  42.9974888  30.2215914  22.9193445  43.3498690  31.1448885
  22.9736523  43.5677562  29.5109114  22.7353145  36.8675513  25.7320846
  22.7113145  37.4235513  24.6290846  22.1873145  35.6565513  25.9750846
  22.1873145  34.9335513  27.2510846  21.8130229  35.6053206  28.0235690
  23.2141312  34.6505721  27.4827506  21.2853145  33.7245513  27.0400846
  20.2631311  33.9410470  27.3505194  21.6564091  32.8602343  27.5908535
  21.3723145  33.4905513  25.5400846  20.4685587  33.0054575  25.1712913
  22.2412924  32.8881965  25.2752339  21.5003145  34.8975513  24.9240846
  22.1548776  34.8832021  24.0526263  20.1243145  35.4895513  24.5260846
  19.5793145  36.3325513  25.2400846  19.5853145  35.0365513  23.3850846
  20.1363241  34.3741064  22.8581553  18.2873145  35.4565513  22.8360846
  18.1731190  36.5366035  22.9285275  18.2223145  35.0775513  21.3310846
  17.2063706  35.2595508  20.9806072  19.2113145  35.8915513  20.4800846
  20.2275822  35.7096948  20.8296954  19.1272861  35.5896168  19.4361143
  18.9810679  36.9531204  20.5704064  18.5423145  33.7045513  21.1340846
  18.4951356  33.4960898  20.1981795  17.0893145  34.8285513  23.5660846
  16.0133145  35.4295513  23.6000846  17.3023145  33.6525513  24.1580846
  18.2034220  33.2160943  24.0253823  16.3203145  32.9675513  24.9770846
  15.3235624  33.3485809  24.7548218  16.3528979  31.8969619  24.7749061
  16.6243145  33.2035513  26.4540846  17.6413145  33.7965513  26.8210846
  15.7273145  32.7105513  27.3070846  14.9172932  32.2605919  26.9052122
  15.8433145  32.7555513  28.7580846  15.9154049  33.7785130  29.1274780
  14.5853145  32.0885513  29.3840846  14.6197314  31.0332211  29.1135409
  14.4813145  32.2225513  30.9140846  14.4463805  33.2776712  31.1853799
  13.5741652  31.7283034  31.2617890  15.3496547  31.7566982  31.3799888
  13.4133145  32.6585513  28.8120846  12.6364029  32.2473493  29.1979883
  17.0823145  31.9855513  29.2680846  17.2433145  30.8185513  28.8910846
  17.9543145  32.6445513  30.0630846  17.8673145  34.0335513  30.5270846
  16.8673259  34.2019041  30.9268100  18.0333523  34.6931193  29.6753215
  18.9523145  34.1705513  31.5880846  18.5576587  33.9444509  32.5786523
  19.3723809  35.1763546  31.5857873  19.9903145  33.1485513  31.1580846
  20.5643075  32.7765800  32.0067709  20.6694829  33.5736113  30.4190624
  19.1823145  31.9995513  30.5290846  19.7114836  31.6327058  29.6495946
  18.9363145  30.8345513  31.5010846  18.1063145  30.9475513  32.4030846
  19.6563145  29.7315513  31.2810846  20.2328636  29.7155532  30.4519679
  19.6273145  28.5405513  32.1280846  18.6192126  28.3591759  32.5008215
  20.0703145  27.3215513  31.2900846  21.0263582  27.5704960  30.8295347
  20.2046284  26.4843757  31.9750641  19.0593145  26.9315513  30.1950846
  18.1641695  26.5534809  30.6889258  18.8114252  27.8334647  29.6354372
  19.6023145  25.8635513  29.2310846  20.4607606  26.2869014  28.7096023
  19.9241569  25.0077552  29.8244900  18.5493145  25.4075513  28.2010846
  18.0220310  24.5522900  28.6236966  17.8492265  26.2305462  28.0573650
  19.1353145  25.0305513  26.9050846  19.7837410  24.2676732  27.0379747
  18.4008197  24.7421793  26.2746411  19.6235920  25.8230422  26.5131123
  20.5283145  28.6975513  33.3680846  20.2293145  28.0985513  34.4010846
  21.6083145  29.4835513  33.2510846  21.7764697  29.8898411  32.3418257
  22.5863145  29.7225513  34.3070846  22.0466324  29.9451231  35.2275759
  23.4553145  28.4695513  34.5360846  24.0089012  28.2393577  33.6257810
  24.1563272  28.6566377  35.3495219  22.8158828  27.6256566  34.7950596
  23.4553145  30.9535513  33.9850846  23.4443145  31.4445513  32.8510846
  24.1863145  31.4165513  35.0050846  24.0558696  30.9297040  35.8803350
  25.1293145  32.5345513  34.9670846  25.0023379  33.1202171  34.0566058
  24.8463145  33.4495513  36.1890846  25.0243357  32.7671799  37.0202146
  25.5707093  34.2631739  36.2261034  23.4123145  34.0295513  36.2950846
  22.6986272  33.2074600  36.2410738  23.2173145  34.7945513  37.6250846
  23.9303942  35.6171341  37.6796149  22.2027345  35.1902006  37.6718799
  23.3811949  34.1162159  38.4624046  23.0443145  34.9045513  35.0820846
  23.0999024  34.3070091  34.1721655  22.0309314  35.2871853  35.2035224
  23.7413170  35.7395513  35.0109407  26.5493145  31.9775513  35.0310846
  26.7763145  30.9945513  35.7380846  27.4913145  32.6215513  34.3410846
  27.2187893  33.3182421  33.6625191  28.8903145  32.2355513  34.4080846
  29.2139270  31.9032381  35.3944629  29.2763145  31.1595513  33.3440846
  28.7168664  30.2572476  33.5909981  28.9843145  31.5615513  31.8850846
  29.5438114  32.4635791  31.6372748  29.2846678  30.7535578  31.2179750
  27.9176674  31.7522190  31.7667249  30.7343145  30.6605513  33.5000846
  31.3818236  31.3895014  33.0127813  30.9568074  30.6334935  34.5667918
  30.9783145  29.2715513  32.8910846  30.7564617  29.2979424  31.8242272
  32.0204165  28.9877830  33.0380474  30.3314434  28.5419345  33.3782365
  29.8263145  33.4655513  34.3700846  29.7753145  34.2455513  33.4180846
  30.6403145  33.6275513  35.4250846  30.5105673  33.0077004  36.2118819
  31.6313145  34.7005513  35.5420846  31.3252790  35.5487710  34.9297409
  31.7643145  35.1715513  37.0060846  30.7767357  35.5951147  37.1887905
  31.9893521  34.4313670  37.7739292  32.7643145  36.3045513  37.1870846
  32.4213145  37.6085513  36.7750846  31.4020515  37.8187822  36.4510385
  33.3693145  38.6195513  36.7800846  33.0877531  39.6313039  36.4882277
  34.6753145  38.3445513  37.1560846  35.4179222  39.1424228  37.1501844
  35.0393145  37.0595513  37.5390846  36.0694727  36.8585355  37.8331371
  34.1023145  36.0355513  37.5490846  34.4001988  35.0270257  37.8358615
  32.9843145  34.2525513  34.9610846  33.4763145  33.1975513  35.3620846
  33.5743145  35.0605513  34.0740846  33.0419493  35.8599932  33.7617079
  34.8903145  34.8275513  33.4780846  35.2753337  33.8253274  33.6662510
  34.8443145  35.0615513  31.9430846  34.3390464  36.0145512  31.7862580
  36.2163145  35.0895513  31.2510846  36.7220257  34.1366508  31.4070902
  36.0815711  35.2581417  30.1826643  36.8197895  35.8937486  31.6720195
  33.9523145  34.0085513  31.2560846  32.9390766  34.0757396  31.6522371
  33.9347168  34.1917204  30.1817294  34.3515441  33.0125865  31.4478413
  35.9543145  35.7315513  34.1560846  35.9063145  36.9555513  34.0210846
  36.8973145  35.0935513  34.8580846  36.7600850  34.0937703  34.8993822
  38.0373145  35.6675513  35.5740846  37.9136254  36.7336205  35.7646010
  38.0793145  34.9225513  36.9340846  37.0581676  34.9097540  37.3151287
  38.4002392  33.9026818  36.7220147  38.9323145  35.4915513  37.8980846
  38.8973835  34.9705574  38.7036559  39.2783145  35.4435513  34.6870846
  39.5633145  34.3065513  34.3080846  39.9753145  36.5155513  34.3120846
  39.6596219  37.4251263  34.6172253  41.1423145  36.4455513  33.4290846
  41.1205147  35.5368518  32.8275124  41.1073145  37.6705513  32.4780846
  41.9014919  37.5034712  31.7504406  40.1468534  37.7100519  31.9642226
  41.3413145  39.0485513  33.0670846  42.5763145  39.4845513  33.5210846
  43.4274493  38.9409391  33.5335325  42.4453145  40.7395513  33.9360846
  43.3421026  41.2134983  34.3351389  41.2123145  41.2005513  33.7850846
  40.5003145  40.1265513  33.2400846  39.4377170  40.2320401  33.0213154
  42.4423145  36.3975513  34.2770846  42.4163145  36.6635513  35.4810846
  43.5723145  36.0695513  33.6460846  43.4981029  35.8704422  32.6586903
  44.8913145  35.9795513  34.2750846  44.7638509  35.5706988  35.2774278
  45.5061469  35.3021750  33.6824280  45.6003145  37.3395513  34.3760846
  45.0663145  38.3815513  33.9890846  46.8323145  37.3155513  34.9030846
  47.1472621  36.4218264  35.2526030  47.7153145  38.4715513  35.0590846
  47.1660348  39.3048683  35.4972327  48.8763145  38.1025513  35.9950846
  49.4412911  37.2753497  35.5653882  49.5321207  38.9643889  36.1185935
  48.4804367  37.8057355  36.9663108  48.2273145  38.9385513  33.7040846
  48.7453145  38.1465513  32.9190846  48.0793145  40.2335513  33.4670846
  47.6100672  40.7990477  34.1599916  48.5563145  40.8785513  32.2650846
  48.8181080  41.9070443  32.5136112  49.4470632  40.3489711  31.9271335
  47.5243145  40.8865513  31.1370846  47.6563145  41.7225513  30.2430846
  46.5143145  40.0065513  31.1740846  46.5953577  39.2615563  31.8512211
  45.4803145  39.9015513  30.1510846  45.7750960  40.4908820  29.2828149
  45.2633145  38.4455513  29.7060846  44.4814995  38.4634015  28.9467784
  46.1986812  38.1129673  29.2559990  44.8643145  37.4795513  30.8270846
  45.7584457  37.3009482  31.4243544  44.1022586  37.9518447  31.4470112
  44.3363145  36.1545513  30.2960846  44.7413145  35.7465513  29.1900846
  43.4973145  35.5625513  31.0040846  44.1863145  40.7075513  30.4880846
  44.2673145  41.6735513  31.2510846  43.0403145  40.3735513  29.8600846
  43.1127869  39.5853850  29.2326765  41.7663145  41.1205513  29.9020846
  41.5060972  41.3308275  30.9394708  41.8693145  42.4605513  29.1370846
  40.8745362  42.8999344  29.0632077  42.5321380  43.1492414  29.6609844
  42.3943145  42.3435513  27.7300846  41.6073145  42.4555513  26.5930846
  42.4103145  42.2745513  25.5400846  41.9404749  42.3220868  24.5576946
  43.6713145  42.0635513  25.8920846  44.4836265  41.8850850  25.3190237
  43.6753145  42.1365513  27.2780846  44.6113875  42.0319421  27.8266512
  40.5853145  40.2555513  29.4210846  40.8133145  39.2115513  28.8020846
  39.3403145  40.6895513  29.7040846  39.2874340  41.4595675  30.3555276
  38.1053145  39.9425513  29.4030846  38.2747792  38.8764828  29.5543425
  36.9533145  40.3955513  30.3280846  36.0898304  39.7775274  30.0820340
  37.2692199  40.1871123  31.3502671  36.6033145  41.7625513  30.2120846
  35.8843994  41.9611887  30.8164885  37.7813145  39.7875513  27.9050846
  37.0063145  38.9065513  27.5320846  38.4383145  40.5895513  27.0590846
  39.0863056  41.2537240  27.4579348  38.2783145  40.5645513  25.6090846
  37.2117749  40.5445665  25.3850462  38.7173676  41.4757649  25.2028562
  38.9463145  39.3565513  24.9550846  38.5713145  38.9835513  23.8430846
  39.8943145  38.7095513  25.6450846  40.2722579  39.1772753  26.4565600
  40.5623145  37.4965513  25.1690846  40.6546849  37.5258185  24.0834003
  41.9693145  37.3875513  25.7790846  41.8849384  37.3190074  26.8636498
  42.4572161  36.4913797  25.3957720  42.8073145  38.6285513  25.4060846
  42.6207728  38.8190252  24.3491916  42.4138186  39.4545186  25.9985717
  44.3123145  38.5035513  25.6430846  44.7772628  39.4710648  25.4537709
  44.4798161  38.2174885  26.6814539  44.9403145  37.5005513  24.7710846
  45.1653563  36.6391618  25.2480161  45.2343145  37.6055513  23.4680846
  44.9833145  38.7065513  22.7540846  44.5534968  39.5055109  23.1979542
  45.2245308  38.7348736  21.7737213  45.8003145  36.5575513  22.8670846
  45.9932259  35.7192399  23.3963476  46.0333061  36.6072680  21.8855848
  39.6783145  36.2355513  25.2980846  40.0773145  35.1715513  24.8260846
  38.4683145  36.3885513  25.8560846  38.2717392  37.3098517  26.2203139
  37.5073145  35.3195513  26.1200846  37.9522972  34.3488119  25.9015563
  37.0983145  35.3505513  27.6050846  36.7122005  36.3299757  27.8874728
  36.3080970  34.6064543  27.7049649  38.2573145  34.9825513  28.5140846
  38.4283145  33.6425513  28.9220846  37.6848272  32.8918251  28.6542482
  39.5593145  33.2755513  29.6750846  39.6793675  32.2467481  30.0145741
  40.5273145  34.2425513  30.0040846  41.6433145  33.8645513  30.6800846
  41.6624055  32.9251710  30.8770616  40.3463145  35.5845513  29.6200846
  41.0906618  36.3343096  29.8882450  39.2043145  35.9575513  28.8900846
  39.0504220  37.0008176  28.6143810  36.3103145  35.3055513  25.1610846
  35.3873145  34.5255513  25.3850846  36.3613145  36.1165513  24.0940846
  37.1771548  36.7101345  24.0475772  35.3113145  36.2975513  23.0860846
  34.4300634  36.7694853  23.5205659  35.8683145  37.2195513  21.9720846
  36.2504718  38.1033956  22.4828432  36.6975928  36.6732243  21.5227246
  34.8773145  37.6515513  20.8670846  35.4414672  38.0939720  20.0460508
  34.3878772  36.7408997  20.5217384  33.8223145  38.6435513  21.3520846
  34.0163145  39.8535513  21.1180846  32.8103145  38.2045513  21.9290846
  34.7373145  34.9715513  22.5280846  33.5463145  34.7095513  22.6690846
  35.6033145  34.1365513  21.9380846  36.5677490  34.4355090  21.9138002
  35.2563145  32.8515513  21.3150846  34.5269408  32.9903604  20.5170588
  36.5503145  32.2415513  20.7050846  37.1286244  31.8647908  21.5487127
  36.2230745  31.4053528  20.0871961  37.4333145  33.1955513  19.8580846
  36.8083521  33.5697672  19.0472299  37.7526016  34.0286892  20.4842125
  38.6653145  32.4955513  19.2720846  39.7783145  32.6615513  19.8220846
  38.5053145  31.8025513  18.2480846  34.6423145  31.8545513  22.3180846
  33.6483145  31.1995513  22.0020846  35.2563145  31.7715513  23.5070846
  36.1162307  32.2918368  23.6068167  34.8533145  30.8835513  24.5960846
  34.6680393  29.8779532  24.2185335  35.9883145  30.8165513  25.6440846
  36.8136051  30.4352008  25.0427806  36.2335123  31.8154937  26.0047675
  35.7523145  29.8775513  26.8490846  34.9633798  30.3133653  27.4620683
  35.3443145  28.4505513  26.4240846  36.1330157  28.0138827  25.8114103
  35.1920599  27.8361573  27.3114624  34.4193954  28.4926685  25.8488880
  36.9863145  29.8695513  27.7780846  37.1708690  30.8786305  28.1465928
  36.8028119  29.2033524  28.6210598  37.8573028  29.5210181  27.2231044
  33.4813145  31.2955513  25.1690846  32.6073145  30.4475513  25.3570846
  33.2853145  32.6055513  25.3630846  34.0809167  33.2162345  25.2439941
  32.0303145  33.1875513  25.8160846  31.7199505  32.6353730  26.7031430
  32.2643145  34.6465513  26.2060846  32.5669283  35.2143288  25.3262246
  31.3436377  35.0672590  26.6103859  33.0495123  34.7001577  26.9601999
  30.8963145  33.0725513  24.7900846  29.7743145  32.7395513  25.1690846
  31.2013145  33.2915513  23.5030846  32.0999049  33.7024868  23.2938801
  30.2593145  33.0855513  22.4020846  29.3337492  33.6249342  22.6033162
  30.8523145  33.6025513  21.0780846  31.8715948  33.2244232  20.9994335
  30.2514451  33.1981357  20.2635271  30.8673145  35.1415513  20.9900846
  29.8326628  35.4832974  21.0184800  31.3974057  35.5164855  21.8656014
  31.5453145  35.6685513  19.7170846  31.6510620  36.7505072  19.7963802
  32.5316661  35.2130971  19.6289284  30.7713145  35.3575513  18.5020846
  29.8114421  35.0894464  18.6659877  31.2173145  35.3985513  17.2380846
  32.4783145  35.7395513  16.9640846  33.1105279  35.9712356  17.7168984
  32.7945414  35.7643466  16.0051866  30.3863145  35.0935513  16.2420846
  29.4315326  34.8351168  16.4462983  30.7150392  35.1222037  15.2875073
  29.7913145  31.6185513  22.2890846  28.6363145  31.3945513  21.9220846
  30.6503145  30.6515513  22.6490846  31.6246032  30.8976160  22.7506379
  30.2743145  29.2415513  22.7690846  29.6856967  28.9478107  21.8999788
  31.5203145  28.3365513  22.8490846  32.1748434  28.6058762  22.0201363
  32.0220672  28.5521978  23.7923984  31.1903145  26.8325513  22.7750846
  30.2158369  26.6970197  23.2442598  31.1235731  26.5729158  21.7185634
  32.3933145  25.7475513  23.5790846  32.0913145  26.1425513  25.3270846
  31.0566273  25.9101721  25.5791191  32.7589733  25.5517620  25.9542214
  32.2769532  27.2029714  25.4978148  29.3033145  29.0055513  23.9440846
  28.2463145  28.4145513  23.7280846  29.6583145  29.4815513  25.1460846
  30.5786013  29.8898002  25.2267339  28.8403145  29.3605513  26.3620846
  28.5863151  28.3156198  26.5401347  29.6273145  29.8915513  27.5800846
  30.0055223  30.8432563  27.2068346  28.9808977  30.0699188  28.4394043
  30.8133145  28.9975513  28.0050846  31.3463294  28.6748863  27.1107227
  31.7803145  29.7645513  28.9310846  31.2480956  30.0871587  29.8259401
  32.6060181  29.1122621  29.2153964  32.1709049  30.6368256  28.4069883
  30.3343145  27.6645513  28.6240846  29.7383981  27.1175042  27.8935214
  31.1984536  27.0647214  28.9096873  29.7278499  27.8701430  29.5061457
  27.4703145  30.0675513  26.2240846  26.4613145  29.5105513  26.6520846
  27.4213145  31.2305513  25.5530846  28.3021971  31.6870893  25.3640920
  26.1793145  31.9335513  25.1920846  25.5895894  32.1358183  26.0861828
  26.5163145  33.2765513  24.5090846  27.1635670  33.8259118  25.1927266
  27.0675933  33.0395497  23.5991275  25.2903145  34.1415513  24.1560846
  24.6473383  33.5330582  23.5201454  24.7756418  34.3565960  25.0925513
  25.6633145  35.7025513  23.3080846  26.2683145  35.0885513  21.7100846
  25.4860042  34.5050384  21.2246959  26.5387257  35.9320950  21.0749371
  27.1439335  34.4593905  21.8699260  25.2323145  31.0625513  24.3390846
  24.0183145  31.1095513  24.5280846  25.8063145  30.2375513  23.4540846
  26.8142975  30.2600933  23.3944067  25.0803145  29.3175513  22.5790846
  24.2725059  29.8736578  22.1033852  25.7735447  28.9615179  21.8170010
  24.4903145  28.1155513  23.3150846  23.6363145  27.4265513  22.7590846
  24.9123145  27.8795513  24.5590846  25.7083323  28.4050315  24.8912373
  24.3353145  26.8725513  25.4370846  23.9232740  26.0519696  24.8497452
  25.4323145  26.3085513  26.3740846  25.8110254  27.2213984  26.8338534
  25.0131474  25.6612434  27.1444037  26.5873145  25.5755513  25.6590846
  26.9560368  26.2076447  24.8512464  27.7403145  25.2695513  26.6400846
  27.3724437  24.6370730  27.4480086  28.5409719  24.7529689  26.1107538
  28.1224044  26.2023488  27.0548092  26.0873145  24.3205513  24.9120846
  25.3497660  24.6119491  24.1642818  26.9279291  23.8304729  24.4208703
  25.6306995  23.6318260  25.6229006  23.1523145  27.4375513  26.2640846
  22.5963145  26.7025513  27.0810846  22.7803145  28.7115513  26.0490846
  23.3825536  29.2109372  25.4103194  21.7583145  29.4765513  26.7900846
  21.7169596  30.4635756  26.3294634  20.3213145  28.8845513  26.8260846
  20.4414484  28.0604562  27.5293160  19.6187707  29.6108155  27.2348297
  19.7863145  28.3495513  25.5040846  19.7183145  29.1205513  24.5260846
  19.3343145  27.1845513  25.4950846  22.2643145  29.8645513  28.1830846
  21.4793145  29.9035513  29.1310846  23.5643145  30.1695513  28.2830846
  24.1834978  29.8886905  27.5362054  24.1473145  30.7635513  29.4750846
  23.4096806  30.7313242  30.2769305  25.4243145  30.0285513  29.9480846
  25.8503483  29.6889875  29.0040026  26.1310739  30.6911975  30.4475755
  25.1363145  28.8085513  30.8510846  24.3403367  29.0866910  31.5418512
  24.7113145  27.5595513  30.0540846  25.5070331  27.2805120  29.3633836
  24.5227181  26.7355696  30.7422607  23.8032210  27.7780720  29.4921991
  26.3223145  28.5225513  31.7880846  26.5028616  29.3907545  32.4219026
  26.0927869  27.6590244  32.4123759  27.2128608  28.3149348  31.1948547
  24.3913145  32.2545513  29.2810846  24.7183145  32.6935513  28.1830846
  24.2353145  33.0045513  30.3720846  23.8335354  32.5784499  31.1949519
  24.5623145  34.4165513  30.4190846  24.4941313  34.8607522  29.4260409
  23.5533145  35.1285513  31.3490846  22.6365552  34.5823574  31.1269945
  23.8054474  35.0013268  32.4018633  23.3443145  36.6275513  31.0480846
  23.1324176  36.7462644  29.9854898  22.1713145  37.1945513  31.8720846
  22.3827058  37.0766067  32.9348647  22.0434556  38.2524675  31.6428118
  21.2571992  36.6560620  31.6220387  24.6223145  37.4755513  31.2100846
  25.3896697  37.1113294  30.5269976  24.3987547  38.5177537  30.9821892
  24.9830246  37.3977426  32.2357225  26.0153145  34.5295513  30.9040846
  26.2893145  34.2355513  32.0710846  26.9193145  34.9185513  29.9990846
  26.6305200  35.0565889  29.0411479  28.3243145  35.1185513  30.3330846
  28.6138022  34.5702103  31.2295321  29.2893145  34.7315513  29.1820846
  29.1923757  35.4777262  28.3934623  30.7573145  34.6655513  29.6490846
  30.8551366  33.9192076  30.4374391  31.3945591  34.3910105  28.8084615
  31.0614810  35.6397144  30.0319561  28.8923145  33.4085513  28.5020846
  27.8901504  33.5010091  28.0834907  29.5995422  33.1831774  27.7038771
  28.9057793  32.6034748  29.2367760  28.5333145  36.5865513  30.6970846
  28.0153145  37.4675513  30.0030846  29.2843145  36.8195513  31.7700846
  29.5285847  36.0317850  32.3530561  29.6263145  38.1485513  32.2330846
  29.6769719  38.8328409  31.3861603  28.5583145  38.6685513  33.2260846
  28.8012675  39.7164200  33.4022781  27.5672530  38.5962539  32.7781223
  28.4673145  38.0065513  34.5940846  28.9573145  38.6685513  35.7400846
  29.4148753  39.6532315  35.6444660  28.8573145  38.0675513  36.9880846
  29.2005257  38.6002608  37.8749483  28.3223145  36.7925513  37.1080846
  28.2414791  36.3304426  38.0919652  27.8913145  36.1065513  35.9820846
  27.5072494  35.0917852  36.0862194  27.9463145  36.7025513  34.7300846
  27.5872834  36.1632687  33.8535169  31.0583145  38.1615513  32.7600846
  31.6093145  37.1195513  33.1210846  31.6663145  39.3465513  32.7170846
  31.1198734  40.1516549  32.4463271  33.0643145  39.5425513  33.0390846
  33.3544830  38.9796110  33.9262146  33.9273145  39.0715513  31.8530846
  33.6546616  39.6326362  30.9592479  34.9801439  39.2395709  32.0798440
  33.7586241  38.0087161  31.6798100  33.3433145  41.0225513  33.3060846
  32.5983145  41.8765513  32.8210846  34.4473145  41.2965513  34.0030846
  34.7991216  40.5700897  34.6101963  35.0773145  42.6125513  34.0610846
  34.7854621  43.1857661  33.1811152  34.6603145  43.3975513  35.3210846
  35.1566882  44.3679375  35.3290201  33.5808512  43.5425345  35.2782023
  34.9563145  42.7505513  36.6510846  34.0523145  42.7775513  37.6950846
  34.6053145  42.1175513  38.7100846  33.9913577  42.0369306  39.6071110
  35.8243145  41.6675513  38.4470846  36.4770135  41.1489811  39.0173204
  36.0573145  42.0745513  37.1340846  37.0063880  41.8412397  36.6514602
  36.5873145  42.4515513  33.8920846  37.1073145  41.3525513  34.1040846
  37.2583145  43.5475513  33.5260846  36.7570417  44.2706901  33.0302064
  38.7133145  43.6575513  33.6280846  39.1197199  42.6531897  33.5089561
  39.3933145  44.5925513  32.5960846  39.0144299  45.5647422  32.9113472
  40.4740707  44.5621041  32.7344286  39.0613145  44.3705513  31.1150846
  38.6643145  43.2555513  30.6950846  39.3063145  45.3145513  30.3360846
  39.0493145  43.9675513  35.0840846  38.4913145  44.9165513  35.6400846
  39.9093145  43.1435513  35.6940846  40.1583340  42.2984278  35.2002678
  40.3993145  43.3175513  37.0660846  39.5601985  43.4272222  37.7530750
  41.2223145  42.0855513  37.4870846  42.0426918  41.9754756  36.7778854
  41.6251050  42.1881097  38.4947262  40.4473145  40.7815513  37.4600846
  39.2143145  40.6045513  38.0750846  38.7913145  39.3715513  37.7900846
  37.8231745  39.0865405  38.2018768  39.6493145  38.6965513  37.0360846
  39.5977374  37.7598683  36.6618323  40.7123145  39.5795513  36.8400846
  41.5823328  39.2656292  36.2633505  41.1593145  44.6605513  37.1950846
  41.6003145  45.2175513  36.1860846  41.2643145  45.2135513  38.4110846
  40.8595071  44.7196872  39.1935989  41.9293145  46.4995513  38.6670846
  41.4483371  47.3363411  38.1605842  41.9833145  46.8065513  40.1960846
  42.4457742  45.9422979  40.6728408  42.7643145  48.0835513  40.5770846
  42.3021363  48.9483480  40.1010396  42.7457917  48.2120919  41.6593206
  43.7969342  47.9926445  40.2401365  40.5723145  46.8895513  40.8030846
  40.0580878  45.9392190  40.6597615  40.6468682  47.1045863  41.8690590
  40.0107409  47.6837446  40.3111569  43.3753145  46.4885513  38.1260846
  44.1003145  45.5005513  38.2910846  43.7443145  47.5695513  37.4390846
  43.0931502  48.3336986  37.3287974  45.0603145  47.6935513  36.8360846
  45.2283732  48.7475057  36.6146448  45.7954986  47.3544330  37.5658808
  45.2253145  46.8805513  35.5470846  46.3533145  46.7665513  35.0630846
  44.1443145  46.3125513  35.0020846  43.2728162  46.4177338  35.5016110
  44.1553145  45.4935513  33.7970846  45.1290704  45.5659906  33.3126766
  43.8843145  44.0145513  34.1400846  42.9887202  43.9691604  34.7597214
  43.7267472  43.4333256  33.2315422  44.9803145  43.3195513  34.9130846
  45.2223145  43.4915513  36.2680846  44.7142624  44.0954442  36.8983990
  46.2553145  42.7095513  36.5920846  46.5683222  42.7360099  37.6358399
  46.7283145  42.0215513  35.5560846  45.9073145  42.3975513  34.4910846
  46.0621871  41.9627269  33.5036417  43.1513145  46.0185513  32.7740846
  42.1243145  46.5885513  33.1460846  43.4733145  45.7805513  31.4960846
  44.3908190  45.3881055  31.3402930  42.6253145  46.0365513  30.3380846
  43.2000723  45.8191944  29.4378021  41.7649961  45.3692162  30.3892266
  42.1333145  47.4745513  30.2760846  42.9333145  48.4115513  30.2710846
  40.8133145  47.6255513  30.1940846  40.2578369  46.7923741  30.0623281
  40.1513145  48.9145513  30.1090846  40.8569646  49.6835453  29.7947515
  39.0123145  48.8365513  29.0710846  38.3810929  47.9825111  29.3165921
  38.4248028  49.7523917  29.1356316  39.5583145  48.6765513  27.6380846
  40.3526019  49.4090942  27.4945953  39.9712594  47.6716652  27.5498660
  38.5113145  48.8715513  26.5440846  38.7733145  49.5315513  25.5410846
  37.3233145  48.3095513  26.7040846  36.6140855  48.4242165  25.9941919
  37.1317239  47.7687391  27.5352985  39.7053145  49.4845513  31.4730846
  39.0863145  50.5495513  31.4960846  40.0323145  48.8155513  32.5850846
  40.4612242  47.9077019  32.4757898  39.7193145  49.2765513  33.9380846
  38.7819753  49.8327802  33.9482757  39.5733145  48.0515513  34.8540846
  40.4525420  47.4139830  34.7615378  39.4670165  48.3749314  35.8895681
  38.4213145  47.3255513  34.4660846  38.3212088  46.5573493  35.0330452
  40.7603145  50.2775513  34.4740846  41.8973145  50.3295513  33.9890846
  40.3533145  51.0685513  35.4750846  39.3667007  51.0684677  35.6911691
  41.2223145  51.9935513  36.2020846  41.8352854  52.5638412  35.5041339
  40.3603145  52.9765513  37.0170846  39.6823778  52.3879888  37.6352232
  41.0296021  53.5505751  37.6579050  39.5433145  53.9405513  36.1330846
  40.2212113  54.4200859  35.4269662  38.8096243  53.3481139  35.5864441
  38.8263145  55.0065513  36.9520846  38.2823145  54.6605513  38.0180846
  38.8283145  56.1755513  36.5170846  42.2493145  51.2675513  37.0980846
  42.1533145  50.0585513  37.3340846  43.2133145  52.0515513  37.5890846
  43.1805836  53.0246198  37.3204478  44.2893145  51.6135513  38.4680846
  44.3546864  52.2714792  39.3346621  44.1067870  50.5918722  38.8011837
  45.6153145  51.6595513  37.7070846  45.6383145  51.5415513  36.4750846
  46.7303145  51.7915513  38.4470846  46.6378369  52.1655659  39.3807121
  48.0773145  51.6055513  37.9040846  48.1701812  52.2023777  36.9967406
  49.1973145  52.0305513  38.8950846  49.1857068  53.1190014  38.9520123
  48.9447448  51.6135385  39.8699738  50.6163145  51.5485513  38.4770846
  50.5144643  50.4647786  38.4208348  50.8080531  51.9471372  37.4808593
  51.7763145  51.9015513  39.3960846  51.6553145  52.8425513  40.2060846
  52.8163145  51.2245513  39.2360846  48.2493145  50.1585513  37.3360846
  47.6523145  49.2205513  37.8670846  49.0363145  50.0035513  36.2580846
  49.4056475  50.8512998  35.8518643  49.1923145  48.7475513  35.5110846
  48.2324760  48.2367954  35.4340278  49.7103145  49.0415513  34.0870846
  50.3769036  49.9022022  34.1422038  50.2697867  48.1705936  33.7457290
  48.5633145  49.3405513  33.0910846  49.0424257  49.6909837  32.1768908
  48.0734541  48.3855844  32.9008819  47.5113145  50.3765513  33.5510846
  47.0188317  50.0086926  34.4512177  48.0121492  51.3193539  33.7710555
  46.4913145  50.6145513  32.5200846  46.8525329  50.6855105  31.5795606
  45.1693145  50.7615513  32.7120846  44.6233145  50.8265513  33.9280846
  45.2118580  50.7645164  34.7465394  43.6240508  50.9374794  34.0243483
  44.3693145  50.8235513  31.6520846  44.7609332  50.7600223  30.7232687
  43.3736051  50.9338990  31.7804785  49.9513145  47.6585513  36.2840846
  51.0963145  47.8815513  36.6940846  49.2503145  46.5235513  36.4640846
  48.3219292  46.5725953  36.0693760  49.6163145  45.3285513  37.2380846
  48.7230347  44.7354154  37.4338912  50.6323145  44.4525513  36.4680846
  51.5324944  45.0508416  36.3272866  50.8621249  43.5944175  37.0996649
  50.1253145  43.9625513  35.1040846  49.1509387  43.5026111  35.2688503
  50.0092182  44.8408433  34.4690832  51.2173145  42.7685513  34.2780846
  50.9843145  41.3245513  35.3510846  49.9332626  41.0357847  35.3493771
  51.5888400  40.4958986  34.9823242  51.2906404  41.5730846  36.3672031
  50.1133145  45.7095513  38.6560846  51.2283145  45.3445513  39.0290846
  49.3003145  46.4705513  39.4070846  48.5705604  46.9897515  38.9401912
  49.4853145  46.6735513  40.8450846  50.0231554  45.8677861  41.3446533
  50.1293145  48.0295513  41.2540846  50.2472508  48.0366903  42.3376617
  51.4973145  48.2435513  40.5890846  51.3801074  48.2369967  39.5054239
  51.9087810  49.2026136  40.9037197  52.1751886  47.4431142  40.8855451
  49.2343145  49.2665513  41.1040846  48.3470617  49.1513597  41.7266722
  49.7845308  50.1538732  41.4171683  48.9345636  49.3745333  40.0616883
  48.1443145  46.4825513  41.5780846  47.0863145  46.6785513  40.9750846
  48.2163145  46.1155513  42.8640846  49.1281069  45.8658382  43.2195804
  47.0653145  45.9555513  43.7420846  46.2997315  46.7268329  43.6577838
  46.3903145  44.5615513  43.5610846  46.2805646  44.4103489  42.4872168
  47.1523145  43.3695513  44.1720846  47.2620567  43.5198247  45.2460844
  46.5962749  42.4500274  43.9893382  48.1383527  43.2944877  43.7136136
  44.9273145  44.5725513  44.0260846  44.3658018  45.3028002  43.4433822
  44.4927750  43.5831277  43.8835504  44.8831229  44.8395511  45.0819535
  47.5123145  46.2175513  45.1990846  48.6513145  45.8935513  45.5470846
  46.6453145  46.8415513  46.0110846  45.8083297  47.2038943  45.5771914
  46.8933145  47.1635513  47.4230846  47.9067744  47.5405139  47.5605522
  45.8973145  48.2565513  47.8610846  45.9994403  48.4073700  48.9357582
  46.1463397  49.1808164  47.3397206  44.5593145  47.8895513  47.5600846
  43.9645110  48.5876882  47.8436571  46.8943145  45.9095513  48.3250846
  47.6803145  45.8445513  49.2710846  46.0683145  44.9165513  47.9760846
  45.3280590  45.1765052  47.3400460  46.0853145  43.5535513  48.4980846
  47.1198828  43.2104269  48.5038497  45.5053145  43.4105513  49.9370846
  46.0712395  44.0621069  50.6028949  44.4798817  43.7721772  49.8608330
  45.5033145  41.9805513  50.5000846  46.2883145  41.6855513  51.4250846
  44.6843145  41.1515513  50.0510846  45.3463145  42.6715513  47.4910846
  44.3813145  43.1405513  46.8870846  45.7843145  41.4165513  47.3480846
  46.6618564  41.1960972  47.7968825  45.1953145  40.4235513  46.4540846
  45.2310433  40.7832774  45.4257754  45.9753145  39.0955513  46.5390846
  47.0087095  39.4257058  46.4332923  45.8745842  38.5047507  47.4495285
  45.6983145  38.1555513  45.3780846  46.3433145  38.3805513  44.1430846
  47.1057296  39.1552540  44.0614830  46.0083145  37.6175513  43.0340846
  46.5261160  37.7828518  42.0892788  45.0193145  36.6475513  43.1230846
  44.7757071  36.0434801  42.2490975  44.3403145  36.4445513  44.3200846
  43.5504296  35.6953854  44.3742381  44.6663145  37.1935513  45.4450846
  44.1255105  37.0383447  46.3786487  43.6663145  40.2265513  46.5910846
  42.9763145  39.9665513  45.6040846  43.1483145  40.4125513  47.8070846
  43.8148968  40.5843384  48.5461763  41.7323145  40.3405513  48.1550846
  41.3098118  39.3588555  47.9409257  41.6513145  40.5925513  49.6850846
  42.2093021  39.7929598  50.1723243  42.1468593  41.5456231  49.8699885
  40.3033145  40.6635513  50.3750846  40.1173145  41.3985513  51.5370846
  38.8393145  41.2835513  51.8960846  38.5383012  41.8182000  52.7969957
  38.1443145  40.5155513  51.0660846  37.1689856  40.2535285  51.0794034
  39.0713145  40.1065513  50.1030846  38.7617266  39.4426365  49.2959454
  40.8193145  41.3235513  47.4040846  39.6383145  41.0205513  47.2310846
  41.3633145  42.4585513  46.9420846  42.3160528  42.6583235  47.2113058
  40.6473145  43.4495513  46.1360846  39.7752874  43.8840236  46.6248603
  41.6073145  44.6025513  45.7130846  42.5422223  44.1204557  45.4273742
  41.1283145  45.5165513  44.5650846  40.1936252  45.9993875  44.8502620
  41.8835159  46.2769402  44.3661373  40.9690800  44.9196514  43.6670554
  41.9823145  45.4645513  46.9300846  42.4806490  44.8446279  47.6753763
  42.6529186  46.2645974  46.6165310  41.0795579  45.8962952  47.3622055
  39.9863145  42.8145513  44.8820846  38.8363145  43.1225513  44.5800846
  40.6793145  41.8635513  44.2360846  41.6457301  41.7296267  44.4972442
  40.1573145  41.1075513  43.0970846  39.7746600  41.7904009  42.3385392
  41.2783145  40.2575513  42.4730846  41.6211879  39.6482487  43.3093187
  40.9557563  39.6081444  41.6592499  42.4943145  41.0235513  41.9640846
  42.3483145  42.1995513  41.1930846  41.3558267  42.6155012  41.0197253
  43.4663145  42.8245513  40.6570846  43.3473584  43.7443492  40.0844400
  44.7293145  42.2845513  40.8470846  45.5986137  42.7841033  40.4194556
  44.8903145  41.1145513  41.5770846  45.8870986  40.6966797  41.7181697
  43.7853145  40.4765513  42.1270846  43.9135526  39.5501137  42.6868777
  38.9123145  40.2665513  43.4630846  37.9223145  40.3005513  42.7360846
  38.9553145  39.5735513  44.6080846  39.8202680  39.6179245  45.1276861
  37.8813145  38.7185513  45.1190846  37.4424128  38.0568919  44.3723106
  38.4153145  37.8515513  46.3010846  38.8514962  38.5402456  47.0246486
  37.3503145  36.9825513  46.9970846  36.9139786  36.2932344  46.2742055
  37.8139897  36.4159415  47.8045864  36.5684510  37.6228178  47.4055572
  39.5933145  36.9615513  45.8580846  40.4069769  37.5892312  45.4946654
  39.9415191  36.3705992  46.7052144  39.2656345  36.2945814  45.0606651
  36.6453145  39.5275513  45.5640846  35.5223145  39.1475513  45.2280846
  36.8773145  40.6545513  46.2590846  37.8246286  40.7859730  46.5837746
  35.8663145  41.6445513  46.6450846  35.1338886  41.2039749  47.3215046
  36.5683145  42.8085513  47.3700846  37.0999594  42.3694671  48.2142753
  37.2879398  43.2220138  46.6634813  35.6413145  43.9315513  47.8750846
  34.8639414  44.0930443  47.1282835  35.1848745  43.6023592  48.8085712
  36.4003145  45.2395513  48.1120846  35.7521661  45.9487493  48.6269057
  37.2815740  45.0438650  48.7229758  36.8323145  45.8345513  46.8390846
  36.4211657  45.4038630  46.0232637  37.6853145  46.8405513  46.6640846
  38.2833145  47.4525513  47.6830846  38.0932742  47.1543286  48.6291543
  38.9245201  48.2125045  47.5058102  37.9133145  47.2215513  45.4200846
  37.4466141  46.7514993  44.6576268  38.5533013  47.9811708  45.2370714
  35.0553145  42.1185513  45.4040846  33.8223145  42.1205513  45.4480846
  35.7633145  42.4815513  44.3220846  36.7584289  42.5674262  44.4719915
  35.1963145  43.0215513  43.0760846  34.3445142  43.6486368  43.3393320
  36.1883145  43.8615513  42.2400846  36.9880422  43.1614501  41.9984379
  35.7034388  44.1898706  41.3207359  36.7783145  45.0815513  42.9730846
  36.4013145  45.3725513  44.1340846  37.5853145  45.8045513  42.3550846
  34.3973145  41.9695513  42.2910846  33.2863145  42.2865513  41.8570846
  34.9003145  40.7255513  42.1810846  35.8663043  40.5946608  42.4453397
  34.1713145  39.5795513  41.6050846  33.8190079  39.8006855  40.5975734
  35.0363145  38.2835513  41.5570846  35.5030841  38.1820653  42.5368427
  34.2573145  36.9925513  41.2220846  33.7906153  37.0931107  40.2421965
  34.9435789  36.1457701  41.2119200  33.4872310  36.8264300  41.9753952
  36.1793145  38.4475513  40.5420846  36.8095178  39.2868417  40.8362570
  36.7770259  37.5363964  40.5168371  35.7629321  38.6358597  39.5525057
  32.8363145  39.3225513  42.3540846  31.7973145  39.2345513  41.6980846
  32.8653145  39.2775513  43.6980846  33.7740011  39.2600076  44.1386300
  31.6763145  39.0905513  44.5440846  31.1204013  38.2157934  44.2066556
  32.0803145  38.8795513  46.0190846  32.8559571  39.6282356  46.1801734
  31.2453819  39.0713217  46.6930369  32.6563145  37.4725513  46.3000846
  33.4027798  37.2482477  45.5381278  33.3063145  37.3915513  47.6950846
  32.5602999  37.6152961  48.4576457  33.6994083  36.3876520  47.8555971
  34.1196165  38.1143364  47.7600602  31.5963145  36.3675513  46.1230846
  31.2219588  36.3830690  45.0995044  32.0451879  35.3961751  46.3305510
  30.7711582  36.5409052  46.8138556  30.6293145  40.2025513  44.3670846
  29.4483145  39.8825513  44.2450846  31.0633145  41.4705513  44.2770846
  32.0283497  41.6609045  44.5063705  30.1833145  42.6045513  43.9770846
  29.3676828  42.6444631  44.6990619  30.9783145  43.9305513  44.0550846
  31.4726214  43.9536792  45.0262823  31.7298249  43.9030170  43.2660510
  30.1053145  45.1965513  43.8910846  29.5533070  45.0778537  42.9587223
  29.4032117  45.2692262  44.7216700  30.9133145  46.4935513  43.8190846
  31.9433145  46.6455513  44.4690846  30.4233145  47.4575513  43.0500846
  30.9180520  48.3342196  42.9676901  29.5578697  47.3101950  42.5506922
  29.4643145  42.4325513  42.6160846  28.2523145  42.6445513  42.5480846
  30.2033145  42.0335513  41.5690846  31.2032429  41.9672804  41.6949839
  29.6543145  41.8055513  40.2270846  29.0464029  42.6603702  39.9307281
  30.7853145  41.6225513  39.1930846  31.6307642  42.2781389  39.4016961
  31.1129800  40.5837696  39.2339263  30.3723145  41.8905513  37.7610846
  31.2603145  41.8425513  36.6990846  32.2379445  41.5929286  36.7441162
  30.5883145  42.1875513  35.5980846  31.1659975  42.2129759  34.6741069
  29.3083145  42.4435513  35.8310846  29.1633145  42.2545513  37.2040846
  28.1906617  42.3989854  37.6743893  28.6573145  40.6265513  40.1960846
  27.5443145  40.7865513  39.6890846  29.0503145  39.4865513  40.7840846
  30.0158323  39.4468828  41.0778551  28.2283145  38.2815513  40.9330846
  27.8203576  37.8973084  39.9981901  29.0433145  37.1425513  41.6280846
  29.6311695  37.6268594  42.4078098  28.2213145  35.9925513  42.2440846
  27.6335070  35.5074313  41.4648273  28.8954187  35.2649484  42.6960559
  27.5531222  36.3911914  43.0074369  30.1023145  36.5525513  40.6770846
  30.7944192  37.3372177  40.3714840  30.6521541  35.7631791  41.1895957
  29.6106117  36.1392772  39.7964407  26.9053145  38.5655513  41.6790846
  25.8433145  38.1855513  41.1810846  26.9773145  39.2825513  42.8110846
  27.8963625  39.4391985  43.1995582  25.8103145  39.6945513  43.5980846
  25.1911321  38.8104263  43.7498587  26.1323145  40.3185513  44.9830846
  26.8610054  41.0698451  44.6786731  25.2674079  40.8110939  45.4274251
  26.7673145  39.3795513  46.0100846  26.5933145  38.1485513  45.9160846
  27.3153145  39.8885513  47.0120846  24.8363145  40.5945513  42.8310846
  23.6243145  40.3925513  42.9320846  25.3653145  41.5485513  42.0560846
  26.3544713  41.7340554  42.1412683  24.5693145  42.4185513  41.1940846
  23.7700853  42.8865760  41.7687887  25.4633145  43.5265513  40.6000846
  26.3916907  43.0812669  40.2423994  24.9414006  43.9962424  39.7663603
  25.7573145  44.5055513  41.5860846  26.3135068  45.1880816  41.2034591
  23.7953145  41.6565513  40.1060846  22.6073145  41.9155513  39.9130846
  24.4603145  40.6975513  39.4510846  25.4528366  40.5990232  39.6101174
  23.8363145  39.8595513  38.4320846  23.2417526  40.4772082  37.7589611
  24.9113145  39.1245513  37.6060846  25.5937070  38.6477792  38.3097380
  24.4041386  38.3598492  37.0177790  25.7053145  40.0485513  36.6690846
  26.1744149  40.8018431  37.3020120  26.4761591  39.4319440  36.2068118
  24.7423145  40.8765513  35.3680846  24.3363145  39.4585513  34.3140846
  23.7648951  38.7297336  34.8888921  23.7434595  39.7952603  33.4636432
  25.2561333  38.9968616  33.9550899  22.8093145  38.8715513  39.0090846
  21.7413145  38.7045513  38.4180846  23.1103145  38.2715513  40.1710846
  24.0469493  38.3763938  40.5341586  22.1823145  37.3965513  40.8880846
  21.8693511  36.5855822  40.2304507  22.8393145  36.7875513  42.1430846
  23.4327714  37.5760539  42.6058716  22.0321771  36.4984434  42.8161715
  23.7353145  35.5685513  41.8640846  23.2095477  34.8726772  41.2103037
  24.6611315  35.8873024  41.3851663  24.0823145  34.8475513  43.1670846
  23.2153145  34.2495513  43.8000846  25.3373145  34.9005513  43.5810846
  25.6033827  34.4360041  44.4375337  26.0238378  35.4053255  43.0388761
  20.8553145  38.0635513  41.2840846  19.8223145  37.3985513  41.2790846
  20.8953145  39.3565513  41.6250846  21.8016386  39.7913007  41.7234152
  19.7133145  40.1285513  41.9970846  19.0966672  39.5756379  42.7056974
  20.1793145  41.4445513  42.6680846  20.8472119  41.1475451  43.4766634
  20.7461719  41.9828940  41.9085059  19.0693145  42.3615513  43.2280846
  18.2227528  41.7229697  43.4803698  19.4604891  42.8209051  44.1358724
  18.6083145  43.4645513  42.2510846  19.4662162  44.1134806  42.0750322
  18.3302790  42.9701821  41.3202813  17.4213145  44.3085513  42.7590846
  17.1259286  44.9812256  41.9538785  16.6012509  43.6254599  42.9804014
  17.7433145  45.0955513  43.9630846  18.5028961  45.7288884  43.7580981
  16.9310345  45.6246006  44.2466475  18.0166392  44.4723957  44.7094557
  18.7493145  40.3425513  40.8070846  17.5343145  40.3145513  41.0090846
  19.2933145  40.5255513  39.5930846  20.2921682  40.6702247  39.5548720
  18.5183145  40.6655513  38.3460846  17.6080263  41.2176244  38.5799434
  19.2653145  41.4025513  37.2050846  20.1909709  40.8275432  37.1800807
  18.7514730  41.3047058  36.2487932  19.5873145  42.8755513  37.4620846
  18.8963145  43.5205513  38.2770846  20.4403145  43.4155513  36.7310846
  17.9723145  39.3255513  37.8340846  16.9083145  39.3115513  37.2130846
  18.6823145  38.2275513  38.1150846  19.5336401  38.3645750  38.6409824
  18.3593145  36.8745513  37.6570846  17.3671825  36.8423969  37.2068186
  19.4003145  36.4645513  36.5890846  20.3898886  36.5672905  37.0343789
  19.2075053  35.4139634  36.3718525  19.3393145  37.2675513  35.3000846
  18.4133145  36.9185513  34.2940846  17.7667169  36.0515827  34.4296444
  18.3233145  37.6865513  33.1180846  17.6128555  37.4083048  32.3396703
  19.1543145  38.8105513  32.9440846  19.0423145  39.5625513  31.8120846
  18.3706124  39.2353247  31.2093088  20.0903145  39.1545513  33.9400846
  20.7380923  40.0206208  33.8044086  20.1883145  38.3785513  35.1110846
  20.9218866  38.6353858  35.8752888  18.3133145  35.8845513  38.8460846
  19.1823145  35.0115513  38.9370846  17.3393145  36.0475513  39.7740846
  16.2433145  37.0215513  39.7360846  15.7897512  36.9907553  38.7454120
  16.6580757  38.0136321  39.9145438  15.2803145  36.5885513  40.8340846
  14.5435599  35.8800481  40.4555150  14.7682035  37.4465890  41.2695327
  16.2063145  35.9375513  41.8480846  15.6700979  35.2033757  42.4493808
  16.6701673  36.6744438  42.5037747  17.2843145  35.2345513  41.0020846
  18.2607339  35.3029214  41.4816979  16.9423145  33.7655513  40.7510846
  16.0913145  33.4485513  39.9190846  17.6133145  32.8985513  41.5090846
  18.3360507  33.2612360  42.1142387  17.3643145  31.4635513  41.5140846
  17.6718270  31.0658441  42.4812269  16.2951140  31.3008866  41.3782541
  18.1233145  30.7285513  40.4100846  18.0973145  29.4975513  40.3860846
  18.8173145  31.4465513  39.5180846  18.7308903  32.4528366  39.5225711
  19.6833145  30.8335513  38.5240846  19.1987831  29.9520257  38.1042736
  19.9773145  31.8295513  37.3770846  20.2728902  32.7349069  37.9072407
  20.8170760  31.4650236  36.7854596  18.7873145  32.1455513  36.4420846
  18.0384159  32.7122019  36.9954008  19.2663145  32.9715513  35.2340846
  20.0149455  32.4053242  34.6799750  18.4196562  33.1880874  34.5826380
  19.7039020  33.9067871  35.5833001  18.0253145  30.8955513  35.9600846
  17.6262664  30.3584021  36.8205094  17.2051909  31.1979672  35.3088986
  18.7048214  30.2450071  35.4094835  21.0143145  30.3965513  39.1760846
  21.6023145  31.1965513  39.9110846  21.4683145  29.1535513  38.8960846
  20.7123145  28.1065513  38.1980846  20.6512953  28.3713126  37.1424908
  19.7083823  28.0665120  38.6207144  21.4893145  26.8275513  38.4330846
  21.3616946  26.1270928  37.6077543  21.1919494  26.3476787  39.3654996
  22.9123145  27.3305513  38.5150846  23.3203783  27.4557278  37.5121321
  23.5484312  26.6520730  39.0835231  22.8353145  28.7015513  39.2260846
  22.8935369  28.6386021  40.3127059  23.9623145  29.6195513  38.7030846
  23.8363145  30.1535513  37.5980846  25.0423145  29.7555513  39.4850846
  25.0441517  29.2824458  40.3774227  26.2063145  30.5645513  39.1270846
  26.0779559  31.0303126  38.1500024  26.4943145  31.6785513  40.1750846
  26.7615833  31.1911248  41.1126784  27.6343145  32.6295513  39.7460846
  27.3675514  33.1177288  38.8087367  27.7881233  33.3843146  40.5173016
  28.5525156  32.0583531  39.6091872  25.2383145  32.5155513  40.4730846
  24.4546253  31.8682166  40.8666467  25.4786096  33.2829390  41.2089337
  24.8905718  32.9893494  39.5551025  27.4553145  29.6695513  39.0090846
  27.7333145  28.8845513  39.9200846  28.1843145  29.8335513  37.9010846
  27.7600121  30.4088080  37.1875396  29.4853145  29.2335513  37.6230846
  29.7259629  28.4874407  38.3803867  29.4533145  28.5435513  36.2440846
  29.1263400  29.1750363  35.4180013  30.4903022  28.2473391  36.0859234
  28.6233145  27.2735513  36.1750846  29.2093145  26.0285513  36.4850846
  30.2739074  25.9690654  36.7113661  28.4303145  24.8785513  36.5020846
  28.8902579  23.9133821  36.7142195  27.0663145  24.9575513  36.2490846
  26.4648602  24.0485557  36.2580065  26.4683145  26.1835513  35.9860846
  25.3951067  26.2332652  35.8020909  27.2313145  27.3415513  35.9570846
  26.7552248  28.3032688  35.7659357  30.5873145  30.3015513  37.6700846
  30.3353145  31.4765513  37.3930846  31.8063145  29.8605513  37.9730846
  31.8827393  28.9056594  38.2931472  33.0293145  30.6405513  37.8270846
  32.7944331  31.6723321  37.5656306  33.7993145  30.6335513  39.1700846
  33.8619515  29.5657937  39.3800124  34.8040902  31.0405662  39.0566620
  33.0853145  31.3455513  40.3370846  32.0712618  30.9544839  40.4199358
  33.8363145  31.1115513  41.6640846  34.8503711  31.5027999  41.5821542
  33.3142794  31.6231275  42.4727069  33.8756967  30.0431485  41.8763695
  32.8503145  32.8435513  40.0570846  32.2314679  32.9545671  39.1666893
  32.3448948  33.2980607  40.9091840  33.8082243  33.3384598  39.8971679
  33.8863145  29.9385513  36.7610846  33.8863145  28.7095513  36.6730846
  34.6413145  30.7265513  36.0040846  34.4596152  31.7169295  36.0830509
  35.6603145  30.2855513  35.0660846  35.9189085  29.2400946  35.2341580
  35.0903145  30.4305513  33.6310846  34.1965407  29.8098632  33.6944395
  34.8018780  31.4627652  33.4324927  35.9943145  29.9175513  32.4830846
  36.5442201  29.0446372  32.8348314  35.1553145  29.5325513  31.2460846
  34.6054442  30.4051326  30.8934611  35.8153804  29.1757706  30.4554385
  34.4517741  28.7444772  31.5145442  37.1283145  30.8965513  32.1090846
  37.7661495  31.0632168  32.9771217  37.7217978  30.4733767  31.2986513
  36.6986352  31.8451281  31.7870960  36.8713145  31.1725513  35.3310846
  36.7083145  32.3915513  35.4100846  38.0483145  30.5715513  35.5020846
  38.1208535  29.5675301  35.4197503  39.2503145  31.3255513  35.8080846
  39.1283698  32.3557186  35.4734445  39.4241295  31.3117567  36.8840481
  40.4573145  30.7135513  35.1020846  40.5323145  29.4965513  34.9240846
  41.4313145  31.5625513  34.7610846  41.2344364  32.5467354  34.8738671
  42.7143145  31.1755513  34.1850846  42.8695522  30.1027877  34.2998835
  42.7353145  31.5185513  32.6810846  41.9925719  30.9177332  32.1562510
  42.4738649  32.5733883  32.5970433  44.0453145  31.3355513  31.9380846
  44.8593145  30.2195513  32.0520846  44.6638219  29.3948160  32.6013515
  45.9473145  30.4265513  31.3080846  46.7001349  29.6383760  31.3199194
  45.9143145  31.5885513  30.6700846  44.7123145  32.1735513  31.0730846
  44.4329352  33.1583065  30.6985107  43.8473145  31.8665513  34.9380846
  43.7603145  33.0695513  35.1780846  44.8793145  31.0925513  35.2980846
  44.7135605  30.0997242  35.2149015  46.1053145  31.5375513  35.9580846
  46.6621073  30.6851123  36.3472231  46.9863145  32.2735513  34.9310846
  46.9759076  31.7200409  33.9921399  46.5827499  33.2728168  34.7676710
  48.3123145  32.3735513  35.4030846  48.8803145  32.2395513  34.6250846
  45.7613145  32.2995513  37.2650846  45.1533145  31.6925513  38.1520846
  46.0723145  33.6015513  37.3580846  46.7056668  33.9601617  36.6578255
  45.6463145  34.5025513  38.4400846  46.0553470  34.1726135  39.3950363
  46.1663145  35.9235513  38.1460846  47.2350679  35.8327492  37.9521248
  45.6608648  36.2617939  37.2415336  45.9353145  36.9425513  39.2730846
  44.8818278  36.8971626  39.5491400  46.5465268  36.6396046  40.1232286
  46.3573145  38.6425513  38.8120846  44.8903145  39.1075513  37.8450846
  44.0022521  39.0332300  38.4727154  44.9986463  40.1322466  37.4896070
  44.7890102  38.4364399  36.9921789  44.1253145  34.5035513  38.6820846
  43.6953145  34.4775513  39.8320846  43.3433145  34.4575513  37.5980846
  43.8075867  34.4631945  36.7011349  41.8853145  34.4005513  37.6220846
  41.5100146  35.2263479  38.2264927  41.5117617  34.4979607  36.6027372
  41.3843145  33.0885513  38.2100846  40.2753145  33.0265513  38.7410846
  42.2223145  32.0535513  38.1330846  43.0794950  32.2000350  37.6193888
  41.9923145  30.7585513  38.7240846  40.9912120  30.4158034  38.4625184
  42.7291016  30.0520638  38.3418288  42.1123145  30.8275513  40.2440846
  41.2383145  30.3255513  40.9470846  43.1573145  31.4975513  40.7470846
  43.8680528  31.8202092  40.1061148  43.3423145  31.7545513  42.1720846
  43.3357138  30.8101879  42.7163579  44.6943145  32.4475513  42.4070846
  44.7126899  33.3990596  41.8756769  44.8316882  32.6249883  43.4737358
  45.4985269  31.8106582  42.0386978  42.1993145  32.6335513  42.7380846
  41.6703145  32.3075513  43.7980846  41.8033145  33.6945513  42.0060846
  42.3830381  33.9389892  41.2159771  40.6693145  34.5755513  42.3400846
  40.7635733  34.9626714  43.3546547  40.5083145  35.7645513  41.3430846
  40.5029802  35.3414624  40.3385610  39.2263145  36.6015513  41.5560846
  39.2311530  37.0253759  42.5603007  39.1915843  37.4070048  40.8225049
  38.3509276  35.9633172  41.4358589  41.7423145  36.6955513  41.3930846
  41.6092497  37.3505921  42.2540818  42.6123639  36.0586724  41.5527682
  41.9553145  37.5465513  40.1300846  41.0858113  38.1840747  39.9699971
  42.8423999  38.1674857  40.2550614  42.0889233  36.8921544  39.2686827
  39.3543145  33.7655513  42.4590846  38.6783145  33.8945513  43.4730846
  39.0483145  32.8955513  41.4790846  39.6287412  32.9048802  40.6525756
  37.8743145  32.0145513  41.4950846  37.0016355  32.6614420  41.5848787
  37.7843145  31.2495513  40.1630846  38.6468216  30.5906518  40.0629202
  36.8702904  30.6559612  40.1454488  37.7719859  31.9593453  39.3359572
  37.8453145  31.0435513  42.6930846  36.8043145  30.9315513  43.3410846
  38.9863145  30.4035513  42.9970846  39.7564415  30.4900956  42.3493857
  39.1533145  29.5285513  44.1640846  38.3966573  28.7450928  44.2060590
  40.5793145  28.8805513  44.2180846  41.2839334  29.6744993  43.9705790
  40.9793145  28.2385513  45.5700846  40.2753735  27.4441457  45.8180515
  41.9836067  27.8221118  45.4921349  40.9607954  28.9970527  46.3526648
  40.7643145  27.8405513  43.0890846  40.2519640  26.9306198  43.4015308
  40.2805949  28.2417188  42.1984783  42.2353145  27.5175513  42.7720846
  42.7196054  27.1158748  43.6621510  42.2813927  26.7807222  41.9701751
  42.7482370  28.4269749  42.4591006  38.8673145  30.2785513  45.4840846
  38.0943145  29.7925513  46.3140846  39.4623145  31.4685513  45.6330846
  40.1618452  31.7343379  44.9547679  39.2563145  32.3335513  46.7890846
  39.3339570  31.7506998  47.7068836  40.3223145  33.4475513  46.8210846
  40.2548892  33.8497354  45.8102429  40.0864154  34.2320140  47.5401603
  41.7573145  32.9305513  47.0750846  41.9831435  32.1597288  46.3382435
  42.7943145  34.0685513  46.9630846  42.5693976  34.8395875  47.6999796
  43.7923134  33.6708061  47.1471981  42.7545028  34.4999500  45.9628793
  41.8733145  32.1635513  48.4050846  41.2025227  31.3045446  48.3894233
  42.8991938  31.8203907  48.5389268  41.6004636  32.8219601  49.2297962
  37.8033145  32.8905513  46.8580846  37.2593145  32.9615513  47.9600846
  37.1683145  33.2125513  45.7160846  37.7503542  33.2802203  44.8934364
  35.7473145  33.5895513  45.6000846  35.5238006  34.4128265  46.2785820
  35.3723145  34.0215513  44.1540846  35.7653370  33.2448878  43.4980150
  33.8783145  34.2235513  43.8690846  33.4846641  35.0004484  44.5245003
  33.7434041  34.5229812  42.8297386  33.3439922  33.2909333  44.0502584
  36.0233145  35.2435513  43.8530846  35.7958615  35.5160394  42.9611117
  34.8013145  32.4865513  46.1150846  33.9123145  32.7755513  46.9200846
  35.0403145  31.2375513  45.7030846  35.7591247  31.0874331  45.0096325
  34.2533145  30.0925513  46.1410846  33.2048191  30.3413846  45.9772596
  34.6103145  28.8755513  45.2740846  35.6549482  28.6086639  45.4341205
  33.9745955  28.0338983  45.5490061  34.4550509  29.1194073  44.2231200
  34.4163145  29.7635513  47.6360846  33.4453145  29.3525513  48.2700846
  35.6183145  29.9735513  48.1900846  36.3795087  30.2223291  47.5746235
  35.9113145  29.7735513  49.6110846  35.5746892  28.7700003  49.8712153
  37.4293145  29.8535513  49.8280846  37.7799642  30.8554572  49.5804371
  37.6597441  29.6359702  50.8709944  37.9273334  29.1260968  49.1870804
  35.1683145  30.7535513  50.5350846  34.8643145  30.3865513  51.6700846
  34.8823145  31.9675513  50.0440846  35.3144426  32.2334925  49.1707921
  34.1623145  32.9895513  50.8000846  34.3302659  32.8501679  51.8680096
  34.6613145  34.3975513  50.4010846  35.7457562  34.4020198  50.5109278
  34.4021308  34.5501870  49.3534080  34.0513145  35.5375513  51.2550846
  33.0526730  35.6363642  50.8295826  33.9724274  35.2368857  52.2998220
  34.7763145  36.8755513  51.1650846  36.0113145  36.8745513  50.9980846
  34.1053145  37.9065513  51.3690846  32.6323145  32.8155513  50.7660846
  31.9443145  33.3355513  51.6460846  32.1193145  32.0425513  49.8050846
  32.7502545  31.6973280  49.0959760  30.7033145  31.7085513  49.6930846
  30.1725646  31.9833775  50.6046077  30.0893145  32.4975513  48.5040846
  30.6516553  32.1694307  47.6298942  29.0625345  32.1392173  48.4304669
  30.0923145  34.0355513  48.5680846  31.0685792  34.3439391  48.9421235
  29.9606262  34.4040000  47.5507323  28.9923145  34.6165513  49.4690846
  28.0227514  34.2534555  49.1281918  29.1617223  34.2900309  50.4951376
  28.9823145  36.0865513  49.4380846  29.5016325  36.5128231  50.1922070
  28.3853145  36.8865513  48.5380846  27.6653145  36.4025513  47.5260846
  27.5564373  35.4040624  47.4199443  27.2319447  37.0365278  46.8700633
  28.5053145  38.2055513  48.6650846  29.0400289  38.5894772  49.4311012
  28.0611400  38.8168204  47.9948922  30.5273145  30.1875513  49.5020846
  30.2543145  29.7495513  48.3790846  30.6863145  29.3855513  50.5790846
  31.0703145  29.7705513  51.9390846  30.1804557  30.0903533  52.4812822
  31.7795645  30.5965665  51.8865279  31.6893145  28.5115513  52.5240846
  31.6035534  28.4991387  53.6106342  32.7383121  28.4217184  52.2418870
  30.8613145  27.4085513  51.8900846  29.9555046  27.2186531  52.4658850
  31.4366601  26.4867450  51.8043506  30.4903145  27.9305513  50.4850846
  31.1907820  27.5591524  49.7370830  29.0633145  27.5145513  50.1000846
  28.0993145  28.0125513  50.6840846  28.9573145  26.6045513  49.1270846
  29.8066743  26.3039208  48.6706763  27.6873145  26.0205513  48.6860846
  27.9097390  25.0998274  48.1467386  27.0979521  25.7881166  49.5730601
  26.8753145  26.9465513  47.7770846  25.7473145  26.6185513  47.4130846
  27.4383145  28.1035513  47.4310846  28.3853367  28.2603865  47.7451721
  26.7723145  29.1645513  46.6920846  25.7160616  29.2369911  46.9512784
  27.4683145  30.4765513  47.0940846  27.5366913  30.4062625  48.1796643
  28.4706394  30.5429618  46.6709599  26.7843145  31.7835513  46.7890846
  25.5513145  32.1455513  47.3100846  24.9496849  31.5726525  47.8844787
  25.3003145  33.3945513  46.9140846  24.3495028  33.8212699  47.2334078
  26.2833145  33.9065513  46.1810846  27.2193145  32.8775513  46.0730846
  28.1250961  33.0242599  45.4847502  26.8163145  28.9335513  45.1860846
  25.8533145  29.2375513  44.4800846  27.9393145  28.3765513  44.7360846
  28.6560753  28.1441411  45.4086460  28.2193145  28.1615513  43.3340846
  27.6315751  28.8454155  42.7217193  29.7163145  28.4195513  43.0630846
  30.4226499  27.8199190  43.6372193  29.8274436  28.1943901  42.0023995
  30.1293145  29.8705513  43.2450846  29.8133145  30.8185513  42.2500846
  29.3562988  30.4930721  41.3155795  30.0833145  32.1645513  42.4590846
  29.8494241  32.8903902  41.6802690  30.6483145  32.5865513  43.6530846
  30.8561241  33.6454133  43.8071178  30.9493145  31.6675513  44.6500846
  31.4032923  32.0108946  45.5796650  30.6753145  30.3185513  44.4680846
  30.8816385  29.6077225  45.2682426  27.8043145  26.7615513  42.8820846
  27.9213145  25.7985513  43.6430846  27.3533145  26.6835513  41.6270846
  27.2082591  27.5549333  41.1374402  27.0213145  25.4425513  40.9410846
  26.5329755  24.7407829  41.6172099  26.0613145  25.7695513  39.8010846
  26.5395402  26.4643373  39.1106699  25.8002318  24.8535004  39.2711913
  25.1574017  26.2247479  40.2058523  28.3003145  24.7485513  40.4110846
  28.2823145  23.5255513  40.2760846  29.3923145  25.4945513  40.1550846
  29.3569441  26.4992174  40.2525233  30.6523145  24.8825513  39.7320846
  30.9995068  24.2375229  40.5392371  30.4516446  24.2795209  38.8465422
  31.7503145  25.9055513  39.4020846  31.5023145  27.1115513  39.3690846
  32.9693145  25.4015513  39.1530846  33.0459534  24.3977247  39.2340663
  34.1863145  26.1715513  38.8910846  33.9460809  27.1435880  38.4603507
  34.9173145  26.3935513  40.2330846  34.2261693  26.9324665  40.8811494
  35.1116235  25.4059335  40.6513611  36.2353145  27.1735513  40.1300846
  36.9569978  26.5455879  39.6076518  36.0475738  28.0740507  39.5453143
  36.9113145  27.6415513  41.7430846  37.6033145  26.0625513  42.3050846
  38.3616413  25.7255194  41.5983676  38.0558599  26.1929210  43.2880938
  36.8090093  25.3186870  42.3671047  35.0633145  25.4965513  37.8220846
  35.5833145  24.4165513  38.0760846  35.2583145  26.1265513  36.6600846
  34.6224356  26.8686632  36.4050801  36.2433145  25.6805513  35.6650846
  36.7013504  24.7064905  35.8368632  35.6993145  25.7265513  34.1930846
  35.3795957  24.7140175  33.9468034  34.5333145  26.7035513  33.9590846
  34.8524368  27.7164289  34.2047284  34.2286839  26.6627076  32.9133158
  33.6918797  26.4244183  34.5932565  36.7653145  25.8925513  33.0870846
  37.4642643  25.0571042  33.1270775  36.2781970  25.9117157  32.1121749
  37.3066013  26.8261110  33.2406283  37.5653145  26.4485513  35.8530846
  37.5583145  27.6655513  36.0490846  38.6753145  25.7095513  35.8090846
  38.5580130  24.7228446  35.6281159  40.0233145  26.2195513  36.0020846
  40.0119143  27.3046121  36.1051006  40.6083145  25.6075513  37.2930846
  40.4412870  24.5454276  37.1139355  41.6785441  25.7980874  37.3731130
  39.9133145  26.0225513  38.6050846  38.8365824  25.8949050  38.4934816
  40.4153145  25.1525513  39.7760846  41.4919693  25.2800330  39.8886082
  39.9158240  25.4570491  40.6958080  40.1933285  24.1050234  39.5723495
  40.0463145  27.5365513  38.8820846  39.5906906  28.0971783  38.0658717
  39.5413205  27.7812129  39.8165486  41.1009058  27.8010036  38.9595517
  40.8813145  25.8225513  34.7940846  40.9893145  24.6335513  34.4890846
  41.4953145  26.8175513  34.1540846  41.2856120  27.7553646  34.4649388
  42.4323145  26.6485513  33.0480846  42.4795158  25.6090531  32.7235622
  42.0363145  27.5525513  31.8400846  42.1063295  28.5958875  32.1477335
  42.9643145  27.3095513  30.6370846  42.8944887  26.2664637  30.3285503
  42.6643175  27.9533343  29.8102558  43.9924808  27.5364645  30.9190131
  40.5583145  27.3365513  31.4190846  40.4708998  26.3039230  31.0812410
  39.9487453  27.4791961  32.3113723  40.0703145  28.2815513  30.3090846
  40.6791532  28.1391421  29.4162605  39.0282886  28.0620923  30.0764496
  40.1570010  29.3144160  30.6463913  43.8173145  27.0555513  33.6210846
  44.0553145  28.2455513  33.8150846  44.6833145  26.0875513  33.9620846
  44.2723270  25.1694628  34.0532013  46.0613145  26.2955513  34.4730846
  46.3710454  25.4488509  35.0856729  47.0393145  26.4245513  33.2740846
  48.0209113  26.6757292  33.6759261  47.0864261  25.4530239  32.7821344
  46.6473145  27.4105513  32.3350846  47.2872304  27.4440162  31.6202507
  46.2393145  27.3435513  35.6040846  46.9773145  28.3165513  35.4350846
  45.5063145  27.1645513  36.7260846  44.7603145  25.9545513  37.0920846
  45.3967984  25.0878106  36.9139019  43.8739115  25.8896194  36.4610754
  44.4133145  26.1325513  38.5640846  45.2019018  25.7457014  39.2095118
  43.4699351  25.6463509  38.8125720  44.2923145  27.6415513  38.6800846
  44.4554319  27.9659095  39.7078411  43.3232093  28.0021782  38.3352904
  45.4113145  28.1915513  37.7730846  45.1147829  29.1210818  37.2871419
  46.7173145  28.4145513  38.5490846  47.5393145  27.5045513  38.6770846
  46.8633145  29.6325513  39.0760846  46.2039285  30.3396080  38.7838855
  47.9633145  30.0305513  39.9360846  48.8976714  29.5972921  39.5792053
  48.0973145  31.5745513  39.9250846  48.3298623  31.7567599  38.8758845
  47.1538176  32.0587649  40.1769789  49.2273145  32.1535513  40.8120846
  49.0221680  31.8704636  41.8444979  50.6223145  31.6365513  40.4050846
  50.8283784  31.9196754  39.3728650  51.3772448  32.0734631  41.0587581
  50.6485633  30.5506327  40.4955955  49.1683145  33.6935513  40.8560846
  48.2088880  34.0093534  41.2658031  49.9737602  34.0706692  41.4862755
  49.2805232  34.0909371  39.8473266  47.7893145  29.4405513  41.3480846
  47.0253145  29.9905513  42.1390846  48.4643145  28.3185513  41.6290846
  49.1035413  27.9444161  40.9424178  48.2553145  27.5635513  42.8680846
  47.8583271  28.1480860  43.6980360  47.3133145  26.3375513  42.6240846
  47.2040980  25.8082296  43.5706518  45.9233145  26.7455513  42.1010846
  46.0316914  27.2745565  41.1542431  45.3149092  25.8537151  41.9508457
  45.4382131  27.3975452  42.8275020  47.9083145  25.2405513  41.7180846
  48.8214672  24.8519799  42.1689354  47.1868733  24.4313718  41.6047233
  48.1377504  25.6618416  40.7393229  49.5403145  27.0635513  43.5500846
  49.4623145  26.4765513  44.6300846  50.6953145  27.2845513  42.9250846
  50.6592084  27.7982882  42.0562520  51.9883145  26.8135513  43.3940846
  51.9913019  26.7022748  44.4783852  52.2643145  25.4265513  42.7520846
  51.4329885  24.8468922  43.1533224  52.1785560  25.4805595  41.6668065
  53.5993145  24.7425513  43.1300846  54.4126761  25.4043713  42.8325312
  53.7033145  24.4475513  44.6410846  52.8904957  23.7853697  44.9393127
  54.6586924  23.9675862  44.8531865  53.6343244  25.3810144  45.1996428
  53.8353145  23.4805513  42.2730846  53.8705363  23.7575828  41.2194659
  54.7803298  23.0184022  42.5585063  53.0219603  22.7732674  42.4352683
  53.0113145  27.8725513  42.9750846  52.8673145  28.4685513  41.9030846
  54.0273145  28.0685513  43.8140846  53.9707862  27.6273384  44.7208564
  55.1973145  28.8785513  43.5130846  55.1170327  29.4090139  42.5642625
  55.4003145  29.9085513  44.6360846  55.4915672  29.3919131  45.5915206
  56.3079953  30.4810138  44.4450284  54.5455216  30.5840797  44.6690940
  56.4073145  27.9415513  43.4090846  56.4603145  26.9295513  44.1120846
  57.3673145  28.3075513  42.5520846  57.1539995  29.0914843  41.9520471
  58.6703145  27.6435513  42.3950846  58.5610198  26.5939066  42.1223211
  59.3953145  28.3805513  41.2440846  58.8290233  28.2243742  40.3259222
  59.4071808  29.4431319  41.4867401  60.8333145  27.9155513  41.0160846
  61.0723145  26.7515513  40.7040846  61.7973145  28.8125513  41.1590846
  62.7598890  28.5419980  41.0164273  61.5653806  29.7629652  41.4101242
  59.4303145  27.7235513  43.7300846  59.6913145  28.8405513  44.1890846
  59.6993145  26.5615513  44.3670846  59.5643145  25.2055513  43.8290846
  59.9766431  25.1868158  42.8202564  58.5060118  24.9470615  43.7933417
  60.3453145  24.3245513  44.7970846  61.3956466  24.2661663  44.5116153
  59.9238833  23.3201198  44.8372669  60.1703145  25.0405513  46.1280846
  60.9875632  24.8500979  46.8237361  59.2277305  24.7376057  46.5840003
  60.1243145  26.5375513  45.7720846  59.3260386  27.0030652  46.3501422
  61.4433145  27.2555513  46.0560846  61.6173145  27.8075513  47.1430846
  62.3283145  27.2655513  45.0570846  62.1315997  26.6903150  44.2505452
  63.6383145  27.8665513  45.1670846  64.0165110  27.7506751  46.1827811
  64.6223145  27.1825513  44.1930846  65.5975485  27.6334707  44.3766319
  64.6502872  26.1301152  44.4753890  64.2743145  27.3035513  42.6970846
  63.3113056  26.8172847  42.5413295  64.1868705  28.3647077  42.4638472
  65.3193145  26.6665513  41.7840846  65.8343145  25.5825513  42.1190846
  65.6143145  27.2655513  40.7310846  63.7003145  29.3875513  45.1130846
  64.7423145  29.9675513  45.4380846  62.5943145  30.0105513  44.7260846
  61.8253159  29.4532912  44.3822797  62.5033145  31.4475513  44.6120846
  63.4187255  31.9243506  44.9624905  62.3003145  31.8035513  43.1180846
  62.2155517  32.8878259  43.0455385  63.1860169  31.4718082  42.5762564
  61.1453145  31.1995513  42.5520846  61.0706345  31.4541299  41.6294729
  61.4743145  32.0685513  45.5570846  61.0933145  33.2245513  45.3760846
  61.0713145  31.2975513  46.5650846  61.4052344  30.3447054  46.5911898
  60.1183145  31.7185513  47.5700846  60.1023977  32.8066389  47.6326244
  58.7133145  31.2275513  47.1660846  58.7109671  30.1390928  47.1081820
  57.9862880  31.5528647  47.9101975  58.4482342  31.6431671  46.1939246
  60.5513145  31.2095513  48.9660846  59.6943145  30.9405513  49.8090846
  61.8683145  31.0765513  49.1990846  62.4856736  31.1791959  48.4063481
  62.4593145  30.7525513  50.5050846  61.9341836  29.9730011  51.0570250
  63.9533145  30.3355513  50.3540846  64.2695927  29.9127669  51.3076682
  64.2023145  29.3125513  49.2320846  63.8866887  29.7348289  48.2780607
  65.2644504  29.0715707  49.1885550  63.6324490  28.4055119  49.4336621
  64.8523145  31.4225513  50.1950846  65.7477273  31.0872695  50.1089311
  62.3473145  31.9685513  51.4780846  62.0663145  33.0805513  51.0240846
  62.5933145  31.7775513  52.7870846  62.7525524  30.8243487  53.0805935
  62.6033145  32.8385513  53.8160846  61.6193214  33.3036274  53.8757577
  62.9473145  32.2265513  55.2000846  63.1071101  33.0454192  55.9015266
  61.8303145  31.3115513  55.7270846  61.6702554  30.4921297  55.0263500
  62.1182822  30.9078482  56.6977532  60.9091766  31.8848969  55.8313932
  64.1293145  31.4365513  55.1290846  64.3213583  31.0694920  55.9951025
  63.6093145  33.9705513  53.4880846  63.2913145  35.1425513  53.6930846
  64.7603145  33.6085513  52.9030846  64.9923734  32.6260498  52.9337258
  65.7503145  34.5365513  52.3680846  65.9294903  35.3432944  53.0788312
  67.0853145  33.7955513  52.1140846  67.4723356  33.6593388  53.1239163
  66.9859906  32.8242481  51.6295178  68.1483145  34.5615513  51.3400846
  68.9263145  35.5455513  51.9880846  68.8267144  35.7004801  53.0624108
  69.8193145  36.3165513  51.2550846  70.4324671  37.0610542  51.7628837
  69.9333145  36.1425513  49.8810846  70.6432435  36.7482472  49.3178501
  69.1483145  35.2025513  49.2250846  69.2399231  35.0805850  48.1458107
  68.2503145  34.4205513  49.9380846  67.6235067  33.6973604  49.4163502
  65.2283145  35.3055513  51.1240846  65.3203145  36.5335513  51.1050846
  64.6603145  34.5965513  50.1260846  64.6963992  33.5904229  50.2067254
  64.1073145  35.1815513  48.8840846  64.8529869  35.8238601  48.4155644
  63.7173145  34.0685513  47.8860846  62.9807279  33.4418320  48.3888394
  63.2518188  34.5624455  47.0331589  64.8913145  33.1905513  47.3950846
  65.4424469  32.8774045  48.2818162  64.4512986  32.3169788  46.9140865
  65.8523145  33.8875513  46.4130846  65.2766395  34.1509343  45.5257703
  66.2094350  34.7966486  46.8969300  67.0593145  33.0145513  46.0030846
  67.7880847  33.6715419  45.5283658  67.4852084  32.6005950  46.9170615
  66.7133145  31.9155513  45.0800846  66.3190517  32.2989417  44.2329315
  67.5458394  31.3894660  44.8559496  66.0383509  31.3064136  45.5199420
  62.9353145  36.1425513  49.1670846  62.8623145  37.2085513  48.5550846
  62.0783145  35.7745513  50.1290846  62.1488160  34.8229640  50.4601593
  60.9883145  36.6055513  50.6360846  60.3950500  37.0534055  49.8388625
  60.0383145  35.7915513  51.5670846  60.6820043  35.2035850  52.2213463
  59.0603145  36.6255513  52.4220846  58.4159385  37.2134779  51.7684617
  58.4489202  35.9587532  53.0300959  59.6245492  37.2941407  53.0722607
  59.2323145  34.7655513  50.7460846  59.9172038  34.0782918  50.2493925
  58.5738153  34.2051357  51.4097206  58.6352048  35.2867262  49.9977949
  61.4973145  37.8865513  51.3320846  61.0253145  38.9745513  50.9990846
  62.4723145  37.7505513  52.2450846  62.7243616  36.8123489  52.5213958
  63.1093145  38.8745513  52.9390846  62.3563551  39.4967502  53.4228406
  64.0723145  38.3315513  54.0220846  63.3865812  37.7588414  54.6464823
  64.8100731  37.6599851  53.5829820  64.7923145  39.3935513  54.8870846
  65.3990897  40.0126893  54.2263329  63.8013145  40.2875513  55.6630846
  63.1944622  39.6691310  56.3244359  64.3552648  41.0162891  56.2548455
  63.1535500  40.8093170  54.9586259  65.8303145  38.7305513  55.8170846
  66.5727195  38.2042860  55.2171021  66.3240290  39.4961205  56.4156253
  65.3283339  38.0223315  56.4762805  63.8113145  39.8335513  51.9420846
  63.6033145  41.0425513  52.0360846  64.5753145  39.2875513  50.9780846
  64.7355986  38.2930795  51.0518021  65.2573145  40.0265513  49.9030846
  65.9568146  40.7166399  50.3748647  66.0503145  39.0515513  49.0190846
  65.3625757  38.3598017  48.5326713  66.5984976  39.6111725  48.2611799
  66.7532156  38.4910402  49.6354096  64.2793145  40.8795513  49.0620846
  64.5293145  42.0705513  48.8740846  63.1643145  40.2755513  48.6180846
  63.0873627  39.2804347  48.7727478  62.0973145  40.9475513  47.8670846
  62.5526556  41.4346823  47.0048393  61.0853145  39.9065513  47.3650846
  60.6143070  39.4165772  48.2172451  60.3225009  40.4011621  46.7637729
  61.6000438  39.1622163  46.7575334  61.3833145  42.0395513  48.6900846
  61.1713145  43.1335513  48.1720846  61.0423145  41.7545513  49.9550846
  61.1741480  40.8067168  50.2780848  60.3753145  42.7085513  50.8500846
  59.5476249  43.1914886  50.3306611  59.8193145  41.9735513  52.0870846
  60.6031848  41.3151016  52.4613712  59.5855489  42.7247205  52.8415370
  58.5573145  41.1455513  51.7790846  57.8060768  41.8215721  51.3707482
  58.8217505  40.4009153  51.0282897  57.9903145  40.4405513  53.0220846
  58.7207370  39.7007706  53.3496612  57.8591378  41.1908600  53.8017826
  56.6423145  39.7445513  52.7470846  55.9431155  40.4956115  52.3794844
  56.8025544  38.9901716  51.9768031  56.0863145  39.1045513  53.9530846
  55.9373549  39.8034741  54.6668196  55.2068125  38.6634524  53.7250320
  56.7338645  38.4082682  54.2936253  61.2643145  43.9075513  51.2540846
  60.7313145  45.0025513  51.4180846  62.5873145  43.7205513  51.3740846
  62.9312339  42.7717846  51.4148342  63.5513145  44.8195513  51.5390846
  63.2254185  45.5632191  52.2663047  64.9533145  44.2845513  51.9670846
  65.1411814  43.4022306  51.3552713  66.1293145  45.2745513  51.8170846
  65.9423713  46.1569889  52.4290135  67.0522365  44.7953834  52.1437550
  66.2244382  45.5709367  50.7724752  64.9123145  43.7765513  53.4200846
  64.1840125  42.9698349  53.5030728  65.8974797  43.4065884  53.7041209
  64.6263828  44.5931120  54.0830873  63.6503145  45.6635513  50.2570846
  63.6363145  46.8925513  50.3320846  63.6923145  44.9875513  49.1020846
  63.8100414  43.9857070  49.1525595  63.7313145  45.6225513  47.7910846
  64.5129951  46.3815347  47.7591677  64.0363145  44.5535513  46.7160846
  64.9483539  44.1013253  47.1056676  63.2417742  43.8076491  46.6952110
  64.2913145  45.0745513  45.2830846  63.3694822  45.5313524  44.9230029
  65.4353145  46.1095513  45.2240846  66.3576438  45.6533119  45.5836024
  65.5722060  46.4423229  44.1951898  65.1849430  46.9648018  45.8517478
  64.5393145  43.8875513  44.3270846  63.6654960  43.2360058  44.3216838
  64.7181391  44.2630456  43.3195495  65.4096174  43.3245205  44.6642316
  62.4773145  46.4525513  47.4860846  62.5993145  47.5605513  46.9660846
  61.3123145  45.9395513  47.8940846  61.3606119  44.9957005  48.2503322
  60.0003145  46.5815513  47.8060846  59.7186519  46.7432905  46.7656011
  58.9493145  45.6505513  48.4650846  58.9887653  44.7007589  47.9317580
  59.2391419  45.4954064  49.5043296  57.5093145  46.1715513  48.4310846
  56.9783145  46.6195513  49.4430846  56.8543145  46.1075513  47.2790846
  55.9032202  46.4427988  47.2231504  57.3097964  45.7238784  46.4633444
  59.9523145  47.9875513  48.4420846  59.2473145  48.8525513  47.9320846
  60.6973145  48.2075513  49.5320846  61.2301365  47.4405045  49.9165834
  60.7303145  49.4945513  50.2300846  59.7196287  49.8831295  50.3550664
  61.3643145  49.3065513  51.6290846  62.3063987  48.8239359  51.3689712
  61.5676272  50.2583471  52.1198480  60.5653145  48.3935513  52.5870846
  60.2790267  47.4899302  52.0489313  61.4063145  48.0105513  53.8250846
  61.6926055  48.9136903  54.3640430  60.8177845  47.3682677  54.4802220
  62.3027767  47.4790813  53.5057172  59.1943145  48.9965513  52.9650846
  58.5994824  49.1415148  52.0632754  58.6717397  48.3178995  53.6392126
  59.3429220  49.9563420  53.4598740  61.4903145  50.5765513  49.4540846
  61.1733145  51.7585513  49.6000846  62.4843145  50.1575513  48.6680846
  62.6429585  49.1632217  48.5890904  63.3603145  51.0555513  47.9340846
  63.3464302  52.0647227  48.3457634  64.8323145  50.5385513  47.9310846
  64.8568444  49.6132690  47.3554543  65.8273145  51.5495513  47.3220846
  65.8036848  52.4749905  47.8975017  66.8334509  51.1311457  47.3490442
  65.5483692  51.7573958  46.2890832  65.3153145  50.1605513  49.3460846
  64.6791983  49.3725862  49.7492834  66.3448290  49.8059517  49.2965007
  65.2637736  51.0355737  49.9939890  62.8713145  51.1865513  46.4760846
  62.7063145  52.3085513  45.9960846  62.6253145  50.0485513  45.8110846
  62.7855091  49.1939675  46.3250142  62.2413145  49.9495513  44.4050846
  61.8843201  50.9175544  44.0534824  63.4503145  49.5205513  43.5330846
  63.6220704  48.5200159  43.9299826  63.1486926  49.4494840  42.4880613
  64.7523145  50.3465513  43.6380846  65.0313065  50.4343868  44.6881080
  65.8963145  49.6615513  42.8570846  65.6182267  49.5737749  41.8068174
  66.8041760  50.2585829  42.9433482  66.0746305  48.6684296  43.2694111
  64.5613145  51.8225513  43.2230846  63.8186870  52.2892809  43.8702069
  65.5090942  52.3525797  43.3173434  64.2212264  51.8685386  42.1885198
  61.0433145  48.9875513  44.2480846  61.2303145  47.8685513  43.7670846
  59.8183145  49.4125513  44.6350846  59.4753145  50.7145513  45.2180846
  59.9581438  51.4948611  44.6297881  59.8517333  50.7456932  46.2405513
  57.9513145  50.7915513  45.1560846  57.6303174  51.2866165  44.2395856
  57.5607184  51.3337101  46.0172465  57.5093145  49.3335513  45.1850846
  56.5633571  49.1977756  44.6608437  57.4126809  48.9697773  46.2080362
  58.6263145  48.5635513  44.4570846  58.8342640  47.6130596  44.9484306
  58.2443145  48.3075513  42.9840846  57.7163145  47.2385513  42.6710846
  58.5283145  49.2945513  42.1220846  58.9327385  50.1252251  42.5301552
  58.2533145  49.2905513  40.6790846  57.3471330  48.7209585  40.4729334
  58.0513145  50.7445513  40.1730846  58.9279309  51.3205785  40.4694551
  57.9976675  50.6992993  39.0853465  56.7983145  51.4555513  40.6960846
  56.0303145  50.9175513  41.4900846  56.5753145  52.6895513  40.2600846
  55.7612252  53.1951519  40.5790305  57.2207822  53.1170470  39.6114556
  59.3803145  48.6005513  39.8950846  59.2913145  48.5495513  38.6670846
  60.4163145  48.0815513  40.5790846  60.5159721  48.3213379  41.5551328
  61.4553145  47.2645513  39.9570846  61.8600173  47.7986648  39.0974117
  62.6103145  46.9535513  40.9330846  62.9544461  47.9545126  41.1933711
  62.2292657  46.4573647  41.8256656  63.7913145  46.1365513  40.3530846
  63.4166862  45.1443818  40.1013820  64.4133145  46.7855513  39.0970846
  64.7886065  47.7776356  39.3481294  65.2354733  46.1669887  38.7371734
  63.6554383  46.8706872  38.3183190  64.8533145  45.8765513  41.4400846
  64.4046992  45.3163416  42.2604558  65.6758092  45.3013166  41.0149860
  65.2313215  46.8279178  41.8143992  60.8293145  45.9735513  39.3900846
  60.1253145  45.2715513  40.1140846  61.0613145  45.7285513  38.1010846
  61.7034625  46.3640521  37.6495494  60.4723145  44.6585513  37.3040846
  59.5350272  44.2974121  37.7273696  60.1803145  45.2865513  35.9190846
  59.3871168  46.0189111  36.0693700  61.0920139  45.7975165  35.6095386
  59.7903145  44.3685513  34.9150846  59.6303185  44.8405779  34.0946018
  61.4553145  43.4755513  37.1990846  62.6733145  43.6765513  37.1770846
  60.8993145  42.2635513  37.0920846  59.9007041  42.2437832  37.2420374
  61.6013145  40.9915513  36.9320846  62.4850462  40.9562290  37.5691637
  60.6453145  39.8415513  37.3460846  60.2609928  40.2101989  38.2971340
  59.8278279  39.7664511  36.6290241  61.2803145  38.4435513  37.5530846
  61.6429974  38.0961238  36.5856880  62.4463145  38.4585513  38.5640846
  62.0842799  38.8054540  39.5319112  62.8510130  37.4517837  38.6677136
  63.2283214  39.1290263  38.2076736  60.2083145  37.4085513  37.9530846
  59.4572788  37.3399042  37.1661078  60.6772344  36.4345784  38.0930572
  59.7320045  37.7189232  38.8830830  62.2283145  40.7835513  35.5450846
  63.1063145  39.9345513  35.3900846  61.7853145  41.5725513  34.5650846
  61.1661462  42.3321205  34.8095934  62.1453145  41.3985513  33.1640846
  62.3198430  42.3638080  32.6887759  63.0385780  40.7810281  33.0700376
  60.9833145  40.7015513  32.4610846  60.3643145  39.8125513  33.0550846
  60.6543145  41.0955513  31.2140846  61.1463145  42.2875513  30.5140846
  62.1393899  42.0756065  30.1178765  61.2077430  43.1108560  31.2257692
  60.1213145  42.5435513  29.4170846  60.5802940  43.0282617  28.5554045
  59.2989827  43.1579701  29.7836378  59.6423145  41.1455513  29.0760846
  60.3033227  40.6526797  28.3631717  58.6297810  41.1724426  28.6734031
  59.6553145  40.3835513  30.4160846  58.7028092  40.4933346  30.9345241
  59.9483145  38.8915513  30.1950846  61.0783145  38.5245513  29.8650846
  58.9083145  38.0715513  30.3610846  58.0805505  38.4563841  30.7932997
  58.9133145  36.6555513  30.0170846  59.8065751  36.1178194  30.3349355
  57.6433145  35.9545513  30.6100846  57.7095995  36.0267896  31.6956666
  56.3103145  36.5755513  30.1330846  56.2430939  36.5032613  29.0475634
  55.4764000  36.0383110  30.5848149  56.2702753  37.6235432  30.4300844
  57.5773145  34.4215513  30.4060846  56.6777264  34.0781745  30.9169021
  57.4719437  34.2546069  29.3341116  58.7933145  33.6395513  30.9290846
  58.8990625  33.8056439  32.0011529  58.6509391  32.5757288  30.7390579
  59.6932807  33.9820783  30.4183636  58.9823145  36.4505513  28.4900846
  58.4863145  37.2855513  27.7270846  59.6023145  35.3415513  28.0750846
  60.1517881  34.8325848  28.7526768  59.6203145  34.8875513  26.6880846
  59.8347897  35.7348046  26.0367312  60.6953145  33.8005513  26.4550846
  61.5964642  34.2599593  26.8612529  60.4569444  32.9028976  27.0256086
  60.9303145  33.4255513  24.9880846  59.9853145  33.4625513  24.1710846
  62.0633145  33.0015513  24.6860846  58.2043145  34.4225513  26.3080846
  57.7363145  33.4125513  26.8290846  57.5413145  35.1745513  25.4240846
  57.9921211  36.0326426  25.1402678  56.1753145  34.9275513  24.9710846
  55.5000056  34.8080806  25.8183059  55.7163145  36.1395513  24.1440846
  54.7037963  35.9427482  23.7917004  55.7096345  37.0109214  24.7988896
  56.5633145  36.3895513  23.0330846  56.2387766  37.1520777  22.5484937
  55.9803145  33.5775513  24.2480846  54.8393145  33.1345513  24.1260846
  57.0623145  32.9025513  23.8280846  57.9443166  33.3916643  23.7738620
  56.9753145  31.5685513  23.2480846  56.0966190  31.4987409  22.6068983
  58.2303145  31.2725513  22.3990846  58.0375732  30.3574347  21.8391634
  58.3581120  32.1027855  21.7044775  59.4083145  31.1155513  23.1680846
  60.1492411  30.9344933  22.5851218  56.6213145  30.4575513  24.2650846
  56.1733145  29.3985513  23.8310846  56.7693145  30.6965513  25.5820846
  57.2080215  31.5582135  25.8739300  56.4053145  29.7145513  26.6150846
  56.4687631  28.6645717  26.3293987  57.1933145  29.9175513  27.9480846
  57.0116948  29.0530045  28.5865769  58.7063145  30.0675513  27.7060846
  58.8887676  30.9322270  27.0680034  59.2153182  30.2066125  28.6598548
  59.0875815  29.1701636  27.2188141  56.6713145  31.0045513  28.9140846
  55.6500452  30.7667951  29.2117137  57.3076313  31.0415136  29.7982986
  56.6874821  31.9732887  28.4146978  54.8853145  29.6975513  26.9160846
  54.4263145  28.8335513  27.6630846  54.1343145  30.6525513  26.3530846
  54.6038589  31.3114002  25.7484810  52.7043145  30.8265513  26.5880846
  52.4781482  30.6778351  27.6439404  52.2743145  32.2525513  26.1880846
  52.9116920  32.4372507  25.3233677  51.2289048  32.2801004  25.8807417
  52.5253145  33.3385513  27.2520846  51.8330336  33.1371288  28.0695667
  53.9653145  33.4025513  27.8020846  54.6581690  33.6044161  26.9851990
  54.0366300  34.1984784  28.5433773  54.2199709  32.4500393  28.2668120
  52.0753145  34.7065513  26.7110846  51.0120589  34.6720467  26.4736051
  52.2539009  35.4727934  27.4654592  52.6406872  34.9454731  25.8103244
  51.8703145  29.7935513  25.8070846  50.9043145  29.2615513  26.3530846
  52.2403145  29.5415513  24.5480846  53.0774195  29.9994807  24.2169424
  51.4903145  28.7125513  23.6130846  51.0415535  27.8652963  24.1316131
  50.3623145  29.5555513  22.9760846  49.6419255  29.7981737  23.7572845
  50.8052113  30.4747997  22.5927768  49.7053145  28.8745513  21.9240846
  49.0158483  29.4354150  21.5612238  52.4653145  28.1465513  22.5700846
  53.3713145  28.8675513  22.1430846  52.2453145  26.8955513  22.1390846
  51.6307637  26.3003568  22.6758995  52.9233145  26.3225513  20.9720846
  53.9813830  26.5830317  20.9992905  52.7953145  24.7985513  20.9610846
  51.7313383  24.5619246  20.9532288  53.2533997  24.4406855  20.0390271
  53.4633145  24.1135513  22.1640846  54.5408352  24.2650907  22.1001640
  53.0866908  24.5683329  23.0802889  53.1603145  22.6185513  22.1770846
  53.4642513  22.1627167  21.2347809  53.6844745  22.1334366  23.0005040
  51.7223145  22.4165513  22.3530846  51.2291638  23.2436390  22.6577609
  51.0293145  21.2925513  22.1750846  51.6353145  20.1265513  21.9490846
  52.6436719  20.0841861  21.9100893  51.0832132  19.2910391  21.8179233
  49.7093145  21.3765513  22.2120846  49.2675162  22.2708135  22.3708597
  49.1496422  20.5460197  22.0813830  52.4223145  26.9015513  19.6360846
  53.0943145  26.7245513  18.6180846  51.2603145  27.5625513  19.6390846
  50.7508089  27.6215998  20.5091516  50.6453145  28.1145513  18.4400846
  50.8856287  27.4950847  17.5760190  49.1143145  28.1525513  18.6080846
  48.8285861  27.2360092  19.1242329  48.8491959  29.0128071  19.2227163
  48.3383145  28.2345513  17.2910846  48.8593145  28.6495513  16.2580846
  47.0653145  27.8585513  17.3220846  46.5106843  27.8943347  16.4787551
  46.6574370  27.5384751  18.1888533  51.2503145  29.4995513  18.1350846
  50.9023145  30.4765513  18.7990846  52.1583145  29.5515513  17.1430846
  52.3706821  28.6600591  16.7185366  52.9193145  30.7335513  16.7030846
  53.5783580  31.0726700  17.5023088  53.7793145  30.3785513  15.4720846
  53.1062461  30.0052033  14.7002754  54.2516847  31.2984736  15.1275423
  54.8653145  29.3205513  15.7630846  55.5236659  29.7396054  16.5240497
  54.3575362  28.4439731  16.1654203  55.6983145  28.9115513  14.5320846
  56.3040570  28.0547985  14.8272958  54.9943372  28.6083769  13.7571002
  56.6153145  30.0255513  13.9860846  55.9860383  30.8537877  13.6602986
  57.2633690  30.3592257  14.7965079  57.4403145  29.5625513  12.8570846
  56.8400023  29.2537190  12.1058539  58.0228013  30.3211094  12.5324330
  58.0238017  28.7953683  13.1588661  52.0183145  31.9645513  16.4230846
  52.3443145  33.0645513  16.8680846  50.8753145  31.7515513  15.7540846
  50.7250695  30.8141371  15.4094393  49.8673145  32.7755513  15.4490846
  50.3117543  33.6122126  14.9100390  48.7293145  32.1735513  14.5800846
  48.1796546  31.4800284  15.2164810  47.7563145  33.2075513  13.9890846
  48.3052125  33.9011890  13.3521566  46.9965499  32.6960231  13.3981567
  47.2765833  33.7593379  14.7974719  49.2963145  31.4395513  13.5010846
  48.5937096  31.0670344  12.9633320  49.2463145  33.4165513  16.7120846
  49.0553145  34.6335513  16.7490846  48.9973145  32.6045513  17.7480846
  49.1456011  31.6136676  17.6205700  48.3773145  33.0575513  18.9900846
  47.6198002  33.8097098  18.7697920  47.7053145  31.8825513  19.7220846
  48.5095944  31.2200451  20.0419575  47.2148361  32.3069929  20.5980871
  46.6713145  31.0765513  18.8900846  47.2714494  30.6774202  18.0723846
  46.2951862  30.2544215  19.4989601  45.4923145  31.8685513  18.3180846
  44.4913145  32.0745513  19.0390846  45.5533145  32.2155513  17.1220846
  49.3673145  33.8435513  19.8750846  48.9563145  34.8085513  20.5220846
  50.6613145  33.4825513  19.8300846  50.8727296  32.5837648  19.4207121
  51.7633145  34.2575513  20.4160846  51.5751549  34.5282404  21.4550372
  53.1173145  33.4875513  20.3390846  53.2428857  33.1745871  19.3025594
  54.3503145  34.3015513  20.7830846  54.2256736  34.6144948  21.8197292
  55.2445282  33.6844670  20.6953953  54.4531437  35.1816362  20.1482788
  53.0563145  32.1825513  21.1560846  52.2672158  31.5426216  20.7612234
  54.0127220  31.6643992  21.0860650  52.8457892  32.4161631  22.1997347
  51.8783145  35.6465513  19.7530846  51.9603145  36.6515513  20.4600846
  51.7843145  35.6895513  18.4160846  51.8442373  34.8164934  17.9118243
  51.7513145  36.9355513  17.6460846  52.6013012  37.5371306  17.9681467
  51.8163145  36.7705513  16.1040846  50.9836950  36.0778684  15.9814694
  51.5982240  37.6975057  15.5737148  53.0873145  36.1445513  15.5330846
  54.1663145  36.2885513  16.1420846  53.0203145  35.6645513  14.3830846
  50.5633145  37.8565513  18.0030846  50.7773145  39.0585513  18.1710846
  49.3443145  37.3035513  18.1290846  49.2448101  36.3460722  17.8234180
  48.1323145  38.0325513  18.5530846  48.0106827  38.9678104  18.0066459
  46.8483145  37.1615513  18.3850846  47.0913998  36.1749737  18.7796409
  45.5823145  37.7005513  19.0900846  45.3383189  38.6869714  18.6956963
  44.7487836  37.0215783  18.9102993  45.7660178  37.7736513  20.1620028
  46.5493145  36.9505513  16.8810846  46.1931642  37.9026781  16.4877498
  47.4916980  36.6889137  16.3998792  45.5093145  35.8585513  16.5960846
  44.5664622  36.1197372  17.0766169  45.3567868  35.7732587  15.5201851
  45.8649953  34.9059727  16.9887487  48.2703145  38.5865513  19.9820846
  47.9263145  39.7455513  20.2080846  48.8413145  37.7875513  20.8940846
  48.9112475  36.8050261  20.6708069  49.2193145  38.2215513  22.2380846
  48.3532670  38.6422970  22.7489995  49.7483145  37.0155513  23.0670846
  48.8523731  36.4597111  23.3435443  50.3591273  36.4096247  22.3978606
  50.5483145  37.3485513  24.3240846  49.8973145  37.4945513  25.5650846
  48.8246922  37.3149226  25.6379849  50.6283145  37.8715513  26.7100846
  50.1170759  37.9860612  27.6659216  52.0133145  38.1065513  26.6200846
  52.7153145  38.4815513  27.7280846  52.1669250  38.5546237  28.5126412
  52.6713145  37.9465513  25.3850846  53.7430250  38.1307617  25.3102278
  51.9443145  37.5485513  24.2470846  52.4586396  37.3927788  23.2987678
  50.1903145  39.4215513  22.2330846  49.9143145  40.4505513  22.8520846
  51.3023145  39.2865513  21.5010846  51.4167360  38.4139985  21.0054450
  52.3783145  40.2805513  21.4170846  52.6956541  40.5806978  22.4157371
  53.5953145  39.6625513  20.6740846  53.2464314  38.9691181  19.9088851
  54.1176527  40.4934112  20.1998120  54.5743145  38.9285513  21.5880846
  54.6973145  37.7095513  21.5370846  55.3233145  39.6575513  22.4110846
  55.9803995  39.2018635  23.0280836  55.2314390  40.6633561  22.4151351
  51.9753145  41.5995513  20.7210846  52.8113145  42.5025513  20.6660846
  50.7563145  41.7085513  20.1760846  50.1745079  40.8829630  20.1781923
  50.2993145  42.8765513  19.4250846  50.9711726  43.7209663  19.5789321
  50.2873145  42.5225513  17.9200846  49.9373170  43.4003334  17.3768539
  51.3123851  42.2982069  17.6251272  49.4543145  41.4145513  17.6150846
  49.4855423  41.2409356  16.6714309  48.9763145  43.4855513  19.9510846
  48.5073145  44.4655513  19.3700846  48.4013145  42.9475513  21.0380846
  48.8654909  42.1566320  21.4612706  47.1233145  43.4035513  21.6210846
  46.4581978  43.7732239  20.8406609  46.4383145  42.2135513  22.3310846
  46.6231599  41.3150276  21.7423685  46.9346248  42.1227305  23.2972770
  44.9343145  42.3815513  22.5450846  44.4443145  43.5295513  22.5170846
  44.2683145  41.3345513  22.7080846  47.4133145  44.5625513  22.5920846
  48.1253145  44.3275513  23.5740846  46.9573145  45.8045513  22.3020846
  46.1143145  46.2045513  21.1710846  45.2762335  45.5110583  21.1018896
  46.7086706  46.1475190  20.2591706  45.6713145  47.6285513  21.4880846
  44.7460229  47.6306632  22.0642183  45.5310817  48.2060336  20.5743284
  46.8333145  48.1745513  22.3020846  46.5452083  48.9867829  22.9694478
  47.6230398  48.5171508  21.6334598  47.3273145  46.9715513  23.1250846
  48.4164450  46.9913011  23.1638536  46.7633145  46.9705513  24.5580846
  47.2663145  47.7215513  25.3940846  45.7443145  46.1455513  24.8230846
  45.3132114  45.6762180  24.0395186  45.1463145  45.9785513  26.1440846
  45.2010758  46.9086238  26.7098279  43.6633145  45.5905513  25.9760846
  43.7354694  44.6949362  25.3590218  43.2034765  45.3369708  26.9312526
  42.7963145  46.6475513  25.2510846  43.2668410  46.8935188  24.2991363
  41.3713145  46.1125513  24.9970846  40.8999473  45.8667855  25.9486680
  40.7822774  46.8744011  24.4864762  41.4237534  45.2180368  24.3764443
  42.7823145  48.0025513  25.9860846  43.7986714  48.3906619  26.0530789
  42.1599210  48.7084071  25.4360890  42.3784386  47.8680276  26.9895220
  45.9343145  44.9815513  27.0200846  45.7193145  44.9795513  28.2340846
  46.8583145  44.1985513  26.4350846  46.8812809  44.1519606  25.4264215
  47.7553145  43.3245513  27.1900846  47.2433762  43.0028354  28.0970120
  48.2503145  42.0755513  26.4030846  48.7216604  42.4365281  25.4889571
  49.2543145  41.1935513  27.1880846  48.7834983  40.8317999  28.1021790
  49.5514508  40.3445198  26.5724904  50.1350867  41.7831626  27.4424425
  47.0503145  41.1985513  25.9920846  46.5635310  40.8766629  26.9126988
  46.3711545  41.8364208  25.4264313  47.4163145  39.9695513  25.1510846
  48.0951344  39.3309289  25.7162968  46.5115685  39.4122425  24.9083071
  47.9027603  40.2906872  24.2300298  48.9593145  44.1295513  27.7410846
  49.5463145  44.9315513  27.0120846  49.3173145  43.8905513  29.0120846
  48.6630917  43.3623838  29.5716657  50.5193145  44.4205513  29.6630846
  50.8888109  45.2766322  29.0985520  50.2213145  44.8745513  31.1100846
  49.4211492  45.6141620  31.1385579  49.9572276  44.0296604  31.7461015
  51.6653145  45.6625513  31.8910846  51.0750689  45.9098939  33.0569877
  51.6153145  43.3385513  29.5690846  51.5233145  42.3285513  30.2660846
  52.6033145  43.5465513  28.6830846  52.5357202  44.3868037  28.1267517
  53.6973145  42.6015513  28.3920846  53.4807925  41.6308621  28.8381563
  53.8473145  42.4215513  26.8730846  54.0843653  43.3911290  26.4351061
  54.6695206  41.7298391  26.6897505  52.5663145  41.8725513  26.2350846
  52.3091444  40.9514511  26.7580940  51.7800330  42.6108369  26.3925579
  52.7043145  41.5885513  24.7460846  53.6080629  41.0056397  24.5684563
  51.8365181  41.0269496  24.4002053  52.7923145  42.8405513  23.9780846
  53.7197140  43.1558067  23.7318255  51.7433145  43.5705513  23.5810846
  50.5133145  43.0665513  23.6480846  50.3729989  42.1302372  23.9998339
  49.7258794  43.6227124  23.3468698  51.9273145  44.8085513  23.1290846
  52.8598767  45.1941088  23.0869753  51.1335622  45.3569387  22.8302079
  55.0293145  43.0205513  29.0560846  56.0623145  42.4155513  28.7660846
  55.0003145  44.0245513  29.9470846  54.1691264  44.5979676  29.9675662
  56.1023145  44.3625513  30.8580846  57.0329603  44.4954698  30.3064233
  55.7653145  45.6785513  31.5770846  54.8404906  45.5584048  32.1413237
  56.5751186  45.9383968  32.2588454  55.6410026  46.4734488  30.8417046
  56.3323145  43.2265513  31.8790846  55.4313145  42.4195513  32.1240846
  57.5343145  43.1855513  32.4590846  58.2160958  43.8821312  32.1944150
  57.9153145  42.1865513  33.4560846  57.6742422  41.1974916  33.0665408
  58.9896292  42.2575836  33.6260895  57.1813145  42.3905513  34.7950846
  56.6103145  43.4505513  35.0630846  57.2183145  41.3555513  35.6420846
  57.6671228  40.5142995  35.3089692  56.5803145  41.3265513  36.9570846
  55.5578251  41.6992354  36.8960825  56.5443145  39.8625513  37.4630846
  55.8839708  39.3990239  36.7301536  57.5355655  39.4146852  37.3928181
  55.9763145  39.6365513  38.8840846  56.6292220  40.1423639  39.5953977
  54.5443145  40.1785513  39.0280846  53.8906841  39.6728471  38.3173600
  54.1870204  39.9976254  40.0418437  54.5388498  41.2498768  38.8272558
  56.0693145  38.1525513  39.2900846  57.1124754  37.8366917  39.2779390
  55.6628434  38.0236079  40.2932078  55.4984861  37.5464136  38.5866281
  57.2783145  42.2725513  37.9500846  58.4483145  42.0575513  38.2490846
  56.5673145  43.2845513  38.4610846  55.6393376  43.4400139  38.0939475
  57.0463145  44.1615513  39.5330846  58.0147710  44.5910825  39.2767762
  56.0243145  45.3175513  39.7210846  55.0598245  44.8435133  39.9031457
  56.3376309  45.8574952  40.6146132  55.8973145  46.3055513  38.5410846
  56.8380122  46.8501939  38.4601344  55.7365435  45.7223628  37.6343620
  54.7333145  47.3105513  38.7210846  53.8043825  46.7405875  38.7391308
  54.8720969  47.8085914  39.6806652  54.6663145  48.3675513  37.5980846
  55.5374721  49.0130540  37.7099383  54.7289231  47.8348285  36.6491980
  53.4383145  49.1895513  37.6210846  53.3803291  49.6836015  38.5000907
  53.4644620  49.8551273  36.8618581  52.6309838  48.5916487  37.5170231
  57.1633145  43.4025513  40.8740846  56.3253145  42.5385513  41.1440846
  58.1273145  43.7935513  41.7210846  58.7767996  44.4762555  41.3575142
  58.3683145  43.2485513  43.0680846  58.6279730  42.1900285  43.0537262
  59.5093145  44.0325513  43.7910846  59.3060747  45.0901831  43.6231332
  59.6503145  43.7705513  45.3040846  59.8540389  42.7131350  45.4728099
  60.4720699  44.3662802  45.7014831  58.7246448  44.0467702  45.8090007
  60.8743145  43.7675513  43.1330846  60.8433384  44.0843619  42.0906003
  61.6469711  44.3277007  43.6597096  61.1012041  42.7025511  43.1820401
  57.0983145  43.2075513  43.9570846  56.8113145  42.1725513  44.5570846
  56.3443145  44.3155513  43.9910846  56.6883839  45.1190750  43.4850558
  55.1223145  44.4675513  44.7910846  55.3197680  44.1904835  45.8266254
  54.6373145  45.9375513  44.7560846  55.4574685  46.6274284  44.9548713
  54.1843983  46.1797788  43.7946831  53.3703145  46.2855513  46.0120846
  53.2085955  47.5670547  45.6950764  54.0073145  43.5035513  44.3630846
  53.4023145  42.8475513  45.2100846  53.7783145  43.4085513  43.0480846
  54.2552708  44.0402221  42.4207060  52.7533145  42.5275513  42.4960846
  51.8489062  42.5766851  43.1024927  52.4083145  42.9665513  41.0620846
  52.3378447  44.0542031  41.0742024  53.1631618  42.6599278  40.3380075
  51.0763145  42.4505513  40.5460846  49.8783145  42.9145513  41.1300846
  49.9149337  43.6515682  41.9323097  48.6563145  42.4345513  40.6850846
  47.7328199  42.8057175  41.1294877  48.6073145  41.4835513  39.6760846
  47.6404460  41.1224984  39.3255051  49.7783145  40.9915513  39.1130846
  49.7251499  40.2359753  38.3292615  51.0133145  41.4585513  39.5450846
  51.9295463  41.0585396  39.1107922  53.1823145  41.0495513  42.6220846
  52.3413145  40.2005513  42.9040846  54.4963145  40.7865513  42.5380846
  55.0912477  41.5528818  42.2572086  55.1183145  39.4925513  42.8190846
  54.7253945  38.7557270  42.1185112  56.1957325  39.5848928  42.6821804
  54.8353145  39.0195513  44.2530846  54.4453145  37.8685513  44.4520846
  54.9733145  39.9155513  45.2420846  55.4435191  40.7790846  45.0111796
  54.6163145  39.6715513  46.6430846  55.0052341  38.7240105  47.0159214
  55.0983145  40.8335513  47.5710846  54.8487441  41.7608869  47.0554649
  54.4873145  40.8535513  48.9920846  54.7368695  39.9266690  49.5085264
  54.8901127  41.6992323  49.5494696  53.4038222  40.9488636  48.9209570
  56.6453145  40.8435513  47.6670846  56.9258086  40.0791800  48.3917641
  57.0286056  40.5696771  46.6841399  57.2423145  42.1945513  48.0910846
  56.8598180  42.4688866  49.0742105  58.3285772  42.1150406  48.1336362
  56.9626128  42.9593845  47.3665868  53.0973145  39.3765513  46.8160846
  52.7473145  38.4755513  47.5790846  52.2213145  40.0735513  46.0720846
  52.5648013  40.8955837  45.5962917  50.7693145  39.8295513  46.0840846
  50.4376615  39.6781185  47.1113011  49.9913145  41.0205513  45.4850846
  50.4004719  41.2028874  44.4913830  48.9498734  40.7110036  45.3974452
  50.0743145  42.3175513  46.3220846  51.1232630  42.6122920  46.3526750
  49.4946954  43.0909168  45.8180514  49.5623145  42.1805513  47.7590846
  48.7753145  41.2915513  48.0830846  49.9883145  43.0725513  48.6420846
  49.6752887  43.0188128  49.6008486  50.6239912  43.8018834  48.3520998
  50.3523145  38.4695513  45.4910846  49.4483145  37.8335513  46.0330846
  51.0413145  38.0015513  44.4440846  51.6822866  38.6213320  43.9696102
  50.8073145  36.6715513  43.8710846  49.7362505  36.4949748  43.7723836
  51.4573145  36.5635513  42.4710846  52.4703751  36.8943297  42.6999798
  51.4838303  35.5342124  42.1135117  50.8513145  37.4765513  41.3730846
  50.8529846  38.5047702  41.7348359  51.6653145  37.3905513  40.0650846
  51.6637121  36.3626442  39.7024509  51.2169243  38.0409380  39.3140560
  52.6911481  37.7072329  40.2534421  49.3443145  37.2515513  41.1260846
  48.7918688  37.4464803  42.0452722  48.9986802  37.9282576  40.3446074
  49.1767215  36.2208073  40.8137092  51.2473145  35.5295513  44.7950846
  50.6173145  34.4725513  44.7930846  52.2713145  35.7635513  45.6210846
  52.8249632  36.6002956  45.5051909  52.6533145  34.8215513  46.6650846
  52.7416639  33.8208295  46.2421785  54.0163145  35.2175513  47.2900846
  53.8570146  36.2790129  47.4798790  54.1753485  34.6997241  48.2359510
  55.2583145  35.0365513  46.3890846  55.0135894  35.3841054  45.3853832
  56.4643145  35.8365513  46.9310846  56.7099401  35.4892181  47.9346416
  57.3228286  35.6891143  46.2758620  56.2120099  36.8963874  46.9655827
  55.6003145  33.5475513  46.1630846  54.7578332  33.0494919  45.6832288
  56.4799579  33.4691761  45.5241902  55.8048709  33.0715886  47.1221024
  51.6063145  34.7145513  47.7870846  51.3683145  33.6125513  48.2870846
  50.9883145  35.8465513  48.1540846  51.3224921  36.7174895  47.7669267
  49.8833145  35.8925513  49.1190846  50.2055622  35.4246142  50.0492945
  49.4333145  37.3465513  49.4250846  49.2533239  37.8029668  48.4517463
  48.5013182  37.3161978  49.9894973  50.4403145  38.2075513  50.1900846
  51.2703145  37.7045513  50.9440846  50.3543145  39.5255513  50.0460846
  51.0016038  40.1272067  50.5350908  49.6420455  39.9197533  49.4482732
  48.6853145  35.0905513  48.5930846  48.1483145  34.2825513  49.3430846
  48.3383145  35.2595513  47.3070846  48.8003554  36.0009529  46.8001909
  47.3243145  34.4665513  46.6070846  46.3469728  34.6637682  47.0475478
  47.2833145  34.8625513  45.1260846  48.2523650  34.6623559  44.6689599
  46.5145428  34.2825440  44.6155144  47.0538543  35.9246137  45.0396512
  47.6033145  32.9405513  46.7190846  46.7053145  32.2105513  47.1290846
  48.8403145  32.4895513  46.4220846  49.4602900  33.1564889  45.9851361
  49.2933145  31.0875513  46.5450846  48.6260139  30.3911325  46.0373347
  50.7403145  30.8855513  45.9920846  51.3293555  31.7210383  46.3703587
  51.4293145  29.5565513  46.3720846  50.8410551  28.7205527  45.9937220
  52.4270127  29.5257466  45.9341922  51.5068267  29.4840798  47.4569078
  50.7613145  31.0285513  44.4570846  50.4139606  32.0237606  44.1795855
  51.7782152  30.8843311  44.0921008  50.1066314  30.2788035  44.0128221
  49.1433145  30.5345513  47.9820846  48.6063145  29.4405513  48.1660846
  49.5633145  31.3285513  48.9740846  50.0681830  32.1611897  48.7059050
  49.4363145  31.0235513  50.3980846  49.8350142  30.0353446  50.6273995
  50.2553145  32.0795513  51.1760846  51.2755396  32.0470259  50.7937470
  49.8180281  33.0544689  50.9606402  50.2693145  31.8675513  52.5780846
  50.7917505  32.5534542  53.0002192  47.9693145  30.9395513  50.8700846
  47.6453145  30.1215513  51.7360846  47.1043145  31.7865513  50.3050846
  47.4786006  32.4946937  49.6898257  45.6853145  31.8305513  50.6250846
  45.5312146  31.6162574  51.6826434  45.1263145  33.2375513  50.3200846
  45.3633655  33.4549852  49.2786296  44.0445435  33.1832602  50.4422483
  45.6903145  34.3585513  51.2210846  45.2903711  34.2213899  52.2257402
  46.7756816  34.2613564  51.2462545  45.3123145  35.7605513  50.7050846
  45.5488670  35.8129518  49.6423541  44.2408851  35.9032069  50.8457538
  46.0283145  36.8435513  51.4020846  46.7072519  36.5486756  52.0892466
  45.8463145  38.1615513  51.2040846  44.9393145  38.6015513  50.3370846
  44.3781836  37.9406823  49.8189298  44.8156539  39.5946233  50.2006456
  46.5793145  39.0525513  51.8690846  47.2774353  38.7371660  52.5273091
  46.4337623  40.0396131  51.7121698  44.8883145  30.7235513  49.9400846
  43.9953145  30.1695513  50.5810846  45.2473145  30.3745513  48.6960846
  45.8339076  31.0160292  48.1817755  44.7583145  29.1815513  48.0100846
  43.6702397  29.1478045  47.9548261  45.3353145  29.0495513  46.5660846
  46.3719587  29.3818414  46.6213236  45.2803145  27.6365513  45.9440846
  44.2438746  27.3037486  45.8880867  45.7074164  27.6634197  44.9416064
  45.8507901  26.9440763  46.5630658  44.6443145  30.0435513  45.6120846
  44.8086504  31.0614050  45.9657364  45.0605786  29.9358167  44.6104774
  43.5743472  29.8373824  45.5844219  45.0533145  27.9235513  48.8570846
  44.1043145  27.2295513  49.2130846  46.3223145  27.7315513  49.2650846
  47.0068332  28.3455147  48.8472541  46.7993145  26.6385513  50.1260846
  46.6469634  25.6748726  49.6400684  48.3133145  26.8265513  50.3880846
  48.7962148  26.8344842  49.4109236  48.4256533  27.8044574  50.8562509
  48.9733145  25.7495513  51.2800846  48.4739254  25.8100362  52.2470660
  48.7940339  24.7686441  50.8398814  50.4743145  25.9555513  51.4690846
  51.2063145  24.9465513  51.4500846  50.9073145  27.1085513  51.6670846
  45.9763145  26.4615513  51.4200846  45.6073145  25.3375513  51.7620846
  45.6733145  27.5775513  52.0950846  46.0938650  28.4393179  51.7779176
  44.8703145  27.6065513  53.3170846  45.1226518  26.7650897  53.9623501
  45.1663145  28.9155513  54.0760846  45.1657449  29.7322029  53.3541573
  44.3688197  29.0727265  54.8023064  46.5223145  28.8755513  54.8040846
  46.4611140  28.0969407  55.5644272  47.2794664  28.6051960  54.0680608
  46.9043145  30.2065513  55.4650846  46.0216284  30.6223631  55.9509496
  47.6749260  30.0179531  56.2125390  47.4163145  31.1885513  54.4980846
  47.6980988  30.8073479  53.6062433  47.5233145  32.5105513  54.6910846
  46.9373145  33.1065513  55.7310846  46.4021036  32.5572322  56.3882740
  47.0316164  34.1043012  55.8563916  48.2403145  33.2335513  53.8360846
  48.6942852  32.7824300  53.0547395  48.3277014  34.2305577  53.9718802
  43.3543145  27.4145513  53.0820846  42.6613145  27.0265513  54.0230846
  42.8483145  27.6765513  51.8690846  43.4750764  28.0555406  51.1736453
  41.4363145  27.5035513  51.5120846  40.8287266  27.7392113  52.3858125
  41.0733145  28.4815513  50.3830846  41.6671348  28.2523741  49.4982370
  40.0142019  28.3847105  50.1443324  41.2808398  29.5020502  50.7049766
  41.1053145  26.0665513  51.0940846  39.9543145  25.6625513  51.2620846
  42.0843145  25.3105513  50.5690846  42.9806930  25.7448744  50.4018473
  41.8473145  23.9685513  50.0200846  41.0727529  24.0480394  49.2573034
  43.1053145  23.3145513  49.3840846  43.7567854  23.2577781  50.2561292
  42.8893026  22.3078158  49.0264220  43.8073145  24.1155513  48.2700846
  44.1990130  25.0347991  48.7055804  44.9563145  23.3225513  47.6300846
  44.5652930  22.4033242  47.1939394  45.4234354  23.9240588  46.8502849
  45.6968581  23.0766513  48.3911554  42.8473145  24.6675513  47.2010846
  42.1239201  25.3339192  47.6709290  43.4153396  25.2189920  46.4518438
  42.3218722  23.8412089  46.7223700  41.1183145  22.9515513  50.9280846
  40.1983145  22.2945513  50.4320846  41.4293145  22.8935513  52.2440846
  42.6003145  23.4725513  52.9070846  42.3515740  24.4760911  53.2522459
  43.4209017  23.5278997  52.1917719  42.8933145  22.5175513  54.0520846
  43.4218961  23.0198227  54.8622845  43.4768329  21.6611402  53.7141975
  41.5003145  22.0895513  54.4800846  41.0312022  22.7648102  55.1956670
  41.5673101  21.0915177  54.9131436  40.6703145  22.0445513  53.1790846
  40.7063629  21.0394085  52.7589813  39.2043145  22.4365513  53.4460846
  38.5473145  21.7315513  54.2120846  38.7073145  23.5225513  52.8440846
  39.3660425  24.1536066  52.4105573  37.3113145  23.9275513  52.9200846
  36.6911261  23.0777539  53.2052336  37.1393145  25.0435513  53.9800846
  36.0725617  25.2636559  54.0212143  37.4580517  24.6141265  54.9298746
  37.9233145  26.3465513  53.7160846  38.9875067  26.1118097  53.7382688
  37.6524777  26.7097219  52.7246934  37.6163145  27.4325513  54.7610846
  36.5479872  27.6439820  54.7155565  37.8646364  27.0281493  55.7423566
  38.4073145  28.7335513  54.5270846  39.4704428  28.4965913  54.5684215
  38.1575721  29.1088789  53.5346849  38.0943145  29.7625513  55.5340846
  38.3260609  29.4151243  56.4536974  38.6330125  30.5952885  55.3431576
  37.1093216  29.9825769  55.4956557  36.7393145  24.2835513  51.5270846
  35.6663145  24.8835513  51.4580846  37.4283145  23.8995513  50.4390846
  38.3490026  23.5103187  50.5837593  36.9513145  24.0625513  49.0630846
  36.3589150  24.9728551  48.9708398  38.1683145  24.1655513  48.1110846
  38.7682096  24.9350571  48.5969713  38.7336820  23.2343834  48.0738542
  37.8203145  24.6155513  46.6710846  37.0404217  23.9587515  46.2857507
  37.3263145  26.0805513  46.6310846  38.1058991  26.7380411  47.0158622
  37.0925708  26.3577749  45.6031684  36.4318126  26.1798214  47.2459929
  38.9983145  24.3705513  45.7040846  39.2385985  23.3075318  45.6853085
  38.7205472  24.6974893  44.7020576  39.8687989  24.9333851  46.0410919
  36.0443145  22.8765513  48.7240846  36.5213145  21.7435513  48.7660846
  34.7643145  23.1485513  48.4570846  34.4898287  24.1187143  48.3975814
  33.7373145  22.1245513  48.2680846  34.1667566  21.1227172  48.2707568
  32.7023145  22.2245513  49.4240846  31.8927846  21.5274041  49.2078730
  33.3093145  21.8945513  50.7980846  34.1186649  22.5916218  51.0152118
  32.5403677  21.9808965  51.5657854  33.6997335  20.8769163  50.7884573
  32.1363145  23.5285513  49.5050846  31.5031750  23.5583420  50.2260890
  32.9923145  22.2565513  46.9260846  32.1983145  21.3735513  46.5930846
  33.2583145  23.3285513  46.1670846  33.9025769  24.0138437  46.5350515
  32.6363145  23.5885513  44.8720846  31.5492678  23.5111458  44.8511774
  33.0453145  25.0125513  44.3740846  32.7652023  25.7096518  45.1638233
  34.5403145  25.1885513  44.0400846  34.8210795  24.4920535  43.2500448
  34.7203446  26.2097968  43.7043061  35.1378482  24.9883939  44.9294620
  32.1973145  25.4865513  43.1810846  31.1475306  25.5222840  43.4722530
  32.5230690  26.4807839  42.8753312  32.3196993  24.7928782  42.3492550
  33.0423145  22.5035513  43.8340846  34.2313145  22.1745513  43.7710846
  32.0743145  21.9325513  43.0750846  30.6293145  22.0835513  43.2660846
  30.3436080  23.0942129  42.9744768  30.3999966  21.9317544  44.3208216
  30.0023145  21.0195513  42.3770846  29.0156620  21.3254057  42.0291348
  29.9236368  20.0652861  42.8979389  30.9903145  20.9305513  41.2310846
  30.8053022  21.7569617  40.5448519  30.9497146  19.9886529  40.6840208
  32.3733145  21.0965513  41.8900846  32.8018042  20.1567978  42.2384497
  33.3513145  21.7775513  40.9310846  33.1353145  22.9525513  40.6300846
  34.3973145  21.0825513  40.4750846  34.6507725  20.1905103  40.8752362
  35.3333145  21.7195513  39.5610846  34.7984712  22.4410829  38.9434812
  36.4633145  22.4625513  40.3270846  36.9710595  23.1560495  39.6567455
  35.9491168  23.0232745  41.1076551  37.5483145  21.6515513  41.0170846
  37.4263145  21.3065513  42.3780846  36.5442154  21.6122423  42.9407161
  38.4293145  20.5775513  43.0020846  38.3414304  20.3388910  44.0619989
  39.5403145  20.1525513  42.2840846  40.3290959  19.5926677  42.7865327
  39.6473145  20.4395513  40.9290846  40.5134735  20.0860202  40.3697238
  38.6583145  21.1725513  40.2870846  38.7386071  21.3782904  39.2196932
  35.8413145  20.8075513  38.4360846  35.9903145  19.5965513  38.6070846
  36.1143145  21.4455513  37.2940846  35.8024360  22.4051192  37.2486912
  36.8153145  20.8935513  36.1460846  36.9402647  19.8171103  36.2633937
  35.9973145  21.1595513  34.8570846  35.1635860  20.4713027  34.9960445
  35.6239213  22.1834947  34.8423426  36.7053145  20.8485513  33.5130846
  37.5833255  21.4898186  33.4357943  37.1373145  19.3715513  33.4110846
  36.2597246  18.7296443  33.4878326  37.6285677  19.2014702  32.4530431
  37.8294042  19.1381748  34.2201876  35.8383145  21.2855513  32.3130846
  35.6537531  22.3583518  32.3690798  36.3600445  21.0551577  31.3842047
  34.8880445  20.7521702  32.3373869  38.1723145  21.6295513  36.0940846
  38.1853145  22.8615513  36.0860846  39.2823145  20.8885513  36.0500846
  39.1610110  19.8882906  36.1198221  40.6423145  21.4195513  36.0020846
  40.6328993  22.5091846  35.9754420  41.3903145  20.9615513  37.2810846
  40.8650637  21.5206571  38.0554305  41.2261224  19.8942740  37.4296116
  42.9063145  21.2665513  37.3630846  43.4029796  20.6934019  36.5801897
  43.2283145  22.7605513  37.1870846  42.7323376  23.3343378  37.9699478
  44.3057965  22.9109129  37.2543509  42.8752779  23.0964460  36.2120768
  43.4853145  20.7215513  38.6860846  43.3343755  19.6430456  38.7323695
  44.5519040  20.9410295  38.7342228  42.9791100  21.1951752  39.5272364
  41.3303145  20.9785513  34.6990846  41.5273145  19.7825513  34.4900846
  41.7003145  21.9485513  33.8570846  41.4217529  22.8862414  34.1085602
  42.4603145  21.7585513  32.6210846  42.4531532  20.7089572  32.3271454
  41.8093145  22.5945513  31.4890846  41.9581035  23.6049931  31.8698318
  42.3477786  22.4782930  30.5485313  40.2973145  22.3495513  31.2520846
  39.7647201  22.5115866  32.1892018  39.7463145  23.3065513  30.1760846
  40.2781432  23.1447725  29.2384894  38.6835902  23.1145986  30.0281924
  39.8871251  24.3378013  30.4998071  39.9613145  20.8775513  30.9430846
  40.2685504  20.2507440  31.7802334  38.8874099  20.7743843  30.7875638
  40.4900059  20.5649556  30.0426023  43.8983145  22.2305513  32.8910846
  44.0823145  23.3395513  33.4030846  44.8923145  21.4035513  32.5470846
  44.6418635  20.5014512  32.1681530  46.3083145  21.6975513  32.7580846
  46.4766609  22.7733562  32.8070997  46.7473145  21.0655513  34.1040846
  46.1236396  21.5251306  34.8708412  46.5094705  20.0043357  34.0309294
  48.2363145  21.2345513  34.4820846  48.4196676  20.7264068  35.4288008
  48.8379293  20.7720671  33.6996077  48.6593145  22.6995513  34.6230846
  48.0373145  23.4635513  35.3550846  49.7203145  23.1005513  33.9370846
  50.0288960  24.0598429  34.0051914  50.2152625  22.4449494  33.3494503
  47.1433145  21.1875513  31.5650846  46.8113145  20.1585513  30.9740846
  48.2343145  21.8935513  31.2450846  48.3889391  22.7612715  31.7382906
  49.2083145  21.4885513  30.2330846  48.7625044  20.7696468  29.5456772
  49.5562133  22.3572988  29.6742076  50.4033145  20.8345513  30.9320846
  50.8263145  21.3095513  31.9900846  50.9683145  19.7645513  30.3500846
  50.4983705  19.3498704  29.5580671  52.1183145  19.0555513  30.9270846
  52.0113436  19.0097933  32.0108570  52.2143145  17.6165513  30.3800846
  52.8187148  17.0378192  31.0785605  51.2044565  17.2075158  30.3488293
  52.7903145  17.5485513  29.0900846  52.8240649  16.6332400  28.8025678
  53.4423145  19.8405513  30.8260846  54.3293145  19.6235513  31.6530846
  53.5483145  20.7425513  29.8400846  52.7540463  20.8320552  29.2226493
  54.7553145  21.5035513  29.5300846  55.5577673  21.1331039  30.1680011
  55.1393145  21.2555513  28.0650846  54.3494740  21.6294809  27.4136027
  56.0711054  21.7745359  27.8403159  55.2704888  20.1862438  27.8993318
  54.5953145  22.9985513  29.8680846  55.2983145  23.8295513  29.2940846
  53.6963145  23.3245513  30.8070846  53.0484012  22.6001206  31.0818717
  53.5103145  24.6715513  31.3610846  53.4939594  25.3990181  30.5495283
  52.1823145  24.7745513  32.1430846  51.4256941  24.3712740  31.4700376
  52.2505623  24.1456731  33.0307526  51.7933145  26.1955513  32.5540846
  52.6713145  27.0755513  32.6410846  50.5973145  26.4135513  32.8340846
  54.7423145  25.0535513  32.1940846  55.0683145  24.3735513  33.1710846
  55.4233145  26.1095513  31.7440846  55.1145842  26.5115072  30.8704620
  56.6113145  26.6625513  32.3760846  57.1118668  25.8989179  32.9714086
  57.5913145  27.1635513  31.2900846  57.1278369  28.0254172  30.8100067
  58.5028804  27.4779886  31.7982941  57.9373145  26.1045513  30.2220846
  58.1630415  25.1762936  30.7469521  57.0503439  25.9654115  29.6040026
  59.1273145  26.4905513  29.3300846  59.1812925  25.7926518  28.4945479
  58.9690267  27.4998482  28.9501319  60.4083145  26.4555513  30.0580846
  60.3779243  25.9886829  30.9531878  61.5743145  26.9765513  29.6470846
  61.6713145  27.5985513  28.4700846  60.8578177  27.6804976  27.8771194
  62.5577652  27.9844114  28.1778232  62.6483145  26.8675513  30.4260846
  62.5769638  26.3956361  31.3161999  63.5295687  27.2572705  30.1234154
  56.2683145  27.7875513  33.3770846  57.1783145  28.2355513  34.0760846
  55.0053145  28.2385513  33.4370846  54.3494237  27.8580288  32.7699194
  54.5543145  29.3195513  34.3140846  55.4183096  29.8609219  34.6994798
  53.6483145  30.3145513  33.5480846  52.8650735  29.6553189  33.1738580
  53.2099171  31.0563514  34.2156477  54.3323145  31.0325513  32.3560846
  54.8124317  30.2820381  31.7281369  53.3103145  31.8255513  31.5180846
  52.8300855  32.5766180  32.1452829  53.8216448  32.3171059  30.6904276
  52.5554260  31.1445364  31.1250675  55.5213145  31.9145513  32.7980846
  56.2708505  31.2948296  33.2902636  55.9634350  32.3936594  31.9245366
  55.1696954  32.6783041  33.4917305  53.8843145  28.7345513  35.5600846
  54.3173145  29.0295513  36.6740846  52.8893145  27.8725513  35.3600846
  52.6142414  27.6983316  34.4040084  52.1513145  27.2055513  36.4230846
  52.5287523  27.5424004  37.3885754  50.6403145  27.5165513  36.3480846
  50.2594189  27.4612344  35.3283014  50.0532493  26.8604669  36.9907415
  50.3083145  29.2105513  36.9190846  48.9915125  29.1625819  36.7384473
  52.4173145  25.6985513  36.2870846  51.7133145  25.0135513  35.5470846
  53.4463145  25.2075513  36.9980846  53.9875351  25.8889726  37.5107683
  53.8993145  23.8035513  37.0080846  54.2382184  23.5207393  36.0114599
  55.0703145  23.6105513  38.0020846  55.7600995  24.4222056  37.7707557
  54.6940216  23.7325863  39.0177672  55.8013145  22.2725513  37.8870846
  56.6833145  22.0265513  38.7340846  55.5463145  21.5005513  36.9440846
  52.7373145  22.8415513  37.3060846  51.9863145  23.0635513  38.2610846
  52.6253145  21.7935513  36.4850846  53.2772635  21.7708894  35.7140150
  51.5683145  20.7905513  36.5260846  50.5865309  21.2634671  36.5026156
  51.7063145  19.8785513  35.2880846  50.9042718  19.1410553  35.3185218
  51.5971061  20.4967734  34.3970319  52.9603145  19.2125513  35.2510846
  53.0051056  18.6579307  34.4687870  51.5133145  20.0235513  37.8660846
  50.4503145  19.5085513  38.2170846  52.6123145  20.0575513  38.6420846
  53.4694295  20.3231779  38.1785161  52.6813145  19.6435513  40.0440846
  52.4696203  18.5768388  40.1176323  54.0783145  19.9105513  40.6380846
  54.2649815  20.9814786  40.5582773  54.0430357  19.6257882  41.6896384
  55.2093145  19.1395513  39.9360846  54.8616906  18.1206539  39.7654783
  55.3976084  19.6238786  38.9779226  56.5113145  19.1065513  40.7590846
  56.5896942  20.0530340  41.2939921  56.4296332  18.2900259  41.4765203
  57.7673145  18.9025513  39.8900846  58.5086745  18.3663062  40.4824756
  57.4895742  18.3003943  39.0250028  58.3353145  20.1815513  39.4350846
  58.5931385  20.7394975  40.2365349  59.1539688  20.0045307  38.8706657
  57.6486586  20.6784132  38.8857841  51.5903145  20.2765513  40.9330846
  51.0463145  19.5945513  41.8010846  51.2513145  21.5465513  40.6760846
  51.7171453  22.0219234  39.9163989  50.2433145  22.2795513  41.4370846
  50.4448060  22.1585453  42.5014426  50.2996517  23.3360674  41.1749794
  48.8263145  21.7635513  41.1340846  47.9953145  21.7195513  42.0400846
  48.5573145  21.3305513  39.8910846  49.2717935  21.4645663  39.1899005
  47.2723145  20.7605513  39.4740846  46.4816273  21.4399719  39.7923621
  47.2263145  20.6365513  37.9460846  48.0065471  19.9521981  37.6129212
  46.2526963  20.2527641  37.6413302  47.3869625  21.6164396  37.4965178
  47.0023145  19.4085513  40.1530846  45.8833145  19.1585513  40.6000846
  48.0513145  18.5845513  40.2760846  48.8952908  18.8052289  39.7670613
  47.9933145  17.3205513  41.0060846  47.1244841  16.7489537  40.6797271
  49.2613145  16.4795513  40.7500846  50.0956993  17.1301505  41.0120424
  49.2356409  15.6299026  41.4323881  49.4373145  15.9785513  39.3220846
  48.4803145  15.1165513  38.7450846  47.6003250  14.8255317  39.3186922
  48.6583145  14.6325513  37.4340846  47.9074569  13.9789760  36.9900643
  49.7973145  15.0015513  36.6930846  49.9743145  14.5105513  35.4330846
  49.2649591  13.9265214  35.1550134  50.7533145  15.8655513  37.2620846
  51.6312666  16.1617578  36.6880095  50.5743145  16.3465513  38.5730846
  51.3176621  17.0088084  39.0168751  47.7353145  17.5035513  42.5090846
  46.9263145  16.7705513  43.0780846  48.3873145  18.5035513  43.1150846
  49.1142816  18.9804574  42.6011014  48.1753145  18.8675513  44.5140846
  48.2221134  17.9765116  45.1401495  49.2693145  19.8615513  44.9840846
  49.5925905  20.2350975  44.0124597  48.8744847  20.6866187  45.5769363
  50.4763145  19.2275513  45.7210846  51.2110183  20.0102228  45.9101254
  50.0583145  18.5805513  47.0590846  49.3239166  17.7974123  46.8707977
  50.9338570  18.1480607  47.5433138  49.6216359  19.3387420  47.7091300
  51.3233145  18.2795513  44.8440846  51.7215010  18.8306851  43.9921466
  52.1474480  17.8777859  45.4335673  50.6996277  17.4601660  44.4867029
  46.7613145  19.4215513  44.7590846  46.1463145  19.0505513  45.7550846
  46.2533145  20.2495513  43.8370846  46.8924431  20.5908379  43.1334246
  44.8943145  20.7925513  43.8620846  44.7059986  21.3099078  44.8028176
  44.7353145  21.8055513  42.6990846  45.4866046  22.5500540  42.9624818
  45.0063803  21.3352370  41.7538715  43.3573145  22.4925513  42.5560846
  42.6130954  21.7216427  42.3562376  42.9613145  23.2715513  43.8250846
  43.7048716  24.0429943  44.0253276  41.9866983  23.7366882  43.6771934
  42.9118328  22.5868441  44.6717416  43.3253145  23.3825513  41.2950846
  43.5084456  22.7697270  40.4124698  42.3482631  23.8582183  41.2101569
  44.0966092  24.1489961  41.3710176  43.8193145  19.6945513  43.8660846
  42.9383145  19.7075513  44.7270846  43.9663145  18.7235513  42.9540846
  44.6719043  18.8573483  42.2439151  43.1223145  17.5315513  42.8770846
  42.0780090  17.8203333  42.7582141  43.5353145  16.6705513  41.6690846
  44.6232011  16.6027478  41.6712336  43.1096191  15.6775203  41.8132127
  43.0623145  17.2385513  40.3280846  43.4472918  18.2564957  40.2674021
  43.5238978  16.6291712  39.5511040  41.2583145  17.2645513  40.0760846
  40.8543145  15.4995513  40.1860846  41.1477793  15.1194126  41.1645896
  39.7814658  15.3627247  40.0505304  41.3905962  14.9544412  39.4093233
  43.1403145  16.6875513  44.1570846  42.0933145  16.1765513  44.5600846
  44.3133145  16.5545513  44.7800846  45.1431331  16.8947361  44.3155691
  44.4723145  15.8175513  46.0220846  43.8783367  14.9039214  45.9982076
  45.9593145  15.4355513  46.2090846  46.2574960  14.8790474  45.3205519
  46.5219183  16.3677941  46.2590872  46.2523145  14.5885513  47.4700846
  46.0147666  15.2363826  48.3138775  45.5960856  13.7183517  47.4847673
  47.7053145  14.1315513  47.5730846  48.2393145  13.6015513  46.5780846
  48.2833145  14.2625513  48.6690846  43.8733145  16.5755513  47.2340846
  43.0553145  16.0035513  47.9560846  44.2963145  17.8295513  47.4480846
  44.8968049  18.2374916  46.7458772  44.0263145  18.6015513  48.6660846
  44.1356542  17.9635861  49.5430934  45.0213145  19.7755513  48.7830846
  44.9617201  20.2462471  47.8017624  44.6892916  20.4811285  49.5446761
  46.4813145  19.3615513  49.0670846  46.7686378  18.5756605  48.3685706
  47.4253145  20.5635513  48.9020846  47.1388841  21.3497271  49.6006431
  48.4497905  20.2523360  49.1062774  47.3575675  20.9420872  47.8821722
  46.6543145  18.7095513  50.4550846  46.0351934  17.8145474  50.5163759
  47.6997613  18.4382793  50.6018965  46.3503532  19.4146590  51.2287315
  42.5753145  19.1205513  48.7840846  42.0593145  19.1585513  49.9060846
  41.9453145  19.5265513  47.6690846  42.4498822  19.4770746  46.7955499
  40.5903145  20.0975513  47.6600846  40.5539098  20.9023528  48.3942974
  40.2833145  20.6825513  46.2760846  40.3071034  19.8869938  45.5313548
  39.2943787  21.1408180  46.2859759  41.0299521  21.4362188  46.0258510
  39.5213145  19.0675513  48.0520846  39.5903145  17.9095513  47.6250846
  38.5533145  19.5135513  48.8550846  38.6049735  20.4857489  49.1239015
  37.5553145  18.6665513  49.5060846  37.9102932  17.6375215  49.5625384
  37.3033145  19.1805513  50.9390846  36.9777679  20.2180441  50.8634060
  36.5016082  18.5790680  51.3675527  38.5493145  19.0975513  51.8460846
  39.3756593  19.5367846  51.2872204  38.3406162  19.7078383  52.7247750
  38.9303145  17.6715513  52.2900846  38.1430052  17.3135755  52.9534822
  38.9633158  17.0480131  51.3966583  40.2883145  17.5985513  53.0180846
  40.3752704  18.4831681  53.6489509  40.2825804  16.7059464  53.6436426
  41.4343145  17.5415513  52.0910846  41.4400586  18.3687746  51.5116294
  42.2933556  17.4951669  52.6202318  41.3541545  16.7216870  51.5067079
  36.2623145  18.4495513  48.6890846  35.3303145  17.8085513  49.1820846
  36.2323145  18.9505513  47.4510846  37.0321399  19.5121439  47.1961485
  35.1583145  18.7935513  46.4760846  34.2248145  19.2197194  46.8435867
  35.5763145  19.5495513  45.2030846  36.4605041  19.0756928  44.7767441
  34.7616673  19.5148613  44.4797268  35.8703145  20.9005513  45.5190846
  36.1303024  21.3665478  44.7210537  34.8603145  17.3255513  46.1510846
  35.7783145  16.5525513  45.8730846  33.5713145  16.9825513  46.1840846
  32.9029752  17.6810157  46.4766071  33.0863145  15.6335513  45.9070846
  33.8152499  14.8885286  46.2259788  31.7753145  15.4095513  46.6930846
  31.0455743  16.1177177  46.3005559  31.4464927  14.3928946  46.4777117
  31.9033145  15.5965513  48.2240846  32.2086381  16.6238431  48.4229559
  30.9276537  15.4143489  48.6746292  32.9213145  14.6515513  48.8640846
  32.7053145  13.4425513  48.9090846  34.0363145  15.1715513  49.3630846
  34.7239818  14.5680564  49.7908801  34.1917521  16.1682420  49.3126048
  32.9013145  15.3775513  44.3950846  32.8163145  14.2195513  43.9880846
  32.8663145  16.4525513  43.5980846  32.7830559  17.3425052  44.0683498
  32.8783145  16.4395513  42.1360846  32.9300926  15.4085231  41.7862288
  31.6033145  17.0985513  41.5490846  30.6930906  16.7084358  42.0044983
  31.7547078  18.1301204  41.8669608  31.4723145  17.0485513  40.0210846
  32.0613145  16.1605513  39.3730846  30.6533145  17.8195513  39.4830846
  34.1653145  17.1665513  41.7280846  34.2723145  18.3715513  41.9490846
  35.1553145  16.4265513  41.2240846  35.0704208  15.4220993  41.2870817
  36.4263145  16.9865513  40.7780846  36.2368018  17.9387216  40.2825487
  37.4093145  17.2255513  41.9490846  38.3429266  17.5437991  41.4852032
  36.9870964  18.0529040  42.5194523  37.6833145  16.0395513  42.8920846
  36.7379984  15.7188454  43.3298358  38.1082621  15.2230986  42.3081954
  38.6613145  16.4305513  44.0140846  39.6123056  16.6860423  43.5467098
  38.2543276  17.3101077  44.5129249  38.8823145  15.3105513  45.0480846
  37.9332623  15.1160106  45.5476389  39.2028667  14.4145760  44.5165079
  39.8983145  15.6765513  46.0500846  39.6012731  16.5065135  46.5430642
  40.0122856  14.9176137  46.7066852  40.7779132  15.8564423  45.5874353
  36.9843145  16.1545513  39.6200846  37.0913145  14.9325513  39.7460846
  37.3053145  16.8325513  38.5140846  37.2095081  17.8369506  38.5599366
  37.7773145  16.2395513  37.2690846  38.0148737  15.1848941  37.4082356
  36.6873145  16.3625513  36.1630846  36.4270249  17.4194434  36.1053901
  37.0953145  15.8575513  34.7660846  37.3553169  14.8005410  34.8228960
  36.2636002  15.9899152  34.0741089  37.9561272  16.4243665  34.4113698
  35.5343145  15.6315513  36.5550846  34.8613848  15.7062572  35.8745077
  39.0463145  16.9715513  36.8040846  39.0353145  18.1985513  36.7040846
  40.0973145  16.2015513  36.5030846  40.0025556  15.2133708  36.6891478
  41.3483145  16.6795513  35.9220846  41.4384576  17.7603451  36.0309794
  42.5243145  16.0065513  36.6730846  42.3505954  16.3683162  37.6865179
  42.4176912  14.9219888  36.6517378  43.9573145  16.3935513  36.2250846
  44.0973348  16.0371208  35.2045688  44.2033145  17.9145513  36.2760846
  44.0639221  18.2716622  37.2964475  45.2217179  18.1294728  35.9524120
  43.4984848  18.4194776  35.6155054  45.0173145  15.6095513  37.0270846
  44.8777158  14.5404993  36.8666494  46.0137384  15.8994117  36.6935857
  44.9102587  15.8341955  38.0882976  41.3813145  16.2855513  34.4350846
  40.9143145  15.1945513  34.0960846  41.9983145  17.1205513  33.5920846
  42.0932555  18.0832619  33.8823842  42.3863145  16.7675513  32.2330846
  42.5637787  15.6939213  32.1704410  41.2783145  17.1425513  31.2310846
  40.3443568  16.7421183  31.6253887  41.2254493  18.2310304  31.2083137
  41.5033145  16.6085513  29.8000846  42.2292609  17.2501174  29.3005894
  41.8995809  15.5952923  29.8662761  40.1923145  16.5945513  28.9950846
  39.4837101  16.0016614  29.5734101  39.8490092  17.6281020  28.9502079
  40.2933145  16.0235513  27.5640846  40.8071941  15.0639488  27.6205762
  39.2806497  15.8713889  27.1906467  41.0233145  16.9175513  26.6510846
  41.9618354  17.0583339  26.9967122  41.0620180  16.5011962  25.7317096
  40.5470701  17.8066522  26.5982651  43.7703145  17.3575513  31.9160846
  43.9603145  18.5695513  32.0480846  44.7073145  16.4795513  31.5280846
  44.4296972  15.5091703  31.4908189  46.0903145  16.8175513  31.1990846
  46.3514346  17.8446776  31.4538923  47.1113145  15.8415513  31.8630846
  46.7972835  14.8306324  31.6032233  48.5823145  16.0525513  31.4280846
  48.8972281  17.0631681  31.6880532  49.2199043  15.3311145  31.9390728
  48.6667898  15.9121169  30.3504756  47.0083145  15.8515513  33.4080846
  45.9590582  15.6806721  33.6488385  47.6036305  15.0102048  33.7628162
  47.4883145  17.1455513  34.0940846  46.8931158  17.9873277  33.7401766
  47.3740898  17.0489117  35.1737664  48.5376881  17.3168615  33.8541522
  46.2663145  16.7935513  29.6730846  45.9933145  15.7715513  29.0390846
  46.7333145  17.9155513  29.1240846  46.8097728  18.7188384  29.7315245
  47.0983145  18.0725513  27.7210846  46.6068377  17.3139096  27.1119765
  46.6463145  19.4645513  27.2340846  47.0782459  20.2333845  27.8747326
  47.0423677  19.5693461  26.2240054  45.1393145  19.6205513  27.2040846
  44.4153145  19.1985513  26.0720846  44.9422508  18.8203715  25.1960608
  43.0123145  19.2655513  26.0730846  42.4578022  18.9973956  25.1738013
  42.3253145  19.7245513  27.2130846  40.9613145  19.6735513  27.2440846
  40.5812174  19.3095214  26.4412097  43.0473145  20.1845513  28.3290846
  42.5188730  20.5755131  29.1985666  44.4533145  20.1395513  28.3220846
  45.0146124  20.5061061  29.1815509  48.6233145  17.8865513  27.6120846
  49.3833145  18.7465513  28.0660846  49.0483145  16.7385513  27.0660846
  48.3367179  16.0861406  26.7692851  50.4523145  16.3375513  26.9450846
  50.9779325  16.4742148  27.8901497  50.4993145  14.8365513  26.5650846
  49.8644308  14.3229876  27.2870779  50.0537078  14.7628410  25.5730657
  51.8993145  14.1795513  26.5510846  51.7923324  13.1826270  26.1235361
  52.5369862  14.7843272  25.9063211  52.5313145  14.0735513  27.9360846
  52.4553145  12.9805513  28.5310846  53.0963145  15.0795513  28.4090846
  51.1883145  17.2205513  25.9310846  50.7973145  17.2825513  24.7630846
  52.2383145  17.8815513  26.4090846  52.4192997  17.7810492  27.3976406
  53.1273145  18.7215513  25.6290846  54.1063709  18.7243492  26.1081878
  53.2138031  18.2958221  24.6293978  52.6253145  20.1605513  25.5150846
  53.3843145  21.0105513  25.0590846  51.3863145  20.4455513  25.9310846
  50.8350283  19.6917433  26.3157357  50.7743145  21.7615513  25.8210846
  50.9912621  22.1876198  24.8415447  49.2553145  21.6055513  25.9620846
  49.0217620  21.1883989  26.9416443  48.7783895  22.5803195  25.8597633
  48.8845525  20.9368926  25.1852125  51.3123145  22.7405513  26.8790846
  51.6723145  22.3165513  27.9830846  51.3493145  24.0275513  26.5150846
  51.0867556  24.2360718  25.5623615  51.8653145  25.1175513  27.3480846
  52.5432062  24.7360144  28.1116235  52.6483145  26.0985513  26.4350846
  51.9232082  26.3715378  25.6684044  52.8592143  26.9661158  27.0603470
  53.9413145  25.6245513  25.7680846  54.4863145  24.3395513  25.9880846
  53.9723692  23.6517375  26.6595546  55.6783145  23.9435513  25.3520846
  56.0804863  22.9450414  25.5233670  56.3493145  24.8345513  24.4950846
  57.5043145  24.4465513  23.8800846  57.7652121  23.5500350  24.1032227
  55.8243145  26.1225513  24.2790846  56.3420396  26.8181816  23.6186607
  54.6303145  26.5125513  24.9160846  54.2271814  27.5121157  24.7534351
  50.7403145  25.7845513  28.1790846  49.7603145  25.1205513  28.5180846
  50.9273145  27.0555513  28.5690846  51.7622104  27.5105492  28.2284601
  50.1043145  27.7615513  29.5560846  49.8994101  27.1099349  30.4055017
  50.8473145  29.0175513  30.0650846  51.8685123  28.7504676  30.3369678
  50.8667709  29.7735242  29.2800837  50.2333145  29.6725513  31.2810846
  49.9733145  28.9745513  32.4460846  50.1533418  27.9936172  32.6056411
  49.4433145  29.8245513  33.3210846  49.1668527  29.4102342  34.2906253
  49.3443145  31.0605513  32.8400846  49.8223145  30.9635513  31.5300846
  49.8249319  31.8417680  30.8844611  48.6723145  28.0845513  29.0820846
  47.7163145  27.6775513  29.7440846  48.5293145  28.8205513  27.9690846
  49.3607615  29.0604683  27.4482823  47.2463145  29.3835513  27.5300846
  46.6098983  29.5695013  28.3952414  47.4233145  30.7155513  26.7480846
  47.7940049  30.4937617  25.7473363  46.0803145  31.4585513  26.6440846
  45.7091954  31.6811081  27.6445045  46.2208863  32.3889724  26.0939423
  45.3579192  30.8327752  26.1200129  48.4483145  31.6595513  27.4110846
  49.4195697  31.1670135  27.4576876  48.5331548  32.5742653  26.8243989
  48.1172539  31.9051115  28.4201435  46.4843145  28.3115513  26.7070846
  46.4973145  28.3445513  25.4800846  45.8763145  27.3335513  27.3980846
  45.9310930  27.4105033  28.4036576  45.2143145  26.1465513  26.8220846
  45.9127149  25.5945539  26.1930895  44.7323145  25.2185513  27.9550846
  44.1685115  25.9021579  28.5898345  44.0626493  24.4547048  27.5598794
  45.8453145  24.5465513  28.7850846  46.5964308  25.2933477  29.0424176
  45.2623145  23.9395513  30.0750846  44.5114016  23.1922819  29.8185361
  46.0607511  23.4693652  30.6491270  44.8016327  24.7268423  30.6717801
  46.6273145  23.5015513  27.9640846  47.0899336  23.9862941  27.1043711
  47.4008988  23.0535717  28.5877695  45.9446930  22.7250271  27.6189222
  44.0363145  26.4635513  25.8830846  43.7753145  25.6995513  24.9570846
  43.3473145  27.5855513  26.1120846  43.5107891  28.0869726  26.9734510
  42.2883145  28.0615513  25.2230846  41.7506168  27.2187887  24.7886520
  41.2883145  28.9225513  26.0310846  40.3935668  29.1230899  25.4417543
  41.0161661  28.3591014  26.9235864  41.8033145  30.2635513  26.5060846
  42.2343145  30.5145513  27.8000846  42.5973145  31.8005513  27.8610846
  42.9593765  32.1560232  28.8257865  42.4463145  32.4305513  26.7000846
  42.6468485  33.3864136  26.4427653  41.9243145  31.4645513  25.8420846
  41.6802922  31.7250004  24.8121717  42.8423145  28.8155513  23.9970846
  42.0543145  29.2295513  23.1470846  44.1653145  29.0075513  23.9340846
  44.6906335  28.6886277  24.7356001  44.8683145  29.7505513  22.9000846
  44.2539143  29.8333012  22.0035557  45.1743145  31.1765513  23.4240846
  44.4665825  31.3615351  24.2321661  46.1857917  31.1408631  23.8287330
  45.0763145  32.3125513  22.3850846  45.9521267  32.9450895  22.5298233
  45.1262766  31.8429600  21.4026947  43.7963145  33.1755513  22.4790846
  43.6226576  33.3451958  23.5417054  44.0332334  34.1226944  21.9944314
  42.5263145  32.5745513  21.8400846  42.5592653  31.4953466  21.9895235
  41.6645329  32.9873068  22.3645505  42.4113145  32.8675513  20.4000846
  43.2095507  32.4847927  19.9138597  41.5652634  32.4511085  20.0383208
  42.3803354  33.8675078  20.2614258  46.0933145  28.9365513  22.4250846
  47.1223145  29.5165513  22.0790846  45.9603145  27.6025513  22.4460846
  45.0762912  27.2826440  22.8152209  46.9853145  26.6035513  22.1350846
  47.9838239  27.0391742  22.1712892  46.8933145  25.4865513  23.2050846
  46.0719001  25.7519956  23.8706047  46.6503700  24.5631723  22.6793002
  48.1813145  25.2835513  24.0330846  48.5156036  26.2407375  24.4332672
  47.8883616  24.6293838  24.8542684  49.3153145  24.6375513  23.2500846
  50.4923145  24.8465513  23.6080846  49.0173145  23.8725513  22.3080846
  46.8443145  26.1515513  20.6710846  46.2113145  26.8475513  19.8660846
  47.4393145  25.0065513  20.3100846  48.1127395  24.5992846  20.9431185
  47.2023145  24.3395513  19.0200846  47.4763225  24.9993089  18.1968358
  48.0653145  23.0605513  18.9360846  47.8363716  22.5729105  19.8836557
  47.7572064  22.4161940  18.1126934  49.5863145  23.3205513  18.8450846
  49.8830577  23.9521560  19.6824136  50.3793145  21.9995513  18.8920846
  50.0834292  21.3675666  18.0547399  51.4461672  22.2130699  18.8262382
  50.1698914  21.4825797  19.8285582  49.9793145  24.1785513  17.6230846
  49.4812244  25.1462600  17.6826299  51.0592251  24.3262619  17.6143781
  49.6753319  23.6697112  16.7083303  45.6933145  24.0105513  18.8640846
  45.0253145  23.7925513  19.8870846  45.1603145  24.0115513  17.6160846
  45.8553145  24.3385513  16.3660846  46.5161073  23.5104362  16.1098062
  46.4476130  25.2398493  16.5240191  44.7473145  24.5435513  15.3380846
  45.0875683  24.2683623  14.3397873  44.4090371  25.5797206  15.3333038
  43.6473145  23.6165513  15.8240846  43.7804609  22.5867222  15.4926889
  42.6747094  23.9811581  15.4936291  43.7413145  23.6885513  17.3570846
  43.1572690  24.5368937  17.7138818  43.2333145  22.3965513  18.0290846
  42.1473145  22.4125513  18.6080846  44.0533145  21.3355513  18.0000846
  44.8672722  21.4442703  17.4120775  43.8333145  20.0455513  18.6450846
  42.9347564  19.5803085  18.2398171  45.0343145  19.0995513  18.3990846
  45.9164944  19.6403699  18.7416822  44.8687804  18.2328981  19.0390931
  45.2523145  18.6285513  16.9380846  45.9574890  17.7991394  16.9919891
  44.2828230  18.2593466  16.6036097  45.7693145  19.6735513  15.9470846
  46.1563145  20.7765513  16.3790846  45.7833145  19.3615513  14.7400846
  43.5353145  20.1595513  20.1640846  42.5833145  19.5345513  20.6360846
  44.3253145  20.9625513  20.8950846  45.1458924  21.3346888  20.4387240
  44.1313145  21.2505513  22.3240846  43.8437845  20.3723082  22.9021113
  45.4043145  21.8655513  22.9580846  45.7513926  22.6329100  22.2661333
  45.2203145  22.4825513  24.3590846  44.8736681  21.7156338  25.0517425
  46.1720402  22.8832191  24.7080602  44.4849709  23.2856023  24.3092791
  46.5363145  20.8305513  23.0050846  46.7697786  20.5004612  21.9928410
  47.4221946  21.2803471  23.4534145  46.2221768  19.9746315  23.6024285
  42.8923145  22.1595513  22.5260846  42.0033145  21.8025513  23.2980846
  42.8183145  23.2715513  21.7820846  43.5677460  23.4249525  21.1226001
  41.7763145  24.3015513  21.9050846  41.7147997  24.6782034  22.9260882
  42.0673145  25.4935513  20.9530846  42.0173333  25.1032444  19.9365893
  41.1033145  26.6815513  21.0930846  41.1530860  27.0727130  22.1092612
  41.3856113  27.4641396  20.3888381  40.0863202  26.3518775  20.8806267
  43.3863145  25.9725513  21.1730846  43.5619114  26.7089961  20.5828177
  40.3423145  23.7755513  21.6370846  39.4353145  24.0675513  22.4180846
  40.1533145  22.9685513  20.5790846  40.9418140  22.7866803  19.9746917
  38.8473145  22.3875513  20.2180846  38.0916107  23.1726883  20.1941922
  38.9083145  21.7165513  18.8230846  39.7995111  21.0889699  18.8261606
  38.0243026  21.0907559  18.7005973  38.9933145  22.6825513  17.6350846
  38.7243145  23.8755513  17.7490846  39.3423145  22.1715513  16.4600846
  39.4103203  22.7728926  15.6514662  39.5381360  21.1839201  16.3804641
  38.3713145  21.3725513  21.2710846  37.1743145  21.3235513  21.5590846
  39.3133145  20.6115513  21.8500846  40.2272022  20.5987257  21.4202659
  39.0583145  19.6995513  22.9630846  38.1768392  19.0923209  22.7572402
  40.2733145  18.7585513  23.1570846  40.5335003  18.3599440  22.1765160
  41.0967494  19.3665904  23.5317090  40.0303145  17.6815513  24.0580846
  40.8203416  17.1410782  24.1312005  38.6583145  20.4975513  24.2160846
  37.5833145  20.2405513  24.7460846  39.4463145  21.5145513  24.5980846
  40.3361795  21.6003649  24.1281105  39.1573145  22.4245513  25.7110846
  39.0833454  21.9284076  26.6787980  40.2293145  23.5605513  25.8120846
  40.4674195  23.8292065  24.7828958  39.8383145  24.8325513  26.5990846
  39.6005015  24.5647398  27.6285616  40.6707775  25.5361336  26.5902716
  38.9676033  25.2948526  26.1340673  41.5513145  23.0165513  26.3750846
  41.9312487  22.2333280  25.7191019  42.2806514  23.8243036  26.4359407
  41.3812585  22.6055332  27.3701956  37.7263145  23.0295513  25.6640846
  37.0093145  22.9445513  26.6610846  37.3133145  23.5545513  24.4980846
  38.0194557  23.6830726  23.7874889  35.9643145  24.0825513  24.2440846
  35.7117243  24.8296813  24.9964769  35.8983145  24.7445513  22.8490846
  36.4455158  24.1933819  22.0843086  34.8374888  24.7560790  22.5988528
  36.3803145  26.1905513  22.7740846  37.6243145  26.5845513  23.3170846
  38.2349418  25.8560425  23.8504786  38.0693145  27.8905513  23.1740846
  39.0228742  28.1891584  23.6095825  37.3043145  28.8155513  22.4790846
  37.6605363  29.8406265  22.3769730  36.0913145  28.4425513  21.9150846
  35.5021163  29.1771001  21.3661003  35.6283145  27.1405513  22.0480846
  34.6823110  26.8492272  21.5916774  34.8663145  23.0345513  24.4560846
  33.9583145  23.2645513  25.2530846  35.0023145  21.8755513  23.7990846
  35.7405714  21.8108054  23.1128747  34.1033145  20.7305513  23.9620846
  33.0832779  21.0064055  23.6946354  34.5653145  19.5845513  23.0320846
  34.6246261  19.9318782  22.0006073  35.5532493  19.2665834  23.3652232
  33.6923145  18.3475513  23.0230846  33.8663145  17.2695513  23.8830846
  34.5693255  17.1834315  24.6031253  32.9343145  16.3645513  23.5860846
  32.9354893  15.4589825  24.1927500  32.1513145  16.7385513  22.5780846
  32.6323145  17.9995513  22.2150846  32.1649834  18.5460287  21.3958988
  34.0153145  20.2485513  25.4220846  32.9123145  20.0055513  25.9110846
  35.1583145  20.1575513  26.1130846  36.0291694  20.2297704  25.6066307
  35.1983145  19.6925513  27.4910846  34.4911524  18.8707960  27.6039526
  36.5943145  19.2005513  27.9090846  37.2729429  20.0465892  27.8005368
  36.5287804  18.9205776  28.9604742  37.1303145  17.9995513  27.0870846
  37.3495060  18.4050736  26.0993561  38.0565562  17.6697005  27.5575885
  36.1783145  16.8125513  26.9500846  36.1223145  15.9905513  27.8870846
  35.5213145  16.7075513  25.8920846  34.5263145  20.6485513  28.4970846
  33.8143145  20.1735513  29.3840846  34.6743145  21.9655513  28.3000846
  35.4055318  22.2668304  27.6718717  33.9173145  22.9895513  29.0280846
  33.8813908  22.7951132  30.1000000  34.5083145  24.4135513  28.7770846
  34.6638753  24.5015372  27.7018359  33.6253145  25.5865513  29.2680846
  33.4696867  25.4994996  30.3433997  34.1213447  26.5320141  29.0486427
  32.6623273  25.5551969  28.7584066  35.9193145  24.5045513  29.4100846
  35.7766787  24.5417590  30.4900714  36.4419507  23.5856038  29.1445917
  36.7523145  25.7145513  28.9620846  36.2304997  26.6339382  29.2276725
  37.7227150  25.6919227  29.4579777  36.8957697  25.6777840  27.8821917
  32.4133145  22.9245513  28.6910846  31.5893145  22.9425513  29.6060846
  32.0943145  22.7775513  27.3950846  32.8590092  22.8759616  26.7426608
  30.7413145  22.6095513  26.8590846  30.1315629  23.4787909  27.1055082
  30.7953145  22.4635513  25.3170846  31.4470720  23.2712798  24.9840890
  31.2393538  21.5049780  25.0486327  29.4513145  22.5955513  24.6040846
  28.5863145  21.7325513  24.7210846  29.2823145  23.6405513  23.8020846
  28.4068323  23.7617276  23.3132624  30.0300502  24.3092874  23.6846791
  29.9893145  21.4415513  27.5340846  28.9163145  21.6805513  28.0870846
  30.5783145  20.2325513  27.5400846  31.4195600  20.1364956  26.9894681
  30.0363145  19.0335513  28.2020846  29.0380744  18.8275855  27.8158282
  30.9283145  17.7985513  27.9480846  31.9341442  18.0790368  28.2607085
  30.5519656  17.0108065  28.6007098  30.9663145  17.2875513  26.4970846
  31.3595757  18.1033948  25.8905816  31.6666971  16.4525215  26.4800138
  29.3733145  16.7455513  25.8090846  28.9493145  18.2065513  24.8150846
  29.7226282  18.3733913  24.0652518  27.9922696  18.0440842  24.3193324
  28.8783630  19.0797540  25.4636091  29.8213145  19.2525513  29.7160846
  28.7043145  19.0495513  30.1900846  30.8683145  19.6775513  30.4430846
  31.7335767  19.8402953  29.9481755  30.8733145  19.7845513  31.9110846
  30.5602558  18.8441837  32.3647390  32.3013145  20.1065513  32.3830846
  32.9353283  19.3659014  31.8956798  32.6387526  21.1071651  32.1128855
  32.5273145  19.9615513  33.8540846  32.8353145  18.7995513  34.4740846
  32.9996018  17.9227947  33.8476603  32.8733145  19.0015513  35.8370846
  33.0742282  18.2616587  36.4945739  32.5863145  20.3075513  36.1660846
  32.4773145  20.9865513  37.3880846  32.6431933  20.4024800  38.2933159
  32.1663145  22.3565513  37.3830846  32.0845700  22.9127432  38.3169306
  31.9553145  23.0315513  36.1660846  31.7202817  24.0953189  36.1306226
  32.0453145  22.3325513  34.9450846  31.8451204  22.9171826  34.0471819
  32.3653145  20.9545513  34.9120846  29.8233145  20.7725513  32.4550846
  29.0933145  20.4225513  33.3880846  29.7343145  21.9555513  31.8290846
  30.4350604  22.1615351  31.1314994  28.7483145  22.9875513  32.1470846
  28.6296599  23.1391266  33.2199524  29.1293145  24.3485513  31.4910846
  29.3436857  24.1400053  30.4429182  28.0513145  25.4445513  31.5860846
  27.8367295  25.6539840  32.6340313  28.4112267  26.3519222  31.1010675
  27.1420153  25.1044722  31.0904811  30.4453145  24.8935513  32.0830846
  31.2488977  24.1797287  31.9019400  30.6909798  25.8442234  31.6098291
  30.3273277  25.0423655  33.1564132  27.3183145  22.5525513  31.7230846
  26.3753145  22.7715513  32.4860846  27.1633145  21.9015513  30.5560846
  27.9733078  21.7773798  29.9656681  25.8613145  21.4285513  30.0620846
  25.1379033  22.2426179  30.1075938  25.9633145  20.9415513  28.6040846
  26.7597044  20.2004693  28.5358208  25.0161065  20.4835204  28.3192958
  26.2463145  22.0185513  27.7330846  26.3055673  21.6939359  26.8315782
  25.2413145  20.3145513  30.9220846  24.0253145  20.2935513  31.1050846
  26.0783145  19.4125513  31.4460846  27.0503805  19.4614654  31.1762804
  25.6693145  18.3615513  32.3750846  24.8786738  17.7498001  31.9406343
  26.8873145  17.4585513  32.6680846  27.7219813  18.1235183  32.8900066
  26.6388334  16.8790067  33.5571770  27.2823145  16.5025513  31.5260846
  26.5613451  15.6860573  31.4855685  27.2557676  17.0568922  30.5879463
  28.6843145  15.9095513  31.7050846  29.3743145  16.1565513  32.6940846
  29.1273145  15.1075513  30.7450846  30.0456202  14.6938868  30.8205680
  28.5441311  14.9145135  29.9433771  25.1393145  18.9085513  33.7140846
  24.2283145  18.3225513  34.2980846  25.7443145  20.0085513  34.1760846
  26.5255376  20.3405038  33.6287298  25.4783145  20.6485513  35.4640846
  24.9444893  19.9707274  36.1301811  26.8313145  21.0185513  36.1160846
  27.4386389  21.5557255  35.3875929  26.6441563  21.6609109  36.9765763
  27.5813145  19.7495513  36.5750846  27.0468164  19.3698623  37.4458595
  27.5039913  19.0302117  35.7598094  29.0613145  19.9595513  36.9340846
  29.5618380  20.4787454  36.1167642  29.1320333  20.5587314  37.8418739
  29.7413145  18.6745513  37.1630846  30.0172327  18.5237135  38.1228848
  30.0323145  17.7325513  36.2600846  29.6983145  17.8835513  34.9740846
  29.2185619  18.7205107  34.6750254  29.9273217  17.1599516  34.3077072
  30.6493145  16.6285513  36.6770846  30.8835767  16.5229511  37.6538496
  30.8801773  15.9019058  36.0146742  24.4703145  21.8115513  35.3400846
  24.3253145  22.5885513  36.2830846  23.7403145  21.8765513  34.2200846
  24.0382226  21.2741762  33.4660989  22.6023145  22.7625513  33.9900846
  22.2973558  23.2091647  34.9364650  22.9793145  23.9035513  33.0000846
  22.0577001  24.3931107  32.6853486  23.9203145  24.9405513  33.6280846
  24.8424016  24.4517853  33.9426680  24.1512167  25.7134467  32.8949980
  23.4366185  25.3939948  34.4932596  23.6443145  23.4065513  31.8540846
  23.8606146  24.1356805  31.2682646  21.4113145  21.9325513  33.4440846
  21.5773145  20.7535513  33.1200846  20.2113145  22.5315513  33.4200846
  20.1836694  23.4886809  33.7413913  18.9543145  21.9005513  33.0070846
  19.1405917  20.9895537  32.4383286  18.1393145  21.5395513  34.2600846
  17.9370205  22.4430277  34.8353302  17.1966772  21.0809680  33.9613595
  18.7057145  20.8384018  34.8730118  18.1643145  22.8545513  32.0900846
  18.3773145  24.0675513  32.1470846  17.2583145  22.2905513  31.2790846
  17.1865281  21.2841239  31.3243626  16.3813145  23.0085513  30.3500846
  16.5775928  24.0785918  30.4178246  16.5727437  22.6682777  29.3324062
  15.3403899  22.8135717  30.6080747  51.1663145  34.9105513  30.3140846
  51.3163145  34.7085513  31.6000846  51.9683145  34.6985513  29.6210846
  49.9013145  35.4035513  30.0000846  49.5063145  35.6425513  29.0200846
  49.2683145  35.5255513  31.2230846  48.2823145  35.8735513  31.5040846
  50.1753145  35.1335513  32.1850846  49.9183145  35.1175513  33.6040846
  48.7603145  34.9805513  34.0230846  51.0013145  35.2555513  34.4260846
  50.9183145  34.8415513  35.8380846  52.1983145  34.0545513  36.2010846
  52.1543145  33.8325513  37.2690846  52.1823145  33.1165513  35.6400846
  50.0393145  34.2305513  36.0470846  50.8643145  35.7255513  36.4730846
  52.2163145  36.0245513  34.0900846  52.2543145  36.9285513  34.7000846
  52.2413145  36.3755513  33.0600846  53.4383145  35.1455513  34.4190846
  54.3313145  35.7035513  34.1370846  53.4033145  34.2405513  33.8060846
  53.4403145  34.7735513  35.8450846  54.6683145  34.0275513  36.2390846
  55.9953145  34.7415513  35.8920846  57.0843145  33.9795513  35.4550846
  57.0143145  32.9025513  35.4230846  58.2883145  34.5965513  35.0300846
  58.3833145  36.0205513  35.0510846  57.2853145  36.7725513  35.5270846
  56.1213145  36.1345513  35.9490846  55.2853145  36.7285513  36.2930846
  57.3553145  37.8495513  35.5480846  59.5743145  36.6415513  34.5960846
  60.6453145  35.8695513  34.1540846  60.5603145  34.4805513  34.1500846
  59.3983145  33.8395513  34.5760846  59.3353145  32.7605513  34.5560846
  61.4013145  33.8955513  33.8030846  61.5503145  36.3545513  33.8140846
  59.6503145  37.7205513  34.6030846  54.6593145  33.1255513  35.6230846
  54.6243145  33.5535513  37.7030846  54.6973145  34.4665513  38.7610846
  54.8393145  35.5155513  38.5510846  54.4253145  32.1995513  37.9800846
  54.3583145  31.4925513  37.1670846  54.2513145  31.7455513  39.2850846
  54.0613145  30.6975513  39.4740846  54.2773145  32.6575513  40.3670846
  54.5253145  34.0395513  40.1030846  54.5643145  34.9485513  41.1900846
  54.7543145  35.9955513  41.0040846  54.3293145  34.5045513  42.4890846
  54.3363145  35.2135513  43.3030846  54.0563145  33.1635513  42.7410846
  53.8483145  32.8415513  43.7510846  54.0393145  32.2395513  41.7000846
  53.8133145  31.2015513  41.8980846  37.3317910  58.0913470  39.9658320
  24.2804640  55.1764550  27.3476760  52.5121310  14.2864270  45.7987160
  80.2785720  64.2360270  63.0445280  79.5027820  63.7560710  63.3343850
  80.9298650  63.5565920  62.8701440  74.2951550  64.5480080  63.9221040
  73.4636430  64.2928790  64.3217550  74.9032530  64.6190850  64.6578960
  72.7043500  59.5081970  57.7063430  71.8160200  59.8497940  57.6043310
  72.9884690  59.3082290  56.8144260  70.6676510  62.1087620  63.5903130
  71.2392620  61.3409820  63.5906770  70.6678050  62.4076380  62.6809740
  79.7194710  66.9117460  63.0515440  79.6502990  65.9707400  62.8904570
  80.4814570  67.0018870  63.6238010  71.9101380  57.5171980  65.3772060
  71.7304220  56.6197730  65.6574820  71.5081460  58.0643850  66.0519010
  80.7499880  59.7187840  63.2784370  81.1264700  58.8459720  63.1658040
  80.6519390  60.0546540  62.3874810  74.8804890  58.0913470  58.7401810
  74.9871640  58.9917200  59.0470570  73.9697250  58.0431440  58.4496460
  72.5288050  60.0132480  63.9854400  73.2098160  60.2770850  64.6041800
  72.2136100  59.1733350  64.3192410  76.7212620  61.0599840  63.0726990
  77.2290840  61.5580810  63.7132010  77.2525860  60.2835040  62.8966350
  75.0048720  55.6998400  67.3390410  75.0067160  56.2170790  66.5336310
  74.1753030  55.2228580  67.3160340  81.3919810  65.8117710  58.8380310
  80.7737080  66.2767160  58.2743030  81.9043060  66.5045190  59.2549820
  76.2551570  65.3393580  65.5163910  75.9220950  65.9662500  66.1584980
  76.4318250  65.8655460  64.7365580  74.6864050  57.4108360  65.3460860
  75.0280860  58.2550410  65.0514730  73.7479860  57.5592100  65.4626200
  75.4670670  67.3074380  67.3313090  76.0844670  67.9825460  67.0497540
  74.6063790  67.7162360  67.2400590  70.7603010  66.4974240  56.2119940
  70.3830990  66.9861340  55.4804840  71.0176080  67.1699520  56.8426470
  78.3691940  54.8990630  61.6705450  78.6766920  54.3437520  60.9540950
  77.4392640  55.0335090  61.4878440  80.7572700  62.9639460  58.4065570
  79.8301980  62.8976840  58.6354040  80.9097520  63.9019590  58.2920810
  80.7441780  59.2356460  55.4032730  79.8045450  59.3970420  55.4885190
  81.0625040  59.9542140  54.8568720  76.3629340  63.4904200  61.1885300
  75.9586340  62.7781450  60.6931200  76.4492460  63.1457440  62.0773340
  76.8311040  67.1771760  63.3524510  76.5339330  66.5717230  62.6732290
  77.7810860  67.2149070  63.2413870  75.0757960  60.2647410  64.9684340
  75.6272550  60.3742750  64.1937590  75.5901470  60.6385010  65.6839570
  73.0633970  62.3849180  58.6891950  72.9431570  63.1111270  58.0773220
  72.7534860  61.6152090  58.2119860  70.7019340  65.5564320  64.4960590
  70.7799760  65.6913090  63.5516310  71.3161020  64.8480210  64.6888710
  71.9466970  67.2564510  60.9066770  71.5395050  67.3979100  60.0520370
  72.8379980  66.9724670  60.7037980  70.7578860  66.5978490  67.0355050
  70.9209900  66.1283850  66.2174420  71.2231310  66.0902050  67.7003890
  75.5297630  55.7284250  62.0715620  75.0865780  56.5093790  61.7400140
  76.0882620  56.0514140  62.7786560  78.6456450  55.3494950  56.9521450
  78.0210630  55.3454820  57.6774760  78.5586570  54.4825910  56.5557420
  77.5673530  56.2731580  63.9305220  77.8645860  57.1794410  63.8497240
  78.1159090  55.7850360  63.3164790  75.3211850  60.8517820  59.7996870
  75.0952770  60.6354990  60.7043490  74.5404380  61.2846280  59.4542840
  81.1574480  59.4944730  60.4290800  81.5504050  59.8116930  59.6159490
  81.5191330  58.6156610  60.5435320  70.1938650  56.0845530  62.6521000
  69.9051700  56.6548390  63.3645980  70.9384410  55.6049980  63.0152230
  70.3808880  60.0265650  53.8623720  70.2983550  60.9696410  54.0038710
  70.0291940  59.8840560  52.9836070  81.7429620  62.0850480  64.5241580
  81.0110740  62.5937290  64.8731680  81.3453960  61.2680460  64.2230360
  78.1807010  58.7604680  62.9294070  78.1843070  58.3194630  62.0798610
  79.0758130  59.0822010  63.0365890  74.0309390  58.6431170  61.8888280
  73.6909440  59.1206400  62.6455330  73.2686710  58.1896290  61.5289380
  78.2427160  59.7616760  55.9200830  78.3639980  59.7203240  56.8686650
  77.8575670  60.6240910  55.7647560  77.2548660  62.0717900  55.3184130
  76.6865560  61.6236150  54.6920040  77.9637660  62.4310680  54.7849280
  78.4814980  62.8206460  64.6759480  78.8485110  62.3465030  65.4220820
  78.2920040  63.6948030  65.0167820  71.3455470  57.5650150  60.8052950
  71.0602390  57.2005820  61.6431570  71.2834330  56.8330610  60.1916090
  76.2714350  61.8615100  66.9943690  75.9671420  62.7407080  67.2194050
  77.2260810  61.9214890  67.0301130  74.7996140  66.0676090  57.5910540
  74.0258400  65.5273710  57.4309260  75.5290770  65.5482700  57.2528300
  81.0194060  56.4579410  57.5266320  80.2058670  55.9592580  57.4511630
  80.8256010  57.2977660  57.1102670  74.8433540  65.7356470  61.2289350
  75.3612210  64.9324730  61.1746240  74.3917560  65.6735610  62.0706180
  79.7303040  67.0022750  56.5016650  80.0718740  67.7464980  56.0059970
  78.9015750  67.3153870  56.8641480  78.6993730  67.0836280  59.2732570
  79.3864860  67.6305490  59.6540160  77.9126150  67.6277010  59.3082180
  70.8386130  62.7009100  54.7649650  71.7080980  62.9833900  55.0485570
  70.3476450  63.5144970  54.6498460  78.0020940  64.0882310  58.8857930
  78.4583720  64.8987560  59.1118120  77.6509150  63.7705450  59.7176420
  73.9032720  54.4319960  59.3580450  73.7747350  54.4237860  60.3065370
  73.0794740  54.7703050  59.0071460  72.8232640  64.5182570  56.8931710
  72.2160590  65.2581470  56.9027010  73.2981990  64.6081930  56.0669910
  77.7311490  59.9176280  58.7934040  77.0227640  60.3862620  59.2347650
  78.0155970  59.2598290  59.4279230  79.3567420  61.3372980  66.7926570
  79.8552670  61.8118800  67.4578420  79.4990370  60.4136500  66.9996600
  75.9346510  58.2261360  56.1684750  76.7837040  58.6631510  56.1024940
  75.5677780  58.5381620  56.9956810  74.8337930  64.4793720  54.6420280
  75.6001200  64.3675080  55.2045710  74.9112620  63.7831690  53.9897050
  73.5284690  61.9118790  55.3253170  73.6088280  60.9646300  55.4370570
  74.4204440  62.2425670  55.4313830  77.9579110  66.4547900  54.1155630
  77.8529750  65.8400250  54.8417010  77.7903330  65.9313790  53.3318640
  81.1981840  65.5167930  54.7197620  80.6491940  65.9637230  55.3640360
  81.8201100  65.0117180  55.2435290  76.8656960  64.4758850  56.6162920
  77.2873380  64.3098720  57.4594310  76.9907800  63.6659080  56.1218060
  79.3784600  63.4996460  53.8640020  79.8990260  62.7845480  53.4981170
  80.0253000  64.1382330  54.1640530  78.2818120  55.9791010  66.5358580
  77.8335420  56.0015270  65.6904130  77.6483320  55.5810030  67.1328880
  78.6877670  64.8745340  67.1571020  79.1065780  65.7178070  66.9847260
  77.7686300  65.0117380  66.9277800  75.7615860  60.5492080  53.5621080
  75.5604920  59.6859440  53.9234420  75.5907910  60.4625440  52.6242680
  74.5598660  57.6492700  53.5498960  74.8624560  57.6560130  52.6418110
  75.2993250  57.2990560  54.0466620  77.7783590  56.5927320  54.5355160
  77.4305590  55.9151310  53.9557610  77.9796360  56.1316830  55.3498550
  73.5828790  66.9535120  54.3828760  74.0203660  67.4964790  55.0386340
  74.0676520  66.1282070  54.3925100  75.3936510  68.0733160  59.4950990
  75.0932050  67.9498130  60.3954900  75.2874000  67.2141750  59.0866720
  71.1189230  63.1214970  60.9319530  70.4638070  62.8526610  60.2879230
  71.9567180  63.0119450  60.4821510  72.1565160  63.5067540  65.4722870
  72.5238200  63.4194940  66.3518890  71.5875980  62.7434090  65.3729730
  70.3327310  60.3313900  56.8744860  69.4291390  60.5944100  56.6996520
  70.8167930  60.6025070  56.0944820  72.8754520  59.3879440  54.7839240
  73.5846220  58.9662660  54.2986520  72.1594460  59.4554670  54.1522590
  72.5228680  55.4418770  53.8241890  73.2456810  55.9827710  54.1423110
  72.7953200  55.1682190  52.9483430  72.2120870  54.6924960  63.7264510
  72.8597060  54.1422340  63.2859670  72.6322710  54.9468110  64.5480320
  71.9652870  54.8480630  66.4689830  71.6167690  55.3044450  67.2348010
  71.6340570  53.9537760  66.5512260  73.0417500  68.3320860  66.7048840
  72.3151560  67.7126150  66.6374790  73.1026650  68.7261470  65.8346920
  80.6035110  55.1764550  64.8963740  79.8206900  55.6510050  65.1760500
  80.3098040  54.2719380  64.7876920  71.9475520  55.4812030  57.4177460
  72.7054880  55.5940910  56.8441490  71.4852690  56.3181230  57.3720890
  78.4889330  57.5951300  60.4079770  77.6763840  57.2208190  60.0675650
  78.9930970  56.8396380  60.7100960  74.3200670  56.0076080  55.9579430
  74.8493430  55.2205880  55.8287380  74.9528990  56.6867270  56.1914960
  76.5138510  55.7451220  59.0124820  75.8841250  55.0438530  59.1794950
  75.9743650  56.5055350  58.7957980  80.2785720  64.2360270  44.2701790
  79.5027820  63.7560710  44.5600360  80.9298650  63.5565920  44.0957950
  74.2951550  64.5480080  45.1477550  73.4636430  64.2928790  45.5474060
  74.9032530  64.6190850  45.8835470  72.7043500  59.5081970  38.9319940
  71.8160200  59.8497940  38.8299820  72.9884690  59.3082290  38.0400770
  70.6676510  62.1087620  44.8159640  71.2392620  61.3409820  44.8163280
  70.6678050  62.4076380  43.9066250  79.7194710  66.9117460  44.2771950
  79.6502990  65.9707400  44.1161080  80.4814570  67.0018870  44.8494520
  71.9101380  57.5171980  46.6028570  71.7304220  56.6197730  46.8831330
  71.5081460  58.0643850  47.2775520  80.7499880  59.7187840  44.5040880
  81.1264700  58.8459720  44.3914550  80.6519390  60.0546540  43.6131320
  74.8804890  58.0913470  39.9658320  74.9871640  58.9917200  40.2727080
  73.9697250  58.0431440  39.6752970  72.5288050  60.0132480  45.2110910
  73.2098160  60.2770850  45.8298310  72.2136100  59.1733350  45.5448920
  76.7212620  61.0599840  44.2983500  77.2290840  61.5580810  44.9388520
  77.2525860  60.2835040  44.1222860  75.0048720  55.6998400  48.5646920
  75.0067160  56.2170790  47.7592820  74.1753030  55.2228580  48.5416850
  81.3919810  65.8117710  40.0636820  80.7737080  66.2767160  39.4999540
  81.9043060  66.5045190  40.4806330  76.2551570  65.3393580  46.7420420
  75.9220950  65.9662500  47.3841490  76.4318250  65.8655460  45.9622090
  74.6864050  57.4108360  46.5717370  75.0280860  58.2550410  46.2771240
  73.7479860  57.5592100  46.6882710  75.4670670  67.3074380  48.5569600
  76.0844670  67.9825460  48.2754050  74.6063790  67.7162360  48.4657100
  70.7603010  66.4974240  37.4376450  70.3830990  66.9861340  36.7061350
  71.0176080  67.1699520  38.0682980  78.3691940  54.8990630  42.8961960
  78.6766920  54.3437520  42.1797460  77.4392640  55.0335090  42.7134950
  80.7572700  62.9639460  39.6322080  79.8301980  62.8976840  39.8610550
  80.9097520  63.9019590  39.5177320  80.7441780  59.2356460  36.6289240
  79.8045450  59.3970420  36.7141700  81.0625040  59.9542140  36.0825230
  76.3629340  63.4904200  42.4141810  75.9586340  62.7781450  41.9187710
  76.4492460  63.1457440  43.3029850  76.8311040  67.1771760  44.5781020
  76.5339330  66.5717230  43.8988800  77.7810860  67.2149070  44.4670380
  75.0757960  60.2647410  46.1940850  75.6272550  60.3742750  45.4194100
  75.5901470  60.6385010  46.9096080  75.9229470  66.9153450  51.2288820
  75.0258000  67.1393420  51.4762220  75.9482340  67.0388390  50.2800220
  74.7500690  63.7866770  49.8046190  74.6108460  64.6589570  50.1733590
  73.8682050  63.4439580  49.6594130  73.0633970  62.3849180  39.9148460
  72.9431570  63.1111270  39.3029730  72.7534860  61.6152090  39.4376370
  70.7019340  65.5564320  45.7217100  70.7799760  65.6913090  44.7772820
  71.3161020  64.8480210  45.9145220  71.9466970  67.2564510  42.1323280
  71.5395050  67.3979100  41.2776880  72.8379980  66.9724670  41.9294490
  70.7578860  66.5978490  48.2611560  70.9209900  66.1283850  47.4430930
  71.2231310  66.0902050  48.9260400  75.5297630  55.7284250  43.2972130
  75.0865780  56.5093790  42.9656650  76.0882620  56.0514140  44.0043070
  79.8167440  58.5952770  48.9007450  79.3546810  58.8035790  49.7127390
  79.4145550  57.7812120  48.5978120  78.6456450  55.3494950  38.1777960
  78.0210630  55.3454820  38.9031270  78.5586570  54.4825910  37.7813930
  77.5673530  56.2731580  45.1561730  77.8645860  57.1794410  45.0753750
  78.1159090  55.7850360  44.5421300  75.3211850  60.8517820  41.0253380
  75.0952770  60.6354990  41.9300000  74.5404380  61.2846280  40.6799350
  77.7611060  61.7503400  51.6913650  77.6654660  60.8098130  51.5414050
  78.6043040  61.9718470  51.2961720  81.1574480  59.4944730  41.6547310
  81.5504050  59.8116930  40.8416000  81.5191330  58.6156610  41.7691830
  72.8921600  58.1617070  49.8447430  72.4984990  59.0092280  50.0520210
  72.2040000  57.5243440  50.0356070  79.4666650  58.2452040  52.9144170
  78.7764970  58.0524240  53.5490260  80.2098950  58.5286680  53.4468470
  70.1938650  56.0845530  43.8777510  69.9051700  56.6548390  44.5902490
  70.9384410  55.6049980  44.2408740  70.3808880  60.0265650  35.0880230
  70.2983550  60.9696410  35.2295220  70.0291940  59.8840560  34.2092580
  81.7429620  62.0850480  45.7498090  81.0110740  62.5937290  46.0988190
  81.3453960  61.2680460  45.4486870  78.1807010  58.7604680  44.1550580
  78.1843070  58.3194630  43.3055120  79.0758130  59.0822010  44.2622400
  74.0309390  58.6431170  43.1144790  73.6909440  59.1206400  43.8711840
  73.2686710  58.1896290  42.7545890  78.2427160  59.7616760  37.1457340
  78.3639980  59.7203240  38.0943160  77.8575670  60.6240910  36.9904070
  77.2548660  62.0717900  36.5440640  76.6865560  61.6236150  35.9176550
  77.9637660  62.4310680  36.0105790  72.3317840  65.9729920  50.4207370
  71.9472630  65.3323590  51.0190330  72.6430030  66.6766040  50.9902100
  78.4814980  62.8206460  45.9015990  78.8485110  62.3465030  46.6477330
  78.2920040  63.6948030  46.2424330  71.3455470  57.5650150  42.0309460
  71.0602390  57.2005820  42.8688080  71.2834330  56.8330610  41.4172600
  76.2714350  61.8615100  48.2200200  75.9671420  62.7407080  48.4450560
  77.2260810  61.9214890  48.2557640  74.7996140  66.0676090  38.8167050
  74.0258400  65.5273710  38.6565770  75.5290770  65.5482700  38.4784810
  81.0194060  56.4579410  38.7522830  80.2058670  55.9592580  38.6768140
  80.8256010  57.2977660  38.3359180  80.9402920  65.1350510  50.4962440
  80.8740230  64.2146180  50.2420030  80.3108060  65.2325950  51.2107080
  74.8433540  65.7356470  42.4545860  75.3612210  64.9324730  42.4002750
  74.3917560  65.6735610  43.2962690  79.7303040  67.0022750  37.7273160
  80.0718740  67.7464980  37.2316480  78.9015750  67.3153870  38.0897990
  72.3278080  62.7017840  49.3671560  71.9693020  63.3671690  49.9544900
  72.0332640  61.8701390  49.7384180  75.5291200  63.1602080  52.2511110
  75.2291340  63.3059260  51.3538930  76.3002440  62.6007370  52.1584500
  80.8719650  67.9571080  50.2466240  80.8864190  67.0252040  50.0285150
  80.1644750  68.0430840  50.8856010  78.6993730  67.0836280  40.4989080
  79.3864860  67.6305490  40.8796670  77.9126150  67.6277010  40.5338690
  70.8386130  62.7009100  35.9906160  71.7080980  62.9833900  36.2742080
  70.3476450  63.5144970  35.8754970  78.0020940  64.0882310  40.1114440
  78.4583720  64.8987560  40.3374630  77.6509150  63.7705450  40.9432930
  73.9032720  54.4319960  40.5836960  73.7747350  54.4237860  41.5321880
  73.0794740  54.7703050  40.2327970  70.9026650  56.1911080  50.0443660
  70.1885170  56.3908000  50.6496270  71.3221690  55.4150650  50.4158460
  72.8232640  64.5182570  38.1188220  72.2160590  65.2581470  38.1283520
  73.2981990  64.6081930  37.2926420  77.7311490  59.9176280  40.0190550
  77.0227640  60.3862620  40.4604160  78.0155970  59.2598290  40.6535740
  79.3567420  61.3372980  48.0183080  79.8552670  61.8118800  48.6834930
  79.4990370  60.4136500  48.2253110  75.9346510  58.2261360  37.3941260
  76.7837040  58.6631510  37.3281450  75.5677780  58.5381620  38.2213320
  74.8337930  64.4793720  35.8676790  75.6001200  64.3675080  36.4302220
  74.9112620  63.7831690  35.2153560  73.5284690  61.9118790  36.5509680
  73.6088280  60.9646300  36.6627080  74.4204440  62.2425670  36.6570340
  71.0555490  63.7333710  51.7865850  71.5594510  63.1540990  52.3582080
  70.3162910  64.0173940  52.3242220  77.9579110  66.4547900  35.3412140
  77.8529750  65.8400250  36.0673520  77.7903330  65.9313790  34.5575150
  78.1093430  65.1404700  51.3201370  77.3439100  65.7089700  51.2356040
  78.2909390  64.8480910  50.4269600  81.1981840  65.5167930  35.9454130
  80.6491940  65.9637230  36.5896870  81.8201100  65.0117180  36.4691800
  73.0878570  61.8763300  52.6815920  73.1283910  61.5777170  53.5901150
  73.9424070  62.2770910  52.5223440  76.8656960  64.4758850  37.8419430
  77.2873380  64.3098720  38.6850820  76.9907800  63.6659080  37.3474570
  75.0284380  60.4555400  50.6490410  74.4980840  59.9646350  50.0213750
  75.6972450  60.8839600  50.1148340  79.3784600  63.4996460  35.0896530
  79.8990260  62.7845480  34.7237680  80.0253000  64.1382330  35.3897040
  75.5156680  57.4217770  50.7287700  75.4213550  56.8038520  50.0038570
  74.9354070  58.1484060  50.5017610  78.2818120  55.9791010  47.7615090
  77.8335420  56.0015270  46.9160640  77.6483320  55.5810030  48.3585390
  78.6877670  64.8745340  48.3827530  79.1065780  65.7178070  48.2103770
  77.7686300  65.0117380  48.1534310  81.0241570  62.6061520  49.7665370
  81.1437780  62.0102660  50.5060210  81.8835570  62.6431210  49.3466670
  75.7615860  60.5492080  34.7877590  75.5604920  59.6859440  35.1490930
  75.5907910  60.4625440  33.8499190  77.7910340  59.1482870  51.0241190
  78.3810030  58.8398720  51.7119010  76.9730580  58.6762620  51.1801090
  74.5598660  57.6492700  34.7755470  74.8624560  57.6560130  33.8674620
  75.2993250  57.2990560  35.2723130  77.7783590  56.5927320  35.7611670
  77.4305590  55.9151310  35.1814120  77.9796360  56.1316830  36.5755060
  73.5828790  66.9535120  35.6085270  74.0203660  67.4964790  36.2642850
  74.0676520  66.1282070  35.6181610  75.3936510  68.0733160  40.7207500
  75.0932050  67.9498130  41.6211410  75.2874000  67.2141750  40.3123230
  71.1189230  63.1214970  42.1576040  70.4638070  62.8526610  41.5135740
  71.9567180  63.0119450  41.7078020  72.1565160  63.5067540  46.6979380
  72.5238200  63.4194940  47.5775400  71.5875980  62.7434090  46.5986240
  71.7081160  60.4176630  50.6037800  70.8137210  60.3843390  50.9431510
  72.2478710  60.6163420  51.3689050  70.3327310  60.3313900  38.1001370
  69.4291390  60.5944100  37.9253030  70.8167930  60.6025070  37.3201330
  72.8754520  59.3879440  36.0095750  73.5846220  58.9662660  35.5243030
  72.1594460  59.4554670  35.3779100  72.5228680  55.4418770  35.0498400
  73.2456810  55.9827710  35.3679620  72.7953200  55.1682190  34.1739940
  72.2120870  54.6924960  44.9521020  72.8597060  54.1422340  44.5116180
  72.6322710  54.9468110  45.7736830  71.9652870  54.8480630  47.6946340
  71.6167690  55.3044450  48.4604520  71.6340570  53.9537760  47.7768770
  79.4777690  56.0392510  51.2165760  79.4166580  56.6314340  51.9661170
  80.4178070  55.9318470  51.0716020  72.6373510  54.3756830  50.9697110
  73.1856500  54.1944880  50.2063220  72.7028820  53.5850940  51.5053420
  73.0417500  68.3320860  47.9305350  72.3151560  67.7126150  47.8631300
  73.1026650  68.7261470  47.0603430  80.6035110  55.1764550  46.1220250
  79.8206900  55.6510050  46.4017010  80.3098040  54.2719380  46.0133430
  71.9475520  55.4812030  38.6433970  72.7054880  55.5940910  38.0698000
  71.4852690  56.3181230  38.5977400  78.4889330  57.5951300  41.6336280
  77.6763840  57.2208190  41.2932160  78.9930970  56.8396380  41.9357470
  74.3200670  56.0076080  37.1835940  74.8493430  55.2205880  37.0543890
  74.9528990  56.6867270  37.4171470  76.5138510  55.7451220  40.2381330
  75.8841250  55.0438530  40.4051460  75.9743650  56.5055350  40.0214490
  76.6394070  55.0235200  52.6733820  76.3578340  55.5268800  51.9094640
  77.0213770  54.2256950  52.3075950  80.2785720  64.2360270  25.4958300
  79.5027820  63.7560710  25.7856870  80.9298650  63.5565920  25.3214460
  74.2951550  64.5480080  26.3734060  73.4636430  64.2928790  26.7730570
  74.9032530  64.6190850  27.1091980  72.7043500  59.5081970  20.1576450
  71.8160200  59.8497940  20.0556330  72.9884690  59.3082290  19.2657280
  70.6676510  62.1087620  26.0416150  71.2392620  61.3409820  26.0419790
  70.6678050  62.4076380  25.1322760  79.7194710  66.9117460  25.5028460
  79.6502990  65.9707400  25.3417590  80.4814570  67.0018870  26.0751030
  71.9101380  57.5171980  27.8285080  71.7304220  56.6197730  28.1087840
  71.5081460  58.0643850  28.5032030  80.7499880  59.7187840  25.7297390
  81.1264700  58.8459720  25.6171060  80.6519390  60.0546540  24.8387830
  74.8804890  58.0913470  21.1914830  74.9871640  58.9917200  21.4983590
  73.9697250  58.0431440  20.9009480  72.5288050  60.0132480  26.4367420
  73.2098160  60.2770850  27.0554820  72.2136100  59.1733350  26.7705430
  76.7212620  61.0599840  25.5240010  77.2290840  61.5580810  26.1645030
  77.2525860  60.2835040  25.3479370  75.0048720  55.6998400  29.7903430
  75.0067160  56.2170790  28.9849330  74.1753030  55.2228580  29.7673360
  81.3919810  65.8117710  21.2893330  80.7737080  66.2767160  20.7256050
  81.9043060  66.5045190  21.7062840  76.2551570  65.3393580  27.9676930
  75.9220950  65.9662500  28.6098000  76.4318250  65.8655460  27.1878600
  74.6864050  57.4108360  27.7973880  75.0280860  58.2550410  27.5027750
  73.7479860  57.5592100  27.9139220  75.4670670  67.3074380  29.7826110
  76.0844670  67.9825460  29.5010560  74.6063790  67.7162360  29.6913610
  70.7603010  66.4974240  18.6632960  70.3830990  66.9861340  17.9317860
  71.0176080  67.1699520  19.2939490  78.3691940  54.8990630  24.1218470
  78.6766920  54.3437520  23.4053970  77.4392640  55.0335090  23.9391460
  80.7572700  62.9639460  20.8578590  79.8301980  62.8976840  21.0867060
  80.9097520  63.9019590  20.7433830  80.7441780  59.2356460  17.8545750
  79.8045450  59.3970420  17.9398210  81.0625040  59.9542140  17.3081740
  76.3629340  63.4904200  23.6398320  75.9586340  62.7781450  23.1444220
  76.4492460  63.1457440  24.5286360  76.8311040  67.1771760  25.8037530
  76.5339330  66.5717230  25.1245310  77.7810860  67.2149070  25.6926890
  75.0757960  60.2647410  27.4197360  75.6272550  60.3742750  26.6450610
  75.5901470  60.6385010  28.1352590  75.9229470  66.9153450  32.4545330
  75.0258000  67.1393420  32.7018730  75.9482340  67.0388390  31.5056730
  74.7500690  63.7866770  31.0302700  74.6108460  64.6589570  31.3990100
  73.8682050  63.4439580  30.8850640  73.0633970  62.3849180  21.1404970
  72.9431570  63.1111270  20.5286240  72.7534860  61.6152090  20.6632880
  70.7019340  65.5564320  26.9473610  70.7799760  65.6913090  26.0029330
  71.3161020  64.8480210  27.1401730  71.9466970  67.2564510  23.3579790
  71.5395050  67.3979100  22.5033390  72.8379980  66.9724670  23.1551000
  70.7578860  66.5978490  29.4868070  70.9209900  66.1283850  28.6687440
  71.2231310  66.0902050  30.1516910  75.5297630  55.7284250  24.5228640
  75.0865780  56.5093790  24.1913160  76.0882620  56.0514140  25.2299580
  79.8167440  58.5952770  30.1263960  79.3546810  58.8035790  30.9383900
  79.4145550  57.7812120  29.8234630  78.6456450  55.3494950  19.4034470
  78.0210630  55.3454820  20.1287780  78.5586570  54.4825910  19.0070440
  77.5673530  56.2731580  26.3818240  77.8645860  57.1794410  26.3010260
  78.1159090  55.7850360  25.7677810  75.3211850  60.8517820  22.2509890
  75.0952770  60.6354990  23.1556510  74.5404380  61.2846280  21.9055860
  77.7611060  61.7503400  32.9170160  77.6654660  60.8098130  32.7670560
  78.6043040  61.9718470  32.5218230  81.1574480  59.4944730  22.8803820
  81.5504050  59.8116930  22.0672510  81.5191330  58.6156610  22.9948340
  72.8921600  58.1617070  31.0703940  72.4984990  59.0092280  31.2776720
  72.2040000  57.5243440  31.2612580  79.4666650  58.2452040  34.1400680
  78.7764970  58.0524240  34.7746770  80.2098950  58.5286680  34.6724980
  70.1938650  56.0845530  25.1034020  69.9051700  56.6548390  25.8159000
  70.9384410  55.6049980  25.4665250  70.3808880  60.0265650  16.3136740
  70.2983550  60.9696410  16.4551730  70.0291940  59.8840560  15.4349090
  81.7429620  62.0850480  26.9754600  81.0110740  62.5937290  27.3244700
  81.3453960  61.2680460  26.6743380  78.1807010  58.7604680  25.3807090
  78.1843070  58.3194630  24.5311630  79.0758130  59.0822010  25.4878910
  74.0309390  58.6431170  24.3401300  73.6909440  59.1206400  25.0968350
  73.2686710  58.1896290  23.9802400  78.2427160  59.7616760  18.3713850
  78.3639980  59.7203240  19.3199670  77.8575670  60.6240910  18.2160580
  77.2548660  62.0717900  17.7697150  76.6865560  61.6236150  17.1433060
  77.9637660  62.4310680  17.2362300  72.3317840  65.9729920  31.6463880
  71.9472630  65.3323590  32.2446840  72.6430030  66.6766040  32.2158610
  78.4814980  62.8206460  27.1272500  78.8485110  62.3465030  27.8733840
  78.2920040  63.6948030  27.4680840  71.3455470  57.5650150  23.2565970
  71.0602390  57.2005820  24.0944590  71.2834330  56.8330610  22.6429110
  76.2714350  61.8615100  29.4456710  75.9671420  62.7407080  29.6707070
  77.2260810  61.9214890  29.4814150  74.7996140  66.0676090  20.0423560
  74.0258400  65.5273710  19.8822280  75.5290770  65.5482700  19.7041320
  81.0194060  56.4579410  19.9779340  80.2058670  55.9592580  19.9024650
  80.8256010  57.2977660  19.5615690  80.9402920  65.1350510  31.7218950
  80.8740230  64.2146180  31.4676540  80.3108060  65.2325950  32.4363590
  74.8433540  65.7356470  23.6802370  75.3612210  64.9324730  23.6259260
  74.3917560  65.6735610  24.5219200  79.7303040  67.0022750  18.9529670
  80.0718740  67.7464980  18.4572990  78.9015750  67.3153870  19.3154500
  72.3278080  62.7017840  30.5928070  71.9693020  63.3671690  31.1801410
  72.0332640  61.8701390  30.9640690  75.5291200  63.1602080  33.4767620
  75.2291340  63.3059260  32.5795440  76.3002440  62.6007370  33.3841010
  80.8719650  67.9571080  31.4722750  80.8864190  67.0252040  31.2541660
  80.1644750  68.0430840  32.1112520  78.6993730  67.0836280  21.7245590
  79.3864860  67.6305490  22.1053180  77.9126150  67.6277010  21.7595200
  70.8386130  62.7009100  17.2162670  71.7080980  62.9833900  17.4998590
  70.3476450  63.5144970  17.1011480  78.0020940  64.0882310  21.3370950
  78.4583720  64.8987560  21.5631140  77.6509150  63.7705450  22.1689440
  73.9032720  54.4319960  21.8093470  73.7747350  54.4237860  22.7578390
  73.0794740  54.7703050  21.4584480  70.9026650  56.1911080  31.2700170
  70.1885170  56.3908000  31.8752780  71.3221690  55.4150650  31.6414970
  72.8232640  64.5182570  19.3444730  72.2160590  65.2581470  19.3540030
  73.2981990  64.6081930  18.5182930  77.7311490  59.9176280  21.2447060
  77.0227640  60.3862620  21.6860670  78.0155970  59.2598290  21.8792250
  79.3567420  61.3372980  29.2439590  79.8552670  61.8118800  29.9091440
  79.4990370  60.4136500  29.4509620  75.9346510  58.2261360  18.6197770
  76.7837040  58.6631510  18.5537960  75.5677780  58.5381620  19.4469830
  74.8337930  64.4793720  17.0933300  75.6001200  64.3675080  17.6558730
  74.9112620  63.7831690  16.4410070  73.5284690  61.9118790  17.7766190
  73.6088280  60.9646300  17.8883590  74.4204440  62.2425670  17.8826850
  71.0555490  63.7333710  33.0122360  71.5594510  63.1540990  33.5838590
  70.3162910  64.0173940  33.5498730  77.9579110  66.4547900  16.5668650
  77.8529750  65.8400250  17.2930030  77.7903330  65.9313790  15.7831660
  78.1093430  65.1404700  32.5457880  77.3439100  65.7089700  32.4612550
  78.2909390  64.8480910  31.6526110  81.1981840  65.5167930  17.1710640
  80.6491940  65.9637230  17.8153380  81.8201100  65.0117180  17.6948310
  73.0878570  61.8763300  33.9072430  73.1283910  61.5777170  34.8157660
  73.9424070  62.2770910  33.7479950  76.8656960  64.4758850  19.0675940
  77.2873380  64.3098720  19.9107330  76.9907800  63.6659080  18.5731080
  75.0284380  60.4555400  31.8746920  74.4980840  59.9646350  31.2470260
  75.6972450  60.8839600  31.3404850  79.3784600  63.4996460  16.3153040
  79.8990260  62.7845480  15.9494190  80.0253000  64.1382330  16.6153550
  75.5156680  57.4217770  31.9544210  75.4213550  56.8038520  31.2295080
  74.9354070  58.1484060  31.7274120  78.2818120  55.9791010  28.9871600
  77.8335420  56.0015270  28.1417150  77.6483320  55.5810030  29.5841900
  78.6877670  64.8745340  29.6084040  79.1065780  65.7178070  29.4360280
  77.7686300  65.0117380  29.3790820  81.0241570  62.6061520  30.9921880
  81.1437780  62.0102660  31.7316720  81.8835570  62.6431210  30.5723180
  75.7615860  60.5492080  16.0134100  75.5604920  59.6859440  16.3747440
  75.5907910  60.4625440  15.0755700  77.7910340  59.1482870  32.2497700
  78.3810030  58.8398720  32.9375520  76.9730580  58.6762620  32.4057600
  74.5598660  57.6492700  16.0011980  74.8624560  57.6560130  15.0931130
  75.2993250  57.2990560  16.4979640  77.7783590  56.5927320  16.9868180
  77.4305590  55.9151310  16.4070630  77.9796360  56.1316830  17.8011570
  73.5828790  66.9535120  16.8341780  74.0203660  67.4964790  17.4899360
  74.0676520  66.1282070  16.8438120  75.3936510  68.0733160  21.9464010
  75.0932050  67.9498130  22.8467920  75.2874000  67.2141750  21.5379740
  71.1189230  63.1214970  23.3832550  70.4638070  62.8526610  22.7392250
  71.9567180  63.0119450  22.9334530  72.1565160  63.5067540  27.9235890
  72.5238200  63.4194940  28.8031910  71.5875980  62.7434090  27.8242750
  71.7081160  60.4176630  31.8294310  70.8137210  60.3843390  32.1688020
  72.2478710  60.6163420  32.5945560  70.3327310  60.3313900  19.3257880
  69.4291390  60.5944100  19.1509540  70.8167930  60.6025070  18.5457840
  72.8754520  59.3879440  17.2352260  73.5846220  58.9662660  16.7499540
  72.1594460  59.4554670  16.6035610  72.5228680  55.4418770  16.2754910
  73.2456810  55.9827710  16.5936130  72.7953200  55.1682190  15.3996450
  72.2120870  54.6924960  26.1777530  72.8597060  54.1422340  25.7372690
  72.6322710  54.9468110  26.9993340  71.9652870  54.8480630  28.9202850
  71.6167690  55.3044450  29.6861030  71.6340570  53.9537760  29.0025280
  79.4777690  56.0392510  32.4422270  79.4166580  56.6314340  33.1917680
  80.4178070  55.9318470  32.2972530  72.6373510  54.3756830  32.1953620
  73.1856500  54.1944880  31.4319730  72.7028820  53.5850940  32.7309930
  73.0417500  68.3320860  29.1561860  72.3151560  67.7126150  29.0887810
  73.1026650  68.7261470  28.2859940  80.6035110  55.1764550  27.3476760
  79.8206900  55.6510050  27.6273520  80.3098040  54.2719380  27.2389940
  71.9475520  55.4812030  19.8690480  72.7054880  55.5940910  19.2954510
  71.4852690  56.3181230  19.8233910  78.4889330  57.5951300  22.8592790
  77.6763840  57.2208190  22.5188670  78.9930970  56.8396380  23.1613980
  74.3200670  56.0076080  18.4092450  74.8493430  55.2205880  18.2800400
  74.9528990  56.6867270  18.6427980  76.5138510  55.7451220  21.4637840
  75.8841250  55.0438530  21.6307970  75.9743650  56.5055350  21.2471000
  76.6394070  55.0235200  33.8990330  76.3578340  55.5268800  33.1351150
  77.0213770  54.2256950  33.5332460  80.2785720  64.2360270   6.7214810
  79.5027820  63.7560710   7.0113380  80.9298650  63.5565920   6.5470970
  74.2951550  64.5480080   7.5990570  73.4636430  64.2928790   7.9987080
  74.9032530  64.6190850   8.3348490  70.6676510  62.1087620   7.2672660
  71.2392620  61.3409820   7.2676300  70.6678050  62.4076380   6.3579270
  79.7194710  66.9117460   6.7284970  79.6502990  65.9707400   6.5674100
  80.4814570  67.0018870   7.3007540  71.9101380  57.5171980   9.0541590
  71.7304220  56.6197730   9.3344350  71.5081460  58.0643850   9.7288540
  80.7499880  59.7187840   6.9553900  81.1264700  58.8459720   6.8427570
  80.6519390  60.0546540   6.0644340  74.8804890  58.0913470   2.4171340
  74.9871640  58.9917200   2.7240100  73.9697250  58.0431440   2.1265990
  72.5288050  60.0132480   7.6623930  73.2098160  60.2770850   8.2811330
  72.2136100  59.1733350   7.9961940  76.7212620  61.0599840   6.7496520
  77.2290840  61.5580810   7.3901540  77.2525860  60.2835040   6.5735880
  75.0048720  55.6998400  11.0159940  75.0067160  56.2170790  10.2105840
  74.1753030  55.2228580  10.9929870  81.3919810  65.8117710   2.5149840
  80.7737080  66.2767160   1.9512560  81.9043060  66.5045190   2.9319350
  76.2551570  65.3393580   9.1933440  75.9220950  65.9662500   9.8354510
  76.4318250  65.8655460   8.4135110  74.6864050  57.4108360   9.0230390
  75.0280860  58.2550410   8.7284260  73.7479860  57.5592100   9.1395730
  75.4670670  67.3074380  11.0082620  76.0844670  67.9825460  10.7267070
  74.6063790  67.7162360  10.9170120  78.3691940  54.8990630   5.3474980
  78.6766920  54.3437520   4.6310480  77.4392640  55.0335090   5.1647970
  80.7572700  62.9639460   2.0835100  79.8301980  62.8976840   2.3123570
  80.9097520  63.9019590   1.9690340  76.3629340  63.4904200   4.8654830
  75.9586340  62.7781450   4.3700730  76.4492460  63.1457440   5.7542870
  76.8311040  67.1771760   7.0294040  76.5339330  66.5717230   6.3501820
  77.7810860  67.2149070   6.9183400  75.0757960  60.2647410   8.6453870
  75.6272550  60.3742750   7.8707120  75.5901470  60.6385010   9.3609100
  75.9229470  66.9153450  13.6801840  75.0258000  67.1393420  13.9275240
  75.9482340  67.0388390  12.7313240  74.7500690  63.7866770  12.2559210
  74.6108460  64.6589570  12.6246610  73.8682050  63.4439580  12.1107150
  73.0633970  62.3849180   2.3661480  72.9431570  63.1111270   1.7542750
  72.7534860  61.6152090   1.8889390  70.7019340  65.5564320   8.1730120
  70.7799760  65.6913090   7.2285840  71.3161020  64.8480210   8.3658240
  71.9466970  67.2564510   4.5836300  71.5395050  67.3979100   3.7289900
  72.8379980  66.9724670   4.3807510  70.7578860  66.5978490  10.7124580
  70.9209900  66.1283850   9.8943950  71.2231310  66.0902050  11.3773420
  75.5297630  55.7284250   5.7485150  75.0865780  56.5093790   5.4169670
  76.0882620  56.0514140   6.4556090  79.8167440  58.5952770  11.3520470
  79.3546810  58.8035790  12.1640410  79.4145550  57.7812120  11.0491140
  77.5673530  56.2731580   7.6074750  77.8645860  57.1794410   7.5266770
  78.1159090  55.7850360   6.9934320  75.3211850  60.8517820   3.4766400
  75.0952770  60.6354990   4.3813020  74.5404380  61.2846280   3.1312370
  77.7611060  61.7503400  14.1426670  77.6654660  60.8098130  13.9927070
  78.6043040  61.9718470  13.7474740  81.1574480  59.4944730   4.1060330
  81.5504050  59.8116930   3.2929020  81.5191330  58.6156610   4.2204850
  72.8921600  58.1617070  12.2960450  72.4984990  59.0092280  12.5033230
  72.2040000  57.5243440  12.4869090  79.4666650  58.2452040  15.3657190
  78.7764970  58.0524240  16.0003280  80.2098950  58.5286680  15.8981490
  70.1938650  56.0845530   6.3290530  69.9051700  56.6548390   7.0415510
  70.9384410  55.6049980   6.6921760  81.7429620  62.0850480   8.2011110
  81.0110740  62.5937290   8.5501210  81.3453960  61.2680460   7.8999890
  78.1807010  58.7604680   6.6063600  78.1843070  58.3194630   5.7568140
  79.0758130  59.0822010   6.7135420  74.0309390  58.6431170   5.5657810
  73.6909440  59.1206400   6.3224860  73.2686710  58.1896290   5.2058910
  72.3317840  65.9729920  12.8720390  71.9472630  65.3323590  13.4703350
  72.6430030  66.6766040  13.4415120  78.4814980  62.8206460   8.3529010
  78.8485110  62.3465030   9.0990350  78.2920040  63.6948030   8.6937350
  71.3455470  57.5650150   4.4822480  71.0602390  57.2005820   5.3201100
  71.2834330  56.8330610   3.8685620  76.2714350  61.8615100  10.6713220
  75.9671420  62.7407080  10.8963580  77.2260810  61.9214890  10.7070660
  80.9402920  65.1350510  12.9475460  80.8740230  64.2146180  12.6933050
  80.3108060  65.2325950  13.6620100  74.8433540  65.7356470   4.9058880
  75.3612210  64.9324730   4.8515770  74.3917560  65.6735610   5.7475710
  72.3278080  62.7017840  11.8184580  71.9693020  63.3671690  12.4057920
  72.0332640  61.8701390  12.1897200  75.5291200  63.1602080  14.7024130
  75.2291340  63.3059260  13.8051950  76.3002440  62.6007370  14.6097520
  80.8719650  67.9571080  12.6979260  80.8864190  67.0252040  12.4798170
  80.1644750  68.0430840  13.3369030  78.6993730  67.0836280   2.9502100
  79.3864860  67.6305490   3.3309690  77.9126150  67.6277010   2.9851710
  78.0020940  64.0882310   2.5627460  78.4583720  64.8987560   2.7887650
  77.6509150  63.7705450   3.3945950  73.9032720  54.4319960   3.0349980
  73.7747350  54.4237860   3.9834900  73.0794740  54.7703050   2.6840990
  70.9026650  56.1911080  12.4956680  70.1885170  56.3908000  13.1009290
  71.3221690  55.4150650  12.8671480  77.7311490  59.9176280   2.4703570
  77.0227640  60.3862620   2.9117180  78.0155970  59.2598290   3.1048760
  79.3567420  61.3372980  10.4696100  79.8552670  61.8118800  11.1347950
  79.4990370  60.4136500  10.6766130  71.0555490  63.7333710  14.2378870
  71.5594510  63.1540990  14.8095100  70.3162910  64.0173940  14.7755240
  78.1093430  65.1404700  13.7714390  77.3439100  65.7089700  13.6869060
  78.2909390  64.8480910  12.8782620  73.0878570  61.8763300  15.1328940
  73.1283910  61.5777170  16.0414170  73.9424070  62.2770910  14.9736460
  75.0284380  60.4555400  13.1003430  74.4980840  59.9646350  12.4726770
  75.6972450  60.8839600  12.5661360  75.5156680  57.4217770  13.1800720
  75.4213550  56.8038520  12.4551590  74.9354070  58.1484060  12.9530630
  78.2818120  55.9791010  10.2128110  77.8335420  56.0015270   9.3673660
  77.6483320  55.5810030  10.8098410  78.6877670  64.8745340  10.8340550
  79.1065780  65.7178070  10.6616790  77.7686300  65.0117380  10.6047330
  81.0241570  62.6061520  12.2178390  81.1437780  62.0102660  12.9573230
  81.8835570  62.6431210  11.7979690  77.7910340  59.1482870  13.4754210
  78.3810030  58.8398720  14.1632030  76.9730580  58.6762620  13.6314110
  75.3936510  68.0733160   3.1720520  75.0932050  67.9498130   4.0724430
  75.2874000  67.2141750   2.7636250  71.1189230  63.1214970   4.6089060
  70.4638070  62.8526610   3.9648760  71.9567180  63.0119450   4.1591040
  72.1565160  63.5067540   9.1492400  72.5238200  63.4194940  10.0288420
  71.5875980  62.7434090   9.0499260  71.7081160  60.4176630  13.0550820
  70.8137210  60.3843390  13.3944530  72.2478710  60.6163420  13.8202070
  72.2120870  54.6924960   7.4034040  72.8597060  54.1422340   6.9629200
  72.6322710  54.9468110   8.2249850  71.9652870  54.8480630  10.1459360
  71.6167690  55.3044450  10.9117540  71.6340570  53.9537760  10.2281790
  79.4777690  56.0392510  13.6678780  79.4166580  56.6314340  14.4174190
  80.4178070  55.9318470  13.5229040  72.6373510  54.3756830  13.4210130
  73.1856500  54.1944880  12.6576240  72.7028820  53.5850940  13.9566440
  73.0417500  68.3320860  10.3818370  72.3151560  67.7126150  10.3144320
  73.1026650  68.7261470   9.5116450  80.6035110  55.1764550   8.5733270
  79.8206900  55.6510050   8.8530030  80.3098040  54.2719380   8.4646450
  78.4889330  57.5951300   4.0849300  77.6763840  57.2208190   3.7445180
  78.9930970  56.8396380   4.3870490  76.5138510  55.7451220   2.6894350
  75.8841250  55.0438530   2.8564480  75.9743650  56.5055350   2.4727510
  76.6394070  55.0235200  15.1246840  76.3578340  55.5268800  14.3607660
  77.0213770  54.2256950  14.7588970  80.2785720  45.4616780  63.0445280
  79.5027820  44.9817220  63.3343850  80.9298650  44.7822430  62.8701440
  74.2951550  45.7736590  63.9221040  73.4636430  45.5185300  64.3217550
  74.9032530  45.8447360  64.6578960  74.2752810  49.8076680  64.1179060
  74.5780850  48.9174420  63.9389280  75.0196400  50.3646900  63.8901310
  72.7043500  40.7338480  57.7063430  71.8160200  41.0754450  57.6043310
  72.9884690  40.5338800  56.8144260  70.6676510  43.3344130  63.5903130
  71.2392620  42.5666330  63.5906770  70.6678050  43.6332890  62.6809740
  80.5256460  52.1534980  61.4448400  79.9067900  52.6092480  60.8742840
  81.3808240  52.3086440  61.0438100  79.7194710  48.1373970  63.0515440
  79.6502990  47.1963910  62.8904570  80.4814570  48.2275380  63.6238010
  71.9101380  38.7428490  65.3772060  71.7304220  37.8454240  65.6574820
  71.5081460  39.2900360  66.0519010  80.7499880  40.9444350  63.2784370
  81.1264700  40.0716230  63.1658040  80.6519390  41.2803050  62.3874810
  74.8804890  39.3169980  58.7401810  74.9871640  40.2173710  59.0470570
  73.9697250  39.2687950  58.4496460  72.5288050  41.2388990  63.9854400
  73.2098160  41.5027360  64.6041800  72.2136100  40.3989860  64.3192410
  76.7212620  42.2856350  63.0726990  77.2290840  42.7837320  63.7132010
  77.2525860  41.5091550  62.8966350  75.0048720  36.9254910  67.3390410
  75.0067160  37.4427300  66.5336310  74.1753030  36.4485090  67.3160340
  81.3919810  47.0374220  58.8380310  80.7737080  47.5023670  58.2743030
  81.9043060  47.7301700  59.2549820  76.2551570  46.5650090  65.5163910
  75.9220950  47.1919010  66.1584980  76.4318250  47.0911970  64.7365580
  74.6864050  38.6364870  65.3460860  75.0280860  39.4806920  65.0514730
  73.7479860  38.7848610  65.4626200  75.4670670  48.5330890  67.3313090
  76.0844670  49.2081970  67.0497540  74.6063790  48.9418870  67.2400590
  70.7603010  47.7230750  56.2119940  70.3830990  48.2117850  55.4804840
  71.0176080  48.3956030  56.8426470  78.3691940  36.1247140  61.6705450
  78.6766920  35.5694030  60.9540950  77.4392640  36.2591600  61.4878440
  80.7572700  44.1895970  58.4065570  79.8301980  44.1233350  58.6354040
  80.9097520  45.1276100  58.2920810  80.7441780  40.4612970  55.4032730
  79.8045450  40.6226930  55.4885190  81.0625040  41.1798650  54.8568720
  76.3629340  44.7160710  61.1885300  75.9586340  44.0037960  60.6931200
  76.4492460  44.3713950  62.0773340  76.8311040  48.4028270  63.3524510
  76.5339330  47.7973740  62.6732290  77.7810860  48.4405580  63.2413870
  75.0757960  41.4903920  64.9684340  75.6272550  41.5999260  64.1937590
  75.5901470  41.8641520  65.6839570  81.0730070  49.9299150  59.8854810
  81.5125980  50.6723480  59.4710200  81.0116960  50.1725720  60.8093770
  73.0633970  43.6105690  58.6891950  72.9431570  44.3367780  58.0773220
  72.7534860  42.8408600  58.2119860  70.7019340  46.7820830  64.4960590
  70.7799760  46.9169600  63.5516310  71.3161020  46.0736720  64.6888710
  71.9466970  48.4821020  60.9066770  71.5395050  48.6235610  60.0520370
  72.8379980  48.1981180  60.7037980  76.2188630  52.6966800  59.0189440
  76.0431110  51.7802340  58.8057240  75.3644370  53.0554090  59.2587240
  70.7578860  47.8235000  67.0355050  70.9209900  47.3540360  66.2174420
  71.2231310  47.3158560  67.7003890  75.5297630  36.9540760  62.0715620
  75.0865780  37.7350300  61.7400140  76.0882620  37.2770650  62.7786560
  78.6456450  36.5751460  56.9521450  78.0210630  36.5711330  57.6774760
  78.5586570  35.7082420  56.5557420  77.5673530  37.4988090  63.9305220
  77.8645860  38.4050920  63.8497240  78.1159090  37.0106870  63.3164790
  75.3211850  42.0774330  59.7996870  75.0952770  41.8611500  60.7043490
  74.5404380  42.5102790  59.4542840  81.1574480  40.7201240  60.4290800
  81.5504050  41.0373440  59.6159490  81.5191330  39.8413120  60.5435320
  70.1938650  37.3102040  62.6521000  69.9051700  37.8804900  63.3645980
  70.9384410  36.8306490  63.0152230  70.3808880  41.2522160  53.8623720
  70.2983550  42.1952920  54.0038710  70.0291940  41.1097070  52.9836070
  81.7429620  43.3106990  64.5241580  81.0110740  43.8193800  64.8731680
  81.3453960  42.4936970  64.2230360  78.1807010  39.9861190  62.9294070
  78.1843070  39.5451140  62.0798610  79.0758130  40.3078520  63.0365890
  74.0309390  39.8687680  61.8888280  73.6909440  40.3462910  62.6455330
  73.2686710  39.4152800  61.5289380  78.2427160  40.9873270  55.9200830
  78.3639980  40.9459750  56.8686650  77.8575670  41.8497420  55.7647560
  77.2548660  43.2974410  55.3184130  76.6865560  42.8492660  54.6920040
  77.9637660  43.6567190  54.7849280  78.4814980  44.0462970  64.6759480
  78.8485110  43.5721540  65.4220820  78.2920040  44.9204540  65.0167820
  71.3455470  38.7906660  60.8052950  71.0602390  38.4262330  61.6431570
  71.2834330  38.0587120  60.1916090  76.2714350  43.0871610  66.9943690
  75.9671420  43.9663590  67.2194050  77.2260810  43.1471400  67.0301130
  74.7996140  47.2932600  57.5910540  74.0258400  46.7530220  57.4309260
  75.5290770  46.7739210  57.2528300  81.0194060  37.6835920  57.5266320
  80.2058670  37.1849090  57.4511630  80.8256010  38.5234170  57.1102670
  74.8433540  46.9612980  61.2289350  75.3612210  46.1581240  61.1746240
  74.3917560  46.8992120  62.0706180  79.7303040  48.2279260  56.5016650
  80.0718740  48.9721490  56.0059970  78.9015750  48.5410380  56.8641480
  78.6993730  48.3092790  59.2732570  79.3864860  48.8562000  59.6540160
  77.9126150  48.8533520  59.3082180  70.8386130  43.9265610  54.7649650
  71.7080980  44.2090410  55.0485570  70.3476450  44.7401480  54.6498460
  78.0020940  45.3138820  58.8857930  78.4583720  46.1244070  59.1118120
  77.6509150  44.9961960  59.7176420  80.3053550  50.8245160  66.1150230
  80.9495770  51.0304540  66.7923650  80.6682990  50.0633560  65.6621080
  73.9032720  35.6576470  59.3580450  73.7747350  35.6494370  60.3065370
  73.0794740  35.9959560  59.0071460  71.2057380  53.1392990  55.3311280
  71.5655020  53.7382330  54.6768550  71.0649720  53.6852880  56.1046310
  77.2226000  50.5224190  56.1484950  77.2136100  51.2553880  55.5329460
  76.3024360  50.2755770  56.2411910  72.8232640  45.7439080  56.8931710
  72.2160590  46.4837980  56.9027010  73.2981990  45.8338440  56.0669910
  80.2085600  50.5852430  54.8110140  80.3097580  50.3816420  53.8812120
  79.3087340  50.3310710  55.0157920  77.7311490  41.1432790  58.7934040
  77.0227640  41.6119130  59.2347650  78.0155970  40.4854800  59.4279230
  79.3567420  42.5629490  66.7926570  79.8552670  43.0375310  67.4578420
  79.4990370  41.6393010  66.9996600  78.8503710  53.1038750  59.5057810
  79.1045210  53.0660140  58.5837180  77.9016190  52.9772080  59.4986060
  75.9346510  39.4517870  56.1684750  76.7837040  39.8888020  56.1024940
  75.5677780  39.7638130  56.9956810  74.8337930  45.7050230  54.6420280
  75.6001200  45.5931590  55.2045710  74.9112620  45.0088200  53.9897050
  73.5284690  43.1375300  55.3253170  73.6088280  42.1902810  55.4370570
  74.4204440  43.4682180  55.4313830  74.3299400  53.2870690  62.4287710
  75.0661880  52.7386150  62.6996280  74.7140320  54.1526700  62.2893700
  71.2144880  49.3544260  58.3029220  70.2884660  49.5965400  58.2934630
  71.6801310  50.1818520  58.1813970  77.4401710  52.4601000  54.2513280
  78.2330320  52.7489830  53.7995070  76.9206060  52.0293170  53.5725760
  77.9579110  47.6804410  54.1155630  77.8529750  47.0656760  54.8417010
  77.7903330  47.1570300  53.3318640  81.1981840  46.7424440  54.7197620
  80.6491940  47.1893740  55.3640360  81.8201100  46.2373690  55.2435290
  76.8656960  45.7015360  56.6162920  77.2873380  45.5355230  57.4594310
  76.9907800  44.8915590  56.1218060  79.3784600  44.7252970  53.8640020
  79.8990260  44.0101990  53.4981170  80.0253000  45.3638840  54.1640530
  78.2818120  37.2047520  66.5358580  77.8335420  37.2271780  65.6904130
  77.6483320  36.8066540  67.1328880  78.6877670  46.1001850  67.1571020
  79.1065780  46.9434580  66.9847260  77.7686300  46.2373890  66.9277800
  75.7615860  41.7748590  53.5621080  75.5604920  40.9115950  53.9234420
  75.5907910  41.6881950  52.6242680  74.5598660  38.8749210  53.5498960
  74.8624560  38.8816640  52.6418110  75.2993250  38.5247070  54.0466620
  77.7783590  37.8183830  54.5355160  77.4305590  37.1407820  53.9557610
  77.9796360  37.3573340  55.3498550  79.9432630  52.8064580  56.1541760
  80.8383420  53.1449550  56.1760520  79.9750260  52.0843990  55.5266040
  73.5828790  48.1791630  54.3828760  74.0203660  48.7221300  55.0386340
  74.0676520  47.3538580  54.3925100  70.7974590  50.9680660  61.8349020
  71.1277600  50.1001720  61.6027660  71.2265590  51.1739180  62.6653980
  75.3936510  49.2989670  59.4950990  75.0932050  49.1754640  60.3954900
  75.2874000  48.4398260  59.0866720  71.2864800  51.8351250  64.5730650
  70.8495790  52.0152050  65.4054800  71.8542480  52.5925870  64.4312370
  71.1189230  44.3471480  60.9319530  70.4638070  44.0783120  60.2879230
  71.9567180  44.2375960  60.4821510  72.1565160  44.7324050  65.4722870
  72.5238200  44.6451450  66.3518890  71.5875980  43.9690600  65.3729730
  70.3327310  41.5570410  56.8744860  69.4291390  41.8200610  56.6996520
  70.8167930  41.8281580  56.0944820  72.8754520  40.6135950  54.7839240
  73.5846220  40.1919170  54.2986520  72.1594460  40.6811180  54.1522590
  72.2120870  35.9181470  63.7264510  72.8597060  35.3678850  63.2859670
  72.6322710  36.1724620  64.5480320  71.9652870  36.0737140  66.4689830
  71.6167690  36.5300960  67.2348010  71.6340570  35.1794270  66.5512260
  77.2723270  50.8016330  66.2352740  77.0314630  51.0690890  65.3483260
  78.2125910  50.9722060  66.2903600  73.0417500  49.5577370  66.7048840
  72.3151560  48.9382660  66.6374790  73.1026650  49.9517980  65.8346920
  76.6462600  51.7722370  63.4898250  77.1627620  51.1609730  62.9646510
  77.2959980  52.2751150  63.9809260  79.3858100  52.6630860  64.3167230
  79.6735910  52.4085160  63.4400240  79.8981320  52.1108220  64.9072800
  80.6035110  36.4021060  64.8963740  79.8206900  36.8766560  65.1760500
  80.3098040  35.4975890  64.7876920  71.3247500  52.8751760  59.9145600
  71.1569540  52.2422440  60.6127490  70.4582010  53.0811160  59.5639790
  71.9475520  36.7068540  57.4177460  72.7054880  36.8197420  56.8441490
  71.4852690  37.5437740  57.3720890  78.4889330  38.8207810  60.4079770
  77.6763840  38.4464700  60.0675650  78.9930970  38.0652890  60.7100960
  72.9310200  51.5684990  57.3595740  72.4057820  51.9493020  56.6557700
  72.8554780  52.1935760  58.0805450  74.3200670  37.2332590  55.9579430
  74.8493430  36.4462390  55.8287380  74.9528990  37.9123780  56.1914960
  76.5138510  36.9707730  59.0124820  75.8841250  36.2695040  59.1794950
  75.9743650  37.7311860  58.7957980  75.5303170  53.5167370  56.2344990
  76.2621990  53.2326650  55.6868880  75.7896840  53.2780650  57.1244370
  74.6917960  49.6332100  56.2391320  74.0626840  50.1017200  56.7877150
  74.8065790  48.7881320  56.6737510  80.2785720  45.4616780  44.2701790
  79.5027820  44.9817220  44.5600360  80.9298650  44.7822430  44.0957950
  74.2951550  45.7736590  45.1477550  73.4636430  45.5185300  45.5474060
  74.9032530  45.8447360  45.8835470  74.2752810  49.8076680  45.3435570
  74.5780850  48.9174420  45.1645790  75.0196400  50.3646900  45.1157820
  72.7043500  40.7338480  38.9319940  71.8160200  41.0754450  38.8299820
  72.9884690  40.5338800  38.0400770  70.6676510  43.3344130  44.8159640
  71.2392620  42.5666330  44.8163280  70.6678050  43.6332890  43.9066250
  80.5256460  52.1534980  42.6704910  79.9067900  52.6092480  42.0999350
  81.3808240  52.3086440  42.2694610  79.7194710  48.1373970  44.2771950
  79.6502990  47.1963910  44.1161080  80.4814570  48.2275380  44.8494520
  71.9101380  38.7428490  46.6028570  71.7304220  37.8454240  46.8831330
  71.5081460  39.2900360  47.2775520  80.7499880  40.9444350  44.5040880
  81.1264700  40.0716230  44.3914550  80.6519390  41.2803050  43.6131320
  74.8804890  39.3169980  39.9658320  74.9871640  40.2173710  40.2727080
  73.9697250  39.2687950  39.6752970  72.5288050  41.2388990  45.2110910
  73.2098160  41.5027360  45.8298310  72.2136100  40.3989860  45.5448920
  76.7212620  42.2856350  44.2983500  77.2290840  42.7837320  44.9388520
  77.2525860  41.5091550  44.1222860  75.0048720  36.9254910  48.5646920
  75.0067160  37.4427300  47.7592820  74.1753030  36.4485090  48.5416850
  81.3919810  47.0374220  40.0636820  80.7737080  47.5023670  39.4999540
  81.9043060  47.7301700  40.4806330  76.2551570  46.5650090  46.7420420
  75.9220950  47.1919010  47.3841490  76.4318250  47.0911970  45.9622090
  74.6864050  38.6364870  46.5717370  75.0280860  39.4806920  46.2771240
  73.7479860  38.7848610  46.6882710  75.4670670  48.5330890  48.5569600
  76.0844670  49.2081970  48.2754050  74.6063790  48.9418870  48.4657100
  70.7603010  47.7230750  37.4376450  70.3830990  48.2117850  36.7061350
  71.0176080  48.3956030  38.0682980  78.3691940  36.1247140  42.8961960
  78.6766920  35.5694030  42.1797460  77.4392640  36.2591600  42.7134950
  80.7572700  44.1895970  39.6322080  79.8301980  44.1233350  39.8610550
  80.9097520  45.1276100  39.5177320  80.7441780  40.4612970  36.6289240
  79.8045450  40.6226930  36.7141700  81.0625040  41.1798650  36.0825230
  76.3629340  44.7160710  42.4141810  75.9586340  44.0037960  41.9187710
  76.4492460  44.3713950  43.3029850  76.8311040  48.4028270  44.5781020
  76.5339330  47.7973740  43.8988800  77.7810860  48.4405580  44.4670380
  75.0757960  41.4903920  46.1940850  75.6272550  41.5999260  45.4194100
  75.5901470  41.8641520  46.9096080  75.9229470  48.1409960  51.2288820
  75.0258000  48.3649930  51.4762220  75.9482340  48.2644900  50.2800220
  74.7500690  45.0123280  49.8046190  74.6108460  45.8846080  50.1733590
  73.8682050  44.6696090  49.6594130  81.0730070  49.9299150  41.1111320
  81.5125980  50.6723480  40.6966710  81.0116960  50.1725720  42.0350280
  76.5481040  50.9544980  52.0131340  76.5196470  51.3587930  51.1459770
  76.3846010  50.0255340  51.8502940  73.0633970  43.6105690  39.9148460
  72.9431570  44.3367780  39.3029730  72.7534860  42.8408600  39.4376370
  70.7019340  46.7820830  45.7217100  70.7799760  46.9169600  44.7772820
  71.3161020  46.0736720  45.9145220  71.9466970  48.4821020  42.1323280
  71.5395050  48.6235610  41.2776880  72.8379980  48.1981180  41.9294490
  76.2188630  52.6966800  40.2445950  76.0431110  51.7802340  40.0313750
  75.3644370  53.0554090  40.4843750  70.7578860  47.8235000  48.2611560
  70.9209900  47.3540360  47.4430930  71.2231310  47.3158560  48.9260400
  75.5297630  36.9540760  43.2972130  75.0865780  37.7350300  42.9656650
  76.0882620  37.2770650  44.0043070  79.8167440  39.8209280  48.9007450
  79.3546810  40.0292300  49.7127390  79.4145550  39.0068630  48.5978120
  78.6456450  36.5751460  38.1777960  78.0210630  36.5711330  38.9031270
  78.5586570  35.7082420  37.7813930  77.5673530  37.4988090  45.1561730
  77.8645860  38.4050920  45.0753750  78.1159090  37.0106870  44.5421300
  75.3211850  42.0774330  41.0253380  75.0952770  41.8611500  41.9300000
  74.5404380  42.5102790  40.6799350  77.7611060  42.9759910  51.6913650
  77.6654660  42.0354640  51.5414050  78.6043040  43.1974980  51.2961720
  81.1574480  40.7201240  41.6547310  81.5504050  41.0373440  40.8416000
  81.5191330  39.8413120  41.7691830  72.8921600  39.3873580  49.8447430
  72.4984990  40.2348790  50.0520210  72.2040000  38.7499950  50.0356070
  79.4666650  39.4708550  52.9144170  78.7764970  39.2780750  53.5490260
  80.2098950  39.7543190  53.4468470  70.1938650  37.3102040  43.8777510
  69.9051700  37.8804900  44.5902490  70.9384410  36.8306490  44.2408740
  70.3808880  41.2522160  35.0880230  70.2983550  42.1952920  35.2295220
  70.0291940  41.1097070  34.2092580  81.7429620  43.3106990  45.7498090
  81.0110740  43.8193800  46.0988190  81.3453960  42.4936970  45.4486870
  78.1807010  39.9861190  44.1550580  78.1843070  39.5451140  43.3055120
  79.0758130  40.3078520  44.2622400  74.0309390  39.8687680  43.1144790
  73.6909440  40.3462910  43.8711840  73.2686710  39.4152800  42.7545890
  78.2427160  40.9873270  37.1457340  78.3639980  40.9459750  38.0943160
  77.8575670  41.8497420  36.9904070  77.2548660  43.2974410  36.5440640
  76.6865560  42.8492660  35.9176550  77.9637660  43.6567190  36.0105790
  72.3317840  47.1986430  50.4207370  71.9472630  46.5580100  51.0190330
  72.6430030  47.9022550  50.9902100  78.4814980  44.0462970  45.9015990
  78.8485110  43.5721540  46.6477330  78.2920040  44.9204540  46.2424330
  71.3455470  38.7906660  42.0309460  71.0602390  38.4262330  42.8688080
  71.2834330  38.0587120  41.4172600  76.2714350  43.0871610  48.2200200
  75.9671420  43.9663590  48.4450560  77.2260810  43.1471400  48.2557640
  74.7996140  47.2932600  38.8167050  74.0258400  46.7530220  38.6565770
  75.5290770  46.7739210  38.4784810  81.0194060  37.6835920  38.7522830
  80.2058670  37.1849090  38.6768140  80.8256010  38.5234170  38.3359180
  80.9402920  46.3607020  50.4962440  80.8740230  45.4402690  50.2420030
  80.3108060  46.4582460  51.2107080  74.8433540  46.9612980  42.4545860
  75.3612210  46.1581240  42.4002750  74.3917560  46.8992120  43.2962690
  79.7303040  48.2279260  37.7273160  80.0718740  48.9721490  37.2316480
  78.9015750  48.5410380  38.0897990  72.3278080  43.9274350  49.3671560
  71.9693020  44.5928200  49.9544900  72.0332640  43.0957900  49.7384180
  75.5291200  44.3858590  52.2511110  75.2291340  44.5315770  51.3538930
  76.3002440  43.8263880  52.1584500  80.8719650  49.1827590  50.2466240
  80.8864190  48.2508550  50.0285150  80.1644750  49.2687350  50.8856010
  78.6993730  48.3092790  40.4989080  79.3864860  48.8562000  40.8796670
  77.9126150  48.8533520  40.5338690  70.8386130  43.9265610  35.9906160
  71.7080980  44.2090410  36.2742080  70.3476450  44.7401480  35.8754970
  78.0020940  45.3138820  40.1114440  78.4583720  46.1244070  40.3374630
  77.6509150  44.9961960  40.9432930  80.3053550  50.8245160  47.3406740
  80.9495770  51.0304540  48.0180160  80.6682990  50.0633560  46.8877590
  73.9032720  35.6576470  40.5836960  73.7747350  35.6494370  41.5321880
  73.0794740  35.9959560  40.2327970  71.2057380  53.1392990  36.5567790
  71.5655020  53.7382330  35.9025060  71.0649720  53.6852880  37.3302820
  71.1899240  51.4047850  51.0310190  71.2990360  50.4642590  50.8905580
  70.5379800  51.6702600  50.3823920  79.1811830  49.6763740  52.4308310
  78.8608700  48.9572980  52.9754000  78.5070190  50.3518810  52.5044370
  77.2226000  50.5224190  37.3741460  77.2136100  51.2553880  36.7585970
  76.3024360  50.2755770  37.4668420  72.8232640  45.7439080  38.1188220
  72.2160590  46.4837980  38.1283520  73.2981990  45.8338440  37.2926420
  80.2085600  50.5852430  36.0366650  80.3097580  50.3816420  35.1068630
  79.3087340  50.3310710  36.2414430  77.7311490  41.1432790  40.0190550
  77.0227640  41.6119130  40.4604160  78.0155970  40.4854800  40.6535740
  79.3567420  42.5629490  48.0183080  79.8552670  43.0375310  48.6834930
  79.4990370  41.6393010  48.2253110  78.8503710  53.1038750  40.7314320
  79.1045210  53.0660140  39.8093690  77.9016190  52.9772080  40.7242570
  75.9346510  39.4517870  37.3941260  76.7837040  39.8888020  37.3281450
  75.5677780  39.7638130  38.2213320  74.8337930  45.7050230  35.8676790
  75.6001200  45.5931590  36.4302220  74.9112620  45.0088200  35.2153560
  73.5284690  43.1375300  36.5509680  73.6088280  42.1902810  36.6627080
  74.4204440  43.4682180  36.6570340  74.3299400  53.2870690  43.6544220
  75.0661880  52.7386150  43.9252790  74.7140320  54.1526700  43.5150210
  71.2144880  49.3544260  39.5285730  70.2884660  49.5965400  39.5191140
  71.6801310  50.1818520  39.4070480  73.3357680  52.4716760  52.8429800
  74.1370410  52.7928810  53.2565200  72.8209500  52.1112340  53.5649710
  77.4401710  52.4601000  35.4769790  78.2330320  52.7489830  35.0251580
  76.9206060  52.0293170  34.7982270  71.0555490  44.9590220  51.7865850
  71.5594510  44.3797500  52.3582080  70.3162910  45.2430450  52.3242220
  77.9579110  47.6804410  35.3412140  77.8529750  47.0656760  36.0673520
  77.7903330  47.1570300  34.5575150  78.1093430  46.3661210  51.3201370
  77.3439100  46.9346210  51.2356040  78.2909390  46.0737420  50.4269600
  81.1981840  46.7424440  35.9454130  80.6491940  47.1893740  36.5896870
  81.8201100  46.2373690  36.4691800  73.0878570  43.1019810  52.6815920
  73.1283910  42.8033680  53.5901150  73.9424070  43.5027420  52.5223440
  76.8656960  45.7015360  37.8419430  77.2873380  45.5355230  38.6850820
  76.9907800  44.8915590  37.3474570  75.0284380  41.6811910  50.6490410
  74.4980840  41.1902860  50.0213750  75.6972450  42.1096110  50.1148340
  79.3784600  44.7252970  35.0896530  79.8990260  44.0101990  34.7237680
  80.0253000  45.3638840  35.3897040  75.5156680  38.6474280  50.7287700
  75.4213550  38.0295030  50.0038570  74.9354070  39.3740570  50.5017610
  78.2818120  37.2047520  47.7615090  77.8335420  37.2271780  46.9160640
  77.6483320  36.8066540  48.3585390  78.6877670  46.1001850  48.3827530
  79.1065780  46.9434580  48.2103770  77.7686300  46.2373890  48.1534310
  81.0241570  43.8318030  49.7665370  81.1437780  43.2359170  50.5060210
  81.8835570  43.8687720  49.3466670  75.7615860  41.7748590  34.7877590
  75.5604920  40.9115950  35.1490930  75.5907910  41.6881950  33.8499190
  76.5385090  52.4054860  49.4985260  76.0006180  53.1300920  49.1793960
  76.7919050  51.9285200  48.7082600  77.7910340  40.3739380  51.0241190
  78.3810030  40.0655230  51.7119010  76.9730580  39.9019130  51.1801090
  74.5598660  38.8749210  34.7755470  74.8624560  38.8816640  33.8674620
  75.2993250  38.5247070  35.2723130  79.3947300  53.6406070  49.7571910
  79.3206000  54.5441210  50.0644280  78.4926140  53.3217970  49.7293980
  77.7783590  37.8183830  35.7611670  77.4305590  37.1407820  35.1814120
  77.9796360  37.3573340  36.5755060  79.9432630  52.8064580  37.3798270
  80.8383420  53.1449550  37.4017030  79.9750260  52.0843990  36.7522550
  73.5828790  48.1791630  35.6085270  74.0203660  48.7221300  36.2642850
  74.0676520  47.3538580  35.6181610  70.7974590  50.9680660  43.0605530
  71.1277600  50.1001720  42.8284170  71.2265590  51.1739180  43.8910490
  75.3936510  49.2989670  40.7207500  75.0932050  49.1754640  41.6211410
  75.2874000  48.4398260  40.3123230  71.2864800  51.8351250  45.7987160
  70.8495790  52.0152050  46.6311310  71.8542480  52.5925870  45.6568880
  71.1189230  44.3471480  42.1576040  70.4638070  44.0783120  41.5135740
  71.9567180  44.2375960  41.7078020  72.1565160  44.7324050  46.6979380
  72.5238200  44.6451450  47.5775400  71.5875980  43.9690600  46.5986240
  71.7081160  41.6433140  50.6037800  70.8137210  41.6099900  50.9431510
  72.2478710  41.8419930  51.3689050  70.3327310  41.5570410  38.1001370
  69.4291390  41.8200610  37.9253030  70.8167930  41.8281580  37.3201330
  72.8754520  40.6135950  36.0095750  73.5846220  40.1919170  35.5243030
  72.1594460  40.6811180  35.3779100  72.5228680  36.6675280  35.0498400
  73.2456810  37.2084220  35.3679620  72.7953200  36.3938700  34.1739940
  72.2120870  35.9181470  44.9521020  72.8597060  35.3678850  44.5116180
  72.6322710  36.1724620  45.7736830  73.5717240  49.2456740  51.8599530
  73.5286870  48.8749650  52.7413990  73.7028250  50.1834310  52.0001350
  77.2723270  50.8016330  47.4609250  77.0314630  51.0690890  46.5739770
  78.2125910  50.9722060  47.5160110  79.4777690  37.2649020  51.2165760
  79.4166580  37.8570850  51.9661170  80.4178070  37.1574980  51.0716020
  73.4105270  52.1918990  48.9797310  72.8165590  52.0603690  49.7187350
  73.4029110  51.3557130  48.5139410  73.0417500  49.5577370  47.9305350
  72.3151560  48.9382660  47.8631300  73.1026650  49.9517980  47.0603430
  76.6462600  51.7722370  44.7154760  77.1627620  51.1609730  44.1903020
  77.2959980  52.2751150  45.2065770  79.3858100  52.6630860  45.5423740
  79.6735910  52.4085160  44.6656750  79.8981320  52.1108220  46.1329310
  80.6035110  36.4021060  46.1220250  79.8206900  36.8766560  46.4017010
  80.3098040  35.4975890  46.0133430  71.3247500  52.8751760  41.1402110
  71.1569540  52.2422440  41.8384000  70.4582010  53.0811160  40.7896300
  71.9475520  36.7068540  38.6433970  72.7054880  36.8197420  38.0698000
  71.4852690  37.5437740  38.5977400  78.4889330  38.8207810  41.6336280
  77.6763840  38.4464700  41.2932160  78.9930970  38.0652890  41.9357470
  72.9310200  51.5684990  38.5852250  72.4057820  51.9493020  37.8814210
  72.8554780  52.1935760  39.3061960  74.3200670  37.2332590  37.1835940
  74.8493430  36.4462390  37.0543890  74.9528990  37.9123780  37.4171470
  76.5138510  36.9707730  40.2381330  75.8841250  36.2695040  40.4051460
  75.9743650  37.7311860  40.0214490  79.4530460  53.5846960  52.9091940
  80.3797770  53.3491230  52.9527900  79.4380890  54.4118960  52.4277970
  76.6394070  36.2491710  52.6733820  76.3578340  36.7525310  51.9094640
  77.0213770  35.4513460  52.3075950  75.5303170  53.5167370  37.4601500
  76.2621990  53.2326650  36.9125390  75.7896840  53.2780650  38.3500880
  74.6917960  49.6332100  37.4647830  74.0626840  50.1017200  38.0133660
  74.8065790  48.7881320  37.8994020  80.2785720  45.4616780  25.4958300
  79.5027820  44.9817220  25.7856870  80.9298650  44.7822430  25.3214460
  74.2951550  45.7736590  26.3734060  73.4636430  45.5185300  26.7730570
  74.9032530  45.8447360  27.1091980  74.2752810  49.8076680  26.5692080
  74.5780850  48.9174420  26.3902300  75.0196400  50.3646900  26.3414330
  72.7043500  40.7338480  20.1576450  71.8160200  41.0754450  20.0556330
  72.9884690  40.5338800  19.2657280  70.6676510  43.3344130  26.0416150
  71.2392620  42.5666330  26.0419790  70.6678050  43.6332890  25.1322760
  80.5256460  52.1534980  23.8961420  79.9067900  52.6092480  23.3255860
  81.3808240  52.3086440  23.4951120  79.7194710  48.1373970  25.5028460
  79.6502990  47.1963910  25.3417590  80.4814570  48.2275380  26.0751030
  71.9101380  38.7428490  27.8285080  71.7304220  37.8454240  28.1087840
  71.5081460  39.2900360  28.5032030  80.7499880  40.9444350  25.7297390
  81.1264700  40.0716230  25.6171060  80.6519390  41.2803050  24.8387830
  74.8804890  39.3169980  21.1914830  74.9871640  40.2173710  21.4983590
  73.9697250  39.2687950  20.9009480  72.5288050  41.2388990  26.4367420
  73.2098160  41.5027360  27.0554820  72.2136100  40.3989860  26.7705430
  76.7212620  42.2856350  25.5240010  77.2290840  42.7837320  26.1645030
  77.2525860  41.5091550  25.3479370  75.0048720  36.9254910  29.7903430
  75.0067160  37.4427300  28.9849330  74.1753030  36.4485090  29.7673360
  81.3919810  47.0374220  21.2893330  80.7737080  47.5023670  20.7256050
  81.9043060  47.7301700  21.7062840  76.2551570  46.5650090  27.9676930
  75.9220950  47.1919010  28.6098000  76.4318250  47.0911970  27.1878600
  74.6864050  38.6364870  27.7973880  75.0280860  39.4806920  27.5027750
  73.7479860  38.7848610  27.9139220  75.4670670  48.5330890  29.7826110
  76.0844670  49.2081970  29.5010560  74.6063790  48.9418870  29.6913610
  70.7603010  47.7230750  18.6632960  70.3830990  48.2117850  17.9317860
  71.0176080  48.3956030  19.2939490  78.3691940  36.1247140  24.1218470
  78.6766920  35.5694030  23.4053970  77.4392640  36.2591600  23.9391460
  80.7572700  44.1895970  20.8578590  79.8301980  44.1233350  21.0867060
  80.9097520  45.1276100  20.7433830  80.7441780  40.4612970  17.8545750
  79.8045450  40.6226930  17.9398210  81.0625040  41.1798650  17.3081740
  76.3629340  44.7160710  23.6398320  75.9586340  44.0037960  23.1444220
  76.4492460  44.3713950  24.5286360  76.8311040  48.4028270  25.8037530
  76.5339330  47.7973740  25.1245310  77.7810860  48.4405580  25.6926890
  75.0757960  41.4903920  27.4197360  75.6272550  41.5999260  26.6450610
  75.5901470  41.8641520  28.1352590  75.9229470  48.1409960  32.4545330
  75.0258000  48.3649930  32.7018730  75.9482340  48.2644900  31.5056730
  74.7500690  45.0123280  31.0302700  74.6108460  45.8846080  31.3990100
  73.8682050  44.6696090  30.8850640  81.0730070  49.9299150  22.3367830
  81.5125980  50.6723480  21.9223220  81.0116960  50.1725720  23.2606790
  76.5481040  50.9544980  33.2387850  76.5196470  51.3587930  32.3716280
  76.3846010  50.0255340  33.0759450  73.0633970  43.6105690  21.1404970
  72.9431570  44.3367780  20.5286240  72.7534860  42.8408600  20.6632880
  70.7019340  46.7820830  26.9473610  70.7799760  46.9169600  26.0029330
  71.3161020  46.0736720  27.1401730  71.9466970  48.4821020  23.3579790
  71.5395050  48.6235610  22.5033390  72.8379980  48.1981180  23.1551000
  76.2188630  52.6966800  21.4702460  76.0431110  51.7802340  21.2570260
  75.3644370  53.0554090  21.7100260  70.7578860  47.8235000  29.4868070
  70.9209900  47.3540360  28.6687440  71.2231310  47.3158560  30.1516910
  75.5297630  36.9540760  24.5228640  75.0865780  37.7350300  24.1913160
  76.0882620  37.2770650  25.2299580  79.8167440  39.8209280  30.1263960
  79.3546810  40.0292300  30.9383900  79.4145550  39.0068630  29.8234630
  78.6456450  36.5751460  19.4034470  78.0210630  36.5711330  20.1287780
  78.5586570  35.7082420  19.0070440  77.5673530  37.4988090  26.3818240
  77.8645860  38.4050920  26.3010260  78.1159090  37.0106870  25.7677810
  75.3211850  42.0774330  22.2509890  75.0952770  41.8611500  23.1556510
  74.5404380  42.5102790  21.9055860  77.7611060  42.9759910  32.9170160
  77.6654660  42.0354640  32.7670560  78.6043040  43.1974980  32.5218230
  81.1574480  40.7201240  22.8803820  81.5504050  41.0373440  22.0672510
  81.5191330  39.8413120  22.9948340  72.8921600  39.3873580  31.0703940
  72.4984990  40.2348790  31.2776720  72.2040000  38.7499950  31.2612580
  79.4666650  39.4708550  34.1400680  78.7764970  39.2780750  34.7746770
  80.2098950  39.7543190  34.6724980  70.1938650  37.3102040  25.1034020
  69.9051700  37.8804900  25.8159000  70.9384410  36.8306490  25.4665250
  70.3808880  41.2522160  16.3136740  70.2983550  42.1952920  16.4551730
  70.0291940  41.1097070  15.4349090  81.7429620  43.3106990  26.9754600
  81.0110740  43.8193800  27.3244700  81.3453960  42.4936970  26.6743380
  78.1807010  39.9861190  25.3807090  78.1843070  39.5451140  24.5311630
  79.0758130  40.3078520  25.4878910  74.0309390  39.8687680  24.3401300
  73.6909440  40.3462910  25.0968350  73.2686710  39.4152800  23.9802400
  78.2427160  40.9873270  18.3713850  78.3639980  40.9459750  19.3199670
  77.8575670  41.8497420  18.2160580  77.2548660  43.2974410  17.7697150
  76.6865560  42.8492660  17.1433060  77.9637660  43.6567190  17.2362300
  72.3317840  47.1986430  31.6463880  71.9472630  46.5580100  32.2446840
  72.6430030  47.9022550  32.2158610  78.4814980  44.0462970  27.1272500
  78.8485110  43.5721540  27.8733840  78.2920040  44.9204540  27.4680840
  71.3455470  38.7906660  23.2565970  71.0602390  38.4262330  24.0944590
  71.2834330  38.0587120  22.6429110  76.2714350  43.0871610  29.4456710
  75.9671420  43.9663590  29.6707070  77.2260810  43.1471400  29.4814150
  74.7996140  47.2932600  20.0423560  74.0258400  46.7530220  19.8822280
  75.5290770  46.7739210  19.7041320  81.0194060  37.6835920  19.9779340
  80.2058670  37.1849090  19.9024650  80.8256010  38.5234170  19.5615690
  80.9402920  46.3607020  31.7218950  80.8740230  45.4402690  31.4676540
  80.3108060  46.4582460  32.4363590  74.8433540  46.9612980  23.6802370
  75.3612210  46.1581240  23.6259260  74.3917560  46.8992120  24.5219200
  79.7303040  48.2279260  18.9529670  80.0718740  48.9721490  18.4572990
  78.9015750  48.5410380  19.3154500  72.3278080  43.9274350  30.5928070
  71.9693020  44.5928200  31.1801410  72.0332640  43.0957900  30.9640690
  75.5291200  44.3858590  33.4767620  75.2291340  44.5315770  32.5795440
  76.3002440  43.8263880  33.3841010  80.8719650  49.1827590  31.4722750
  80.8864190  48.2508550  31.2541660  80.1644750  49.2687350  32.1112520
  78.6993730  48.3092790  21.7245590  79.3864860  48.8562000  22.1053180
  77.9126150  48.8533520  21.7595200  70.8386130  43.9265610  17.2162670
  71.7080980  44.2090410  17.4998590  70.3476450  44.7401480  17.1011480
  78.0020940  45.3138820  21.3370950  78.4583720  46.1244070  21.5631140
  77.6509150  44.9961960  22.1689440  80.3053550  50.8245160  28.5663250
  80.9495770  51.0304540  29.2436670  80.6682990  50.0633560  28.1134100
  73.9032720  35.6576470  21.8093470  73.7747350  35.6494370  22.7578390
  73.0794740  35.9959560  21.4584480  71.2057380  53.1392990  17.7824300
  71.5655020  53.7382330  17.1281570  71.0649720  53.6852880  18.5559330
  70.9026650  37.4167590  31.2700170  70.1885170  37.6164510  31.8752780
  71.3221690  36.6407160  31.6414970  71.1899240  51.4047850  32.2566700
  71.2990360  50.4642590  32.1162090  70.5379800  51.6702600  31.6080430
  79.1811830  49.6763740  33.6564820  78.8608700  48.9572980  34.2010510
  78.5070190  50.3518810  33.7300880  77.2226000  50.5224190  18.5997970
  77.2136100  51.2553880  17.9842480  76.3024360  50.2755770  18.6924930
  72.8232640  45.7439080  19.3444730  72.2160590  46.4837980  19.3540030
  73.2981990  45.8338440  18.5182930  80.2085600  50.5852430  17.2623160
  80.3097580  50.3816420  16.3325140  79.3087340  50.3310710  17.4670940
  77.7311490  41.1432790  21.2447060  77.0227640  41.6119130  21.6860670
  78.0155970  40.4854800  21.8792250  79.3567420  42.5629490  29.2439590
  79.8552670  43.0375310  29.9091440  79.4990370  41.6393010  29.4509620
  78.8503710  53.1038750  21.9570830  79.1045210  53.0660140  21.0350200
  77.9016190  52.9772080  21.9499080  75.9346510  39.4517870  18.6197770
  76.7837040  39.8888020  18.5537960  75.5677780  39.7638130  19.4469830
  74.8337930  45.7050230  17.0933300  75.6001200  45.5931590  17.6558730
  74.9112620  45.0088200  16.4410070  73.5284690  43.1375300  17.7766190
  73.6088280  42.1902810  17.8883590  74.4204440  43.4682180  17.8826850
  74.3299400  53.2870690  24.8800730  75.0661880  52.7386150  25.1509300
  74.7140320  54.1526700  24.7406720  71.2144880  49.3544260  20.7542240
  70.2884660  49.5965400  20.7447650  71.6801310  50.1818520  20.6326990
  73.3357680  52.4716760  34.0686310  74.1370410  52.7928810  34.4821710
  72.8209500  52.1112340  34.7906220  77.4401710  52.4601000  16.7026300
  78.2330320  52.7489830  16.2508090  76.9206060  52.0293170  16.0238780
  71.0555490  44.9590220  33.0122360  71.5594510  44.3797500  33.5838590
  70.3162910  45.2430450  33.5498730  77.9579110  47.6804410  16.5668650
  77.8529750  47.0656760  17.2930030  77.7903330  47.1570300  15.7831660
  78.1093430  46.3661210  32.5457880  77.3439100  46.9346210  32.4612550
  78.2909390  46.0737420  31.6526110  81.1981840  46.7424440  17.1710640
  80.6491940  47.1893740  17.8153380  81.8201100  46.2373690  17.6948310
  73.0878570  43.1019810  33.9072430  73.1283910  42.8033680  34.8157660
  73.9424070  43.5027420  33.7479950  76.8656960  45.7015360  19.0675940
  77.2873380  45.5355230  19.9107330  76.9907800  44.8915590  18.5731080
  75.0284380  41.6811910  31.8746920  74.4980840  41.1902860  31.2470260
  75.6972450  42.1096110  31.3404850  79.3784600  44.7252970  16.3153040
  79.8990260  44.0101990  15.9494190  80.0253000  45.3638840  16.6153550
  75.5156680  38.6474280  31.9544210  75.4213550  38.0295030  31.2295080
  74.9354070  39.3740570  31.7274120  78.2818120  37.2047520  28.9871600
  77.8335420  37.2271780  28.1417150  77.6483320  36.8066540  29.5841900
  78.6877670  46.1001850  29.6084040  79.1065780  46.9434580  29.4360280
  77.7686300  46.2373890  29.3790820  81.0241570  43.8318030  30.9921880
  81.1437780  43.2359170  31.7316720  81.8835570  43.8687720  30.5723180
  75.7615860  41.7748590  16.0134100  75.5604920  40.9115950  16.3747440
  75.5907910  41.6881950  15.0755700  76.5385090  52.4054860  30.7241770
  76.0006180  53.1300920  30.4050470  76.7919050  51.9285200  29.9339110
  77.7910340  40.3739380  32.2497700  78.3810030  40.0655230  32.9375520
  76.9730580  39.9019130  32.4057600  74.5598660  38.8749210  16.0011980
  74.8624560  38.8816640  15.0931130  75.2993250  38.5247070  16.4979640
  79.3947300  53.6406070  30.9828420  79.3206000  54.5441210  31.2900790
  78.4926140  53.3217970  30.9550490  77.7783590  37.8183830  16.9868180
  77.4305590  37.1407820  16.4070630  77.9796360  37.3573340  17.8011570
  79.9432630  52.8064580  18.6054780  80.8383420  53.1449550  18.6273540
  79.9750260  52.0843990  17.9779060  73.5828790  48.1791630  16.8341780
  74.0203660  48.7221300  17.4899360  74.0676520  47.3538580  16.8438120
  70.7974590  50.9680660  24.2862040  71.1277600  50.1001720  24.0540680
  71.2265590  51.1739180  25.1167000  75.3936510  49.2989670  21.9464010
  75.0932050  49.1754640  22.8467920  75.2874000  48.4398260  21.5379740
  71.2864800  51.8351250  27.0243670  70.8495790  52.0152050  27.8567820
  71.8542480  52.5925870  26.8825390  71.1189230  44.3471480  23.3832550
  70.4638070  44.0783120  22.7392250  71.9567180  44.2375960  22.9334530
  72.1565160  44.7324050  27.9235890  72.5238200  44.6451450  28.8031910
  71.5875980  43.9690600  27.8242750  71.7081160  41.6433140  31.8294310
  70.8137210  41.6099900  32.1688020  72.2478710  41.8419930  32.5945560
  70.3327310  41.5570410  19.3257880  69.4291390  41.8200610  19.1509540
  70.8167930  41.8281580  18.5457840  72.8754520  40.6135950  17.2352260
  73.5846220  40.1919170  16.7499540  72.1594460  40.6811180  16.6035610
  72.5228680  36.6675280  16.2754910  73.2456810  37.2084220  16.5936130
  72.7953200  36.3938700  15.3996450  72.2120870  35.9181470  26.1777530
  72.8597060  35.3678850  25.7372690  72.6322710  36.1724620  26.9993340
  71.9652870  36.0737140  28.9202850  71.6167690  36.5300960  29.6861030
  71.6340570  35.1794270  29.0025280  73.5717240  49.2456740  33.0856040
  73.5286870  48.8749650  33.9670500  73.7028250  50.1834310  33.2257860
  77.2723270  50.8016330  28.6865760  77.0314630  51.0690890  27.7996280
  78.2125910  50.9722060  28.7416620  79.4777690  37.2649020  32.4422270
  79.4166580  37.8570850  33.1917680  80.4178070  37.1574980  32.2972530
  72.6373510  35.6013340  32.1953620  73.1856500  35.4201390  31.4319730
  72.7028820  34.8107450  32.7309930  73.4105270  52.1918990  30.2053820
  72.8165590  52.0603690  30.9443860  73.4029110  51.3557130  29.7395920
  73.0417500  49.5577370  29.1561860  72.3151560  48.9382660  29.0887810
  73.1026650  49.9517980  28.2859940  76.6462600  51.7722370  25.9411270
  77.1627620  51.1609730  25.4159530  77.2959980  52.2751150  26.4322280
  79.3858100  52.6630860  26.7680250  79.6735910  52.4085160  25.8913260
  79.8981320  52.1108220  27.3585820  80.6035110  36.4021060  27.3476760
  79.8206900  36.8766560  27.6273520  80.3098040  35.4975890  27.2389940
  71.3247500  52.8751760  22.3658620  71.1569540  52.2422440  23.0640510
  70.4582010  53.0811160  22.0152810  71.9475520  36.7068540  19.8690480
  72.7054880  36.8197420  19.2954510  71.4852690  37.5437740  19.8233910
  78.4889330  38.8207810  22.8592790  77.6763840  38.4464700  22.5188670
  78.9930970  38.0652890  23.1613980  72.9310200  51.5684990  19.8108760
  72.4057820  51.9493020  19.1070720  72.8554780  52.1935760  20.5318470
  74.3200670  37.2332590  18.4092450  74.8493430  36.4462390  18.2800400
  74.9528990  37.9123780  18.6427980  76.5138510  36.9707730  21.4637840
  75.8841250  36.2695040  21.6307970  75.9743650  37.7311860  21.2471000
  79.4530460  53.5846960  34.1348450  80.3797770  53.3491230  34.1784410
  79.4380890  54.4118960  33.6534480  76.6394070  36.2491710  33.8990330
  76.3578340  36.7525310  33.1351150  77.0213770  35.4513460  33.5332460
  75.5303170  53.5167370  18.6858010  76.2621990  53.2326650  18.1381900
  75.7896840  53.2780650  19.5757390  74.6917960  49.6332100  18.6904340
  74.0626840  50.1017200  19.2390170  74.8065790  48.7881320  19.1250530
  80.2785720  45.4616780   6.7214810  79.5027820  44.9817220   7.0113380
  80.9298650  44.7822430   6.5470970  74.2951550  45.7736590   7.5990570
  73.4636430  45.5185300   7.9987080  74.9032530  45.8447360   8.3348490
  74.2752810  49.8076680   7.7948590  74.5780850  48.9174420   7.6158810
  75.0196400  50.3646900   7.5670840  70.6676510  43.3344130   7.2672660
  71.2392620  42.5666330   7.2676300  70.6678050  43.6332890   6.3579270
  80.5256460  52.1534980   5.1217930  79.9067900  52.6092480   4.5512370
  81.3808240  52.3086440   4.7207630  79.7194710  48.1373970   6.7284970
  79.6502990  47.1963910   6.5674100  80.4814570  48.2275380   7.3007540
  71.9101380  38.7428490   9.0541590  71.7304220  37.8454240   9.3344350
  71.5081460  39.2900360   9.7288540  80.7499880  40.9444350   6.9553900
  81.1264700  40.0716230   6.8427570  80.6519390  41.2803050   6.0644340
  74.8804890  39.3169980   2.4171340  74.9871640  40.2173710   2.7240100
  73.9697250  39.2687950   2.1265990  72.5288050  41.2388990   7.6623930
  73.2098160  41.5027360   8.2811330  72.2136100  40.3989860   7.9961940
  76.7212620  42.2856350   6.7496520  77.2290840  42.7837320   7.3901540
  77.2525860  41.5091550   6.5735880  75.0048720  36.9254910  11.0159940
  75.0067160  37.4427300  10.2105840  74.1753030  36.4485090  10.9929870
  81.3919810  47.0374220   2.5149840  80.7737080  47.5023670   1.9512560
  81.9043060  47.7301700   2.9319350  76.2551570  46.5650090   9.1933440
  75.9220950  47.1919010   9.8354510  76.4318250  47.0911970   8.4135110
  74.6864050  38.6364870   9.0230390  75.0280860  39.4806920   8.7284260
  73.7479860  38.7848610   9.1395730  75.4670670  48.5330890  11.0082620
  76.0844670  49.2081970  10.7267070  74.6063790  48.9418870  10.9170120
  78.3691940  36.1247140   5.3474980  78.6766920  35.5694030   4.6310480
  77.4392640  36.2591600   5.1647970  80.7572700  44.1895970   2.0835100
  79.8301980  44.1233350   2.3123570  80.9097520  45.1276100   1.9690340
  76.3629340  44.7160710   4.8654830  75.9586340  44.0037960   4.3700730
  76.4492460  44.3713950   5.7542870  76.8311040  48.4028270   7.0294040
  76.5339330  47.7973740   6.3501820  77.7810860  48.4405580   6.9183400
  75.0757960  41.4903920   8.6453870  75.6272550  41.5999260   7.8707120
  75.5901470  41.8641520   9.3609100  75.9229470  48.1409960  13.6801840
  75.0258000  48.3649930  13.9275240  75.9482340  48.2644900  12.7313240
  74.7500690  45.0123280  12.2559210  74.6108460  45.8846080  12.6246610
  73.8682050  44.6696090  12.1107150  81.0730070  49.9299150   3.5624340
  81.5125980  50.6723480   3.1479730  81.0116960  50.1725720   4.4863300
  76.5481040  50.9544980  14.4644360  76.5196470  51.3587930  13.5972790
  76.3846010  50.0255340  14.3015960  73.0633970  43.6105690   2.3661480
  72.9431570  44.3367780   1.7542750  72.7534860  42.8408600   1.8889390
  70.7019340  46.7820830   8.1730120  70.7799760  46.9169600   7.2285840
  71.3161020  46.0736720   8.3658240  71.9466970  48.4821020   4.5836300
  71.5395050  48.6235610   3.7289900  72.8379980  48.1981180   4.3807510
  76.2188630  52.6966800   2.6958970  76.0431110  51.7802340   2.4826770
  75.3644370  53.0554090   2.9356770  70.7578860  47.8235000  10.7124580
  70.9209900  47.3540360   9.8943950  71.2231310  47.3158560  11.3773420
  75.5297630  36.9540760   5.7485150  75.0865780  37.7350300   5.4169670
  76.0882620  37.2770650   6.4556090  79.8167440  39.8209280  11.3520470
  79.3546810  40.0292300  12.1640410  79.4145550  39.0068630  11.0491140
  77.5673530  37.4988090   7.6074750  77.8645860  38.4050920   7.5266770
  78.1159090  37.0106870   6.9934320  75.3211850  42.0774330   3.4766400
  75.0952770  41.8611500   4.3813020  74.5404380  42.5102790   3.1312370
  77.7611060  42.9759910  14.1426670  77.6654660  42.0354640  13.9927070
  78.6043040  43.1974980  13.7474740  81.1574480  40.7201240   4.1060330
  81.5504050  41.0373440   3.2929020  81.5191330  39.8413120   4.2204850
  72.8921600  39.3873580  12.2960450  72.4984990  40.2348790  12.5033230
  72.2040000  38.7499950  12.4869090  79.4666650  39.4708550  15.3657190
  78.7764970  39.2780750  16.0003280  80.2098950  39.7543190  15.8981490
  70.1938650  37.3102040   6.3290530  69.9051700  37.8804900   7.0415510
  70.9384410  36.8306490   6.6921760  81.7429620  43.3106990   8.2011110
  81.0110740  43.8193800   8.5501210  81.3453960  42.4936970   7.8999890
  78.1807010  39.9861190   6.6063600  78.1843070  39.5451140   5.7568140
  79.0758130  40.3078520   6.7135420  74.0309390  39.8687680   5.5657810
  73.6909440  40.3462910   6.3224860  73.2686710  39.4152800   5.2058910
  72.3317840  47.1986430  12.8720390  71.9472630  46.5580100  13.4703350
  72.6430030  47.9022550  13.4415120  78.4814980  44.0462970   8.3529010
  78.8485110  43.5721540   9.0990350  78.2920040  44.9204540   8.6937350
  71.3455470  38.7906660   4.4822480  71.0602390  38.4262330   5.3201100
  71.2834330  38.0587120   3.8685620  76.2714350  43.0871610  10.6713220
  75.9671420  43.9663590  10.8963580  77.2260810  43.1471400  10.7070660
  80.9402920  46.3607020  12.9475460  80.8740230  45.4402690  12.6933050
  80.3108060  46.4582460  13.6620100  74.8433540  46.9612980   4.9058880
  75.3612210  46.1581240   4.8515770  74.3917560  46.8992120   5.7475710
  72.3278080  43.9274350  11.8184580  71.9693020  44.5928200  12.4057920
  72.0332640  43.0957900  12.1897200  75.5291200  44.3858590  14.7024130
  75.2291340  44.5315770  13.8051950  76.3002440  43.8263880  14.6097520
  80.8719650  49.1827590  12.6979260  80.8864190  48.2508550  12.4798170
  80.1644750  49.2687350  13.3369030  78.6993730  48.3092790   2.9502100
  79.3864860  48.8562000   3.3309690  77.9126150  48.8533520   2.9851710
  78.0020940  45.3138820   2.5627460  78.4583720  46.1244070   2.7887650
  77.6509150  44.9961960   3.3945950  80.3053550  50.8245160   9.7919760
  80.9495770  51.0304540  10.4693180  80.6682990  50.0633560   9.3390610
  73.9032720  35.6576470   3.0349980  73.7747350  35.6494370   3.9834900
  73.0794740  35.9959560   2.6840990  70.9026650  37.4167590  12.4956680
  70.1885170  37.6164510  13.1009290  71.3221690  36.6407160  12.8671480
  71.1899240  51.4047850  13.4823210  71.2990360  50.4642590  13.3418600
  70.5379800  51.6702600  12.8336940  79.1811830  49.6763740  14.8821330
  78.8608700  48.9572980  15.4267020  78.5070190  50.3518810  14.9557390
  77.7311490  41.1432790   2.4703570  77.0227640  41.6119130   2.9117180
  78.0155970  40.4854800   3.1048760  79.3567420  42.5629490  10.4696100
  79.8552670  43.0375310  11.1347950  79.4990370  41.6393010  10.6766130
  78.8503710  53.1038750   3.1827340  79.1045210  53.0660140   2.2606710
  77.9016190  52.9772080   3.1755590  74.3299400  53.2870690   6.1057240
  75.0661880  52.7386150   6.3765810  74.7140320  54.1526700   5.9663230
  71.2144880  49.3544260   1.9798750  70.2884660  49.5965400   1.9704160
  71.6801310  50.1818520   1.8583500  73.3357680  52.4716760  15.2942820
  74.1370410  52.7928810  15.7078220  72.8209500  52.1112340  16.0162730
  71.0555490  44.9590220  14.2378870  71.5594510  44.3797500  14.8095100
  70.3162910  45.2430450  14.7755240  78.1093430  46.3661210  13.7714390
  77.3439100  46.9346210  13.6869060  78.2909390  46.0737420  12.8782620
  73.0878570  43.1019810  15.1328940  73.1283910  42.8033680  16.0414170
  73.9424070  43.5027420  14.9736460  75.0284380  41.6811910  13.1003430
  74.4980840  41.1902860  12.4726770  75.6972450  42.1096110  12.5661360
  75.5156680  38.6474280  13.1800720  75.4213550  38.0295030  12.4551590
  74.9354070  39.3740570  12.9530630  78.2818120  37.2047520  10.2128110
  77.8335420  37.2271780   9.3673660  77.6483320  36.8066540  10.8098410
  78.6877670  46.1001850  10.8340550  79.1065780  46.9434580  10.6616790
  77.7686300  46.2373890  10.6047330  81.0241570  43.8318030  12.2178390
  81.1437780  43.2359170  12.9573230  81.8835570  43.8687720  11.7979690
  76.5385090  52.4054860  11.9498280  76.0006180  53.1300920  11.6306980
  76.7919050  51.9285200  11.1595620  77.7910340  40.3739380  13.4754210
  78.3810030  40.0655230  14.1632030  76.9730580  39.9019130  13.6314110
  79.3947300  53.6406070  12.2084930  79.3206000  54.5441210  12.5157300
  78.4926140  53.3217970  12.1807000  70.7974590  50.9680660   5.5118550
  71.1277600  50.1001720   5.2797190  71.2265590  51.1739180   6.3423510
  75.3936510  49.2989670   3.1720520  75.0932050  49.1754640   4.0724430
  75.2874000  48.4398260   2.7636250  71.2864800  51.8351250   8.2500180
  70.8495790  52.0152050   9.0824330  71.8542480  52.5925870   8.1081900
  71.1189230  44.3471480   4.6089060  70.4638070  44.0783120   3.9648760
  71.9567180  44.2375960   4.1591040  72.1565160  44.7324050   9.1492400
  72.5238200  44.6451450  10.0288420  71.5875980  43.9690600   9.0499260
  71.7081160  41.6433140  13.0550820  70.8137210  41.6099900  13.3944530
  72.2478710  41.8419930  13.8202070  72.2120870  35.9181470   7.4034040
  72.8597060  35.3678850   6.9629200  72.6322710  36.1724620   8.2249850
  71.9652870  36.0737140  10.1459360  71.6167690  36.5300960  10.9117540
  71.6340570  35.1794270  10.2281790  73.5717240  49.2456740  14.3112550
  73.5286870  48.8749650  15.1927010  73.7028250  50.1834310  14.4514370
  77.2723270  50.8016330   9.9122270  77.0314630  51.0690890   9.0252790
  78.2125910  50.9722060   9.9673130  79.4777690  37.2649020  13.6678780
  79.4166580  37.8570850  14.4174190  80.4178070  37.1574980  13.5229040
  72.6373510  35.6013340  13.4210130  73.1856500  35.4201390  12.6576240
  72.7028820  34.8107450  13.9566440  73.4105270  52.1918990  11.4310330
  72.8165590  52.0603690  12.1700370  73.4029110  51.3557130  10.9652430
  73.0417500  49.5577370  10.3818370  72.3151560  48.9382660  10.3144320
  73.1026650  49.9517980   9.5116450  76.6462600  51.7722370   7.1667780
  77.1627620  51.1609730   6.6416040  77.2959980  52.2751150   7.6578790
  79.3858100  52.6630860   7.9936760  79.6735910  52.4085160   7.1169770
  79.8981320  52.1108220   8.5842330  80.6035110  36.4021060   8.5733270
  79.8206900  36.8766560   8.8530030  80.3098040  35.4975890   8.4646450
  71.3247500  52.8751760   3.5915130  71.1569540  52.2422440   4.2897020
  70.4582010  53.0811160   3.2409320  78.4889330  38.8207810   4.0849300
  77.6763840  38.4464700   3.7445180  78.9930970  38.0652890   4.3870490
  76.5138510  36.9707730   2.6894350  75.8841250  36.2695040   2.8564480
  75.9743650  37.7311860   2.4727510  79.4530460  53.5846960  15.3604960
  80.3797770  53.3491230  15.4040920  79.4380890  54.4118960  14.8790990
  76.6394070  36.2491710  15.1246840  76.3578340  36.7525310  14.3607660
  77.0213770  35.4513460  14.7588970  80.2785720  26.6873290  63.0445280
  79.5027820  26.2073730  63.3343850  80.9298650  26.0078940  62.8701440
  74.2951550  26.9993100  63.9221040  73.4636430  26.7441810  64.3217550
  74.9032530  27.0703870  64.6578960  74.2752810  31.0333190  64.1179060
  74.5780850  30.1430930  63.9389280  75.0196400  31.5903410  63.8901310
  72.7043500  21.9594990  57.7063430  71.8160200  22.3010960  57.6043310
  72.9884690  21.7595310  56.8144260  70.6676510  24.5600640  63.5903130
  71.2392620  23.7922840  63.5906770  70.6678050  24.8589400  62.6809740
  80.5256460  33.3791490  61.4448400  79.9067900  33.8348990  60.8742840
  81.3808240  33.5342950  61.0438100  79.7194710  29.3630480  63.0515440
  79.6502990  28.4220420  62.8904570  80.4814570  29.4531890  63.6238010
  71.9101380  19.9685000  65.3772060  71.7304220  19.0710750  65.6574820
  71.5081460  20.5156870  66.0519010  80.7499880  22.1700860  63.2784370
  81.1264700  21.2972740  63.1658040  80.6519390  22.5059560  62.3874810
  74.8804890  20.5426490  58.7401810  74.9871640  21.4430220  59.0470570
  73.9697250  20.4944460  58.4496460  72.5288050  22.4645500  63.9854400
  73.2098160  22.7283870  64.6041800  72.2136100  21.6246370  64.3192410
  76.7212620  23.5112860  63.0726990  77.2290840  24.0093830  63.7132010
  77.2525860  22.7348060  62.8966350  75.0048720  18.1511420  67.3390410
  75.0067160  18.6683810  66.5336310  74.1753030  17.6741600  67.3160340
  81.3919810  28.2630730  58.8380310  80.7737080  28.7280180  58.2743030
  81.9043060  28.9558210  59.2549820  76.2551570  27.7906600  65.5163910
  75.9220950  28.4175520  66.1584980  76.4318250  28.3168480  64.7365580
  74.6864050  19.8621380  65.3460860  75.0280860  20.7063430  65.0514730
  73.7479860  20.0105120  65.4626200  75.4670670  29.7587400  67.3313090
  76.0844670  30.4338480  67.0497540  74.6063790  30.1675380  67.2400590
  70.7603010  28.9487260  56.2119940  70.3830990  29.4374360  55.4804840
  71.0176080  29.6212540  56.8426470  78.3691940  17.3503650  61.6705450
  78.6766920  16.7950540  60.9540950  77.4392640  17.4848110  61.4878440
  80.7572700  25.4152480  58.4065570  79.8301980  25.3489860  58.6354040
  80.9097520  26.3532610  58.2920810  80.7441780  21.6869480  55.4032730
  79.8045450  21.8483440  55.4885190  81.0625040  22.4055160  54.8568720
  76.3629340  25.9417220  61.1885300  75.9586340  25.2294470  60.6931200
  76.4492460  25.5970460  62.0773340  76.8311040  29.6284780  63.3524510
  76.5339330  29.0230250  62.6732290  77.7810860  29.6662090  63.2413870
  75.0757960  22.7160430  64.9684340  75.6272550  22.8255770  64.1937590
  75.5901470  23.0898030  65.6839570  81.0730070  31.1555660  59.8854810
  81.5125980  31.8979990  59.4710200  81.0116960  31.3982230  60.8093770
  73.0633970  24.8362200  58.6891950  72.9431570  25.5624290  58.0773220
  72.7534860  24.0665110  58.2119860  70.7019340  28.0077340  64.4960590
  70.7799760  28.1426110  63.5516310  71.3161020  27.2993230  64.6888710
  71.9466970  29.7077530  60.9066770  71.5395050  29.8492120  60.0520370
  72.8379980  29.4237690  60.7037980  76.2188630  33.9223310  59.0189440
  76.0431110  33.0058850  58.8057240  75.3644370  34.2810600  59.2587240
  70.7578860  29.0491510  67.0355050  70.9209900  28.5796870  66.2174420
  71.2231310  28.5415070  67.7003890  75.5297630  18.1797270  62.0715620
  75.0865780  18.9606810  61.7400140  76.0882620  18.5027160  62.7786560
  78.6456450  17.8007970  56.9521450  78.0210630  17.7967840  57.6774760
  78.5586570  16.9338930  56.5557420  77.5673530  18.7244600  63.9305220
  77.8645860  19.6307430  63.8497240  78.1159090  18.2363380  63.3164790
  75.3211850  23.3030840  59.7996870  75.0952770  23.0868010  60.7043490
  74.5404380  23.7359300  59.4542840  81.1574480  21.9457750  60.4290800
  81.5504050  22.2629950  59.6159490  81.5191330  21.0669630  60.5435320
  70.1938650  18.5358550  62.6521000  69.9051700  19.1061410  63.3645980
  70.9384410  18.0563000  63.0152230  70.3808880  22.4778670  53.8623720
  70.2983550  23.4209430  54.0038710  70.0291940  22.3353580  52.9836070
  81.7429620  24.5363500  64.5241580  81.0110740  25.0450310  64.8731680
  81.3453960  23.7193480  64.2230360  78.1807010  21.2117700  62.9294070
  78.1843070  20.7707650  62.0798610  79.0758130  21.5335030  63.0365890
  74.0309390  21.0944190  61.8888280  73.6909440  21.5719420  62.6455330
  73.2686710  20.6409310  61.5289380  78.2427160  22.2129780  55.9200830
  78.3639980  22.1716260  56.8686650  77.8575670  23.0753930  55.7647560
  77.2548660  24.5230920  55.3184130  76.6865560  24.0749170  54.6920040
  77.9637660  24.8823700  54.7849280  78.4814980  25.2719480  64.6759480
  78.8485110  24.7978050  65.4220820  78.2920040  26.1461050  65.0167820
  71.3455470  20.0163170  60.8052950  71.0602390  19.6518840  61.6431570
  71.2834330  19.2843630  60.1916090  76.2714350  24.3128120  66.9943690
  75.9671420  25.1920100  67.2194050  77.2260810  24.3727910  67.0301130
  74.7996140  28.5189110  57.5910540  74.0258400  27.9786730  57.4309260
  75.5290770  27.9995720  57.2528300  81.0194060  18.9092430  57.5266320
  80.2058670  18.4105600  57.4511630  80.8256010  19.7490680  57.1102670
  74.8433540  28.1869490  61.2289350  75.3612210  27.3837750  61.1746240
  74.3917560  28.1248630  62.0706180  79.7303040  29.4535770  56.5016650
  80.0718740  30.1978000  56.0059970  78.9015750  29.7666890  56.8641480
  78.6993730  29.5349300  59.2732570  79.3864860  30.0818510  59.6540160
  77.9126150  30.0790030  59.3082180  70.8386130  25.1522120  54.7649650
  71.7080980  25.4346920  55.0485570  70.3476450  25.9657990  54.6498460
  78.0020940  26.5395330  58.8857930  78.4583720  27.3500580  59.1118120
  77.6509150  26.2218470  59.7176420  80.3053550  32.0501670  66.1150230
  80.9495770  32.2561050  66.7923650  80.6682990  31.2890070  65.6621080
  73.9032720  16.8832980  59.3580450  73.7747350  16.8750880  60.3065370
  73.0794740  17.2216070  59.0071460  71.2057380  34.3649500  55.3311280
  71.5655020  34.9638840  54.6768550  71.0649720  34.9109390  56.1046310
  77.2226000  31.7480700  56.1484950  77.2136100  32.4810390  55.5329460
  76.3024360  31.5012280  56.2411910  72.8232640  26.9695590  56.8931710
  72.2160590  27.7094490  56.9027010  73.2981990  27.0594950  56.0669910
  80.2085600  31.8108940  54.8110140  80.3097580  31.6072930  53.8812120
  79.3087340  31.5567220  55.0157920  77.7311490  22.3689300  58.7934040
  77.0227640  22.8375640  59.2347650  78.0155970  21.7111310  59.4279230
  79.3567420  23.7886000  66.7926570  79.8552670  24.2631820  67.4578420
  79.4990370  22.8649520  66.9996600  78.8503710  34.3295260  59.5057810
  79.1045210  34.2916650  58.5837180  77.9016190  34.2028590  59.4986060
  75.9346510  20.6774380  56.1684750  76.7837040  21.1144530  56.1024940
  75.5677780  20.9894640  56.9956810  74.8337930  26.9306740  54.6420280
  75.6001200  26.8188100  55.2045710  74.9112620  26.2344710  53.9897050
  73.5284690  24.3631810  55.3253170  73.6088280  23.4159320  55.4370570
  74.4204440  24.6938690  55.4313830  74.3299400  34.5127200  62.4287710
  75.0661880  33.9642660  62.6996280  74.7140320  35.3783210  62.2893700
  71.2144880  30.5800770  58.3029220  70.2884660  30.8221910  58.2934630
  71.6801310  31.4075030  58.1813970  77.4401710  33.6857510  54.2513280
  78.2330320  33.9746340  53.7995070  76.9206060  33.2549680  53.5725760
  77.9579110  28.9060920  54.1155630  77.8529750  28.2913270  54.8417010
  77.7903330  28.3826810  53.3318640  81.1981840  27.9680950  54.7197620
  80.6491940  28.4150250  55.3640360  81.8201100  27.4630200  55.2435290
  76.8656960  26.9271870  56.6162920  77.2873380  26.7611740  57.4594310
  76.9907800  26.1172100  56.1218060  79.3784600  25.9509480  53.8640020
  79.8990260  25.2358500  53.4981170  80.0253000  26.5895350  54.1640530
  78.2818120  18.4304030  66.5358580  77.8335420  18.4528290  65.6904130
  77.6483320  18.0323050  67.1328880  78.6877670  27.3258360  67.1571020
  79.1065780  28.1691090  66.9847260  77.7686300  27.4630400  66.9277800
  75.7615860  23.0005100  53.5621080  75.5604920  22.1372460  53.9234420
  75.5907910  22.9138460  52.6242680  74.5598660  20.1005720  53.5498960
  74.8624560  20.1073150  52.6418110  75.2993250  19.7503580  54.0466620
  77.7783590  19.0440340  54.5355160  77.4305590  18.3664330  53.9557610
  77.9796360  18.5829850  55.3498550  79.9432630  34.0321090  56.1541760
  80.8383420  34.3706060  56.1760520  79.9750260  33.3100500  55.5266040
  73.5828790  29.4048140  54.3828760  74.0203660  29.9477810  55.0386340
  74.0676520  28.5795090  54.3925100  70.7974590  32.1937170  61.8349020
  71.1277600  31.3258230  61.6027660  71.2265590  32.3995690  62.6653980
  75.3936510  30.5246180  59.4950990  75.0932050  30.4011150  60.3954900
  75.2874000  29.6654770  59.0866720  71.2864800  33.0607760  64.5730650
  70.8495790  33.2408560  65.4054800  71.8542480  33.8182380  64.4312370
  71.1189230  25.5727990  60.9319530  70.4638070  25.3039630  60.2879230
  71.9567180  25.4632470  60.4821510  72.1565160  25.9580560  65.4722870
  72.5238200  25.8707960  66.3518890  71.5875980  25.1947110  65.3729730
  70.3327310  22.7826920  56.8744860  69.4291390  23.0457120  56.6996520
  70.8167930  23.0538090  56.0944820  72.8754520  21.8392460  54.7839240
  73.5846220  21.4175680  54.2986520  72.1594460  21.9067690  54.1522590
  72.5228680  17.8931790  53.8241890  73.2456810  18.4340730  54.1423110
  72.7953200  17.6195210  52.9483430  72.2120870  17.1437980  63.7264510
  72.8597060  16.5935360  63.2859670  72.6322710  17.3981130  64.5480320
  71.9652870  17.2993650  66.4689830  71.6167690  17.7557470  67.2348010
  71.6340570  16.4050780  66.5512260  77.2723270  32.0272840  66.2352740
  77.0314630  32.2947400  65.3483260  78.2125910  32.1978570  66.2903600
  73.0417500  30.7833880  66.7048840  72.3151560  30.1639170  66.6374790
  73.1026650  31.1774490  65.8346920  76.6462600  32.9978880  63.4898250
  77.1627620  32.3866240  62.9646510  77.2959980  33.5007660  63.9809260
  79.3858100  33.8887370  64.3167230  79.6735910  33.6341670  63.4400240
  79.8981320  33.3364730  64.9072800  80.6035110  17.6277570  64.8963740
  79.8206900  18.1023070  65.1760500  80.3098040  16.7232400  64.7876920
  71.3247500  34.1008270  59.9145600  71.1569540  33.4678950  60.6127490
  70.4582010  34.3067670  59.5639790  71.9475520  17.9325050  57.4177460
  72.7054880  18.0453930  56.8441490  71.4852690  18.7694250  57.3720890
  78.4889330  20.0464320  60.4079770  77.6763840  19.6721210  60.0675650
  78.9930970  19.2909400  60.7100960  72.9310200  32.7941500  57.3595740
  72.4057820  33.1749530  56.6557700  72.8554780  33.4192270  58.0805450
  74.3200670  18.4589100  55.9579430  74.8493430  17.6718900  55.8287380
  74.9528990  19.1380290  56.1914960  76.5138510  18.1964240  59.0124820
  75.8841250  17.4951550  59.1794950  75.9743650  18.9568370  58.7957980
  75.5303170  34.7423880  56.2344990  76.2621990  34.4583160  55.6868880
  75.7896840  34.5037160  57.1244370  74.6917960  30.8588610  56.2391320
  74.0626840  31.3273710  56.7877150  74.8065790  30.0137830  56.6737510
  80.2785720  26.6873290  44.2701790  79.5027820  26.2073730  44.5600360
  80.9298650  26.0078940  44.0957950  74.2951550  26.9993100  45.1477550
  73.4636430  26.7441810  45.5474060  74.9032530  27.0703870  45.8835470
  74.2752810  31.0333190  45.3435570  74.5780850  30.1430930  45.1645790
  75.0196400  31.5903410  45.1157820  72.7043500  21.9594990  38.9319940
  71.8160200  22.3010960  38.8299820  72.9884690  21.7595310  38.0400770
  70.6676510  24.5600640  44.8159640  71.2392620  23.7922840  44.8163280
  70.6678050  24.8589400  43.9066250  80.5256460  33.3791490  42.6704910
  79.9067900  33.8348990  42.0999350  81.3808240  33.5342950  42.2694610
  79.7194710  29.3630480  44.2771950  79.6502990  28.4220420  44.1161080
  80.4814570  29.4531890  44.8494520  71.9101380  19.9685000  46.6028570
  71.7304220  19.0710750  46.8831330  71.5081460  20.5156870  47.2775520
  80.7499880  22.1700860  44.5040880  81.1264700  21.2972740  44.3914550
  80.6519390  22.5059560  43.6131320  74.8804890  20.5426490  39.9658320
  74.9871640  21.4430220  40.2727080  73.9697250  20.4944460  39.6752970
  72.5288050  22.4645500  45.2110910  73.2098160  22.7283870  45.8298310
  72.2136100  21.6246370  45.5448920  76.7212620  23.5112860  44.2983500
  77.2290840  24.0093830  44.9388520  77.2525860  22.7348060  44.1222860
  75.0048720  18.1511420  48.5646920  75.0067160  18.6683810  47.7592820
  74.1753030  17.6741600  48.5416850  81.3919810  28.2630730  40.0636820
  80.7737080  28.7280180  39.4999540  81.9043060  28.9558210  40.4806330
  76.2551570  27.7906600  46.7420420  75.9220950  28.4175520  47.3841490
  76.4318250  28.3168480  45.9622090  74.6864050  19.8621380  46.5717370
  75.0280860  20.7063430  46.2771240  73.7479860  20.0105120  46.6882710
  75.4670670  29.7587400  48.5569600  76.0844670  30.4338480  48.2754050
  74.6063790  30.1675380  48.4657100  70.7603010  28.9487260  37.4376450
  70.3830990  29.4374360  36.7061350  71.0176080  29.6212540  38.0682980
  78.3691940  17.3503650  42.8961960  78.6766920  16.7950540  42.1797460
  77.4392640  17.4848110  42.7134950  80.7572700  25.4152480  39.6322080
  79.8301980  25.3489860  39.8610550  80.9097520  26.3532610  39.5177320
  80.7441780  21.6869480  36.6289240  79.8045450  21.8483440  36.7141700
  81.0625040  22.4055160  36.0825230  76.3629340  25.9417220  42.4141810
  75.9586340  25.2294470  41.9187710  76.4492460  25.5970460  43.3029850
  76.8311040  29.6284780  44.5781020  76.5339330  29.0230250  43.8988800
  77.7810860  29.6662090  44.4670380  75.0757960  22.7160430  46.1940850
  75.6272550  22.8255770  45.4194100  75.5901470  23.0898030  46.9096080
  75.9229470  29.3666470  51.2288820  75.0258000  29.5906440  51.4762220
  75.9482340  29.4901410  50.2800220  74.7500690  26.2379790  49.8046190
  74.6108460  27.1102590  50.1733590  73.8682050  25.8952600  49.6594130
  81.0730070  31.1555660  41.1111320  81.5125980  31.8979990  40.6966710
  81.0116960  31.3982230  42.0350280  76.5481040  32.1801490  52.0131340
  76.5196470  32.5844440  51.1459770  76.3846010  31.2511850  51.8502940
  73.0633970  24.8362200  39.9148460  72.9431570  25.5624290  39.3029730
  72.7534860  24.0665110  39.4376370  70.7019340  28.0077340  45.7217100
  70.7799760  28.1426110  44.7772820  71.3161020  27.2993230  45.9145220
  71.9466970  29.7077530  42.1323280  71.5395050  29.8492120  41.2776880
  72.8379980  29.4237690  41.9294490  76.2188630  33.9223310  40.2445950
  76.0431110  33.0058850  40.0313750  75.3644370  34.2810600  40.4843750
  70.7578860  29.0491510  48.2611560  70.9209900  28.5796870  47.4430930
  71.2231310  28.5415070  48.9260400  75.5297630  18.1797270  43.2972130
  75.0865780  18.9606810  42.9656650  76.0882620  18.5027160  44.0043070
  79.8167440  21.0465790  48.9007450  79.3546810  21.2548810  49.7127390
  79.4145550  20.2325140  48.5978120  78.6456450  17.8007970  38.1777960
  78.0210630  17.7967840  38.9031270  78.5586570  16.9338930  37.7813930
  77.5673530  18.7244600  45.1561730  77.8645860  19.6307430  45.0753750
  78.1159090  18.2363380  44.5421300  75.3211850  23.3030840  41.0253380
  75.0952770  23.0868010  41.9300000  74.5404380  23.7359300  40.6799350
  77.7611060  24.2016420  51.6913650  77.6654660  23.2611150  51.5414050
  78.6043040  24.4231490  51.2961720  81.1574480  21.9457750  41.6547310
  81.5504050  22.2629950  40.8416000  81.5191330  21.0669630  41.7691830
  72.8921600  20.6130090  49.8447430  72.4984990  21.4605300  50.0520210
  72.2040000  19.9756460  50.0356070  79.4666650  20.6965060  52.9144170
  78.7764970  20.5037260  53.5490260  80.2098950  20.9799700  53.4468470
  70.1938650  18.5358550  43.8777510  69.9051700  19.1061410  44.5902490
  70.9384410  18.0563000  44.2408740  70.3808880  22.4778670  35.0880230
  70.2983550  23.4209430  35.2295220  70.0291940  22.3353580  34.2092580
  81.7429620  24.5363500  45.7498090  81.0110740  25.0450310  46.0988190
  81.3453960  23.7193480  45.4486870  78.1807010  21.2117700  44.1550580
  78.1843070  20.7707650  43.3055120  79.0758130  21.5335030  44.2622400
  74.0309390  21.0944190  43.1144790  73.6909440  21.5719420  43.8711840
  73.2686710  20.6409310  42.7545890  78.2427160  22.2129780  37.1457340
  78.3639980  22.1716260  38.0943160  77.8575670  23.0753930  36.9904070
  77.2548660  24.5230920  36.5440640  76.6865560  24.0749170  35.9176550
  77.9637660  24.8823700  36.0105790  72.3317840  28.4242940  50.4207370
  71.9472630  27.7836610  51.0190330  72.6430030  29.1279060  50.9902100
  78.4814980  25.2719480  45.9015990  78.8485110  24.7978050  46.6477330
  78.2920040  26.1461050  46.2424330  71.3455470  20.0163170  42.0309460
  71.0602390  19.6518840  42.8688080  71.2834330  19.2843630  41.4172600
  76.2714350  24.3128120  48.2200200  75.9671420  25.1920100  48.4450560
  77.2260810  24.3727910  48.2557640  74.7996140  28.5189110  38.8167050
  74.0258400  27.9786730  38.6565770  75.5290770  27.9995720  38.4784810
  81.0194060  18.9092430  38.7522830  80.2058670  18.4105600  38.6768140
  80.8256010  19.7490680  38.3359180  80.9402920  27.5863530  50.4962440
  80.8740230  26.6659200  50.2420030  80.3108060  27.6838970  51.2107080
  74.8433540  28.1869490  42.4545860  75.3612210  27.3837750  42.4002750
  74.3917560  28.1248630  43.2962690  79.7303040  29.4535770  37.7273160
  80.0718740  30.1978000  37.2316480  78.9015750  29.7666890  38.0897990
  72.3278080  25.1530860  49.3671560  71.9693020  25.8184710  49.9544900
  72.0332640  24.3214410  49.7384180  75.5291200  25.6115100  52.2511110
  75.2291340  25.7572280  51.3538930  76.3002440  25.0520390  52.1584500
  80.8719650  30.4084100  50.2466240  80.8864190  29.4765060  50.0285150
  80.1644750  30.4943860  50.8856010  78.6993730  29.5349300  40.4989080
  79.3864860  30.0818510  40.8796670  77.9126150  30.0790030  40.5338690
  70.8386130  25.1522120  35.9906160  71.7080980  25.4346920  36.2742080
  70.3476450  25.9657990  35.8754970  78.0020940  26.5395330  40.1114440
  78.4583720  27.3500580  40.3374630  77.6509150  26.2218470  40.9432930
  80.3053550  32.0501670  47.3406740  80.9495770  32.2561050  48.0180160
  80.6682990  31.2890070  46.8877590  73.9032720  16.8832980  40.5836960
  73.7747350  16.8750880  41.5321880  73.0794740  17.2216070  40.2327970
  71.2057380  34.3649500  36.5567790  71.5655020  34.9638840  35.9025060
  71.0649720  34.9109390  37.3302820  70.9026650  18.6424100  50.0443660
  70.1885170  18.8421020  50.6496270  71.3221690  17.8663670  50.4158460
  79.1811830  30.9020250  52.4308310  78.8608700  30.1829490  52.9754000
  78.5070190  31.5775320  52.5044370  77.2226000  31.7480700  37.3741460
  77.2136100  32.4810390  36.7585970  76.3024360  31.5012280  37.4668420
  72.8232640  26.9695590  38.1188220  72.2160590  27.7094490  38.1283520
  73.2981990  27.0594950  37.2926420  80.2085600  31.8108940  36.0366650
  80.3097580  31.6072930  35.1068630  79.3087340  31.5567220  36.2414430
  77.7311490  22.3689300  40.0190550  77.0227640  22.8375640  40.4604160
  78.0155970  21.7111310  40.6535740  79.3567420  23.7886000  48.0183080
  79.8552670  24.2631820  48.6834930  79.4990370  22.8649520  48.2253110
  78.8503710  34.3295260  40.7314320  79.1045210  34.2916650  39.8093690
  77.9016190  34.2028590  40.7242570  75.9346510  20.6774380  37.3941260
  76.7837040  21.1144530  37.3281450  75.5677780  20.9894640  38.2213320
  74.8337930  26.9306740  35.8676790  75.6001200  26.8188100  36.4302220
  74.9112620  26.2344710  35.2153560  73.5284690  24.3631810  36.5509680
  73.6088280  23.4159320  36.6627080  74.4204440  24.6938690  36.6570340
  74.3299400  34.5127200  43.6544220  75.0661880  33.9642660  43.9252790
  74.7140320  35.3783210  43.5150210  71.2144880  30.5800770  39.5285730
  70.2884660  30.8221910  39.5191140  71.6801310  31.4075030  39.4070480
  73.3357680  33.6973270  52.8429800  74.1370410  34.0185320  53.2565200
  72.8209500  33.3368850  53.5649710  77.4401710  33.6857510  35.4769790
  78.2330320  33.9746340  35.0251580  76.9206060  33.2549680  34.7982270
  71.0555490  26.1846730  51.7865850  71.5594510  25.6054010  52.3582080
  70.3162910  26.4686960  52.3242220  77.9579110  28.9060920  35.3412140
  77.8529750  28.2913270  36.0673520  77.7903330  28.3826810  34.5575150
  78.1093430  27.5917720  51.3201370  77.3439100  28.1602720  51.2356040
  78.2909390  27.2993930  50.4269600  81.1981840  27.9680950  35.9454130
  80.6491940  28.4150250  36.5896870  81.8201100  27.4630200  36.4691800
  73.0878570  24.3276320  52.6815920  73.1283910  24.0290190  53.5901150
  73.9424070  24.7283930  52.5223440  76.8656960  26.9271870  37.8419430
  77.2873380  26.7611740  38.6850820  76.9907800  26.1172100  37.3474570
  75.0284380  22.9068420  50.6490410  74.4980840  22.4159370  50.0213750
  75.6972450  23.3352620  50.1148340  79.3784600  25.9509480  35.0896530
  79.8990260  25.2358500  34.7237680  80.0253000  26.5895350  35.3897040
  75.5156680  19.8730790  50.7287700  75.4213550  19.2551540  50.0038570
  74.9354070  20.5997080  50.5017610  78.2818120  18.4304030  47.7615090
  77.8335420  18.4528290  46.9160640  77.6483320  18.0323050  48.3585390
  78.6877670  27.3258360  48.3827530  79.1065780  28.1691090  48.2103770
  77.7686300  27.4630400  48.1534310  81.0241570  25.0574540  49.7665370
  81.1437780  24.4615680  50.5060210  81.8835570  25.0944230  49.3466670
  75.7615860  23.0005100  34.7877590  75.5604920  22.1372460  35.1490930
  75.5907910  22.9138460  33.8499190  76.5385090  33.6311370  49.4985260
  76.0006180  34.3557430  49.1793960  76.7919050  33.1541710  48.7082600
  77.7910340  21.5995890  51.0241190  78.3810030  21.2911740  51.7119010
  76.9730580  21.1275640  51.1801090  74.5598660  20.1005720  34.7755470
  74.8624560  20.1073150  33.8674620  75.2993250  19.7503580  35.2723130
  79.3947300  34.8662580  49.7571910  79.3206000  35.7697720  50.0644280
  78.4926140  34.5474480  49.7293980  77.7783590  19.0440340  35.7611670
  77.4305590  18.3664330  35.1814120  77.9796360  18.5829850  36.5755060
  79.9432630  34.0321090  37.3798270  80.8383420  34.3706060  37.4017030
  79.9750260  33.3100500  36.7522550  73.5828790  29.4048140  35.6085270
  74.0203660  29.9477810  36.2642850  74.0676520  28.5795090  35.6181610
  70.7974590  32.1937170  43.0605530  71.1277600  31.3258230  42.8284170
  71.2265590  32.3995690  43.8910490  75.3936510  30.5246180  40.7207500
  75.0932050  30.4011150  41.6211410  75.2874000  29.6654770  40.3123230
  71.2864800  33.0607760  45.7987160  70.8495790  33.2408560  46.6311310
  71.8542480  33.8182380  45.6568880  71.1189230  25.5727990  42.1576040
  70.4638070  25.3039630  41.5135740  71.9567180  25.4632470  41.7078020
  72.1565160  25.9580560  46.6979380  72.5238200  25.8707960  47.5775400
  71.5875980  25.1947110  46.5986240  71.7081160  22.8689650  50.6037800
  70.8137210  22.8356410  50.9431510  72.2478710  23.0676440  51.3689050
  70.3327310  22.7826920  38.1001370  69.4291390  23.0457120  37.9253030
  70.8167930  23.0538090  37.3201330  72.8754520  21.8392460  36.0095750
  73.5846220  21.4175680  35.5243030  72.1594460  21.9067690  35.3779100
  72.5228680  17.8931790  35.0498400  73.2456810  18.4340730  35.3679620
  72.7953200  17.6195210  34.1739940  72.2120870  17.1437980  44.9521020
  72.8597060  16.5935360  44.5116180  72.6322710  17.3981130  45.7736830
  71.9652870  17.2993650  47.6946340  71.6167690  17.7557470  48.4604520
  71.6340570  16.4050780  47.7768770  73.5717240  30.4713250  51.8599530
  73.5286870  30.1006160  52.7413990  73.7028250  31.4090820  52.0001350
  77.2723270  32.0272840  47.4609250  77.0314630  32.2947400  46.5739770
  78.2125910  32.1978570  47.5160110  79.4777690  18.4905530  51.2165760
  79.4166580  19.0827360  51.9661170  80.4178070  18.3831490  51.0716020
  72.6373510  16.8269850  50.9697110  73.1856500  16.6457900  50.2063220
  72.7028820  16.0363960  51.5053420  73.4105270  33.4175500  48.9797310
  72.8165590  33.2860200  49.7187350  73.4029110  32.5813640  48.5139410
  73.0417500  30.7833880  47.9305350  72.3151560  30.1639170  47.8631300
  73.1026650  31.1774490  47.0603430  76.6462600  32.9978880  44.7154760
  77.1627620  32.3866240  44.1903020  77.2959980  33.5007660  45.2065770
  79.3858100  33.8887370  45.5423740  79.6735910  33.6341670  44.6656750
  79.8981320  33.3364730  46.1329310  80.6035110  17.6277570  46.1220250
  79.8206900  18.1023070  46.4017010  80.3098040  16.7232400  46.0133430
  71.3247500  34.1008270  41.1402110  71.1569540  33.4678950  41.8384000
  70.4582010  34.3067670  40.7896300  71.9475520  17.9325050  38.6433970
  72.7054880  18.0453930  38.0698000  71.4852690  18.7694250  38.5977400
  78.4889330  20.0464320  41.6336280  77.6763840  19.6721210  41.2932160
  78.9930970  19.2909400  41.9357470  72.9310200  32.7941500  38.5852250
  72.4057820  33.1749530  37.8814210  72.8554780  33.4192270  39.3061960
  74.3200670  18.4589100  37.1835940  74.8493430  17.6718900  37.0543890
  74.9528990  19.1380290  37.4171470  76.5138510  18.1964240  40.2381330
  75.8841250  17.4951550  40.4051460  75.9743650  18.9568370  40.0214490
  79.4530460  34.8103470  52.9091940  80.3797770  34.5747740  52.9527900
  79.4380890  35.6375470  52.4277970  76.6394070  17.4748220  52.6733820
  76.3578340  17.9781820  51.9094640  77.0213770  16.6769970  52.3075950
  75.5303170  34.7423880  37.4601500  76.2621990  34.4583160  36.9125390
  75.7896840  34.5037160  38.3500880  74.6917960  30.8588610  37.4647830
  74.0626840  31.3273710  38.0133660  74.8065790  30.0137830  37.8994020
  80.2785720  26.6873290  25.4958300  79.5027820  26.2073730  25.7856870
  80.9298650  26.0078940  25.3214460  74.2951550  26.9993100  26.3734060
  73.4636430  26.7441810  26.7730570  74.9032530  27.0703870  27.1091980
  74.2752810  31.0333190  26.5692080  74.5780850  30.1430930  26.3902300
  75.0196400  31.5903410  26.3414330  72.7043500  21.9594990  20.1576450
  71.8160200  22.3010960  20.0556330  72.9884690  21.7595310  19.2657280
  70.6676510  24.5600640  26.0416150  71.2392620  23.7922840  26.0419790
  70.6678050  24.8589400  25.1322760  80.5256460  33.3791490  23.8961420
  79.9067900  33.8348990  23.3255860  81.3808240  33.5342950  23.4951120
  79.7194710  29.3630480  25.5028460  79.6502990  28.4220420  25.3417590
  80.4814570  29.4531890  26.0751030  71.9101380  19.9685000  27.8285080
  71.7304220  19.0710750  28.1087840  71.5081460  20.5156870  28.5032030
  80.7499880  22.1700860  25.7297390  81.1264700  21.2972740  25.6171060
  80.6519390  22.5059560  24.8387830  74.8804890  20.5426490  21.1914830
  74.9871640  21.4430220  21.4983590  73.9697250  20.4944460  20.9009480
  72.5288050  22.4645500  26.4367420  73.2098160  22.7283870  27.0554820
  72.2136100  21.6246370  26.7705430  76.7212620  23.5112860  25.5240010
  77.2290840  24.0093830  26.1645030  77.2525860  22.7348060  25.3479370
  75.0048720  18.1511420  29.7903430  75.0067160  18.6683810  28.9849330
  74.1753030  17.6741600  29.7673360  81.3919810  28.2630730  21.2893330
  80.7737080  28.7280180  20.7256050  81.9043060  28.9558210  21.7062840
  76.2551570  27.7906600  27.9676930  75.9220950  28.4175520  28.6098000
  76.4318250  28.3168480  27.1878600  74.6864050  19.8621380  27.7973880
  75.0280860  20.7063430  27.5027750  73.7479860  20.0105120  27.9139220
  75.4670670  29.7587400  29.7826110  76.0844670  30.4338480  29.5010560
  74.6063790  30.1675380  29.6913610  70.7603010  28.9487260  18.6632960
  70.3830990  29.4374360  17.9317860  71.0176080  29.6212540  19.2939490
  78.3691940  17.3503650  24.1218470  78.6766920  16.7950540  23.4053970
  77.4392640  17.4848110  23.9391460  80.7572700  25.4152480  20.8578590
  79.8301980  25.3489860  21.0867060  80.9097520  26.3532610  20.7433830
  80.7441780  21.6869480  17.8545750  79.8045450  21.8483440  17.9398210
  81.0625040  22.4055160  17.3081740  76.3629340  25.9417220  23.6398320
  75.9586340  25.2294470  23.1444220  76.4492460  25.5970460  24.5286360
  76.8311040  29.6284780  25.8037530  76.5339330  29.0230250  25.1245310
  77.7810860  29.6662090  25.6926890  75.0757960  22.7160430  27.4197360
  75.6272550  22.8255770  26.6450610  75.5901470  23.0898030  28.1352590
  75.9229470  29.3666470  32.4545330  75.0258000  29.5906440  32.7018730
  75.9482340  29.4901410  31.5056730  74.7500690  26.2379790  31.0302700
  74.6108460  27.1102590  31.3990100  73.8682050  25.8952600  30.8850640
  81.0730070  31.1555660  22.3367830  81.5125980  31.8979990  21.9223220
  81.0116960  31.3982230  23.2606790  76.5481040  32.1801490  33.2387850
  76.5196470  32.5844440  32.3716280  76.3846010  31.2511850  33.0759450
  73.0633970  24.8362200  21.1404970  72.9431570  25.5624290  20.5286240
  72.7534860  24.0665110  20.6632880  70.7019340  28.0077340  26.9473610
  70.7799760  28.1426110  26.0029330  71.3161020  27.2993230  27.1401730
  71.9466970  29.7077530  23.3579790  71.5395050  29.8492120  22.5033390
  72.8379980  29.4237690  23.1551000  76.2188630  33.9223310  21.4702460
  76.0431110  33.0058850  21.2570260  75.3644370  34.2810600  21.7100260
  70.7578860  29.0491510  29.4868070  70.9209900  28.5796870  28.6687440
  71.2231310  28.5415070  30.1516910  75.5297630  18.1797270  24.5228640
  75.0865780  18.9606810  24.1913160  76.0882620  18.5027160  25.2299580
  79.8167440  21.0465790  30.1263960  79.3546810  21.2548810  30.9383900
  79.4145550  20.2325140  29.8234630  78.6456450  17.8007970  19.4034470
  78.0210630  17.7967840  20.1287780  78.5586570  16.9338930  19.0070440
  77.5673530  18.7244600  26.3818240  77.8645860  19.6307430  26.3010260
  78.1159090  18.2363380  25.7677810  75.3211850  23.3030840  22.2509890
  75.0952770  23.0868010  23.1556510  74.5404380  23.7359300  21.9055860
  77.7611060  24.2016420  32.9170160  77.6654660  23.2611150  32.7670560
  78.6043040  24.4231490  32.5218230  81.1574480  21.9457750  22.8803820
  81.5504050  22.2629950  22.0672510  81.5191330  21.0669630  22.9948340
  72.8921600  20.6130090  31.0703940  72.4984990  21.4605300  31.2776720
  72.2040000  19.9756460  31.2612580  79.4666650  20.6965060  34.1400680
  78.7764970  20.5037260  34.7746770  80.2098950  20.9799700  34.6724980
  70.1938650  18.5358550  25.1034020  69.9051700  19.1061410  25.8159000
  70.9384410  18.0563000  25.4665250  70.3808880  22.4778670  16.3136740
  70.2983550  23.4209430  16.4551730  70.0291940  22.3353580  15.4349090
  81.7429620  24.5363500  26.9754600  81.0110740  25.0450310  27.3244700
  81.3453960  23.7193480  26.6743380  78.1807010  21.2117700  25.3807090
  78.1843070  20.7707650  24.5311630  79.0758130  21.5335030  25.4878910
  74.0309390  21.0944190  24.3401300  73.6909440  21.5719420  25.0968350
  73.2686710  20.6409310  23.9802400  78.2427160  22.2129780  18.3713850
  78.3639980  22.1716260  19.3199670  77.8575670  23.0753930  18.2160580
  77.2548660  24.5230920  17.7697150  76.6865560  24.0749170  17.1433060
  77.9637660  24.8823700  17.2362300  72.3317840  28.4242940  31.6463880
  71.9472630  27.7836610  32.2446840  72.6430030  29.1279060  32.2158610
  78.4814980  25.2719480  27.1272500  78.8485110  24.7978050  27.8733840
  78.2920040  26.1461050  27.4680840  71.3455470  20.0163170  23.2565970
  71.0602390  19.6518840  24.0944590  71.2834330  19.2843630  22.6429110
  76.2714350  24.3128120  29.4456710  75.9671420  25.1920100  29.6707070
  77.2260810  24.3727910  29.4814150  74.7996140  28.5189110  20.0423560
  74.0258400  27.9786730  19.8822280  75.5290770  27.9995720  19.7041320
  81.0194060  18.9092430  19.9779340  80.2058670  18.4105600  19.9024650
  80.8256010  19.7490680  19.5615690  80.9402920  27.5863530  31.7218950
  80.8740230  26.6659200  31.4676540  80.3108060  27.6838970  32.4363590
  74.8433540  28.1869490  23.6802370  75.3612210  27.3837750  23.6259260
  74.3917560  28.1248630  24.5219200  79.7303040  29.4535770  18.9529670
  80.0718740  30.1978000  18.4572990  78.9015750  29.7666890  19.3154500
  72.3278080  25.1530860  30.5928070  71.9693020  25.8184710  31.1801410
  72.0332640  24.3214410  30.9640690  75.5291200  25.6115100  33.4767620
  75.2291340  25.7572280  32.5795440  76.3002440  25.0520390  33.3841010
  80.8719650  30.4084100  31.4722750  80.8864190  29.4765060  31.2541660
  80.1644750  30.4943860  32.1112520  78.6993730  29.5349300  21.7245590
  79.3864860  30.0818510  22.1053180  77.9126150  30.0790030  21.7595200
  70.8386130  25.1522120  17.2162670  71.7080980  25.4346920  17.4998590
  70.3476450  25.9657990  17.1011480  78.0020940  26.5395330  21.3370950
  78.4583720  27.3500580  21.5631140  77.6509150  26.2218470  22.1689440
  80.3053550  32.0501670  28.5663250  80.9495770  32.2561050  29.2436670
  80.6682990  31.2890070  28.1134100  73.9032720  16.8832980  21.8093470
  73.7747350  16.8750880  22.7578390  73.0794740  17.2216070  21.4584480
  71.2057380  34.3649500  17.7824300  71.5655020  34.9638840  17.1281570
  71.0649720  34.9109390  18.5559330  70.9026650  18.6424100  31.2700170
  70.1885170  18.8421020  31.8752780  71.3221690  17.8663670  31.6414970
  71.1899240  32.6304360  32.2566700  71.2990360  31.6899100  32.1162090
  70.5379800  32.8959110  31.6080430  79.1811830  30.9020250  33.6564820
  78.8608700  30.1829490  34.2010510  78.5070190  31.5775320  33.7300880
  77.2226000  31.7480700  18.5997970  77.2136100  32.4810390  17.9842480
  76.3024360  31.5012280  18.6924930  72.8232640  26.9695590  19.3444730
  72.2160590  27.7094490  19.3540030  73.2981990  27.0594950  18.5182930
  80.2085600  31.8108940  17.2623160  80.3097580  31.6072930  16.3325140
  79.3087340  31.5567220  17.4670940  77.7311490  22.3689300  21.2447060
  77.0227640  22.8375640  21.6860670  78.0155970  21.7111310  21.8792250
  79.3567420  23.7886000  29.2439590  79.8552670  24.2631820  29.9091440
  79.4990370  22.8649520  29.4509620  78.8503710  34.3295260  21.9570830
  79.1045210  34.2916650  21.0350200  77.9016190  34.2028590  21.9499080
  75.9346510  20.6774380  18.6197770  76.7837040  21.1144530  18.5537960
  75.5677780  20.9894640  19.4469830  74.8337930  26.9306740  17.0933300
  75.6001200  26.8188100  17.6558730  74.9112620  26.2344710  16.4410070
  73.5284690  24.3631810  17.7766190  73.6088280  23.4159320  17.8883590
  74.4204440  24.6938690  17.8826850  74.3299400  34.5127200  24.8800730
  75.0661880  33.9642660  25.1509300  74.7140320  35.3783210  24.7406720
  71.2144880  30.5800770  20.7542240  70.2884660  30.8221910  20.7447650
  71.6801310  31.4075030  20.6326990  73.3357680  33.6973270  34.0686310
  74.1370410  34.0185320  34.4821710  72.8209500  33.3368850  34.7906220
  77.4401710  33.6857510  16.7026300  78.2330320  33.9746340  16.2508090
  76.9206060  33.2549680  16.0238780  71.0555490  26.1846730  33.0122360
  71.5594510  25.6054010  33.5838590  70.3162910  26.4686960  33.5498730
  77.9579110  28.9060920  16.5668650  77.8529750  28.2913270  17.2930030
  77.7903330  28.3826810  15.7831660  78.1093430  27.5917720  32.5457880
  77.3439100  28.1602720  32.4612550  78.2909390  27.2993930  31.6526110
  81.1981840  27.9680950  17.1710640  80.6491940  28.4150250  17.8153380
  81.8201100  27.4630200  17.6948310  73.0878570  24.3276320  33.9072430
  73.1283910  24.0290190  34.8157660  73.9424070  24.7283930  33.7479950
  76.8656960  26.9271870  19.0675940  77.2873380  26.7611740  19.9107330
  76.9907800  26.1172100  18.5731080  75.0284380  22.9068420  31.8746920
  74.4980840  22.4159370  31.2470260  75.6972450  23.3352620  31.3404850
  79.3784600  25.9509480  16.3153040  79.8990260  25.2358500  15.9494190
  80.0253000  26.5895350  16.6153550  75.5156680  19.8730790  31.9544210
  75.4213550  19.2551540  31.2295080  74.9354070  20.5997080  31.7274120
  78.2818120  18.4304030  28.9871600  77.8335420  18.4528290  28.1417150
  77.6483320  18.0323050  29.5841900  78.6877670  27.3258360  29.6084040
  79.1065780  28.1691090  29.4360280  77.7686300  27.4630400  29.3790820
  81.0241570  25.0574540  30.9921880  81.1437780  24.4615680  31.7316720
  81.8835570  25.0944230  30.5723180  75.7615860  23.0005100  16.0134100
  75.5604920  22.1372460  16.3747440  75.5907910  22.9138460  15.0755700
  76.5385090  33.6311370  30.7241770  76.0006180  34.3557430  30.4050470
  76.7919050  33.1541710  29.9339110  77.7910340  21.5995890  32.2497700
  78.3810030  21.2911740  32.9375520  76.9730580  21.1275640  32.4057600
  74.5598660  20.1005720  16.0011980  74.8624560  20.1073150  15.0931130
  75.2993250  19.7503580  16.4979640  79.3947300  34.8662580  30.9828420
  79.3206000  35.7697720  31.2900790  78.4926140  34.5474480  30.9550490
  77.7783590  19.0440340  16.9868180  77.4305590  18.3664330  16.4070630
  77.9796360  18.5829850  17.8011570  79.9432630  34.0321090  18.6054780
  80.8383420  34.3706060  18.6273540  79.9750260  33.3100500  17.9779060
  73.5828790  29.4048140  16.8341780  74.0203660  29.9477810  17.4899360
  74.0676520  28.5795090  16.8438120  70.7974590  32.1937170  24.2862040
  71.1277600  31.3258230  24.0540680  71.2265590  32.3995690  25.1167000
  75.3936510  30.5246180  21.9464010  75.0932050  30.4011150  22.8467920
  75.2874000  29.6654770  21.5379740  71.2864800  33.0607760  27.0243670
  70.8495790  33.2408560  27.8567820  71.8542480  33.8182380  26.8825390
  71.1189230  25.5727990  23.3832550  70.4638070  25.3039630  22.7392250
  71.9567180  25.4632470  22.9334530  72.1565160  25.9580560  27.9235890
  72.5238200  25.8707960  28.8031910  71.5875980  25.1947110  27.8242750
  71.7081160  22.8689650  31.8294310  70.8137210  22.8356410  32.1688020
  72.2478710  23.0676440  32.5945560  70.3327310  22.7826920  19.3257880
  69.4291390  23.0457120  19.1509540  70.8167930  23.0538090  18.5457840
  72.8754520  21.8392460  17.2352260  73.5846220  21.4175680  16.7499540
  72.1594460  21.9067690  16.6035610  72.5228680  17.8931790  16.2754910
  73.2456810  18.4340730  16.5936130  72.7953200  17.6195210  15.3996450
  72.2120870  17.1437980  26.1777530  72.8597060  16.5935360  25.7372690
  72.6322710  17.3981130  26.9993340  71.9652870  17.2993650  28.9202850
  71.6167690  17.7557470  29.6861030  71.6340570  16.4050780  29.0025280
  73.5717240  30.4713250  33.0856040  73.5286870  30.1006160  33.9670500
  73.7028250  31.4090820  33.2257860  77.2723270  32.0272840  28.6865760
  77.0314630  32.2947400  27.7996280  78.2125910  32.1978570  28.7416620
  79.4777690  18.4905530  32.4422270  79.4166580  19.0827360  33.1917680
  80.4178070  18.3831490  32.2972530  72.6373510  16.8269850  32.1953620
  73.1856500  16.6457900  31.4319730  72.7028820  16.0363960  32.7309930
  73.4105270  33.4175500  30.2053820  72.8165590  33.2860200  30.9443860
  73.4029110  32.5813640  29.7395920  73.0417500  30.7833880  29.1561860
  72.3151560  30.1639170  29.0887810  73.1026650  31.1774490  28.2859940
  76.6462600  32.9978880  25.9411270  77.1627620  32.3866240  25.4159530
  77.2959980  33.5007660  26.4322280  79.3858100  33.8887370  26.7680250
  79.6735910  33.6341670  25.8913260  79.8981320  33.3364730  27.3585820
  80.6035110  17.6277570  27.3476760  79.8206900  18.1023070  27.6273520
  80.3098040  16.7232400  27.2389940  71.3247500  34.1008270  22.3658620
  71.1569540  33.4678950  23.0640510  70.4582010  34.3067670  22.0152810
  71.9475520  17.9325050  19.8690480  72.7054880  18.0453930  19.2954510
  71.4852690  18.7694250  19.8233910  78.4889330  20.0464320  22.8592790
  77.6763840  19.6721210  22.5188670  78.9930970  19.2909400  23.1613980
  72.9310200  32.7941500  19.8108760  72.4057820  33.1749530  19.1070720
  72.8554780  33.4192270  20.5318470  74.3200670  18.4589100  18.4092450
  74.8493430  17.6718900  18.2800400  74.9528990  19.1380290  18.6427980
  76.5138510  18.1964240  21.4637840  75.8841250  17.4951550  21.6307970
  75.9743650  18.9568370  21.2471000  79.4530460  34.8103470  34.1348450
  80.3797770  34.5747740  34.1784410  79.4380890  35.6375470  33.6534480
  76.6394070  17.4748220  33.8990330  76.3578340  17.9781820  33.1351150
  77.0213770  16.6769970  33.5332460  75.5303170  34.7423880  18.6858010
  76.2621990  34.4583160  18.1381900  75.7896840  34.5037160  19.5757390
  74.6917960  30.8588610  18.6904340  74.0626840  31.3273710  19.2390170
  74.8065790  30.0137830  19.1250530  80.2785720  26.6873290   6.7214810
  79.5027820  26.2073730   7.0113380  80.9298650  26.0078940   6.5470970
  74.2951550  26.9993100   7.5990570  73.4636430  26.7441810   7.9987080
  74.9032530  27.0703870   8.3348490  74.2752810  31.0333190   7.7948590
  74.5780850  30.1430930   7.6158810  75.0196400  31.5903410   7.5670840
  70.6676510  24.5600640   7.2672660  71.2392620  23.7922840   7.2676300
  70.6678050  24.8589400   6.3579270  80.5256460  33.3791490   5.1217930
  79.9067900  33.8348990   4.5512370  81.3808240  33.5342950   4.7207630
  79.7194710  29.3630480   6.7284970  79.6502990  28.4220420   6.5674100
  80.4814570  29.4531890   7.3007540  71.9101380  19.9685000   9.0541590
  71.7304220  19.0710750   9.3344350  71.5081460  20.5156870   9.7288540
  80.7499880  22.1700860   6.9553900  81.1264700  21.2972740   6.8427570
  80.6519390  22.5059560   6.0644340  74.8804890  20.5426490   2.4171340
  74.9871640  21.4430220   2.7240100  73.9697250  20.4944460   2.1265990
  72.5288050  22.4645500   7.6623930  73.2098160  22.7283870   8.2811330
  72.2136100  21.6246370   7.9961940  76.7212620  23.5112860   6.7496520
  77.2290840  24.0093830   7.3901540  77.2525860  22.7348060   6.5735880
  75.0048720  18.1511420  11.0159940  75.0067160  18.6683810  10.2105840
  74.1753030  17.6741600  10.9929870  81.3919810  28.2630730   2.5149840
  80.7737080  28.7280180   1.9512560  81.9043060  28.9558210   2.9319350
  76.2551570  27.7906600   9.1933440  75.9220950  28.4175520   9.8354510
  76.4318250  28.3168480   8.4135110  74.6864050  19.8621380   9.0230390
  75.0280860  20.7063430   8.7284260  73.7479860  20.0105120   9.1395730
  75.4670670  29.7587400  11.0082620  76.0844670  30.4338480  10.7267070
  74.6063790  30.1675380  10.9170120  78.3691940  17.3503650   5.3474980
  78.6766920  16.7950540   4.6310480  77.4392640  17.4848110   5.1647970
  80.7572700  25.4152480   2.0835100  79.8301980  25.3489860   2.3123570
  80.9097520  26.3532610   1.9690340  76.3629340  25.9417220   4.8654830
  75.9586340  25.2294470   4.3700730  76.4492460  25.5970460   5.7542870
  76.8311040  29.6284780   7.0294040  76.5339330  29.0230250   6.3501820
  77.7810860  29.6662090   6.9183400  75.0757960  22.7160430   8.6453870
  75.6272550  22.8255770   7.8707120  75.5901470  23.0898030   9.3609100
  75.9229470  29.3666470  13.6801840  75.0258000  29.5906440  13.9275240
  75.9482340  29.4901410  12.7313240  74.7500690  26.2379790  12.2559210
  74.6108460  27.1102590  12.6246610  73.8682050  25.8952600  12.1107150
  81.0730070  31.1555660   3.5624340  81.5125980  31.8979990   3.1479730
  81.0116960  31.3982230   4.4863300  76.5481040  32.1801490  14.4644360
  76.5196470  32.5844440  13.5972790  76.3846010  31.2511850  14.3015960
  73.0633970  24.8362200   2.3661480  72.9431570  25.5624290   1.7542750
  72.7534860  24.0665110   1.8889390  70.7019340  28.0077340   8.1730120
  70.7799760  28.1426110   7.2285840  71.3161020  27.2993230   8.3658240
  71.9466970  29.7077530   4.5836300  71.5395050  29.8492120   3.7289900
  72.8379980  29.4237690   4.3807510  76.2188630  33.9223310   2.6958970
  76.0431110  33.0058850   2.4826770  75.3644370  34.2810600   2.9356770
  70.7578860  29.0491510  10.7124580  70.9209900  28.5796870   9.8943950
  71.2231310  28.5415070  11.3773420  75.5297630  18.1797270   5.7485150
  75.0865780  18.9606810   5.4169670  76.0882620  18.5027160   6.4556090
  79.8167440  21.0465790  11.3520470  79.3546810  21.2548810  12.1640410
  79.4145550  20.2325140  11.0491140  77.5673530  18.7244600   7.6074750
  77.8645860  19.6307430   7.5266770  78.1159090  18.2363380   6.9934320
  75.3211850  23.3030840   3.4766400  75.0952770  23.0868010   4.3813020
  74.5404380  23.7359300   3.1312370  77.7611060  24.2016420  14.1426670
  77.6654660  23.2611150  13.9927070  78.6043040  24.4231490  13.7474740
  81.1574480  21.9457750   4.1060330  81.5504050  22.2629950   3.2929020
  81.5191330  21.0669630   4.2204850  72.8921600  20.6130090  12.2960450
  72.4984990  21.4605300  12.5033230  72.2040000  19.9756460  12.4869090
  79.4666650  20.6965060  15.3657190  78.7764970  20.5037260  16.0003280
  80.2098950  20.9799700  15.8981490  70.1938650  18.5358550   6.3290530
  69.9051700  19.1061410   7.0415510  70.9384410  18.0563000   6.6921760
  81.7429620  24.5363500   8.2011110  81.0110740  25.0450310   8.5501210
  81.3453960  23.7193480   7.8999890  78.1807010  21.2117700   6.6063600
  78.1843070  20.7707650   5.7568140  79.0758130  21.5335030   6.7135420
  74.0309390  21.0944190   5.5657810  73.6909440  21.5719420   6.3224860
  73.2686710  20.6409310   5.2058910  72.3317840  28.4242940  12.8720390
  71.9472630  27.7836610  13.4703350  72.6430030  29.1279060  13.4415120
  78.4814980  25.2719480   8.3529010  78.8485110  24.7978050   9.0990350
  78.2920040  26.1461050   8.6937350  71.3455470  20.0163170   4.4822480
  71.0602390  19.6518840   5.3201100  71.2834330  19.2843630   3.8685620
  76.2714350  24.3128120  10.6713220  75.9671420  25.1920100  10.8963580
  77.2260810  24.3727910  10.7070660  80.9402920  27.5863530  12.9475460
  80.8740230  26.6659200  12.6933050  80.3108060  27.6838970  13.6620100
  74.8433540  28.1869490   4.9058880  75.3612210  27.3837750   4.8515770
  74.3917560  28.1248630   5.7475710  72.3278080  25.1530860  11.8184580
  71.9693020  25.8184710  12.4057920  72.0332640  24.3214410  12.1897200
  75.5291200  25.6115100  14.7024130  75.2291340  25.7572280  13.8051950
  76.3002440  25.0520390  14.6097520  80.8719650  30.4084100  12.6979260
  80.8864190  29.4765060  12.4798170  80.1644750  30.4943860  13.3369030
  78.6993730  29.5349300   2.9502100  79.3864860  30.0818510   3.3309690
  77.9126150  30.0790030   2.9851710  78.0020940  26.5395330   2.5627460
  78.4583720  27.3500580   2.7887650  77.6509150  26.2218470   3.3945950
  80.3053550  32.0501670   9.7919760  80.9495770  32.2561050  10.4693180
  80.6682990  31.2890070   9.3390610  73.9032720  16.8832980   3.0349980
  73.7747350  16.8750880   3.9834900  73.0794740  17.2216070   2.6840990
  70.9026650  18.6424100  12.4956680  70.1885170  18.8421020  13.1009290
  71.3221690  17.8663670  12.8671480  71.1899240  32.6304360  13.4823210
  71.2990360  31.6899100  13.3418600  70.5379800  32.8959110  12.8336940
  79.1811830  30.9020250  14.8821330  78.8608700  30.1829490  15.4267020
  78.5070190  31.5775320  14.9557390  77.7311490  22.3689300   2.4703570
  77.0227640  22.8375640   2.9117180  78.0155970  21.7111310   3.1048760
  79.3567420  23.7886000  10.4696100  79.8552670  24.2631820  11.1347950
  79.4990370  22.8649520  10.6766130  78.8503710  34.3295260   3.1827340
  79.1045210  34.2916650   2.2606710  77.9016190  34.2028590   3.1755590
  74.3299400  34.5127200   6.1057240  75.0661880  33.9642660   6.3765810
  74.7140320  35.3783210   5.9663230  71.2144880  30.5800770   1.9798750
  70.2884660  30.8221910   1.9704160  71.6801310  31.4075030   1.8583500
  73.3357680  33.6973270  15.2942820  74.1370410  34.0185320  15.7078220
  72.8209500  33.3368850  16.0162730  71.0555490  26.1846730  14.2378870
  71.5594510  25.6054010  14.8095100  70.3162910  26.4686960  14.7755240
  78.1093430  27.5917720  13.7714390  77.3439100  28.1602720  13.6869060
  78.2909390  27.2993930  12.8782620  73.0878570  24.3276320  15.1328940
  73.1283910  24.0290190  16.0414170  73.9424070  24.7283930  14.9736460
  75.0284380  22.9068420  13.1003430  74.4980840  22.4159370  12.4726770
  75.6972450  23.3352620  12.5661360  75.5156680  19.8730790  13.1800720
  75.4213550  19.2551540  12.4551590  74.9354070  20.5997080  12.9530630
  78.2818120  18.4304030  10.2128110  77.8335420  18.4528290   9.3673660
  77.6483320  18.0323050  10.8098410  78.6877670  27.3258360  10.8340550
  79.1065780  28.1691090  10.6616790  77.7686300  27.4630400  10.6047330
  81.0241570  25.0574540  12.2178390  81.1437780  24.4615680  12.9573230
  81.8835570  25.0944230  11.7979690  76.5385090  33.6311370  11.9498280
  76.0006180  34.3557430  11.6306980  76.7919050  33.1541710  11.1595620
  77.7910340  21.5995890  13.4754210  78.3810030  21.2911740  14.1632030
  76.9730580  21.1275640  13.6314110  79.3947300  34.8662580  12.2084930
  79.3206000  35.7697720  12.5157300  78.4926140  34.5474480  12.1807000
  70.7974590  32.1937170   5.5118550  71.1277600  31.3258230   5.2797190
  71.2265590  32.3995690   6.3423510  75.3936510  30.5246180   3.1720520
  75.0932050  30.4011150   4.0724430  75.2874000  29.6654770   2.7636250
  71.2864800  33.0607760   8.2500180  70.8495790  33.2408560   9.0824330
  71.8542480  33.8182380   8.1081900  71.1189230  25.5727990   4.6089060
  70.4638070  25.3039630   3.9648760  71.9567180  25.4632470   4.1591040
  72.1565160  25.9580560   9.1492400  72.5238200  25.8707960  10.0288420
  71.5875980  25.1947110   9.0499260  71.7081160  22.8689650  13.0550820
  70.8137210  22.8356410  13.3944530  72.2478710  23.0676440  13.8202070
  72.2120870  17.1437980   7.4034040  72.8597060  16.5935360   6.9629200
  72.6322710  17.3981130   8.2249850  71.9652870  17.2993650  10.1459360
  71.6167690  17.7557470  10.9117540  71.6340570  16.4050780  10.2281790
  73.5717240  30.4713250  14.3112550  73.5286870  30.1006160  15.1927010
  73.7028250  31.4090820  14.4514370  77.2723270  32.0272840   9.9122270
  77.0314630  32.2947400   9.0252790  78.2125910  32.1978570   9.9673130
  79.4777690  18.4905530  13.6678780  79.4166580  19.0827360  14.4174190
  80.4178070  18.3831490  13.5229040  72.6373510  16.8269850  13.4210130
  73.1856500  16.6457900  12.6576240  72.7028820  16.0363960  13.9566440
  73.4105270  33.4175500  11.4310330  72.8165590  33.2860200  12.1700370
  73.4029110  32.5813640  10.9652430  73.0417500  30.7833880  10.3818370
  72.3151560  30.1639170  10.3144320  73.1026650  31.1774490   9.5116450
  76.6462600  32.9978880   7.1667780  77.1627620  32.3866240   6.6416040
  77.2959980  33.5007660   7.6578790  79.3858100  33.8887370   7.9936760
  79.6735910  33.6341670   7.1169770  79.8981320  33.3364730   8.5842330
  80.6035110  17.6277570   8.5733270  79.8206900  18.1023070   8.8530030
  80.3098040  16.7232400   8.4646450  71.3247500  34.1008270   3.5915130
  71.1569540  33.4678950   4.2897020  70.4582010  34.3067670   3.2409320
  78.4889330  20.0464320   4.0849300  77.6763840  19.6721210   3.7445180
  78.9930970  19.2909400   4.3870490  76.5138510  18.1964240   2.6894350
  75.8841250  17.4951550   2.8564480  75.9743650  18.9568370   2.4727510
  79.4530460  34.8103470  15.3604960  80.3797770  34.5747740  15.4040920
  79.4380890  35.6375470  14.8790990  76.6394070  17.4748220  15.1246840
  76.3578340  17.9781820  14.3607660  77.0213770  16.6769970  14.7588970
  80.2785720   7.9129800  63.0445280  79.5027820   7.4330240  63.3343850
  80.9298650   7.2335450  62.8701440  74.2951550   8.2249610  63.9221040
  73.4636430   7.9698320  64.3217550  74.9032530   8.2960380  64.6578960
  74.2752810  12.2589700  64.1179060  74.5780850  11.3687440  63.9389280
  75.0196400  12.8159920  63.8901310  72.7043500   3.1851500  57.7063430
  71.8160200   3.5267470  57.6043310  72.9884690   2.9851820  56.8144260
  70.6676510   5.7857150  63.5903130  71.2392620   5.0179350  63.5906770
  70.6678050   6.0845910  62.6809740  80.5256460  14.6048000  61.4448400
  79.9067900  15.0605500  60.8742840  81.3808240  14.7599460  61.0438100
  79.7194710  10.5886990  63.0515440  79.6502990   9.6476930  62.8904570
  80.4814570  10.6788400  63.6238010  80.7499880   3.3957370  63.2784370
  81.1264700   2.5229250  63.1658040  80.6519390   3.7316070  62.3874810
  74.8804890   1.7683000  58.7401810  74.9871640   2.6686730  59.0470570
  73.9697250   1.7200970  58.4496460  72.5288050   3.6902010  63.9854400
  73.2098160   3.9540380  64.6041800  72.2136100   2.8502880  64.3192410
  76.7212620   4.7369370  63.0726990  77.2290840   5.2350340  63.7132010
  77.2525860   3.9604570  62.8966350  81.3919810   9.4887240  58.8380310
  80.7737080   9.9536690  58.2743030  81.9043060  10.1814720  59.2549820
  76.2551570   9.0163110  65.5163910  75.9220950   9.6432030  66.1584980
  76.4318250   9.5424990  64.7365580  75.4670670  10.9843910  67.3313090
  76.0844670  11.6594990  67.0497540  74.6063790  11.3931890  67.2400590
  70.7603010  10.1743770  56.2119940  70.3830990  10.6630870  55.4804840
  71.0176080  10.8469050  56.8426470  80.7572700   6.6408990  58.4065570
  79.8301980   6.5746370  58.6354040  80.9097520   7.5789120  58.2920810
  80.7441780   2.9125990  55.4032730  79.8045450   3.0739950  55.4885190
  81.0625040   3.6311670  54.8568720  76.3629340   7.1673730  61.1885300
  75.9586340   6.4550980  60.6931200  76.4492460   6.8226970  62.0773340
  76.8311040  10.8541290  63.3524510  76.5339330  10.2486760  62.6732290
  77.7810860  10.8918600  63.2413870  75.0757960   3.9416940  64.9684340
  75.6272550   4.0512280  64.1937590  75.5901470   4.3154540  65.6839570
  81.0730070  12.3812170  59.8854810  81.5125980  13.1236500  59.4710200
  81.0116960  12.6238740  60.8093770  73.0633970   6.0618710  58.6891950
  72.9431570   6.7880800  58.0773220  72.7534860   5.2921620  58.2119860
  70.7019340   9.2333850  64.4960590  70.7799760   9.3682620  63.5516310
  71.3161020   8.5249740  64.6888710  71.9466970  10.9334040  60.9066770
  71.5395050  11.0748630  60.0520370  72.8379980  10.6494200  60.7037980
  76.2188630  15.1479820  59.0189440  76.0431110  14.2315360  58.8057240
  75.3644370  15.5067110  59.2587240  70.7578860  10.2748020  67.0355050
  70.9209900   9.8053380  66.2174420  71.2231310   9.7671580  67.7003890
  75.3211850   4.5287350  59.7996870  75.0952770   4.3124520  60.7043490
  74.5404380   4.9615810  59.4542840  81.1574480   3.1714260  60.4290800
  81.5504050   3.4886460  59.6159490  81.5191330   2.2926140  60.5435320
  70.3808880   3.7035180  53.8623720  70.2983550   4.6465940  54.0038710
  70.0291940   3.5610090  52.9836070  81.7429620   5.7620010  64.5241580
  81.0110740   6.2706820  64.8731680  81.3453960   4.9449990  64.2230360
  78.1807010   2.4374210  62.9294070  78.1843070   1.9964160  62.0798610
  79.0758130   2.7591540  63.0365890  74.0309390   2.3200700  61.8888280
  73.6909440   2.7975930  62.6455330  73.2686710   1.8665820  61.5289380
  78.2427160   3.4386290  55.9200830  78.3639980   3.3972770  56.8686650
  77.8575670   4.3010440  55.7647560  77.2548660   5.7487430  55.3184130
  76.6865560   5.3005680  54.6920040  77.9637660   6.1080210  54.7849280
  78.4814980   6.4975990  64.6759480  78.8485110   6.0234560  65.4220820
  78.2920040   7.3717560  65.0167820  76.2714350   5.5384630  66.9943690
  75.9671420   6.4176610  67.2194050  77.2260810   5.5984420  67.0301130
  74.7996140   9.7445620  57.5910540  74.0258400   9.2043240  57.4309260
  75.5290770   9.2252230  57.2528300  74.8433540   9.4126000  61.2289350
  75.3612210   8.6094260  61.1746240  74.3917560   9.3505140  62.0706180
  79.7303040  10.6792280  56.5016650  80.0718740  11.4234510  56.0059970
  78.9015750  10.9923400  56.8641480  78.6993730  10.7605810  59.2732570
  79.3864860  11.3075020  59.6540160  77.9126150  11.3046540  59.3082180
  70.8386130   6.3778630  54.7649650  71.7080980   6.6603430  55.0485570
  70.3476450   7.1914500  54.6498460  78.0020940   7.7651840  58.8857930
  78.4583720   8.5757090  59.1118120  77.6509150   7.4474980  59.7176420
  80.3053550  13.2758180  66.1150230  80.9495770  13.4817560  66.7923650
  80.6682990  12.5146580  65.6621080  71.2057380  15.5906010  55.3311280
  71.5655020  16.1895350  54.6768550  71.0649720  16.1365900  56.1046310
  77.2226000  12.9737210  56.1484950  77.2136100  13.7066900  55.5329460
  76.3024360  12.7268790  56.2411910  72.8232640   8.1952100  56.8931710
  72.2160590   8.9351000  56.9027010  73.2981990   8.2851460  56.0669910
  80.2085600  13.0365450  54.8110140  80.3097580  12.8329440  53.8812120
  79.3087340  12.7823730  55.0157920  77.7311490   3.5945810  58.7934040
  77.0227640   4.0632150  59.2347650  78.0155970   2.9367820  59.4279230
  79.3567420   5.0142510  66.7926570  79.8552670   5.4888330  67.4578420
  79.4990370   4.0906030  66.9996600  78.8503710  15.5551770  59.5057810
  79.1045210  15.5173160  58.5837180  77.9016190  15.4285100  59.4986060
  75.9346510   1.9030890  56.1684750  76.7837040   2.3401040  56.1024940
  75.5677780   2.2151150  56.9956810  74.8337930   8.1563250  54.6420280
  75.6001200   8.0444610  55.2045710  74.9112620   7.4601220  53.9897050
  73.5284690   5.5888320  55.3253170  73.6088280   4.6415830  55.4370570
  74.4204440   5.9195200  55.4313830  74.3299400  15.7383710  62.4287710
  75.0661880  15.1899170  62.6996280  74.7140320  16.6039720  62.2893700
  71.2144880  11.8057280  58.3029220  70.2884660  12.0478420  58.2934630
  71.6801310  12.6331540  58.1813970  77.4401710  14.9114020  54.2513280
  78.2330320  15.2002850  53.7995070  76.9206060  14.4806190  53.5725760
  77.9579110  10.1317430  54.1155630  77.8529750   9.5169780  54.8417010
  77.7903330   9.6083320  53.3318640  81.1981840   9.1937460  54.7197620
  80.6491940   9.6406760  55.3640360  81.8201100   8.6886710  55.2435290
  76.8656960   8.1528380  56.6162920  77.2873380   7.9868250  57.4594310
  76.9907800   7.3428610  56.1218060  79.3784600   7.1765990  53.8640020
  79.8990260   6.4615010  53.4981170  80.0253000   7.8151860  54.1640530
  78.6877670   8.5514870  67.1571020  79.1065780   9.3947600  66.9847260
  77.7686300   8.6886910  66.9277800  75.7615860   4.2261610  53.5621080
  75.5604920   3.3628970  53.9234420  75.5907910   4.1394970  52.6242680
  79.9432630  15.2577600  56.1541760  80.8383420  15.5962570  56.1760520
  79.9750260  14.5357010  55.5266040  73.5828790  10.6304650  54.3828760
  74.0203660  11.1734320  55.0386340  74.0676520   9.8051600  54.3925100
  70.7974590  13.4193680  61.8349020  71.1277600  12.5514740  61.6027660
  71.2265590  13.6252200  62.6653980  75.3936510  11.7502690  59.4950990
  75.0932050  11.6267660  60.3954900  75.2874000  10.8911280  59.0866720
  71.2864800  14.2864270  64.5730650  70.8495790  14.4665070  65.4054800
  71.8542480  15.0438890  64.4312370  71.1189230   6.7984500  60.9319530
  70.4638070   6.5296140  60.2879230  71.9567180   6.6888980  60.4821510
  72.1565160   7.1837070  65.4722870  72.5238200   7.0964470  66.3518890
  71.5875980   6.4203620  65.3729730  70.3327310   4.0083430  56.8744860
  69.4291390   4.2713630  56.6996520  70.8167930   4.2794600  56.0944820
  72.8754520   3.0648970  54.7839240  73.5846220   2.6432190  54.2986520
  72.1594460   3.1324200  54.1522590  77.2723270  13.2529350  66.2352740
  77.0314630  13.5203910  65.3483260  78.2125910  13.4235080  66.2903600
  73.0417500  12.0090390  66.7048840  72.3151560  11.3895680  66.6374790
  73.1026650  12.4031000  65.8346920  76.6462600  14.2235390  63.4898250
  77.1627620  13.6122750  62.9646510  77.2959980  14.7264170  63.9809260
  79.3858100  15.1143880  64.3167230  79.6735910  14.8598180  63.4400240
  79.8981320  14.5621240  64.9072800  71.3247500  15.3264780  59.9145600
  71.1569540  14.6935460  60.6127490  70.4582010  15.5324180  59.5639790
  72.9310200  14.0198010  57.3595740  72.4057820  14.4006040  56.6557700
  72.8554780  14.6448780  58.0805450  75.5303170  15.9680390  56.2344990
  76.2621990  15.6839670  55.6868880  75.7896840  15.7293670  57.1244370
  74.6917960  12.0845120  56.2391320  74.0626840  12.5530220  56.7877150
  74.8065790  11.2394340  56.6737510  80.2785720   7.9129800  44.2701790
  79.5027820   7.4330240  44.5600360  80.9298650   7.2335450  44.0957950
  74.2951550   8.2249610  45.1477550  73.4636430   7.9698320  45.5474060
  74.9032530   8.2960380  45.8835470  74.2752810  12.2589700  45.3435570
  74.5780850  11.3687440  45.1645790  75.0196400  12.8159920  45.1157820
  72.7043500   3.1851500  38.9319940  71.8160200   3.5267470  38.8299820
  72.9884690   2.9851820  38.0400770  70.6676510   5.7857150  44.8159640
  71.2392620   5.0179350  44.8163280  70.6678050   6.0845910  43.9066250
  80.5256460  14.6048000  42.6704910  79.9067900  15.0605500  42.0999350
  81.3808240  14.7599460  42.2694610  79.7194710  10.5886990  44.2771950
  79.6502990   9.6476930  44.1161080  80.4814570  10.6788400  44.8494520
  80.7499880   3.3957370  44.5040880  81.1264700   2.5229250  44.3914550
  80.6519390   3.7316070  43.6131320  74.8804890   1.7683000  39.9658320
  74.9871640   2.6686730  40.2727080  73.9697250   1.7200970  39.6752970
  72.5288050   3.6902010  45.2110910  73.2098160   3.9540380  45.8298310
  72.2136100   2.8502880  45.5448920  76.7212620   4.7369370  44.2983500
  77.2290840   5.2350340  44.9388520  77.2525860   3.9604570  44.1222860
  81.3919810   9.4887240  40.0636820  80.7737080   9.9536690  39.4999540
  81.9043060  10.1814720  40.4806330  76.2551570   9.0163110  46.7420420
  75.9220950   9.6432030  47.3841490  76.4318250   9.5424990  45.9622090
  75.4670670  10.9843910  48.5569600  76.0844670  11.6594990  48.2754050
  74.6063790  11.3931890  48.4657100  70.7603010  10.1743770  37.4376450
  70.3830990  10.6630870  36.7061350  71.0176080  10.8469050  38.0682980
  80.7572700   6.6408990  39.6322080  79.8301980   6.5746370  39.8610550
  80.9097520   7.5789120  39.5177320  80.7441780   2.9125990  36.6289240
  79.8045450   3.0739950  36.7141700  81.0625040   3.6311670  36.0825230
  76.3629340   7.1673730  42.4141810  75.9586340   6.4550980  41.9187710
  76.4492460   6.8226970  43.3029850  76.8311040  10.8541290  44.5781020
  76.5339330  10.2486760  43.8988800  77.7810860  10.8918600  44.4670380
  75.0757960   3.9416940  46.1940850  75.6272550   4.0512280  45.4194100
  75.5901470   4.3154540  46.9096080  75.9229470  10.5922980  51.2288820
  75.0258000  10.8162950  51.4762220  75.9482340  10.7157920  50.2800220
  74.7500690   7.4636300  49.8046190  74.6108460   8.3359100  50.1733590
  73.8682050   7.1209110  49.6594130  81.0730070  12.3812170  41.1111320
  81.5125980  13.1236500  40.6966710  81.0116960  12.6238740  42.0350280
  76.5481040  13.4058000  52.0131340  76.5196470  13.8100950  51.1459770
  76.3846010  12.4768360  51.8502940  73.0633970   6.0618710  39.9148460
  72.9431570   6.7880800  39.3029730  72.7534860   5.2921620  39.4376370
  70.7019340   9.2333850  45.7217100  70.7799760   9.3682620  44.7772820
  71.3161020   8.5249740  45.9145220  71.9466970  10.9334040  42.1323280
  71.5395050  11.0748630  41.2776880  72.8379980  10.6494200  41.9294490
  76.2188630  15.1479820  40.2445950  76.0431110  14.2315360  40.0313750
  75.3644370  15.5067110  40.4843750  70.7578860  10.2748020  48.2611560
  70.9209900   9.8053380  47.4430930  71.2231310   9.7671580  48.9260400
  79.8167440   2.2722300  48.9007450  79.3546810   2.4805320  49.7127390
  79.4145550   1.4581650  48.5978120  75.3211850   4.5287350  41.0253380
  75.0952770   4.3124520  41.9300000  74.5404380   4.9615810  40.6799350
  77.7611060   5.4272930  51.6913650  77.6654660   4.4867660  51.5414050
  78.6043040   5.6488000  51.2961720  81.1574480   3.1714260  41.6547310
  81.5504050   3.4886460  40.8416000  81.5191330   2.2926140  41.7691830
  79.4666650   1.9221570  52.9144170  78.7764970   1.7293770  53.5490260
  80.2098950   2.2056210  53.4468470  70.3808880   3.7035180  35.0880230
  70.2983550   4.6465940  35.2295220  70.0291940   3.5610090  34.2092580
  81.7429620   5.7620010  45.7498090  81.0110740   6.2706820  46.0988190
  81.3453960   4.9449990  45.4486870  78.1807010   2.4374210  44.1550580
  78.1843070   1.9964160  43.3055120  79.0758130   2.7591540  44.2622400
  74.0309390   2.3200700  43.1144790  73.6909440   2.7975930  43.8711840
  73.2686710   1.8665820  42.7545890  78.2427160   3.4386290  37.1457340
  78.3639980   3.3972770  38.0943160  77.8575670   4.3010440  36.9904070
  77.2548660   5.7487430  36.5440640  76.6865560   5.3005680  35.9176550
  77.9637660   6.1080210  36.0105790  72.3317840   9.6499450  50.4207370
  71.9472630   9.0093120  51.0190330  72.6430030  10.3535570  50.9902100
  78.4814980   6.4975990  45.9015990  78.8485110   6.0234560  46.6477330
  78.2920040   7.3717560  46.2424330  76.2714350   5.5384630  48.2200200
  75.9671420   6.4176610  48.4450560  77.2260810   5.5984420  48.2557640
  74.7996140   9.7445620  38.8167050  74.0258400   9.2043240  38.6565770
  75.5290770   9.2252230  38.4784810  80.9402920   8.8120040  50.4962440
  80.8740230   7.8915710  50.2420030  80.3108060   8.9095480  51.2107080
  74.8433540   9.4126000  42.4545860  75.3612210   8.6094260  42.4002750
  74.3917560   9.3505140  43.2962690  79.7303040  10.6792280  37.7273160
  80.0718740  11.4234510  37.2316480  78.9015750  10.9923400  38.0897990
  72.3278080   6.3787370  49.3671560  71.9693020   7.0441220  49.9544900
  72.0332640   5.5470920  49.7384180  75.5291200   6.8371610  52.2511110
  75.2291340   6.9828790  51.3538930  76.3002440   6.2776900  52.1584500
  80.8719650  11.6340610  50.2466240  80.8864190  10.7021570  50.0285150
  80.1644750  11.7200370  50.8856010  78.6993730  10.7605810  40.4989080
  79.3864860  11.3075020  40.8796670  77.9126150  11.3046540  40.5338690
  70.8386130   6.3778630  35.9906160  71.7080980   6.6603430  36.2742080
  70.3476450   7.1914500  35.8754970  78.0020940   7.7651840  40.1114440
  78.4583720   8.5757090  40.3374630  77.6509150   7.4474980  40.9432930
  80.3053550  13.2758180  47.3406740  80.9495770  13.4817560  48.0180160
  80.6682990  12.5146580  46.8877590  71.2057380  15.5906010  36.5567790
  71.5655020  16.1895350  35.9025060  71.0649720  16.1365900  37.3302820
  71.1899240  13.8560870  51.0310190  71.2990360  12.9155610  50.8905580
  70.5379800  14.1215620  50.3823920  79.1811830  12.1276760  52.4308310
  78.8608700  11.4086000  52.9754000  78.5070190  12.8031830  52.5044370
  77.2226000  12.9737210  37.3741460  77.2136100  13.7066900  36.7585970
  76.3024360  12.7268790  37.4668420  72.8232640   8.1952100  38.1188220
  72.2160590   8.9351000  38.1283520  73.2981990   8.2851460  37.2926420
  80.2085600  13.0365450  36.0366650  80.3097580  12.8329440  35.1068630
  79.3087340  12.7823730  36.2414430  77.7311490   3.5945810  40.0190550
  77.0227640   4.0632150  40.4604160  78.0155970   2.9367820  40.6535740
  79.3567420   5.0142510  48.0183080  79.8552670   5.4888330  48.6834930
  79.4990370   4.0906030  48.2253110  78.8503710  15.5551770  40.7314320
  79.1045210  15.5173160  39.8093690  77.9016190  15.4285100  40.7242570
  75.9346510   1.9030890  37.3941260  76.7837040   2.3401040  37.3281450
  75.5677780   2.2151150  38.2213320  74.8337930   8.1563250  35.8676790
  75.6001200   8.0444610  36.4302220  74.9112620   7.4601220  35.2153560
  73.5284690   5.5888320  36.5509680  73.6088280   4.6415830  36.6627080
  74.4204440   5.9195200  36.6570340  74.3299400  15.7383710  43.6544220
  75.0661880  15.1899170  43.9252790  74.7140320  16.6039720  43.5150210
  71.2144880  11.8057280  39.5285730  70.2884660  12.0478420  39.5191140
  71.6801310  12.6331540  39.4070480  73.3357680  14.9229780  52.8429800
  74.1370410  15.2441830  53.2565200  72.8209500  14.5625360  53.5649710
  77.4401710  14.9114020  35.4769790  78.2330320  15.2002850  35.0251580
  76.9206060  14.4806190  34.7982270  71.0555490   7.4103240  51.7865850
  71.5594510   6.8310520  52.3582080  70.3162910   7.6943470  52.3242220
  77.9579110  10.1317430  35.3412140  77.8529750   9.5169780  36.0673520
  77.7903330   9.6083320  34.5575150  78.1093430   8.8174230  51.3201370
  77.3439100   9.3859230  51.2356040  78.2909390   8.5250440  50.4269600
  81.1981840   9.1937460  35.9454130  80.6491940   9.6406760  36.5896870
  81.8201100   8.6886710  36.4691800  73.0878570   5.5532830  52.6815920
  73.1283910   5.2546700  53.5901150  73.9424070   5.9540440  52.5223440
  76.8656960   8.1528380  37.8419430  77.2873380   7.9868250  38.6850820
  76.9907800   7.3428610  37.3474570  75.0284380   4.1324930  50.6490410
  74.4980840   3.6415880  50.0213750  75.6972450   4.5609130  50.1148340
  79.3784600   7.1765990  35.0896530  79.8990260   6.4615010  34.7237680
  80.0253000   7.8151860  35.3897040  78.6877670   8.5514870  48.3827530
  79.1065780   9.3947600  48.2103770  77.7686300   8.6886910  48.1534310
  81.0241570   6.2831050  49.7665370  81.1437780   5.6872190  50.5060210
  81.8835570   6.3200740  49.3466670  75.7615860   4.2261610  34.7877590
  75.5604920   3.3628970  35.1490930  75.5907910   4.1394970  33.8499190
  76.5385090  14.8567880  49.4985260  76.0006180  15.5813940  49.1793960
  76.7919050  14.3798220  48.7082600  77.7910340   2.8252400  51.0241190
  78.3810030   2.5168250  51.7119010  76.9730580   2.3532150  51.1801090
  79.3947300  16.0919090  49.7571910  79.3206000  16.9954230  50.0644280
  78.4926140  15.7730990  49.7293980  79.9432630  15.2577600  37.3798270
  80.8383420  15.5962570  37.4017030  79.9750260  14.5357010  36.7522550
  73.5828790  10.6304650  35.6085270  74.0203660  11.1734320  36.2642850
  74.0676520   9.8051600  35.6181610  70.7974590  13.4193680  43.0605530
  71.1277600  12.5514740  42.8284170  71.2265590  13.6252200  43.8910490
  75.3936510  11.7502690  40.7207500  75.0932050  11.6267660  41.6211410
  75.2874000  10.8911280  40.3123230  71.2864800  14.2864270  45.7987160
  70.8495790  14.4665070  46.6311310  71.8542480  15.0438890  45.6568880
  71.1189230   6.7984500  42.1576040  70.4638070   6.5296140  41.5135740
  71.9567180   6.6888980  41.7078020  72.1565160   7.1837070  46.6979380
  72.5238200   7.0964470  47.5775400  71.5875980   6.4203620  46.5986240
  71.7081160   4.0946160  50.6037800  70.8137210   4.0612920  50.9431510
  72.2478710   4.2932950  51.3689050  70.3327310   4.0083430  38.1001370
  69.4291390   4.2713630  37.9253030  70.8167930   4.2794600  37.3201330
  72.8754520   3.0648970  36.0095750  73.5846220   2.6432190  35.5243030
  72.1594460   3.1324200  35.3779100  73.5717240  11.6969760  51.8599530
  73.5286870  11.3262670  52.7413990  73.7028250  12.6347330  52.0001350
  77.2723270  13.2529350  47.4609250  77.0314630  13.5203910  46.5739770
  78.2125910  13.4235080  47.5160110  73.4105270  14.6432010  48.9797310
  72.8165590  14.5116710  49.7187350  73.4029110  13.8070150  48.5139410
  73.0417500  12.0090390  47.9305350  72.3151560  11.3895680  47.8631300
  73.1026650  12.4031000  47.0603430  76.6462600  14.2235390  44.7154760
  77.1627620  13.6122750  44.1903020  77.2959980  14.7264170  45.2065770
  79.3858100  15.1143880  45.5423740  79.6735910  14.8598180  44.6656750
  79.8981320  14.5621240  46.1329310  71.3247500  15.3264780  41.1402110
  71.1569540  14.6935460  41.8384000  70.4582010  15.5324180  40.7896300
  72.9310200  14.0198010  38.5852250  72.4057820  14.4006040  37.8814210
  72.8554780  14.6448780  39.3061960  79.4530460  16.0359980  52.9091940
  80.3797770  15.8004250  52.9527900  79.4380890  16.8631980  52.4277970
  75.5303170  15.9680390  37.4601500  76.2621990  15.6839670  36.9125390
  75.7896840  15.7293670  38.3500880  74.6917960  12.0845120  37.4647830
  74.0626840  12.5530220  38.0133660  74.8065790  11.2394340  37.8994020
  80.2785720   7.9129800  25.4958300  79.5027820   7.4330240  25.7856870
  80.9298650   7.2335450  25.3214460  74.2951550   8.2249610  26.3734060
  73.4636430   7.9698320  26.7730570  74.9032530   8.2960380  27.1091980
  74.2752810  12.2589700  26.5692080  74.5780850  11.3687440  26.3902300
  75.0196400  12.8159920  26.3414330  72.7043500   3.1851500  20.1576450
  71.8160200   3.5267470  20.0556330  72.9884690   2.9851820  19.2657280
  70.6676510   5.7857150  26.0416150  71.2392620   5.0179350  26.0419790
  70.6678050   6.0845910  25.1322760  80.5256460  14.6048000  23.8961420
  79.9067900  15.0605500  23.3255860  81.3808240  14.7599460  23.4951120
  79.7194710  10.5886990  25.5028460  79.6502990   9.6476930  25.3417590
  80.4814570  10.6788400  26.0751030  80.7499880   3.3957370  25.7297390
  81.1264700   2.5229250  25.6171060  80.6519390   3.7316070  24.8387830
  74.8804890   1.7683000  21.1914830  74.9871640   2.6686730  21.4983590
  73.9697250   1.7200970  20.9009480  72.5288050   3.6902010  26.4367420
  73.2098160   3.9540380  27.0554820  72.2136100   2.8502880  26.7705430
  76.7212620   4.7369370  25.5240010  77.2290840   5.2350340  26.1645030
  77.2525860   3.9604570  25.3479370  81.3919810   9.4887240  21.2893330
  80.7737080   9.9536690  20.7256050  81.9043060  10.1814720  21.7062840
  76.2551570   9.0163110  27.9676930  75.9220950   9.6432030  28.6098000
  76.4318250   9.5424990  27.1878600  75.4670670  10.9843910  29.7826110
  76.0844670  11.6594990  29.5010560  74.6063790  11.3931890  29.6913610
  70.7603010  10.1743770  18.6632960  70.3830990  10.6630870  17.9317860
  71.0176080  10.8469050  19.2939490  80.7572700   6.6408990  20.8578590
  79.8301980   6.5746370  21.0867060  80.9097520   7.5789120  20.7433830
  80.7441780   2.9125990  17.8545750  79.8045450   3.0739950  17.9398210
  81.0625040   3.6311670  17.3081740  76.3629340   7.1673730  23.6398320
  75.9586340   6.4550980  23.1444220  76.4492460   6.8226970  24.5286360
  76.8311040  10.8541290  25.8037530  76.5339330  10.2486760  25.1245310
  77.7810860  10.8918600  25.6926890  75.0757960   3.9416940  27.4197360
  75.6272550   4.0512280  26.6450610  75.5901470   4.3154540  28.1352590
  75.9229470  10.5922980  32.4545330  75.0258000  10.8162950  32.7018730
  75.9482340  10.7157920  31.5056730  74.7500690   7.4636300  31.0302700
  74.6108460   8.3359100  31.3990100  73.8682050   7.1209110  30.8850640
  81.0730070  12.3812170  22.3367830  81.5125980  13.1236500  21.9223220
  81.0116960  12.6238740  23.2606790  76.5481040  13.4058000  33.2387850
  76.5196470  13.8100950  32.3716280  76.3846010  12.4768360  33.0759450
  73.0633970   6.0618710  21.1404970  72.9431570   6.7880800  20.5286240
  72.7534860   5.2921620  20.6632880  70.7019340   9.2333850  26.9473610
  70.7799760   9.3682620  26.0029330  71.3161020   8.5249740  27.1401730
  71.9466970  10.9334040  23.3579790  71.5395050  11.0748630  22.5033390
  72.8379980  10.6494200  23.1551000  76.2188630  15.1479820  21.4702460
  76.0431110  14.2315360  21.2570260  75.3644370  15.5067110  21.7100260
  70.7578860  10.2748020  29.4868070  70.9209900   9.8053380  28.6687440
  71.2231310   9.7671580  30.1516910  79.8167440   2.2722300  30.1263960
  79.3546810   2.4805320  30.9383900  79.4145550   1.4581650  29.8234630
  75.3211850   4.5287350  22.2509890  75.0952770   4.3124520  23.1556510
  74.5404380   4.9615810  21.9055860  77.7611060   5.4272930  32.9170160
  77.6654660   4.4867660  32.7670560  78.6043040   5.6488000  32.5218230
  81.1574480   3.1714260  22.8803820  81.5504050   3.4886460  22.0672510
  81.5191330   2.2926140  22.9948340  79.4666650   1.9221570  34.1400680
  78.7764970   1.7293770  34.7746770  80.2098950   2.2056210  34.6724980
  70.3808880   3.7035180  16.3136740  70.2983550   4.6465940  16.4551730
  70.0291940   3.5610090  15.4349090  81.7429620   5.7620010  26.9754600
  81.0110740   6.2706820  27.3244700  81.3453960   4.9449990  26.6743380
  78.1807010   2.4374210  25.3807090  78.1843070   1.9964160  24.5311630
  79.0758130   2.7591540  25.4878910  74.0309390   2.3200700  24.3401300
  73.6909440   2.7975930  25.0968350  73.2686710   1.8665820  23.9802400
  78.2427160   3.4386290  18.3713850  78.3639980   3.3972770  19.3199670
  77.8575670   4.3010440  18.2160580  77.2548660   5.7487430  17.7697150
  76.6865560   5.3005680  17.1433060  77.9637660   6.1080210  17.2362300
  72.3317840   9.6499450  31.6463880  71.9472630   9.0093120  32.2446840
  72.6430030  10.3535570  32.2158610  78.4814980   6.4975990  27.1272500
  78.8485110   6.0234560  27.8733840  78.2920040   7.3717560  27.4680840
  76.2714350   5.5384630  29.4456710  75.9671420   6.4176610  29.6707070
  77.2260810   5.5984420  29.4814150  74.7996140   9.7445620  20.0423560
  74.0258400   9.2043240  19.8822280  75.5290770   9.2252230  19.7041320
  80.9402920   8.8120040  31.7218950  80.8740230   7.8915710  31.4676540
  80.3108060   8.9095480  32.4363590  74.8433540   9.4126000  23.6802370
  75.3612210   8.6094260  23.6259260  74.3917560   9.3505140  24.5219200
  79.7303040  10.6792280  18.9529670  80.0718740  11.4234510  18.4572990
  78.9015750  10.9923400  19.3154500  72.3278080   6.3787370  30.5928070
  71.9693020   7.0441220  31.1801410  72.0332640   5.5470920  30.9640690
  75.5291200   6.8371610  33.4767620  75.2291340   6.9828790  32.5795440
  76.3002440   6.2776900  33.3841010  80.8719650  11.6340610  31.4722750
  80.8864190  10.7021570  31.2541660  80.1644750  11.7200370  32.1112520
  78.6993730  10.7605810  21.7245590  79.3864860  11.3075020  22.1053180
  77.9126150  11.3046540  21.7595200  70.8386130   6.3778630  17.2162670
  71.7080980   6.6603430  17.4998590  70.3476450   7.1914500  17.1011480
  78.0020940   7.7651840  21.3370950  78.4583720   8.5757090  21.5631140
  77.6509150   7.4474980  22.1689440  80.3053550  13.2758180  28.5663250
  80.9495770  13.4817560  29.2436670  80.6682990  12.5146580  28.1134100
  71.2057380  15.5906010  17.7824300  71.5655020  16.1895350  17.1281570
  71.0649720  16.1365900  18.5559330  71.1899240  13.8560870  32.2566700
  71.2990360  12.9155610  32.1162090  70.5379800  14.1215620  31.6080430
  79.1811830  12.1276760  33.6564820  78.8608700  11.4086000  34.2010510
  78.5070190  12.8031830  33.7300880  77.2226000  12.9737210  18.5997970
  77.2136100  13.7066900  17.9842480  76.3024360  12.7268790  18.6924930
  72.8232640   8.1952100  19.3444730  72.2160590   8.9351000  19.3540030
  73.2981990   8.2851460  18.5182930  80.2085600  13.0365450  17.2623160
  80.3097580  12.8329440  16.3325140  79.3087340  12.7823730  17.4670940
  77.7311490   3.5945810  21.2447060  77.0227640   4.0632150  21.6860670
  78.0155970   2.9367820  21.8792250  79.3567420   5.0142510  29.2439590
  79.8552670   5.4888330  29.9091440  79.4990370   4.0906030  29.4509620
  78.8503710  15.5551770  21.9570830  79.1045210  15.5173160  21.0350200
  77.9016190  15.4285100  21.9499080  75.9346510   1.9030890  18.6197770
  76.7837040   2.3401040  18.5537960  75.5677780   2.2151150  19.4469830
  74.8337930   8.1563250  17.0933300  75.6001200   8.0444610  17.6558730
  74.9112620   7.4601220  16.4410070  73.5284690   5.5888320  17.7766190
  73.6088280   4.6415830  17.8883590  74.4204440   5.9195200  17.8826850
  74.3299400  15.7383710  24.8800730  75.0661880  15.1899170  25.1509300
  74.7140320  16.6039720  24.7406720  71.2144880  11.8057280  20.7542240
  70.2884660  12.0478420  20.7447650  71.6801310  12.6331540  20.6326990
  73.3357680  14.9229780  34.0686310  74.1370410  15.2441830  34.4821710
  72.8209500  14.5625360  34.7906220  77.4401710  14.9114020  16.7026300
  78.2330320  15.2002850  16.2508090  76.9206060  14.4806190  16.0238780
  71.0555490   7.4103240  33.0122360  71.5594510   6.8310520  33.5838590
  70.3162910   7.6943470  33.5498730  77.9579110  10.1317430  16.5668650
  77.8529750   9.5169780  17.2930030  77.7903330   9.6083320  15.7831660
  78.1093430   8.8174230  32.5457880  77.3439100   9.3859230  32.4612550
  78.2909390   8.5250440  31.6526110  81.1981840   9.1937460  17.1710640
  80.6491940   9.6406760  17.8153380  81.8201100   8.6886710  17.6948310
  73.0878570   5.5532830  33.9072430  73.1283910   5.2546700  34.8157660
  73.9424070   5.9540440  33.7479950  76.8656960   8.1528380  19.0675940
  77.2873380   7.9868250  19.9107330  76.9907800   7.3428610  18.5731080
  75.0284380   4.1324930  31.8746920  74.4980840   3.6415880  31.2470260
  75.6972450   4.5609130  31.3404850  79.3784600   7.1765990  16.3153040
  79.8990260   6.4615010  15.9494190  80.0253000   7.8151860  16.6153550
  78.6877670   8.5514870  29.6084040  79.1065780   9.3947600  29.4360280
  77.7686300   8.6886910  29.3790820  81.0241570   6.2831050  30.9921880
  81.1437780   5.6872190  31.7316720  81.8835570   6.3200740  30.5723180
  75.7615860   4.2261610  16.0134100  75.5604920   3.3628970  16.3747440
  75.5907910   4.1394970  15.0755700  76.5385090  14.8567880  30.7241770
  76.0006180  15.5813940  30.4050470  76.7919050  14.3798220  29.9339110
  77.7910340   2.8252400  32.2497700  78.3810030   2.5168250  32.9375520
  76.9730580   2.3532150  32.4057600  79.3947300  16.0919090  30.9828420
  79.3206000  16.9954230  31.2900790  78.4926140  15.7730990  30.9550490
  79.9432630  15.2577600  18.6054780  80.8383420  15.5962570  18.6273540
  79.9750260  14.5357010  17.9779060  73.5828790  10.6304650  16.8341780
  74.0203660  11.1734320  17.4899360  74.0676520   9.8051600  16.8438120
  70.7974590  13.4193680  24.2862040  71.1277600  12.5514740  24.0540680
  71.2265590  13.6252200  25.1167000  75.3936510  11.7502690  21.9464010
  75.0932050  11.6267660  22.8467920  75.2874000  10.8911280  21.5379740
  71.2864800  14.2864270  27.0243670  70.8495790  14.4665070  27.8567820
  71.8542480  15.0438890  26.8825390  71.1189230   6.7984500  23.3832550
  70.4638070   6.5296140  22.7392250  71.9567180   6.6888980  22.9334530
  72.1565160   7.1837070  27.9235890  72.5238200   7.0964470  28.8031910
  71.5875980   6.4203620  27.8242750  71.7081160   4.0946160  31.8294310
  70.8137210   4.0612920  32.1688020  72.2478710   4.2932950  32.5945560
  70.3327310   4.0083430  19.3257880  69.4291390   4.2713630  19.1509540
  70.8167930   4.2794600  18.5457840  72.8754520   3.0648970  17.2352260
  73.5846220   2.6432190  16.7499540  72.1594460   3.1324200  16.6035610
  73.5717240  11.6969760  33.0856040  73.5286870  11.3262670  33.9670500
  73.7028250  12.6347330  33.2257860  77.2723270  13.2529350  28.6865760
  77.0314630  13.5203910  27.7996280  78.2125910  13.4235080  28.7416620
  73.4105270  14.6432010  30.2053820  72.8165590  14.5116710  30.9443860
  73.4029110  13.8070150  29.7395920  73.0417500  12.0090390  29.1561860
  72.3151560  11.3895680  29.0887810  73.1026650  12.4031000  28.2859940
  76.6462600  14.2235390  25.9411270  77.1627620  13.6122750  25.4159530
  77.2959980  14.7264170  26.4322280  79.3858100  15.1143880  26.7680250
  79.6735910  14.8598180  25.8913260  79.8981320  14.5621240  27.3585820
  71.3247500  15.3264780  22.3658620  71.1569540  14.6935460  23.0640510
  70.4582010  15.5324180  22.0152810  72.9310200  14.0198010  19.8108760
  72.4057820  14.4006040  19.1070720  72.8554780  14.6448780  20.5318470
  79.4530460  16.0359980  34.1348450  80.3797770  15.8004250  34.1784410
  79.4380890  16.8631980  33.6534480  75.5303170  15.9680390  18.6858010
  76.2621990  15.6839670  18.1381900  75.7896840  15.7293670  19.5757390
  74.6917960  12.0845120  18.6904340  74.0626840  12.5530220  19.2390170
  74.8065790  11.2394340  19.1250530  80.2785720   7.9129800   6.7214810
  79.5027820   7.4330240   7.0113380  80.9298650   7.2335450   6.5470970
  74.2951550   8.2249610   7.5990570  73.4636430   7.9698320   7.9987080
  74.9032530   8.2960380   8.3348490  74.2752810  12.2589700   7.7948590
  74.5780850  11.3687440   7.6158810  75.0196400  12.8159920   7.5670840
  70.6676510   5.7857150   7.2672660  71.2392620   5.0179350   7.2676300
  70.6678050   6.0845910   6.3579270  80.5256460  14.6048000   5.1217930
  79.9067900  15.0605500   4.5512370  81.3808240  14.7599460   4.7207630
  79.7194710  10.5886990   6.7284970  79.6502990   9.6476930   6.5674100
  80.4814570  10.6788400   7.3007540  80.7499880   3.3957370   6.9553900
  81.1264700   2.5229250   6.8427570  80.6519390   3.7316070   6.0644340
  74.8804890   1.7683000   2.4171340  74.9871640   2.6686730   2.7240100
  73.9697250   1.7200970   2.1265990  72.5288050   3.6902010   7.6623930
  73.2098160   3.9540380   8.2811330  72.2136100   2.8502880   7.9961940
  76.7212620   4.7369370   6.7496520  77.2290840   5.2350340   7.3901540
  77.2525860   3.9604570   6.5735880  81.3919810   9.4887240   2.5149840
  80.7737080   9.9536690   1.9512560  81.9043060  10.1814720   2.9319350
  76.2551570   9.0163110   9.1933440  75.9220950   9.6432030   9.8354510
  76.4318250   9.5424990   8.4135110  75.4670670  10.9843910  11.0082620
  76.0844670  11.6594990  10.7267070  74.6063790  11.3931890  10.9170120
  80.7572700   6.6408990   2.0835100  79.8301980   6.5746370   2.3123570
  80.9097520   7.5789120   1.9690340  76.3629340   7.1673730   4.8654830
  75.9586340   6.4550980   4.3700730  76.4492460   6.8226970   5.7542870
  76.8311040  10.8541290   7.0294040  76.5339330  10.2486760   6.3501820
  77.7810860  10.8918600   6.9183400  75.0757960   3.9416940   8.6453870
  75.6272550   4.0512280   7.8707120  75.5901470   4.3154540   9.3609100
  75.9229470  10.5922980  13.6801840  75.0258000  10.8162950  13.9275240
  75.9482340  10.7157920  12.7313240  74.7500690   7.4636300  12.2559210
  74.6108460   8.3359100  12.6246610  73.8682050   7.1209110  12.1107150
  81.0730070  12.3812170   3.5624340  81.5125980  13.1236500   3.1479730
  81.0116960  12.6238740   4.4863300  76.5481040  13.4058000  14.4644360
  76.5196470  13.8100950  13.5972790  76.3846010  12.4768360  14.3015960
  73.0633970   6.0618710   2.3661480  72.9431570   6.7880800   1.7542750
  72.7534860   5.2921620   1.8889390  70.7019340   9.2333850   8.1730120
  70.7799760   9.3682620   7.2285840  71.3161020   8.5249740   8.3658240
  71.9466970  10.9334040   4.5836300  71.5395050  11.0748630   3.7289900
  72.8379980  10.6494200   4.3807510  76.2188630  15.1479820   2.6958970
  76.0431110  14.2315360   2.4826770  75.3644370  15.5067110   2.9356770
  70.7578860  10.2748020  10.7124580  70.9209900   9.8053380   9.8943950
  71.2231310   9.7671580  11.3773420  79.8167440   2.2722300  11.3520470
  79.3546810   2.4805320  12.1640410  79.4145550   1.4581650  11.0491140
  75.3211850   4.5287350   3.4766400  75.0952770   4.3124520   4.3813020
  74.5404380   4.9615810   3.1312370  77.7611060   5.4272930  14.1426670
  77.6654660   4.4867660  13.9927070  78.6043040   5.6488000  13.7474740
  81.1574480   3.1714260   4.1060330  81.5504050   3.4886460   3.2929020
  81.5191330   2.2926140   4.2204850  79.4666650   1.9221570  15.3657190
  78.7764970   1.7293770  16.0003280  80.2098950   2.2056210  15.8981490
  81.7429620   5.7620010   8.2011110  81.0110740   6.2706820   8.5501210
  81.3453960   4.9449990   7.8999890  78.1807010   2.4374210   6.6063600
  78.1843070   1.9964160   5.7568140  79.0758130   2.7591540   6.7135420
  74.0309390   2.3200700   5.5657810  73.6909440   2.7975930   6.3224860
  73.2686710   1.8665820   5.2058910  72.3317840   9.6499450  12.8720390
  71.9472630   9.0093120  13.4703350  72.6430030  10.3535570  13.4415120
  78.4814980   6.4975990   8.3529010  78.8485110   6.0234560   9.0990350
  78.2920040   7.3717560   8.6937350  76.2714350   5.5384630  10.6713220
  75.9671420   6.4176610  10.8963580  77.2260810   5.5984420  10.7070660
  80.9402920   8.8120040  12.9475460  80.8740230   7.8915710  12.6933050
  80.3108060   8.9095480  13.6620100  74.8433540   9.4126000   4.9058880
  75.3612210   8.6094260   4.8515770  74.3917560   9.3505140   5.7475710
  72.3278080   6.3787370  11.8184580  71.9693020   7.0441220  12.4057920
  72.0332640   5.5470920  12.1897200  75.5291200   6.8371610  14.7024130
  75.2291340   6.9828790  13.8051950  76.3002440   6.2776900  14.6097520
  80.8719650  11.6340610  12.6979260  80.8864190  10.7021570  12.4798170
  80.1644750  11.7200370  13.3369030  78.6993730  10.7605810   2.9502100
  79.3864860  11.3075020   3.3309690  77.9126150  11.3046540   2.9851710
  78.0020940   7.7651840   2.5627460  78.4583720   8.5757090   2.7887650
  77.6509150   7.4474980   3.3945950  80.3053550  13.2758180   9.7919760
  80.9495770  13.4817560  10.4693180  80.6682990  12.5146580   9.3390610
  71.1899240  13.8560870  13.4823210  71.2990360  12.9155610  13.3418600
  70.5379800  14.1215620  12.8336940  79.1811830  12.1276760  14.8821330
  78.8608700  11.4086000  15.4267020  78.5070190  12.8031830  14.9557390
  77.7311490   3.5945810   2.4703570  77.0227640   4.0632150   2.9117180
  78.0155970   2.9367820   3.1048760  79.3567420   5.0142510  10.4696100
  79.8552670   5.4888330  11.1347950  79.4990370   4.0906030  10.6766130
  78.8503710  15.5551770   3.1827340  79.1045210  15.5173160   2.2606710
  77.9016190  15.4285100   3.1755590  74.3299400  15.7383710   6.1057240
  75.0661880  15.1899170   6.3765810  74.7140320  16.6039720   5.9663230
  71.2144880  11.8057280   1.9798750  70.2884660  12.0478420   1.9704160
  71.6801310  12.6331540   1.8583500  73.3357680  14.9229780  15.2942820
  74.1370410  15.2441830  15.7078220  72.8209500  14.5625360  16.0162730
  71.0555490   7.4103240  14.2378870  71.5594510   6.8310520  14.8095100
  70.3162910   7.6943470  14.7755240  78.1093430   8.8174230  13.7714390
  77.3439100   9.3859230  13.6869060  78.2909390   8.5250440  12.8782620
  73.0878570   5.5532830  15.1328940  73.1283910   5.2546700  16.0414170
  73.9424070   5.9540440  14.9736460  75.0284380   4.1324930  13.1003430
  74.4980840   3.6415880  12.4726770  75.6972450   4.5609130  12.5661360
  78.6877670   8.5514870  10.8340550  79.1065780   9.3947600  10.6616790
  77.7686300   8.6886910  10.6047330  81.0241570   6.2831050  12.2178390
  81.1437780   5.6872190  12.9573230  81.8835570   6.3200740  11.7979690
  76.5385090  14.8567880  11.9498280  76.0006180  15.5813940  11.6306980
  76.7919050  14.3798220  11.1595620  77.7910340   2.8252400  13.4754210
  78.3810030   2.5168250  14.1632030  76.9730580   2.3532150  13.6314110
  79.3947300  16.0919090  12.2084930  79.3206000  16.9954230  12.5157300
  78.4926140  15.7730990  12.1807000  70.7974590  13.4193680   5.5118550
  71.1277600  12.5514740   5.2797190  71.2265590  13.6252200   6.3423510
  75.3936510  11.7502690   3.1720520  75.0932050  11.6267660   4.0724430
  75.2874000  10.8911280   2.7636250  71.2864800  14.2864270   8.2500180
  70.8495790  14.4665070   9.0824330  71.8542480  15.0438890   8.1081900
  71.1189230   6.7984500   4.6089060  70.4638070   6.5296140   3.9648760
  71.9567180   6.6888980   4.1591040  72.1565160   7.1837070   9.1492400
  72.5238200   7.0964470  10.0288420  71.5875980   6.4203620   9.0499260
  71.7081160   4.0946160  13.0550820  70.8137210   4.0612920  13.3944530
  72.2478710   4.2932950  13.8202070  73.5717240  11.6969760  14.3112550
  73.5286870  11.3262670  15.1927010  73.7028250  12.6347330  14.4514370
  77.2723270  13.2529350   9.9122270  77.0314630  13.5203910   9.0252790
  78.2125910  13.4235080   9.9673130  73.4105270  14.6432010  11.4310330
  72.8165590  14.5116710  12.1700370  73.4029110  13.8070150  10.9652430
  73.0417500  12.0090390  10.3818370  72.3151560  11.3895680  10.3144320
  73.1026650  12.4031000   9.5116450  76.6462600  14.2235390   7.1667780
  77.1627620  13.6122750   6.6416040  77.2959980  14.7264170   7.6578790
  79.3858100  15.1143880   7.9936760  79.6735910  14.8598180   7.1169770
  79.8981320  14.5621240   8.5842330  71.3247500  15.3264780   3.5915130
  71.1569540  14.6935460   4.2897020  70.4582010  15.5324180   3.2409320
  79.4530460  16.0359980  15.3604960  80.3797770  15.8004250  15.4040920
  79.4380890  16.8631980  14.8790990  63.3724190  62.4581250  61.1636010
  63.2918240  61.5435860  60.8927720  62.9588610  62.9548320  60.4575720
  61.5042230  64.2360270  63.0445280  60.7284330  63.7560710  63.3343850
  62.1555160  63.5565920  62.8701440  55.5208060  64.5480080  63.9221040
  54.6892940  64.2928790  64.3217550  56.1289040  64.6190850  64.6578960
  65.5249660  68.6420460  61.8244410  65.0631190  67.8707700  62.1531580
  66.3375210  68.6686530  62.3296860  53.9300010  59.5081970  57.7063430
  53.0416710  59.8497940  57.6043310  54.2141200  59.3082290  56.8144260
  51.8933020  62.1087620  63.5903130  52.4649130  61.3409820  63.5906770
  51.8934560  62.4076380  62.6809740  60.9451220  66.9117460  63.0515440
  60.8759500  65.9707400  62.8904570  61.7071080  67.0018870  63.6238010
  53.1357890  57.5171980  65.3772060  52.9560730  56.6197730  65.6574820
  52.7337970  58.0643850  66.0519010  61.9756390  59.7187840  63.2784370
  62.3521210  58.8459720  63.1658040  61.8775900  60.0546540  62.3874810
  56.1061400  58.0913470  58.7401810  56.2128150  58.9917200  59.0470570
  55.1953760  58.0431440  58.4496460  65.7580510  57.2138280  60.2112710
  66.5790130  56.7234850  60.2538190  65.7914590  57.8035940  60.9644550
  53.7544560  60.0132480  63.9854400  54.4354670  60.2770850  64.6041800
  53.4392610  59.1733350  64.3192410  57.9469130  61.0599840  63.0726990
  58.4547350  61.5580810  63.7132010  58.4782370  60.2835040  62.8966350
  70.0480060  59.2305030  66.7756340  69.3432230  59.6186740  66.2571450
  70.3137980  59.9255320  67.3777270  56.2305230  55.6998400  67.3390410
  56.2323670  56.2170790  66.5336310  55.4009540  55.2228580  67.3160340
  62.6176320  65.8117710  58.8380310  61.9993590  66.2767160  58.2743030
  63.1299570  66.5045190  59.2549820  57.4808080  65.3393580  65.5163910
  57.1477460  65.9662500  66.1584980  57.6574760  65.8655460  64.7365580
  65.9941990  59.1538660  62.9840250  65.2897560  59.4423550  63.5643360
  66.3554150  59.9638770  62.6239810  55.9120560  57.4108360  65.3460860
  56.2537370  58.2550410  65.0514730  54.9736370  57.5592100  65.4626200
  56.6927180  67.3074380  67.3313090  57.3101180  67.9825460  67.0497540
  55.8320300  67.7162360  67.2400590  51.9859520  66.4974240  56.2119940
  51.6087500  66.9861340  55.4804840  52.2432590  67.1699520  56.8426470
  69.0628910  58.5993450  63.3749460  68.1153820  58.6332430  63.5064890
  69.3878900  59.4132400  63.7598820  59.5948450  54.8990630  61.6705450
  59.9023430  54.3437520  60.9540950  58.6649150  55.0335090  61.4878440
  66.4408930  67.3374140  59.0503080  66.3305260  66.3948470  59.1752500
  66.4377180  67.6989780  59.9365840  64.5448950  65.5187760  65.2895520
  64.9617740  65.3047870  64.4548980  65.2688770  65.7760550  65.8604140
  61.9829210  62.9639460  58.4065570  61.0558490  62.8976840  58.6354040
  62.1354030  63.9019590  58.2920810  61.9698290  59.2356460  55.4032730
  61.0301960  59.3970420  55.4885190  62.2881550  59.9542140  54.8568720
  68.4911050  63.9174980  65.3811760  67.6629680  63.9868070  64.9061890
  69.0861530  64.5029290  64.9127590  66.0126500  64.5259760  58.9100820
  65.3938920  64.1879310  58.2627120  65.9950950  63.8819520  59.6180010
  65.4553060  60.7044300  66.3266630  65.0424240  61.5298010  66.5806620
  64.7229010  60.1189340  66.1342990  57.5885850  63.4904200  61.1885300
  57.1842850  62.7781450  60.6931200  57.6748970  63.1457440  62.0773340
  58.0567550  67.1771760  63.3524510  57.7595840  66.5717230  62.6732290
  59.0067370  67.2149070  63.2413870  56.3014470  60.2647410  64.9684340
  56.8529060  60.3742750  64.1937590  56.8157980  60.6385010  65.6839570
  64.1891200  63.7646570  55.9173570  64.6284480  62.9269000  55.7711390
  64.9019620  64.3975970  56.0037710  67.7708340  55.0189380  54.2314610
  67.4581000  55.1116210  55.1313680  68.5320810  55.5970410  54.1812040
  54.2890480  62.3849180  58.6891950  54.1688080  63.1111270  58.0773220
  53.9791370  61.6152090  58.2119860  51.9275850  65.5564320  64.4960590
  52.0056270  65.6913090  63.5516310  52.5417530  64.8480210  64.6888710
  53.1723480  67.2564510  60.9066770  52.7651560  67.3979100  60.0520370
  54.0636490  66.9724670  60.7037980  51.9835370  66.5978490  67.0355050
  52.1466410  66.1283850  66.2174420  52.4487820  66.0902050  67.7003890
  56.7554140  55.7284250  62.0715620  56.3122290  56.5093790  61.7400140
  57.3139130  56.0514140  62.7786560  59.8712960  55.3494950  56.9521450
  59.2467140  55.3454820  57.6774760  59.7843080  54.4825910  56.5557420
  58.7930040  56.2731580  63.9305220  59.0902370  57.1794410  63.8497240
  59.3415600  55.7850360  63.3164790  56.5468360  60.8517820  59.7996870
  56.3209280  60.6354990  60.7043490  55.7660890  61.2846280  59.4542840
  63.7766120  60.8581190  58.3987520  63.1775010  61.5816990  58.2151140
  64.3245730  60.7957970  57.6163970  62.3830990  59.4944730  60.4290800
  62.7760560  59.8116930  59.6159490  62.7447840  58.6156610  60.5435320
  51.4195160  56.0845530  62.6521000  51.1308210  56.6548390  63.3645980
  52.1640920  55.6049980  63.0152230  51.6065390  60.0265650  53.8623720
  51.5240060  60.9696410  54.0038710  51.2548450  59.8840560  52.9836070
  62.9686130  62.0850480  64.5241580  62.2367250  62.5937290  64.8731680
  62.5710470  61.2680460  64.2230360  59.4063520  58.7604680  62.9294070
  59.4099580  58.3194630  62.0798610  60.3014640  59.0822010  63.0365890
  55.2565900  58.6431170  61.8888280  54.9165950  59.1206400  62.6455330
  54.4943220  58.1896290  61.5289380  59.4683670  59.7616760  55.9200830
  59.5896490  59.7203240  56.8686650  59.0832180  60.6240910  55.7647560
  63.4312040  57.5384160  63.9364520  63.4484780  57.9892810  64.7806370
  63.1827620  56.6389800  64.1497960  58.4805170  62.0717900  55.3184130
  57.9122070  61.6236150  54.6920040  59.1894170  62.4310680  54.7849280
  59.7071490  62.8206460  64.6759480  60.0741620  62.3465030  65.4220820
  59.5176550  63.6948030  65.0167820  52.5711980  57.5650150  60.8052950
  52.2858900  57.2005820  61.6431570  52.5090840  56.8330610  60.1916090
  57.4970860  61.8615100  66.9943690  57.1927930  62.7407080  67.2194050
  58.4517320  61.9214890  67.0301130  56.0252650  66.0676090  57.5910540
  55.2514910  65.5273710  57.4309260  56.7547280  65.5482700  57.2528300
  66.7840630  65.0641450  63.3836930  67.5039750  65.5596740  62.9933040
  66.5822450  64.3859340  62.7390800  62.2450570  56.4579410  57.5266320
  61.4315180  55.9592580  57.4511630  62.0512520  57.2977660  57.1102670
  64.9598960  60.8299060  55.8228480  65.8478580  61.1416290  55.6479820
  64.9304050  59.9571310  55.4309060  56.0690050  65.7356470  61.2289350
  56.5868720  64.9324730  61.1746240  55.6174070  65.6735610  62.0706180
  60.9559550  67.0022750  56.5016650  61.2975250  67.7464980  56.0059970
  60.1272260  67.3153870  56.8641480  67.2313230  62.1410900  55.2908340
  67.1476950  62.5725120  54.4404780  67.9507420  62.6009250  55.7235160
  63.8386960  66.3238590  61.8662160  64.1910780  65.7266720  61.2063530
  62.9549290  65.9982820  62.0370410  59.9250240  67.0836280  59.2732570
  60.6121370  67.6305490  59.6540160  59.1382660  67.6277010  59.3082180
  52.0642640  62.7009100  54.7649650  52.9337490  62.9833900  55.0485570
  51.5732960  63.5144970  54.6498460  59.2277450  64.0882310  58.8857930
  59.6840230  64.8987560  59.1118120  58.8765660  63.7705450  59.7176420
  55.1289230  54.4319960  59.3580450  55.0003860  54.4237860  60.3065370
  54.3051250  54.7703050  59.0071460  62.8042140  67.6021000  64.8327680
  63.4464370  66.9014160  64.9459850  63.3291490  68.3819440  64.6524570
  66.6497860  67.8869620  54.5566820  66.4235440  67.1700060  55.1491460
  66.2594060  67.6382060  53.7188570  66.2314110  65.8041560  56.2180980
  65.9435810  66.2654250  57.0058860  67.0266280  65.3439330  56.4865200
  54.0489150  64.5182570  56.8931710  53.4417100  65.2581470  56.9027010
  54.5238500  64.6081930  56.0669910  63.6221940  58.6833390  66.5688600
  63.9902760  57.8628600  66.8968170  62.7620140  58.7435280  66.9844250
  66.9883970  57.6390330  57.3776160  66.3597130  57.7436000  56.6634390
  66.4935890  57.8587110  58.1670040  58.9568000  59.9176280  58.7934040
  58.2484150  60.3862620  59.2347650  59.2412480  59.2598290  59.4279230
  60.5823930  61.3372980  66.7926570  61.0809180  61.8118800  67.4578420
  60.7246880  60.4136500  66.9996600  62.9883430  56.6426940  60.2329830
  62.8651210  56.6613070  59.2839340  63.9367990  56.6905880  60.3528230
  57.1603020  58.2261360  56.1684750  58.0093550  58.6631510  56.1024940
  56.7934290  58.5381620  56.9956810  67.7890790  57.5540940  67.6354960
  67.2864390  58.2946340  67.9748770  68.6047450  57.9424940  67.3191750
  66.0812800  62.7974120  61.0816320  65.1402940  62.8124350  61.2564010
  66.3956870  62.0110080  61.5276620  56.0594440  64.4793720  54.6420280
  56.8257710  64.3675080  55.2045710  56.1369130  63.7831690  53.9897050
  54.7541200  61.9118790  55.3253170  54.8344790  60.9646300  55.4370570
  55.6460950  62.2425670  55.4313830  59.1835620  66.4547900  54.1155630
  59.0786260  65.8400250  54.8417010  59.0159840  65.9313790  53.3318640
  62.4238350  65.5167930  54.7197620  61.8748450  65.9637230  55.3640360
  63.0457610  65.0117180  55.2435290  58.0913470  64.4758850  56.6162920
  58.5129890  64.3098720  57.4594310  58.2164310  63.6659080  56.1218060
  60.6041110  63.4996460  53.8640020  61.1246770  62.7845480  53.4981170
  61.2509510  64.1382330  54.1640530  59.5074630  55.9791010  66.5358580
  59.0591930  56.0015270  65.6904130  58.8739830  55.5810030  67.1328880
  59.9134180  64.8745340  67.1571020  60.3322290  65.7178070  66.9847260
  58.9942810  65.0117380  66.9277800  64.5885980  63.1598710  67.1171370
  64.0621200  63.6841330  66.5136510  64.9317320  63.7926100  67.7481100
  56.9872370  60.5492080  53.5621080  56.7861430  59.6859440  53.9234420
  56.8164420  60.4625440  52.6242680  64.4660680  55.3600310  56.0907960
  64.7462970  54.5168210  56.4467380  63.6926410  55.5923420  56.6046710
  55.7855170  57.6492700  53.5498960  56.0881070  57.6560130  52.6418110
  56.5249760  57.2990560  54.0466620  59.0040100  56.5927320  54.5355160
  58.6562100  55.9151310  53.9557610  59.2052870  56.1316830  55.3498550
  54.8085300  66.9535120  54.3828760  55.2460170  67.4964790  55.0386340
  55.2933030  66.1282070  54.3925100  56.6193020  68.0733160  59.4950990
  56.3188560  67.9498130  60.3954900  56.5130510  67.2141750  59.0866720
  69.3884940  67.8529560  54.1977670  68.5577900  67.9206210  54.6684900
  69.5656770  68.7433680  53.8944530  68.8441400  64.5977040  56.7011870
  69.6060310  65.1673690  56.8071560  68.8595770  64.0304240  57.4720180
  52.3445740  63.1214970  60.9319530  51.6894580  62.8526610  60.2879230
  53.1823690  63.0119450  60.4821510  69.8501370  65.4527140  61.5453800
  70.2210200  64.6694460  61.1389770  70.4903300  66.1416240  61.3671100
  66.8335130  66.8363720  66.9584120  66.0194970  67.2660880  67.2209910
  67.2409330  67.4482130  66.3453170  68.8960570  64.8911410  53.8584390
  69.1709410  65.7990290  53.7303610  68.7071310  64.8273940  54.7946380
  65.2936180  57.9156260  55.1538020  65.7121060  57.7287240  54.3134680
  64.9872240  57.0635310  55.4640950  68.7925910  62.8280400  58.8513820
  68.4169510  62.0608330  58.4195110  68.0629030  63.2103100  59.3388750
  53.3821670  63.5067540  65.4722870  53.7494710  63.4194940  66.3518890
  52.8132490  62.7434090  65.3729730  51.5583820  60.3313900  56.8744860
  50.6547900  60.5944100  56.6996520  52.0424440  60.6025070  56.0944820
  68.0676870  61.0537890  62.1521060  68.5914350  60.5600540  61.5211230
  68.6536290  61.1888250  62.8968630  68.2466590  61.1377760  65.6740610
  67.2969300  61.1041300  65.7885600  68.4279600  62.0477870  65.4390380
  54.1011030  59.3879440  54.7839240  54.8102730  58.9662660  54.2986520
  53.3850970  59.4554670  54.1522590  53.7485190  55.4418770  53.8241890
  54.4713320  55.9827710  54.1423110  54.0209710  55.1682190  52.9483430
  67.5576840  60.3111240  58.0913470  68.0535960  60.0782110  58.8762350
  67.3592910  59.4723080  57.6751110  53.4377380  54.6924960  63.7264510
  54.0853570  54.1422340  63.2859670  53.8579220  54.9468110  64.5480320
  68.9864000  58.9472190  60.6251150  68.8763280  58.7928230  61.5633420
  69.7471590  58.4193130  60.3826560  67.3329720  54.8866320  67.0834150
  67.9701940  55.5000460  67.4493340  67.4804610  54.9226980  66.1383380
  69.8754270  56.7780110  53.8657290  70.8003580  56.6461290  53.6575580
  69.8530060  56.8572930  54.8193740  69.9492760  57.5490770  56.4914000
  69.1544260  57.4835890  57.0206910  70.1536040  58.4841410  56.4799350
  53.1909380  54.8480630  66.4689830  52.8424200  55.3044450  67.2348010
  52.8597080  53.9537760  66.5512260  64.0816800  54.2594710  65.9570830
  63.2076640  54.5929820  65.7543760  63.9727550  53.7867890  66.7822700
  64.9888780  56.4665580  67.3412550  64.6602140  55.6517340  66.9614280
  65.9371080  56.4235390  67.2178240  54.2674010  68.3320860  66.7048840
  53.5408070  67.7126150  66.6374790  54.3283160  68.7261470  65.8346920
  61.8291620  55.1764550  64.8963740  61.0463410  55.6510050  65.1760500
  61.5354550  54.2719380  64.7876920  66.3812690  55.8787650  62.9412830
  66.8220780  55.8232750  62.0934430  66.1120280  56.7945660  63.0123010
  68.2451260  55.5102890  60.9521650  68.1839660  54.5664110  60.8052670
  69.0243290  55.6182980  61.4975110  53.1732030  55.4812030  57.4177460
  53.9311390  55.5940910  56.8441490  52.7109200  56.3181230  57.3720890
  59.7145840  57.5951300  60.4079770  58.9020350  57.2208190  60.0675650
  60.2187480  56.8396380  60.7100960  64.2170820  54.2593750  61.6462840
  64.8200190  54.8313960  62.1211360  63.4763810  54.8233190  61.4236740
  67.3605420  54.6615310  56.9203120  67.5556050  55.5598760  57.1870550
  66.5735290  54.4302390  57.4136070  55.5457180  56.0076080  55.9579430
  56.0749940  55.2205880  55.8287380  56.1785500  56.6867270  56.1914960
  57.7395020  55.7451220  59.0124820  57.1097760  55.0438530  59.1794950
  57.2000160  56.5055350  58.7957980  63.3724190  62.4581250  42.3892520
  63.2918240  61.5435860  42.1184230  62.9588610  62.9548320  41.6832230
  61.5042230  64.2360270  44.2701790  60.7284330  63.7560710  44.5600360
  62.1555160  63.5565920  44.0957950  55.5208060  64.5480080  45.1477550
  54.6892940  64.2928790  45.5474060  56.1289040  64.6190850  45.8835470
  65.5249660  68.6420460  43.0500920  65.0631190  67.8707700  43.3788090
  66.3375210  68.6686530  43.5553370  53.9300010  59.5081970  38.9319940
  53.0416710  59.8497940  38.8299820  54.2141200  59.3082290  38.0400770
  51.8933020  62.1087620  44.8159640  52.4649130  61.3409820  44.8163280
  51.8934560  62.4076380  43.9066250  60.9451220  66.9117460  44.2771950
  60.8759500  65.9707400  44.1161080  61.7071080  67.0018870  44.8494520
  53.1357890  57.5171980  46.6028570  52.9560730  56.6197730  46.8831330
  52.7337970  58.0643850  47.2775520  61.9756390  59.7187840  44.5040880
  62.3521210  58.8459720  44.3914550  61.8775900  60.0546540  43.6131320
  56.1061400  58.0913470  39.9658320  56.2128150  58.9917200  40.2727080
  55.1953760  58.0431440  39.6752970  65.7580510  57.2138280  41.4369220
  66.5790130  56.7234850  41.4794700  65.7914590  57.8035940  42.1901060
  53.7544560  60.0132480  45.2110910  54.4354670  60.2770850  45.8298310
  53.4392610  59.1733350  45.5448920  57.9469130  61.0599840  44.2983500
  58.4547350  61.5580810  44.9388520  58.4782370  60.2835040  44.1222860
  70.0480060  59.2305030  48.0012850  69.3432230  59.6186740  47.4827960
  70.3137980  59.9255320  48.6033780  56.2305230  55.6998400  48.5646920
  56.2323670  56.2170790  47.7592820  55.4009540  55.2228580  48.5416850
  62.6176320  65.8117710  40.0636820  61.9993590  66.2767160  39.4999540
  63.1299570  66.5045190  40.4806330  57.4808080  65.3393580  46.7420420
  57.1477460  65.9662500  47.3841490  57.6574760  65.8655460  45.9622090
  65.9941990  59.1538660  44.2096760  65.2897560  59.4423550  44.7899870
  66.3554150  59.9638770  43.8496320  55.9120560  57.4108360  46.5717370
  56.2537370  58.2550410  46.2771240  54.9736370  57.5592100  46.6882710
  56.6927180  67.3074380  48.5569600  57.3101180  67.9825460  48.2754050
  55.8320300  67.7162360  48.4657100  51.9859520  66.4974240  37.4376450
  51.6087500  66.9861340  36.7061350  52.2432590  67.1699520  38.0682980
  69.0628910  58.5993450  44.6005970  68.1153820  58.6332430  44.7321400
  69.3878900  59.4132400  44.9855330  59.5948450  54.8990630  42.8961960
  59.9023430  54.3437520  42.1797460  58.6649150  55.0335090  42.7134950
  66.4408930  67.3374140  40.2759590  66.3305260  66.3948470  40.4009010
  66.4377180  67.6989780  41.1622350  64.5448950  65.5187760  46.5152030
  64.9617740  65.3047870  45.6805490  65.2688770  65.7760550  47.0860650
  61.9829210  62.9639460  39.6322080  61.0558490  62.8976840  39.8610550
  62.1354030  63.9019590  39.5177320  61.9698290  59.2356460  36.6289240
  61.0301960  59.3970420  36.7141700  62.2881550  59.9542140  36.0825230
  68.4911050  63.9174980  46.6068270  67.6629680  63.9868070  46.1318400
  69.0861530  64.5029290  46.1384100  66.0126500  64.5259760  40.1357330
  65.3938920  64.1879310  39.4883630  65.9950950  63.8819520  40.8436520
  65.4553060  60.7044300  47.5523140  65.0424240  61.5298010  47.8063130
  64.7229010  60.1189340  47.3599500  57.5885850  63.4904200  42.4141810
  57.1842850  62.7781450  41.9187710  57.6748970  63.1457440  43.3029850
  58.0567550  67.1771760  44.5781020  57.7595840  66.5717230  43.8988800
  59.0067370  67.2149070  44.4670380  56.3014470  60.2647410  46.1940850
  56.8529060  60.3742750  45.4194100  56.8157980  60.6385010  46.9096080
  57.1485980  66.9153450  51.2288820  56.2514510  67.1393420  51.4762220
  57.1738850  67.0388390  50.2800220  64.1891200  63.7646570  37.1430080
  64.6284480  62.9269000  36.9967900  64.9019620  64.3975970  37.2294220
  55.9757200  63.7866770  49.8046190  55.8364970  64.6589570  50.1733590
  55.0938560  63.4439580  49.6594130  67.7708340  55.0189380  35.4571120
  67.4581000  55.1116210  36.3570190  68.5320810  55.5970410  35.4068550
  54.2890480  62.3849180  39.9148460  54.1688080  63.1111270  39.3029730
  53.9791370  61.6152090  39.4376370  51.9275850  65.5564320  45.7217100
  52.0056270  65.6913090  44.7772820  52.5417530  64.8480210  45.9145220
  53.1723480  67.2564510  42.1323280  52.7651560  67.3979100  41.2776880
  54.0636490  66.9724670  41.9294490  69.1285620  67.7028420  50.4695520
  69.2548680  67.4640300  49.5512700  69.1707000  66.8712960  50.9417600
  68.9809630  59.7560880  51.4345260  68.3653900  60.2640550  50.9060720
  68.6606050  58.8559210  51.3771200  51.9835370  66.5978490  48.2611560
  52.1466410  66.1283850  47.4430930  52.4487820  66.0902050  48.9260400
  56.7554140  55.7284250  43.2972130  56.3122290  56.5093790  42.9656650
  57.3139130  56.0514140  44.0043070  61.0423950  58.5952770  48.9007450
  60.5803320  58.8035790  49.7127390  60.6402060  57.7812120  48.5978120
  66.0428460  59.8161720  50.0304110  65.1922050  59.5167470  50.3513180
  65.8830250  60.0603730  49.1187930  63.1378170  61.3163470  52.1302900
  63.4631580  60.4827220  51.7905130  63.9258500  61.8391990  52.2781230
  59.8712960  55.3494950  38.1777960  59.2467140  55.3454820  38.9031270
  59.7843080  54.4825910  37.7813930  58.7930040  56.2731580  45.1561730
  59.0902370  57.1794410  45.0753750  59.3415600  55.7850360  44.5421300
  56.5468360  60.8517820  41.0253380  56.3209280  60.6354990  41.9300000
  55.7660890  61.2846280  40.6799350  63.7766120  60.8581190  39.6244030
  63.1775010  61.5816990  39.4407650  64.3245730  60.7957970  38.8420480
  58.9867570  61.7503400  51.6913650  58.8911170  60.8098130  51.5414050
  59.8299550  61.9718470  51.2961720  62.3830990  59.4944730  41.6547310
  62.7760560  59.8116930  40.8416000  62.7447840  58.6156610  41.7691830
  54.1178110  58.1617070  49.8447430  53.7241500  59.0092280  50.0520210
  53.4296510  57.5243440  50.0356070  60.6923160  58.2452040  52.9144170
  60.0021480  58.0524240  53.5490260  61.4355460  58.5286680  53.4468470
  51.4195160  56.0845530  43.8777510  51.1308210  56.6548390  44.5902490
  52.1640920  55.6049980  44.2408740  51.6065390  60.0265650  35.0880230
  51.5240060  60.9696410  35.2295220  51.2548450  59.8840560  34.2092580
  62.9686130  62.0850480  45.7498090  62.2367250  62.5937290  46.0988190
  62.5710470  61.2680460  45.4486870  59.4063520  58.7604680  44.1550580
  59.4099580  58.3194630  43.3055120  60.3014640  59.0822010  44.2622400
  55.2565900  58.6431170  43.1144790  54.9165950  59.1206400  43.8711840
  54.4943220  58.1896290  42.7545890  59.4683670  59.7616760  37.1457340
  59.5896490  59.7203240  38.0943160  59.0832180  60.6240910  36.9904070
  63.4312040  57.5384160  45.1621030  63.4484780  57.9892810  46.0062880
  63.1827620  56.6389800  45.3754470  58.4805170  62.0717900  36.5440640
  57.9122070  61.6236150  35.9176550  59.1894170  62.4310680  36.0105790
  66.8582790  54.9516340  51.0007410  67.1828560  54.2206000  51.5265390
  66.8939300  54.6329980  50.0988400  53.5574350  65.9729920  50.4207370
  53.1729140  65.3323590  51.0190330  53.8686540  66.6766040  50.9902100
  59.7071490  62.8206460  45.9015990  60.0741620  62.3465030  46.6477330
  59.5176550  63.6948030  46.2424330  52.5711980  57.5650150  42.0309460
  52.2858900  57.2005820  42.8688080  52.5090840  56.8330610  41.4172600
  57.4970860  61.8615100  48.2200200  57.1927930  62.7407080  48.4450560
  58.4517320  61.9214890  48.2557640  56.0252650  66.0676090  38.8167050
  55.2514910  65.5273710  38.6565770  56.7547280  65.5482700  38.4784810
  66.7840630  65.0641450  44.6093440  67.5039750  65.5596740  44.2189550
  66.5822450  64.3859340  43.9647310  62.2450570  56.4579410  38.7522830
  61.4315180  55.9592580  38.6768140  62.0512520  57.2977660  38.3359180
  62.1659430  65.1350510  50.4962440  62.0996740  64.2146180  50.2420030
  61.5364570  65.2325950  51.2107080  64.9598960  60.8299060  37.0484990
  65.8478580  61.1416290  36.8736330  64.9304050  59.9571310  36.6565570
  56.0690050  65.7356470  42.4545860  56.5868720  64.9324730  42.4002750
  55.6174070  65.6735610  43.2962690  60.9559550  67.0022750  37.7273160
  61.2975250  67.7464980  37.2316480  60.1272260  67.3153870  38.0897990
  53.5534590  62.7017840  49.3671560  53.1949530  63.3671690  49.9544900
  53.2589150  61.8701390  49.7384180  56.7547710  63.1602080  52.2511110
  56.4547850  63.3059260  51.3538930  57.5258950  62.6007370  52.1584500
  62.0976160  67.9571080  50.2466240  62.1120700  67.0252040  50.0285150
  61.3901260  68.0430840  50.8856010  67.2313230  62.1410900  36.5164850
  67.1476950  62.5725120  35.6661290  67.9507420  62.6009250  36.9491670
  68.3087370  64.5978420  49.5934820  67.5835560  65.1907200  49.3964210
  68.8362830  64.5901960  48.7948190  63.8386960  66.3238590  43.0918670
  64.1910780  65.7266720  42.4320040  62.9549290  65.9982820  43.2626920
  59.9250240  67.0836280  40.4989080  60.6121370  67.6305490  40.8796670
  59.1382660  67.6277010  40.5338690  52.0642640  62.7009100  35.9906160
  52.9337490  62.9833900  36.2742080  51.5732960  63.5144970  35.8754970
  59.2277450  64.0882310  40.1114440  59.6840230  64.8987560  40.3374630
  58.8765660  63.7705450  40.9432930  62.8042140  67.6021000  46.0584190
  63.4464370  66.9014160  46.1716360  63.3291490  68.3819440  45.8781080
  66.6497860  67.8869620  35.7823330  66.4235440  67.1700060  36.3747970
  66.2594060  67.6382060  34.9445080  52.1283160  56.1911080  50.0443660
  51.4141680  56.3908000  50.6496270  52.5478200  55.4150650  50.4158460
  66.2314110  65.8041560  37.4437490  65.9435810  66.2654250  38.2315370
  67.0266280  65.3439330  37.7121710  54.0489150  64.5182570  38.1188220
  53.4417100  65.2581470  38.1283520  54.5238500  64.6081930  37.2926420
  63.6221940  58.6833390  47.7945110  63.9902760  57.8628600  48.1224680
  62.7620140  58.7435280  48.2100760  66.9883970  57.6390330  38.6032670
  66.3597130  57.7436000  37.8890900  66.4935890  57.8587110  39.3926550
  58.9568000  59.9176280  40.0190550  58.2484150  60.3862620  40.4604160
  59.2412480  59.2598290  40.6535740  60.5823930  61.3372980  48.0183080
  61.0809180  61.8118800  48.6834930  60.7246880  60.4136500  48.2253110
  62.9883430  56.6426940  41.4586340  62.8651210  56.6613070  40.5095850
  63.9367990  56.6905880  41.5784740  57.1603020  58.2261360  37.3941260
  58.0093550  58.6631510  37.3281450  56.7934290  58.5381620  38.2213320
  67.7890790  57.5540940  48.8611470  67.2864390  58.2946340  49.2005280
  68.6047450  57.9424940  48.5448260  66.0812800  62.7974120  42.3072830
  65.1402940  62.8124350  42.4820520  66.3956870  62.0110080  42.7533130
  56.0594440  64.4793720  35.8676790  56.8257710  64.3675080  36.4302220
  56.1369130  63.7831690  35.2153560  54.7541200  61.9118790  36.5509680
  54.8344790  60.9646300  36.6627080  55.6460950  62.2425670  36.6570340
  63.3978820  67.3540120  52.7905210  62.7916980  67.3771720  52.0500960
  63.0932930  66.6223160  53.3272460  52.2812000  63.7333710  51.7865850
  52.7851020  63.1540990  52.3582080  51.5419420  64.0173940  52.3242220
  59.1835620  66.4547900  35.3412140  59.0786260  65.8400250  36.0673520
  59.0159840  65.9313790  34.5575150  59.3349940  65.1404700  51.3201370
  58.5695610  65.7089700  51.2356040  59.5165900  64.8480910  50.4269600
  62.4238350  65.5167930  35.9454130  61.8748450  65.9637230  36.5896870
  63.0457610  65.0117180  36.4691800  66.4773290  66.8710030  51.8776390
  67.2182760  67.2085790  51.3743850  65.7145970  67.0402090  51.3246160
  54.3135080  61.8763300  52.6815920  54.3540420  61.5777170  53.5901150
  55.1680580  62.2770910  52.5223440  58.0913470  64.4758850  37.8419430
  58.5129890  64.3098720  38.6850820  58.2164310  63.6659080  37.3474570
  56.2540890  60.4555400  50.6490410  55.7237350  59.9646350  50.0213750
  56.9228960  60.8839600  50.1148340  60.6041110  63.4996460  35.0896530
  61.1246770  62.7845480  34.7237680  61.2509510  64.1382330  35.3897040
  65.1518950  64.9224860  50.4131600  65.5659970  65.0769940  51.2622020
  64.2169950  65.0480080  50.5757380  65.6241120  62.2621020  52.4170750
  66.2061890  61.5073340  52.3291230  65.8002890  62.7928460  51.6402230
  56.7413190  57.4217770  50.7287700  56.6470060  56.8038520  50.0038570
  56.1610580  58.1484060  50.5017610  59.5074630  55.9791010  47.7615090
  59.0591930  56.0015270  46.9160640  58.8739830  55.5810030  48.3585390
  59.9134180  64.8745340  48.3827530  60.3322290  65.7178070  48.2103770
  58.9942810  65.0117380  48.1534310  62.2498080  62.6061520  49.7665370
  62.3694290  62.0102660  50.5060210  63.1092080  62.6431210  49.3466670
  64.5885980  63.1598710  48.3427880  64.0621200  63.6841330  47.7393020
  64.9317320  63.7926100  48.9737610  56.9872370  60.5492080  34.7877590
  56.7861430  59.6859440  35.1490930  56.8164420  60.4625440  33.8499190
  59.0166850  59.1482870  51.0241190  59.6066540  58.8398720  51.7119010
  58.1987090  58.6762620  51.1801090  63.8360280  58.7648680  51.2574210
  63.1475800  58.1030220  51.1924200  64.5566300  58.3186950  51.7022670
  64.4660680  55.3600310  37.3164470  64.7462970  54.5168210  37.6723890
  63.6926410  55.5923420  37.8303220  55.7855170  57.6492700  34.7755470
  56.0881070  57.6560130  33.8674620  56.5249760  57.2990560  35.2723130
  59.0040100  56.5927320  35.7611670  58.6562100  55.9151310  35.1814120
  59.2052870  56.1316830  36.5755060  54.8085300  66.9535120  35.6085270
  55.2460170  67.4964790  36.2642850  55.2933030  66.1282070  35.6181610
  56.6193020  68.0733160  40.7207500  56.3188560  67.9498130  41.6211410
  56.5130510  67.2141750  40.3123230  69.3884940  67.8529560  35.4234180
  68.5577900  67.9206210  35.8941410  69.5656770  68.7433680  35.1201040
  68.8441400  64.5977040  37.9268380  69.6060310  65.1673690  38.0328070
  68.8595770  64.0304240  38.6976690  52.3445740  63.1214970  42.1576040
  51.6894580  62.8526610  41.5135740  53.1823690  63.0119450  41.7078020
  69.8501370  65.4527140  42.7710310  70.2210200  64.6694460  42.3646280
  70.4903300  66.1416240  42.5927610  66.8335130  66.8363720  48.1840630
  66.0194970  67.2660880  48.4466420  67.2409330  67.4482130  47.5709680
  68.8960570  64.8911410  35.0840900  69.1709410  65.7990290  34.9560120
  68.7071310  64.8273940  36.0202890  65.2936180  57.9156260  36.3794530
  65.7121060  57.7287240  35.5391190  64.9872240  57.0635310  36.6897460
  68.7925910  62.8280400  40.0770330  68.4169510  62.0608330  39.6451620
  68.0629030  63.2103100  40.5645260  53.3821670  63.5067540  46.6979380
  53.7494710  63.4194940  47.5775400  52.8132490  62.7434090  46.5986240
  68.1825530  61.9751920  49.7109850  67.9511620  61.7464670  48.8107800
  68.4430080  62.8951470  49.6654740  52.9337670  60.4176630  50.6037800
  52.0393720  60.3843390  50.9431510  53.4735220  60.6163420  51.3689050
  66.6213600  57.2008350  52.4889550  67.4983780  57.2091750  52.8723550
  66.6334440  56.4639190  51.8781900  51.5583820  60.3313900  38.1001370
  50.6547900  60.5944100  37.9253030  52.0424440  60.6025070  37.3201330
  68.0676870  61.0537890  43.3777570  68.5914350  60.5600540  42.7467740
  68.6536290  61.1888250  44.1225140  68.2466590  61.1377760  46.8997120
  67.2969300  61.1041300  47.0142110  68.4279600  62.0477870  46.6646890
  54.1011030  59.3879440  36.0095750  54.8102730  58.9662660  35.5243030
  53.3850970  59.4554670  35.3779100  53.7485190  55.4418770  35.0498400
  54.4713320  55.9827710  35.3679620  54.0209710  55.1682190  34.1739940
  67.5576840  60.3111240  39.3169980  68.0535960  60.0782110  40.1018860
  67.3592910  59.4723080  38.9007620  53.4377380  54.6924960  44.9521020
  54.0853570  54.1422340  44.5116180  53.8579220  54.9468110  45.7736830
  68.9864000  58.9472190  41.8507660  68.8763280  58.7928230  42.7889930
  69.7471590  58.4193130  41.6083070  69.8754270  56.7780110  35.0913800
  70.8003580  56.6461290  34.8832090  69.8530060  56.8572930  36.0450250
  69.9492760  57.5490770  37.7170510  69.1544260  57.4835890  38.2463420
  70.1536040  58.4841410  37.7055860  53.1909380  54.8480630  47.6946340
  52.8424200  55.3044450  48.4604520  52.8597080  53.9537760  47.7768770
  60.7034200  56.0392510  51.2165760  60.6423090  56.6314340  51.9661170
  61.6434580  55.9318470  51.0716020  63.3408760  55.6962570  50.8558050
  63.9549170  56.0141860  50.1939130  63.8858320  55.2111160  51.4753910
  53.8630020  54.3756830  50.9697110  54.4113010  54.1944880  50.2063220
  53.9285330  53.5850940  51.5053420  64.9888780  56.4665580  48.5669060
  64.6602140  55.6517340  48.1870790  65.9371080  56.4235390  48.4434750
  54.2674010  68.3320860  47.9305350  53.5408070  67.7126150  47.8631300
  54.3283160  68.7261470  47.0603430  66.3812690  55.8787650  44.1669340
  66.8220780  55.8232750  43.3190940  66.1120280  56.7945660  44.2379520
  68.2451260  55.5102890  42.1778160  68.1839660  54.5664110  42.0309180
  69.0243290  55.6182980  42.7231620  59.7145840  57.5951300  41.6336280
  58.9020350  57.2208190  41.2932160  60.2187480  56.8396380  41.9357470
  67.3605420  54.6615310  38.1459630  67.5556050  55.5598760  38.4127060
  66.5735290  54.4302390  38.6392580  55.5457180  56.0076080  37.1835940
  56.0749940  55.2205880  37.0543890  56.1785500  56.6867270  37.4171470
  57.8650580  55.0235200  52.6733820  57.5834850  55.5268800  51.9094640
  58.2470280  54.2256950  52.3075950  64.4666040  54.4388780  53.2514290
  64.3531490  54.7583390  54.1465810  65.2835780  54.8401290  52.9551570
  63.3724190  62.4581250  23.6149030  63.2918240  61.5435860  23.3440740
  62.9588610  62.9548320  22.9088740  61.5042230  64.2360270  25.4958300
  60.7284330  63.7560710  25.7856870  62.1555160  63.5565920  25.3214460
  55.5208060  64.5480080  26.3734060  54.6892940  64.2928790  26.7730570
  56.1289040  64.6190850  27.1091980  65.5249660  68.6420460  24.2757430
  65.0631190  67.8707700  24.6044600  66.3375210  68.6686530  24.7809880
  53.9300010  59.5081970  20.1576450  53.0416710  59.8497940  20.0556330
  54.2141200  59.3082290  19.2657280  51.8933020  62.1087620  26.0416150
  52.4649130  61.3409820  26.0419790  51.8934560  62.4076380  25.1322760
  60.9451220  66.9117460  25.5028460  60.8759500  65.9707400  25.3417590
  61.7071080  67.0018870  26.0751030  53.1357890  57.5171980  27.8285080
  52.9560730  56.6197730  28.1087840  52.7337970  58.0643850  28.5032030
  61.9756390  59.7187840  25.7297390  62.3521210  58.8459720  25.6171060
  61.8775900  60.0546540  24.8387830  56.1061400  58.0913470  21.1914830
  56.2128150  58.9917200  21.4983590  55.1953760  58.0431440  20.9009480
  65.7580510  57.2138280  22.6625730  66.5790130  56.7234850  22.7051210
  65.7914590  57.8035940  23.4157570  53.7544560  60.0132480  26.4367420
  54.4354670  60.2770850  27.0554820  53.4392610  59.1733350  26.7705430
  57.9469130  61.0599840  25.5240010  58.4547350  61.5580810  26.1645030
  58.4782370  60.2835040  25.3479370  70.0480060  59.2305030  29.2269360
  69.3432230  59.6186740  28.7084470  70.3137980  59.9255320  29.8290290
  56.2305230  55.6998400  29.7903430  56.2323670  56.2170790  28.9849330
  55.4009540  55.2228580  29.7673360  62.6176320  65.8117710  21.2893330
  61.9993590  66.2767160  20.7256050  63.1299570  66.5045190  21.7062840
  57.4808080  65.3393580  27.9676930  57.1477460  65.9662500  28.6098000
  57.6574760  65.8655460  27.1878600  65.9941990  59.1538660  25.4353270
  65.2897560  59.4423550  26.0156380  66.3554150  59.9638770  25.0752830
  55.9120560  57.4108360  27.7973880  56.2537370  58.2550410  27.5027750
  54.9736370  57.5592100  27.9139220  56.6927180  67.3074380  29.7826110
  57.3101180  67.9825460  29.5010560  55.8320300  67.7162360  29.6913610
  51.9859520  66.4974240  18.6632960  51.6087500  66.9861340  17.9317860
  52.2432590  67.1699520  19.2939490  69.0628910  58.5993450  25.8262480
  68.1153820  58.6332430  25.9577910  69.3878900  59.4132400  26.2111840
  59.5948450  54.8990630  24.1218470  59.9023430  54.3437520  23.4053970
  58.6649150  55.0335090  23.9391460  66.4408930  67.3374140  21.5016100
  66.3305260  66.3948470  21.6265520  66.4377180  67.6989780  22.3878860
  64.5448950  65.5187760  27.7408540  64.9617740  65.3047870  26.9062000
  65.2688770  65.7760550  28.3117160  61.9829210  62.9639460  20.8578590
  61.0558490  62.8976840  21.0867060  62.1354030  63.9019590  20.7433830
  61.9698290  59.2356460  17.8545750  61.0301960  59.3970420  17.9398210
  62.2881550  59.9542140  17.3081740  68.4911050  63.9174980  27.8324780
  67.6629680  63.9868070  27.3574910  69.0861530  64.5029290  27.3640610
  66.0126500  64.5259760  21.3613840  65.3938920  64.1879310  20.7140140
  65.9950950  63.8819520  22.0693030  65.4553060  60.7044300  28.7779650
  65.0424240  61.5298010  29.0319640  64.7229010  60.1189340  28.5856010
  57.5885850  63.4904200  23.6398320  57.1842850  62.7781450  23.1444220
  57.6748970  63.1457440  24.5286360  58.0567550  67.1771760  25.8037530
  57.7595840  66.5717230  25.1245310  59.0067370  67.2149070  25.6926890
  56.3014470  60.2647410  27.4197360  56.8529060  60.3742750  26.6450610
  56.8157980  60.6385010  28.1352590  57.1485980  66.9153450  32.4545330
  56.2514510  67.1393420  32.7018730  57.1738850  67.0388390  31.5056730
  64.1891200  63.7646570  18.3686590  64.6284480  62.9269000  18.2224410
  64.9019620  64.3975970  18.4550730  55.9757200  63.7866770  31.0302700
  55.8364970  64.6589570  31.3990100  55.0938560  63.4439580  30.8850640
  67.7708340  55.0189380  16.6827630  67.4581000  55.1116210  17.5826700
  68.5320810  55.5970410  16.6325060  54.2890480  62.3849180  21.1404970
  54.1688080  63.1111270  20.5286240  53.9791370  61.6152090  20.6632880
  51.9275850  65.5564320  26.9473610  52.0056270  65.6913090  26.0029330
  52.5417530  64.8480210  27.1401730  53.1723480  67.2564510  23.3579790
  52.7651560  67.3979100  22.5033390  54.0636490  66.9724670  23.1551000
  69.1285620  67.7028420  31.6952030  69.2548680  67.4640300  30.7769210
  69.1707000  66.8712960  32.1674110  68.9809630  59.7560880  32.6601770
  68.3653900  60.2640550  32.1317230  68.6606050  58.8559210  32.6027710
  51.9835370  66.5978490  29.4868070  52.1466410  66.1283850  28.6687440
  52.4487820  66.0902050  30.1516910  56.7554140  55.7284250  24.5228640
  56.3122290  56.5093790  24.1913160  57.3139130  56.0514140  25.2299580
  61.0423950  58.5952770  30.1263960  60.5803320  58.8035790  30.9383900
  60.6402060  57.7812120  29.8234630  66.0428460  59.8161720  31.2560620
  65.1922050  59.5167470  31.5769690  65.8830250  60.0603730  30.3444440
  63.1378170  61.3163470  33.3559410  63.4631580  60.4827220  33.0161640
  63.9258500  61.8391990  33.5037740  59.8712960  55.3494950  19.4034470
  59.2467140  55.3454820  20.1287780  59.7843080  54.4825910  19.0070440
  58.7930040  56.2731580  26.3818240  59.0902370  57.1794410  26.3010260
  59.3415600  55.7850360  25.7677810  56.5468360  60.8517820  22.2509890
  56.3209280  60.6354990  23.1556510  55.7660890  61.2846280  21.9055860
  63.7766120  60.8581190  20.8500540  63.1775010  61.5816990  20.6664160
  64.3245730  60.7957970  20.0676990  58.9867570  61.7503400  32.9170160
  58.8911170  60.8098130  32.7670560  59.8299550  61.9718470  32.5218230
  62.3830990  59.4944730  22.8803820  62.7760560  59.8116930  22.0672510
  62.7447840  58.6156610  22.9948340  54.1178110  58.1617070  31.0703940
  53.7241500  59.0092280  31.2776720  53.4296510  57.5243440  31.2612580
  60.6923160  58.2452040  34.1400680  60.0021480  58.0524240  34.7746770
  61.4355460  58.5286680  34.6724980  51.4195160  56.0845530  25.1034020
  51.1308210  56.6548390  25.8159000  52.1640920  55.6049980  25.4665250
  51.6065390  60.0265650  16.3136740  51.5240060  60.9696410  16.4551730
  51.2548450  59.8840560  15.4349090  62.9686130  62.0850480  26.9754600
  62.2367250  62.5937290  27.3244700  62.5710470  61.2680460  26.6743380
  59.4063520  58.7604680  25.3807090  59.4099580  58.3194630  24.5311630
  60.3014640  59.0822010  25.4878910  55.2565900  58.6431170  24.3401300
  54.9165950  59.1206400  25.0968350  54.4943220  58.1896290  23.9802400
  59.4683670  59.7616760  18.3713850  59.5896490  59.7203240  19.3199670
  59.0832180  60.6240910  18.2160580  63.4312040  57.5384160  26.3877540
  63.4484780  57.9892810  27.2319390  63.1827620  56.6389800  26.6010980
  58.4805170  62.0717900  17.7697150  57.9122070  61.6236150  17.1433060
  59.1894170  62.4310680  17.2362300  66.8582790  54.9516340  32.2263920
  67.1828560  54.2206000  32.7521900  66.8939300  54.6329980  31.3244910
  53.5574350  65.9729920  31.6463880  53.1729140  65.3323590  32.2446840
  53.8686540  66.6766040  32.2158610  59.7071490  62.8206460  27.1272500
  60.0741620  62.3465030  27.8733840  59.5176550  63.6948030  27.4680840
  52.5711980  57.5650150  23.2565970  52.2858900  57.2005820  24.0944590
  52.5090840  56.8330610  22.6429110  57.4970860  61.8615100  29.4456710
  57.1927930  62.7407080  29.6707070  58.4517320  61.9214890  29.4814150
  56.0252650  66.0676090  20.0423560  55.2514910  65.5273710  19.8822280
  56.7547280  65.5482700  19.7041320  66.7840630  65.0641450  25.8349950
  67.5039750  65.5596740  25.4446060  66.5822450  64.3859340  25.1903820
  62.2450570  56.4579410  19.9779340  61.4315180  55.9592580  19.9024650
  62.0512520  57.2977660  19.5615690  62.1659430  65.1350510  31.7218950
  62.0996740  64.2146180  31.4676540  61.5364570  65.2325950  32.4363590
  64.9598960  60.8299060  18.2741500  65.8478580  61.1416290  18.0992840
  64.9304050  59.9571310  17.8822080  56.0690050  65.7356470  23.6802370
  56.5868720  64.9324730  23.6259260  55.6174070  65.6735610  24.5219200
  60.9559550  67.0022750  18.9529670  61.2975250  67.7464980  18.4572990
  60.1272260  67.3153870  19.3154500  53.5534590  62.7017840  30.5928070
  53.1949530  63.3671690  31.1801410  53.2589150  61.8701390  30.9640690
  56.7547710  63.1602080  33.4767620  56.4547850  63.3059260  32.5795440
  57.5258950  62.6007370  33.3841010  62.0976160  67.9571080  31.4722750
  62.1120700  67.0252040  31.2541660  61.3901260  68.0430840  32.1112520
  67.2313230  62.1410900  17.7421360  67.1476950  62.5725120  16.8917800
  67.9507420  62.6009250  18.1748180  68.3087370  64.5978420  30.8191330
  67.5835560  65.1907200  30.6220720  68.8362830  64.5901960  30.0204700
  63.8386960  66.3238590  24.3175180  64.1910780  65.7266720  23.6576550
  62.9549290  65.9982820  24.4883430  59.9250240  67.0836280  21.7245590
  60.6121370  67.6305490  22.1053180  59.1382660  67.6277010  21.7595200
  52.0642640  62.7009100  17.2162670  52.9337490  62.9833900  17.4998590
  51.5732960  63.5144970  17.1011480  59.2277450  64.0882310  21.3370950
  59.6840230  64.8987560  21.5631140  58.8765660  63.7705450  22.1689440
  55.1289230  54.4319960  21.8093470  55.0003860  54.4237860  22.7578390
  54.3051250  54.7703050  21.4584480  62.8042140  67.6021000  27.2840700
  63.4464370  66.9014160  27.3972870  63.3291490  68.3819440  27.1037590
  66.6497860  67.8869620  17.0079840  66.4235440  67.1700060  17.6004480
  66.2594060  67.6382060  16.1701590  52.1283160  56.1911080  31.2700170
  51.4141680  56.3908000  31.8752780  52.5478200  55.4150650  31.6414970
  66.2314110  65.8041560  18.6694000  65.9435810  66.2654250  19.4571880
  67.0266280  65.3439330  18.9378220  54.0489150  64.5182570  19.3444730
  53.4417100  65.2581470  19.3540030  54.5238500  64.6081930  18.5182930
  63.6221940  58.6833390  29.0201620  63.9902760  57.8628600  29.3481190
  62.7620140  58.7435280  29.4357270  66.9883970  57.6390330  19.8289180
  66.3597130  57.7436000  19.1147410  66.4935890  57.8587110  20.6183060
  58.9568000  59.9176280  21.2447060  58.2484150  60.3862620  21.6860670
  59.2412480  59.2598290  21.8792250  60.5823930  61.3372980  29.2439590
  61.0809180  61.8118800  29.9091440  60.7246880  60.4136500  29.4509620
  62.9883430  56.6426940  22.6842850  62.8651210  56.6613070  21.7352360
  63.9367990  56.6905880  22.8041250  57.1603020  58.2261360  18.6197770
  58.0093550  58.6631510  18.5537960  56.7934290  58.5381620  19.4469830
  67.7890790  57.5540940  30.0867980  67.2864390  58.2946340  30.4261790
  68.6047450  57.9424940  29.7704770  66.0812800  62.7974120  23.5329340
  65.1402940  62.8124350  23.7077030  66.3956870  62.0110080  23.9789640
  56.0594440  64.4793720  17.0933300  56.8257710  64.3675080  17.6558730
  56.1369130  63.7831690  16.4410070  54.7541200  61.9118790  17.7766190
  54.8344790  60.9646300  17.8883590  55.6460950  62.2425670  17.8826850
  63.3978820  67.3540120  34.0161720  62.7916980  67.3771720  33.2757470
  63.0932930  66.6223160  34.5528970  52.2812000  63.7333710  33.0122360
  52.7851020  63.1540990  33.5838590  51.5419420  64.0173940  33.5498730
  59.1835620  66.4547900  16.5668650  59.0786260  65.8400250  17.2930030
  59.0159840  65.9313790  15.7831660  59.3349940  65.1404700  32.5457880
  58.5695610  65.7089700  32.4612550  59.5165900  64.8480910  31.6526110
  62.4238350  65.5167930  17.1710640  61.8748450  65.9637230  17.8153380
  63.0457610  65.0117180  17.6948310  66.4773290  66.8710030  33.1032900
  67.2182760  67.2085790  32.6000360  65.7145970  67.0402090  32.5502670
  54.3135080  61.8763300  33.9072430  54.3540420  61.5777170  34.8157660
  55.1680580  62.2770910  33.7479950  58.0913470  64.4758850  19.0675940
  58.5129890  64.3098720  19.9107330  58.2164310  63.6659080  18.5731080
  56.2540890  60.4555400  31.8746920  55.7237350  59.9646350  31.2470260
  56.9228960  60.8839600  31.3404850  60.6041110  63.4996460  16.3153040
  61.1246770  62.7845480  15.9494190  61.2509510  64.1382330  16.6153550
  65.1518950  64.9224860  31.6388110  65.5659970  65.0769940  32.4878530
  64.2169950  65.0480080  31.8013890  65.6241120  62.2621020  33.6427260
  66.2061890  61.5073340  33.5547740  65.8002890  62.7928460  32.8658740
  56.7413190  57.4217770  31.9544210  56.6470060  56.8038520  31.2295080
  56.1610580  58.1484060  31.7274120  59.5074630  55.9791010  28.9871600
  59.0591930  56.0015270  28.1417150  58.8739830  55.5810030  29.5841900
  59.9134180  64.8745340  29.6084040  60.3322290  65.7178070  29.4360280
  58.9942810  65.0117380  29.3790820  62.2498080  62.6061520  30.9921880
  62.3694290  62.0102660  31.7316720  63.1092080  62.6431210  30.5723180
  64.5885980  63.1598710  29.5684390  64.0621200  63.6841330  28.9649530
  64.9317320  63.7926100  30.1994120  56.9872370  60.5492080  16.0134100
  56.7861430  59.6859440  16.3747440  56.8164420  60.4625440  15.0755700
  59.0166850  59.1482870  32.2497700  59.6066540  58.8398720  32.9375520
  58.1987090  58.6762620  32.4057600  63.8360280  58.7648680  32.4830720
  63.1475800  58.1030220  32.4180710  64.5566300  58.3186950  32.9279180
  64.4660680  55.3600310  18.5420980  64.7462970  54.5168210  18.8980400
  63.6926410  55.5923420  19.0559730  55.7855170  57.6492700  16.0011980
  56.0881070  57.6560130  15.0931130  56.5249760  57.2990560  16.4979640
  59.0040100  56.5927320  16.9868180  58.6562100  55.9151310  16.4070630
  59.2052870  56.1316830  17.8011570  54.8085300  66.9535120  16.8341780
  55.2460170  67.4964790  17.4899360  55.2933030  66.1282070  16.8438120
  56.6193020  68.0733160  21.9464010  56.3188560  67.9498130  22.8467920
  56.5130510  67.2141750  21.5379740  69.3884940  67.8529560  16.6490690
  68.5577900  67.9206210  17.1197920  69.5656770  68.7433680  16.3457550
  68.8441400  64.5977040  19.1524890  69.6060310  65.1673690  19.2584580
  68.8595770  64.0304240  19.9233200  52.3445740  63.1214970  23.3832550
  51.6894580  62.8526610  22.7392250  53.1823690  63.0119450  22.9334530
  69.8501370  65.4527140  23.9966820  70.2210200  64.6694460  23.5902790
  70.4903300  66.1416240  23.8184120  66.8335130  66.8363720  29.4097140
  66.0194970  67.2660880  29.6722930  67.2409330  67.4482130  28.7966190
  68.8960570  64.8911410  16.3097410  69.1709410  65.7990290  16.1816630
  68.7071310  64.8273940  17.2459400  65.2936180  57.9156260  17.6051040
  65.7121060  57.7287240  16.7647700  64.9872240  57.0635310  17.9153970
  68.7925910  62.8280400  21.3026840  68.4169510  62.0608330  20.8708130
  68.0629030  63.2103100  21.7901770  53.3821670  63.5067540  27.9235890
  53.7494710  63.4194940  28.8031910  52.8132490  62.7434090  27.8242750
  68.1825530  61.9751920  30.9366360  67.9511620  61.7464670  30.0364310
  68.4430080  62.8951470  30.8911250  52.9337670  60.4176630  31.8294310
  52.0393720  60.3843390  32.1688020  53.4735220  60.6163420  32.5945560
  66.6213600  57.2008350  33.7146060  67.4983780  57.2091750  34.0980060
  66.6334440  56.4639190  33.1038410  51.5583820  60.3313900  19.3257880
  50.6547900  60.5944100  19.1509540  52.0424440  60.6025070  18.5457840
  68.0676870  61.0537890  24.6034080  68.5914350  60.5600540  23.9724250
  68.6536290  61.1888250  25.3481650  68.2466590  61.1377760  28.1253630
  67.2969300  61.1041300  28.2398620  68.4279600  62.0477870  27.8903400
  54.1011030  59.3879440  17.2352260  54.8102730  58.9662660  16.7499540
  53.3850970  59.4554670  16.6035610  53.7485190  55.4418770  16.2754910
  54.4713320  55.9827710  16.5936130  54.0209710  55.1682190  15.3996450
  67.5576840  60.3111240  20.5426490  68.0535960  60.0782110  21.3275370
  67.3592910  59.4723080  20.1264130  53.4377380  54.6924960  26.1777530
  54.0853570  54.1422340  25.7372690  53.8579220  54.9468110  26.9993340
  68.9864000  58.9472190  23.0764170  68.8763280  58.7928230  24.0146440
  69.7471590  58.4193130  22.8339580  67.3329720  54.8866320  29.5347170
  67.9701940  55.5000460  29.9006360  67.4804610  54.9226980  28.5896400
  69.8754270  56.7780110  16.3170310  70.8003580  56.6461290  16.1088600
  69.8530060  56.8572930  17.2706760  69.9492760  57.5490770  18.9427020
  69.1544260  57.4835890  19.4719930  70.1536040  58.4841410  18.9312370
  53.1909380  54.8480630  28.9202850  52.8424200  55.3044450  29.6861030
  52.8597080  53.9537760  29.0025280  60.7034200  56.0392510  32.4422270
  60.6423090  56.6314340  33.1917680  61.6434580  55.9318470  32.2972530
  63.3408760  55.6962570  32.0814560  63.9549170  56.0141860  31.4195640
  63.8858320  55.2111160  32.7010420  53.8630020  54.3756830  32.1953620
  54.4113010  54.1944880  31.4319730  53.9285330  53.5850940  32.7309930
  64.0816800  54.2594710  28.4083850  63.2076640  54.5929820  28.2056780
  63.9727550  53.7867890  29.2335720  64.9888780  56.4665580  29.7925570
  64.6602140  55.6517340  29.4127300  65.9371080  56.4235390  29.6691260
  54.2674010  68.3320860  29.1561860  53.5408070  67.7126150  29.0887810
  54.3283160  68.7261470  28.2859940  61.8291620  55.1764550  27.3476760
  61.0463410  55.6510050  27.6273520  61.5354550  54.2719380  27.2389940
  66.3812690  55.8787650  25.3925850  66.8220780  55.8232750  24.5447450
  66.1120280  56.7945660  25.4636030  68.2451260  55.5102890  23.4034670
  68.1839660  54.5664110  23.2565690  69.0243290  55.6182980  23.9488130
  53.1732030  55.4812030  19.8690480  53.9311390  55.5940910  19.2954510
  52.7109200  56.3181230  19.8233910  59.7145840  57.5951300  22.8592790
  58.9020350  57.2208190  22.5188670  60.2187480  56.8396380  23.1613980
  64.2170820  54.2593750  24.0975860  64.8200190  54.8313960  24.5724380
  63.4763810  54.8233190  23.8749760  67.3605420  54.6615310  19.3716140
  67.5556050  55.5598760  19.6383570  66.5735290  54.4302390  19.8649090
  55.5457180  56.0076080  18.4092450  56.0749940  55.2205880  18.2800400
  56.1785500  56.6867270  18.6427980  57.7395020  55.7451220  21.4637840
  57.1097760  55.0438530  21.6307970  57.2000160  56.5055350  21.2471000
  57.8650580  55.0235200  33.8990330  57.5834850  55.5268800  33.1351150
  58.2470280  54.2256950  33.5332460  64.4666040  54.4388780  34.4770800
  64.3531490  54.7583390  35.3722320  65.2835780  54.8401290  34.1808080
  63.3724190  62.4581250   4.8405540  63.2918240  61.5435860   4.5697250
  62.9588610  62.9548320   4.1345250  61.5042230  64.2360270   6.7214810
  60.7284330  63.7560710   7.0113380  62.1555160  63.5565920   6.5470970
  55.5208060  64.5480080   7.5990570  54.6892940  64.2928790   7.9987080
  56.1289040  64.6190850   8.3348490  65.5249660  68.6420460   5.5013940
  65.0631190  67.8707700   5.8301110  66.3375210  68.6686530   6.0066390
  51.8933020  62.1087620   7.2672660  52.4649130  61.3409820   7.2676300
  51.8934560  62.4076380   6.3579270  60.9451220  66.9117460   6.7284970
  60.8759500  65.9707400   6.5674100  61.7071080  67.0018870   7.3007540
  53.1357890  57.5171980   9.0541590  52.9560730  56.6197730   9.3344350
  52.7337970  58.0643850   9.7288540  61.9756390  59.7187840   6.9553900
  62.3521210  58.8459720   6.8427570  61.8775900  60.0546540   6.0644340
  56.1061400  58.0913470   2.4171340  56.2128150  58.9917200   2.7240100
  55.1953760  58.0431440   2.1265990  65.7580510  57.2138280   3.8882240
  66.5790130  56.7234850   3.9307720  65.7914590  57.8035940   4.6414080
  53.7544560  60.0132480   7.6623930  54.4354670  60.2770850   8.2811330
  53.4392610  59.1733350   7.9961940  57.9469130  61.0599840   6.7496520
  58.4547350  61.5580810   7.3901540  58.4782370  60.2835040   6.5735880
  70.0480060  59.2305030  10.4525870  69.3432230  59.6186740   9.9340980
  70.3137980  59.9255320  11.0546800  56.2305230  55.6998400  11.0159940
  56.2323670  56.2170790  10.2105840  55.4009540  55.2228580  10.9929870
  62.6176320  65.8117710   2.5149840  61.9993590  66.2767160   1.9512560
  63.1299570  66.5045190   2.9319350  57.4808080  65.3393580   9.1933440
  57.1477460  65.9662500   9.8354510  57.6574760  65.8655460   8.4135110
  65.9941990  59.1538660   6.6609780  65.2897560  59.4423550   7.2412890
  66.3554150  59.9638770   6.3009340  55.9120560  57.4108360   9.0230390
  56.2537370  58.2550410   8.7284260  54.9736370  57.5592100   9.1395730
  56.6927180  67.3074380  11.0082620  57.3101180  67.9825460  10.7267070
  55.8320300  67.7162360  10.9170120  69.0628910  58.5993450   7.0518990
  68.1153820  58.6332430   7.1834420  69.3878900  59.4132400   7.4368350
  59.5948450  54.8990630   5.3474980  59.9023430  54.3437520   4.6310480
  58.6649150  55.0335090   5.1647970  66.4408930  67.3374140   2.7272610
  66.3305260  66.3948470   2.8522030  66.4377180  67.6989780   3.6135370
  64.5448950  65.5187760   8.9665050  64.9617740  65.3047870   8.1318510
  65.2688770  65.7760550   9.5373670  61.9829210  62.9639460   2.0835100
  61.0558490  62.8976840   2.3123570  62.1354030  63.9019590   1.9690340
  68.4911050  63.9174980   9.0581290  67.6629680  63.9868070   8.5831420
  69.0861530  64.5029290   8.5897120  66.0126500  64.5259760   2.5870350
  65.3938920  64.1879310   1.9396650  65.9950950  63.8819520   3.2949540
  65.4553060  60.7044300  10.0036160  65.0424240  61.5298010  10.2576150
  64.7229010  60.1189340   9.8112520  57.5885850  63.4904200   4.8654830
  57.1842850  62.7781450   4.3700730  57.6748970  63.1457440   5.7542870
  58.0567550  67.1771760   7.0294040  57.7595840  66.5717230   6.3501820
  59.0067370  67.2149070   6.9183400  56.3014470  60.2647410   8.6453870
  56.8529060  60.3742750   7.8707120  56.8157980  60.6385010   9.3609100
  57.1485980  66.9153450  13.6801840  56.2514510  67.1393420  13.9275240
  57.1738850  67.0388390  12.7313240  55.9757200  63.7866770  12.2559210
  55.8364970  64.6589570  12.6246610  55.0938560  63.4439580  12.1107150
  54.2890480  62.3849180   2.3661480  54.1688080  63.1111270   1.7542750
  53.9791370  61.6152090   1.8889390  51.9275850  65.5564320   8.1730120
  52.0056270  65.6913090   7.2285840  52.5417530  64.8480210   8.3658240
  53.1723480  67.2564510   4.5836300  52.7651560  67.3979100   3.7289900
  54.0636490  66.9724670   4.3807510  69.1285620  67.7028420  12.9208540
  69.2548680  67.4640300  12.0025720  69.1707000  66.8712960  13.3930620
  68.9809630  59.7560880  13.8858280  68.3653900  60.2640550  13.3573740
  68.6606050  58.8559210  13.8284220  51.9835370  66.5978490  10.7124580
  52.1466410  66.1283850   9.8943950  52.4487820  66.0902050  11.3773420
  56.7554140  55.7284250   5.7485150  56.3122290  56.5093790   5.4169670
  57.3139130  56.0514140   6.4556090  61.0423950  58.5952770  11.3520470
  60.5803320  58.8035790  12.1640410  60.6402060  57.7812120  11.0491140
  66.0428460  59.8161720  12.4817130  65.1922050  59.5167470  12.8026200
  65.8830250  60.0603730  11.5700950  63.1378170  61.3163470  14.5815920
  63.4631580  60.4827220  14.2418150  63.9258500  61.8391990  14.7294250
  58.7930040  56.2731580   7.6074750  59.0902370  57.1794410   7.5266770
  59.3415600  55.7850360   6.9934320  56.5468360  60.8517820   3.4766400
  56.3209280  60.6354990   4.3813020  55.7660890  61.2846280   3.1312370
  63.7766120  60.8581190   2.0757050  63.1775010  61.5816990   1.8920670
  64.3245730  60.7957970   1.2933500  58.9867570  61.7503400  14.1426670
  58.8911170  60.8098130  13.9927070  59.8299550  61.9718470  13.7474740
  62.3830990  59.4944730   4.1060330  62.7760560  59.8116930   3.2929020
  62.7447840  58.6156610   4.2204850  54.1178110  58.1617070  12.2960450
  53.7241500  59.0092280  12.5033230  53.4296510  57.5243440  12.4869090
  60.6923160  58.2452040  15.3657190  60.0021480  58.0524240  16.0003280
  61.4355460  58.5286680  15.8981490  51.4195160  56.0845530   6.3290530
  51.1308210  56.6548390   7.0415510  52.1640920  55.6049980   6.6921760
  62.9686130  62.0850480   8.2011110  62.2367250  62.5937290   8.5501210
  62.5710470  61.2680460   7.8999890  59.4063520  58.7604680   6.6063600
  59.4099580  58.3194630   5.7568140  60.3014640  59.0822010   6.7135420
  55.2565900  58.6431170   5.5657810  54.9165950  59.1206400   6.3224860
  54.4943220  58.1896290   5.2058910  63.4312040  57.5384160   7.6134050
  63.4484780  57.9892810   8.4575900  63.1827620  56.6389800   7.8267490
  66.8582790  54.9516340  13.4520430  67.1828560  54.2206000  13.9778410
  66.8939300  54.6329980  12.5501420  53.5574350  65.9729920  12.8720390
  53.1729140  65.3323590  13.4703350  53.8686540  66.6766040  13.4415120
  59.7071490  62.8206460   8.3529010  60.0741620  62.3465030   9.0990350
  59.5176550  63.6948030   8.6937350  52.5711980  57.5650150   4.4822480
  52.2858900  57.2005820   5.3201100  52.5090840  56.8330610   3.8685620
  57.4970860  61.8615100  10.6713220  57.1927930  62.7407080  10.8963580
  58.4517320  61.9214890  10.7070660  66.7840630  65.0641450   7.0606460
  67.5039750  65.5596740   6.6702570  66.5822450  64.3859340   6.4160330
  62.1659430  65.1350510  12.9475460  62.0996740  64.2146180  12.6933050
  61.5364570  65.2325950  13.6620100  56.0690050  65.7356470   4.9058880
  56.5868720  64.9324730   4.8515770  55.6174070  65.6735610   5.7475710
  53.5534590  62.7017840  11.8184580  53.1949530  63.3671690  12.4057920
  53.2589150  61.8701390  12.1897200  56.7547710  63.1602080  14.7024130
  56.4547850  63.3059260  13.8051950  57.5258950  62.6007370  14.6097520
  62.0976160  67.9571080  12.6979260  62.1120700  67.0252040  12.4798170
  61.3901260  68.0430840  13.3369030  68.3087370  64.5978420  12.0447840
  67.5835560  65.1907200  11.8477230  68.8362830  64.5901960  11.2461210
  63.8386960  66.3238590   5.5431690  64.1910780  65.7266720   4.8833060
  62.9549290  65.9982820   5.7139940  59.9250240  67.0836280   2.9502100
  60.6121370  67.6305490   3.3309690  59.1382660  67.6277010   2.9851710
  59.2277450  64.0882310   2.5627460  59.6840230  64.8987560   2.7887650
  58.8765660  63.7705450   3.3945950  55.1289230  54.4319960   3.0349980
  55.0003860  54.4237860   3.9834900  54.3051250  54.7703050   2.6840990
  62.8042140  67.6021000   8.5097210  63.4464370  66.9014160   8.6229380
  63.3291490  68.3819440   8.3294100  52.1283160  56.1911080  12.4956680
  51.4141680  56.3908000  13.1009290  52.5478200  55.4150650  12.8671480
  63.6221940  58.6833390  10.2458130  63.9902760  57.8628600  10.5737700
  62.7620140  58.7435280  10.6613780  58.9568000  59.9176280   2.4703570
  58.2484150  60.3862620   2.9117180  59.2412480  59.2598290   3.1048760
  60.5823930  61.3372980  10.4696100  61.0809180  61.8118800  11.1347950
  60.7246880  60.4136500  10.6766130  62.9883430  56.6426940   3.9099360
  62.8651210  56.6613070   2.9608870  63.9367990  56.6905880   4.0297760
  67.7890790  57.5540940  11.3124490  67.2864390  58.2946340  11.6518300
  68.6047450  57.9424940  10.9961280  66.0812800  62.7974120   4.7585850
  65.1402940  62.8124350   4.9333540  66.3956870  62.0110080   5.2046150
  63.3978820  67.3540120  15.2418230  62.7916980  67.3771720  14.5013980
  63.0932930  66.6223160  15.7785480  52.2812000  63.7333710  14.2378870
  52.7851020  63.1540990  14.8095100  51.5419420  64.0173940  14.7755240
  59.3349940  65.1404700  13.7714390  58.5695610  65.7089700  13.6869060
  59.5165900  64.8480910  12.8782620  66.4773290  66.8710030  14.3289410
  67.2182760  67.2085790  13.8256870  65.7145970  67.0402090  13.7759180
  54.3135080  61.8763300  15.1328940  54.3540420  61.5777170  16.0414170
  55.1680580  62.2770910  14.9736460  56.2540890  60.4555400  13.1003430
  55.7237350  59.9646350  12.4726770  56.9228960  60.8839600  12.5661360
  65.1518950  64.9224860  12.8644620  65.5659970  65.0769940  13.7135040
  64.2169950  65.0480080  13.0270400  65.6241120  62.2621020  14.8683770
  66.2061890  61.5073340  14.7804250  65.8002890  62.7928460  14.0915250
  56.7413190  57.4217770  13.1800720  56.6470060  56.8038520  12.4551590
[truncated: 780,408 more chars]
