# Supplementary material for: Mechanistic Modeling of Monoglyceride Lipase Covalent Modification Elucidates the Role of Leaving Group Expulsion and Discriminates Inhibitors with High and Low Potency
Source: J Chem Inf Model. 2022 May 17;62(11):2771–87. doi: 10.1021/acs.jcim.2c00140 (PMC9198976; doi:10.1021/acs.jcim.2c00140)
Supplement: Supplementary file 3 — ci2c00140_si_003.zip [file ci2c00140_si_003.zip › input-files/MM/MD/restrain_8.RST]

&rst
 iat=531,4351,
 r1=-8.0,r2=2.0,r3=2.25,r4=12.25,
 rk2=10,rk3=10,
/
&rst
 iat=1635,4350,
 r1=-7.20,r2=2.80,r3=3.40,r4=13.40,
 rk2=10,rk3=10,
/
