# Supplementary material for: Mechanistic Modeling of Monoglyceride Lipase Covalent Modification Elucidates the Role of Leaving Group Expulsion and Discriminates Inhibitors with High and Low Potency
Source: J Chem Inf Model. 2022 May 17;62(11):2771–87. doi: 10.1021/acs.jcim.2c00140 (PMC9198976; doi:10.1021/acs.jcim.2c00140)
Supplement: Supplementary file 3 — ci2c00140_si_003.zip [file ci2c00140_si_003.zip › input-files/MM/MD/cpd6.inpcrd]

default_name
 32338
  30.5436665  55.7425526  32.7329346  31.1022018  55.8930513  31.8090902
  31.9489911  55.2073381  31.7800443  31.4652679  56.9199278  31.7665845
  30.2262018  55.6360513  30.5910902  29.0502018  55.3050513  30.7390902
  30.7892018  55.8000513  29.3870902  31.7245470  56.1802420  29.3609426
  30.1092018  55.5320513  28.1100902  29.0934425  55.9255387  28.1488176
  30.8562018  56.2040513  26.9290902  31.1515898  57.2301584  27.1480638
  31.7444307  55.5746540  26.8742399  30.1172018  56.1610513  25.5890902
  28.8832018  56.3370513  25.5690902  30.8052018  56.1010513  24.5500902
  29.9662018  54.0070513  27.8710902  28.9322018  53.5430513  27.3900902
  31.0122018  53.2510513  28.2340902  31.8187094  53.7522113  28.5783044
  31.0872018  51.7870513  28.1470902  30.7057921  51.4321569  27.1896583
  32.5742018  51.3760513  28.2700902  32.8896727  51.9507411  29.1408996
  32.6880659  50.3119373  28.4769633  33.4492018  51.7610513  27.0540902
  33.2469269  52.8008529  26.7971888  34.9522018  51.5910513  27.3650902
  35.1553453  50.5513348  27.6216465  35.5387168  51.8700056  26.4897129
  35.2249540  52.2316472  28.2037460  33.0322018  51.0090513  25.7710902
  31.9961692  51.2472070  25.5302215  33.6757583  51.3132418  24.9456179
  33.1299695  49.9352414  25.9306922  30.2472018  51.0970513  29.2600902
  29.9952018  51.7370513  30.2870902  29.8832018  49.7960513  29.0930902
  29.9922018  49.0210513  27.8560902  31.0251878  48.6955212  27.7333283
  29.7094081  49.6553401  27.0159686  29.0322018  47.8570513  28.0530902
  29.3438843  46.9936123  27.4653604  28.0176697  48.1399292  27.7723662
  29.1242018  47.5760513  29.5440902  29.9649416  46.9072613  29.7284149
  28.2140803  47.1354171  29.9510546  29.3872018  48.9410513  30.2040902
  28.4522245  49.3595252  30.5766425  30.4162018  48.8740513  31.3560902
  31.5932018  48.6240513  31.0870902  29.9932018  49.1510513  32.5970902
  29.0061348  49.2954040  32.7550783  30.9132018  49.3440513  33.7230902
  31.7362758  48.6321473  33.6611127  31.4972018  50.7820513  33.6860902
  32.2705557  50.8820304  34.4476854  31.9313391  50.9612352  32.7024653
  30.5022018  51.8970513  33.9300902  29.7522018  52.4780513  32.9230902
  29.7838758  52.2394810  31.9421821  28.9782018  53.4110513  33.4780902
  28.3169556  53.9538497  32.8026479  29.1582018  53.5130513  34.7910902
  30.1332018  52.5540513  35.0830902  30.4816049  52.4255797  36.1078885
  30.2632018  49.0540513  35.0890902  29.0352018  48.9730513  35.1810902
  31.1032018  48.9690513  36.1330902  32.0465121  48.6919209  35.9018675
  30.7262018  49.0390513  37.5490902  29.8547528  49.6851901  37.6548277
  30.3792018  47.6400513  38.1250902  29.8739335  47.9149380  39.0509630
  29.6714955  47.1481505  37.4577931  31.5472018  46.6730513  38.4420902
  32.2402952  46.7058761  37.6014684  32.2992018  47.0340513  39.7440902
  31.6068135  47.0009846  40.5852821  33.1050078  46.3188260  39.9091063
  32.7166307  48.0371792  39.6569818  31.0552018  45.2110513  38.4780902
  30.6330881  44.9452336  37.5089357  31.8928634  44.5506761  38.7024314
  30.2915992  45.1029852  39.2483705  31.7912018  49.8480513  38.3100902
  32.9262018  49.9520513  37.8400902  31.3972018  50.4280513  39.4500902
  30.4236925  50.3299263  39.7005904  32.2692018  51.1920513  40.3420902
  33.2351799  51.4064498  39.8849045  31.6072018  52.5380513  40.7610902
  30.6439877  52.3007923  41.2127826  32.4522018  53.3580513  41.7550902
  33.4154564  53.5961023  41.3038992  31.9289438  54.2818453  42.0018817
  32.6107820  52.7770699  42.6636136  31.2992018  53.4060513  39.5260902
  30.6168990  52.8705137  38.8659657  30.8373670  54.3406981  39.8442782
  32.2251186  53.6219299  38.9930091  32.5242018  50.3200513  41.5800902
  31.5642018  49.9260513  42.2500902  33.7942018  49.9930513  41.8310902
  34.4798130  50.2078322  41.1212269  34.2022018  49.1550513  42.9580902
  33.4349563  48.4035559  43.1443382  35.5402018  48.4350513  42.6740902
  35.5430101  47.5532135  43.3147566  35.4697510  48.1256799  41.6312930
  36.8592018  49.1890513  42.8730902  36.9002018  50.3510513  43.2670902
  37.9672018  48.5100513  42.6100902  38.8670546  48.9546016  42.7229608
  37.9062901  47.5513836  42.2980857  34.1472018  49.9040513  44.3080902
  33.9012018  51.1130513  44.3430902  34.3892018  49.1800513  45.4100902
  34.5431018  48.1898824  45.2836793  34.3572018  49.7100513  46.7780902
  33.3713878  50.1520332  46.9227337  34.5252018  48.5520513  47.7690902
  35.5112634  48.1050752  47.6426187  34.4248526  48.9272707  48.7875403
  33.7590825  47.7994773  47.5825615  35.4032018  50.8170513  47.0520902
  35.1812018  51.6370513  47.9440902  36.4942018  50.8460513  46.2720902
  36.6731651  49.9973341  45.7546439  37.5302018  51.8920513  46.2770902
  37.4771899  52.4163812  47.2312218  38.9702018  51.3500513  46.0890902
  38.8752459  50.6302358  45.2761029  39.6526525  52.1460104  45.7910797
  39.5182018  50.6480513  47.3280902  39.6762018  51.3250513  48.3650902
  39.8672018  49.4540513  47.2370902  37.2282018  53.0720513  45.3480902
  38.0282018  54.0080513  45.2770902  36.0672018  53.0610513  44.6880902
  35.4720075  52.2507852  44.7845883  35.6142018  54.1530513  43.8380902
  34.5257767  54.1265346  43.7858727  35.9332868  55.0962510  44.2815521
  36.1842018  54.0510513  42.4190902  36.0602018  55.0120513  41.6590902
  36.8172018  52.9280513  42.0620902  36.8757762  52.1883890  42.7473406
  37.4612018  52.7270513  40.7740902  37.7839623  53.6859998  40.3686984
  38.6972018  51.8140513  40.9250902  38.3307127  50.8229232  41.1923916
  39.1825379  51.7706392  39.9500700  39.7132018  52.2890513  41.9840902
  40.1546288  53.2197336  41.6276165  39.2146432  52.4656497  42.9371665
  40.8302018  51.2700513  42.1990902  40.5722018  50.1080513  42.5000902
  42.0822018  51.6940513  42.0820902  42.8459507  51.0472111  42.2176887
  42.2655944  52.6616477  41.8579791  36.4762018  52.1230513  39.7730902
  35.7202018  51.2160513  40.1270902  36.5252018  52.6190513  38.5370902
  37.0858607  53.4430473  38.3734090  35.7312018  52.0950513  37.4360902
  34.7571950  51.7781406  37.8088871  35.5172018  53.1660513  36.3450902
  36.4820426  53.6456503  36.1802680  35.2190300  52.6313882  35.4432427
  34.4742018  54.2250513  36.6750902  34.7552018  55.2430513  37.6120902
  35.7277760  55.2705316  38.1034595  33.7862018  56.2200513  37.9130902
  34.0082926  56.9977766  38.6437891  32.5322018  56.1920513  37.2740902
  31.6002018  57.1440513  37.5660902  31.9049799  57.7800423  38.2174161
  32.2482018  55.1810513  36.3340902  31.2792963  55.1592039  35.8352464
  33.2142018  54.2000513  36.0390902  32.9910577  53.4155110  35.3160387
  36.3572018  50.8230513  36.8610902  37.5032018  50.8470513  36.3960902
  35.5572018  49.7560513  36.8640902  34.7034877  49.8202241  37.3999572
  35.8462018  48.5120513  36.1780902  36.9151876  48.4442354  35.9761755
  35.4302018  47.3040513  37.0390902  34.3637567  47.4827648  37.1764054
  35.5744609  46.3723978  36.4919968  36.1162018  47.2020513  38.4180902
  35.8830253  48.0923764  39.0020857  35.6132018  45.9520513  39.1650902
  35.8464474  45.0612267  38.5818862  36.1022460  45.8876846  40.1370951
  34.5345291  46.0216013  39.3055476  37.6562018  47.2360513  38.3400902
  37.9768209  48.1726048  37.8838332  38.0731442  47.1602913  39.3443416
  38.0085285  46.3993206  37.7368932  35.0872018  48.5100513  34.8420902
  33.9032018  48.8530513  34.8260902  35.7612018  48.1190513  33.7540902
  36.7693078  48.0952713  33.8111536  35.1302018  47.8150513  32.4650902
  34.3669365  48.5596023  32.2388847  36.1882018  47.8340513  31.3380902
  36.4112176  48.8993052  31.2781128  37.1127474  47.2779944  31.4933847
  35.6572018  47.4230513  29.9730902  34.9402018  48.3460513  29.1820902
  34.8792188  49.3912024  29.4854712  34.3122018  47.9230513  28.0170902
  33.7933135  48.6482398  27.3902273  34.3432018  46.5850513  27.6500902
  33.8404460  46.2611162  26.7388259  35.0122018  45.6600513  28.4400902
  35.0120659  44.6086153  28.1527184  35.6772018  46.0650513  29.5870902
  36.2157716  45.3350196  30.1913222  34.3842018  46.4730513  32.5430902
  34.9462018  45.5510513  33.1290902  33.1822018  46.3750513  31.9540902
  32.8031706  47.2119434  31.5345117  32.3492018  45.1710513  31.9760902
  32.9171713  44.3597506  32.4313935  31.0442018  45.3690513  32.7760902
  30.4920873  46.2495736  32.4475339  30.3958617  44.4943262  32.7249903
  31.4032018  45.6280513  34.5390902  30.1359727  45.7579518  34.9213917
  32.0282018  44.6450513  30.5690902  31.9332018  45.4190513  29.6190902
  31.8272018  43.3240513  30.4750902  31.9177736  42.8063986  31.3376050
  31.5582018  42.5820513  29.2480902  31.2464444  43.2470240  28.4426600
  32.8722018  41.8870513  28.8330902  33.6861299  42.5323051  29.1636470
  32.9132853  40.9435358  29.3773243  33.0132018  41.6160513  27.3280902
  32.2794432  40.8593314  27.0504679  32.7979220  42.5426404  26.7959350
  34.4232018  41.1250513  26.9530902  34.6741722  40.2812921  27.5958836
  34.4063760  40.7969704  25.9137735  35.4562018  42.1540513  27.1040902
  35.8999573  42.1794965  28.0110263  35.8452018  43.0360513  26.1790902
  35.2682018  43.0700513  24.9770902  34.5256721  42.4213260  24.7582180
  35.5764357  43.7443659  24.2912395  36.8262018  43.8840513  26.4670902
  37.2651554  43.8537419  27.3762113  37.1286513  44.5552491  25.7756305
  30.4072018  41.6090513  29.5120902  30.3642018  41.0130513  30.5890902
  29.4932018  41.4860513  28.5440902  29.6495855  42.0049635  27.6918147
  28.2952018  40.6580513  28.6400902  28.4055106  39.9404762  29.4531198
  27.0542018  41.5360513  28.9210902  26.9779509  42.1939948  28.0554140
  26.1949942  40.8657295  28.9441349  27.0792018  42.3710513  30.1910902
  27.0552018  41.7440513  31.4550902  27.0381837  40.6561570  31.5206340
  27.0532018  42.5210513  32.6310902  27.0587224  42.0325978  33.6055052
  27.0592018  43.9270513  32.5480902  27.0272018  44.6800513  33.6840902
  27.0019991  44.1505872  34.4844852  27.0832018  44.5550513  31.2880902
  27.0893849  45.6431142  31.2234274  27.0992018  43.7800513  30.1130902
  27.1271304  44.2679208  29.1387682  28.0992018  39.9160513  27.3230902
  28.2182018  40.5290513  26.2600902  27.7312018  38.6390513  27.4270902
  27.8667336  38.1882021  28.3206592  27.2442018  37.8380513  26.3190902
  27.0115158  38.4962493  25.4819930  28.2792018  36.7980513  25.8540902
  28.4216749  36.1028471  26.6814304  27.8782822  36.2614233  24.9942100
  29.6472018  37.2830513  25.4590902  30.0712018  37.4690513  24.1870902
  29.3405224  37.3304598  23.3902215  31.4112018  37.8120513  24.1890902
  31.9412910  37.9607905  23.3423425  31.9152018  37.8780513  25.4720902
  33.2032018  38.0920513  25.9940902  33.9999679  38.2758561  25.2733418
  33.3952018  38.0590513  27.3890902  34.3900151  38.1627190  27.8223333
  32.2922018  37.8900513  28.2460902  32.3959974  37.9142722  29.3308664
  31.0062018  37.6820513  27.7090902  30.2164954  37.5143101  28.4414340
  30.7872018  37.6220513  26.3110902  25.9142018  37.2170513  26.7840902
  25.9102018  36.1780513  27.4480902  24.8142018  37.9270513  26.4980902
  24.9627277  38.7666753  25.9567299  23.4432018  37.5890513  26.8950902
  23.4327975  36.9527924  27.7800566  22.7172018  38.9140513  27.2300902
  22.8661002  39.5891530  26.3873766  21.6557218  38.6875428  27.3303601
  23.2232018  39.5860513  28.5220902  22.9446467  38.9443448  29.3579854
  24.3095960  39.6471107  28.4578909  22.6432018  40.9930513  28.7410902
  22.9785748  41.6243112  27.9182082  21.5563530  40.9135858  28.7177629
  23.0842018  41.6180513  30.0810902  22.7052559  40.9893565  30.8868467
  24.1738655  41.6240936  30.1074678  22.5812018  42.9930513  30.2530902
  21.5715013  42.9876156  30.2291092  22.8949318  43.3576561  31.1411988
  22.9325733  43.5758752  29.5067971  22.7362018  36.8710513  25.7320902
  22.7132018  37.4270513  24.6290902  22.1882018  35.6610513  25.9760902
  22.1872018  34.9380513  27.2520902  21.8131160  35.6102258  28.0243217
  23.2138000  34.6545352  27.4840684  21.2842018  33.7290513  27.0410902
  20.2619025  33.9460824  27.3507685  21.6544219  32.8645155  27.5921042
  21.3722018  33.4950513  25.5410902  20.4691669  33.0094259  25.1712324
  22.2418337  32.8931383  25.2773844  21.5002018  34.9020513  24.9250902
  22.1547521  34.8871109  24.0536323  20.1252018  35.4940513  24.5270902
  19.5792018  36.3380513  25.2400902  19.5852018  35.0410513  23.3860902
  20.1359851  34.3782247  22.8594042  18.2872018  35.4610513  22.8370902
  18.1725488  36.5411099  22.9288902  18.2222018  35.0810513  21.3320902
  17.2061265  35.2621707  20.9815378  19.2102018  35.8950513  20.4810902
  20.2266009  35.7140748  20.8307759  19.1263864  35.5926048  19.4372510
  18.9791945  36.9564941  20.5709533  18.5422018  33.7080513  21.1350902
  18.4948784  33.4995540  20.1992004  17.0892018  34.8330513  23.5680902
  16.0132018  35.4350513  23.6020902  17.3012018  33.6570513  24.1590902
  18.2020251  33.2203812  24.0251645  16.3202018  32.9720513  24.9780902
  15.3231519  33.3522428  24.7557280  16.3535440  31.9013827  24.7764559
  16.6242018  33.2090513  26.4550902  17.6402018  33.8020513  26.8220902
  15.7272018  32.7150513  27.3080902  14.9175321  32.2644674  26.9062091
  15.8432018  32.7600513  28.7590902  15.9149873  33.7831882  29.1280574
  14.5852018  32.0930513  29.3850902  14.6196188  31.0377211  29.1145465
  14.4812018  32.2270513  30.9150902  14.4462678  33.2821712  31.1863855
  13.5740526  31.7328034  31.2627946  15.3495421  31.7611982  31.3809944
  13.4132018  32.6630513  28.8140902  12.6365156  32.2516285  29.2002121
  17.0822018  31.9900513  29.2690902  17.2442018  30.8230513  28.8910902
  17.9542018  32.6490513  30.0640902  17.8672018  34.0380513  30.5280902
  16.8672133  34.2064041  30.9278156  18.0332397  34.6976193  29.6763271
  18.9522018  34.1750513  31.5890902  18.5575460  33.9489509  32.5796579
  19.3722682  35.1808546  31.5867929  19.9902018  33.1530513  31.1590902
  20.5641949  32.7810800  32.0077765  20.6693703  33.5781113  30.4200680
  19.1822018  32.0040513  30.5300902  19.7113709  31.6372058  29.6506002
  18.9362018  30.8390513  31.5020902  18.1062018  30.9520513  32.4040902
  19.6562018  29.7360513  31.2820902  20.2326738  29.7200175  30.4529206
  19.6272018  28.5450513  32.1290902  18.6192210  28.3640988  32.5023596
  20.0692018  27.3260513  31.2910902  21.0252875  27.5742833  30.8302428
  20.2030551  26.4886109  31.9758361  19.0572018  26.9370513  30.1960902
  18.1620920  26.5592348  30.6901893  18.8095427  27.8393954  29.6370355
  19.5992018  25.8690513  29.2310902  20.4580921  26.2919451  28.7099690
  19.9201672  25.0124865  29.8238612  18.5462018  25.4150513  28.2010902
  18.0168401  24.5611389  28.6238318  17.8479902  26.2395150  28.0566633
  19.1322018  25.0360513  26.9050902  19.7788893  24.2718127  27.0386357
  18.3973798  24.7490073  26.2744220  19.6224052  25.8272928  26.5129977
  20.5292018  28.7020513  33.3690902  20.2292018  28.1020513  34.4020902
  21.6082018  29.4880513  33.2520902  21.7761413  29.8946971  32.3429506
  22.5862018  29.7270513  34.3080902  22.0465198  29.9496231  35.2285815
  23.4552018  28.4740513  34.5370902  24.0087886  28.2438577  33.6267866
  24.1562145  28.6611377  35.3505275  22.8157702  27.6301566  34.7960653
  23.4552018  30.9580513  33.9860902  23.4432018  31.4490513  32.8520902
  24.1872018  31.4200513  35.0050902  24.0580463  30.9315910  35.8796328
  25.1292018  32.5390513  34.9680902  25.0021486  33.1245846  34.0575368
  24.8452018  33.4540513  36.1900902  25.0225499  32.7704476  37.0203510
  25.5698579  34.2673703  36.2286369  23.4122018  34.0340513  36.2960902
  22.6986892  33.2118264  36.2418047  23.2162018  34.7990513  37.6250902
  23.9291065  35.6217677  37.6798946  22.2015230  35.1945474  37.6710301
  23.3795848  34.1209917  38.4627307  23.0432018  34.9080513  35.0820902
  23.0981001  34.3095582  34.1727544  22.0299163  35.2908304  35.2038846
  23.7401657  35.7429638  35.0095541  26.5492018  31.9830513  35.0320902
  26.7762018  30.9990513  35.7400902  27.4912018  32.6270513  34.3420902
  27.2191584  33.3240301  33.6636271  28.8902018  32.2400513  34.4090902
  29.2154879  31.9093448  35.3954580  29.2742018  31.1620513  33.3460902
  28.7167269  30.2595916  33.5968662  28.9772018  31.5600513  31.8880902
  29.5347231  32.4622331  31.6364185  29.2764712  30.7509175  31.2218762
  27.9099328  31.7490609  31.7727151  30.7332018  30.6640513  33.5000902
  31.3793397  31.3930619  33.0110604  30.9574827  30.6381236  34.5664510
  30.9772018  29.2750513  32.8920902  30.7535614  29.3003126  31.8255788
  32.0197647  28.9922182  33.0375801  30.3317022  28.5453744  33.3809683
  29.8272018  33.4690513  34.3690902  29.7772018  34.2480513  33.4160902
  30.6402018  33.6330513  35.4250902  30.5088924  33.0136161  36.2119556
  31.6312018  34.7050513  35.5430902  31.3250232  35.5546037  34.9326686
  31.7652018  35.1730513  37.0080902  30.7789436  35.5993144  37.1916486
  31.9879892  34.4307243  37.7745212  32.7682018  36.3020513  37.1910902
  32.4272018  37.6080513  36.7800902  31.4083515  37.8222556  36.4573515
  33.3792018  38.6160513  36.7850902  33.1009189  39.6291332  36.4947038
  34.6842018  38.3360513  37.1590902  35.4289607  39.1318990  37.1513034
  35.0452018  37.0510513  37.5420902  36.0748762  36.8464029  37.8353306
  34.1042018  36.0300513  37.5530902  34.3984304  35.0207895  37.8410486
  32.9832018  34.2570513  34.9610902  33.4732018  33.1990513  35.3580902
  33.5752018  35.0670513  34.0760902  33.0435018  35.8668986  33.7636182
  34.8902018  34.8320513  33.4790902  35.2789588  33.8322392  33.6723336
  34.8412018  35.0570513  31.9440902  34.3308847  36.0066334  31.7829398
  36.2122018  35.0880513  31.2490902  36.7229600  34.1385662  31.4094182
  36.0746060  35.2500222  30.1800096  36.8124435  35.8975760  31.6643988
  33.9512018  33.9990513  31.2620902  32.9380350  34.0656181  31.6585292
  33.9325829  34.1775792  30.1869713  34.3528171  33.0048317  31.4578794
  35.9552018  35.7360513  34.1540902  35.9102018  36.9600513  34.0150902
  36.8952018  35.0990513  34.8610902  36.7542739  34.0999730  34.9067116
  38.0372018  35.6720513  35.5750902  37.9142006  36.7378799  35.7673903
  38.0822018  34.9250513  36.9340902  37.0609632  34.9075649  37.3147016
  38.4071140  33.9068536  36.7200678  38.9322018  35.4950513  37.8990902
  38.8989533  34.9722840  38.7035830  39.2752018  35.4460513  34.6850902
  39.5532018  34.3100513  34.2980902  39.9792018  36.5160513  34.3170902
  39.6704379  37.4235930  34.6351031  41.1422018  36.4500513  33.4300902
  41.1211264  35.5445513  32.8236870  41.0942018  37.6800513  32.4860902
  41.8791651  37.5199047  31.7469792  40.1270654  37.7214036  31.9850541
  41.3332018  39.0540513  33.0820902  42.5722018  39.4890513  33.5240902
  43.4248016  38.9476028  33.5214428  42.4432018  40.7400513  33.9510902
  43.3433751  41.2128037  34.3438907  41.2082018  41.1990513  33.8180902
  40.4912018  40.1280513  33.2740902  39.4256076  40.2331113  33.0701968
  42.4412018  36.4060513  34.2800902  42.4162018  36.6810513  35.4820902
  43.5712018  36.0670513  33.6530902  43.4918391  35.8534693  32.6691270
  44.8912018  35.9840513  34.2760902  44.7702824  35.5825620  35.2822135
  45.5062394  35.3047369  33.6858698  45.5952018  37.3490513  34.3630902
  45.0692018  38.3850513  33.9500902  46.8202018  37.3320513  34.9040902
  47.1194918  36.4372998  35.2645686  47.7152018  38.4760513  35.0600902
  47.1741864  39.3118316  35.5037936  48.8732018  38.0900513  35.9930902
  49.4299769  37.2601825  35.5578668  49.5373133  38.9447701  36.1215894
  48.4750415  37.7909585  36.9626835  48.2392018  38.9450513  33.7110902
  48.7892018  38.1600513  32.9390902  48.0752018  40.2360513  33.4660902
  47.5899730  40.7975541  34.1511938  48.5562018  40.8830513  32.2660902
  48.8081910  41.9146703  32.5117788  49.4524486  40.3603534  31.9319823
  47.5272018  40.8780513  31.1360902  47.6722018  41.6980513  30.2280902
  46.5062018  40.0090513  31.1840902  46.5677005  39.2732873  31.8732699
  45.4802018  39.9060513  30.1520902  45.7898737  40.4915570  29.2864196
  45.2472018  38.4540513  29.7050902  44.5268669  38.4951108  28.8880646
  46.2031722  38.0906738  29.3280258  44.7322018  37.5030513  30.7930902
  45.6206794  37.2207548  31.3579062  44.0355152  38.0245010  31.4494568
  44.0642018  36.2490513  30.2360902  44.0872018  36.0360513  29.0110902
  43.4632018  35.5270513  31.0560902  44.1842018  40.7140513  30.4620902
  44.2332018  41.6060513  31.3120902  43.0722018  40.4530513  29.7390902
  43.2256556  39.9012624  28.9071766  41.7662018  41.1250513  29.9030902
  41.4707428  41.0908938  30.9517257  41.8352018  42.6040513  29.4570902
  41.3058469  43.1569724  30.2330804  42.8746288  42.9305319  29.4238941
  41.2162018  43.0040513  28.1450902  40.2802018  44.0190513  28.0640902
  39.9912018  44.1900513  26.7770902  39.2935104  44.9947821  26.5452843
  40.6212018  43.3270513  25.9860902  40.5697958  43.1962714  24.9859133
  41.4242018  42.5810513  26.8510902  42.0792417  41.8056066  26.4539637
  40.5942018  40.2820513  29.3690902  40.8362018  39.2850513  28.6810902
  39.3522018  40.6690513  29.7100902  39.2984630  41.4912071  30.2942744
  38.1052018  39.9470513  29.4040902  38.1462512  38.9297303  29.7932844
  36.9222018  40.6840513  30.0720902  36.0172427  40.1059943  29.8850117
  37.1127463  40.7227808  31.1446073  36.7522018  42.0050513  29.5730902
  36.0089160  42.4211469  30.0157983  37.8642018  39.7270513  27.8970902
  37.1772018  38.7750513  27.5190902  38.4482018  40.5890513  27.0560902
  39.0450245  41.2976659  27.4582934  38.2782018  40.5690513  25.6100902
  37.2103769  40.5304395  25.3947807  38.6965272  41.4912425  25.2067708
  38.9642018  39.3770513  24.9410902  38.6112018  39.0250513  23.8150902
  39.8992018  38.7180513  25.6370902  40.2704323  39.1823659  26.4536067
  40.5622018  37.5010513  25.1700902  40.6764049  37.5299711  24.0864757
  41.9562018  37.3840513  25.8080902  41.8418575  37.2685154  26.8859010
  42.4578137  36.5064391  25.4003128  42.8012018  38.6440513  25.5120902
  42.6043964  38.9122916  24.4741039  42.4256463  39.4299556  26.1673874
  44.3082018  38.4840513  25.7200902  44.7819093  39.4601973  25.6159786
  44.4844774  38.1005619  26.7250590  44.9142018  37.5610513  24.7510902
  45.1784464  36.6733096  25.1538171  45.1462018  37.7660513  23.4480902
  44.8812018  38.9270513  22.8390902  44.4893056  39.6932025  23.3677958
  45.0742016  39.0322827  21.8533027  45.6592018  36.7600513  22.7400902
  45.8592214  35.8791181  23.1918080  45.8455725  36.8832714  21.7551123
  39.6642018  36.2490513  25.2830902  40.0402018  35.1960513  24.7700902
  38.4672018  36.3980513  25.8720902  38.2831356  37.3070532  26.2720083
  37.5072018  35.3240513  26.1210902  37.9580371  34.3581102  25.8934840
  37.0842018  35.3330513  27.6020902  36.6917530  36.3074960  27.8928488
  36.2957101  34.5850132  27.6846723  38.2342018  34.9580513  28.5170902
  38.4042018  33.6140513  28.9110902  37.6649917  32.8648588  28.6275792
  39.5282018  33.2410513  29.6700902  39.6470070  32.2095020  30.0015917
  40.4902018  34.2070513  30.0180902  41.6032018  33.8230513  30.6970902
  41.6237081  32.8811824  30.8816496  40.3102018  35.5520513  29.6490902
  41.0509913  36.2996325  29.9327338  39.1742018  35.9320513  28.9140902
  39.0200794  36.9786062  28.6512803  36.3152018  35.3070513  25.1570902
  35.3992018  34.5150513  25.3710902  36.3602018  36.1260513  24.0970902
  37.1668886  36.7326863  24.0603502  35.3112018  36.3020513  23.0870902
  34.4258714  36.7674686  23.5203060  35.8652018  37.2300513  21.9760902
  36.2153301  38.1257887  22.4890852  36.7166640  36.7005559  21.5486011
  34.8882018  37.6320513  20.8460902  35.4629735  38.0790278  20.0349488
  34.4302014  36.7059313  20.4987624  33.7962018  38.6040513  21.2920902
  33.8732018  39.7810513  20.8870902  32.8702018  38.1780513  22.0090902
  34.7392018  34.9760513  22.5280902  33.5472018  34.7120513  22.6660902
  35.6052018  34.1400513  21.9380902  36.5700606  34.4375874  21.9132085
  35.2562018  32.8560513  21.3160902  34.5256545  32.9950481  20.5191713
  36.5492018  32.2460513  20.7040902  37.1286790  31.8696597  21.5470818
  36.2206718  31.4095452  20.0873036  37.4312018  33.1990513  19.8550902
  36.8048701  33.5710214  19.0442588  37.7512345  34.0338750  20.4785865
  38.6622018  32.4980513  19.2690902  39.7752018  32.6620513  19.8180902
  38.5002018  31.8070513  18.2440902  34.6432018  31.8590513  22.3190902
  33.6522018  31.2010513  22.0020902  35.2562018  31.7770513  23.5090902
  36.1156665  32.2979041  23.6097487  34.8532018  30.8880513  24.5970902
  34.6676224  29.8830523  24.2180961  35.9882018  30.8190513  25.6460902
  36.8149631  30.4391009  25.0459213  36.2320884  31.8175611  26.0088539
  35.7502018  29.8780513  26.8490902  34.9612255  30.3134975  27.4622817
  35.3412018  28.4530513  26.4210902  36.1299435  28.0167501  25.8082063
  35.1875246  27.8370444  27.3071035  34.4168165  28.4973356  25.8451987
  36.9852018  29.8660513  27.7770902  37.1720009  30.8741184  28.1472337
  36.8011983  29.1986943  28.6190395  37.8550266  29.5168628  27.2206989
  33.4802018  31.2990513  25.1690902  32.6072018  30.4510513  25.3570902
  33.2842018  32.6080513  25.3620902  34.0820730  33.2166241  25.2474599
  32.0302018  33.1920513  25.8170902  31.7166842  32.6332149  26.6988542
  32.2752018  34.6390513  26.2200902  32.5811022  35.2134724  25.3456959
  31.3584136  35.0628000  26.6300129  33.0618087  34.6786977  26.9736001
  30.8952018  33.0840513  24.7910902  29.7722018  32.7550513  25.1700902
  31.2012018  33.2980513  23.5040902  32.1000460  33.7080889  23.2942148
  30.2592018  33.0900513  22.4030902  29.3323246  33.6269420  22.6049469
  30.8502018  33.6090513  21.0790902  31.8693023  33.2310902  20.9973659
  30.2478321  33.2073742  20.2642857  30.8652018  35.1490513  20.9960902
  29.8304422  35.4904279  21.0249938  31.3945702  35.5209166  21.8733515
  31.5442018  35.6810513  19.7250902  31.6495313  36.7628211  19.8074233
  32.5306950  35.2262797  19.6350154  30.7692018  35.3730513  18.5090902
  29.8093400  35.1048061  18.6728252  31.2142018  35.4180513  17.2450902
  32.4752018  35.7600513  16.9710902  33.1080071  35.9894207  17.7241156
  32.7906551  35.7878643  16.0120202  30.3832018  35.1150513  16.2490902
  29.4288283  34.8550037  16.4531650  30.7113037  35.1467452  15.2943948
  29.7922018  31.6230513  22.2900902  28.6382018  31.3980513  21.9210902
  30.6512018  30.6560513  22.6510902  31.6254943  30.9015278  22.7540210
  30.2742018  29.2460513  22.7700902  29.6852972  28.9531871  21.9008830
  31.5192018  28.3410513  22.8490902  32.1735024  28.6110433  22.0201787
  32.0211325  28.5561341  23.7924380  31.1892018  26.8360513  22.7740902
  30.2143885  26.7002516  23.2424898  31.1232292  26.5769723  21.7173841
  32.3912018  25.7510513  23.5780902  32.0892018  26.1450513  25.3260902
  31.0544497  25.9127397  25.5779201  32.7566962  25.5537598  25.9529286
  32.2750482  27.2053336  25.4974488  29.3032018  29.0100513  23.9450902
  28.2462018  28.4190513  23.7290902  29.6582018  29.4860513  25.1470902
  30.5787106  29.8937803  25.2278371  28.8402018  29.3650513  26.3630902
  28.5849143  28.3203135  26.5404327  29.6282018  29.8940513  27.5810902
  30.0084925  30.8441692  27.2059180  28.9826506  30.0755259  28.4404100
  30.8122018  28.9980513  28.0070902  31.3449208  28.6740015  27.1130527
  31.7802018  29.7630513  28.9330902  31.2482786  30.0870419  29.8276217
  32.6043812  29.1090738  29.2179459  32.1728907  30.6343442  28.4089294
  30.3312018  27.6650513  28.6240902  29.7357874  27.1192440  27.8921917
  31.1944049  27.0641634  28.9102990  29.7237199  27.8703525  29.5055186
  27.4712018  30.0730513  26.2250902  26.4622018  29.5160513  26.6540902
  27.4212018  31.2360513  25.5540902  28.3018177  31.6931460  25.3652002
  26.1792018  31.9380513  25.1930902  25.5893343  32.1399643  26.0871745
  26.5152018  33.2810513  24.5100902  27.1620169  33.8310397  25.1936414
  27.0666152  33.0444921  23.6000995  25.2882018  34.1450513  24.1570902
  24.6455008  33.5355976  23.5217931  24.7738075  34.3600465  25.0937212
  25.6592018  35.7060513  23.3080902  26.2652018  35.0910513  21.7100902
  25.4836005  34.5061540  21.2252257  26.5346267  35.9343224  21.0741620
  27.1415647  34.4630830  21.8705435  25.2322018  31.0670513  24.3400902
  24.0182018  31.1130513  24.5300902  25.8062018  30.2420513  23.4550902
  26.8141849  30.2645933  23.3954123  25.0802018  29.3220513  22.5800902
  24.2723932  29.8781578  22.1043908  25.7734321  28.9660179  21.8180066
  24.4902018  28.1200513  23.3160902  23.6352018  27.4310513  22.7600902
  24.9122018  27.8840513  24.5600902  25.7082197  28.4095315  24.8922429
  24.3352018  26.8770513  25.4380902  23.9231614  26.0564696  24.8507508
  25.4322018  26.3130513  26.3750902  25.8110150  27.2256386  26.8352905
  25.0127019  25.6655523  27.1450674  26.5872018  25.5800513  25.6600902
  26.9561769  26.2124817  24.8526313  27.7402018  25.2730513  26.6410902
  27.3720782  24.6402357  27.4486348  28.5407044  24.7564974  26.1114974
  28.1225949  26.2054787  27.0563672  26.0862018  24.3250513  24.9130902
  25.3486028  24.6168421  24.1654906  26.9264108  23.8345075  24.4216465
  25.6294103  23.6365847  25.6240433  23.1522018  27.4420513  26.2650902
  22.5972018  26.7070513  27.0820902  22.7802018  28.7160513  26.0500902
  23.3824410  29.2154372  25.4113250  21.7582018  29.4810513  26.7910902
  21.7168470  30.4680756  26.3304690  20.3212018  28.8890513  26.8270902
  20.4406311  28.0644185  27.5298111  19.6189097  29.6154263  27.2360708
  19.7862018  28.3550513  25.5040902  19.7182018  29.1260513  24.5270902
  19.3352018  27.1890513  25.4960902  22.2642018  29.8690513  28.1840902
  21.4782018  29.9080513  29.1320902  23.5642018  30.1740513  28.2840902
  24.1833851  29.8931905  27.5372110  24.1472018  30.7680513  29.4760902
  23.4095680  30.7358242  30.2779361  25.4242018  30.0330513  29.9490902
  25.8512521  29.6937392  29.0053770  26.1303745  30.6956576  30.4494632
  25.1352018  28.8120513  30.8520902  24.3384892  29.0897304  31.5421946
  24.7112018  27.5640513  30.0540902  25.5076552  27.2854726  29.3640505
  24.5218671  26.7396073  30.7415094  23.8037093  27.7829560  29.4913838
  26.3212018  28.5260513  31.7890902  26.5016569  29.3942006  32.4230084
  26.0917326  27.6624359  32.4132806  27.2117818  28.3185772  31.1958611
  24.3912018  32.2590513  29.2820902  24.7182018  32.6980513  28.1840902
  24.2352018  33.0090513  30.3730902  23.8333307  32.5829724  31.1959241
  24.5622018  34.4210513  30.4200902  24.4942323  34.8649196  29.4268832
  23.5532018  35.1340513  31.3500902  22.6365561  34.5878051  31.1276606
  23.8049835  35.0067939  32.4029490  23.3442018  36.6330513  31.0490902
  23.1318936  36.7516708  29.9865671  22.1722018  37.2000513  31.8730902
  22.3840047  37.0822004  32.9357988  22.0444142  38.2579601  31.6437432
  21.2579020  36.6616740  31.6234782  24.6232018  37.4800513  31.2100902
  25.3896883  37.1151946  30.5263669  24.4003459  38.5224509  30.9824073
  24.9846820  37.4019045  32.2354312  26.0152018  34.5340513  30.9050902
  26.2882018  34.2390513  32.0730902  26.9182018  34.9250513  30.0020902
  26.6285716  35.0615749  29.0441889  28.3242018  35.1230513  30.3340902
  28.6114915  34.5771597  31.2327371  29.2852018  34.7250513  29.1840902
  29.1954771  35.4695819  28.3930638  30.7522018  34.6490513  29.6540902
  30.8428090  33.9043442  30.4448510  31.3888091  34.3670513  28.8154558
  31.0632298  35.6219724  30.0345999  28.8812018  33.4020513  28.5100902
  27.8792517  33.4979402  28.0917564  29.5867451  33.1698114  27.7123603
  28.8910221  32.5999113  29.2480440  28.5352018  36.5910513  30.6960902
  28.0172018  37.4720513  30.0020902  29.2852018  36.8240513  31.7700902
  29.5281679  36.0361893  32.3534772  29.6262018  38.1530513  32.2340902
  29.6728122  38.8382515  31.3876699  28.5612018  38.6710513  33.2320902
  28.8035176  39.7188015  33.4098592  27.5697325  38.5987576  32.7850307
  28.4722018  38.0070513  34.5980902  28.9632018  38.6670513  35.7440902
  29.4226559  39.6508560  35.6485383  28.8622018  38.0660513  36.9920902
  29.2050970  38.5981052  37.8794696  28.3262018  36.7910513  37.1110902
  28.2453098  36.3281255  38.0945820  27.8942018  36.1060513  35.9840902
  27.5095063  35.0914330  36.0873342  27.9492018  36.7030513  34.7330902
  27.5888350  36.1651730  33.8562078  31.0602018  38.1680513  32.7540902
  31.6052018  37.1290513  33.1340902  31.6732018  39.3480513  32.6910902
  31.1390436  40.1462147  32.3785051  33.0642018  39.5470513  33.0400902
  33.3232378  38.9954203  33.9438063  33.9612018  39.0530513  31.8870902
  33.7198676  39.6026236  30.9772396  35.0076056  39.2180313  32.1438412
  33.7910614  37.9888283  31.7240535  33.3432018  41.0280513  33.2950902
  32.6022018  41.8800513  32.8010902  34.4462018  41.3020513  33.9930902
  34.8014073  40.5686063  34.5897365  35.0772018  42.6170513  34.0620902
  34.7737663  43.2058107  33.1964180  34.6732018  43.3780513  35.3420902
  35.1658610  44.3500797  35.3654770  33.5930677  43.5195509  35.3048315
  34.9752018  42.7100513  36.6580902  34.0872018  42.7440513  37.7150902
  34.6462018  42.0720513  38.7180902  34.0446619  41.9970537  39.6239732
  35.8542018  41.6050513  38.4350902  36.5082495  41.0755507  38.9936156
  36.0722018  42.0120513  37.1200902  37.0084746  41.7630223  36.6206115
  36.5852018  42.4530513  33.8810902  37.1012018  41.3450513  34.0540902
  37.2562018  43.5570513  33.5450902  36.7467784  44.3080648  33.1017329
  38.7132018  43.6620513  33.6290902  39.1228879  42.6635145  33.4768377
  39.3632018  44.6270513  32.6010902  38.8984302  45.5642496  32.9072698
  40.4424592  44.6957712  32.7374032  39.0512018  44.3610513  31.1250902
  38.6872018  43.2210513  30.7660902  39.3162018  45.2610513  30.2950902
  39.0522018  43.9710513  35.0840902  38.4972018  44.9230513  35.6400902
  39.9092018  43.1460513  35.6950902  40.1559911  42.2989974  35.2034663
  40.3992018  43.3220513  37.0670902  39.5599718  43.4326794  37.7537878
  41.2222018  42.0910513  37.4900902  42.0406284  41.9811988  36.7786061
  41.6278925  42.1974058  38.4961736  40.4512018  40.7860513  37.4690902
  39.2152018  40.6090513  38.0790902  38.7962018  39.3740513  37.8000902
  37.8267945  39.0895635  38.2092541  39.6592018  38.6960513  37.0540902
  39.6113971  37.7570866  36.6850917  40.7212018  39.5800513  36.8580902
  41.5948658  39.2644437  36.2878233  41.1592018  44.6650513  37.1960902
  41.6002018  45.2220513  36.1870902  41.2642018  45.2180513  38.4120902
  40.8589327  44.7244416  39.1945260  41.9292018  46.5040513  38.6680902
  41.4482655  47.3405300  38.1610372  41.9812018  46.8110513  40.1970902
  42.4416903  45.9462680  40.6747926  42.7642018  48.0880513  40.5790902
  42.3039948  48.9533778  40.1020992  42.7443282  48.2169814  41.6612559
  43.7971640  47.9954902  40.2436453  40.5692018  46.8970513  40.8000902
  40.0533524  45.9477999  40.6554414  40.6413395  47.1120000  41.8662482
  40.0106376  47.6923983  40.3066027  43.3752018  46.4930513  38.1280902
  44.1002018  45.5050513  38.2930902  43.7452018  47.5740513  37.4410902
  43.0941468  48.3384587  37.3319666  45.0602018  47.6980513  36.8370902
  45.2276166  48.7520809  36.6155205  45.7958170  47.3593801  37.5666596
  45.2252018  46.8850513  35.5480902  46.3532018  46.7700513  35.0640902
  44.1442018  46.3170513  35.0030902  43.2728322  46.4217583  35.5029410
  44.1552018  45.4980513  33.7980902  45.1297603  45.5693767  33.3151331
  43.8812018  44.0190513  34.1390902  42.9850002  43.9719789  34.7577226
  43.7245129  43.4403270  33.2288008  44.9762018  43.3220513  34.9110902
  45.2222018  43.4940513  36.2660902  44.7171525  44.0996932  36.8971391
  46.2532018  42.7100513  36.5880902  46.5675273  42.7360182  37.6314618
  46.7232018  42.0210513  35.5520902  45.9012018  42.3990513  34.4880902
  46.0541091  41.9645460  33.5002007  43.1542018  46.0250513  32.7730902
  42.1282018  46.5970513  33.1430902  43.4772018  45.7870513  31.4950902
  44.3954457  45.3973613  31.3367575  42.6252018  46.0410513  30.3390902
  43.1950458  45.8179680  29.4370864  41.7622050  45.3776862  30.3963841
  42.1392018  47.4810513  30.2740902  42.9402018  48.4170513  30.2510902
  40.8192018  47.6330513  30.2120902  40.2597422  46.7955514  30.1366032
  40.1512018  48.9190513  30.1100902  40.8337930  49.6818985  29.7356137
  38.9762018  48.7800513  29.1200902  38.3615226  47.9373077  29.4364000
  38.3856914  49.6953292  29.1608807  39.4632018  48.5470513  27.6760902
  40.0980539  49.3835519  27.3839765  40.0462152  47.6262146  27.6600470
  38.3272018  48.4220513  26.6670902  38.2602018  49.1750513  25.6990902
  37.4272018  47.4710513  26.8730902  36.6599808  47.3574012  26.2261304
  37.5127711  46.8644207  27.6760713  39.7272018  49.5040513  31.4740902
  39.1362018  50.5860513  31.4960902  40.0312018  48.8230513  32.5850902
  40.4417945  47.9072193  32.4721088  39.7192018  49.2810513  33.9390902
  38.7814232  49.8365295  33.9497847  39.5752018  48.0570513  34.8560902
  40.4522638  47.4170981  34.7595421  39.4744286  48.3806082  35.8920708
  38.4192018  47.3340513  34.4730902  38.3195439  46.5660638  35.0404203
  40.7602018  50.2820513  34.4750902  41.8972018  50.3340513  33.9920902
  40.3522018  51.0730513  35.4760902  39.3655728  51.0737969  35.6921037
  41.2222018  51.9980513  36.2030902  41.8355696  52.5680648  35.5052624
  40.3602018  52.9810513  37.0170902  39.6824770  52.3922291  37.6352138
  41.0297006  53.5548158  37.6579223  39.5432018  53.9450513  36.1340902
  40.2211262  54.4238173  35.4274769  38.8094685  53.3521036  35.5880613
  38.8262018  55.0120513  36.9520902  38.2792018  54.6660513  38.0170902
  38.8312018  56.1810513  36.5180902  42.2492018  51.2720513  37.0990902
  42.1522018  50.0630513  37.3350902  43.2132018  52.0560513  37.5900902
  43.1804710  53.0291198  37.3214534  44.2892018  51.6180513  38.4690902
  44.3545737  52.2759792  39.3356677  44.1066743  50.5963722  38.8021894
  45.6152018  51.6640513  37.7080902  45.6392018  51.5480513  36.4760902
  46.7302018  51.7950513  38.4490902  46.6381223  52.1668199  39.3836536
  48.0772018  51.6100513  37.9050902  48.1688349  52.2073214  36.9979128
  49.1982018  52.0350513  38.8950902  49.1838282  53.1233198  38.9547907
  48.9480898  51.6149143  39.8692714  50.6172018  51.5580513  38.4740902
  50.5172286  50.4742987  38.4142021  50.8078783  51.9603479  37.4791535
  51.7772018  51.9100513  39.3940902  51.6562018  52.8500513  40.2040902
  52.8172018  51.2330513  39.2330902  48.2502018  50.1630513  37.3370902
  47.6532018  49.2250513  37.8680902  49.0362018  50.0090513  36.2580902
  49.4038024  50.8567328  35.8501622  49.1922018  48.7520513  35.5120902
  48.2325105  48.2408880  35.4359072  49.7092018  49.0450513  34.0880902
  50.3720404  49.9087159  34.1412671  50.2724230  48.1758064  33.7485386
  48.5602018  49.3370513  33.0910902  49.0370971  49.6853425  32.1749215
  48.0720146  48.3804275  32.9049553  47.5072018  50.3720513  33.5490902
  47.0186047  50.0073662  34.4526258  48.0061056  51.3173318  33.7627233
  46.4832018  50.6020513  32.5200902  46.8399410  50.6660953  31.5773628
  45.1622018  50.7490513  32.7170902  44.6212018  50.8250513  33.9340902
  45.2131037  50.7717645  34.7507375  43.6221752  50.9355293  34.0332868
  44.3562018  50.8010513  31.6610902  44.7426985  50.7300744  30.7306695
  43.3610893  50.9112955  31.7941166  49.9512018  47.6630513  36.2850902
  51.0962018  47.8860513  36.6950902  49.2502018  46.5270513  36.4650902
  48.3215073  46.5761959  36.0711225  49.6162018  45.3330513  37.2390902
  48.7225179  44.7411397  37.4367487  50.6302018  44.4550513  36.4690902
  51.5302706  45.0526192  36.3245633  50.8613047  43.5982358  37.1019873
  50.1192018  43.9620513  35.1070902  49.1435554  43.5060018  35.2751193
  50.0049483  44.8387320  34.4695330  51.2052018  42.7620513  34.2830902
  50.9682018  41.3210513  35.3600902  49.9160839  41.0361887  35.3604485
  51.5691568  40.4892945  34.9924838  51.2767971  41.5708302  36.3752162
  50.1132018  45.7150513  38.6560902  51.2292018  45.3510513  39.0290902
  49.3002018  46.4740513  39.4080902  48.5682984  46.9904573  38.9414624
  49.4852018  46.6780513  40.8460902  50.0271973  45.8752877  41.3460010
  50.1222018  48.0370513  41.2540902  50.2466235  48.0425739  42.3369512
  51.4852018  48.2620513  40.5810902  51.3615048  48.2571182  39.4981425
  51.8919550  49.2232183  40.8954314  52.1703409  47.4656414  40.8716368
  49.2192018  49.2700513  41.1140902  48.3369268  49.1481345  41.7424445
  49.7667737  50.1593798  41.4261149  48.9116445  49.3796071  40.0741350
  48.1442018  46.4820513  41.5780902  47.0862018  46.6730513  40.9740902
  48.2162018  46.1190513  42.8650902  49.1282393  45.8718404  43.2217045
  47.0652018  45.9600513  43.7430902  46.2997679  46.7313383  43.6574961
  46.3902018  44.5660513  43.5630902  46.2804892  44.4141420  42.4893184
  47.1522018  43.3740513  44.1750902  47.2619067  43.5250318  45.2489946
  46.5960463  42.4544808  43.9929320  48.1382546  43.2985445  43.7167231
  44.9272018  44.5780513  44.0290902  44.3656759  45.3081998  43.4462748
  44.4920988  43.5887462  43.8874554  44.8837975  44.8457423  45.0848167
  47.5122018  46.2230513  45.2000902  48.6512018  45.9000513  45.5470902
  46.6442018  46.8470513  46.0120902  45.8066681  47.2093027  45.5791809
  46.8932018  47.1680513  47.4240902  47.9065026  47.5454568  47.5615158
  45.8972018  48.2600513  47.8620902  46.0001844  48.4106637  48.9367109
  46.1464368  49.1842291  47.3406716  44.5592018  47.8940513  47.5620902
  43.9650375  48.5925235  47.8461766  46.8942018  45.9130513  48.3260902
  47.6812018  45.8480513  49.2720902  46.0682018  44.9210513  47.9770902
  45.3281158  45.1809182  47.3408189  46.0852018  43.5580513  48.4990902
  47.1197702  43.2149269  48.5048553  45.5052018  43.4150513  49.9380902
  46.0730774  44.0665349  50.6023083  44.4799116  43.7774867  49.8637906
  45.5032018  41.9850513  50.5020902  46.2892018  41.6900513  51.4260902
  44.6842018  41.1560513  50.0520902  45.3452018  42.6760513  47.4920902
  44.3802018  43.1450513  46.8890902  45.7842018  41.4210513  47.3490902
  46.6617320  41.2005877  47.7979064  45.1952018  40.4280513  46.4550902
  45.2305680  40.7877217  45.4267490  45.9762018  39.1000513  46.5400902
  47.0094950  39.4310690  46.4360149  45.8747582  38.5079798  47.4496289
  45.7012018  38.1610513  45.3770902  46.3492018  38.3860513  44.1440902
  47.1128417  39.1598295  44.0652149  46.0162018  37.6250513  43.0340902
  46.5367081  37.7898170  42.0906782  45.0252018  36.6570513  43.1200902
  44.7821860  36.0552403  42.2443809  44.3442018  36.4530513  44.3140902
  43.5540879  35.7038896  44.3648540  44.6672018  37.2000513  45.4410902
  44.1231115  37.0441288  46.3726232  43.6662018  40.2300513  46.5930902
  42.9762018  39.9700513  45.6060902  43.1482018  40.4170513  47.8090902
  43.8142501  40.5892975  48.5485564  41.7322018  40.3450513  48.1560902
  41.3098428  39.3633549  47.9416510  41.6502018  40.5970513  49.6860902
  42.2040834  39.7953757  50.1745888  42.1494450  41.5481334  49.8712904
  40.3012018  40.6740513  50.3740902  40.1122018  41.4180513  51.5290902
  38.8342018  41.3040513  51.8870902  38.5314369  41.8450711  52.7836001
  38.1412018  40.5290513  51.0620902  37.1660291  40.2664640  51.0757280
  39.0702018  40.1130513  50.1040902  38.7626522  39.4421170  49.3019919
  40.8192018  41.3280513  47.4040902  39.6382018  41.0240513  47.2310902
  41.3632018  42.4620513  46.9430902  42.3159522  42.6614777  47.2125251
  40.6472018  43.4540513  46.1370902  39.7748342  43.8881389  46.6256000
  41.6062018  44.6070513  45.7140902  42.5413023  44.1249537  45.4290144
  41.1282018  45.5210513  44.5660902  40.1933204  46.0038895  44.8506334
  41.8835869  46.2814340  44.3678176  40.9696152  44.9242853  43.6678574
  41.9812018  45.4690513  46.9320902  42.4799469  44.8489804  47.6769845
  42.6513848  46.2695649  46.6188293  41.0783190  45.9001605  47.3645809
  39.9862018  42.8190513  44.8830902  38.8362018  43.1280513  44.5810902
  40.6792018  41.8680513  44.2370902  41.6453912  41.7335042  44.4987667
  40.1572018  41.1120513  43.0980902  39.7754538  41.7948375  42.3390312
  41.2782018  40.2610513  42.4750902  41.6205723  39.6513594  43.3112466
  40.9563752  39.6120257  41.6606619  42.4952018  41.0280513  41.9670902
  42.3502018  42.2030513  41.1950902  41.3574468  42.6181442  41.0212077
  43.4672018  42.8280513  40.6590902  43.3483215  43.7464823  40.0842401
  44.7312018  42.2890513  40.8520902  45.6011642  42.7883520  40.4255177
  44.8912018  41.1200513  41.5840902  45.8881146  40.7032006  41.7272704
  43.7862018  40.4820513  42.1330902  43.9143531  39.5564963  42.6943613
  38.9122018  40.2710513  43.4640902  37.9222018  40.3060513  42.7380902
  38.9552018  39.5780513  44.6080902  39.8204535  39.6225495  45.1271844
  37.8812018  38.7230513  45.1200902  37.4430659  38.0606290  44.3735430
  38.4152018  37.8570513  46.3030902  38.8506815  38.5464259  47.0264292
  37.3502018  36.9880513  46.9990902  36.9145679  36.2980546  46.2764364
  37.8136820  36.4221909  47.8072292  36.5678315  37.6282483  47.4067003
  39.5932018  36.9670513  45.8600902  40.4066033  37.5947017  45.4960364
  39.9418469  36.3765989  46.7073873  39.2653424  36.2996113  45.0631380
  36.6452018  39.5330513  45.5650902  35.5222018  39.1520513  45.2290902
  36.8772018  40.6590513  46.2600902  37.8244482  40.7902993  46.5850482
  35.8662018  41.6490513  46.6460902  35.1337863  41.2088161  47.3227435
  36.5692018  42.8130513  47.3710902  37.1009571  42.3742924  48.2153806
  37.2887112  43.2268332  46.6645559  35.6412018  43.9360513  47.8760902
  34.8639124  44.0975128  47.1291952  35.1846548  43.6069265  48.8095481
  36.4002018  45.2440513  48.1130902  35.7523457  45.9531626  48.6283983
  37.2818923  45.0483969  48.7233694  36.8312018  45.8390513  46.8400902
  36.4196481  45.4080032  46.0246637  37.6852018  46.8450513  46.6640902
  38.2832018  47.4570513  47.6830902  38.0926839  47.1592397  48.6291934
  38.9248852  48.2165933  47.5057824  37.9122018  47.2260513  45.4200902
  37.4444119  46.7564567  44.6580183  38.5525407  47.9852511  45.2365678
  35.0552018  42.1230513  45.4050902  33.8222018  42.1260513  45.4490902
  35.7632018  42.4860513  44.3240902  36.7583508  42.5715100  44.4740061
  35.1962018  43.0260513  43.0770902  34.3453259  43.6545197  43.3400289
  36.1892018  43.8640513  42.2400902  36.9896549  43.1645738  41.9990396
  35.7034254  44.1904216  41.3205231  36.7782018  45.0860513  42.9710902
  36.4042018  45.3770513  44.1320902  37.5842018  45.8090513  42.3500902
  34.3972018  41.9740513  42.2930902  33.2882018  42.2920513  41.8540902
  34.9002018  40.7300513  42.1830902  35.8656116  40.5985508  42.4491559
  34.1712018  39.5840513  41.6060902  33.8212508  39.8053356  40.5977913
  35.0352018  38.2880513  41.5600902  35.5007810  38.1874267  42.5405034
  34.2562018  36.9960513  41.2250902  33.7906933  37.0957492  40.2445480
  34.9424869  36.1492694  41.2164998  33.4852048  36.8305793  41.9776088
  36.1792018  38.4490513  40.5460902  36.8101005  39.2880800  40.8395178
  36.7758720  37.5371596  40.5228949  35.7639986  38.6362456  39.5558047
  32.8362018  39.3280513  42.3550902  31.7972018  39.2410513  41.6990902
  32.8652018  39.2820513  43.6990902  33.7738979  39.2643264  44.1396088
  31.6762018  39.0950513  44.5450902  31.1206513  38.2198829  44.2081287
  32.0802018  38.8850513  46.0200902  32.8551793  39.6341064  46.1826497
  31.2443125  39.0758495  46.6931319  32.6572018  37.4770513  46.3010902
  33.4043062  37.2530453  45.5396723  33.3062018  37.3970513  47.6960902
  32.5595483  37.6204990  48.4581128  33.6999529  36.3935045  47.8571951
  34.1189187  38.1204718  47.7613158  31.5962018  36.3730513  46.1250902
  31.2209008  36.3888947  45.1018612  32.0444486  35.4012944  46.3321279
  30.7718397  36.5470958  46.8166353  30.6292018  40.2070513  44.3680902
  29.4482018  39.8870513  44.2460902  31.0632018  41.4740513  44.2780902
  32.0281454  41.6640245  44.5080761  30.1832018  42.6090513  43.9780902
  29.3676058  42.6489392  44.7001091  30.9782018  43.9350513  44.0560902
  31.4724212  43.9578968  45.0273392  31.7297786  43.9071409  43.2671331
  30.1062018  45.2010513  43.8920902  29.5548266  45.0823872  42.9593496
  29.4035551  45.2730154  44.7222774  30.9132018  46.4980513  43.8210902
  31.9462018  46.6480513  44.4690902  30.4222018  47.4650513  43.0570902
  30.9175506  48.3415478  42.9765617  29.5552953  47.3203216  42.5594682
  29.4632018  42.4370513  42.6180902  28.2512018  42.6490513  42.5500902
  30.2022018  42.0380513  41.5710902  31.2018158  41.9696258  41.6983272
  29.6542018  41.8100513  40.2280902  29.0491146  42.6657068  39.9283867
  30.7892018  41.6240513  39.1990902  31.6344928  42.2789402  39.4105206
  31.1153326  40.5849286  39.2433928  30.3832018  41.8900513  37.7640902
  31.2792018  41.8460513  36.7080902  32.2577235  41.6010913  36.7589787
  30.6122018  42.1880513  35.6030902  31.1961001  42.2152964  34.6830796
  29.3302018  42.4390513  35.8270902  29.1762018  42.2480513  37.1990902
  28.1993984  42.3868955  37.6624244  28.6572018  40.6310513  40.1970902
  27.5442018  40.7910513  39.6890902  29.0492018  39.4910513  40.7850902
  30.0145379  39.4521720  41.0795626  28.2282018  38.2860513  40.9340902
  27.8216538  37.9013192  39.9987832  29.0432018  37.1480513  41.6300902
  29.6298178  37.6327951  42.4104775  28.2212018  35.9980513  42.2450902
  27.6346333  35.5124956  41.4651710  28.8950907  35.2708675  42.6980561
  27.5518353  36.3964971  43.0075147  30.1032018  36.5580513  40.6800902
  30.7951091  37.3429079  40.3745310  30.6531000  35.7692437  41.1934071
  29.6123119  36.1440415  39.7993384  26.9042018  38.5700513  41.6800902
  25.8432018  38.1910513  41.1810902  26.9772018  39.2870513  42.8120902
  27.8962485  39.4436552  43.2005845  25.8102018  39.6990513  43.5990902
  25.1910195  38.8149263  43.7508643  26.1322018  40.3230513  44.9840902
  26.8605677  41.0740910  44.6782769  25.2677571  40.8159656  45.4289168
  26.7682018  39.3850513  46.0110902  26.5932018  38.1530513  45.9180902
  27.3162018  39.8940513  47.0120902  24.8362018  40.5990513  42.8320902
  23.6232018  40.3970513  42.9330902  25.3652018  41.5530513  42.0570902
  26.3543587  41.7385554  42.1422739  24.5692018  42.4230513  41.1950902
  23.7699727  42.8910760  41.7697943  25.4632018  43.5310513  40.6010902
  26.3919555  43.0857053  40.2444632  24.9416540  43.9996795  39.7665391
  25.7562018  44.5110513  41.5860902  26.3124026  45.1933656  41.2030919
  23.7952018  41.6610513  40.1070902  22.6072018  41.9210513  39.9140902
  24.4602018  40.7020513  39.4520902  25.4524955  40.6026351  39.6119932
  23.8362018  39.8640513  38.4330902  23.2428523  40.4817173  37.7589061
  24.9112018  39.1280513  37.6090902  25.5905154  38.6492195  38.3143224
  24.4032902  38.3648958  37.0194128  25.7102018  40.0500513  36.6740902
  26.1794206  40.8025766  37.3078411  26.4808225  39.4317825  36.2136670
  24.7512018  40.8800513  35.3700902  24.3422018  39.4620513  34.3160902
  23.7676269  38.7354408  34.8905464  23.7516973  39.8000101  33.4645100
  25.2611110  38.9972220  33.9588216  22.8092018  38.8760513  39.0100902
  21.7402018  38.7100513  38.4190902  23.1102018  38.2760513  40.1710902
  24.0471773  38.3805702  40.5333775  22.1822018  37.4010513  40.8890902
  21.8686594  36.5899899  40.2318461  22.8402018  36.7920513  42.1440902
  23.4337910  37.5809013  42.6061149  22.0332297  36.5034810  42.8176058
  23.7352018  35.5740513  41.8660902  23.2095217  34.8789386  41.2114304
  24.6613533  35.8929299  41.3879041  24.0812018  34.8520513  43.1680902
  23.2132018  34.2560513  43.8030902  25.3372018  34.9010513  43.5810902
  25.6026038  34.4355004  44.4372010  26.0248029  35.4037795  43.0383468
  20.8552018  38.0680513  41.2860902  19.8222018  37.4020513  41.2800902
  20.8952018  39.3610513  41.6260902  21.8014210  39.7963498  41.7229477
  19.7132018  40.1330513  41.9980902  19.0970426  39.5804665  42.7073836
  20.1792018  41.4500513  42.6680902  20.8478974  41.1540919  43.4763931
  20.7450824  41.9884527  41.9078250  19.0692018  42.3660513  43.2280902
  18.2230920  41.7269340  43.4805346  19.4603143  42.8255804  44.1358160
  18.6072018  43.4690513  42.2510902  19.4649701  44.1178514  42.0739152
  18.3280628  42.9744928  41.3207179  17.4212018  44.3130513  42.7600902
  17.1241343  44.9841988  41.9542289  16.6020017  43.6296589  42.9836637
  17.7442018  45.1020513  43.9620902  18.5029833  45.7356673  43.7550124
  16.9319004  45.6309036  44.2459591  18.0190851  44.4803106  44.7090687
  18.7492018  40.3470513  40.8080902  17.5342018  40.3180513  41.0100902
  19.2922018  40.5300513  39.5940902  20.2909549  40.6756164  39.5566395
  18.5182018  40.6700513  38.3470902  17.6078869  41.2223117  38.5804017
  19.2662018  41.4070513  37.2060902  20.1916808  40.8317029  37.1823811
  18.7535605  41.3092271  36.2491528  19.5882018  42.8790513  37.4630902
  18.8972018  43.5250513  38.2770902  20.4422018  43.4180513  36.7310902
  17.9712018  39.3300513  37.8360902  16.9082018  39.3160513  37.2150902
  18.6822018  38.2320513  38.1150902  19.5346109  38.3697478  38.6390538
  18.3592018  36.8790513  37.6580902  17.3670137  36.8466990  37.2079622
  19.4002018  36.4680513  36.5900902  20.3900917  36.5709953  37.0346347
  19.2072831  35.4173763  36.3733772  19.3382018  37.2710513  35.3000902
  18.4122018  36.9210513  34.2960902  17.7665339  36.0535484  34.4326590
  18.3202018  37.6890513  33.1190902  17.6077653  37.4114142  32.3422674
  19.1502018  38.8130513  32.9440902  19.0382018  39.5640513  31.8110902
  18.3669296  39.2358593  31.2083603  20.0872018  39.1570513  33.9390902
  20.7350850  40.0228434  33.8021528  20.1862018  38.3820513  35.1100902
  20.9200162  38.6397444  35.8737726  18.3132018  35.8890513  38.8470902
  19.1832018  35.0170513  38.9390902  17.3392018  36.0520513  39.7750902
  16.2422018  37.0260513  39.7360902  15.7888845  36.9944845  38.7453293
  16.6563437  38.0184649  39.9141374  15.2792018  36.5930513  40.8340902
  14.5426861  35.8842119  40.4556851  14.7668017  37.4510160  41.2693418
  16.2062018  35.9420513  41.8490902  15.6702530  35.2079257  42.4506860
  16.6700130  36.6792257  42.5044929  17.2842018  35.2390513  41.0030902
  18.2606213  35.3074214  41.4827035  16.9422018  33.7700513  40.7520902
  16.0912018  33.4530513  39.9200902  17.6132018  32.9030513  41.5100902
  18.3359381  33.2657360  42.1152443  17.3642018  31.4680513  41.5150902
  17.6712229  31.0702919  42.4823672  16.2951059  31.3052283  41.3786283
  18.1242018  30.7330513  40.4110902  18.0982018  29.5020513  40.3870902
  18.8172018  31.4510513  39.5190902  18.7296966  32.4572467  39.5226903
  19.6832018  30.8380513  38.5250902  19.1990728  29.9560131  38.1058923
  19.9762018  31.8340513  37.3770902  20.2716151  32.7397000  37.9068360
  20.8158373  31.4697524  36.7851454  18.7862018  32.1490513  36.4430902
  18.0369221  32.7148106  36.9968023  19.2642018  32.9760513  35.2350902
  20.0132134  32.4107156  34.6805849  18.4171781  33.1920421  34.5839378
  19.7010157  33.9115639  35.5845330  18.0252018  30.8990513  35.9610902
  17.6268594  30.3613130  36.8214740  17.2046219  31.2010803  35.3102997
  18.7049949  30.2491992  35.4100252  21.0142018  30.4010513  39.1770902
  21.6022018  31.2000513  39.9120902  21.4692018  29.1580513  38.8960902
  20.7132018  28.1110513  38.1970902  20.6535035  28.3757003  37.1413927
  19.7087698  28.0714971  38.6185766  21.4892018  26.8320513  38.4330902
  21.3622850  26.1317028  37.6075582  21.1902182  26.3523412  39.3650711
  22.9122018  27.3340513  38.5170902  23.3222283  27.4580610  37.5147934
  23.5466163  26.6553963  39.0872178  22.8352018  28.7060513  39.2270902
  22.8926183  28.6439602  40.3138038  23.9632018  29.6230513  38.7040902
  23.8372018  30.1570513  37.5980902  25.0422018  29.7600513  39.4870902
  25.0439019  29.2884558  40.3802275  26.2062018  30.5690513  39.1280902
  26.0793656  31.0342093  38.1505219  26.4942018  31.6830513  40.1750902
  26.7600815  31.1957868  41.1131630  27.6352018  32.6330513  39.7470902
  27.3698282  33.1210666  38.8092636  27.7886292  33.3879909  40.5182106
  28.5531819  32.0611996  39.6114443  25.2392018  32.5200513  40.4740902
  24.4557590  31.8729624  40.8685461  25.4804117  33.2875058  41.2095703
  24.8906473  32.9937771  39.5563787  27.4552018  29.6740513  39.0100902
  27.7332018  28.8890513  39.9210902  28.1842018  29.8380513  37.9020902
  27.7598994  30.4133080  37.1885452  29.4852018  29.2380513  37.6240902
  29.7258503  28.4919407  38.3813923  29.4532018  28.5480513  36.2450902
  29.1254288  29.1796443  35.4194061  30.4902785  28.2524987  36.0862799
  28.6242018  27.2780513  36.1760902  29.2092018  26.0320513  36.4860902
  30.2737746  25.9721344  36.7123527  28.4302018  24.8830513  36.5030902
  28.8898309  23.9179455  36.7161929  27.0672018  24.9620513  36.2490902
  26.4667703  24.0523732  36.2573115  26.4682018  26.1870513  35.9860902
  25.3949789  26.2363390  35.8020700  27.2312018  27.3460513  35.9570902
  26.7548192  28.3075103  35.7653714  30.5872018  30.3060513  37.6710902
  30.3352018  31.4810513  37.3940902  31.8062018  29.8650513  37.9740902
  31.8826267  28.9101594  38.2941528  33.0292018  30.6450513  37.8280902
  32.7943205  31.6768321  37.5666362  33.7992018  30.6380513  39.1710902
  33.8613601  29.5701447  39.3804012  34.8041591  31.0446763  39.0578782
  33.0852018  31.3500513  40.3390902  32.0710367  30.9592925  40.4220212
  33.8362018  31.1150513  41.6650902  34.8503712  31.5059907  41.5830801
  33.3146101  31.6263010  42.4742049  33.8752720  30.0465003  41.8766857
  32.8502018  32.8470513  40.0590902  32.2310524  32.9578929  39.1688837
  32.3450517  33.3016877  40.9112817  33.8080400  33.3419671  39.8987677
  33.8862018  29.9430513  36.7620902  33.8862018  28.7130513  36.6750902
  34.6402018  30.7300513  36.0050902  34.4571842  31.7202078  36.0837924
  35.6602018  30.2900513  35.0670902  35.9190149  29.2445353  35.2344560
  35.0912018  30.4360513  33.6320902  34.1954564  29.8181650  33.6949865
  34.8061175  31.4691067  33.4330336  35.9942018  29.9200513  32.4850902
  36.5415990  29.0461513  32.8382985  35.1562018  29.5360513  31.2470902
  34.6088406  30.4096178  30.8930055  35.8166554  29.1772076  30.4577024
  34.4504755  28.7497639  31.5150508  37.1312018  30.8960513  32.1100902
  37.7693125  31.0620155  32.9780591  37.7237314  30.4704562  31.3002268
  36.7040355  31.8453839  31.7869873  36.8712018  31.1770513  35.3330902
  36.7072018  32.3950513  35.4160902  38.0482018  30.5760513  35.5030902
  38.1208861  29.5721023  35.4200074  39.2502018  31.3300513  35.8090902
  39.1286769  32.3596374  35.4725142  39.4223497  31.3180991  36.8853437
  40.4582018  30.7170513  35.1060902  40.5372018  29.4980513  34.9360902
  41.4292018  31.5670513  34.7580902  41.2296549  32.5513471  34.8650580
  42.7142018  31.1800513  34.1860902  42.8658043  30.1061653  34.2951081
  42.7442018  31.5320513  32.6850902  42.0044152  30.9327496  32.1543808
  42.4813256  32.5868815  32.6055335  44.0572018  31.3550513  31.9460902
  44.8732018  30.2390513  32.0560902  44.6775933  29.4104033  32.5993945
  45.9632018  30.4530513  31.3170902  46.7174126  29.6661713  31.3263137
  45.9302018  31.6200513  30.6860902  44.7252018  32.1990513  31.0870902
  44.4439546  33.1845631  30.7159195  43.8432018  31.8680513  34.9470902
  43.7572018  33.0710513  35.1870902  44.8742018  31.0930513  35.3100902
  44.7052785  30.0998328  35.2388069  46.1052018  31.5420513  35.9590902
  46.6700337  30.6928724  36.3437450  46.9692018  32.2770513  34.9200902
  46.9017460  31.7572859  33.9643743  46.6027018  33.2971148  34.8049896
  48.3132018  32.3060513  35.3450902  48.8392018  32.0270513  34.5740902
  45.7652018  32.3040513  37.2670902  45.1612018  31.6960513  38.1570902
  46.0722018  33.6070513  37.3590902  46.7034272  33.9669142  36.6575543
  45.6462018  34.5070513  38.4410902  46.0540046  34.1762376  39.3962648
  46.1682018  35.9270513  38.1480902  47.2370821  35.8345224  37.9556515
  45.6645006  36.2654910  37.2426380  45.9372018  36.9470513  39.2740902
  44.8833830  36.9027622  39.5490540  46.5472310  36.6438028  40.1249761
  46.3612018  38.6460513  38.8130902  44.8972018  39.1110513  37.8430902
  44.0077568  39.0376495  38.4688687  45.0068829  40.1354519  37.4871772
  44.7973355  38.4394412  36.9904074  44.1252018  34.5090513  38.6830902
  43.6952018  34.4840513  39.8330902  43.3432018  34.4620513  37.5990902
  43.8075059  34.4668852  36.7021523  41.8852018  34.4050513  37.6230902
  41.5095191  35.2309900  38.2270661  41.5113148  34.5015585  36.6037796
  41.3852018  33.0930513  38.2120902  40.2762018  33.0310513  38.7430902
  42.2232018  32.0580513  38.1340902  43.0803991  32.2038534  37.6202284
  41.9922018  30.7630513  38.7250902  40.9905660  30.4215498  38.4639359
  42.7279826  30.0559762  38.3419833  42.1132018  30.8310513  40.2450902
  41.2392018  30.3290513  40.9480902  43.1582018  31.5020513  40.7480902
  43.8688140  31.8257277  40.1074942  43.3422018  31.7590513  42.1730902
  43.3358251  30.8148565  42.7176587  44.6932018  32.4530513  42.4090902
  44.7113358  33.4044043  41.8773961  44.8294406  32.6309346  43.4758127
  45.4982523  31.8166654  42.0416586  42.1982018  32.6380513  42.7380902
  41.6682018  32.3110513  43.7980902  41.8032018  33.6990513  42.0070902
  42.3839700  33.9444318  41.2180427  40.6692018  34.5800513  42.3410902
  40.7617650  34.9661042  43.3562229  40.5102018  35.7700513  41.3450902
  40.5071890  35.3479839  40.3401273  39.2272018  36.6070513  41.5560902
  39.2297196  37.0298547  42.5607452  39.1940919  37.4132482  40.8232526
  38.3521347  35.9688828  41.4332177  41.7452018  36.7000513  41.3990902
  41.6111895  37.3533598  42.2612558  42.6143447  36.0619897  41.5589892
  41.9612018  37.5530513  40.1390902  41.0926066  38.1917577  39.9787897
  42.8486532  38.1728580  40.2670315  42.0957595  36.9003870  39.2765223
  39.3542018  33.7700513  42.4590902  38.6772018  33.9010513  43.4730902
  39.0482018  32.9010513  41.4800902  39.6279231  32.9116259  40.6531012
  37.8742018  32.0190513  41.4960902  37.0015466  32.6659770  41.5858626
  37.7842018  31.2540513  40.1640902  38.6466851  30.5951172  40.0639472
  36.8701545  30.6604975  40.1464351  37.7719204  31.9638436  39.3369606
  37.8452018  31.0490513  42.6940902  36.8042018  30.9360513  43.3420902
  38.9862018  30.4080513  42.9980902  39.7561049  30.4941120  42.3500608
  39.1532018  29.5330513  44.1650902  38.3965515  28.7495479  44.2063456
  40.5792018  28.8850513  44.2190902  41.2839175  29.6788694  43.9714431
  40.9792018  28.2430513  45.5720902  40.2751641  27.4487757  45.8201988
  41.9834698  27.8265068  45.4943902  40.9606450  29.0017824  46.3544468
  40.7642018  27.8440513  43.0910902  40.2514858  26.9346323  43.4044274
  40.2805188  28.2446513  42.2002087  42.2352018  27.5200513  42.7740902
  42.7194559  27.1189416  43.6644322  42.2808092  26.7824908  41.9728264
  42.7484896  28.4289617  42.4602156  38.8672018  30.2830513  45.4850902
  38.0942018  29.7970513  46.3150902  39.4622018  31.4730513  45.6340902
  40.1614792  31.7390274  44.9555865  39.2562018  32.3380513  46.7900902
  39.3342021  31.7551454  47.7078243  40.3212018  33.4520513  46.8220902
  40.2527133  33.8542190  45.8113134  40.0851991  34.2362973  47.5413683
  41.7572018  32.9360513  47.0750902  41.9826349  32.1647032  46.3386780
  42.7932018  34.0740513  46.9610902  42.5686809  34.8456136  47.6975553
  43.7915749  33.6769296  47.1445197  42.7521623  34.5045743  45.9605573
  41.8742018  32.1700513  48.4050902  41.2038240  31.3107072  48.3902329
  42.9003153  31.8274677  48.5386153  41.6014345  32.8287805  49.2295736
  37.8032018  32.8950513  46.8590902  37.2592018  32.9660513  47.9610902
  37.1682018  33.2170513  45.7170902  37.7502732  33.2848498  44.8944751
  35.7472018  33.5940513  45.6010902  35.5237806  34.4172002  46.2797712
  35.3722018  34.0260513  44.1560902  35.7658254  33.2499669  43.4996957
  33.8772018  34.2270513  43.8710902  33.4829502  35.0033691  44.5268310
  33.7419926  34.5267784  42.8318687  33.3436519  33.2939256  44.0519257
  36.0222018  35.2490513  43.8550902  35.7944132  35.5214272  42.9631687
  34.8012018  32.4910513  46.1160902  33.9122018  32.7800513  46.9210902
  35.0402018  31.2420513  45.7040902  35.7590121  31.0919331  45.0106381
  34.2532018  30.0970513  46.1420902  33.2047065  30.3458846  45.9782652
  34.6102018  28.8800513  45.2750902  35.6548356  28.6131639  45.4351261
  33.9744829  28.0383983  45.5500117  34.4549383  29.1239073  44.2241256
  34.4162018  29.7680513  47.6370902  33.4452018  29.3570513  48.2710902
  35.6182018  29.9780513  48.1910902  36.3793960  30.2268291  47.5756291
  35.9112018  29.7780513  49.6120902  35.5745765  28.7745003  49.8722209
  37.4292018  29.8580513  49.8290902  37.7798515  30.8599572  49.5814427
  37.6596315  29.6404702  50.8720000  37.9272208  29.1305968  49.1880860
  35.1682018  30.7580513  50.5360902  34.8642018  30.3910513  51.6710902
  34.8822018  31.9720513  50.0450902  35.3140265  32.2379086  49.1716220
  34.1622018  32.9940513  50.8010902  34.3301533  32.8546679  51.8690152
  34.6612018  34.4020513  50.4020902  35.7458003  34.4058291  50.5104003
  34.4006302  34.5550926  49.3548172  34.0532018  35.5420513  51.2570902
  33.0538433  35.6426580  50.8336972  33.9760209  35.2396114  52.3014428
  34.7792018  36.8790513  51.1680902  36.0142018  36.8770513  51.0020902
  34.1082018  37.9110513  51.3700902  32.6322018  32.8210513  50.7670902
  31.9442018  33.3410513  51.6460902  32.1192018  32.0470513  49.8060902
  32.7502362  31.7013166  49.0973148  30.7032018  31.7130513  49.6940902
  30.1724520  31.9878775  50.6056133  30.0892018  32.5020513  48.5050902
  30.6508997  32.1730103  47.6308324  29.0621598  32.1443164  48.4322167
  30.0932018  34.0400513  48.5680902  31.0703587  34.3482199  48.9399738
  29.9595984  34.4080126  47.5508112  28.9952018  34.6220513  49.4710902
  28.0246255  34.2592046  49.1328257  29.1666294  34.2968005  50.4972110
  28.9862018  36.0930513  49.4380902  29.5070254  36.5203080  50.1906152
  28.3872018  36.8920513  48.5380902  27.6662018  36.4080513  47.5280902
  27.5572588  35.4095219  47.4223993  27.2317466  37.0418010  46.8725679
  28.5082018  38.2110513  48.6640902  29.0447285  38.5951122  49.4287708
  28.0629699  38.8221887  47.9944797  30.5262018  30.1920513  49.5030902
  30.2532018  29.7540513  48.3800902  30.6862018  29.3900513  50.5800902
  31.0702018  29.7750513  51.9400902  30.1803431  30.0948533  52.4822878
  31.7794519  30.6010665  51.8875335  31.6892018  28.5160513  52.5250902
  31.6034407  28.5036387  53.6116398  32.7381994  28.4262184  52.2428926
  30.8612018  27.4130513  51.8910902  29.9553920  27.2231531  52.4668907
  31.4365475  26.4912450  51.8053562  30.4902018  27.9350513  50.4860902
  31.1906694  27.5636524  49.7380886  29.0632018  27.5190513  50.1010902
  28.0992018  28.0160513  50.6850902  28.9572018  26.6090513  49.1280902
  29.8065617  26.3084208  48.6716819  27.6872018  26.0250513  48.6870902
  27.9096264  25.1043274  48.1477443  27.0978395  25.7926166  49.5740657
  26.8752018  26.9510513  47.7780902  25.7462018  26.6230513  47.4140902
  27.4382018  28.1080513  47.4320902  28.3852241  28.2648865  47.7461777
  26.7722018  29.1690513  46.6930902  25.7159489  29.2414911  46.9522840
  27.4682018  30.4810513  47.0950902  27.5362238  30.4106363  48.1806841
  28.4706859  30.5469559  46.6722637  26.7852018  31.7880513  46.7900902
  25.5522018  32.1500513  47.3110902  24.9511412  31.5767611  47.8856894
  25.3002018  33.3990513  46.9150902  24.3489357  33.8257370  47.2331014
  26.2842018  33.9110513  46.1830902  27.2192018  32.8820513  46.0750902
  28.1250916  33.0283270  45.4868144  26.8162018  28.9380513  45.1870902
  25.8532018  29.2420513  44.4810902  27.9392018  28.3810513  44.7370902
  28.6559626  28.1486411  45.4096516  28.2192018  28.1660513  43.3350902
  27.6314625  28.8499155  42.7227249  29.7162018  28.4240513  43.0640902
  30.4226335  27.8244079  43.6380949  29.8271780  28.1989369  42.0033792
  30.1292018  29.8750513  43.2460902  29.8132018  30.8240513  42.2510902
  29.3566681  30.4983922  41.3164122  30.0822018  32.1690513  42.4600902
  29.8474581  32.8952140  41.6818333  30.6482018  32.5910513  43.6550902
  30.8562716  33.6498081  43.8094951  30.9492018  31.6720513  44.6510902
  31.4034631  32.0153537  45.5805472  30.6752018  30.3230513  44.4690902
  30.8815259  29.6122225  45.2692482  27.8042018  26.7660513  42.8830902
  27.9212018  25.8030513  43.6440902  27.3542018  26.6880513  41.6280902
  27.2106990  27.5594540  41.1380254  27.0212018  25.4470513  40.9420902
  26.5314382  24.7453810  41.6172862  26.0632018  25.7750513  39.8010902
  26.5428674  26.4697512  39.1115882  25.8022272  24.8593675  39.2705097
  25.1590395  26.2307277  40.2047592  28.3012018  24.7520513  40.4140902
  28.2832018  23.5290513  40.2790902  29.3922018  25.4990513  40.1560902
  29.3563366  26.5038616  40.2518462  30.6522018  24.8870513  39.7330902
  30.9993942  24.2420229  40.5402427  30.4515319  24.2840209  38.8475478
  31.7502018  25.9100513  39.4030902  31.5022018  27.1160513  39.3700902
  32.9692018  25.4060513  39.1540902  33.0458280  24.4022172  39.2349905
  34.1862018  26.1760513  38.8920902  33.9458097  27.1480477  38.4613539
  34.9172018  26.3980513  40.2330902  34.2260904  26.9369194  40.8812301
  35.1115243  25.4103992  40.6512794  36.2352018  27.1780513  40.1300902
  36.9570400  26.5498919  39.6081071  36.0475810  28.0782979  39.5448923
  36.9112018  27.6470513  41.7440902  37.6032018  26.0680513  42.3060902
  38.3616110  25.7310772  41.5994340  38.0556447  26.1983941  43.2891502
  36.8089169  25.3241561  42.3679986  35.0632018  25.5010513  37.8230902
  35.5832018  24.4210513  38.0770902  35.2592018  26.1310513  36.6610902
  34.6235292  26.8734712  36.4064682  36.2432018  25.6850513  35.6660902
  36.7005160  24.7108134  35.8387850  35.6992018  25.7300513  34.1940902
  35.3787583  24.7175987  33.9484178  34.5332018  26.7080513  33.9600902
  34.8530488  27.7208477  34.2051253  34.2280615  26.6669161  32.9144814
  33.6918933  26.4297141  34.5947791  36.7652018  25.8960513  33.0880902
  37.4645691  25.0609757  33.1285412  36.2781485  25.9144975  32.1131346
  37.3060070  26.8299578  33.2412217  37.5652018  26.4530513  35.8540902
  37.5582018  27.6700513  36.0500902  38.6752018  25.7140513  35.8090902
  38.5581891  24.7277815  35.6255711  40.0232018  26.2240513  36.0030902
  40.0118421  27.3090388  36.1068798  40.6072018  25.6110513  37.2940902
  40.4383754  24.5491362  37.1153916  41.6777348  25.7997460  37.3744248
  39.9122018  26.0280513  38.6060902  38.8352532  25.9020535  38.4947034
  40.4132018  25.1570513  39.7770902  41.4900732  25.2828845  39.8893977
  39.9143693  25.4622288  40.6969454  40.1895790  24.1098802  39.5733110
  40.0472018  27.5410513  38.8830902  39.5927860  28.1023839  38.0666887
  39.5421161  27.7863983  39.8173249  41.1021396  27.8039643  38.9610773
  40.8812018  25.8260513  34.7960902  40.9872018  24.6380513  34.4880902
  41.4972018  26.8220513  34.1570902  41.2918212  27.7596198  34.4715475
  42.4322018  26.6530513  33.0490902  42.4783901  25.6141335  32.7225696
  42.0332018  27.5590513  31.8440902  42.1013765  28.6015786  32.1548786
  42.9592018  27.3220513  30.6390902  42.8912143  26.2797759  30.3274168
  42.6562036  27.9677238  29.8148331  43.9873583  27.5504566  30.9198470
  40.5552018  27.3420513  31.4240902  40.4695214  26.3104388  31.0827176
  39.9467889  27.4801668  32.3178784  40.0632018  28.2900513  30.3180902
  40.6708829  28.1521717  29.4237677  39.0212834  28.0691037  30.0863849
  40.1481527  29.3219005  30.6589280  43.8182018  27.0610513  33.6190902
  44.0572018  28.2510513  33.8110902  44.6832018  26.0920513  33.9630902
  44.2716000  25.1743867  34.0556911  46.0612018  26.3000513  34.4740902
  46.3715600  25.4523972  35.0850399  47.0392018  26.4320513  33.2750902
  48.0205849  26.6827435  33.6777562  47.0867004  25.4613545  32.7815400
  46.6472018  27.4200513  32.3370902  47.2874070  27.4548287  31.6225780
  46.2392018  27.3470513  35.6060902  46.9772018  28.3200513  35.4380902
  45.5042018  27.1690513  36.7270902  44.7572018  25.9600513  37.0930902
  45.3926288  25.0926456  36.9143718  43.8704058  25.8962612  36.4625169
  44.4112018  26.1380513  38.5650902  45.1993015  25.7492543  39.2099428
  43.4669803  25.6535306  38.8136597  44.2932018  27.6470513  38.6820902
  44.4587473  27.9697695  39.7099748  43.3241297  28.0098703  38.3395100
  45.4112018  28.1960513  37.7740902  45.1156517  29.1260687  37.2884814
  46.7182018  28.4170513  38.5490902  47.5392018  27.5070513  38.6780902
  46.8652018  29.6360513  39.0740902  46.2066541  30.3428238  38.7793246
  47.9632018  30.0350513  39.9370902  48.8997255  29.6060581  39.5807371
  48.0912018  31.5790513  39.9290902  48.3303912  31.7627939  38.8816522
  47.1439619  32.0592333  40.1745729  49.2122018  32.1620513  40.8240902
  49.0024528  31.8766514  41.8549409  50.6112018  31.6510513  40.4240902
  50.8218671  31.9364909  39.3934384  51.3608421  32.0898701  41.0825568
  50.6411037  30.5651076  40.5131560  49.1462018  33.7010513  40.8710902
  48.1827965  34.0117443  41.2753419  49.9459348  34.0802734  41.5072655
  49.2631272  34.1011768  39.8639522  47.7862018  29.4430513  41.3470902
  47.0172018  29.9880513  42.1370902  48.4642018  28.3230513  41.6300902
  49.1060364  27.9506457  40.9449173  48.2552018  27.5680513  42.8690902
  47.8577497  28.1516069  43.6995080  47.3152018  26.3410513  42.6250902
  47.2068845  25.8117601  43.5717778  45.9252018  26.7460513  42.1020902
  46.0326802  27.2750243  41.1551283  45.3185218  25.8530150  41.9520035
  45.4387669  27.3972990  42.8282852  47.9112018  25.2430513  41.7210902
  48.8241108  24.8553545  42.1731859  47.1900831  24.4335106  41.6082568
  48.1412877  25.6630820  40.7419398  49.5402018  27.0700513  43.5510902
  49.4632018  26.4870513  44.6340902  50.6962018  27.2890513  42.9250902
  50.6605464  27.8000554  42.0546290  51.9882018  26.8180513  43.3950902
  51.9914507  26.7114910  44.4798637  52.2622018  25.4280513  42.7590902
  51.4286065  24.8512664  43.1597612  52.1800688  25.4781686  41.6733451
  53.5952018  24.7430513  43.1440902  54.4105973  25.4022473  42.8462787
  53.6942018  24.4540513  44.6560902  52.8793465  23.7944956  44.9545795
  54.6481065  23.9732788  44.8729413  53.6252066  25.3898762  45.2106817
  53.8312018  23.4760513  42.2930902  53.8698812  23.7481949  41.2383195
  54.7745125  23.0133629  42.5832379  53.0160109  22.7711092  42.4562451
  53.0132018  27.8740513  42.9730902  52.8722018  28.4640513  41.8980902
  54.0262018  28.0750513  43.8150902  53.9658642  27.6394348  44.7243190
  55.1972018  28.8830513  43.5140902  55.1165374  29.4144596  42.5658299
  55.4022018  29.9120513  44.6380902  55.4938557  29.3944513  45.5929671
  56.3102272  30.4838667  44.4467335  54.5480524  30.5883234  44.6724997
  56.4062018  27.9450513  43.4080902  56.4592018  26.9320513  44.1090902
  57.3672018  28.3120513  42.5530902  57.1546521  29.0971802  41.9543461
  58.6702018  27.6480513  42.3960902  58.5608767  26.5985167  42.1229156
  59.3952018  28.3850513  41.2460902  58.8285927  28.2277533  40.3283154
  59.4073735  29.4479571  41.4873020  60.8342018  27.9190513  41.0180902
  61.0732018  26.7560513  40.7070902  61.7982018  28.8170513  41.1630902
  62.7610518  28.5472515  41.0208657  61.5654992  29.7670101  41.4151387
  59.4292018  27.7280513  43.7320902  59.6902018  28.8450513  44.1900902
  59.6992018  26.5660513  44.3680902  59.5642018  25.2100513  43.8300902
  59.9765305  25.1913158  42.8212620  58.5058992  24.9515615  43.7943474
  60.3452018  24.3290513  44.7980902  61.3955339  24.2706663  44.5126209
  59.9237707  23.3246198  44.8382725  60.1702018  25.0450513  46.1290902
  60.9873560  24.8546230  46.8248596  59.2275621  24.7420711  46.5848675
  60.1242018  26.5420513  45.7730902  59.3257110  27.0070182  46.3512912
  61.4432018  27.2610513  46.0570902  61.6172018  27.8130513  47.1440902
  62.3282018  27.2700513  45.0580902  62.1319468  26.6936856  44.2522454
  63.6382018  27.8710513  45.1680902  64.0154203  27.7566164  46.1843137
  64.6232018  27.1860513  44.1960902  65.5981653  27.6376752  44.3793422
  64.6515869  26.1340017  44.4797907  64.2752018  27.3050513  42.6980902
  63.3120800  26.8188866  42.5427165  64.1883239  28.3658015  42.4628022
  65.3202018  26.6660513  41.7870902  65.8312018  25.5790513  42.1220902
  65.6202018  27.2650513  40.7360902  63.7012018  29.3920513  45.1130902
  64.7422018  29.9720513  45.4370902  62.5942018  30.0150513  44.7270902
  61.8248891  29.4578231  44.3839371  62.5032018  31.4520513  44.6130902
  63.4181231  31.9286458  44.9650505  62.3022018  31.8090513  43.1190902
  62.2182750  32.8934304  43.0471363  63.1883617  31.4770489  42.5781695
  61.1472018  31.2060513  42.5510902  61.0738647  31.4612754  41.6285491
  61.4732018  32.0720513  45.5570902  61.0882018  33.2270513  45.3740902
  61.0722018  31.3030513  46.5670902  61.4089569  30.3512553  46.5950150
  60.1182018  31.7230513  47.5710902  60.1022850  32.8111389  47.6336300
  58.7132018  31.2320513  47.1670902  58.7108545  30.1435928  47.1091876
  57.9861753  31.5573647  47.9112031  58.4481216  31.6476671  46.1949302
  60.5512018  31.2140513  48.9670902  59.6942018  30.9450513  49.8100902
  61.8682018  31.0810513  49.2000902  62.4855546  31.1836297  48.4073402
  62.4592018  30.7570513  50.5060902  61.9343973  29.9773781  51.0581674
  63.9532018  30.3400513  50.3540902  64.2703684  29.9182897  51.3078317
  64.2012018  29.3170513  49.2340902  63.8846875  29.7383057  48.2799084
  65.2633493  29.0762404  49.1899082  63.6316893  28.4101007  49.4370597
  64.8512018  31.4280513  50.1930902  65.7468560  31.0935634  50.1063613
  62.3472018  31.9730513  51.4790902  62.0662018  33.0850513  51.0250902
  62.5932018  31.7820513  52.7880902  62.7524398  30.8288487  53.0815991
  62.6032018  32.8430513  53.8170902  61.6190047  33.3077126  53.8766305
  62.9472018  32.2310513  55.2010902  63.1067569  33.0500456  55.9024395
  61.8312018  31.3160513  55.7280902  61.6713836  30.4965033  55.0274484
  62.1194924  30.9125517  56.6987476  60.9098356  31.8890126  55.8324942
  64.1292018  31.4410513  55.1290902  64.3217802  31.0736974  55.9948644
  63.6092018  33.9750513  53.4890902  63.2902018  35.1470513  53.6930902
  64.7602018  33.6130513  52.9040902  64.9922097  32.6305339  52.9346094
  65.7502018  34.5410513  52.3690902  65.9298164  35.3477370  53.0797912
  67.0852018  33.7990513  52.1150902  67.4731328  33.6609375  53.1243144
  66.9848983  32.8286169  51.6289869  68.1482018  34.5660513  51.3410902
  68.9262018  35.5490513  51.9880902  68.8263421  35.7033267  53.0624863
  69.8192018  36.3200513  51.2560902  70.4324364  37.0644752  51.7639061
  69.9332018  36.1460513  49.8820902  70.6431309  36.7517472  49.3188557
  69.1482018  35.2060513  49.2260902  69.2398105  35.0840850  48.1468163
  68.2502018  34.4240513  49.9390902  67.6237741  33.7004838  49.4174214
  65.2282018  35.3100513  51.1250902  65.3202018  36.5380513  51.1060902
  64.6602018  34.6010513  50.1270902  64.6962866  33.5949229  50.2077310
  64.1072018  35.1860513  48.8850902  64.8528743  35.8283601  48.4165700
  63.7172018  34.0730513  47.8870902  62.9817327  33.4455936  48.3905593
  63.2502097  34.5670009  47.0350150  64.8912018  33.1960513  47.3940902
  65.4445546  32.8837659  48.2797422  64.4513220  32.3218313  46.9141452
  65.8492018  33.8940513  46.4100902  65.2715473  34.1562398  45.5237091
  66.2059905  34.8038568  46.8928481  67.0572018  33.0220513  45.9980902
  67.7842027  33.6797599  45.5216558  67.4853723  32.6091285  46.9114708
  66.7112018  31.9230513  45.0770902  66.3148294  32.3054844  44.2304891
  67.5439959  31.3979513  44.8516484  66.0378783  31.3132487  45.5185369
  62.9352018  36.1470513  49.1680902  62.8632018  37.2140513  48.5560902
  62.0782018  35.7790513  50.1300902  62.1491851  34.8277164  50.4617868
  60.9882018  36.6100513  50.6370902  60.3943214  37.0565921  49.8395901
  60.0392018  35.7960513  51.5690902  60.6835741  35.2088602  52.2233763
  59.0612018  36.6300513  52.4240902  58.4161439  37.2172027  51.7704433
  58.4505091  35.9633004  53.0328579  59.6254170  37.2993686  53.0735340
  59.2322018  34.7690513  50.7480902  59.9168771  34.0819312  50.2509103
  58.5743236  34.2085077  51.4122338  58.6344174  35.2900671  50.0002285
  61.4972018  37.8910513  51.3330902  61.0252018  38.9790513  51.0000902
  62.4722018  37.7550513  52.2460902  62.7242489  36.8168489  52.5224014
  63.1092018  38.8790513  52.9400902  62.3562425  39.5012502  53.4238462
  64.0722018  38.3360513  54.0230902  63.3869275  37.7623795  54.6471086
  64.8107941  37.6654373  53.5839338  64.7912018  39.3990513  54.8890902
  65.3976384  40.0188731  54.2286688  63.7992018  40.2920513  55.6650902
  63.1926875  39.6729470  56.3261114  64.3523808  41.0210947  56.2571961
  63.1511926  40.8134624  54.9605940  65.8292018  38.7350513  55.8190902
  66.5718812  38.2094420  55.2188722  66.3226204  39.5000793  56.4185662
  65.3270384  38.0261402  56.4774032  63.8112018  39.8380513  51.9430902
  63.6042018  41.0470513  52.0380902  64.5752018  39.2920513  50.9790902
  64.7354860  38.2975795  51.0528077  65.2572018  40.0310513  49.9040902
  65.9567020  40.7211399  50.3758703  66.0502018  39.0560513  49.0200902
  65.3624631  38.3643017  48.5336769  66.5983850  39.6156725  48.2621855
  66.7531030  38.4955402  49.6364152  64.2792018  40.8840513  49.0630902
  64.5292018  42.0750513  48.8750902  63.1642018  40.2800513  48.6190902
  63.0872501  39.2849347  48.7737534  62.0972018  40.9520513  47.8680902
  62.5525430  41.4391823  47.0058449  61.0852018  39.9110513  47.3660902
  60.6141944  39.4210772  48.2182507  60.3223882  40.4056621  46.7647785
  61.5999312  39.1667163  46.7585390  61.3832018  42.0440513  48.6910902
  61.1712018  43.1380513  48.1730902  61.0422018  41.7590513  49.9560902
  61.1743246  40.8113002  50.2792170  60.3752018  42.7130513  50.8510902
  59.5469277  43.1953020  50.3319608  59.8202018  41.9780513  52.0890902
  60.6042455  41.3193883  52.4626379  59.5873169  42.7292536  52.8437820
  58.5572018  41.1500513  51.7820902  57.8053207  41.8261054  51.3749952
  58.8203586  40.4053989  51.0308623  57.9922018  40.4450513  53.0260902
  58.7226748  39.7046404  53.3521272  57.8628630  41.1951349  53.8063116
  56.6432018  39.7500513  52.7530902  55.9438445  40.5017780  52.3871573
  56.8015852  38.9960082  51.9820954  56.0892018  39.1100513  53.9590902
  55.9419625  39.8086626  54.6734869  55.2090094  38.6696572  53.7323427
  56.7368981  38.4131508  54.2980863  61.2642018  43.9120513  51.2540902
  60.7312018  45.0070513  51.4180902  62.5872018  43.7250513  51.3750902
  62.9310696  42.7762801  51.4161713  63.5512018  44.8240513  51.5400902
  63.2253839  45.5678470  52.2672145  64.9532018  44.2890513  51.9680902
  65.1410687  43.4067306  51.3562770  66.1292018  45.2790513  51.8180902
  65.9422587  46.1614889  52.4300191  67.0521239  44.7998834  52.1447606
  66.2243255  45.5754367  50.7734808  64.9112018  43.7810513  53.4210902
  64.1827202  42.9744500  53.5036189  65.8961288  43.4109334  53.7057502
  64.6249796  44.5976582  54.0839106  63.6512018  45.6680513  50.2580902
  63.6362018  46.8970513  50.3330902  63.6922018  44.9920513  49.1030902
  63.8092398  43.9901232  49.1535040  63.7312018  45.6270513  47.7920902
  64.5127647  46.3861692  47.7604885  64.0362018  44.5590513  46.7170902
  64.9484482  44.1077691  47.1072828  63.2422019  43.8125650  46.6965361
  64.2912018  45.0790513  45.2840902  63.3694928  45.5353477  44.9230544
  65.4352018  46.1150513  45.2260902  66.3574082  45.6593167  45.5865626
  65.5729383  46.4477898  44.1972975  65.1837771  46.9702370  45.8534206
  64.5392018  43.8920513  44.3280902  63.6653970  43.2404873  44.3227160
  64.7179919  44.2675439  43.3205483  65.4095256  43.3290408  44.6652174
  62.4772018  46.4570513  47.4870902  62.5992018  47.5650513  46.9670902
  61.3122018  45.9440513  47.8950902  61.3605304  45.0002994  48.2515957
  60.0002018  46.5860513  47.8070902  59.7181910  46.7472304  46.7666142
  58.9492018  45.6550513  48.4670902  58.9891028  44.7045186  47.9351177
  59.2381048  45.5013427  49.5068059  57.5092018  46.1760513  48.4310902
  56.9782018  46.6260513  49.4420902  56.8542018  46.1100513  47.2800902
  55.9031838  46.4454567  47.2238084  57.3093197  45.7246782  46.4649484
  59.9522018  47.9930513  48.4430902  59.2482018  48.8580513  47.9320902
  60.6972018  48.2120513  49.5330902  61.2300666  47.4450194  49.9175595
  60.7302018  49.4990513  50.2310902  59.7195161  49.8876295  50.3560720
  61.3642018  49.3110513  51.6300902  62.3063939  48.8285430  51.3701688
  61.5673050  50.2629375  52.1207651  60.5652018  48.3980513  52.5880902
  60.2791222  47.4944816  52.0497399  61.4052018  48.0150513  53.8260902
  61.6912842  48.9181388  54.3652456  60.8162593  47.3727908  54.4808794
  62.3017879  47.4835143  53.5071822  59.1942018  49.0010513  52.9660902
  58.5993698  49.1460148  52.0642810  58.6716270  48.3223995  53.6402182
  59.3428093  49.9608420  53.4608796  61.4902018  50.5810513  49.4560902
  61.1732018  51.7630513  49.6010902  62.4842018  50.1620513  48.6690902
  62.6424602  49.1676991  48.5896081  63.3602018  51.0600513  47.9350902
  63.3462296  52.0689686  48.3473883  64.8322018  50.5430513  47.9320902
  64.8567317  49.6177690  47.3564599  65.8272018  51.5540513  47.3230902
  65.8035721  52.4794905  47.8985073  66.8333382  51.1356457  47.3500498
  65.5482566  51.7618958  46.2900888  65.3152018  50.1660513  49.3470902
  64.6790927  49.3783710  49.7508564  66.3447057  49.8113961  49.2976828
  65.2637188  51.0415099  49.9944098  62.8712018  51.1910513  46.4770902
  62.7062018  52.3130513  45.9970902  62.6252018  50.0530513  45.8120902
  62.7853965  49.1984675  46.3260198  62.2412018  49.9540513  44.4060902
  61.8842075  50.9220544  44.0544880  63.4502018  49.5250513  43.5340902
  63.6221168  48.5243327  43.9304572  63.1482654  49.4544725  42.4891246
  64.7522018  50.3510513  43.6390902  65.0316125  50.4384019  44.6890428
  65.8962018  49.6660513  42.8570902  65.6176953  49.5787598  41.8068935
  66.8041574  50.2629535  42.9432592  66.0745781  48.6727323  43.2689152
  64.5612018  51.8270513  43.2240902  63.8185743  52.2937809  43.8712125
  65.5089816  52.3570797  43.3183490  64.2211138  51.8730386  42.1895254
  61.0432018  48.9920513  44.2490902  61.2302018  47.8730513  43.7670902
  59.8182018  49.4170513  44.6360902  59.4752018  50.7190513  45.2200902
  59.9580298  51.4997487  44.6323071  59.8515869  50.7495508  46.2425887
  57.9512018  50.7960513  45.1580902  57.6302384  51.2917361  44.2419144
  57.5605772  51.3376298  46.0196042  57.5092018  49.3380513  45.1860902
  56.5633614  49.2027643  44.6615120  57.4121646  48.9738662  46.2088573
  58.6262018  48.5680513  44.4580902  58.8341513  47.6175596  44.9494362
  58.2442018  48.3120513  42.9850902  57.7172018  47.2420513  42.6720902
  58.5272018  49.2990513  42.1230902  58.9300100  50.1302527  42.5316844
  58.2532018  49.2950513  40.6800902  57.3472894  48.7252680  40.4732841
  58.0512018  50.7490513  40.1740902  58.9237654  51.3278764  40.4768996
  58.0053195  50.7042328  39.0859789  56.7912018  51.4560513  40.6890902
  56.0342018  50.9250513  41.4980902  56.5522018  52.6780513  40.2290902
  55.7337386  53.1807586  40.5413452  57.1899155  53.0995175  39.5689475
  59.3802018  48.6050513  39.8960902  59.2912018  48.5530513  38.6680902
  60.4162018  48.0860513  40.5810902  60.5160931  48.3250634  41.5573045
  61.4552018  47.2690513  39.9580902  61.8598686  47.8033618  39.0985228
  62.6102018  46.9580513  40.9340902  62.9535767  47.9591312  41.1949193
  62.2297582  46.4610020  41.8264493  63.7922018  46.1420513  40.3530902
  63.4183647  45.1496394  40.1011669  64.4132018  46.7920513  39.0970902
  64.7877026  47.7843788  39.3483554  65.2357834  46.1743432  38.7366780
  63.6549823  46.8767909  38.3186156  64.8542018  45.8820513  41.4390902
  64.4062145  45.3208555  42.2591305  65.6769915  45.3077513  41.0132993
  65.2316299  46.8333851  41.8140717  60.8292018  45.9780513  39.3910902
  60.1272018  45.2750513  40.1160902  61.0582018  45.7350513  38.1010902
  61.6959638  46.3740065  37.6482158  60.4722018  44.6630513  37.3050902
  59.5330243  44.3035308  37.7255539  60.1862018  45.2870513  35.9170902
  59.3948392  46.0224649  36.0620427  61.1003072  45.7938997  35.6078717
  59.7962018  44.3660513  34.9160902  59.6399050  44.8350319  34.0931514
  61.4552018  43.4790513  37.2070902  62.6732018  43.6800513  37.1860902
  60.8992018  42.2670513  37.1040902  59.9009198  42.2460234  37.2560447
  61.6012018  40.9960513  36.9330902  62.4662071  40.9409006  37.5940165
  60.6282018  39.8410513  37.2920902  60.2505362  40.1707343  38.2599626
  59.8086204  39.8103658  36.5741454  61.2442018  38.4260513  37.4330902
  61.6234166  38.1276957  36.4557055  62.3892018  38.3750513  38.4660902
  62.0106219  38.6728534  39.4438887  62.7828477  37.3602164  38.5231327
  63.1841561  39.0560058  38.1620358  60.1552018  37.3800513  37.7500902
  59.4211558  37.3634320  36.9444851  60.6129517  36.3953142  37.8442138
  59.6610640  37.6413955  38.6858391  62.2532018  40.8150513  35.5530902
  63.1692018  40.0040513  35.4090902  61.7842018  41.5790513  34.5660902
  61.1424269  42.3212515  34.8055963  62.1452018  41.4030513  33.1650902
  62.3248835  42.3674652  32.6899908  63.0357506  40.7814144  33.0724086
  60.9822018  40.7120513  32.4610902  60.3552018  39.8310513  33.0580902
  60.6572018  41.1010513  31.2120902  61.1552018  42.2850513  30.5050902
  62.1446564  42.0634690  30.1051137  61.2265377  43.1110917  31.2126688
  60.1272018  42.5440513  29.4120902  60.5849242  43.0247605  28.5475048
  59.3093650  43.1631829  29.7807639  59.6402018  41.1480513  29.0760902
  60.2968595  40.6517083  28.3615670  58.6263428  41.1780433  28.6769787
  59.6552018  40.3880513  30.4170902  58.7038818  40.4983912  30.9375837
  59.9482018  38.8960513  30.1980902  61.0792018  38.5290513  29.8690902
  58.9092018  38.0760513  30.3630902  58.0817077  38.4611819  30.7955566
  58.9132018  36.6600513  30.0180902  59.8060189  36.1203582  30.3338566
  57.6432018  35.9600513  30.6110902  57.7137173  36.0253757  31.6968437
  56.3112018  36.5880513  30.1430902  56.2397508  36.5226779  29.0574007
  55.4771758  36.0507871  30.5945860  56.2757329  37.6343183  30.4466795
  57.5702018  34.4280513  30.4010902  56.6695239  34.0880861  30.9122690
  57.4611565  34.2674590  29.3285145  58.7822018  33.6350513  30.9170902
  58.8916189  33.7947888  31.9897559  58.6321713  32.5732292  30.7218366
  59.6832524  33.9741637  30.4060026  58.9812018  36.4550513  28.4910902
  58.4852018  37.2890513  27.7280902  59.6012018  35.3460513  28.0760902
  60.1496520  34.8366746  28.7542032  59.6202018  34.8920513  26.6890902
  59.8333062  35.7399151  26.0380813  60.6972018  33.8060513  26.4550902
  61.5986545  34.2640103  26.8622215  60.4576744  32.9079091  27.0243594
  60.9322018  33.4330513  24.9890902  59.9892018  33.4730513  24.1690902
  62.0652018  33.0090513  24.6870902  58.2052018  34.4240513  26.3090902
  57.7402018  33.4120513  26.8290902  57.5412018  35.1760513  25.4260902
  57.9957733  36.0309744  25.1387392  56.1752018  34.9320513  24.9720902
  55.4946417  34.8309694  25.8175011  55.7322018  36.1370513  24.1260902
  54.7146499  35.9493507  23.7833722  55.7422259  37.0181737  24.7676686
  56.5742018  36.3580513  23.0070902  56.2571580  37.1177321  22.5131590
  55.9752018  33.5760513  24.2600902  54.8352018  33.1250513  24.1570902
  57.0572018  32.9070513  23.8290902  57.9348669  33.4029986  23.7671259
  56.9752018  31.5730513  23.2490902  56.0952157  31.4995899  22.6100855
  58.2292018  31.2820513  22.3970902  58.0379727  30.3668938  21.8367177
  58.3524331  32.1134260  21.7030224  59.4102018  31.1280513  23.1630902
  60.1501664  30.9500334  22.5779732  56.6282018  30.4610513  24.2670902
  56.1842018  29.3990513  23.8330902  56.7722018  30.7010513  25.5840902
  57.2230323  31.5564655  25.8758396  56.4052018  29.7190513  26.6160902
  56.4533360  28.6711594  26.3199400  57.2042018  29.8990513  27.9460902
  57.0207781  29.0284604  28.5757937  58.7172018  30.0390513  27.6920902
  58.9014638  30.9097590  27.0627918  59.2358876  30.1622271  28.6428232
  59.0862881  29.1443632  27.1906819  56.7042018  30.9780513  28.9290902
  55.6827998  30.7484856  29.2326352  57.3485393  30.9961404  29.8080678
  56.7275288  31.9528883  28.4420076  54.8852018  29.7030513  26.9150902
  54.4262018  28.8500513  27.6740902  54.1302018  30.6460513  26.3340902
  54.5997101  31.3103598  25.7354622  52.7042018  30.8310513  26.5890902
  52.4786733  30.5983729  27.6298096  52.3002018  32.2960513  26.3120902
  52.8800955  32.5243889  25.4178394  51.2370250  32.3743420  26.0848776
  52.6632018  33.3000513  27.4320902  52.0946912  32.9906250  28.3091032
  54.1562018  33.4020513  27.7980902  54.7253380  33.7119013  26.9216338
  54.2865466  34.1359445  28.5933963  54.5145552  32.4305769  28.1385617
  52.1062018  34.6890513  27.0900902  51.0217359  34.6330666  26.9957567
  52.3656836  35.3904693  27.8830487  52.5351244  35.0312815  26.1482819
  51.8412018  29.8450513  25.7840902  50.8382018  29.3600513  26.3070902
  52.2372018  29.5540513  24.5430902  53.0927555  29.9825658  24.2198215
  51.4902018  28.7170513  23.6140902  51.0427223  27.8725725  24.1382246
  50.3602018  29.5540513  22.9700902  49.6386929  29.7987102  23.7496196
  50.8022103  30.4724158  22.5836510  49.7052018  28.8680513  21.9200902
  49.0153246  29.4265413  21.5543606  52.4672018  28.1490513  22.5740902
  53.3772018  28.8670513  22.1520902  52.2442018  26.8990513  22.1400902
  51.6276385  26.3039409  22.6746860  52.9232018  26.3270513  20.9730902
  53.9810913  26.5882192  21.0006646  52.7962018  24.8030513  20.9620902
  51.7322222  24.5664692  20.9534061  53.2547676  24.4461836  20.0398847
  53.4632018  24.1170513  22.1640902  54.5407437  24.2684498  22.1001934
  53.0866157  24.5718914  23.0802809  53.1602018  22.6230513  22.1770902
  53.4651588  22.1673337  21.2350596  53.6840068  22.1383144  23.0009579
  51.7212018  22.4200513  22.3520902  51.2284082  23.2472490  22.6570456
  51.0282018  21.2970513  22.1740902  51.6342018  20.1310513  21.9480902
  52.6425634  20.0886625  21.9092278  51.0820964  19.2955628  21.8167960
  49.7082018  21.3820513  22.2100902  49.2669539  22.2767028  22.3682009
  49.1480067  20.5518872  22.0792936  52.4232018  26.9070513  19.6370902
  53.0952018  26.7300513  18.6200902  51.2602018  27.5670513  19.6400902
  50.7502386  27.6251469  20.5099532  50.6452018  28.1190513  18.4410902
  50.8855160  27.4995847  17.5770246  49.1142018  28.1570513  18.6090902
  48.8284735  27.2405092  19.1252385  48.8490832  29.0173071  19.2237219
  48.3382018  28.2390513  17.2920902  48.8592018  28.6540513  16.2590902
  47.0652018  27.8630513  17.3230902  46.5105716  27.8988347  16.4797607
  46.6573243  27.5429751  18.1898589  51.2502018  29.5040513  18.1360902
  50.9022018  30.4810513  18.8000902  52.1582018  29.5560513  17.1440902
  52.3705695  28.6645591  16.7195422  52.9192018  30.7380513  16.7040902
  53.5782454  31.0771700  17.5033144  53.7792018  30.3830513  15.4730902
  53.1064445  30.0093326  14.7011892  54.2517249  31.3027981  15.1282892
  54.8652018  29.3250513  15.7650902  55.5239541  29.7451073  16.5251556
  54.3572924  28.4492722  16.1689974  55.6972018  28.9140513  14.5350902
  56.3032881  28.0582713  14.8324101  54.9923757  28.6083520  13.7618713
  56.6142018  30.0270513  13.9840902  55.9843435  30.8540646  13.6563282
  57.2628206  30.3634205  14.7929466  57.4382018  29.5610513  12.8560902
  56.8373664  29.2497211  12.1063102  58.0201326  30.3188347  12.5286442
  58.0222284  28.7950015  13.1597015  52.0182018  31.9690513  16.4240902
  52.3442018  33.0690513  16.8690902  50.8752018  31.7560513  15.7540902
  50.7254768  30.8191235  15.4078994  49.8672018  32.7800513  15.4500902
  50.3113975  33.6168478  14.9110532  48.7282018  32.1780513  14.5810902
  48.1787716  31.4840071  15.2171164  47.7552018  33.2130513  13.9920902
  48.3038699  33.9072112  13.3555331  46.9947718  32.7025045  13.4011694
  47.2763236  33.7640893  14.8014933  49.2952018  31.4450513  13.5010902
  48.5925525  31.0725652  12.9633743  49.2472018  33.4210513  16.7140902
  49.0612018  34.6380513  16.7520902  48.9962018  32.6080513  17.7490902
  49.1413919  31.6167976  17.6208898  48.3772018  33.0620513  18.9910902
  47.6199174  33.8144369  18.7707830  47.7052018  31.8880513  19.7240902
  48.5091350  31.2254003  20.0445343  47.2145724  32.3130558  20.5997351
  46.6712018  31.0820513  18.8920902  47.2712085  30.6818395  18.0748244
  46.2947747  30.2607020  19.5018337  45.4922018  31.8740513  18.3190902
  44.4902018  32.0780513  19.0380902  45.5562018  32.2230513  17.1240902
  49.3682018  33.8490513  19.8750902  48.9572018  34.8150513  20.5200902
  50.6612018  33.4870513  19.8300902  50.8727345  32.5881614  19.4210055
  51.7632018  34.2620513  20.4170902  51.5741950  34.5350268  21.4552906
  53.1162018  33.4910513  20.3430902  53.2442540  33.1786917  19.3066861
  54.3492018  34.3040513  20.7910902  54.2220798  34.6163893  21.8276161
  55.2431311  33.6862825  20.7053424  54.4544412  35.1844843  20.1571627
  53.0542018  32.1840513  21.1570902  52.2663265  31.5445579  20.7590917
  54.0110595  31.6666116  21.0879584  52.8412988  32.4151860  22.2008095
  51.8802018  35.6510513  19.7530902  51.9672018  36.6550513  20.4590902
  51.7852018  35.6940513  18.4160902  51.8446863  34.8212845  17.9112744
  51.7512018  36.9400513  17.6470902  52.6011741  37.5417629  17.9689433
  51.8152018  36.7760513  16.1050902  50.9824915  36.0832468  15.9837858
  51.5964251  37.7027283  15.5745183  53.0852018  36.1500513  15.5330902
  54.1652018  36.2940513  16.1410902  53.0172018  35.6710513  14.3820902
  50.5622018  37.8590513  18.0060902  50.7732018  39.0620513  18.1720902
  49.3442018  37.3040513  18.1350902  49.2437765  36.3452278  17.8339730
  48.1322018  38.0370513  18.5540902  48.0234807  38.9720236  18.0044488
  46.8412018  37.1780513  18.3790902  47.0644683  36.1959205  18.7958294
  45.5702018  37.7470513  19.0530902  45.3460204  38.7290398  18.6365066
  44.7307311  37.0758152  18.8718952  45.7370964  37.8377600  20.1264109
  46.5602018  36.9490513  16.8740902  46.2207085  37.8995497  16.4625107
  47.5059174  36.6696787  16.4096846  45.5112018  35.8650513  16.5900902
  44.5650214  36.1439681  17.0538227  45.3723845  35.7662283  15.5134923
  45.8502296  34.9140970  17.0009990  48.2632018  38.5920513  19.9860902
  47.9052018  39.7460513  20.2180902  48.8412018  37.7950513  20.8940902
  48.9227117  36.8148078  20.6647908  49.2192018  38.2260513  22.2390902
  48.3528212  38.6395634  22.7553183  49.7552018  37.0150513  23.0580902
  48.8595118  36.4667187  23.3499291  50.3475809  36.4054668  22.3757458
  50.5822018  37.3370513  24.3010902  49.9522018  37.4950513  25.5500902
  48.8772937  37.3357265  25.6354574  50.7032018  37.8570513  26.6860902
  50.2064353  37.9765217  27.6489254  52.0902018  38.0680513  26.5790902
  52.8112018  38.4310513  27.6790902  52.2731355  38.5134344  28.4698476
  52.7282018  37.8990513  25.3350902  53.8017949  38.0656661  25.2471247
  51.9802018  37.5150513  24.2050902  52.4798471  37.3535770  23.2499040
  50.1902018  39.4240513  22.2380902  49.9172018  40.4480513  22.8660902
  51.3012018  39.2920513  21.5020902  51.4125346  38.4214752  21.0022885
  52.3782018  40.2850513  21.4180902  52.6963999  40.5843476  22.4167247
  53.5942018  39.6660513  20.6740902  53.2450738  38.9694501  19.9118858
  54.1116571  40.4976942  20.1958538  54.5792018  38.9380513  21.5860902
  54.7122018  37.7210513  21.5330902  55.3242018  39.6720513  22.4080902
  55.9853283  39.2208509  23.0240690  55.2253151  40.6771896  22.4124599
  51.9742018  41.6040513  20.7210902  52.8102018  42.5060513  20.6650902
  50.7552018  41.7110513  20.1770902  50.1719512  40.8864834  20.1795113
  50.2992018  42.8810513  19.4260902  50.9747925  43.7232544  19.5756572
  50.2802018  42.5240513  17.9220902  49.9291569  43.4009443  17.3781000
  51.3034130  42.2970025  17.6227780  49.4432018  41.4160513  17.6240902
  49.4695139  41.2397299  16.6807884  48.9802018  43.5000513  19.9490902
  48.5622018  44.5330513  19.4240902  48.3562018  42.9130513  20.9810902
  48.7624365  42.0541915  21.3237746  47.1232018  43.4080513  21.6220902
  46.4103705  43.7581642  20.8755036  46.4812018  42.2370513  22.4090902
  46.3727851  41.4349889  21.6789936  47.1949243  41.9356979  23.1758277
  45.1242018  42.5220513  23.0590902  44.7622018  43.7070513  23.2150902
  44.4622018  41.5260513  23.4260902  47.4852018  44.5870513  22.5530902
  48.2662018  44.3720513  23.4850902  46.9742018  45.8130513  22.2950902
  46.0572018  46.1850513  21.2140902  45.2199135  45.4871649  21.2158744
  46.5908917  46.1089996  20.2667306  45.6282018  47.6160513  21.5270902
  44.7196070  47.6275260  22.1291058  45.4631904  48.1821373  20.6103464
  46.8142018  48.1700513  22.3010902  46.5431115  48.9903985  22.9656498
  47.5876872  48.5038807  21.6094415  47.3272018  46.9760513  23.1260902
  48.4158692  47.0030623  23.1726961  46.7542018  46.9670513  24.5520902
  47.2162018  47.7600513  25.3740902  45.7722018  46.1010513  24.8310902
  45.3822797  45.5700577  24.0655147  45.1462018  45.9830513  26.1450902
  45.2867370  46.8969507  26.7222704  43.6312018  45.7490513  25.9520902
  43.6195795  44.8990207  25.2698790  43.1083850  45.4839163  26.8710385
  42.9222018  46.9580513  25.2840902  43.5414989  47.2944336  24.4525742
  41.5182018  46.6020513  24.7660902  40.8981422  46.2659990  25.5971701
  41.0655258  47.4815085  24.3081163  41.5946647  45.8060288  24.0254134
  42.9022018  48.2040513  26.1910902  43.9247881  48.5012174  26.4237037
  42.3952356  49.0204357  25.6766945  42.3724183  47.9729267  27.1152167
  45.8532018  44.9070513  26.9990902  45.5262018  44.7900513  28.1800902
  46.8462018  44.1920513  26.4350902  46.9074320  44.1855682  25.4269691
  47.7552018  43.3290513  27.1910902  47.2455098  43.0088611  28.0998209
  48.2572018  42.0790513  26.4100902  48.7054372  42.4388264  25.4839438
  49.2892018  41.2190513  27.1830902  48.8415070  40.8585092  28.1092000
  49.5871526  40.3690732  26.5691982  50.1657599  41.8238924  27.4152806
  47.0592018  41.1800513  26.0410902  46.5983828  40.8633639  26.9767481
  46.3570703  41.7984875  25.4819413  47.4272018  39.9450513  25.2090902
  48.1289964  39.3258506  25.7678162  46.5267998  39.3694861  24.9943809
  47.8876863  40.2609745  24.2730098  48.9472018  44.1470513  27.7460902
  49.5112018  44.9730513  27.0250902  49.3202018  43.8920513  29.0100902
  48.6761688  43.3449705  29.5632839  50.5192018  44.4250513  29.6640902
  50.8866890  45.2830470  29.1011553  50.2182018  44.8760513  31.1110902
  49.4174986  45.6151062  31.1388635  49.9527422  44.0295500  31.7443886
  51.6592018  45.6630513  31.8980902  51.0653309  45.9073721  33.0627889
  51.6172018  43.3460513  29.5700902  51.5322018  42.3390513  30.2730902
  52.6002018  43.5500513  28.6760902  52.5258537  44.3819159  28.1081351
  53.6972018  42.6060513  28.3930902  53.4789279  41.6383065  28.8446717
  53.8602018  42.4150513  26.8780902  54.0926559  43.3826134  26.4332443
  54.6888155  41.7281201  26.7059714  52.5882018  41.8510513  26.2370902
  52.3268112  40.9381779  26.7722891  51.7972295  42.5890423  26.3706345
  52.7482018  41.5420513  24.7560902  53.6511733  40.9519426  24.5995229
  51.8827497  40.9817986  24.4022415  52.8562018  42.7850513  23.9760902
  53.7876102  43.0824936  23.7228987  51.8172018  43.5280513  23.5750902
  50.5812018  43.0420513  23.6440902  50.4276887  42.1095059  24.0003105
  49.8017136  43.6077354  23.3399534  52.0192018  44.7620513  23.1190902
  52.9571308  45.1343706  23.0770465  51.2336322  45.3204776  22.8171976
  55.0272018  43.0250513  29.0610902  56.0602018  42.4170513  28.7760902
  54.9982018  44.0310513  29.9500902  54.1685473  44.6066638  29.9711362
  56.1022018  44.3670513  30.8590902  57.0327234  44.4966436  30.3064289
  55.7692018  45.6850513  31.5760902  54.8445455  45.5682373  32.1413027
  56.5802406  45.9439736  32.2567337  55.6463143  46.4790161  30.8394643
  56.3302018  43.2320513  31.8810902  55.4292018  42.4280513  32.1300902
  57.5342018  43.1890513  32.4590902  58.2169551  43.8835893  32.1915753
  57.9152018  42.1910513  33.4570902  57.6722592  41.2017431  33.0693437
  58.9898479  42.2608926  33.6254866  57.1832018  42.3980513  34.7970902
  56.6112018  43.4570513  35.0640902  57.2232018  41.3650513  35.6460902
  57.6758914  40.5259431  35.3128201  56.5802018  41.3310513  36.9580902
  55.5603417  41.7111711  36.8989849  56.5332018  39.8620513  37.4440902
  55.8729564  39.4080645  36.7051239  57.5244073  39.4149865  37.3682955
  55.9652018  39.6180513  38.8610902  56.6353545  40.0893753  39.5800130
  54.5482018  40.1930513  39.0280902  53.8773330  39.7218398  38.3097633
  54.1926741  39.9965574  40.0395698  54.5691277  41.2687642  38.8534359
  56.0152018  38.1190513  39.2180902  57.0481429  37.7722615  39.1886119
  55.6107948  37.9697677  40.2192249  55.4220683  37.5538312  38.4991897
  57.2792018  42.2690513  37.9590902  58.4462018  42.0450513  38.2650902
  56.5722018  43.2870513  38.4610902  55.6490267  43.4468691  38.0838565
  57.0462018  44.1660513  39.5340902  58.0144571  44.5971922  39.2797314
  56.0222018  45.3200513  39.7200902  55.0578681  44.8444843  39.8989636
  56.3321091  45.8597813  40.6149360  55.8972018  46.3090513  38.5400902
  56.8378483  46.8540154  38.4607226  55.7375153  45.7268343  37.6325520
  54.7322018  47.3140513  38.7200902  53.8033553  46.7439020  38.7366090
  54.8698772  47.8112011  39.6802917  54.6662018  48.3720513  37.5980902
  55.5374739  49.0171341  37.7114647  54.7297872  47.8399369  36.6489272
  53.4392018  49.1940513  37.6200902  53.3803119  49.6875378  38.4993528
  53.4665624  49.8601233  36.8613416  52.6317658  48.5965381  37.5146197
  57.1632018  43.4070513  40.8750902  56.3252018  42.5430513  41.1450902
  58.1272018  43.7990513  41.7230902  58.7761094  44.4828168  41.3604843
  58.3682018  43.2530513  43.0690902  58.6268412  42.1942797  43.0546773
  59.5102018  44.0360513  43.7920902  59.3085555  45.0938464  43.6232487
  59.6502018  43.7750513  45.3050902  59.8523329  42.7174717  45.4747056
  60.4726593  44.3698978  45.7023582  58.7247323  44.0529926  45.8094278
  60.8742018  43.7700513  43.1350902  60.8438556  44.0867731  42.0925604
  61.6471339  44.3296211  43.6619273  61.1001957  42.7048697  43.1842423
  57.0982018  43.2120513  43.9580902  56.8112018  42.1780513  44.5590902
  56.3432018  44.3200513  43.9910902  56.6857004  45.1230354  43.4831429
  55.1222018  44.4720513  44.7920902  55.3206424  44.1946033  45.8273405
  54.6372018  45.9420513  44.7580902  55.4575951  46.6323147  44.9545349
  54.1810796  46.1844076  43.7982381  53.3732018  46.2890513  46.0190902
  53.2097440  47.5705899  45.7031176  54.0072018  43.5090513  44.3640902
  53.4012018  42.8520513  45.2110902  53.7772018  43.4140513  43.0480902
  54.2533070  44.0458736  42.4202179  52.7532018  42.5320513  42.4970902
  51.8482962  42.5817699  43.1027081  52.4092018  42.9690513  41.0620902
  52.3406517  44.0568527  41.0714823  53.1636237  42.6592891  40.3389062
  51.0762018  42.4540513  40.5470902  49.8792018  42.9220513  41.1310902
  49.9180555  43.6606431  41.9317601  48.6562018  42.4440513  40.6880902
  47.7339176  42.8178761  41.1327782  48.6042018  41.4910513  39.6800902
  47.6367071  41.1312474  39.3299545  49.7742018  40.9960513  39.1180902
  49.7187732  40.2389533  38.3358942  51.0102018  41.4610513  39.5480902
  51.9252053  41.0584972  39.1135573  53.1822018  41.0550513  42.6240902
  52.3412018  40.2060513  42.9080902  54.4972018  40.7910513  42.5400902
  55.0925926  41.5572808  42.2599090  55.1182018  39.4970513  42.8200902
  54.7240475  38.7606734  42.1197408  56.1955640  39.5885707  42.6821980
  54.8362018  39.0240513  44.2540902  54.4482018  37.8720513  44.4530902
  54.9732018  39.9200513  45.2430902  55.4432497  40.7836629  45.0121589
  54.6162018  39.6760513  46.6440902  55.0058102  38.7289407  47.0173007
  55.0972018  40.8390513  47.5720902  54.8475439  41.7661190  47.0560314
  54.4852018  40.8590513  48.9920902  54.7348435  39.9324371  49.5089710
  54.8870549  41.7050963  49.5496049  53.4017163  40.9537362  48.9200273
  56.6442018  40.8500513  47.6690902  56.9249842  40.0856209  48.3935957
  57.0285405  40.5770967  46.6862987  57.2392018  42.2010513  48.0940902
  56.8556571  42.4744677  49.0770636  58.3255185  42.1227116  48.1374279
  56.9592112  42.9659444  47.3697673  53.0982018  39.3790513  46.8160902
  52.7482018  38.4750513  47.5770902  52.2212018  40.0780513  46.0740902
  52.5647578  40.9017390  45.6012189  50.7692018  39.8340513  46.0850902
  50.4369358  39.6819723  47.1120130  49.9912018  41.0260513  45.4860902
  50.4003261  41.2089869  44.4924851  48.9495369  40.7172884  45.3983426
  50.0752018  42.3220513  46.3240902  51.1243544  42.6158811  46.3563969
  49.4969136  43.0964094  45.8200523  49.5612018  42.1840513  47.7600902
  48.7732018  41.2950513  48.0830902  49.9872018  43.0750513  48.6440902
  49.6731248  43.0210324  49.6024946  50.6239312  43.8039094  48.3552255
  50.3522018  38.4750513  45.4920902  49.4482018  37.8380513  46.0340902
  51.0412018  38.0060513  44.4450902  51.6822143  38.6258124  43.9706448
  50.8072018  36.6760513  43.8720902  49.7360644  36.5015552  43.7705279
  51.4612018  36.5640513  42.4740902  52.4742449  36.8928009  42.7059667
  51.4869152  35.5352920  42.1147948  50.8592018  37.4800513  41.3760902
  50.8584670  38.5068787  41.7417754  51.6772018  37.4000513  40.0710902
  51.6780069  36.3735391  39.7045239  51.2305143  38.0527840  39.3210829
  52.7020356  37.7172092  40.2640336  49.3532018  37.2580513  41.1230902
  48.7976790  37.4516783  42.0406971  49.0114990  37.9371350  40.3419463
  49.1851590  36.2283088  40.8076684  51.2422018  35.5340513  44.7990902
  50.6102018  34.4780513  44.7990902  52.2662018  35.7680513  45.6240902
  52.8224013  36.6022344  45.5021062  52.6532018  34.8260513  46.6660902
  52.7269433  33.8222355  46.2477419  54.0282018  35.2150513  47.2650902
  53.8838563  36.2786123  47.4550944  54.2055264  34.6987394  48.2085297
  55.2462018  35.0190513  46.3340902  54.9744110  35.3508813  45.3320326
  56.4672018  35.8260513  46.8300902  56.7398891  35.4944387  47.8319753
  57.3073592  35.6671180  46.1540897  56.2168044  36.8866186  46.8545538
  55.5822018  33.5260513  46.1240902  54.7272521  33.0203219  45.6753161
  56.4444985  33.4365997  45.4633754  55.8122887  33.0662033  47.0851827
  51.6152018  34.7230513  47.7960902  51.3842018  33.6240513  48.3050902
  50.9902018  35.8540513  48.1570902  51.3197866  36.7255123  47.7671815
  49.8832018  35.8970513  49.1200902  50.2044591  35.4297160  50.0509450
  49.4302018  37.3500513  49.4250902  49.2503495  37.8060350  48.4515240
  48.4977250  37.3181680  49.9886241  50.4352018  38.2130513  50.1910902
  51.2642018  37.7110513  50.9470902  50.3492018  39.5310513  50.0460902
  50.9954382  40.1331443  50.5359497  49.6379911  39.9247341  49.4466789
  48.6872018  35.0930513  48.5930902  48.1522018  34.2830513  49.3420902
  48.3402018  35.2630513  47.3070902  48.8030941  36.0033930  46.7994248
  47.3242018  34.4710513  46.6080902  46.3476929  34.6690166  47.0500621
  47.2812018  34.8670513  45.1270902  48.2493915  34.6661132  44.6684698
  46.5112034  34.2876070  44.6177309  47.0524068  35.9292833  45.0409792
  47.6022018  32.9450513  46.7190902  46.7042018  32.2150513  47.1290902
  48.8402018  32.4940513  46.4220902  49.4608086  33.1609891  45.9860391
  49.2932018  31.0920513  46.5460902  48.6274042  30.3953207  46.0367973
  50.7412018  30.8920513  45.9950902  51.3291541  31.7274885  46.3751640
  51.4302018  29.5630513  46.3750902  50.8430316  28.7271031  45.9949289
  52.4286852  29.5331485  45.9389283  51.5058398  29.4896277  47.4599817
  50.7642018  31.0360513  44.4600902  50.4160975  32.0310359  44.1827258
  51.7817805  30.8932266  44.0964497  50.1110060  30.2858327  44.0144355
  49.1432018  30.5400513  47.9830902  48.6062018  29.4450513  48.1670902
  49.5632018  31.3330513  48.9750902  50.0689002  32.1651743  48.7068743
  49.4362018  31.0280513  50.3990902  49.8349016  30.0398446  50.6284051
  50.2552018  32.0840513  51.1770902  51.2754423  32.0519618  50.7947567
  49.8177598  33.0590469  50.9623158  50.2692018  31.8710513  52.5790902
  50.7915134  32.5567454  53.0017178  47.9692018  30.9430513  50.8710902
  47.6452018  30.1260513  51.7370902  47.1042018  31.7910513  50.3060902
  47.4785733  32.4994470  49.6911749  45.6852018  31.8350513  50.6260902
  45.5311020  31.6207574  51.6836490  45.1262018  33.2420513  50.3210902
  45.3623533  33.4590976  49.2793500  44.0445302  33.1880489  50.4442575
  45.6912018  34.3630513  51.2210902  45.2920985  34.2262578  52.2261300
  46.7765591  34.2655107  51.2453280  45.3132018  35.7650513  50.7050902
  45.5497489  35.8171796  49.6423451  44.2417249  35.9074073  50.8457012
  46.0292018  36.8490513  51.4020902  46.7089486  36.5543104  52.0885095
  45.8472018  38.1660513  51.2040902  44.9392018  38.6060513  50.3380902
  44.3773265  37.9451796  49.8207463  44.8155466  39.5991184  50.2016103
  46.5802018  39.0570513  51.8690902  47.2783146  38.7416662  52.5273234
  46.4346578  40.0441129  51.7121667  44.8872018  30.7280513  49.9410902
  43.9952018  30.1750513  50.5820902  45.2472018  30.3790513  48.6970902
  45.8342917  31.0202208  48.1829634  44.7582018  29.1860513  48.0110902
  43.6701270  29.1523045  47.9558317  45.3352018  29.0540513  46.5670902
  46.3718460  29.3863414  46.6223292  45.2802018  27.6410513  45.9450902
  44.2437620  27.3082486  45.8890924  45.7073037  27.6679197  44.9426120
  45.8506774  26.9485763  46.5640714  44.6442018  30.0480513  45.6130902
  44.8085378  31.0659050  45.9667420  45.0604660  29.9403167  44.6114830
  43.5742346  29.8418824  45.5854275  45.0532018  27.9280513  48.8580902
  44.1042018  27.2340513  49.2140902  46.3222018  27.7360513  49.2660902
  47.0067206  28.3500147  48.8482597  46.7992018  26.6430513  50.1270902
  46.6468508  25.6793726  49.6410740  48.3132018  26.8310513  50.3890902
  48.7959863  26.8386358  49.4118692  48.4254204  27.8091857  50.8568081
  48.9732018  25.7550513  51.2810902  48.4733761  25.8144780  52.2479116
  48.7936486  24.7748282  50.8394766  50.4742018  25.9600513  51.4710902
  51.2052018  24.9500513  51.4560902  50.9072018  27.1130513  51.6640902
  45.9762018  26.4660513  51.4210902  45.6072018  25.3420513  51.7630902
  45.6732018  27.5820513  52.0960902  46.0937523  28.4438179  51.7789232
  44.8702018  27.6110513  53.3180902  45.1225392  26.7695897  53.9633557
  45.1662018  28.9200513  54.0770902  45.1656322  29.7367029  53.3551629
  44.3687071  29.0772265  54.8033120  46.5222018  28.8800513  54.8050902
  46.4614035  28.1015991  55.5656272  47.2797309  28.6100655  54.0693189
  46.9032018  30.2120513  55.4660902  46.0201208  30.6277323  55.9513491
  47.6736701  30.0244471  56.2139424  47.4152018  31.1940513  54.4980902
  47.6976220  30.8127617  53.6064869  47.5222018  32.5160513  54.6910902
  46.9352018  33.1120513  55.7300902  46.3991258  32.5628528  56.3866750
  47.0295041  34.1097948  55.8554484  48.2392018  33.2380513  53.8360902
  48.6930337  32.7863598  53.0549938  48.3269491  34.2350957  53.9713731
  43.3542018  27.4190513  53.0830902  42.6612018  27.0310513  54.0240902
  42.8482018  27.6800513  51.8700902  43.4755693  28.0570540  51.1741172
  41.4362018  27.5080513  51.5130902  40.8284203  27.7435379  52.3867302
  41.0732018  28.4860513  50.3840902  41.6672164  28.2570455  49.4993286
  40.0141485  28.3890189  50.1451530  41.2804737  29.5065704  50.7060813
  41.1052018  26.0710513  51.0940902  39.9542018  25.6670513  51.2620902
  42.0842018  25.3150513  50.5700902  42.9810270  25.7488604  50.4039166
  41.8472018  23.9730513  50.0210902  41.0731274  24.0525694  49.2578178
  43.1052018  23.3190513  49.3860902  43.7565951  23.2652289  50.2583799
  42.8914082  22.3112182  49.0301902  43.8062018  24.1200513  48.2700902
  44.1976910  25.0400671  48.7041501  44.9562018  23.3260513  47.6300902
  44.5653894  22.4060556  47.1953806  45.4226762  23.9267114  46.8492510
  45.6972212  23.0815208  48.3911392  42.8462018  24.6720513  47.2020902
  42.1235226  25.3389703  47.6722531  43.4140177  25.2229508  46.4522928
  42.3199465  23.8458758  46.7239811  41.1182018  22.9560513  50.9290902
  40.1982018  22.2990513  50.4330902  41.4292018  22.8980513  52.2450902
  42.5992018  23.4780513  52.9080902  42.3493846  24.4810972  53.2539089
  43.4198207  23.5347359  52.1929185  42.8932018  22.5220513  54.0530902
  43.4219823  23.0238429  54.8634576  43.4765392  21.6657185  53.7146923
  41.5002018  22.0940513  54.4810902  41.0310896  22.7693102  55.1966726
  41.5671975  21.0960177  54.9141492  40.6702018  22.0490513  53.1800902
  40.7062502  21.0439085  52.7599869  39.2042018  22.4410513  53.4470902
  38.5472018  21.7370513  54.2140902  38.7072018  23.5270513  52.8450902
  39.3659299  24.1581066  52.4115629  37.3112018  23.9320513  52.9210902
  36.6910134  23.0822539  53.2062392  37.1392018  25.0480513  53.9810902
  36.0726119  25.2690373  54.0217152  37.4571971  24.6186450  54.9311372
  37.9242018  26.3500513  53.7170902  38.9881338  26.1140694  53.7385889
  37.6531652  26.7136087  52.7258954  37.6192018  27.4360513  54.7620902
  36.5511836  27.6491052  54.7168784  37.8671674  27.0310975  55.7432247
  38.4122018  28.7360513  54.5280902  39.4750498  28.4976423  54.5682893
  38.1621307  29.1127644  53.5362985  38.1012018  29.7650513  55.5370902
  38.3332534  29.4163399  56.4561398  38.6408419  30.5972784  55.3465997
  37.1164692  29.9864196  55.4997160  36.7392018  24.2880513  51.5280902
  35.6662018  24.8870513  51.4590902  37.4282018  23.9050513  50.4400902
  38.3494995  23.5173429  50.5849773  36.9512018  24.0670513  49.0640902
  36.3583725  24.9770487  48.9715849  38.1682018  24.1700513  48.1110902
  38.7690294  24.9390738  48.5965898  38.7332663  23.2387595  48.0723885
  37.8182018  24.6210513  46.6720902  37.0378586  23.9641302  46.2878769
  37.3242018  26.0860513  46.6320902  38.1042364  26.7436622  47.0157473
  37.0893168  26.3628943  45.6043316  36.4303915  26.1855809  47.2479614
  38.9962018  24.3760513  45.7030902  39.2362133  23.3129837  45.6835630
  38.7175840  24.7035539  44.7014838  39.8671334  24.9385090  46.0395698
  36.0442018  22.8810513  48.7250902  36.5212018  21.7480513  48.7670902
  34.7642018  23.1530513  48.4590902  34.4895220  24.1232500  48.4010832
  33.7372018  22.1290513  48.2690902  34.1657790  21.1268452  48.2710201
  32.7022018  22.2290513  49.4250902  31.8922380  21.5324582  49.2087182
  33.3092018  21.8980513  50.7980902  34.1189865  22.5945673  51.0153778
  32.5405466  21.9843358  51.5660897  33.6990852  20.8802182  50.7877240
  32.1362018  23.5330513  49.5060902  31.5030624  23.5628420  50.2270946
  32.9922018  22.2610513  46.9270902  32.1982018  21.3780513  46.5940902
  33.2582018  23.3330513  46.1680902  33.9028298  24.0181184  46.5358363
  32.6362018  23.5930513  44.8730902  31.5491812  23.5154377  44.8516094
  33.0452018  25.0170513  44.3750902  32.7652701  25.7137203  45.1652736
  34.5392018  25.1940513  44.0400902  34.8197859  24.4979856  43.2496054
  34.7183028  26.2155194  43.7044919  35.1375756  24.9939990  44.9289263
  32.1962018  25.4920513  43.1830902  31.1467292  25.5281915  43.4753283
  32.5221602  26.4862544  42.8774583  32.3173953  24.7986910  42.3508255
  33.0432018  22.5080513  43.8350902  34.2312018  22.1800513  43.7720902
  32.0742018  21.9370513  43.0770902  30.6292018  22.0870513  43.2680902
  30.3433122  23.0978752  42.9772253  30.4003181  21.9345842  44.3228248
  30.0022018  21.0240513  42.3790902  29.0155022  21.3303141  42.0316338
  29.9234425  20.0696524  42.8996870  30.9902018  20.9350513  41.2320902
  30.8053128  21.7613068  40.5456378  30.9495028  19.9930163  40.6852691
  32.3732018  21.1010513  41.8910902  32.8015372  20.1611231  42.2391739
  33.3512018  21.7820513  40.9320902  33.1352018  22.9570513  40.6310902
  34.3972018  21.0870513  40.4760902  34.6506599  20.1950103  40.8762419
  35.3332018  21.7240513  39.5620902  34.7983586  22.4455829  38.9444868
  36.4632018  22.4670513  40.3280902  36.9705324  23.1612088  39.6581199
  35.9485851  23.0270570  41.1088995  37.5492018  21.6560513  41.0180902
  37.4262018  21.3110513  42.3790902  36.5439247  21.6159542  42.9418700
  38.4302018  20.5820513  43.0030902  38.3429032  20.3431555  44.0629999
  39.5402018  20.1580513  42.2850902  40.3291260  19.5984286  42.7876049
  39.6472018  20.4450513  40.9300902  40.5133609  20.0915202  40.3707294
  38.6582018  21.1780513  40.2880902  38.7386280  21.3840178  39.2207527
  35.8412018  20.8120513  38.4370902  35.9902018  19.6010513  38.6080902
  36.1132018  21.4500513  37.2950902  35.8002568  22.4092460  37.2491536
  36.8152018  20.8980513  36.1470902  36.9399164  19.8215113  36.2637396
  35.9972018  21.1650513  34.8580902  35.1628173  20.4775092  34.9966094
  35.6246496  22.1892939  34.8428604  36.7062018  20.8530513  33.5140902
  37.5845642  21.4939128  33.4374297  37.1372018  19.3770513  33.4120902
  36.2592606  18.7355500  33.4882086  37.6289074  19.2069429  32.4542857
  37.8287278  19.1431652  34.2215280  35.8392018  21.2910513  32.3140902
  35.6554997  22.3639869  32.3703220  36.3606039  21.0604242  31.3850841
  34.8885132  20.7584190  32.3384379  38.1722018  21.6340513  36.0960902
  38.1852018  22.8660513  36.0890902  39.2822018  20.8930513  36.0510902
  39.1608895  19.8927212  36.1198104  40.6422018  21.4240513  36.0030902
  40.6327866  22.5136846  35.9764476  41.3902018  20.9660513  37.2820902
  40.8643414  21.5258300  38.0555356  41.2258310  19.8989068  37.4313716
  42.9062018  21.2710513  37.3650902  43.4036274  20.6966523  36.5835952
  43.2282018  22.7640513  37.1870902  42.7314645  23.3390874  37.9685531
  44.3056170  22.9145327  37.2551545  42.8761027  23.0983775  36.2112047
  43.4842018  20.7270513  38.6880902  43.3333006  19.6485615  38.7348662
  44.5507505  20.9466192  38.7367233  42.9774861  21.2010954  39.5286974
  41.3312018  20.9830513  34.7000902  41.5282018  19.7870513  34.4910902
  41.7002018  21.9530513  33.8580902  41.4207164  22.8906134  34.1090174
  42.4602018  21.7630513  32.6220902  42.4526929  20.7134443  32.3282057
  41.8102018  22.5990513  31.4900902  41.9601025  23.6097406  31.8697428
  42.3480291  22.4813757  30.5493488  40.2972018  22.3550513  31.2540902
  39.7652798  22.5183677  32.1913669  39.7462018  23.3120513  30.1770902
  40.2773581  23.1489917  29.2393357  38.6832235  23.1209212  30.0299604
  39.8881155  24.3434528  30.4998467  39.9602018  20.8830513  30.9460902
  40.2675936  20.2565309  31.7833966  38.8861476  20.7803917  30.7912684
  40.4881816  20.5696737  30.0454622  43.8982018  22.2340513  32.8930902
  44.0822018  23.3440513  33.4040902  44.8922018  21.4070513  32.5490902
  44.6420444  20.5043642  32.1713645  46.3082018  21.7020513  32.7590902
  46.4756370  22.7780608  32.8067147  46.7492018  21.0720513  34.1050902
  46.1240857  21.5298977  34.8717099  46.5147768  20.0100477  34.0323344
  48.2382018  21.2460513  34.4830902  48.4213310  20.7413452  35.4316872
  48.8421902  20.7826065  33.7030139  48.6572018  22.7120513  34.6200902
  48.0362018  23.4740513  35.3540902  49.7122018  23.1150513  33.9270902
  50.0184967  24.0752922  33.9920690  50.2052189  22.4601395  33.3370681
  47.1432018  21.1920513  31.5660902  46.8112018  20.1630513  30.9760902
  48.2342018  21.8980513  31.2460902  48.3888265  22.7657715  31.7392962
  49.2082018  21.4930513  30.2340902  48.7623918  20.7741468  29.5466828
  49.5561007  22.3617988  29.6752132  50.4032018  20.8390513  30.9330902
  50.8262018  21.3150513  31.9910902  50.9682018  19.7690513  30.3520902
  50.4975052  19.3543665  29.5605218  52.1182018  19.0600513  30.9280902
  52.0116446  19.0136486  32.0118759  52.2142018  17.6210513  30.3800902
  52.8181687  17.0419974  31.0786744  51.2041993  17.2124010  30.3484688
  52.7902018  17.5530513  29.0910902  52.8236956  16.6377659  28.8034606
  53.4422018  19.8450513  30.8270902  54.3292018  19.6270513  31.6540902
  53.5482018  20.7470513  29.8410902  52.7540658  20.8362589  29.2234421
  54.7552018  21.5080513  29.5310902  55.5567276  21.1381227  30.1704715
  55.1412018  21.2580513  28.0660902  54.3523068  21.6314421  27.4131554
  56.0734367  21.7764847  27.8418909  55.2722617  20.1885069  27.9017814
  54.5952018  23.0040513  29.8670902  55.2982018  23.8340513  29.2920902
  53.6962018  23.3300513  30.8060902  53.0508545  22.6041732  31.0830870
  53.5102018  24.6760513  31.3620902  53.4849379  25.4047686  30.5518853
  52.1882018  24.7710513  32.1520902  51.4271424  24.3626494  31.4871874
  52.2685010  24.1440483  33.0400763  51.7962018  26.1890513  32.5640902
  52.6672018  27.0770513  32.6360902  50.6022018  26.3970513  32.8570902
  54.7452018  25.0570513  32.1930902  55.0742018  24.3730513  33.1660902
  55.4232018  26.1160513  31.7450902  55.1116530  26.5226073  30.8746025
  56.6112018  26.6670513  32.3770902  57.1086616  25.9036699  32.9753225
  57.5942018  27.1620513  31.2910902  57.1324162  28.0214669  30.8050264
  58.5046773  27.4788280  31.7998014  57.9422018  26.0970513  30.2300902
  58.1671554  25.1721661  30.7612061  57.0559306  25.9540680  29.6118822
  59.1332018  26.4770513  29.3370902  59.1886854  25.7730638  28.5067757
  58.9749350  27.4834505  28.9495189  60.4132018  26.4480513  30.0670902
  60.3814340  25.9869839  30.9651476  61.5792018  26.9670513  29.6550902
  61.6772018  27.5820513  28.4750902  60.8643727  27.6600543  27.8806792
  62.5637658  27.9667709  28.1816711  62.6522018  26.8630513  30.4360902
  62.5799243  26.3961593  31.3287760  63.5336498  27.2515158  30.1323740
  56.2682018  27.7970513  33.3720902  57.1782018  28.2440513  34.0740902
  55.0062018  28.2520513  33.4280902  54.3514937  27.8790116  32.7555592
  54.5542018  29.3240513  34.3150902  55.4168912  29.8753777  34.6891296
  53.6222018  30.3110513  33.5660902  52.8309243  29.6380808  33.2358027
  53.2038562  31.0612463  34.2371300  54.2512018  31.0130513  32.3340902
  54.6896390  30.2517308  31.6889043  53.1972018  31.8140513  31.5410902
  52.7586224  32.5759212  32.1855288  53.6724661  32.2927773  30.6849091
  52.4149752  31.1400376  31.1919092  55.4802018  31.8750513  32.6960902
  56.2471178  31.2445094  33.1459306  55.8765983  32.3406293  31.7937554
  55.1856387  32.6493408  33.4044738  53.9052018  28.7160513  35.5610902
  54.3702018  28.9720513  36.6730902  52.8892018  27.8790513  35.3620902
  52.5951532  27.7300491  34.4074002  52.1512018  27.2100513  36.4240902
  52.5314663  27.5419645  37.3901811  50.6412018  27.5260513  36.3530902
  50.2559854  27.4713829  35.3348963  50.0528131  26.8744450  36.9990840
  50.3212018  29.2240513  36.9230902  49.0034411  29.1835595  36.7476897
  52.4142018  25.7020513  36.2900902  51.7042018  25.0160513  35.5570902
  53.4472018  25.2120513  36.9960902  53.9920771  25.8952050  37.5025597
  53.8992018  23.8080513  37.0090902  54.2385794  23.5231645  36.0132179
  55.0692018  23.6160513  38.0040902  55.7593120  24.4282634  37.7757075
  54.6891304  23.7373097  39.0184581  55.8012018  22.2790513  37.8910902
  56.6822018  22.0330513  38.7400902  55.5472018  21.5050513  36.9500902
  52.7382018  22.8460513  37.3080902  51.9882018  23.0670513  38.2640902
  52.6252018  21.7980513  36.4860902  53.2766080  21.7759421  35.7145459
  51.5682018  20.7950513  36.5270902  50.5863385  21.2678171  36.5039385
  51.7062018  19.8840513  35.2890902  50.9048777  19.1457816  35.3196971
  51.5958919  20.5025229  34.3983464  52.9612018  19.2190513  35.2510902
  53.0060681  18.6647840  34.4685465  51.5132018  20.0270513  37.8670902
  50.4512018  19.5120513  38.2170902  52.6122018  20.0610513  38.6430902
  53.4694261  20.3255941  38.1791041  52.6812018  19.6480513  40.0450902
  52.4693441  18.5813843  40.1188266  54.0772018  19.9150513  40.6400902
  54.2633342  20.9860889  40.5605143  54.0405526  19.6303077  41.6916024
  55.2092018  19.1450513  39.9400902  54.8621108  18.1259062  39.7698787
  55.3972416  19.6291061  38.9817406  56.5112018  19.1130513  40.7630902
  56.5880258  20.0596973  41.2979344  56.4292545  18.2965828  41.4805603
  57.7682018  18.9100513  39.8960902  58.5095318  18.3742604  40.4889296
  57.4925877  18.3084431  39.0299473  58.3352018  20.1910513  39.4430902
  58.5910560  20.7484898  40.2455244  59.1549165  20.0158909  38.8796307
  57.6485744  20.6874932  38.8933746  51.5892018  20.2810513  40.9340902
  51.0452018  19.5980513  41.8010902  51.2512018  21.5510513  40.6770902
  51.7174306  22.0266014  39.9177601  50.2432018  22.2840513  41.4380902
  50.4446933  22.1630453  42.5024482  50.2995391  23.3405674  41.1759850
  48.8262018  21.7680513  41.1350902  47.9962018  21.7240513  42.0410902
  48.5572018  21.3350513  39.8920902  49.2717797  21.4688062  39.1909572
  47.2722018  20.7650513  39.4750902  46.4810693  21.4439262  39.7934254
  47.2262018  20.6410513  37.9470902  48.0068823  19.9572369  37.6138696
  46.2528286  20.2566068  37.6423818  47.3861571  21.6210581  37.4975347
  47.0032018  19.4130513  40.1540902  45.8832018  19.1630513  40.6010902
  48.0512018  18.5890513  40.2780902  48.8955951  18.8105211  39.7701036
  47.9932018  17.3250513  41.0070902  47.1238601  16.7543361  40.6805502
  49.2602018  16.4830513  40.7510902  50.0952843  17.1316337  41.0158117
  49.2314491  15.6324039  41.4320251  49.4382018  15.9840513  39.3230902
  48.4792018  15.1240513  38.7440902  47.5971471  14.8349246  39.3154786
  48.6592018  14.6400513  37.4330902  47.9083146  13.9872390  36.9879987
  49.7992018  15.0090513  36.6930902  49.9762018  14.5190513  35.4330902
  49.2664446  13.9358630  35.1542789  50.7552018  15.8700513  37.2640902
  51.6343448  16.1643737  36.6908690  50.5762018  16.3510513  38.5750902
  51.3201778  17.0122952  39.0193382  47.7362018  17.5080513  42.5100902
  46.9262018  16.7740513  43.0790902  48.3872018  18.5080513  43.1160902
  49.1137920  18.9853577  42.6019457  48.1752018  18.8720513  44.5150902
  48.2220008  17.9810116  45.1411551  49.2692018  19.8660513  44.9850902
  49.5911188  20.2391735  44.0128513  48.8751118  20.6913606  45.5780974
  50.4762018  19.2330513  45.7200902  51.2106905  20.0160003  45.9088176
  50.0592018  18.5850513  47.0590902  49.3250199  17.8016347  46.8711164
  50.9352947  18.1528171  47.5425523  49.6226578  19.3428574  47.7096743
  51.3252018  18.2870513  44.8430902  51.7230524  18.8393724  43.9917643
  52.1495988  17.8862179  45.4328389  50.7030510  17.4669048  44.4847789
  46.7612018  19.4260513  44.7600902  46.1462018  19.0550513  45.7560902
  46.2532018  20.2530513  43.8380902  46.8920221  20.5926635  43.1333409
  44.8942018  20.7970513  43.8630902  44.7064206  21.3145344  44.8038604
  44.7352018  21.8100513  42.7000902  45.4866714  22.5547132  42.9625237
  45.0058199  21.3388990  41.7551662  43.3572018  22.4970513  42.5570902
  42.6126015  21.7264380  42.3575247  42.9622018  23.2760513  43.8270902
  43.7061407  24.0471991  44.0270523  41.9876250  23.7415379  43.6800431
  42.9131107  22.5910864  44.6735615  43.3252018  23.3880513  41.2970902
  43.5086341  22.7760750  40.4139497  42.3480477  23.8635546  41.2124287
  44.0962946  24.1546167  41.3738514  43.8192018  19.6990513  43.8660902
  42.9382018  19.7120513  44.7270902  43.9662018  18.7280513  42.9550902
  44.6718537  18.8618009  42.2449735  43.1222018  17.5360513  42.8780902
  42.0778959  17.8250818  42.7598296  43.5342018  16.6750513  41.6700902
  44.6220416  16.6065217  41.6728617  43.1077681  15.6824554  41.8150304
  43.0622018  17.2420513  40.3280902  43.4484715  18.2594070  40.2657687
  43.5225490  16.6309860  39.5517000  41.2582018  17.2700513  40.0770902
  40.8532018  15.5050513  40.1880902  41.1470440  15.1251544  41.1665759
  39.7801936  15.3687784  40.0532437  41.3887023  14.9593119  39.4112318
  43.1402018  16.6920513  44.1580902  42.0932018  16.1810513  44.5610902
  44.3132018  16.5590513  44.7810902  45.1430205  16.8992361  44.3165747
  44.4722018  15.8220513  46.0230902  43.8782241  14.9084214  45.9992132
  45.9592018  15.4400513  46.2100902  46.2572191  14.8830139  45.3218367
  46.5218862  16.3722781  46.2594816  46.2522018  14.5940513  47.4710902
  46.0150284  15.2419121  48.3149658  45.5954361  13.7242545  47.4856329
  47.7052018  14.1360513  47.5740902  48.2392018  13.6080513  46.5800902
  48.2832018  14.2660513  48.6710902  43.8732018  16.5800513  47.2350902
  43.0552018  16.0080513  47.9570902  44.2962018  17.8340513  47.4490902
  44.8963869  18.2421508  46.7467142  44.0262018  18.6060513  48.6670902
  44.1350883  17.9677216  49.5438902  45.0212018  19.7800513  48.7850902
  44.9615128  20.2518736  47.8043149  44.6902364  20.4851004  49.5476304
  46.4822018  19.3640513  49.0680902  46.7685192  18.5784287  48.3688618
  47.4272018  20.5660513  48.9030902  47.1417776  21.3519583  49.6023627
  48.4516359  20.2540709  49.1063235  47.3589327  20.9452802  47.8834701
  46.6552018  18.7110513  50.4540902  46.0352786  17.8165636  50.5148065
  47.7004753  18.4386529  50.6000481  46.3523252  19.4156498  51.2286259
  42.5762018  19.1260513  48.7850902  42.0602018  19.1650513  49.9070902
  41.9452018  19.5310513  47.6700902  42.4493744  19.4806343  46.7963812
  40.5902018  20.1020513  47.6610902  40.5537971  20.9068528  48.3953030
  40.2832018  20.6870513  46.2770902  40.3069908  19.8914938  45.5323604
  39.2942661  21.1453180  46.2869816  41.0298394  21.4407188  46.0268566
  39.5212018  19.0720513  48.0530902  39.5902018  17.9140513  47.6270902
  38.5532018  19.5180513  48.8560902  38.6050312  20.4901891  49.1250905
  37.5552018  18.6710513  49.5070902  37.9101806  17.6420215  49.5635440
  37.3032018  19.1850513  50.9400902  36.9755595  20.2218438  50.8638607
  36.5026966  18.5821690  51.3688377  38.5492018  19.1050513  51.8470902
  39.3750255  19.5454838  51.2883995  38.3395540  19.7149338  52.7258354
  38.9322018  17.6790513  52.2910902  38.1441926  17.3187497  52.9523944
  38.9689059  17.0560915  51.3974049  40.2882018  17.6090513  53.0220902
  40.3735058  18.4947664  53.6516396  40.2831569  16.7174181  53.6490384
  41.4362018  17.5520513  52.0950902  41.4413070  18.3783751  51.5143470
  42.2948931  17.5076243  52.6249727  41.3575726  16.7311702  51.5119343
  36.2632018  18.4540513  48.6900902  35.3312018  17.8130513  49.1830902
  36.2322018  18.9550513  47.4520902  37.0318635  19.5169374  47.1972872
  35.1582018  18.7980513  46.4770902  34.2247019  19.2242194  46.8445923
  35.5762018  19.5540513  45.2040902  36.4599328  19.0796687  44.7773819
  34.7612521  19.5199009  44.4810475  35.8712018  20.9050513  45.5200902
  36.1311670  21.3709276  44.7219817  34.8602018  17.3300513  46.1520902
  35.7782018  16.5570513  45.8740902  33.5702018  16.9870513  46.1850902
  32.9012671  17.6852805  46.4768122  33.0862018  15.6380513  45.9080902
  33.8142453  14.8932718  46.2295795  31.7732018  15.4150513  46.6910902
  31.0441073  16.1215950  46.2944590  31.4459266  14.3975706  46.4772584
  31.8962018  15.6060513  48.2220902  32.2031485  16.6331876  48.4192591
  30.9190882  15.4269133  48.6707110  32.9112018  14.6600513  48.8670902
  32.6912018  13.4520513  48.9170902  34.0272018  15.1790513  49.3650902
  34.7128118  14.5754177  49.7959810  34.1854063  16.1751028  49.3107382
  32.9042018  15.3810513  44.3960902  32.8252018  14.2230513  43.9880902
  32.8662018  16.4570513  43.5990902  32.7805254  17.3467852  44.0693375
  32.8782018  16.4440513  42.1370902  32.9299800  15.4130231  41.7872344
  31.6032018  17.1030513  41.5500902  30.6929780  16.7129358  42.0055039
  31.7545951  18.1346204  41.8679664  31.4722018  17.0530513  40.0220902
  32.0612018  16.1650513  39.3740902  30.6532018  17.8240513  39.4840902
  34.1652018  17.1710513  41.7290902  34.2722018  18.3760513  41.9510902
  35.1552018  16.4310513  41.2250902  35.0703082  15.4265993  41.2880873
  36.4262018  16.9910513  40.7790902  36.2366892  17.9432216  40.2835543
  37.4092018  17.2300513  41.9500902  38.3431161  17.5476655  41.4863828
  36.9874116  18.0577067  42.5203354  37.6822018  16.0440513  42.8930902
  36.7366573  15.7239966  43.3308246  38.1067170  15.2272256  42.3094081
  38.6612018  16.4350513  44.0160902  39.6124372  16.6901605  43.5490039
  38.2546664  17.3146389  44.5152434  38.8812018  15.3150513  45.0490902
  37.9322735  15.1209568  45.5490530  39.2012197  14.4188530  44.5175674
  39.8982018  15.6810513  46.0510902  39.6016557  16.5112202  46.5440199
  40.0121517  14.9222031  46.7077978  40.7776858  15.8605288  45.5880623
  36.9842018  16.1590513  39.6210902  37.0912018  14.9370513  39.7470902
  37.3052018  16.8370513  38.5150902  37.2088119  17.8414039  38.5607432
  37.7772018  16.2440513  37.2700902  38.0161795  15.1896441  37.4087059
  36.6862018  16.3660513  36.1650902  36.4243423  17.4225890  36.1080130
  37.0942018  15.8620513  34.7670902  37.3557739  14.8053953  34.8232844
  36.2618578  15.9935035  34.0756982  37.9539660  16.4302668  34.4120729
  35.5342018  15.6350513  36.5560902  34.8614357  15.7099084  35.8753682
  39.0462018  16.9760513  36.8040902  39.0352018  18.2030513  36.7040902
  40.0972018  16.2060513  36.5040902  40.0024026  15.2178561  36.6900546
  41.3482018  16.6840513  35.9230902  41.4387554  17.7647241  36.0328422
  42.5242018  16.0100513  36.6730902  42.3497223  16.3698456  37.6870943
  42.4179479  14.9254962  36.6496287  43.9562018  16.3980513  36.2270902
  44.0966642  16.0442309  35.2057272  44.2022018  17.9190513  36.2820902
  44.0623674  18.2735524  37.3033023  45.2207454  18.1347984  35.9594094
  43.4976585  18.4256657  35.6224988  45.0172018  15.6120513  37.0270902
  44.8781669  14.5433762  36.8636816  46.0134200  15.9033910  36.6942662
  44.9101716  15.8336645  38.0889429  41.3812018  16.2900513  34.4360902
  40.9132018  15.2000513  34.0960902  41.9982018  17.1250513  33.5930902
  42.0931429  18.0877619  33.8833898  42.3862018  16.7720513  32.2340902
  42.5636661  15.6984213  32.1714466  41.2782018  17.1470513  31.2320902
  40.3442442  16.7466183  31.6263943  41.2253366  18.2355304  31.2093193
  41.5032018  16.6130513  29.8010902  42.2291483  17.2546174  29.3015950
  41.8994682  15.5997923  29.8672817  40.1922018  16.5990513  28.9960902
  39.4835975  16.0061614  29.5744157  39.8488966  17.6326020  28.9512135
  40.2932018  16.0280513  27.5650902  40.8079746  15.0688920  27.6209748
  39.2807167  15.8751964  27.1914481  41.0222018  16.9230513  26.6530902
  41.9605566  17.0644760  26.9989069  41.0613855  16.5073630  25.7334338
  40.5451300  17.8117417  26.6008331  43.7702018  17.3620513  31.9170902
  43.9592018  18.5740513  32.0480902  44.7072018  16.4840513  31.5290902
  44.4293648  15.5137653  31.4909984  46.0902018  16.8220513  31.2000902
  46.3503603  17.8487534  31.4575772  47.1112018  15.8450513  31.8630902
  46.7975042  14.8344800  31.6014800  48.5822018  16.0570513  31.4290902
  48.8967821  17.0673205  31.6908076  49.2197354  15.3349389  31.9391936
  48.6671632  15.9183589  30.3512938  47.0082018  15.8560513  33.4090902
  45.9595780  15.6807293  33.6494046  47.6068997  15.0171311  33.7638765
  47.4822018  17.1510513  34.0950902  46.8836192  17.9904017  33.7411276
  47.3679681  17.0537086  35.1747079  48.5309410  17.3268047  33.8555974
  46.2662018  16.7980513  29.6740902  45.9922018  15.7760513  29.0400902
  46.7332018  17.9200513  29.1250902  46.8095782  18.7233605  29.7325112
  47.0982018  18.0770513  27.7220902  46.6067251  17.3184096  27.1129821
  46.6462018  19.4690513  27.2350902  47.0788910  20.2371476  27.8761108
  47.0410344  19.5750292  26.2246566  45.1392018  19.6250513  27.2070902
  44.4142018  19.2050513  26.0740902  44.9408782  18.8293066  25.1968631
  43.0112018  19.2710513  26.0760902  42.4564038  19.0034041  25.1768317
  42.3242018  19.7300513  27.2170902  40.9612018  19.6790513  27.2480902
  40.5810897  19.3152581  26.4451152  43.0482018  20.1880513  28.3330902
  42.5203494  20.5776080  29.2035601  44.4532018  20.1430513  28.3250902
  45.0151071  20.5090637  29.1843908  48.6232018  17.8910513  27.6120902
  49.3832018  18.7510513  28.0660902  49.0482018  16.7430513  27.0670902
  48.3365831  16.0903615  26.7709582  50.4522018  16.3420513  26.9460902
  50.9778199  16.4787148  27.8911553  50.4992018  14.8410513  26.5660902
  49.8643182  14.3274876  27.2880835  50.0535951  14.7673410  25.5740713
  51.8992018  14.1840513  26.5520902  51.7922198  13.1871270  26.1245417
  52.5368736  14.7888272  25.9073267  52.5312018  14.0780513  27.9370902
  52.4552018  12.9850513  28.5320902  53.0962018  15.0840513  28.4100902
  51.1882018  17.2250513  25.9320902  50.7972018  17.2870513  24.7640902
  52.2382018  17.8860513  26.4100902  52.4191871  17.7855492  27.3986462
  53.1272018  18.7260513  25.6300902  54.1062583  18.7288492  26.1091934
  53.2136905  18.3003221  24.6304034  52.6252018  20.1650513  25.5160902
  53.3842018  21.0150513  25.0590902  51.3862018  20.4500513  25.9320902
  50.8349157  19.6962433  26.3167413  50.7742018  21.7660513  25.8220902
  50.9911495  22.1921198  24.8425503  49.2552018  21.6100513  25.9630902
  49.0216493  21.1928989  26.9426499  48.7782768  22.5848195  25.8607689
  48.8844398  20.9413926  25.1862181  51.3122018  22.7450513  26.8800902
  51.6692018  22.3210513  27.9850902  51.3522018  24.0310513  26.5150902
  51.0852598  24.2404071  25.5637693  51.8652018  25.1220513  27.3490902
  52.5396937  24.7413286  28.1160388  52.6532018  26.1020513  26.4370902
  51.9305185  26.3785149  25.6693690  52.8650169  26.9677839  27.0645784
  53.9462018  25.6260513  25.7720902  54.4902018  24.3410513  25.9940902
  53.9757677  23.6541180  26.6660870  55.6822018  23.9440513  25.3590902
  56.0845076  22.9461535  25.5335950  56.3542018  24.8330513  24.5010902
  57.5082018  24.4430513  23.8860902  57.7679935  23.5463834  24.1099087
  55.8292018  26.1200513  24.2830902  56.3479604  26.8139798  23.6216877
  54.6352018  26.5120513  24.9180902  54.2323662  27.5112173  24.7522867
  50.7332018  25.8000513  28.1620902  49.7322018  25.1510513  28.4650902
  50.9372018  27.0610513  28.5760902  51.7914189  27.5029385  28.2676292
  50.1042018  27.7660513  29.5570902  49.8873892  27.1088115  30.3991872
  50.8372018  29.0170513  30.0840902  51.8626106  28.7734045  30.3620692
  50.8438222  29.7807929  29.3064303  50.1972018  29.6440513  31.3000902
  49.9772018  28.9420513  32.4700902  50.2094711  27.9731852  32.6357682
  49.4052018  29.7680513  33.3400902  49.1538010  29.3466594  34.3133967
  49.2392018  30.9920513  32.8510902  49.7072018  30.9070513  31.5370902
  49.6457117  31.7741614  30.8794883  48.6732018  28.0890513  29.0780902
  47.7162018  27.6790513  29.7370902  48.5312018  28.8300513  27.9690902
  49.3634826  29.0850840  27.4568731  47.2462018  29.3880513  27.5310902
  46.6090605  29.5593573  28.3987332  47.4132018  30.7310513  26.7640902
  47.7988374  30.5242681  25.7657791  46.0612018  31.4570513  26.6510902
  45.6751311  31.6645991  27.6490753  46.1956751  32.3947209  26.1118379
  45.3537209  30.8268388  26.1121982  48.4132018  31.6830513  27.4550902
  49.3909315  31.2046363  27.5122384  48.4937756  32.6056896  26.8803328
  48.0618853  31.9118762  28.4612297  46.4862018  28.3170513  26.7050902
  46.5002018  28.3540513  25.4790902  45.8802018  27.3370513  27.3950902
  45.9410597  27.4137959  28.4003294  45.2142018  26.1510513  26.8230902
  45.9102978  25.5949535  26.1951532  44.7302018  25.2280513  27.9590902
  44.1724358  25.9148122  28.5957657  44.0549254  24.4679036  27.5663089
  45.8422018  24.5500513  28.7850902  46.6001008  25.2921653  29.0360019
  45.2622018  23.9500513  30.0810902  44.5045076  23.2074648  29.8309630
  46.0607085  23.4756936  30.6515924  44.8106670  24.7421120  30.6784649
  46.6102018  23.4950513  27.9630902  47.0716094  23.9725457  27.0986820
  47.3837736  23.0427633  28.5836734  45.9187860  22.7231529  27.6251316
  44.0372018  26.4690513  25.8840902  43.7762018  25.7060513  24.9570902
  43.3472018  27.5900513  26.1140902  43.5071823  28.0889054  26.9776006
  42.2882018  28.0660513  25.2240902  41.7536316  27.2228041  24.7867482
  41.2842018  28.9230513  26.0310902  40.3845987  29.1126973  25.4455581
  41.0217293  28.3621350  26.9280747  41.7902018  30.2710513  26.4960902
  42.2172018  30.5350513  27.7890902  42.5702018  31.8240513  27.8400902
  42.9270788  32.1912221  28.8023394  42.4172018  32.4420513  26.6730902
  42.6123363  33.3970165  26.4083944  41.9032018  31.4660513  25.8220902
  41.6588678  31.7168066  24.7898481  42.8422018  28.8200513  23.9980902
  42.0542018  29.2330513  23.1480902  44.1642018  29.0120513  23.9350902
  44.6887358  28.6941116  24.7375102  44.8682018  29.7550513  22.9010902
  44.2549237  29.8365732  22.0036810  45.1722018  31.1810513  23.4240902
  44.4629856  31.3662156  24.2308279  46.1830193  31.1463680  23.8304708
  45.0752018  32.3160513  22.3840902  45.9506269  32.9490173  22.5292999
  45.1264002  31.8457348  21.4021110  43.7942018  33.1790513  22.4760902
  43.6202279  33.3512175  23.5382535  44.0303793  34.1251771  21.9890938
  42.5242018  32.5750513  21.8380902  42.5593952  31.4957940  21.9866353
  41.6617179  32.9856165  22.3631205  42.4082018  32.8690513  20.3980902
  43.2070893  32.4883219  19.9113422  41.5629072  32.4511786  20.0362070
  42.3751448  33.8690558  20.2602596  46.0942018  28.9410513  22.4260902
  47.1222018  29.5210513  22.0780902  45.9602018  27.6070513  22.4480902
  45.0766122  27.2870287  22.8181636  46.9852018  26.6080513  22.1360902
  47.9838054  27.0434553  22.1723329  46.8932018  25.4910513  23.2050902
  46.0712739  25.7558823  23.8702204  46.6509210  24.5678351  22.6787139
  48.1812018  25.2880513  24.0340902  48.5141525  26.2447270  24.4366027
  47.8881187  24.6318674  24.8536170  49.3162018  24.6450513  23.2510902
  50.4932018  24.8560513  23.6080902  49.0192018  23.8790513  22.3090902
  46.8442018  26.1560513  20.6720902  46.2112018  26.8520513  19.8670902
  47.4392018  25.0110513  20.3110902  48.1128605  24.6039619  20.9439895
  47.2022018  24.3440513  19.0210902  47.4758846  25.0038831  18.1977927
  48.0652018  23.0660513  18.9370902  47.8373045  22.5797536  19.8856030
  47.7562649  22.4204911  18.1149527  49.5862018  23.3260513  18.8440902
  49.8838364  23.9582866  19.6806265  50.3802018  22.0040513  18.8910902
  50.0834252  21.3714362  18.0545374  51.4469362  22.2177160  18.8238153
  50.1719968  21.4876880  19.8281708  49.9782018  24.1830513  17.6230902
  49.4805206  25.1509454  17.6830383  51.0581612  24.3303560  17.6135791
  49.6733426  23.6743539  16.7085484  45.6932018  24.0150513  18.8650902
  45.0252018  23.7970513  19.8880902  45.1602018  24.0170513  17.6170902
  45.8552018  24.3430513  16.3670902  46.5155881  23.5145032  16.1111637
  46.4479315  25.2441540  16.5245210  44.7472018  24.5480513  15.3390902
  45.0874557  24.2728623  14.3407929  44.4089245  25.5842206  15.3343094
  43.6472018  23.6210513  15.8250902  43.7796600  22.5911183  15.4937416
  42.6748549  23.9863042  15.4945886  43.7412018  23.6930513  17.3580902
  43.1568943  24.5413400  17.7145859  43.2332018  22.4010513  18.0300902
  42.1472018  22.4170513  18.6090902  44.0532018  21.3400513  18.0010902
  44.8671595  21.4487703  17.4130831  43.8332018  20.0500513  18.6460902
  42.9346438  19.5848085  18.2408227  45.0342018  19.1040513  18.4000902
  45.9163818  19.6448699  18.7426878  44.8686677  18.2373981  19.0400987
  45.2522018  18.6330513  16.9390902  45.9575772  17.8038173  16.9931043
  44.2829833  18.2636810  16.6040077  45.7692018  19.6780513  15.9490902
  46.1562018  20.7820513  16.3810902  45.7832018  19.3660513  14.7410902
  43.5352018  20.1640513  20.1650902  42.5832018  19.5390513  20.6370902
  44.3252018  20.9670513  20.8960902  45.1460310  21.3387778  20.4398466
  44.1312018  21.2550513  22.3250902  43.8440425  20.3764354  22.9027344
  45.4042018  21.8700513  22.9590902  45.7512799  22.6374100  22.2671389
  45.2202018  22.4870513  24.3600902  44.8735555  21.7201338  25.0527481
  46.1719276  22.8877191  24.7090658  44.4848583  23.2901023  24.3102847
  46.5362018  20.8350513  23.0070902  46.7699994  20.5043498  21.9951232
  47.4219364  21.2851112  23.4554428  46.2218601  19.9794937  23.6048455
  42.8922018  22.1630513  22.5270902  42.0032018  21.8070513  23.2990902
  42.8182018  23.2760513  21.7830902  43.5676973  23.4295070  21.1236910
  41.7762018  24.3060513  21.9060902  41.7152171  24.6830405  22.9270012
  42.0672018  25.4970513  20.9540902  42.0177168  25.1061547  19.9377973
  41.1022018  26.6860513  21.0930902  41.1514773  27.0778026  22.1090639
  41.3847406  27.4682615  20.3885208  40.0853353  26.3561567  20.8803635
  43.3852018  25.9770513  21.1740902  43.5604210  26.7131947  20.5833353
  40.3422018  23.7800513  21.6380902  39.4352018  24.0710513  22.4190902
  40.1532018  22.9730513  20.5800902  40.9416231  22.7914746  19.9755068
  38.8472018  22.3920513  20.2190902  38.0914084  23.1771389  20.1964455
  38.9072018  21.7220513  18.8230902  39.7989976  21.0953224  18.8263351
  38.0238875  21.0955129  18.6993748  38.9922018  22.6890513  17.6360902
  38.7162018  23.8810513  17.7510902  39.3462018  22.1810513  16.4620902
  39.4142577  22.7836264  15.6543951  39.5458966  21.1942481  16.3818263
  38.3722018  21.3770513  21.2710902  37.1742018  21.3270513  21.5590902
  39.3132018  20.6160513  21.8510902  40.2272025  20.6034782  21.4215042
  39.0582018  19.7040513  22.9640902  38.1767266  19.0968209  22.7582458
  40.2732018  18.7630513  23.1580902  40.5333877  18.3644440  22.1775216
  41.0966367  19.3710904  23.5327146  40.0302018  17.6860513  24.0590902
  40.8202289  17.1455782  24.1322061  38.6582018  20.5020513  24.2170902
  37.5832018  20.2460513  24.7460902  39.4462018  21.5190513  24.5990902
  40.3360518  21.6048895  24.1290922  39.1572018  22.4290513  25.7120902
  39.0841550  21.9327634  26.6797997  40.2302018  23.5650513  25.8120902
  40.4675232  23.8341669  24.7828407  39.8392018  24.8370513  26.6000902
  39.6021725  24.5687794  27.6296281  40.6714345  25.5409022  26.5909758
  38.9680282  25.2992488  26.1358364  41.5522018  23.0200513  26.3750902
  41.9312852  22.2362140  25.7193487  42.2822426  23.8272099  26.4353827
  41.3820762  22.6096198  27.3704314  37.7262018  23.0340513  25.6650902
  37.0092018  22.9490513  26.6620902  37.3142018  23.5590513  24.4990902
  38.0204279  23.6884087  23.7887306  35.9642018  24.0870513  24.2450902
  35.7114946  24.8343645  24.9972612  35.8982018  24.7490513  22.8490902
  36.4467784  24.1967993  22.0860825  34.8378474  24.7603452  22.5968582
  36.3802018  26.1940513  22.7730902  37.6242018  26.5880513  23.3170902
  38.2352957  25.8610475  23.8520011  38.0682018  27.8950513  23.1720902
  39.0221205  28.1934643  23.6069346  37.3032018  28.8200513  22.4770902
  37.6588265  29.8452413  22.3740543  36.0902018  28.4460513  21.9140902
  35.5001887  29.1799111  21.3650598  35.6282018  27.1440513  22.0480902
  34.6818742  26.8519825  21.5928323  34.8662018  23.0390513  24.4580902
  33.9582018  23.2690513  25.2540902  35.0022018  21.8800513  23.8000902
  35.7400981  21.8155303  23.1134713  34.1032018  20.7350513  23.9630902
  33.0831653  21.0109055  23.6956410  34.5652018  19.5890513  23.0330902
  34.6254761  19.9348666  22.0011609  35.5528233  19.2715634  23.3676128
  33.6922018  18.3520513  23.0250902  33.8662018  17.2740513  23.8840902
  34.5697711  17.1884819  24.6036512  32.9352018  16.3690513  23.5880902
  32.9370074  15.4634180  24.1946577  32.1512018  16.7430513  22.5800902
  32.6322018  18.0040513  22.2160902  32.1650664  18.5497313  21.3962615
  34.0152018  20.2530513  25.4230902  32.9122018  20.0090513  25.9120902
  35.1582018  20.1620513  26.1140902  36.0291173  20.2348159  25.6078187
  35.1982018  19.6970513  27.4920902  34.4915718  18.8748250  27.6048604
  36.5942018  19.2060513  27.9100902  37.2725106  20.0522425  27.8007429
  36.5290548  18.9268151  28.9617000  37.1302018  18.0050513  27.0890902
  37.3504664  18.4104424  26.1015466  38.0560412  17.6760941  27.5610095
  36.1792018  16.8170513  26.9510902  36.1232018  15.9960513  27.8870902
  35.5232018  16.7120513  25.8930902  34.5262018  20.6530513  28.4980902
  33.8132018  20.1780513  29.3850902  34.6742018  21.9700513  28.3010902
  35.4054192  22.2713304  27.6728773  33.9172018  22.9940513  29.0290902
  33.8810716  22.7997005  30.1010145  34.5082018  24.4180513  28.7780902
  34.6637626  24.5060372  27.7028415  33.6252018  25.5910513  29.2690902
  33.4695740  25.5039996  30.3444053  34.1212321  26.5365141  29.0496483
  32.6622146  25.5596969  28.7594122  35.9192018  24.5080513  29.4110902
  35.7770221  24.5447076  30.4911560  36.4419025  23.5893343  29.1449275
  36.7522018  25.7190513  28.9630902  36.2303225  26.6382078  29.2293477
  37.7228194  25.6963708  29.4585561  36.8952010  25.6828356  27.8831182
  32.4132018  22.9290513  28.6920902  31.5892018  22.9470513  29.6070902
  32.0942018  22.7820513  27.3960902  32.8588965  22.8804616  26.7436664
  30.7412018  22.6140513  26.8600902  30.1314503  23.4832909  27.1065138
  30.7952018  22.4680513  25.3180902  31.4466222  23.2758332  24.9845649
  31.2396201  21.5094886  25.0502282  29.4512018  22.5990513  24.6050902
  28.5862018  21.7360513  24.7230902  29.2822018  23.6430513  23.8030902
  28.4067655  23.7638352  23.3140889  30.0298160  24.3118916  23.6855045
  29.9892018  21.4460513  27.5350902  28.9162018  21.6850513  28.0880902
  30.5782018  20.2370513  27.5410902  31.4191669  20.1408956  26.9900628
  30.0362018  19.0380513  28.2030902  29.0377603  18.8322048  27.8172911
  30.9282018  17.8030513  27.9480902  31.9342221  18.0836843  28.2599678
  30.5524488  17.0152585  28.6010008  30.9652018  17.2920513  26.4970902
  31.3572171  18.1081303  25.8900977  31.6661397  16.4575030  26.4792775
  29.3722018  16.7490513  25.8110902  28.9452018  18.2090513  24.8170902
  29.7173093  18.3764565  24.0661411  27.9876757  18.0452691  24.3227020
  28.8741216  19.0824522  25.4653338  29.8212018  19.2570513  29.7170902
  28.7042018  19.0540513  30.1910902  30.8682018  19.6820513  30.4440902
  31.7334641  19.8447953  29.9491811  30.8732018  19.7890513  31.9120902
  30.5601431  18.8486837  32.3657446  32.3012018  20.1110513  32.3840902
  32.9357013  19.3708382  31.8966538  32.6380400  21.1118983  32.1140063
  32.5272018  19.9660513  33.8550902  32.8362018  18.8040513  34.4750902
  33.0010801  17.9274320  33.8486291  32.8742018  19.0060513  35.8380902
  33.0761054  18.2664351  36.4955873  32.5862018  20.3120513  36.1670902
  32.4772018  20.9900513  37.3890902  32.6432462  20.4053641  38.2938934
  32.1662018  22.3590513  37.3850902  32.0857443  22.9147274  38.3193549
  31.9532018  23.0350513  36.1680902  31.7159717  24.0983509  36.1332299
  32.0442018  22.3370513  34.9470902  31.8437432  22.9222197  34.0495965
  32.3652018  20.9580513  34.9130902  29.8232018  20.7770513  32.4560902
  29.0932018  20.4270513  33.3890902  29.7342018  21.9600513  31.8300902
  30.4349477  22.1660351  31.1325050  28.7482018  22.9920513  32.1480902
  28.6300365  23.1435227  33.2210266  29.1292018  24.3530513  31.4920902
  29.3435731  24.1445053  30.4439238  28.0512018  25.4490513  31.5870902
  27.8366168  25.6584840  32.6350369  28.4111141  26.3564222  31.1020731
  27.1419027  25.1089722  31.0914867  30.4452018  24.8980513  32.0850902
  31.2488486  24.1841897  31.9043816  30.6912213  25.8487452  31.6120626
  30.3265657  25.0467867  33.1583581  27.3182018  22.5570513  31.7240902
  26.3752018  22.7760513  32.4870902  27.1632018  21.9060513  30.5570902
  27.9731951  21.7818798  29.9666737  25.8612018  21.4330513  30.0630902
  25.1377907  22.2471179  30.1085994  25.9632018  20.9460513  28.6050902
  26.7595917  20.2049693  28.5368264  25.0159938  20.4880204  28.3203014
  26.2462018  22.0230513  27.7340902  26.3054546  21.6984359  26.8325838
  25.2412018  20.3190513  30.9230902  24.0252018  20.2980513  31.1060902
  26.0782018  19.4170513  31.4470902  27.0502679  19.4659654  31.1772860
  25.6692018  18.3660513  32.3760902  24.8785612  17.7543001  31.9416399
  26.8872018  17.4630513  32.6690902  27.7221773  18.1278071  32.8904833
  26.6390968  16.8836148  33.5583580  27.2812018  16.5070513  31.5270902
  26.5600060  15.6907842  31.4860353  27.2549289  17.0619157  30.5892537
  28.6842018  15.9130513  31.7060902  29.3742018  16.1610513  32.6950902
  29.1252018  15.1100513  30.7470902  30.0432619  14.6957392  30.8220085
  28.5409486  14.9165452  29.9462751  25.1392018  18.9130513  33.7150902
  24.2282018  18.3270513  34.2990902  25.7442018  20.0130513  34.1770902
  26.5254250  20.3450038  33.6297354  25.4782018  20.6530513  35.4650902
  24.9443766  19.9752274  36.1311867  26.8312018  21.0230513  36.1170902
  27.4385263  21.5602255  35.3885986  26.6440436  21.6654109  36.9775819
  27.5812018  19.7540513  36.5760902  27.0467038  19.3743623  37.4468651
  27.5038787  19.0347117  35.7608150  29.0612018  19.9640513  36.9350902
  29.5617254  20.4832454  36.1177698  29.1319207  20.5632314  37.8428795
  29.7412018  18.6790513  37.1640902  30.0172870  18.5282983  38.1238558
  30.0322018  17.7370513  36.2610902  29.6982018  17.8880513  34.9740902
  29.2185664  18.7250162  34.6748585  29.9272722  17.1643646  34.3078290
  30.6492018  16.6320513  36.6780902  30.8832916  16.5260739  37.6548557
  30.8799477  15.9055475  36.0154838  24.4702018  21.8160513  35.3410902
  24.3252018  22.5940513  36.2840902  23.7402018  21.8810513  34.2210902
  24.0381099  21.2786762  33.4671045  22.6022018  22.7670513  33.9910902
  22.2972432  23.2136647  34.9374706  22.9792018  23.9080513  33.0010902
  22.0575875  24.3976107  32.6863542  23.9202018  24.9450513  33.6290902
  24.8422890  24.4562853  33.9436736  24.1511041  25.7179467  32.8960036
  23.4365058  25.3984948  34.4942652  23.6442018  23.4110513  31.8550902
  23.8605020  24.1401805  31.2692702  21.4112018  21.9370513  33.4450902
  21.5772018  20.7580513  33.1220902  20.2112018  22.5360513  33.4210902
  20.1835568  23.4931809  33.7423969  18.9542018  21.9050513  33.0080902
  19.1404791  20.9940537  32.4393342  18.1392018  21.5440513  34.2610902
  17.9369079  22.4475277  34.8363358  17.1965646  21.0854680  33.9623651
  18.7056018  20.8429018  34.8740174  18.1642018  22.8590513  32.0910902
  18.3772018  24.0720513  32.1490902  17.2582018  22.2950513  31.2800902
  17.1864155  21.2886239  31.3253682  16.3812018  23.0130513  30.3510902
  16.5774802  24.0830918  30.4188302  16.5726311  22.6727777  29.3334118
  15.3402772  22.8180717  30.6090803  47.6822018  36.0950513  27.8000902
  48.2082018  35.7380513  28.7670902  48.8792018  35.2940513  29.9780902
  50.0092018  34.4820513  30.0890902  50.3952018  34.2890513  31.3290902
  50.5362018  34.0370513  29.2620902  48.5612018  35.5640513  31.2970902
  47.7602018  36.1390513  31.7390902  49.5192018  34.9700513  32.0930902
  49.5172018  34.9990513  33.5310902  48.4372018  35.0680513  34.1300902
  50.7292018  34.9430513  34.1650902  50.7362018  34.7100513  35.6240902
  52.0092018  33.9370513  36.0160902  51.9972018  33.8320513  37.1020902
  51.9722018  32.9410513  35.5690902  49.8702018  34.1430513  35.9650902
  50.7712018  35.6610513  36.1530902  51.9512018  35.5740513  33.6190902
  52.0472018  36.5780513  34.0330902  51.9742018  35.6500513  32.5340902
  53.1902018  34.7800513  34.0890902  54.0802018  35.2900513  33.7180902
  53.1582018  33.7860513  33.6350902  53.2292018  34.6210513  35.5530902
  54.4882018  33.9630513  36.0020902  55.7652018  34.7570513  35.6490902
  56.9332018  34.0600513  35.3200902  56.9492018  32.9800513  35.3650902
  58.1052018  34.7440513  34.9120902  58.0852018  36.1690513  34.8360902
  56.9052018  36.8590513  35.1940902  55.7742018  36.1560513  35.6020902
  54.8762018  36.7020513  35.8600902  56.8852018  37.9360513  35.1350902
  59.2482018  36.8540513  34.4040902  60.3992018  36.1470513  34.0690902
  60.4252018  34.7580513  34.1560902  59.2952018  34.0530513  34.5680902
  59.3182018  32.9740513  34.6220902  61.3272018  34.2230513  33.8940902
  61.2802018  36.6830513  33.7440902  59.2382018  37.9330513  34.3440902
  54.5562018  33.0450513  35.4150902  54.4592018  33.5180513  37.4790902
  54.5942018  34.4360513  38.5270902  54.7572018  35.4810513  38.3060902
  54.2412018  32.1710513  37.7750902  54.1242018  31.4610513  36.9710902
  54.1202018  31.7280513  39.0880902  53.9222018  30.6840513  39.2910902
  54.2212018  32.6420513  40.1630902  54.4782018  34.0180513  39.8800902
  54.5882018  34.9280513  40.9630902  54.7892018  35.9700513  40.7660902
  54.4162018  34.4910513  42.2750902  54.4822018  35.2000513  43.0880902
  54.1382018  33.1550513  42.5450902  53.9812018  32.8360513  43.5650902
  54.0512018  32.2290513  41.5080902  53.8232018  31.1940513  41.7210902
  37.3317910  58.0913470  39.9658320  24.2804640  55.1764550  27.3476760
  52.5121310  14.2864270  45.7987160  80.2785720  64.2360270  63.0445280
  79.5027820  63.7560710  63.3343850  80.9298650  63.5565920  62.8701440
  74.2951550  64.5480080  63.9221040  73.4636430  64.2928790  64.3217550
  74.9032530  64.6190850  64.6578960  72.7043500  59.5081970  57.7063430
  71.8160200  59.8497940  57.6043310  72.9884690  59.3082290  56.8144260
  70.6676510  62.1087620  63.5903130  71.2392620  61.3409820  63.5906770
  70.6678050  62.4076380  62.6809740  79.7194710  66.9117460  63.0515440
  79.6502990  65.9707400  62.8904570  80.4814570  67.0018870  63.6238010
  71.9101380  57.5171980  65.3772060  71.7304220  56.6197730  65.6574820
  71.5081460  58.0643850  66.0519010  80.7499880  59.7187840  63.2784370
  81.1264700  58.8459720  63.1658040  80.6519390  60.0546540  62.3874810
  74.8804890  58.0913470  58.7401810  74.9871640  58.9917200  59.0470570
  73.9697250  58.0431440  58.4496460  72.5288050  60.0132480  63.9854400
  73.2098160  60.2770850  64.6041800  72.2136100  59.1733350  64.3192410
  76.7212620  61.0599840  63.0726990  77.2290840  61.5580810  63.7132010
  77.2525860  60.2835040  62.8966350  75.0048720  55.6998400  67.3390410
  75.0067160  56.2170790  66.5336310  74.1753030  55.2228580  67.3160340
  81.3919810  65.8117710  58.8380310  80.7737080  66.2767160  58.2743030
  81.9043060  66.5045190  59.2549820  76.2551570  65.3393580  65.5163910
  75.9220950  65.9662500  66.1584980  76.4318250  65.8655460  64.7365580
  74.6864050  57.4108360  65.3460860  75.0280860  58.2550410  65.0514730
  73.7479860  57.5592100  65.4626200  75.4670670  67.3074380  67.3313090
  76.0844670  67.9825460  67.0497540  74.6063790  67.7162360  67.2400590
  70.7603010  66.4974240  56.2119940  70.3830990  66.9861340  55.4804840
  71.0176080  67.1699520  56.8426470  78.3691940  54.8990630  61.6705450
  78.6766920  54.3437520  60.9540950  77.4392640  55.0335090  61.4878440
  80.7572700  62.9639460  58.4065570  79.8301980  62.8976840  58.6354040
  80.9097520  63.9019590  58.2920810  80.7441780  59.2356460  55.4032730
  79.8045450  59.3970420  55.4885190  81.0625040  59.9542140  54.8568720
  76.3629340  63.4904200  61.1885300  75.9586340  62.7781450  60.6931200
  76.4492460  63.1457440  62.0773340  76.8311040  67.1771760  63.3524510
  76.5339330  66.5717230  62.6732290  77.7810860  67.2149070  63.2413870
  75.0757960  60.2647410  64.9684340  75.6272550  60.3742750  64.1937590
  75.5901470  60.6385010  65.6839570  73.0633970  62.3849180  58.6891950
  72.9431570  63.1111270  58.0773220  72.7534860  61.6152090  58.2119860
  70.7019340  65.5564320  64.4960590  70.7799760  65.6913090  63.5516310
  71.3161020  64.8480210  64.6888710  71.9466970  67.2564510  60.9066770
  71.5395050  67.3979100  60.0520370  72.8379980  66.9724670  60.7037980
  70.7578860  66.5978490  67.0355050  70.9209900  66.1283850  66.2174420
  71.2231310  66.0902050  67.7003890  75.5297630  55.7284250  62.0715620
  75.0865780  56.5093790  61.7400140  76.0882620  56.0514140  62.7786560
  78.6456450  55.3494950  56.9521450  78.0210630  55.3454820  57.6774760
  78.5586570  54.4825910  56.5557420  77.5673530  56.2731580  63.9305220
  77.8645860  57.1794410  63.8497240  78.1159090  55.7850360  63.3164790
  75.3211850  60.8517820  59.7996870  75.0952770  60.6354990  60.7043490
  74.5404380  61.2846280  59.4542840  81.1574480  59.4944730  60.4290800
  81.5504050  59.8116930  59.6159490  81.5191330  58.6156610  60.5435320
  70.1938650  56.0845530  62.6521000  69.9051700  56.6548390  63.3645980
  70.9384410  55.6049980  63.0152230  70.3808880  60.0265650  53.8623720
  70.2983550  60.9696410  54.0038710  70.0291940  59.8840560  52.9836070
  81.7429620  62.0850480  64.5241580  81.0110740  62.5937290  64.8731680
  81.3453960  61.2680460  64.2230360  78.1807010  58.7604680  62.9294070
  78.1843070  58.3194630  62.0798610  79.0758130  59.0822010  63.0365890
  74.0309390  58.6431170  61.8888280  73.6909440  59.1206400  62.6455330
  73.2686710  58.1896290  61.5289380  78.2427160  59.7616760  55.9200830
  78.3639980  59.7203240  56.8686650  77.8575670  60.6240910  55.7647560
  77.2548660  62.0717900  55.3184130  76.6865560  61.6236150  54.6920040
  77.9637660  62.4310680  54.7849280  78.4814980  62.8206460  64.6759480
  78.8485110  62.3465030  65.4220820  78.2920040  63.6948030  65.0167820
  71.3455470  57.5650150  60.8052950  71.0602390  57.2005820  61.6431570
  71.2834330  56.8330610  60.1916090  76.2714350  61.8615100  66.9943690
  75.9671420  62.7407080  67.2194050  77.2260810  61.9214890  67.0301130
  74.7996140  66.0676090  57.5910540  74.0258400  65.5273710  57.4309260
  75.5290770  65.5482700  57.2528300  81.0194060  56.4579410  57.5266320
  80.2058670  55.9592580  57.4511630  80.8256010  57.2977660  57.1102670
  74.8433540  65.7356470  61.2289350  75.3612210  64.9324730  61.1746240
  74.3917560  65.6735610  62.0706180  79.7303040  67.0022750  56.5016650
  80.0718740  67.7464980  56.0059970  78.9015750  67.3153870  56.8641480
  78.6993730  67.0836280  59.2732570  79.3864860  67.6305490  59.6540160
  77.9126150  67.6277010  59.3082180  70.8386130  62.7009100  54.7649650
  71.7080980  62.9833900  55.0485570  70.3476450  63.5144970  54.6498460
  78.0020940  64.0882310  58.8857930  78.4583720  64.8987560  59.1118120
  77.6509150  63.7705450  59.7176420  73.9032720  54.4319960  59.3580450
  73.7747350  54.4237860  60.3065370  73.0794740  54.7703050  59.0071460
  72.8232640  64.5182570  56.8931710  72.2160590  65.2581470  56.9027010
  73.2981990  64.6081930  56.0669910  77.7311490  59.9176280  58.7934040
  77.0227640  60.3862620  59.2347650  78.0155970  59.2598290  59.4279230
  79.3567420  61.3372980  66.7926570  79.8552670  61.8118800  67.4578420
  79.4990370  60.4136500  66.9996600  75.9346510  58.2261360  56.1684750
  76.7837040  58.6631510  56.1024940  75.5677780  58.5381620  56.9956810
  74.8337930  64.4793720  54.6420280  75.6001200  64.3675080  55.2045710
  74.9112620  63.7831690  53.9897050  73.5284690  61.9118790  55.3253170
  73.6088280  60.9646300  55.4370570  74.4204440  62.2425670  55.4313830
  77.9579110  66.4547900  54.1155630  77.8529750  65.8400250  54.8417010
  77.7903330  65.9313790  53.3318640  81.1981840  65.5167930  54.7197620
  80.6491940  65.9637230  55.3640360  81.8201100  65.0117180  55.2435290
  76.8656960  64.4758850  56.6162920  77.2873380  64.3098720  57.4594310
  76.9907800  63.6659080  56.1218060  79.3784600  63.4996460  53.8640020
  79.8990260  62.7845480  53.4981170  80.0253000  64.1382330  54.1640530
  78.2818120  55.9791010  66.5358580  77.8335420  56.0015270  65.6904130
  77.6483320  55.5810030  67.1328880  78.6877670  64.8745340  67.1571020
  79.1065780  65.7178070  66.9847260  77.7686300  65.0117380  66.9277800
  75.7615860  60.5492080  53.5621080  75.5604920  59.6859440  53.9234420
  75.5907910  60.4625440  52.6242680  74.5598660  57.6492700  53.5498960
  74.8624560  57.6560130  52.6418110  75.2993250  57.2990560  54.0466620
  77.7783590  56.5927320  54.5355160  77.4305590  55.9151310  53.9557610
  77.9796360  56.1316830  55.3498550  73.5828790  66.9535120  54.3828760
  74.0203660  67.4964790  55.0386340  74.0676520  66.1282070  54.3925100
  75.3936510  68.0733160  59.4950990  75.0932050  67.9498130  60.3954900
  75.2874000  67.2141750  59.0866720  71.1189230  63.1214970  60.9319530
  70.4638070  62.8526610  60.2879230  71.9567180  63.0119450  60.4821510
  72.1565160  63.5067540  65.4722870  72.5238200  63.4194940  66.3518890
  71.5875980  62.7434090  65.3729730  70.3327310  60.3313900  56.8744860
  69.4291390  60.5944100  56.6996520  70.8167930  60.6025070  56.0944820
  72.8754520  59.3879440  54.7839240  73.5846220  58.9662660  54.2986520
  72.1594460  59.4554670  54.1522590  72.5228680  55.4418770  53.8241890
  73.2456810  55.9827710  54.1423110  72.7953200  55.1682190  52.9483430
  72.2120870  54.6924960  63.7264510  72.8597060  54.1422340  63.2859670
  72.6322710  54.9468110  64.5480320  71.9652870  54.8480630  66.4689830
  71.6167690  55.3044450  67.2348010  71.6340570  53.9537760  66.5512260
  73.0417500  68.3320860  66.7048840  72.3151560  67.7126150  66.6374790
  73.1026650  68.7261470  65.8346920  80.6035110  55.1764550  64.8963740
  79.8206900  55.6510050  65.1760500  80.3098040  54.2719380  64.7876920
  71.9475520  55.4812030  57.4177460  72.7054880  55.5940910  56.8441490
  71.4852690  56.3181230  57.3720890  78.4889330  57.5951300  60.4079770
  77.6763840  57.2208190  60.0675650  78.9930970  56.8396380  60.7100960
  74.3200670  56.0076080  55.9579430  74.8493430  55.2205880  55.8287380
  74.9528990  56.6867270  56.1914960  76.5138510  55.7451220  59.0124820
  75.8841250  55.0438530  59.1794950  75.9743650  56.5055350  58.7957980
  80.2785720  64.2360270  44.2701790  79.5027820  63.7560710  44.5600360
  80.9298650  63.5565920  44.0957950  74.2951550  64.5480080  45.1477550
  73.4636430  64.2928790  45.5474060  74.9032530  64.6190850  45.8835470
  72.7043500  59.5081970  38.9319940  71.8160200  59.8497940  38.8299820
  72.9884690  59.3082290  38.0400770  70.6676510  62.1087620  44.8159640
  71.2392620  61.3409820  44.8163280  70.6678050  62.4076380  43.9066250
  79.7194710  66.9117460  44.2771950  79.6502990  65.9707400  44.1161080
  80.4814570  67.0018870  44.8494520  71.9101380  57.5171980  46.6028570
  71.7304220  56.6197730  46.8831330  71.5081460  58.0643850  47.2775520
  80.7499880  59.7187840  44.5040880  81.1264700  58.8459720  44.3914550
  80.6519390  60.0546540  43.6131320  74.8804890  58.0913470  39.9658320
  74.9871640  58.9917200  40.2727080  73.9697250  58.0431440  39.6752970
  72.5288050  60.0132480  45.2110910  73.2098160  60.2770850  45.8298310
  72.2136100  59.1733350  45.5448920  76.7212620  61.0599840  44.2983500
  77.2290840  61.5580810  44.9388520  77.2525860  60.2835040  44.1222860
  75.0048720  55.6998400  48.5646920  75.0067160  56.2170790  47.7592820
  74.1753030  55.2228580  48.5416850  81.3919810  65.8117710  40.0636820
  80.7737080  66.2767160  39.4999540  81.9043060  66.5045190  40.4806330
  76.2551570  65.3393580  46.7420420  75.9220950  65.9662500  47.3841490
  76.4318250  65.8655460  45.9622090  74.6864050  57.4108360  46.5717370
  75.0280860  58.2550410  46.2771240  73.7479860  57.5592100  46.6882710
  75.4670670  67.3074380  48.5569600  76.0844670  67.9825460  48.2754050
  74.6063790  67.7162360  48.4657100  70.7603010  66.4974240  37.4376450
  70.3830990  66.9861340  36.7061350  71.0176080  67.1699520  38.0682980
  78.3691940  54.8990630  42.8961960  78.6766920  54.3437520  42.1797460
  77.4392640  55.0335090  42.7134950  80.7572700  62.9639460  39.6322080
  79.8301980  62.8976840  39.8610550  80.9097520  63.9019590  39.5177320
  80.7441780  59.2356460  36.6289240  79.8045450  59.3970420  36.7141700
  81.0625040  59.9542140  36.0825230  76.3629340  63.4904200  42.4141810
  75.9586340  62.7781450  41.9187710  76.4492460  63.1457440  43.3029850
  76.8311040  67.1771760  44.5781020  76.5339330  66.5717230  43.8988800
  77.7810860  67.2149070  44.4670380  75.0757960  60.2647410  46.1940850
  75.6272550  60.3742750  45.4194100  75.5901470  60.6385010  46.9096080
  75.9229470  66.9153450  51.2288820  75.0258000  67.1393420  51.4762220
  75.9482340  67.0388390  50.2800220  74.7500690  63.7866770  49.8046190
  74.6108460  64.6589570  50.1733590  73.8682050  63.4439580  49.6594130
  73.0633970  62.3849180  39.9148460  72.9431570  63.1111270  39.3029730
  72.7534860  61.6152090  39.4376370  70.7019340  65.5564320  45.7217100
  70.7799760  65.6913090  44.7772820  71.3161020  64.8480210  45.9145220
  71.9466970  67.2564510  42.1323280  71.5395050  67.3979100  41.2776880
  72.8379980  66.9724670  41.9294490  70.7578860  66.5978490  48.2611560
  70.9209900  66.1283850  47.4430930  71.2231310  66.0902050  48.9260400
  75.5297630  55.7284250  43.2972130  75.0865780  56.5093790  42.9656650
  76.0882620  56.0514140  44.0043070  79.8167440  58.5952770  48.9007450
  79.3546810  58.8035790  49.7127390  79.4145550  57.7812120  48.5978120
  78.6456450  55.3494950  38.1777960  78.0210630  55.3454820  38.9031270
  78.5586570  54.4825910  37.7813930  77.5673530  56.2731580  45.1561730
  77.8645860  57.1794410  45.0753750  78.1159090  55.7850360  44.5421300
  75.3211850  60.8517820  41.0253380  75.0952770  60.6354990  41.9300000
  74.5404380  61.2846280  40.6799350  77.7611060  61.7503400  51.6913650
  77.6654660  60.8098130  51.5414050  78.6043040  61.9718470  51.2961720
  81.1574480  59.4944730  41.6547310  81.5504050  59.8116930  40.8416000
  81.5191330  58.6156610  41.7691830  72.8921600  58.1617070  49.8447430
  72.4984990  59.0092280  50.0520210  72.2040000  57.5243440  50.0356070
  79.4666650  58.2452040  52.9144170  78.7764970  58.0524240  53.5490260
  80.2098950  58.5286680  53.4468470  70.1938650  56.0845530  43.8777510
  69.9051700  56.6548390  44.5902490  70.9384410  55.6049980  44.2408740
  70.3808880  60.0265650  35.0880230  70.2983550  60.9696410  35.2295220
  70.0291940  59.8840560  34.2092580  81.7429620  62.0850480  45.7498090
  81.0110740  62.5937290  46.0988190  81.3453960  61.2680460  45.4486870
  78.1807010  58.7604680  44.1550580  78.1843070  58.3194630  43.3055120
  79.0758130  59.0822010  44.2622400  74.0309390  58.6431170  43.1144790
  73.6909440  59.1206400  43.8711840  73.2686710  58.1896290  42.7545890
  78.2427160  59.7616760  37.1457340  78.3639980  59.7203240  38.0943160
  77.8575670  60.6240910  36.9904070  77.2548660  62.0717900  36.5440640
  76.6865560  61.6236150  35.9176550  77.9637660  62.4310680  36.0105790
  72.3317840  65.9729920  50.4207370  71.9472630  65.3323590  51.0190330
  72.6430030  66.6766040  50.9902100  78.4814980  62.8206460  45.9015990
  78.8485110  62.3465030  46.6477330  78.2920040  63.6948030  46.2424330
  71.3455470  57.5650150  42.0309460  71.0602390  57.2005820  42.8688080
  71.2834330  56.8330610  41.4172600  76.2714350  61.8615100  48.2200200
  75.9671420  62.7407080  48.4450560  77.2260810  61.9214890  48.2557640
  74.7996140  66.0676090  38.8167050  74.0258400  65.5273710  38.6565770
  75.5290770  65.5482700  38.4784810  81.0194060  56.4579410  38.7522830
  80.2058670  55.9592580  38.6768140  80.8256010  57.2977660  38.3359180
  80.9402920  65.1350510  50.4962440  80.8740230  64.2146180  50.2420030
  80.3108060  65.2325950  51.2107080  74.8433540  65.7356470  42.4545860
  75.3612210  64.9324730  42.4002750  74.3917560  65.6735610  43.2962690
  79.7303040  67.0022750  37.7273160  80.0718740  67.7464980  37.2316480
  78.9015750  67.3153870  38.0897990  72.3278080  62.7017840  49.3671560
  71.9693020  63.3671690  49.9544900  72.0332640  61.8701390  49.7384180
  75.5291200  63.1602080  52.2511110  75.2291340  63.3059260  51.3538930
  76.3002440  62.6007370  52.1584500  80.8719650  67.9571080  50.2466240
  80.8864190  67.0252040  50.0285150  80.1644750  68.0430840  50.8856010
  78.6993730  67.0836280  40.4989080  79.3864860  67.6305490  40.8796670
  77.9126150  67.6277010  40.5338690  70.8386130  62.7009100  35.9906160
  71.7080980  62.9833900  36.2742080  70.3476450  63.5144970  35.8754970
  78.0020940  64.0882310  40.1114440  78.4583720  64.8987560  40.3374630
  77.6509150  63.7705450  40.9432930  73.9032720  54.4319960  40.5836960
  73.7747350  54.4237860  41.5321880  73.0794740  54.7703050  40.2327970
  70.9026650  56.1911080  50.0443660  70.1885170  56.3908000  50.6496270
  71.3221690  55.4150650  50.4158460  72.8232640  64.5182570  38.1188220
  72.2160590  65.2581470  38.1283520  73.2981990  64.6081930  37.2926420
  77.7311490  59.9176280  40.0190550  77.0227640  60.3862620  40.4604160
  78.0155970  59.2598290  40.6535740  79.3567420  61.3372980  48.0183080
  79.8552670  61.8118800  48.6834930  79.4990370  60.4136500  48.2253110
  75.9346510  58.2261360  37.3941260  76.7837040  58.6631510  37.3281450
  75.5677780  58.5381620  38.2213320  74.8337930  64.4793720  35.8676790
  75.6001200  64.3675080  36.4302220  74.9112620  63.7831690  35.2153560
  73.5284690  61.9118790  36.5509680  73.6088280  60.9646300  36.6627080
  74.4204440  62.2425670  36.6570340  71.0555490  63.7333710  51.7865850
  71.5594510  63.1540990  52.3582080  70.3162910  64.0173940  52.3242220
  77.9579110  66.4547900  35.3412140  77.8529750  65.8400250  36.0673520
  77.7903330  65.9313790  34.5575150  78.1093430  65.1404700  51.3201370
  77.3439100  65.7089700  51.2356040  78.2909390  64.8480910  50.4269600
  81.1981840  65.5167930  35.9454130  80.6491940  65.9637230  36.5896870
  81.8201100  65.0117180  36.4691800  73.0878570  61.8763300  52.6815920
  73.1283910  61.5777170  53.5901150  73.9424070  62.2770910  52.5223440
  76.8656960  64.4758850  37.8419430  77.2873380  64.3098720  38.6850820
  76.9907800  63.6659080  37.3474570  75.0284380  60.4555400  50.6490410
  74.4980840  59.9646350  50.0213750  75.6972450  60.8839600  50.1148340
  79.3784600  63.4996460  35.0896530  79.8990260  62.7845480  34.7237680
  80.0253000  64.1382330  35.3897040  75.5156680  57.4217770  50.7287700
  75.4213550  56.8038520  50.0038570  74.9354070  58.1484060  50.5017610
  78.2818120  55.9791010  47.7615090  77.8335420  56.0015270  46.9160640
  77.6483320  55.5810030  48.3585390  78.6877670  64.8745340  48.3827530
  79.1065780  65.7178070  48.2103770  77.7686300  65.0117380  48.1534310
  81.0241570  62.6061520  49.7665370  81.1437780  62.0102660  50.5060210
  81.8835570  62.6431210  49.3466670  75.7615860  60.5492080  34.7877590
  75.5604920  59.6859440  35.1490930  75.5907910  60.4625440  33.8499190
  77.7910340  59.1482870  51.0241190  78.3810030  58.8398720  51.7119010
  76.9730580  58.6762620  51.1801090  74.5598660  57.6492700  34.7755470
  74.8624560  57.6560130  33.8674620  75.2993250  57.2990560  35.2723130
  77.7783590  56.5927320  35.7611670  77.4305590  55.9151310  35.1814120
  77.9796360  56.1316830  36.5755060  73.5828790  66.9535120  35.6085270
  74.0203660  67.4964790  36.2642850  74.0676520  66.1282070  35.6181610
  75.3936510  68.0733160  40.7207500  75.0932050  67.9498130  41.6211410
  75.2874000  67.2141750  40.3123230  71.1189230  63.1214970  42.1576040
  70.4638070  62.8526610  41.5135740  71.9567180  63.0119450  41.7078020
  72.1565160  63.5067540  46.6979380  72.5238200  63.4194940  47.5775400
  71.5875980  62.7434090  46.5986240  71.7081160  60.4176630  50.6037800
  70.8137210  60.3843390  50.9431510  72.2478710  60.6163420  51.3689050
  70.3327310  60.3313900  38.1001370  69.4291390  60.5944100  37.9253030
  70.8167930  60.6025070  37.3201330  72.8754520  59.3879440  36.0095750
  73.5846220  58.9662660  35.5243030  72.1594460  59.4554670  35.3779100
  72.5228680  55.4418770  35.0498400  73.2456810  55.9827710  35.3679620
  72.7953200  55.1682190  34.1739940  72.2120870  54.6924960  44.9521020
  72.8597060  54.1422340  44.5116180  72.6322710  54.9468110  45.7736830
  71.9652870  54.8480630  47.6946340  71.6167690  55.3044450  48.4604520
  71.6340570  53.9537760  47.7768770  79.4777690  56.0392510  51.2165760
  79.4166580  56.6314340  51.9661170  80.4178070  55.9318470  51.0716020
  72.6373510  54.3756830  50.9697110  73.1856500  54.1944880  50.2063220
  72.7028820  53.5850940  51.5053420  73.0417500  68.3320860  47.9305350
  72.3151560  67.7126150  47.8631300  73.1026650  68.7261470  47.0603430
  80.6035110  55.1764550  46.1220250  79.8206900  55.6510050  46.4017010
  80.3098040  54.2719380  46.0133430  71.9475520  55.4812030  38.6433970
  72.7054880  55.5940910  38.0698000  71.4852690  56.3181230  38.5977400
  78.4889330  57.5951300  41.6336280  77.6763840  57.2208190  41.2932160
  78.9930970  56.8396380  41.9357470  74.3200670  56.0076080  37.1835940
  74.8493430  55.2205880  37.0543890  74.9528990  56.6867270  37.4171470
  76.5138510  55.7451220  40.2381330  75.8841250  55.0438530  40.4051460
  75.9743650  56.5055350  40.0214490  76.6394070  55.0235200  52.6733820
  76.3578340  55.5268800  51.9094640  77.0213770  54.2256950  52.3075950
  80.2785720  64.2360270  25.4958300  79.5027820  63.7560710  25.7856870
  80.9298650  63.5565920  25.3214460  74.2951550  64.5480080  26.3734060
  73.4636430  64.2928790  26.7730570  74.9032530  64.6190850  27.1091980
  72.7043500  59.5081970  20.1576450  71.8160200  59.8497940  20.0556330
  72.9884690  59.3082290  19.2657280  70.6676510  62.1087620  26.0416150
  71.2392620  61.3409820  26.0419790  70.6678050  62.4076380  25.1322760
  79.7194710  66.9117460  25.5028460  79.6502990  65.9707400  25.3417590
  80.4814570  67.0018870  26.0751030  71.9101380  57.5171980  27.8285080
  71.7304220  56.6197730  28.1087840  71.5081460  58.0643850  28.5032030
  80.7499880  59.7187840  25.7297390  81.1264700  58.8459720  25.6171060
  80.6519390  60.0546540  24.8387830  74.8804890  58.0913470  21.1914830
  74.9871640  58.9917200  21.4983590  73.9697250  58.0431440  20.9009480
  72.5288050  60.0132480  26.4367420  73.2098160  60.2770850  27.0554820
  72.2136100  59.1733350  26.7705430  76.7212620  61.0599840  25.5240010
  77.2290840  61.5580810  26.1645030  77.2525860  60.2835040  25.3479370
  75.0048720  55.6998400  29.7903430  75.0067160  56.2170790  28.9849330
  74.1753030  55.2228580  29.7673360  81.3919810  65.8117710  21.2893330
  80.7737080  66.2767160  20.7256050  81.9043060  66.5045190  21.7062840
  76.2551570  65.3393580  27.9676930  75.9220950  65.9662500  28.6098000
  76.4318250  65.8655460  27.1878600  74.6864050  57.4108360  27.7973880
  75.0280860  58.2550410  27.5027750  73.7479860  57.5592100  27.9139220
  75.4670670  67.3074380  29.7826110  76.0844670  67.9825460  29.5010560
  74.6063790  67.7162360  29.6913610  70.7603010  66.4974240  18.6632960
  70.3830990  66.9861340  17.9317860  71.0176080  67.1699520  19.2939490
  78.3691940  54.8990630  24.1218470  78.6766920  54.3437520  23.4053970
  77.4392640  55.0335090  23.9391460  80.7572700  62.9639460  20.8578590
  79.8301980  62.8976840  21.0867060  80.9097520  63.9019590  20.7433830
  80.7441780  59.2356460  17.8545750  79.8045450  59.3970420  17.9398210
  81.0625040  59.9542140  17.3081740  76.3629340  63.4904200  23.6398320
  75.9586340  62.7781450  23.1444220  76.4492460  63.1457440  24.5286360
  76.8311040  67.1771760  25.8037530  76.5339330  66.5717230  25.1245310
  77.7810860  67.2149070  25.6926890  75.0757960  60.2647410  27.4197360
  75.6272550  60.3742750  26.6450610  75.5901470  60.6385010  28.1352590
  75.9229470  66.9153450  32.4545330  75.0258000  67.1393420  32.7018730
  75.9482340  67.0388390  31.5056730  74.7500690  63.7866770  31.0302700
  74.6108460  64.6589570  31.3990100  73.8682050  63.4439580  30.8850640
  73.0633970  62.3849180  21.1404970  72.9431570  63.1111270  20.5286240
  72.7534860  61.6152090  20.6632880  70.7019340  65.5564320  26.9473610
  70.7799760  65.6913090  26.0029330  71.3161020  64.8480210  27.1401730
  71.9466970  67.2564510  23.3579790  71.5395050  67.3979100  22.5033390
  72.8379980  66.9724670  23.1551000  70.7578860  66.5978490  29.4868070
  70.9209900  66.1283850  28.6687440  71.2231310  66.0902050  30.1516910
  75.5297630  55.7284250  24.5228640  75.0865780  56.5093790  24.1913160
  76.0882620  56.0514140  25.2299580  79.8167440  58.5952770  30.1263960
  79.3546810  58.8035790  30.9383900  79.4145550  57.7812120  29.8234630
  78.6456450  55.3494950  19.4034470  78.0210630  55.3454820  20.1287780
  78.5586570  54.4825910  19.0070440  77.5673530  56.2731580  26.3818240
  77.8645860  57.1794410  26.3010260  78.1159090  55.7850360  25.7677810
  75.3211850  60.8517820  22.2509890  75.0952770  60.6354990  23.1556510
  74.5404380  61.2846280  21.9055860  77.7611060  61.7503400  32.9170160
  77.6654660  60.8098130  32.7670560  78.6043040  61.9718470  32.5218230
  81.1574480  59.4944730  22.8803820  81.5504050  59.8116930  22.0672510
  81.5191330  58.6156610  22.9948340  72.8921600  58.1617070  31.0703940
  72.4984990  59.0092280  31.2776720  72.2040000  57.5243440  31.2612580
  79.4666650  58.2452040  34.1400680  78.7764970  58.0524240  34.7746770
  80.2098950  58.5286680  34.6724980  70.1938650  56.0845530  25.1034020
  69.9051700  56.6548390  25.8159000  70.9384410  55.6049980  25.4665250
  70.3808880  60.0265650  16.3136740  70.2983550  60.9696410  16.4551730
  70.0291940  59.8840560  15.4349090  81.7429620  62.0850480  26.9754600
  81.0110740  62.5937290  27.3244700  81.3453960  61.2680460  26.6743380
  78.1807010  58.7604680  25.3807090  78.1843070  58.3194630  24.5311630
  79.0758130  59.0822010  25.4878910  74.0309390  58.6431170  24.3401300
  73.6909440  59.1206400  25.0968350  73.2686710  58.1896290  23.9802400
  78.2427160  59.7616760  18.3713850  78.3639980  59.7203240  19.3199670
  77.8575670  60.6240910  18.2160580  77.2548660  62.0717900  17.7697150
  76.6865560  61.6236150  17.1433060  77.9637660  62.4310680  17.2362300
  72.3317840  65.9729920  31.6463880  71.9472630  65.3323590  32.2446840
  72.6430030  66.6766040  32.2158610  78.4814980  62.8206460  27.1272500
  78.8485110  62.3465030  27.8733840  78.2920040  63.6948030  27.4680840
  71.3455470  57.5650150  23.2565970  71.0602390  57.2005820  24.0944590
  71.2834330  56.8330610  22.6429110  76.2714350  61.8615100  29.4456710
  75.9671420  62.7407080  29.6707070  77.2260810  61.9214890  29.4814150
  74.7996140  66.0676090  20.0423560  74.0258400  65.5273710  19.8822280
  75.5290770  65.5482700  19.7041320  81.0194060  56.4579410  19.9779340
  80.2058670  55.9592580  19.9024650  80.8256010  57.2977660  19.5615690
  80.9402920  65.1350510  31.7218950  80.8740230  64.2146180  31.4676540
  80.3108060  65.2325950  32.4363590  74.8433540  65.7356470  23.6802370
  75.3612210  64.9324730  23.6259260  74.3917560  65.6735610  24.5219200
  79.7303040  67.0022750  18.9529670  80.0718740  67.7464980  18.4572990
  78.9015750  67.3153870  19.3154500  72.3278080  62.7017840  30.5928070
  71.9693020  63.3671690  31.1801410  72.0332640  61.8701390  30.9640690
  75.5291200  63.1602080  33.4767620  75.2291340  63.3059260  32.5795440
  76.3002440  62.6007370  33.3841010  80.8719650  67.9571080  31.4722750
  80.8864190  67.0252040  31.2541660  80.1644750  68.0430840  32.1112520
  78.6993730  67.0836280  21.7245590  79.3864860  67.6305490  22.1053180
  77.9126150  67.6277010  21.7595200  70.8386130  62.7009100  17.2162670
  71.7080980  62.9833900  17.4998590  70.3476450  63.5144970  17.1011480
  78.0020940  64.0882310  21.3370950  78.4583720  64.8987560  21.5631140
  77.6509150  63.7705450  22.1689440  73.9032720  54.4319960  21.8093470
  73.7747350  54.4237860  22.7578390  73.0794740  54.7703050  21.4584480
  70.9026650  56.1911080  31.2700170  70.1885170  56.3908000  31.8752780
  71.3221690  55.4150650  31.6414970  72.8232640  64.5182570  19.3444730
  72.2160590  65.2581470  19.3540030  73.2981990  64.6081930  18.5182930
  77.7311490  59.9176280  21.2447060  77.0227640  60.3862620  21.6860670
  78.0155970  59.2598290  21.8792250  79.3567420  61.3372980  29.2439590
  79.8552670  61.8118800  29.9091440  79.4990370  60.4136500  29.4509620
  75.9346510  58.2261360  18.6197770  76.7837040  58.6631510  18.5537960
  75.5677780  58.5381620  19.4469830  74.8337930  64.4793720  17.0933300
  75.6001200  64.3675080  17.6558730  74.9112620  63.7831690  16.4410070
  73.5284690  61.9118790  17.7766190  73.6088280  60.9646300  17.8883590
  74.4204440  62.2425670  17.8826850  71.0555490  63.7333710  33.0122360
  71.5594510  63.1540990  33.5838590  70.3162910  64.0173940  33.5498730
  77.9579110  66.4547900  16.5668650  77.8529750  65.8400250  17.2930030
  77.7903330  65.9313790  15.7831660  78.1093430  65.1404700  32.5457880
  77.3439100  65.7089700  32.4612550  78.2909390  64.8480910  31.6526110
  81.1981840  65.5167930  17.1710640  80.6491940  65.9637230  17.8153380
  81.8201100  65.0117180  17.6948310  73.0878570  61.8763300  33.9072430
  73.1283910  61.5777170  34.8157660  73.9424070  62.2770910  33.7479950
  76.8656960  64.4758850  19.0675940  77.2873380  64.3098720  19.9107330
  76.9907800  63.6659080  18.5731080  75.0284380  60.4555400  31.8746920
  74.4980840  59.9646350  31.2470260  75.6972450  60.8839600  31.3404850
  79.3784600  63.4996460  16.3153040  79.8990260  62.7845480  15.9494190
  80.0253000  64.1382330  16.6153550  75.5156680  57.4217770  31.9544210
  75.4213550  56.8038520  31.2295080  74.9354070  58.1484060  31.7274120
  78.2818120  55.9791010  28.9871600  77.8335420  56.0015270  28.1417150
  77.6483320  55.5810030  29.5841900  78.6877670  64.8745340  29.6084040
  79.1065780  65.7178070  29.4360280  77.7686300  65.0117380  29.3790820
  81.0241570  62.6061520  30.9921880  81.1437780  62.0102660  31.7316720
  81.8835570  62.6431210  30.5723180  75.7615860  60.5492080  16.0134100
  75.5604920  59.6859440  16.3747440  75.5907910  60.4625440  15.0755700
  77.7910340  59.1482870  32.2497700  78.3810030  58.8398720  32.9375520
  76.9730580  58.6762620  32.4057600  74.5598660  57.6492700  16.0011980
  74.8624560  57.6560130  15.0931130  75.2993250  57.2990560  16.4979640
  77.7783590  56.5927320  16.9868180  77.4305590  55.9151310  16.4070630
  77.9796360  56.1316830  17.8011570  73.5828790  66.9535120  16.8341780
  74.0203660  67.4964790  17.4899360  74.0676520  66.1282070  16.8438120
  75.3936510  68.0733160  21.9464010  75.0932050  67.9498130  22.8467920
  75.2874000  67.2141750  21.5379740  71.1189230  63.1214970  23.3832550
  70.4638070  62.8526610  22.7392250  71.9567180  63.0119450  22.9334530
  72.1565160  63.5067540  27.9235890  72.5238200  63.4194940  28.8031910
  71.5875980  62.7434090  27.8242750  71.7081160  60.4176630  31.8294310
  70.8137210  60.3843390  32.1688020  72.2478710  60.6163420  32.5945560
  70.3327310  60.3313900  19.3257880  69.4291390  60.5944100  19.1509540
  70.8167930  60.6025070  18.5457840  72.8754520  59.3879440  17.2352260
  73.5846220  58.9662660  16.7499540  72.1594460  59.4554670  16.6035610
  72.5228680  55.4418770  16.2754910  73.2456810  55.9827710  16.5936130
  72.7953200  55.1682190  15.3996450  72.2120870  54.6924960  26.1777530
  72.8597060  54.1422340  25.7372690  72.6322710  54.9468110  26.9993340
  71.9652870  54.8480630  28.9202850  71.6167690  55.3044450  29.6861030
  71.6340570  53.9537760  29.0025280  79.4777690  56.0392510  32.4422270
  79.4166580  56.6314340  33.1917680  80.4178070  55.9318470  32.2972530
  72.6373510  54.3756830  32.1953620  73.1856500  54.1944880  31.4319730
  72.7028820  53.5850940  32.7309930  73.0417500  68.3320860  29.1561860
  72.3151560  67.7126150  29.0887810  73.1026650  68.7261470  28.2859940
  80.6035110  55.1764550  27.3476760  79.8206900  55.6510050  27.6273520
  80.3098040  54.2719380  27.2389940  71.9475520  55.4812030  19.8690480
  72.7054880  55.5940910  19.2954510  71.4852690  56.3181230  19.8233910
  78.4889330  57.5951300  22.8592790  77.6763840  57.2208190  22.5188670
  78.9930970  56.8396380  23.1613980  74.3200670  56.0076080  18.4092450
  74.8493430  55.2205880  18.2800400  74.9528990  56.6867270  18.6427980
  76.5138510  55.7451220  21.4637840  75.8841250  55.0438530  21.6307970
  75.9743650  56.5055350  21.2471000  76.6394070  55.0235200  33.8990330
  76.3578340  55.5268800  33.1351150  77.0213770  54.2256950  33.5332460
  80.2785720  64.2360270   6.7214810  79.5027820  63.7560710   7.0113380
  80.9298650  63.5565920   6.5470970  74.2951550  64.5480080   7.5990570
  73.4636430  64.2928790   7.9987080  74.9032530  64.6190850   8.3348490
  70.6676510  62.1087620   7.2672660  71.2392620  61.3409820   7.2676300
  70.6678050  62.4076380   6.3579270  79.7194710  66.9117460   6.7284970
  79.6502990  65.9707400   6.5674100  80.4814570  67.0018870   7.3007540
  71.9101380  57.5171980   9.0541590  71.7304220  56.6197730   9.3344350
  71.5081460  58.0643850   9.7288540  80.7499880  59.7187840   6.9553900
  81.1264700  58.8459720   6.8427570  80.6519390  60.0546540   6.0644340
  74.8804890  58.0913470   2.4171340  74.9871640  58.9917200   2.7240100
  73.9697250  58.0431440   2.1265990  72.5288050  60.0132480   7.6623930
  73.2098160  60.2770850   8.2811330  72.2136100  59.1733350   7.9961940
  76.7212620  61.0599840   6.7496520  77.2290840  61.5580810   7.3901540
  77.2525860  60.2835040   6.5735880  75.0048720  55.6998400  11.0159940
  75.0067160  56.2170790  10.2105840  74.1753030  55.2228580  10.9929870
  81.3919810  65.8117710   2.5149840  80.7737080  66.2767160   1.9512560
  81.9043060  66.5045190   2.9319350  76.2551570  65.3393580   9.1933440
  75.9220950  65.9662500   9.8354510  76.4318250  65.8655460   8.4135110
  74.6864050  57.4108360   9.0230390  75.0280860  58.2550410   8.7284260
  73.7479860  57.5592100   9.1395730  75.4670670  67.3074380  11.0082620
  76.0844670  67.9825460  10.7267070  74.6063790  67.7162360  10.9170120
  78.3691940  54.8990630   5.3474980  78.6766920  54.3437520   4.6310480
  77.4392640  55.0335090   5.1647970  80.7572700  62.9639460   2.0835100
  79.8301980  62.8976840   2.3123570  80.9097520  63.9019590   1.9690340
  76.3629340  63.4904200   4.8654830  75.9586340  62.7781450   4.3700730
  76.4492460  63.1457440   5.7542870  76.8311040  67.1771760   7.0294040
  76.5339330  66.5717230   6.3501820  77.7810860  67.2149070   6.9183400
  75.0757960  60.2647410   8.6453870  75.6272550  60.3742750   7.8707120
  75.5901470  60.6385010   9.3609100  75.9229470  66.9153450  13.6801840
  75.0258000  67.1393420  13.9275240  75.9482340  67.0388390  12.7313240
  74.7500690  63.7866770  12.2559210  74.6108460  64.6589570  12.6246610
  73.8682050  63.4439580  12.1107150  73.0633970  62.3849180   2.3661480
  72.9431570  63.1111270   1.7542750  72.7534860  61.6152090   1.8889390
  70.7019340  65.5564320   8.1730120  70.7799760  65.6913090   7.2285840
  71.3161020  64.8480210   8.3658240  71.9466970  67.2564510   4.5836300
  71.5395050  67.3979100   3.7289900  72.8379980  66.9724670   4.3807510
  70.7578860  66.5978490  10.7124580  70.9209900  66.1283850   9.8943950
  71.2231310  66.0902050  11.3773420  75.5297630  55.7284250   5.7485150
  75.0865780  56.5093790   5.4169670  76.0882620  56.0514140   6.4556090
  79.8167440  58.5952770  11.3520470  79.3546810  58.8035790  12.1640410
  79.4145550  57.7812120  11.0491140  77.5673530  56.2731580   7.6074750
  77.8645860  57.1794410   7.5266770  78.1159090  55.7850360   6.9934320
  75.3211850  60.8517820   3.4766400  75.0952770  60.6354990   4.3813020
  74.5404380  61.2846280   3.1312370  77.7611060  61.7503400  14.1426670
  77.6654660  60.8098130  13.9927070  78.6043040  61.9718470  13.7474740
  81.1574480  59.4944730   4.1060330  81.5504050  59.8116930   3.2929020
  81.5191330  58.6156610   4.2204850  72.8921600  58.1617070  12.2960450
  72.4984990  59.0092280  12.5033230  72.2040000  57.5243440  12.4869090
  79.4666650  58.2452040  15.3657190  78.7764970  58.0524240  16.0003280
  80.2098950  58.5286680  15.8981490  70.1938650  56.0845530   6.3290530
  69.9051700  56.6548390   7.0415510  70.9384410  55.6049980   6.6921760
  81.7429620  62.0850480   8.2011110  81.0110740  62.5937290   8.5501210
  81.3453960  61.2680460   7.8999890  78.1807010  58.7604680   6.6063600
  78.1843070  58.3194630   5.7568140  79.0758130  59.0822010   6.7135420
  74.0309390  58.6431170   5.5657810  73.6909440  59.1206400   6.3224860
  73.2686710  58.1896290   5.2058910  72.3317840  65.9729920  12.8720390
  71.9472630  65.3323590  13.4703350  72.6430030  66.6766040  13.4415120
  78.4814980  62.8206460   8.3529010  78.8485110  62.3465030   9.0990350
  78.2920040  63.6948030   8.6937350  71.3455470  57.5650150   4.4822480
  71.0602390  57.2005820   5.3201100  71.2834330  56.8330610   3.8685620
  76.2714350  61.8615100  10.6713220  75.9671420  62.7407080  10.8963580
  77.2260810  61.9214890  10.7070660  80.9402920  65.1350510  12.9475460
  80.8740230  64.2146180  12.6933050  80.3108060  65.2325950  13.6620100
  74.8433540  65.7356470   4.9058880  75.3612210  64.9324730   4.8515770
  74.3917560  65.6735610   5.7475710  72.3278080  62.7017840  11.8184580
  71.9693020  63.3671690  12.4057920  72.0332640  61.8701390  12.1897200
  75.5291200  63.1602080  14.7024130  75.2291340  63.3059260  13.8051950
  76.3002440  62.6007370  14.6097520  80.8719650  67.9571080  12.6979260
  80.8864190  67.0252040  12.4798170  80.1644750  68.0430840  13.3369030
  78.6993730  67.0836280   2.9502100  79.3864860  67.6305490   3.3309690
  77.9126150  67.6277010   2.9851710  78.0020940  64.0882310   2.5627460
  78.4583720  64.8987560   2.7887650  77.6509150  63.7705450   3.3945950
  73.9032720  54.4319960   3.0349980  73.7747350  54.4237860   3.9834900
  73.0794740  54.7703050   2.6840990  70.9026650  56.1911080  12.4956680
  70.1885170  56.3908000  13.1009290  71.3221690  55.4150650  12.8671480
  77.7311490  59.9176280   2.4703570  77.0227640  60.3862620   2.9117180
  78.0155970  59.2598290   3.1048760  79.3567420  61.3372980  10.4696100
  79.8552670  61.8118800  11.1347950  79.4990370  60.4136500  10.6766130
  71.0555490  63.7333710  14.2378870  71.5594510  63.1540990  14.8095100
  70.3162910  64.0173940  14.7755240  78.1093430  65.1404700  13.7714390
  77.3439100  65.7089700  13.6869060  78.2909390  64.8480910  12.8782620
  73.0878570  61.8763300  15.1328940  73.1283910  61.5777170  16.0414170
  73.9424070  62.2770910  14.9736460  75.0284380  60.4555400  13.1003430
  74.4980840  59.9646350  12.4726770  75.6972450  60.8839600  12.5661360
  75.5156680  57.4217770  13.1800720  75.4213550  56.8038520  12.4551590
  74.9354070  58.1484060  12.9530630  78.2818120  55.9791010  10.2128110
  77.8335420  56.0015270   9.3673660  77.6483320  55.5810030  10.8098410
  78.6877670  64.8745340  10.8340550  79.1065780  65.7178070  10.6616790
  77.7686300  65.0117380  10.6047330  81.0241570  62.6061520  12.2178390
  81.1437780  62.0102660  12.9573230  81.8835570  62.6431210  11.7979690
  77.7910340  59.1482870  13.4754210  78.3810030  58.8398720  14.1632030
  76.9730580  58.6762620  13.6314110  75.3936510  68.0733160   3.1720520
  75.0932050  67.9498130   4.0724430  75.2874000  67.2141750   2.7636250
  71.1189230  63.1214970   4.6089060  70.4638070  62.8526610   3.9648760
  71.9567180  63.0119450   4.1591040  72.1565160  63.5067540   9.1492400
  72.5238200  63.4194940  10.0288420  71.5875980  62.7434090   9.0499260
  71.7081160  60.4176630  13.0550820  70.8137210  60.3843390  13.3944530
  72.2478710  60.6163420  13.8202070  72.2120870  54.6924960   7.4034040
  72.8597060  54.1422340   6.9629200  72.6322710  54.9468110   8.2249850
  71.9652870  54.8480630  10.1459360  71.6167690  55.3044450  10.9117540
  71.6340570  53.9537760  10.2281790  79.4777690  56.0392510  13.6678780
  79.4166580  56.6314340  14.4174190  80.4178070  55.9318470  13.5229040
  72.6373510  54.3756830  13.4210130  73.1856500  54.1944880  12.6576240
  72.7028820  53.5850940  13.9566440  73.0417500  68.3320860  10.3818370
  72.3151560  67.7126150  10.3144320  73.1026650  68.7261470   9.5116450
  80.6035110  55.1764550   8.5733270  79.8206900  55.6510050   8.8530030
  80.3098040  54.2719380   8.4646450  78.4889330  57.5951300   4.0849300
  77.6763840  57.2208190   3.7445180  78.9930970  56.8396380   4.3870490
  76.5138510  55.7451220   2.6894350  75.8841250  55.0438530   2.8564480
  75.9743650  56.5055350   2.4727510  76.6394070  55.0235200  15.1246840
  76.3578340  55.5268800  14.3607660  77.0213770  54.2256950  14.7588970
  80.2785720  45.4616780  63.0445280  79.5027820  44.9817220  63.3343850
  80.9298650  44.7822430  62.8701440  74.2951550  45.7736590  63.9221040
  73.4636430  45.5185300  64.3217550  74.9032530  45.8447360  64.6578960
  74.2752810  49.8076680  64.1179060  74.5780850  48.9174420  63.9389280
  75.0196400  50.3646900  63.8901310  72.7043500  40.7338480  57.7063430
  71.8160200  41.0754450  57.6043310  72.9884690  40.5338800  56.8144260
  70.6676510  43.3344130  63.5903130  71.2392620  42.5666330  63.5906770
  70.6678050  43.6332890  62.6809740  80.5256460  52.1534980  61.4448400
  79.9067900  52.6092480  60.8742840  81.3808240  52.3086440  61.0438100
  79.7194710  48.1373970  63.0515440  79.6502990  47.1963910  62.8904570
  80.4814570  48.2275380  63.6238010  71.9101380  38.7428490  65.3772060
  71.7304220  37.8454240  65.6574820  71.5081460  39.2900360  66.0519010
  80.7499880  40.9444350  63.2784370  81.1264700  40.0716230  63.1658040
  80.6519390  41.2803050  62.3874810  74.8804890  39.3169980  58.7401810
  74.9871640  40.2173710  59.0470570  73.9697250  39.2687950  58.4496460
  72.5288050  41.2388990  63.9854400  73.2098160  41.5027360  64.6041800
  72.2136100  40.3989860  64.3192410  76.7212620  42.2856350  63.0726990
  77.2290840  42.7837320  63.7132010  77.2525860  41.5091550  62.8966350
  75.0048720  36.9254910  67.3390410  75.0067160  37.4427300  66.5336310
  74.1753030  36.4485090  67.3160340  81.3919810  47.0374220  58.8380310
  80.7737080  47.5023670  58.2743030  81.9043060  47.7301700  59.2549820
  76.2551570  46.5650090  65.5163910  75.9220950  47.1919010  66.1584980
  76.4318250  47.0911970  64.7365580  74.6864050  38.6364870  65.3460860
  75.0280860  39.4806920  65.0514730  73.7479860  38.7848610  65.4626200
  75.4670670  48.5330890  67.3313090  76.0844670  49.2081970  67.0497540
  74.6063790  48.9418870  67.2400590  70.7603010  47.7230750  56.2119940
  70.3830990  48.2117850  55.4804840  71.0176080  48.3956030  56.8426470
  78.3691940  36.1247140  61.6705450  78.6766920  35.5694030  60.9540950
  77.4392640  36.2591600  61.4878440  80.7572700  44.1895970  58.4065570
  79.8301980  44.1233350  58.6354040  80.9097520  45.1276100  58.2920810
  80.7441780  40.4612970  55.4032730  79.8045450  40.6226930  55.4885190
  81.0625040  41.1798650  54.8568720  76.3629340  44.7160710  61.1885300
  75.9586340  44.0037960  60.6931200  76.4492460  44.3713950  62.0773340
  76.8311040  48.4028270  63.3524510  76.5339330  47.7973740  62.6732290
  77.7810860  48.4405580  63.2413870  75.0757960  41.4903920  64.9684340
  75.6272550  41.5999260  64.1937590  75.5901470  41.8641520  65.6839570
  81.0730070  49.9299150  59.8854810  81.5125980  50.6723480  59.4710200
  81.0116960  50.1725720  60.8093770  73.0633970  43.6105690  58.6891950
  72.9431570  44.3367780  58.0773220  72.7534860  42.8408600  58.2119860
  70.7019340  46.7820830  64.4960590  70.7799760  46.9169600  63.5516310
  71.3161020  46.0736720  64.6888710  71.9466970  48.4821020  60.9066770
  71.5395050  48.6235610  60.0520370  72.8379980  48.1981180  60.7037980
  76.2188630  52.6966800  59.0189440  76.0431110  51.7802340  58.8057240
  75.3644370  53.0554090  59.2587240  70.7578860  47.8235000  67.0355050
  70.9209900  47.3540360  66.2174420  71.2231310  47.3158560  67.7003890
  75.5297630  36.9540760  62.0715620  75.0865780  37.7350300  61.7400140
  76.0882620  37.2770650  62.7786560  78.6456450  36.5751460  56.9521450
  78.0210630  36.5711330  57.6774760  78.5586570  35.7082420  56.5557420
  77.5673530  37.4988090  63.9305220  77.8645860  38.4050920  63.8497240
  78.1159090  37.0106870  63.3164790  75.3211850  42.0774330  59.7996870
  75.0952770  41.8611500  60.7043490  74.5404380  42.5102790  59.4542840
  81.1574480  40.7201240  60.4290800  81.5504050  41.0373440  59.6159490
  81.5191330  39.8413120  60.5435320  70.1938650  37.3102040  62.6521000
  69.9051700  37.8804900  63.3645980  70.9384410  36.8306490  63.0152230
  70.3808880  41.2522160  53.8623720  70.2983550  42.1952920  54.0038710
  70.0291940  41.1097070  52.9836070  81.7429620  43.3106990  64.5241580
  81.0110740  43.8193800  64.8731680  81.3453960  42.4936970  64.2230360
  78.1807010  39.9861190  62.9294070  78.1843070  39.5451140  62.0798610
  79.0758130  40.3078520  63.0365890  74.0309390  39.8687680  61.8888280
  73.6909440  40.3462910  62.6455330  73.2686710  39.4152800  61.5289380
  78.2427160  40.9873270  55.9200830  78.3639980  40.9459750  56.8686650
  77.8575670  41.8497420  55.7647560  77.2548660  43.2974410  55.3184130
  76.6865560  42.8492660  54.6920040  77.9637660  43.6567190  54.7849280
  78.4814980  44.0462970  64.6759480  78.8485110  43.5721540  65.4220820
  78.2920040  44.9204540  65.0167820  71.3455470  38.7906660  60.8052950
  71.0602390  38.4262330  61.6431570  71.2834330  38.0587120  60.1916090
  76.2714350  43.0871610  66.9943690  75.9671420  43.9663590  67.2194050
  77.2260810  43.1471400  67.0301130  74.7996140  47.2932600  57.5910540
  74.0258400  46.7530220  57.4309260  75.5290770  46.7739210  57.2528300
  81.0194060  37.6835920  57.5266320  80.2058670  37.1849090  57.4511630
  80.8256010  38.5234170  57.1102670  74.8433540  46.9612980  61.2289350
  75.3612210  46.1581240  61.1746240  74.3917560  46.8992120  62.0706180
  79.7303040  48.2279260  56.5016650  80.0718740  48.9721490  56.0059970
  78.9015750  48.5410380  56.8641480  78.6993730  48.3092790  59.2732570
  79.3864860  48.8562000  59.6540160  77.9126150  48.8533520  59.3082180
  70.8386130  43.9265610  54.7649650  71.7080980  44.2090410  55.0485570
  70.3476450  44.7401480  54.6498460  78.0020940  45.3138820  58.8857930
  78.4583720  46.1244070  59.1118120  77.6509150  44.9961960  59.7176420
  80.3053550  50.8245160  66.1150230  80.9495770  51.0304540  66.7923650
  80.6682990  50.0633560  65.6621080  73.9032720  35.6576470  59.3580450
  73.7747350  35.6494370  60.3065370  73.0794740  35.9959560  59.0071460
  71.2057380  53.1392990  55.3311280  71.5655020  53.7382330  54.6768550
  71.0649720  53.6852880  56.1046310  77.2226000  50.5224190  56.1484950
  77.2136100  51.2553880  55.5329460  76.3024360  50.2755770  56.2411910
  72.8232640  45.7439080  56.8931710  72.2160590  46.4837980  56.9027010
  73.2981990  45.8338440  56.0669910  80.2085600  50.5852430  54.8110140
  80.3097580  50.3816420  53.8812120  79.3087340  50.3310710  55.0157920
  77.7311490  41.1432790  58.7934040  77.0227640  41.6119130  59.2347650
  78.0155970  40.4854800  59.4279230  79.3567420  42.5629490  66.7926570
  79.8552670  43.0375310  67.4578420  79.4990370  41.6393010  66.9996600
  78.8503710  53.1038750  59.5057810  79.1045210  53.0660140  58.5837180
  77.9016190  52.9772080  59.4986060  75.9346510  39.4517870  56.1684750
  76.7837040  39.8888020  56.1024940  75.5677780  39.7638130  56.9956810
  74.8337930  45.7050230  54.6420280  75.6001200  45.5931590  55.2045710
  74.9112620  45.0088200  53.9897050  73.5284690  43.1375300  55.3253170
  73.6088280  42.1902810  55.4370570  74.4204440  43.4682180  55.4313830
  74.3299400  53.2870690  62.4287710  75.0661880  52.7386150  62.6996280
  74.7140320  54.1526700  62.2893700  71.2144880  49.3544260  58.3029220
  70.2884660  49.5965400  58.2934630  71.6801310  50.1818520  58.1813970
  77.4401710  52.4601000  54.2513280  78.2330320  52.7489830  53.7995070
  76.9206060  52.0293170  53.5725760  77.9579110  47.6804410  54.1155630
  77.8529750  47.0656760  54.8417010  77.7903330  47.1570300  53.3318640
  81.1981840  46.7424440  54.7197620  80.6491940  47.1893740  55.3640360
  81.8201100  46.2373690  55.2435290  76.8656960  45.7015360  56.6162920
  77.2873380  45.5355230  57.4594310  76.9907800  44.8915590  56.1218060
  79.3784600  44.7252970  53.8640020  79.8990260  44.0101990  53.4981170
  80.0253000  45.3638840  54.1640530  78.2818120  37.2047520  66.5358580
  77.8335420  37.2271780  65.6904130  77.6483320  36.8066540  67.1328880
  78.6877670  46.1001850  67.1571020  79.1065780  46.9434580  66.9847260
  77.7686300  46.2373890  66.9277800  75.7615860  41.7748590  53.5621080
  75.5604920  40.9115950  53.9234420  75.5907910  41.6881950  52.6242680
  74.5598660  38.8749210  53.5498960  74.8624560  38.8816640  52.6418110
  75.2993250  38.5247070  54.0466620  77.7783590  37.8183830  54.5355160
  77.4305590  37.1407820  53.9557610  77.9796360  37.3573340  55.3498550
  79.9432630  52.8064580  56.1541760  80.8383420  53.1449550  56.1760520
  79.9750260  52.0843990  55.5266040  73.5828790  48.1791630  54.3828760
  74.0203660  48.7221300  55.0386340  74.0676520  47.3538580  54.3925100
  70.7974590  50.9680660  61.8349020  71.1277600  50.1001720  61.6027660
  71.2265590  51.1739180  62.6653980  75.3936510  49.2989670  59.4950990
  75.0932050  49.1754640  60.3954900  75.2874000  48.4398260  59.0866720
  71.2864800  51.8351250  64.5730650  70.8495790  52.0152050  65.4054800
  71.8542480  52.5925870  64.4312370  71.1189230  44.3471480  60.9319530
  70.4638070  44.0783120  60.2879230  71.9567180  44.2375960  60.4821510
  72.1565160  44.7324050  65.4722870  72.5238200  44.6451450  66.3518890
  71.5875980  43.9690600  65.3729730  70.3327310  41.5570410  56.8744860
  69.4291390  41.8200610  56.6996520  70.8167930  41.8281580  56.0944820
  72.8754520  40.6135950  54.7839240  73.5846220  40.1919170  54.2986520
  72.1594460  40.6811180  54.1522590  72.2120870  35.9181470  63.7264510
  72.8597060  35.3678850  63.2859670  72.6322710  36.1724620  64.5480320
  71.9652870  36.0737140  66.4689830  71.6167690  36.5300960  67.2348010
  71.6340570  35.1794270  66.5512260  77.2723270  50.8016330  66.2352740
  77.0314630  51.0690890  65.3483260  78.2125910  50.9722060  66.2903600
  73.0417500  49.5577370  66.7048840  72.3151560  48.9382660  66.6374790
  73.1026650  49.9517980  65.8346920  76.6462600  51.7722370  63.4898250
  77.1627620  51.1609730  62.9646510  77.2959980  52.2751150  63.9809260
  79.3858100  52.6630860  64.3167230  79.6735910  52.4085160  63.4400240
  79.8981320  52.1108220  64.9072800  80.6035110  36.4021060  64.8963740
  79.8206900  36.8766560  65.1760500  80.3098040  35.4975890  64.7876920
  71.3247500  52.8751760  59.9145600  71.1569540  52.2422440  60.6127490
  70.4582010  53.0811160  59.5639790  71.9475520  36.7068540  57.4177460
  72.7054880  36.8197420  56.8441490  71.4852690  37.5437740  57.3720890
  78.4889330  38.8207810  60.4079770  77.6763840  38.4464700  60.0675650
  78.9930970  38.0652890  60.7100960  72.9310200  51.5684990  57.3595740
  72.4057820  51.9493020  56.6557700  72.8554780  52.1935760  58.0805450
  74.3200670  37.2332590  55.9579430  74.8493430  36.4462390  55.8287380
  74.9528990  37.9123780  56.1914960  76.5138510  36.9707730  59.0124820
  75.8841250  36.2695040  59.1794950  75.9743650  37.7311860  58.7957980
  75.5303170  53.5167370  56.2344990  76.2621990  53.2326650  55.6868880
  75.7896840  53.2780650  57.1244370  74.6917960  49.6332100  56.2391320
  74.0626840  50.1017200  56.7877150  74.8065790  48.7881320  56.6737510
  80.2785720  45.4616780  44.2701790  79.5027820  44.9817220  44.5600360
  80.9298650  44.7822430  44.0957950  74.2951550  45.7736590  45.1477550
  73.4636430  45.5185300  45.5474060  74.9032530  45.8447360  45.8835470
  74.2752810  49.8076680  45.3435570  74.5780850  48.9174420  45.1645790
  75.0196400  50.3646900  45.1157820  72.7043500  40.7338480  38.9319940
  71.8160200  41.0754450  38.8299820  72.9884690  40.5338800  38.0400770
  70.6676510  43.3344130  44.8159640  71.2392620  42.5666330  44.8163280
  70.6678050  43.6332890  43.9066250  80.5256460  52.1534980  42.6704910
  79.9067900  52.6092480  42.0999350  81.3808240  52.3086440  42.2694610
  79.7194710  48.1373970  44.2771950  79.6502990  47.1963910  44.1161080
  80.4814570  48.2275380  44.8494520  71.9101380  38.7428490  46.6028570
  71.7304220  37.8454240  46.8831330  71.5081460  39.2900360  47.2775520
  80.7499880  40.9444350  44.5040880  81.1264700  40.0716230  44.3914550
  80.6519390  41.2803050  43.6131320  74.8804890  39.3169980  39.9658320
  74.9871640  40.2173710  40.2727080  73.9697250  39.2687950  39.6752970
  72.5288050  41.2388990  45.2110910  73.2098160  41.5027360  45.8298310
  72.2136100  40.3989860  45.5448920  76.7212620  42.2856350  44.2983500
  77.2290840  42.7837320  44.9388520  77.2525860  41.5091550  44.1222860
  75.0048720  36.9254910  48.5646920  75.0067160  37.4427300  47.7592820
  74.1753030  36.4485090  48.5416850  81.3919810  47.0374220  40.0636820
  80.7737080  47.5023670  39.4999540  81.9043060  47.7301700  40.4806330
  76.2551570  46.5650090  46.7420420  75.9220950  47.1919010  47.3841490
  76.4318250  47.0911970  45.9622090  74.6864050  38.6364870  46.5717370
  75.0280860  39.4806920  46.2771240  73.7479860  38.7848610  46.6882710
  75.4670670  48.5330890  48.5569600  76.0844670  49.2081970  48.2754050
  74.6063790  48.9418870  48.4657100  70.7603010  47.7230750  37.4376450
  70.3830990  48.2117850  36.7061350  71.0176080  48.3956030  38.0682980
  78.3691940  36.1247140  42.8961960  78.6766920  35.5694030  42.1797460
  77.4392640  36.2591600  42.7134950  80.7572700  44.1895970  39.6322080
  79.8301980  44.1233350  39.8610550  80.9097520  45.1276100  39.5177320
  80.7441780  40.4612970  36.6289240  79.8045450  40.6226930  36.7141700
  81.0625040  41.1798650  36.0825230  76.3629340  44.7160710  42.4141810
  75.9586340  44.0037960  41.9187710  76.4492460  44.3713950  43.3029850
  76.8311040  48.4028270  44.5781020  76.5339330  47.7973740  43.8988800
  77.7810860  48.4405580  44.4670380  75.0757960  41.4903920  46.1940850
  75.6272550  41.5999260  45.4194100  75.5901470  41.8641520  46.9096080
  75.9229470  48.1409960  51.2288820  75.0258000  48.3649930  51.4762220
  75.9482340  48.2644900  50.2800220  74.7500690  45.0123280  49.8046190
  74.6108460  45.8846080  50.1733590  73.8682050  44.6696090  49.6594130
  81.0730070  49.9299150  41.1111320  81.5125980  50.6723480  40.6966710
  81.0116960  50.1725720  42.0350280  76.5481040  50.9544980  52.0131340
  76.5196470  51.3587930  51.1459770  76.3846010  50.0255340  51.8502940
  73.0633970  43.6105690  39.9148460  72.9431570  44.3367780  39.3029730
  72.7534860  42.8408600  39.4376370  70.7019340  46.7820830  45.7217100
  70.7799760  46.9169600  44.7772820  71.3161020  46.0736720  45.9145220
  71.9466970  48.4821020  42.1323280  71.5395050  48.6235610  41.2776880
  72.8379980  48.1981180  41.9294490  76.2188630  52.6966800  40.2445950
  76.0431110  51.7802340  40.0313750  75.3644370  53.0554090  40.4843750
  70.7578860  47.8235000  48.2611560  70.9209900  47.3540360  47.4430930
  71.2231310  47.3158560  48.9260400  75.5297630  36.9540760  43.2972130
  75.0865780  37.7350300  42.9656650  76.0882620  37.2770650  44.0043070
  79.8167440  39.8209280  48.9007450  79.3546810  40.0292300  49.7127390
  79.4145550  39.0068630  48.5978120  78.6456450  36.5751460  38.1777960
  78.0210630  36.5711330  38.9031270  78.5586570  35.7082420  37.7813930
  77.5673530  37.4988090  45.1561730  77.8645860  38.4050920  45.0753750
  78.1159090  37.0106870  44.5421300  75.3211850  42.0774330  41.0253380
  75.0952770  41.8611500  41.9300000  74.5404380  42.5102790  40.6799350
  77.7611060  42.9759910  51.6913650  77.6654660  42.0354640  51.5414050
  78.6043040  43.1974980  51.2961720  81.1574480  40.7201240  41.6547310
  81.5504050  41.0373440  40.8416000  81.5191330  39.8413120  41.7691830
  72.8921600  39.3873580  49.8447430  72.4984990  40.2348790  50.0520210
  72.2040000  38.7499950  50.0356070  79.4666650  39.4708550  52.9144170
  78.7764970  39.2780750  53.5490260  80.2098950  39.7543190  53.4468470
  70.1938650  37.3102040  43.8777510  69.9051700  37.8804900  44.5902490
  70.9384410  36.8306490  44.2408740  70.3808880  41.2522160  35.0880230
  70.2983550  42.1952920  35.2295220  70.0291940  41.1097070  34.2092580
  81.7429620  43.3106990  45.7498090  81.0110740  43.8193800  46.0988190
  81.3453960  42.4936970  45.4486870  78.1807010  39.9861190  44.1550580
  78.1843070  39.5451140  43.3055120  79.0758130  40.3078520  44.2622400
  74.0309390  39.8687680  43.1144790  73.6909440  40.3462910  43.8711840
  73.2686710  39.4152800  42.7545890  78.2427160  40.9873270  37.1457340
  78.3639980  40.9459750  38.0943160  77.8575670  41.8497420  36.9904070
  77.2548660  43.2974410  36.5440640  76.6865560  42.8492660  35.9176550
  77.9637660  43.6567190  36.0105790  72.3317840  47.1986430  50.4207370
  71.9472630  46.5580100  51.0190330  72.6430030  47.9022550  50.9902100
  78.4814980  44.0462970  45.9015990  78.8485110  43.5721540  46.6477330
  78.2920040  44.9204540  46.2424330  71.3455470  38.7906660  42.0309460
  71.0602390  38.4262330  42.8688080  71.2834330  38.0587120  41.4172600
  76.2714350  43.0871610  48.2200200  75.9671420  43.9663590  48.4450560
  77.2260810  43.1471400  48.2557640  74.7996140  47.2932600  38.8167050
  74.0258400  46.7530220  38.6565770  75.5290770  46.7739210  38.4784810
  81.0194060  37.6835920  38.7522830  80.2058670  37.1849090  38.6768140
  80.8256010  38.5234170  38.3359180  80.9402920  46.3607020  50.4962440
  80.8740230  45.4402690  50.2420030  80.3108060  46.4582460  51.2107080
  74.8433540  46.9612980  42.4545860  75.3612210  46.1581240  42.4002750
  74.3917560  46.8992120  43.2962690  79.7303040  48.2279260  37.7273160
  80.0718740  48.9721490  37.2316480  78.9015750  48.5410380  38.0897990
  72.3278080  43.9274350  49.3671560  71.9693020  44.5928200  49.9544900
  72.0332640  43.0957900  49.7384180  75.5291200  44.3858590  52.2511110
  75.2291340  44.5315770  51.3538930  76.3002440  43.8263880  52.1584500
  80.8719650  49.1827590  50.2466240  80.8864190  48.2508550  50.0285150
  80.1644750  49.2687350  50.8856010  78.6993730  48.3092790  40.4989080
  79.3864860  48.8562000  40.8796670  77.9126150  48.8533520  40.5338690
  70.8386130  43.9265610  35.9906160  71.7080980  44.2090410  36.2742080
  70.3476450  44.7401480  35.8754970  78.0020940  45.3138820  40.1114440
  78.4583720  46.1244070  40.3374630  77.6509150  44.9961960  40.9432930
  80.3053550  50.8245160  47.3406740  80.9495770  51.0304540  48.0180160
  80.6682990  50.0633560  46.8877590  73.9032720  35.6576470  40.5836960
  73.7747350  35.6494370  41.5321880  73.0794740  35.9959560  40.2327970
  71.2057380  53.1392990  36.5567790  71.5655020  53.7382330  35.9025060
  71.0649720  53.6852880  37.3302820  71.1899240  51.4047850  51.0310190
  71.2990360  50.4642590  50.8905580  70.5379800  51.6702600  50.3823920
  79.1811830  49.6763740  52.4308310  78.8608700  48.9572980  52.9754000
  78.5070190  50.3518810  52.5044370  77.2226000  50.5224190  37.3741460
  77.2136100  51.2553880  36.7585970  76.3024360  50.2755770  37.4668420
  72.8232640  45.7439080  38.1188220  72.2160590  46.4837980  38.1283520
  73.2981990  45.8338440  37.2926420  80.2085600  50.5852430  36.0366650
  80.3097580  50.3816420  35.1068630  79.3087340  50.3310710  36.2414430
  77.7311490  41.1432790  40.0190550  77.0227640  41.6119130  40.4604160
  78.0155970  40.4854800  40.6535740  79.3567420  42.5629490  48.0183080
  79.8552670  43.0375310  48.6834930  79.4990370  41.6393010  48.2253110
  78.8503710  53.1038750  40.7314320  79.1045210  53.0660140  39.8093690
  77.9016190  52.9772080  40.7242570  75.9346510  39.4517870  37.3941260
  76.7837040  39.8888020  37.3281450  75.5677780  39.7638130  38.2213320
  74.8337930  45.7050230  35.8676790  75.6001200  45.5931590  36.4302220
  74.9112620  45.0088200  35.2153560  73.5284690  43.1375300  36.5509680
  73.6088280  42.1902810  36.6627080  74.4204440  43.4682180  36.6570340
  74.3299400  53.2870690  43.6544220  75.0661880  52.7386150  43.9252790
  74.7140320  54.1526700  43.5150210  71.2144880  49.3544260  39.5285730
  70.2884660  49.5965400  39.5191140  71.6801310  50.1818520  39.4070480
  73.3357680  52.4716760  52.8429800  74.1370410  52.7928810  53.2565200
  72.8209500  52.1112340  53.5649710  77.4401710  52.4601000  35.4769790
  78.2330320  52.7489830  35.0251580  76.9206060  52.0293170  34.7982270
  71.0555490  44.9590220  51.7865850  71.5594510  44.3797500  52.3582080
  70.3162910  45.2430450  52.3242220  77.9579110  47.6804410  35.3412140
  77.8529750  47.0656760  36.0673520  77.7903330  47.1570300  34.5575150
  78.1093430  46.3661210  51.3201370  77.3439100  46.9346210  51.2356040
  78.2909390  46.0737420  50.4269600  81.1981840  46.7424440  35.9454130
  80.6491940  47.1893740  36.5896870  81.8201100  46.2373690  36.4691800
  73.0878570  43.1019810  52.6815920  73.1283910  42.8033680  53.5901150
  73.9424070  43.5027420  52.5223440  76.8656960  45.7015360  37.8419430
  77.2873380  45.5355230  38.6850820  76.9907800  44.8915590  37.3474570
  75.0284380  41.6811910  50.6490410  74.4980840  41.1902860  50.0213750
  75.6972450  42.1096110  50.1148340  79.3784600  44.7252970  35.0896530
  79.8990260  44.0101990  34.7237680  80.0253000  45.3638840  35.3897040
  75.5156680  38.6474280  50.7287700  75.4213550  38.0295030  50.0038570
  74.9354070  39.3740570  50.5017610  78.2818120  37.2047520  47.7615090
  77.8335420  37.2271780  46.9160640  77.6483320  36.8066540  48.3585390
  78.6877670  46.1001850  48.3827530  79.1065780  46.9434580  48.2103770
  77.7686300  46.2373890  48.1534310  81.0241570  43.8318030  49.7665370
  81.1437780  43.2359170  50.5060210  81.8835570  43.8687720  49.3466670
  75.7615860  41.7748590  34.7877590  75.5604920  40.9115950  35.1490930
  75.5907910  41.6881950  33.8499190  76.5385090  52.4054860  49.4985260
  76.0006180  53.1300920  49.1793960  76.7919050  51.9285200  48.7082600
  77.7910340  40.3739380  51.0241190  78.3810030  40.0655230  51.7119010
  76.9730580  39.9019130  51.1801090  74.5598660  38.8749210  34.7755470
  74.8624560  38.8816640  33.8674620  75.2993250  38.5247070  35.2723130
  79.3947300  53.6406070  49.7571910  79.3206000  54.5441210  50.0644280
  78.4926140  53.3217970  49.7293980  77.7783590  37.8183830  35.7611670
  77.4305590  37.1407820  35.1814120  77.9796360  37.3573340  36.5755060
  79.9432630  52.8064580  37.3798270  80.8383420  53.1449550  37.4017030
  79.9750260  52.0843990  36.7522550  73.5828790  48.1791630  35.6085270
  74.0203660  48.7221300  36.2642850  74.0676520  47.3538580  35.6181610
  70.7974590  50.9680660  43.0605530  71.1277600  50.1001720  42.8284170
  71.2265590  51.1739180  43.8910490  75.3936510  49.2989670  40.7207500
  75.0932050  49.1754640  41.6211410  75.2874000  48.4398260  40.3123230
  71.2864800  51.8351250  45.7987160  70.8495790  52.0152050  46.6311310
  71.8542480  52.5925870  45.6568880  71.1189230  44.3471480  42.1576040
  70.4638070  44.0783120  41.5135740  71.9567180  44.2375960  41.7078020
  72.1565160  44.7324050  46.6979380  72.5238200  44.6451450  47.5775400
  71.5875980  43.9690600  46.5986240  71.7081160  41.6433140  50.6037800
  70.8137210  41.6099900  50.9431510  72.2478710  41.8419930  51.3689050
  70.3327310  41.5570410  38.1001370  69.4291390  41.8200610  37.9253030
  70.8167930  41.8281580  37.3201330  72.8754520  40.6135950  36.0095750
  73.5846220  40.1919170  35.5243030  72.1594460  40.6811180  35.3779100
  72.5228680  36.6675280  35.0498400  73.2456810  37.2084220  35.3679620
  72.7953200  36.3938700  34.1739940  72.2120870  35.9181470  44.9521020
  72.8597060  35.3678850  44.5116180  72.6322710  36.1724620  45.7736830
  73.5717240  49.2456740  51.8599530  73.5286870  48.8749650  52.7413990
  73.7028250  50.1834310  52.0001350  77.2723270  50.8016330  47.4609250
  77.0314630  51.0690890  46.5739770  78.2125910  50.9722060  47.5160110
  79.4777690  37.2649020  51.2165760  79.4166580  37.8570850  51.9661170
  80.4178070  37.1574980  51.0716020  73.4105270  52.1918990  48.9797310
  72.8165590  52.0603690  49.7187350  73.4029110  51.3557130  48.5139410
  73.0417500  49.5577370  47.9305350  72.3151560  48.9382660  47.8631300
  73.1026650  49.9517980  47.0603430  76.6462600  51.7722370  44.7154760
  77.1627620  51.1609730  44.1903020  77.2959980  52.2751150  45.2065770
  79.3858100  52.6630860  45.5423740  79.6735910  52.4085160  44.6656750
  79.8981320  52.1108220  46.1329310  80.6035110  36.4021060  46.1220250
  79.8206900  36.8766560  46.4017010  80.3098040  35.4975890  46.0133430
  71.3247500  52.8751760  41.1402110  71.1569540  52.2422440  41.8384000
  70.4582010  53.0811160  40.7896300  71.9475520  36.7068540  38.6433970
  72.7054880  36.8197420  38.0698000  71.4852690  37.5437740  38.5977400
  78.4889330  38.8207810  41.6336280  77.6763840  38.4464700  41.2932160
  78.9930970  38.0652890  41.9357470  72.9310200  51.5684990  38.5852250
  72.4057820  51.9493020  37.8814210  72.8554780  52.1935760  39.3061960
  74.3200670  37.2332590  37.1835940  74.8493430  36.4462390  37.0543890
  74.9528990  37.9123780  37.4171470  76.5138510  36.9707730  40.2381330
  75.8841250  36.2695040  40.4051460  75.9743650  37.7311860  40.0214490
  79.4530460  53.5846960  52.9091940  80.3797770  53.3491230  52.9527900
  79.4380890  54.4118960  52.4277970  76.6394070  36.2491710  52.6733820
  76.3578340  36.7525310  51.9094640  77.0213770  35.4513460  52.3075950
  75.5303170  53.5167370  37.4601500  76.2621990  53.2326650  36.9125390
  75.7896840  53.2780650  38.3500880  74.6917960  49.6332100  37.4647830
  74.0626840  50.1017200  38.0133660  74.8065790  48.7881320  37.8994020
  80.2785720  45.4616780  25.4958300  79.5027820  44.9817220  25.7856870
  80.9298650  44.7822430  25.3214460  74.2951550  45.7736590  26.3734060
  73.4636430  45.5185300  26.7730570  74.9032530  45.8447360  27.1091980
  74.2752810  49.8076680  26.5692080  74.5780850  48.9174420  26.3902300
  75.0196400  50.3646900  26.3414330  72.7043500  40.7338480  20.1576450
  71.8160200  41.0754450  20.0556330  72.9884690  40.5338800  19.2657280
  70.6676510  43.3344130  26.0416150  71.2392620  42.5666330  26.0419790
  70.6678050  43.6332890  25.1322760  80.5256460  52.1534980  23.8961420
  79.9067900  52.6092480  23.3255860  81.3808240  52.3086440  23.4951120
  79.7194710  48.1373970  25.5028460  79.6502990  47.1963910  25.3417590
  80.4814570  48.2275380  26.0751030  71.9101380  38.7428490  27.8285080
  71.7304220  37.8454240  28.1087840  71.5081460  39.2900360  28.5032030
  80.7499880  40.9444350  25.7297390  81.1264700  40.0716230  25.6171060
  80.6519390  41.2803050  24.8387830  74.8804890  39.3169980  21.1914830
  74.9871640  40.2173710  21.4983590  73.9697250  39.2687950  20.9009480
  72.5288050  41.2388990  26.4367420  73.2098160  41.5027360  27.0554820
  72.2136100  40.3989860  26.7705430  76.7212620  42.2856350  25.5240010
  77.2290840  42.7837320  26.1645030  77.2525860  41.5091550  25.3479370
  75.0048720  36.9254910  29.7903430  75.0067160  37.4427300  28.9849330
  74.1753030  36.4485090  29.7673360  81.3919810  47.0374220  21.2893330
  80.7737080  47.5023670  20.7256050  81.9043060  47.7301700  21.7062840
  76.2551570  46.5650090  27.9676930  75.9220950  47.1919010  28.6098000
  76.4318250  47.0911970  27.1878600  74.6864050  38.6364870  27.7973880
  75.0280860  39.4806920  27.5027750  73.7479860  38.7848610  27.9139220
  75.4670670  48.5330890  29.7826110  76.0844670  49.2081970  29.5010560
  74.6063790  48.9418870  29.6913610  70.7603010  47.7230750  18.6632960
  70.3830990  48.2117850  17.9317860  71.0176080  48.3956030  19.2939490
  78.3691940  36.1247140  24.1218470  78.6766920  35.5694030  23.4053970
  77.4392640  36.2591600  23.9391460  80.7572700  44.1895970  20.8578590
  79.8301980  44.1233350  21.0867060  80.9097520  45.1276100  20.7433830
  80.7441780  40.4612970  17.8545750  79.8045450  40.6226930  17.9398210
  81.0625040  41.1798650  17.3081740  76.3629340  44.7160710  23.6398320
  75.9586340  44.0037960  23.1444220  76.4492460  44.3713950  24.5286360
  76.8311040  48.4028270  25.8037530  76.5339330  47.7973740  25.1245310
  77.7810860  48.4405580  25.6926890  75.0757960  41.4903920  27.4197360
  75.6272550  41.5999260  26.6450610  75.5901470  41.8641520  28.1352590
  75.9229470  48.1409960  32.4545330  75.0258000  48.3649930  32.7018730
  75.9482340  48.2644900  31.5056730  74.7500690  45.0123280  31.0302700
  74.6108460  45.8846080  31.3990100  73.8682050  44.6696090  30.8850640
  81.0730070  49.9299150  22.3367830  81.5125980  50.6723480  21.9223220
  81.0116960  50.1725720  23.2606790  76.5481040  50.9544980  33.2387850
  76.5196470  51.3587930  32.3716280  76.3846010  50.0255340  33.0759450
  73.0633970  43.6105690  21.1404970  72.9431570  44.3367780  20.5286240
  72.7534860  42.8408600  20.6632880  70.7019340  46.7820830  26.9473610
  70.7799760  46.9169600  26.0029330  71.3161020  46.0736720  27.1401730
  71.9466970  48.4821020  23.3579790  71.5395050  48.6235610  22.5033390
  72.8379980  48.1981180  23.1551000  76.2188630  52.6966800  21.4702460
  76.0431110  51.7802340  21.2570260  75.3644370  53.0554090  21.7100260
  70.7578860  47.8235000  29.4868070  70.9209900  47.3540360  28.6687440
  71.2231310  47.3158560  30.1516910  75.5297630  36.9540760  24.5228640
  75.0865780  37.7350300  24.1913160  76.0882620  37.2770650  25.2299580
  79.8167440  39.8209280  30.1263960  79.3546810  40.0292300  30.9383900
  79.4145550  39.0068630  29.8234630  78.6456450  36.5751460  19.4034470
  78.0210630  36.5711330  20.1287780  78.5586570  35.7082420  19.0070440
  77.5673530  37.4988090  26.3818240  77.8645860  38.4050920  26.3010260
  78.1159090  37.0106870  25.7677810  75.3211850  42.0774330  22.2509890
  75.0952770  41.8611500  23.1556510  74.5404380  42.5102790  21.9055860
  77.7611060  42.9759910  32.9170160  77.6654660  42.0354640  32.7670560
  78.6043040  43.1974980  32.5218230  81.1574480  40.7201240  22.8803820
  81.5504050  41.0373440  22.0672510  81.5191330  39.8413120  22.9948340
  72.8921600  39.3873580  31.0703940  72.4984990  40.2348790  31.2776720
  72.2040000  38.7499950  31.2612580  79.4666650  39.4708550  34.1400680
  78.7764970  39.2780750  34.7746770  80.2098950  39.7543190  34.6724980
  70.1938650  37.3102040  25.1034020  69.9051700  37.8804900  25.8159000
  70.9384410  36.8306490  25.4665250  70.3808880  41.2522160  16.3136740
  70.2983550  42.1952920  16.4551730  70.0291940  41.1097070  15.4349090
  81.7429620  43.3106990  26.9754600  81.0110740  43.8193800  27.3244700
  81.3453960  42.4936970  26.6743380  78.1807010  39.9861190  25.3807090
  78.1843070  39.5451140  24.5311630  79.0758130  40.3078520  25.4878910
  74.0309390  39.8687680  24.3401300  73.6909440  40.3462910  25.0968350
  73.2686710  39.4152800  23.9802400  78.2427160  40.9873270  18.3713850
  78.3639980  40.9459750  19.3199670  77.8575670  41.8497420  18.2160580
  77.2548660  43.2974410  17.7697150  76.6865560  42.8492660  17.1433060
  77.9637660  43.6567190  17.2362300  72.3317840  47.1986430  31.6463880
  71.9472630  46.5580100  32.2446840  72.6430030  47.9022550  32.2158610
  78.4814980  44.0462970  27.1272500  78.8485110  43.5721540  27.8733840
  78.2920040  44.9204540  27.4680840  71.3455470  38.7906660  23.2565970
  71.0602390  38.4262330  24.0944590  71.2834330  38.0587120  22.6429110
  76.2714350  43.0871610  29.4456710  75.9671420  43.9663590  29.6707070
  77.2260810  43.1471400  29.4814150  74.7996140  47.2932600  20.0423560
  74.0258400  46.7530220  19.8822280  75.5290770  46.7739210  19.7041320
  81.0194060  37.6835920  19.9779340  80.2058670  37.1849090  19.9024650
  80.8256010  38.5234170  19.5615690  80.9402920  46.3607020  31.7218950
  80.8740230  45.4402690  31.4676540  80.3108060  46.4582460  32.4363590
  74.8433540  46.9612980  23.6802370  75.3612210  46.1581240  23.6259260
  74.3917560  46.8992120  24.5219200  79.7303040  48.2279260  18.9529670
  80.0718740  48.9721490  18.4572990  78.9015750  48.5410380  19.3154500
  72.3278080  43.9274350  30.5928070  71.9693020  44.5928200  31.1801410
  72.0332640  43.0957900  30.9640690  75.5291200  44.3858590  33.4767620
  75.2291340  44.5315770  32.5795440  76.3002440  43.8263880  33.3841010
  80.8719650  49.1827590  31.4722750  80.8864190  48.2508550  31.2541660
  80.1644750  49.2687350  32.1112520  78.6993730  48.3092790  21.7245590
  79.3864860  48.8562000  22.1053180  77.9126150  48.8533520  21.7595200
  70.8386130  43.9265610  17.2162670  71.7080980  44.2090410  17.4998590
  70.3476450  44.7401480  17.1011480  78.0020940  45.3138820  21.3370950
  78.4583720  46.1244070  21.5631140  77.6509150  44.9961960  22.1689440
  80.3053550  50.8245160  28.5663250  80.9495770  51.0304540  29.2436670
  80.6682990  50.0633560  28.1134100  73.9032720  35.6576470  21.8093470
  73.7747350  35.6494370  22.7578390  73.0794740  35.9959560  21.4584480
  71.2057380  53.1392990  17.7824300  71.5655020  53.7382330  17.1281570
  71.0649720  53.6852880  18.5559330  70.9026650  37.4167590  31.2700170
  70.1885170  37.6164510  31.8752780  71.3221690  36.6407160  31.6414970
  71.1899240  51.4047850  32.2566700  71.2990360  50.4642590  32.1162090
  70.5379800  51.6702600  31.6080430  79.1811830  49.6763740  33.6564820
  78.8608700  48.9572980  34.2010510  78.5070190  50.3518810  33.7300880
  77.2226000  50.5224190  18.5997970  77.2136100  51.2553880  17.9842480
  76.3024360  50.2755770  18.6924930  72.8232640  45.7439080  19.3444730
  72.2160590  46.4837980  19.3540030  73.2981990  45.8338440  18.5182930
  80.2085600  50.5852430  17.2623160  80.3097580  50.3816420  16.3325140
  79.3087340  50.3310710  17.4670940  77.7311490  41.1432790  21.2447060
  77.0227640  41.6119130  21.6860670  78.0155970  40.4854800  21.8792250
  79.3567420  42.5629490  29.2439590  79.8552670  43.0375310  29.9091440
  79.4990370  41.6393010  29.4509620  78.8503710  53.1038750  21.9570830
  79.1045210  53.0660140  21.0350200  77.9016190  52.9772080  21.9499080
  75.9346510  39.4517870  18.6197770  76.7837040  39.8888020  18.5537960
  75.5677780  39.7638130  19.4469830  74.8337930  45.7050230  17.0933300
  75.6001200  45.5931590  17.6558730  74.9112620  45.0088200  16.4410070
  73.5284690  43.1375300  17.7766190  73.6088280  42.1902810  17.8883590
  74.4204440  43.4682180  17.8826850  74.3299400  53.2870690  24.8800730
  75.0661880  52.7386150  25.1509300  74.7140320  54.1526700  24.7406720
  71.2144880  49.3544260  20.7542240  70.2884660  49.5965400  20.7447650
  71.6801310  50.1818520  20.6326990  73.3357680  52.4716760  34.0686310
  74.1370410  52.7928810  34.4821710  72.8209500  52.1112340  34.7906220
  77.4401710  52.4601000  16.7026300  78.2330320  52.7489830  16.2508090
  76.9206060  52.0293170  16.0238780  71.0555490  44.9590220  33.0122360
  71.5594510  44.3797500  33.5838590  70.3162910  45.2430450  33.5498730
  77.9579110  47.6804410  16.5668650  77.8529750  47.0656760  17.2930030
  77.7903330  47.1570300  15.7831660  78.1093430  46.3661210  32.5457880
  77.3439100  46.9346210  32.4612550  78.2909390  46.0737420  31.6526110
  81.1981840  46.7424440  17.1710640  80.6491940  47.1893740  17.8153380
  81.8201100  46.2373690  17.6948310  73.0878570  43.1019810  33.9072430
  73.1283910  42.8033680  34.8157660  73.9424070  43.5027420  33.7479950
  76.8656960  45.7015360  19.0675940  77.2873380  45.5355230  19.9107330
  76.9907800  44.8915590  18.5731080  75.0284380  41.6811910  31.8746920
  74.4980840  41.1902860  31.2470260  75.6972450  42.1096110  31.3404850
  79.3784600  44.7252970  16.3153040  79.8990260  44.0101990  15.9494190
  80.0253000  45.3638840  16.6153550  75.5156680  38.6474280  31.9544210
  75.4213550  38.0295030  31.2295080  74.9354070  39.3740570  31.7274120
  78.2818120  37.2047520  28.9871600  77.8335420  37.2271780  28.1417150
  77.6483320  36.8066540  29.5841900  78.6877670  46.1001850  29.6084040
  79.1065780  46.9434580  29.4360280  77.7686300  46.2373890  29.3790820
  81.0241570  43.8318030  30.9921880  81.1437780  43.2359170  31.7316720
  81.8835570  43.8687720  30.5723180  75.7615860  41.7748590  16.0134100
  75.5604920  40.9115950  16.3747440  75.5907910  41.6881950  15.0755700
  76.5385090  52.4054860  30.7241770  76.0006180  53.1300920  30.4050470
  76.7919050  51.9285200  29.9339110  77.7910340  40.3739380  32.2497700
  78.3810030  40.0655230  32.9375520  76.9730580  39.9019130  32.4057600
  74.5598660  38.8749210  16.0011980  74.8624560  38.8816640  15.0931130
  75.2993250  38.5247070  16.4979640  79.3947300  53.6406070  30.9828420
  79.3206000  54.5441210  31.2900790  78.4926140  53.3217970  30.9550490
  77.7783590  37.8183830  16.9868180  77.4305590  37.1407820  16.4070630
  77.9796360  37.3573340  17.8011570  79.9432630  52.8064580  18.6054780
  80.8383420  53.1449550  18.6273540  79.9750260  52.0843990  17.9779060
  73.5828790  48.1791630  16.8341780  74.0203660  48.7221300  17.4899360
  74.0676520  47.3538580  16.8438120  70.7974590  50.9680660  24.2862040
  71.1277600  50.1001720  24.0540680  71.2265590  51.1739180  25.1167000
  75.3936510  49.2989670  21.9464010  75.0932050  49.1754640  22.8467920
  75.2874000  48.4398260  21.5379740  71.2864800  51.8351250  27.0243670
  70.8495790  52.0152050  27.8567820  71.8542480  52.5925870  26.8825390
  71.1189230  44.3471480  23.3832550  70.4638070  44.0783120  22.7392250
  71.9567180  44.2375960  22.9334530  72.1565160  44.7324050  27.9235890
  72.5238200  44.6451450  28.8031910  71.5875980  43.9690600  27.8242750
  71.7081160  41.6433140  31.8294310  70.8137210  41.6099900  32.1688020
  72.2478710  41.8419930  32.5945560  70.3327310  41.5570410  19.3257880
  69.4291390  41.8200610  19.1509540  70.8167930  41.8281580  18.5457840
  72.8754520  40.6135950  17.2352260  73.5846220  40.1919170  16.7499540
  72.1594460  40.6811180  16.6035610  72.5228680  36.6675280  16.2754910
  73.2456810  37.2084220  16.5936130  72.7953200  36.3938700  15.3996450
  72.2120870  35.9181470  26.1777530  72.8597060  35.3678850  25.7372690
  72.6322710  36.1724620  26.9993340  71.9652870  36.0737140  28.9202850
  71.6167690  36.5300960  29.6861030  71.6340570  35.1794270  29.0025280
  73.5717240  49.2456740  33.0856040  73.5286870  48.8749650  33.9670500
  73.7028250  50.1834310  33.2257860  77.2723270  50.8016330  28.6865760
  77.0314630  51.0690890  27.7996280  78.2125910  50.9722060  28.7416620
  79.4777690  37.2649020  32.4422270  79.4166580  37.8570850  33.1917680
  80.4178070  37.1574980  32.2972530  72.6373510  35.6013340  32.1953620
  73.1856500  35.4201390  31.4319730  72.7028820  34.8107450  32.7309930
  73.4105270  52.1918990  30.2053820  72.8165590  52.0603690  30.9443860
  73.4029110  51.3557130  29.7395920  73.0417500  49.5577370  29.1561860
  72.3151560  48.9382660  29.0887810  73.1026650  49.9517980  28.2859940
  76.6462600  51.7722370  25.9411270  77.1627620  51.1609730  25.4159530
  77.2959980  52.2751150  26.4322280  79.3858100  52.6630860  26.7680250
  79.6735910  52.4085160  25.8913260  79.8981320  52.1108220  27.3585820
  80.6035110  36.4021060  27.3476760  79.8206900  36.8766560  27.6273520
  80.3098040  35.4975890  27.2389940  71.3247500  52.8751760  22.3658620
  71.1569540  52.2422440  23.0640510  70.4582010  53.0811160  22.0152810
  71.9475520  36.7068540  19.8690480  72.7054880  36.8197420  19.2954510
  71.4852690  37.5437740  19.8233910  78.4889330  38.8207810  22.8592790
  77.6763840  38.4464700  22.5188670  78.9930970  38.0652890  23.1613980
  72.9310200  51.5684990  19.8108760  72.4057820  51.9493020  19.1070720
  72.8554780  52.1935760  20.5318470  74.3200670  37.2332590  18.4092450
  74.8493430  36.4462390  18.2800400  74.9528990  37.9123780  18.6427980
  76.5138510  36.9707730  21.4637840  75.8841250  36.2695040  21.6307970
  75.9743650  37.7311860  21.2471000  79.4530460  53.5846960  34.1348450
  80.3797770  53.3491230  34.1784410  79.4380890  54.4118960  33.6534480
  76.6394070  36.2491710  33.8990330  76.3578340  36.7525310  33.1351150
  77.0213770  35.4513460  33.5332460  75.5303170  53.5167370  18.6858010
  76.2621990  53.2326650  18.1381900  75.7896840  53.2780650  19.5757390
  74.6917960  49.6332100  18.6904340  74.0626840  50.1017200  19.2390170
  74.8065790  48.7881320  19.1250530  80.2785720  45.4616780   6.7214810
  79.5027820  44.9817220   7.0113380  80.9298650  44.7822430   6.5470970
  74.2951550  45.7736590   7.5990570  73.4636430  45.5185300   7.9987080
  74.9032530  45.8447360   8.3348490  74.2752810  49.8076680   7.7948590
  74.5780850  48.9174420   7.6158810  75.0196400  50.3646900   7.5670840
  70.6676510  43.3344130   7.2672660  71.2392620  42.5666330   7.2676300
  70.6678050  43.6332890   6.3579270  80.5256460  52.1534980   5.1217930
  79.9067900  52.6092480   4.5512370  81.3808240  52.3086440   4.7207630
  79.7194710  48.1373970   6.7284970  79.6502990  47.1963910   6.5674100
  80.4814570  48.2275380   7.3007540  71.9101380  38.7428490   9.0541590
  71.7304220  37.8454240   9.3344350  71.5081460  39.2900360   9.7288540
  80.7499880  40.9444350   6.9553900  81.1264700  40.0716230   6.8427570
  80.6519390  41.2803050   6.0644340  74.8804890  39.3169980   2.4171340
  74.9871640  40.2173710   2.7240100  73.9697250  39.2687950   2.1265990
  72.5288050  41.2388990   7.6623930  73.2098160  41.5027360   8.2811330
  72.2136100  40.3989860   7.9961940  76.7212620  42.2856350   6.7496520
  77.2290840  42.7837320   7.3901540  77.2525860  41.5091550   6.5735880
  75.0048720  36.9254910  11.0159940  75.0067160  37.4427300  10.2105840
  74.1753030  36.4485090  10.9929870  81.3919810  47.0374220   2.5149840
  80.7737080  47.5023670   1.9512560  81.9043060  47.7301700   2.9319350
  76.2551570  46.5650090   9.1933440  75.9220950  47.1919010   9.8354510
  76.4318250  47.0911970   8.4135110  74.6864050  38.6364870   9.0230390
  75.0280860  39.4806920   8.7284260  73.7479860  38.7848610   9.1395730
  75.4670670  48.5330890  11.0082620  76.0844670  49.2081970  10.7267070
  74.6063790  48.9418870  10.9170120  78.3691940  36.1247140   5.3474980
  78.6766920  35.5694030   4.6310480  77.4392640  36.2591600   5.1647970
  80.7572700  44.1895970   2.0835100  79.8301980  44.1233350   2.3123570
  80.9097520  45.1276100   1.9690340  76.3629340  44.7160710   4.8654830
  75.9586340  44.0037960   4.3700730  76.4492460  44.3713950   5.7542870
  76.8311040  48.4028270   7.0294040  76.5339330  47.7973740   6.3501820
  77.7810860  48.4405580   6.9183400  75.0757960  41.4903920   8.6453870
  75.6272550  41.5999260   7.8707120  75.5901470  41.8641520   9.3609100
  75.9229470  48.1409960  13.6801840  75.0258000  48.3649930  13.9275240
  75.9482340  48.2644900  12.7313240  74.7500690  45.0123280  12.2559210
  74.6108460  45.8846080  12.6246610  73.8682050  44.6696090  12.1107150
  81.0730070  49.9299150   3.5624340  81.5125980  50.6723480   3.1479730
  81.0116960  50.1725720   4.4863300  76.5481040  50.9544980  14.4644360
  76.5196470  51.3587930  13.5972790  76.3846010  50.0255340  14.3015960
  73.0633970  43.6105690   2.3661480  72.9431570  44.3367780   1.7542750
  72.7534860  42.8408600   1.8889390  70.7019340  46.7820830   8.1730120
  70.7799760  46.9169600   7.2285840  71.3161020  46.0736720   8.3658240
  71.9466970  48.4821020   4.5836300  71.5395050  48.6235610   3.7289900
  72.8379980  48.1981180   4.3807510  76.2188630  52.6966800   2.6958970
  76.0431110  51.7802340   2.4826770  75.3644370  53.0554090   2.9356770
  70.7578860  47.8235000  10.7124580  70.9209900  47.3540360   9.8943950
  71.2231310  47.3158560  11.3773420  75.5297630  36.9540760   5.7485150
  75.0865780  37.7350300   5.4169670  76.0882620  37.2770650   6.4556090
  79.8167440  39.8209280  11.3520470  79.3546810  40.0292300  12.1640410
  79.4145550  39.0068630  11.0491140  77.5673530  37.4988090   7.6074750
  77.8645860  38.4050920   7.5266770  78.1159090  37.0106870   6.9934320
  75.3211850  42.0774330   3.4766400  75.0952770  41.8611500   4.3813020
  74.5404380  42.5102790   3.1312370  77.7611060  42.9759910  14.1426670
  77.6654660  42.0354640  13.9927070  78.6043040  43.1974980  13.7474740
  81.1574480  40.7201240   4.1060330  81.5504050  41.0373440   3.2929020
  81.5191330  39.8413120   4.2204850  72.8921600  39.3873580  12.2960450
  72.4984990  40.2348790  12.5033230  72.2040000  38.7499950  12.4869090
  79.4666650  39.4708550  15.3657190  78.7764970  39.2780750  16.0003280
  80.2098950  39.7543190  15.8981490  70.1938650  37.3102040   6.3290530
  69.9051700  37.8804900   7.0415510  70.9384410  36.8306490   6.6921760
  81.7429620  43.3106990   8.2011110  81.0110740  43.8193800   8.5501210
  81.3453960  42.4936970   7.8999890  78.1807010  39.9861190   6.6063600
  78.1843070  39.5451140   5.7568140  79.0758130  40.3078520   6.7135420
  74.0309390  39.8687680   5.5657810  73.6909440  40.3462910   6.3224860
  73.2686710  39.4152800   5.2058910  72.3317840  47.1986430  12.8720390
  71.9472630  46.5580100  13.4703350  72.6430030  47.9022550  13.4415120
  78.4814980  44.0462970   8.3529010  78.8485110  43.5721540   9.0990350
  78.2920040  44.9204540   8.6937350  71.3455470  38.7906660   4.4822480
  71.0602390  38.4262330   5.3201100  71.2834330  38.0587120   3.8685620
  76.2714350  43.0871610  10.6713220  75.9671420  43.9663590  10.8963580
  77.2260810  43.1471400  10.7070660  80.9402920  46.3607020  12.9475460
  80.8740230  45.4402690  12.6933050  80.3108060  46.4582460  13.6620100
  74.8433540  46.9612980   4.9058880  75.3612210  46.1581240   4.8515770
  74.3917560  46.8992120   5.7475710  72.3278080  43.9274350  11.8184580
  71.9693020  44.5928200  12.4057920  72.0332640  43.0957900  12.1897200
  75.5291200  44.3858590  14.7024130  75.2291340  44.5315770  13.8051950
  76.3002440  43.8263880  14.6097520  80.8719650  49.1827590  12.6979260
  80.8864190  48.2508550  12.4798170  80.1644750  49.2687350  13.3369030
  78.6993730  48.3092790   2.9502100  79.3864860  48.8562000   3.3309690
  77.9126150  48.8533520   2.9851710  78.0020940  45.3138820   2.5627460
  78.4583720  46.1244070   2.7887650  77.6509150  44.9961960   3.3945950
  80.3053550  50.8245160   9.7919760  80.9495770  51.0304540  10.4693180
  80.6682990  50.0633560   9.3390610  73.9032720  35.6576470   3.0349980
  73.7747350  35.6494370   3.9834900  73.0794740  35.9959560   2.6840990
  70.9026650  37.4167590  12.4956680  70.1885170  37.6164510  13.1009290
  71.3221690  36.6407160  12.8671480  71.1899240  51.4047850  13.4823210
  71.2990360  50.4642590  13.3418600  70.5379800  51.6702600  12.8336940
  79.1811830  49.6763740  14.8821330  78.8608700  48.9572980  15.4267020
  78.5070190  50.3518810  14.9557390  77.7311490  41.1432790   2.4703570
  77.0227640  41.6119130   2.9117180  78.0155970  40.4854800   3.1048760
  79.3567420  42.5629490  10.4696100  79.8552670  43.0375310  11.1347950
  79.4990370  41.6393010  10.6766130  78.8503710  53.1038750   3.1827340
  79.1045210  53.0660140   2.2606710  77.9016190  52.9772080   3.1755590
  74.3299400  53.2870690   6.1057240  75.0661880  52.7386150   6.3765810
  74.7140320  54.1526700   5.9663230  71.2144880  49.3544260   1.9798750
  70.2884660  49.5965400   1.9704160  71.6801310  50.1818520   1.8583500
  73.3357680  52.4716760  15.2942820  74.1370410  52.7928810  15.7078220
  72.8209500  52.1112340  16.0162730  71.0555490  44.9590220  14.2378870
  71.5594510  44.3797500  14.8095100  70.3162910  45.2430450  14.7755240
  78.1093430  46.3661210  13.7714390  77.3439100  46.9346210  13.6869060
  78.2909390  46.0737420  12.8782620  73.0878570  43.1019810  15.1328940
  73.1283910  42.8033680  16.0414170  73.9424070  43.5027420  14.9736460
  75.0284380  41.6811910  13.1003430  74.4980840  41.1902860  12.4726770
  75.6972450  42.1096110  12.5661360  75.5156680  38.6474280  13.1800720
  75.4213550  38.0295030  12.4551590  74.9354070  39.3740570  12.9530630
  78.2818120  37.2047520  10.2128110  77.8335420  37.2271780   9.3673660
  77.6483320  36.8066540  10.8098410  78.6877670  46.1001850  10.8340550
  79.1065780  46.9434580  10.6616790  77.7686300  46.2373890  10.6047330
  81.0241570  43.8318030  12.2178390  81.1437780  43.2359170  12.9573230
  81.8835570  43.8687720  11.7979690  76.5385090  52.4054860  11.9498280
  76.0006180  53.1300920  11.6306980  76.7919050  51.9285200  11.1595620
  77.7910340  40.3739380  13.4754210  78.3810030  40.0655230  14.1632030
  76.9730580  39.9019130  13.6314110  79.3947300  53.6406070  12.2084930
  79.3206000  54.5441210  12.5157300  78.4926140  53.3217970  12.1807000
  70.7974590  50.9680660   5.5118550  71.1277600  50.1001720   5.2797190
  71.2265590  51.1739180   6.3423510  75.3936510  49.2989670   3.1720520
  75.0932050  49.1754640   4.0724430  75.2874000  48.4398260   2.7636250
  71.2864800  51.8351250   8.2500180  70.8495790  52.0152050   9.0824330
  71.8542480  52.5925870   8.1081900  71.1189230  44.3471480   4.6089060
  70.4638070  44.0783120   3.9648760  71.9567180  44.2375960   4.1591040
  72.1565160  44.7324050   9.1492400  72.5238200  44.6451450  10.0288420
  71.5875980  43.9690600   9.0499260  71.7081160  41.6433140  13.0550820
  70.8137210  41.6099900  13.3944530  72.2478710  41.8419930  13.8202070
  72.2120870  35.9181470   7.4034040  72.8597060  35.3678850   6.9629200
  72.6322710  36.1724620   8.2249850  71.9652870  36.0737140  10.1459360
  71.6167690  36.5300960  10.9117540  71.6340570  35.1794270  10.2281790
  73.5717240  49.2456740  14.3112550  73.5286870  48.8749650  15.1927010
  73.7028250  50.1834310  14.4514370  77.2723270  50.8016330   9.9122270
  77.0314630  51.0690890   9.0252790  78.2125910  50.9722060   9.9673130
  79.4777690  37.2649020  13.6678780  79.4166580  37.8570850  14.4174190
  80.4178070  37.1574980  13.5229040  72.6373510  35.6013340  13.4210130
  73.1856500  35.4201390  12.6576240  72.7028820  34.8107450  13.9566440
  73.4105270  52.1918990  11.4310330  72.8165590  52.0603690  12.1700370
  73.4029110  51.3557130  10.9652430  73.0417500  49.5577370  10.3818370
  72.3151560  48.9382660  10.3144320  73.1026650  49.9517980   9.5116450
  76.6462600  51.7722370   7.1667780  77.1627620  51.1609730   6.6416040
  77.2959980  52.2751150   7.6578790  79.3858100  52.6630860   7.9936760
  79.6735910  52.4085160   7.1169770  79.8981320  52.1108220   8.5842330
  80.6035110  36.4021060   8.5733270  79.8206900  36.8766560   8.8530030
  80.3098040  35.4975890   8.4646450  71.3247500  52.8751760   3.5915130
  71.1569540  52.2422440   4.2897020  70.4582010  53.0811160   3.2409320
  78.4889330  38.8207810   4.0849300  77.6763840  38.4464700   3.7445180
  78.9930970  38.0652890   4.3870490  76.5138510  36.9707730   2.6894350
  75.8841250  36.2695040   2.8564480  75.9743650  37.7311860   2.4727510
  79.4530460  53.5846960  15.3604960  80.3797770  53.3491230  15.4040920
  79.4380890  54.4118960  14.8790990  76.6394070  36.2491710  15.1246840
  76.3578340  36.7525310  14.3607660  77.0213770  35.4513460  14.7588970
  80.2785720  26.6873290  63.0445280  79.5027820  26.2073730  63.3343850
  80.9298650  26.0078940  62.8701440  74.2951550  26.9993100  63.9221040
  73.4636430  26.7441810  64.3217550  74.9032530  27.0703870  64.6578960
  74.2752810  31.0333190  64.1179060  74.5780850  30.1430930  63.9389280
  75.0196400  31.5903410  63.8901310  72.7043500  21.9594990  57.7063430
  71.8160200  22.3010960  57.6043310  72.9884690  21.7595310  56.8144260
  70.6676510  24.5600640  63.5903130  71.2392620  23.7922840  63.5906770
  70.6678050  24.8589400  62.6809740  80.5256460  33.3791490  61.4448400
  79.9067900  33.8348990  60.8742840  81.3808240  33.5342950  61.0438100
  79.7194710  29.3630480  63.0515440  79.6502990  28.4220420  62.8904570
  80.4814570  29.4531890  63.6238010  71.9101380  19.9685000  65.3772060
  71.7304220  19.0710750  65.6574820  71.5081460  20.5156870  66.0519010
  80.7499880  22.1700860  63.2784370  81.1264700  21.2972740  63.1658040
  80.6519390  22.5059560  62.3874810  74.8804890  20.5426490  58.7401810
  74.9871640  21.4430220  59.0470570  73.9697250  20.4944460  58.4496460
  72.5288050  22.4645500  63.9854400  73.2098160  22.7283870  64.6041800
  72.2136100  21.6246370  64.3192410  76.7212620  23.5112860  63.0726990
  77.2290840  24.0093830  63.7132010  77.2525860  22.7348060  62.8966350
  75.0048720  18.1511420  67.3390410  75.0067160  18.6683810  66.5336310
  74.1753030  17.6741600  67.3160340  81.3919810  28.2630730  58.8380310
  80.7737080  28.7280180  58.2743030  81.9043060  28.9558210  59.2549820
  76.2551570  27.7906600  65.5163910  75.9220950  28.4175520  66.1584980
  76.4318250  28.3168480  64.7365580  74.6864050  19.8621380  65.3460860
  75.0280860  20.7063430  65.0514730  73.7479860  20.0105120  65.4626200
  75.4670670  29.7587400  67.3313090  76.0844670  30.4338480  67.0497540
  74.6063790  30.1675380  67.2400590  70.7603010  28.9487260  56.2119940
  70.3830990  29.4374360  55.4804840  71.0176080  29.6212540  56.8426470
  78.3691940  17.3503650  61.6705450  78.6766920  16.7950540  60.9540950
  77.4392640  17.4848110  61.4878440  80.7572700  25.4152480  58.4065570
  79.8301980  25.3489860  58.6354040  80.9097520  26.3532610  58.2920810
  80.7441780  21.6869480  55.4032730  79.8045450  21.8483440  55.4885190
  81.0625040  22.4055160  54.8568720  76.3629340  25.9417220  61.1885300
  75.9586340  25.2294470  60.6931200  76.4492460  25.5970460  62.0773340
  76.8311040  29.6284780  63.3524510  76.5339330  29.0230250  62.6732290
  77.7810860  29.6662090  63.2413870  75.0757960  22.7160430  64.9684340
  75.6272550  22.8255770  64.1937590  75.5901470  23.0898030  65.6839570
  81.0730070  31.1555660  59.8854810  81.5125980  31.8979990  59.4710200
  81.0116960  31.3982230  60.8093770  73.0633970  24.8362200  58.6891950
  72.9431570  25.5624290  58.0773220  72.7534860  24.0665110  58.2119860
  70.7019340  28.0077340  64.4960590  70.7799760  28.1426110  63.5516310
  71.3161020  27.2993230  64.6888710  71.9466970  29.7077530  60.9066770
  71.5395050  29.8492120  60.0520370  72.8379980  29.4237690  60.7037980
  76.2188630  33.9223310  59.0189440  76.0431110  33.0058850  58.8057240
  75.3644370  34.2810600  59.2587240  70.7578860  29.0491510  67.0355050
  70.9209900  28.5796870  66.2174420  71.2231310  28.5415070  67.7003890
  75.5297630  18.1797270  62.0715620  75.0865780  18.9606810  61.7400140
  76.0882620  18.5027160  62.7786560  78.6456450  17.8007970  56.9521450
  78.0210630  17.7967840  57.6774760  78.5586570  16.9338930  56.5557420
  77.5673530  18.7244600  63.9305220  77.8645860  19.6307430  63.8497240
  78.1159090  18.2363380  63.3164790  75.3211850  23.3030840  59.7996870
  75.0952770  23.0868010  60.7043490  74.5404380  23.7359300  59.4542840
  81.1574480  21.9457750  60.4290800  81.5504050  22.2629950  59.6159490
  81.5191330  21.0669630  60.5435320  70.1938650  18.5358550  62.6521000
  69.9051700  19.1061410  63.3645980  70.9384410  18.0563000  63.0152230
  70.3808880  22.4778670  53.8623720  70.2983550  23.4209430  54.0038710
  70.0291940  22.3353580  52.9836070  81.7429620  24.5363500  64.5241580
  81.0110740  25.0450310  64.8731680  81.3453960  23.7193480  64.2230360
  78.1807010  21.2117700  62.9294070  78.1843070  20.7707650  62.0798610
  79.0758130  21.5335030  63.0365890  74.0309390  21.0944190  61.8888280
  73.6909440  21.5719420  62.6455330  73.2686710  20.6409310  61.5289380
  78.2427160  22.2129780  55.9200830  78.3639980  22.1716260  56.8686650
  77.8575670  23.0753930  55.7647560  77.2548660  24.5230920  55.3184130
  76.6865560  24.0749170  54.6920040  77.9637660  24.8823700  54.7849280
  78.4814980  25.2719480  64.6759480  78.8485110  24.7978050  65.4220820
  78.2920040  26.1461050  65.0167820  71.3455470  20.0163170  60.8052950
  71.0602390  19.6518840  61.6431570  71.2834330  19.2843630  60.1916090
  76.2714350  24.3128120  66.9943690  75.9671420  25.1920100  67.2194050
  77.2260810  24.3727910  67.0301130  74.7996140  28.5189110  57.5910540
  74.0258400  27.9786730  57.4309260  75.5290770  27.9995720  57.2528300
  81.0194060  18.9092430  57.5266320  80.2058670  18.4105600  57.4511630
  80.8256010  19.7490680  57.1102670  74.8433540  28.1869490  61.2289350
  75.3612210  27.3837750  61.1746240  74.3917560  28.1248630  62.0706180
  79.7303040  29.4535770  56.5016650  80.0718740  30.1978000  56.0059970
  78.9015750  29.7666890  56.8641480  78.6993730  29.5349300  59.2732570
  79.3864860  30.0818510  59.6540160  77.9126150  30.0790030  59.3082180
  70.8386130  25.1522120  54.7649650  71.7080980  25.4346920  55.0485570
  70.3476450  25.9657990  54.6498460  78.0020940  26.5395330  58.8857930
  78.4583720  27.3500580  59.1118120  77.6509150  26.2218470  59.7176420
  80.3053550  32.0501670  66.1150230  80.9495770  32.2561050  66.7923650
  80.6682990  31.2890070  65.6621080  73.9032720  16.8832980  59.3580450
  73.7747350  16.8750880  60.3065370  73.0794740  17.2216070  59.0071460
  71.2057380  34.3649500  55.3311280  71.5655020  34.9638840  54.6768550
  71.0649720  34.9109390  56.1046310  77.2226000  31.7480700  56.1484950
  77.2136100  32.4810390  55.5329460  76.3024360  31.5012280  56.2411910
  72.8232640  26.9695590  56.8931710  72.2160590  27.7094490  56.9027010
  73.2981990  27.0594950  56.0669910  80.2085600  31.8108940  54.8110140
  80.3097580  31.6072930  53.8812120  79.3087340  31.5567220  55.0157920
  77.7311490  22.3689300  58.7934040  77.0227640  22.8375640  59.2347650
  78.0155970  21.7111310  59.4279230  79.3567420  23.7886000  66.7926570
  79.8552670  24.2631820  67.4578420  79.4990370  22.8649520  66.9996600
  78.8503710  34.3295260  59.5057810  79.1045210  34.2916650  58.5837180
  77.9016190  34.2028590  59.4986060  75.9346510  20.6774380  56.1684750
  76.7837040  21.1144530  56.1024940  75.5677780  20.9894640  56.9956810
  74.8337930  26.9306740  54.6420280  75.6001200  26.8188100  55.2045710
  74.9112620  26.2344710  53.9897050  73.5284690  24.3631810  55.3253170
  73.6088280  23.4159320  55.4370570  74.4204440  24.6938690  55.4313830
  74.3299400  34.5127200  62.4287710  75.0661880  33.9642660  62.6996280
  74.7140320  35.3783210  62.2893700  71.2144880  30.5800770  58.3029220
  70.2884660  30.8221910  58.2934630  71.6801310  31.4075030  58.1813970
  77.4401710  33.6857510  54.2513280  78.2330320  33.9746340  53.7995070
  76.9206060  33.2549680  53.5725760  77.9579110  28.9060920  54.1155630
  77.8529750  28.2913270  54.8417010  77.7903330  28.3826810  53.3318640
  81.1981840  27.9680950  54.7197620  80.6491940  28.4150250  55.3640360
  81.8201100  27.4630200  55.2435290  76.8656960  26.9271870  56.6162920
  77.2873380  26.7611740  57.4594310  76.9907800  26.1172100  56.1218060
  79.3784600  25.9509480  53.8640020  79.8990260  25.2358500  53.4981170
  80.0253000  26.5895350  54.1640530  78.2818120  18.4304030  66.5358580
  77.8335420  18.4528290  65.6904130  77.6483320  18.0323050  67.1328880
  78.6877670  27.3258360  67.1571020  79.1065780  28.1691090  66.9847260
  77.7686300  27.4630400  66.9277800  75.7615860  23.0005100  53.5621080
  75.5604920  22.1372460  53.9234420  75.5907910  22.9138460  52.6242680
  74.5598660  20.1005720  53.5498960  74.8624560  20.1073150  52.6418110
  75.2993250  19.7503580  54.0466620  77.7783590  19.0440340  54.5355160
  77.4305590  18.3664330  53.9557610  77.9796360  18.5829850  55.3498550
  79.9432630  34.0321090  56.1541760  80.8383420  34.3706060  56.1760520
  79.9750260  33.3100500  55.5266040  73.5828790  29.4048140  54.3828760
  74.0203660  29.9477810  55.0386340  74.0676520  28.5795090  54.3925100
  70.7974590  32.1937170  61.8349020  71.1277600  31.3258230  61.6027660
  71.2265590  32.3995690  62.6653980  75.3936510  30.5246180  59.4950990
  75.0932050  30.4011150  60.3954900  75.2874000  29.6654770  59.0866720
  71.2864800  33.0607760  64.5730650  70.8495790  33.2408560  65.4054800
  71.8542480  33.8182380  64.4312370  71.1189230  25.5727990  60.9319530
  70.4638070  25.3039630  60.2879230  71.9567180  25.4632470  60.4821510
  72.1565160  25.9580560  65.4722870  72.5238200  25.8707960  66.3518890
  71.5875980  25.1947110  65.3729730  70.3327310  22.7826920  56.8744860
  69.4291390  23.0457120  56.6996520  70.8167930  23.0538090  56.0944820
  72.8754520  21.8392460  54.7839240  73.5846220  21.4175680  54.2986520
  72.1594460  21.9067690  54.1522590  72.5228680  17.8931790  53.8241890
  73.2456810  18.4340730  54.1423110  72.7953200  17.6195210  52.9483430
  72.2120870  17.1437980  63.7264510  72.8597060  16.5935360  63.2859670
  72.6322710  17.3981130  64.5480320  71.9652870  17.2993650  66.4689830
  71.6167690  17.7557470  67.2348010  71.6340570  16.4050780  66.5512260
  77.2723270  32.0272840  66.2352740  77.0314630  32.2947400  65.3483260
  78.2125910  32.1978570  66.2903600  73.0417500  30.7833880  66.7048840
  72.3151560  30.1639170  66.6374790  73.1026650  31.1774490  65.8346920
  76.6462600  32.9978880  63.4898250  77.1627620  32.3866240  62.9646510
  77.2959980  33.5007660  63.9809260  79.3858100  33.8887370  64.3167230
  79.6735910  33.6341670  63.4400240  79.8981320  33.3364730  64.9072800
  80.6035110  17.6277570  64.8963740  79.8206900  18.1023070  65.1760500
  80.3098040  16.7232400  64.7876920  71.3247500  34.1008270  59.9145600
  71.1569540  33.4678950  60.6127490  70.4582010  34.3067670  59.5639790
  71.9475520  17.9325050  57.4177460  72.7054880  18.0453930  56.8441490
  71.4852690  18.7694250  57.3720890  78.4889330  20.0464320  60.4079770
  77.6763840  19.6721210  60.0675650  78.9930970  19.2909400  60.7100960
  72.9310200  32.7941500  57.3595740  72.4057820  33.1749530  56.6557700
  72.8554780  33.4192270  58.0805450  74.3200670  18.4589100  55.9579430
  74.8493430  17.6718900  55.8287380  74.9528990  19.1380290  56.1914960
  76.5138510  18.1964240  59.0124820  75.8841250  17.4951550  59.1794950
  75.9743650  18.9568370  58.7957980  75.5303170  34.7423880  56.2344990
  76.2621990  34.4583160  55.6868880  75.7896840  34.5037160  57.1244370
  74.6917960  30.8588610  56.2391320  74.0626840  31.3273710  56.7877150
  74.8065790  30.0137830  56.6737510  80.2785720  26.6873290  44.2701790
  79.5027820  26.2073730  44.5600360  80.9298650  26.0078940  44.0957950
  74.2951550  26.9993100  45.1477550  73.4636430  26.7441810  45.5474060
  74.9032530  27.0703870  45.8835470  74.2752810  31.0333190  45.3435570
  74.5780850  30.1430930  45.1645790  75.0196400  31.5903410  45.1157820
  72.7043500  21.9594990  38.9319940  71.8160200  22.3010960  38.8299820
  72.9884690  21.7595310  38.0400770  70.6676510  24.5600640  44.8159640
  71.2392620  23.7922840  44.8163280  70.6678050  24.8589400  43.9066250
  80.5256460  33.3791490  42.6704910  79.9067900  33.8348990  42.0999350
  81.3808240  33.5342950  42.2694610  79.7194710  29.3630480  44.2771950
  79.6502990  28.4220420  44.1161080  80.4814570  29.4531890  44.8494520
  71.9101380  19.9685000  46.6028570  71.7304220  19.0710750  46.8831330
  71.5081460  20.5156870  47.2775520  80.7499880  22.1700860  44.5040880
  81.1264700  21.2972740  44.3914550  80.6519390  22.5059560  43.6131320
  74.8804890  20.5426490  39.9658320  74.9871640  21.4430220  40.2727080
  73.9697250  20.4944460  39.6752970  72.5288050  22.4645500  45.2110910
  73.2098160  22.7283870  45.8298310  72.2136100  21.6246370  45.5448920
  76.7212620  23.5112860  44.2983500  77.2290840  24.0093830  44.9388520
  77.2525860  22.7348060  44.1222860  75.0048720  18.1511420  48.5646920
  75.0067160  18.6683810  47.7592820  74.1753030  17.6741600  48.5416850
  81.3919810  28.2630730  40.0636820  80.7737080  28.7280180  39.4999540
  81.9043060  28.9558210  40.4806330  76.2551570  27.7906600  46.7420420
  75.9220950  28.4175520  47.3841490  76.4318250  28.3168480  45.9622090
  74.6864050  19.8621380  46.5717370  75.0280860  20.7063430  46.2771240
  73.7479860  20.0105120  46.6882710  75.4670670  29.7587400  48.5569600
  76.0844670  30.4338480  48.2754050  74.6063790  30.1675380  48.4657100
  70.7603010  28.9487260  37.4376450  70.3830990  29.4374360  36.7061350
  71.0176080  29.6212540  38.0682980  78.3691940  17.3503650  42.8961960
  78.6766920  16.7950540  42.1797460  77.4392640  17.4848110  42.7134950
  80.7572700  25.4152480  39.6322080  79.8301980  25.3489860  39.8610550
  80.9097520  26.3532610  39.5177320  80.7441780  21.6869480  36.6289240
  79.8045450  21.8483440  36.7141700  81.0625040  22.4055160  36.0825230
  76.3629340  25.9417220  42.4141810  75.9586340  25.2294470  41.9187710
  76.4492460  25.5970460  43.3029850  76.8311040  29.6284780  44.5781020
  76.5339330  29.0230250  43.8988800  77.7810860  29.6662090  44.4670380
  75.0757960  22.7160430  46.1940850  75.6272550  22.8255770  45.4194100
  75.5901470  23.0898030  46.9096080  75.9229470  29.3666470  51.2288820
  75.0258000  29.5906440  51.4762220  75.9482340  29.4901410  50.2800220
  74.7500690  26.2379790  49.8046190  74.6108460  27.1102590  50.1733590
  73.8682050  25.8952600  49.6594130  81.0730070  31.1555660  41.1111320
  81.5125980  31.8979990  40.6966710  81.0116960  31.3982230  42.0350280
  76.5481040  32.1801490  52.0131340  76.5196470  32.5844440  51.1459770
  76.3846010  31.2511850  51.8502940  73.0633970  24.8362200  39.9148460
  72.9431570  25.5624290  39.3029730  72.7534860  24.0665110  39.4376370
  70.7019340  28.0077340  45.7217100  70.7799760  28.1426110  44.7772820
  71.3161020  27.2993230  45.9145220  71.9466970  29.7077530  42.1323280
  71.5395050  29.8492120  41.2776880  72.8379980  29.4237690  41.9294490
  76.2188630  33.9223310  40.2445950  76.0431110  33.0058850  40.0313750
  75.3644370  34.2810600  40.4843750  70.7578860  29.0491510  48.2611560
  70.9209900  28.5796870  47.4430930  71.2231310  28.5415070  48.9260400
  75.5297630  18.1797270  43.2972130  75.0865780  18.9606810  42.9656650
  76.0882620  18.5027160  44.0043070  79.8167440  21.0465790  48.9007450
  79.3546810  21.2548810  49.7127390  79.4145550  20.2325140  48.5978120
  78.6456450  17.8007970  38.1777960  78.0210630  17.7967840  38.9031270
  78.5586570  16.9338930  37.7813930  77.5673530  18.7244600  45.1561730
  77.8645860  19.6307430  45.0753750  78.1159090  18.2363380  44.5421300
  75.3211850  23.3030840  41.0253380  75.0952770  23.0868010  41.9300000
  74.5404380  23.7359300  40.6799350  77.7611060  24.2016420  51.6913650
  77.6654660  23.2611150  51.5414050  78.6043040  24.4231490  51.2961720
  81.1574480  21.9457750  41.6547310  81.5504050  22.2629950  40.8416000
  81.5191330  21.0669630  41.7691830  72.8921600  20.6130090  49.8447430
  72.4984990  21.4605300  50.0520210  72.2040000  19.9756460  50.0356070
  79.4666650  20.6965060  52.9144170  78.7764970  20.5037260  53.5490260
  80.2098950  20.9799700  53.4468470  70.1938650  18.5358550  43.8777510
  69.9051700  19.1061410  44.5902490  70.9384410  18.0563000  44.2408740
  70.3808880  22.4778670  35.0880230  70.2983550  23.4209430  35.2295220
  70.0291940  22.3353580  34.2092580  81.7429620  24.5363500  45.7498090
  81.0110740  25.0450310  46.0988190  81.3453960  23.7193480  45.4486870
  78.1807010  21.2117700  44.1550580  78.1843070  20.7707650  43.3055120
  79.0758130  21.5335030  44.2622400  74.0309390  21.0944190  43.1144790
  73.6909440  21.5719420  43.8711840  73.2686710  20.6409310  42.7545890
  78.2427160  22.2129780  37.1457340  78.3639980  22.1716260  38.0943160
  77.8575670  23.0753930  36.9904070  77.2548660  24.5230920  36.5440640
  76.6865560  24.0749170  35.9176550  77.9637660  24.8823700  36.0105790
  72.3317840  28.4242940  50.4207370  71.9472630  27.7836610  51.0190330
  72.6430030  29.1279060  50.9902100  78.4814980  25.2719480  45.9015990
  78.8485110  24.7978050  46.6477330  78.2920040  26.1461050  46.2424330
  71.3455470  20.0163170  42.0309460  71.0602390  19.6518840  42.8688080
  71.2834330  19.2843630  41.4172600  76.2714350  24.3128120  48.2200200
  75.9671420  25.1920100  48.4450560  77.2260810  24.3727910  48.2557640
  74.7996140  28.5189110  38.8167050  74.0258400  27.9786730  38.6565770
  75.5290770  27.9995720  38.4784810  81.0194060  18.9092430  38.7522830
  80.2058670  18.4105600  38.6768140  80.8256010  19.7490680  38.3359180
  80.9402920  27.5863530  50.4962440  80.8740230  26.6659200  50.2420030
  80.3108060  27.6838970  51.2107080  74.8433540  28.1869490  42.4545860
  75.3612210  27.3837750  42.4002750  74.3917560  28.1248630  43.2962690
  79.7303040  29.4535770  37.7273160  80.0718740  30.1978000  37.2316480
  78.9015750  29.7666890  38.0897990  72.3278080  25.1530860  49.3671560
  71.9693020  25.8184710  49.9544900  72.0332640  24.3214410  49.7384180
  75.5291200  25.6115100  52.2511110  75.2291340  25.7572280  51.3538930
  76.3002440  25.0520390  52.1584500  80.8719650  30.4084100  50.2466240
  80.8864190  29.4765060  50.0285150  80.1644750  30.4943860  50.8856010
  78.6993730  29.5349300  40.4989080  79.3864860  30.0818510  40.8796670
  77.9126150  30.0790030  40.5338690  70.8386130  25.1522120  35.9906160
  71.7080980  25.4346920  36.2742080  70.3476450  25.9657990  35.8754970
  78.0020940  26.5395330  40.1114440  78.4583720  27.3500580  40.3374630
  77.6509150  26.2218470  40.9432930  80.3053550  32.0501670  47.3406740
  80.9495770  32.2561050  48.0180160  80.6682990  31.2890070  46.8877590
  73.9032720  16.8832980  40.5836960  73.7747350  16.8750880  41.5321880
  73.0794740  17.2216070  40.2327970  71.2057380  34.3649500  36.5567790
  71.5655020  34.9638840  35.9025060  71.0649720  34.9109390  37.3302820
  70.9026650  18.6424100  50.0443660  70.1885170  18.8421020  50.6496270
  71.3221690  17.8663670  50.4158460  79.1811830  30.9020250  52.4308310
  78.8608700  30.1829490  52.9754000  78.5070190  31.5775320  52.5044370
  77.2226000  31.7480700  37.3741460  77.2136100  32.4810390  36.7585970
  76.3024360  31.5012280  37.4668420  72.8232640  26.9695590  38.1188220
  72.2160590  27.7094490  38.1283520  73.2981990  27.0594950  37.2926420
  80.2085600  31.8108940  36.0366650  80.3097580  31.6072930  35.1068630
  79.3087340  31.5567220  36.2414430  77.7311490  22.3689300  40.0190550
  77.0227640  22.8375640  40.4604160  78.0155970  21.7111310  40.6535740
  79.3567420  23.7886000  48.0183080  79.8552670  24.2631820  48.6834930
  79.4990370  22.8649520  48.2253110  78.8503710  34.3295260  40.7314320
  79.1045210  34.2916650  39.8093690  77.9016190  34.2028590  40.7242570
  75.9346510  20.6774380  37.3941260  76.7837040  21.1144530  37.3281450
  75.5677780  20.9894640  38.2213320  74.8337930  26.9306740  35.8676790
  75.6001200  26.8188100  36.4302220  74.9112620  26.2344710  35.2153560
  73.5284690  24.3631810  36.5509680  73.6088280  23.4159320  36.6627080
  74.4204440  24.6938690  36.6570340  74.3299400  34.5127200  43.6544220
  75.0661880  33.9642660  43.9252790  74.7140320  35.3783210  43.5150210
  71.2144880  30.5800770  39.5285730  70.2884660  30.8221910  39.5191140
  71.6801310  31.4075030  39.4070480  73.3357680  33.6973270  52.8429800
  74.1370410  34.0185320  53.2565200  72.8209500  33.3368850  53.5649710
  77.4401710  33.6857510  35.4769790  78.2330320  33.9746340  35.0251580
  76.9206060  33.2549680  34.7982270  71.0555490  26.1846730  51.7865850
  71.5594510  25.6054010  52.3582080  70.3162910  26.4686960  52.3242220
  77.9579110  28.9060920  35.3412140  77.8529750  28.2913270  36.0673520
  77.7903330  28.3826810  34.5575150  78.1093430  27.5917720  51.3201370
  77.3439100  28.1602720  51.2356040  78.2909390  27.2993930  50.4269600
  81.1981840  27.9680950  35.9454130  80.6491940  28.4150250  36.5896870
  81.8201100  27.4630200  36.4691800  73.0878570  24.3276320  52.6815920
  73.1283910  24.0290190  53.5901150  73.9424070  24.7283930  52.5223440
  76.8656960  26.9271870  37.8419430  77.2873380  26.7611740  38.6850820
  76.9907800  26.1172100  37.3474570  75.0284380  22.9068420  50.6490410
  74.4980840  22.4159370  50.0213750  75.6972450  23.3352620  50.1148340
  79.3784600  25.9509480  35.0896530  79.8990260  25.2358500  34.7237680
  80.0253000  26.5895350  35.3897040  75.5156680  19.8730790  50.7287700
  75.4213550  19.2551540  50.0038570  74.9354070  20.5997080  50.5017610
  78.2818120  18.4304030  47.7615090  77.8335420  18.4528290  46.9160640
  77.6483320  18.0323050  48.3585390  78.6877670  27.3258360  48.3827530
  79.1065780  28.1691090  48.2103770  77.7686300  27.4630400  48.1534310
  81.0241570  25.0574540  49.7665370  81.1437780  24.4615680  50.5060210
  81.8835570  25.0944230  49.3466670  75.7615860  23.0005100  34.7877590
  75.5604920  22.1372460  35.1490930  75.5907910  22.9138460  33.8499190
  76.5385090  33.6311370  49.4985260  76.0006180  34.3557430  49.1793960
  76.7919050  33.1541710  48.7082600  77.7910340  21.5995890  51.0241190
  78.3810030  21.2911740  51.7119010  76.9730580  21.1275640  51.1801090
  74.5598660  20.1005720  34.7755470  74.8624560  20.1073150  33.8674620
  75.2993250  19.7503580  35.2723130  79.3947300  34.8662580  49.7571910
  79.3206000  35.7697720  50.0644280  78.4926140  34.5474480  49.7293980
  77.7783590  19.0440340  35.7611670  77.4305590  18.3664330  35.1814120
  77.9796360  18.5829850  36.5755060  79.9432630  34.0321090  37.3798270
  80.8383420  34.3706060  37.4017030  79.9750260  33.3100500  36.7522550
  73.5828790  29.4048140  35.6085270  74.0203660  29.9477810  36.2642850
  74.0676520  28.5795090  35.6181610  70.7974590  32.1937170  43.0605530
  71.1277600  31.3258230  42.8284170  71.2265590  32.3995690  43.8910490
  75.3936510  30.5246180  40.7207500  75.0932050  30.4011150  41.6211410
  75.2874000  29.6654770  40.3123230  71.2864800  33.0607760  45.7987160
  70.8495790  33.2408560  46.6311310  71.8542480  33.8182380  45.6568880
  71.1189230  25.5727990  42.1576040  70.4638070  25.3039630  41.5135740
  71.9567180  25.4632470  41.7078020  72.1565160  25.9580560  46.6979380
  72.5238200  25.8707960  47.5775400  71.5875980  25.1947110  46.5986240
  71.7081160  22.8689650  50.6037800  70.8137210  22.8356410  50.9431510
  72.2478710  23.0676440  51.3689050  70.3327310  22.7826920  38.1001370
  69.4291390  23.0457120  37.9253030  70.8167930  23.0538090  37.3201330
  72.8754520  21.8392460  36.0095750  73.5846220  21.4175680  35.5243030
  72.1594460  21.9067690  35.3779100  72.5228680  17.8931790  35.0498400
  73.2456810  18.4340730  35.3679620  72.7953200  17.6195210  34.1739940
  72.2120870  17.1437980  44.9521020  72.8597060  16.5935360  44.5116180
  72.6322710  17.3981130  45.7736830  71.9652870  17.2993650  47.6946340
  71.6167690  17.7557470  48.4604520  71.6340570  16.4050780  47.7768770
  73.5717240  30.4713250  51.8599530  73.5286870  30.1006160  52.7413990
  73.7028250  31.4090820  52.0001350  77.2723270  32.0272840  47.4609250
  77.0314630  32.2947400  46.5739770  78.2125910  32.1978570  47.5160110
  79.4777690  18.4905530  51.2165760  79.4166580  19.0827360  51.9661170
  80.4178070  18.3831490  51.0716020  72.6373510  16.8269850  50.9697110
  73.1856500  16.6457900  50.2063220  72.7028820  16.0363960  51.5053420
  73.4105270  33.4175500  48.9797310  72.8165590  33.2860200  49.7187350
  73.4029110  32.5813640  48.5139410  73.0417500  30.7833880  47.9305350
  72.3151560  30.1639170  47.8631300  73.1026650  31.1774490  47.0603430
  76.6462600  32.9978880  44.7154760  77.1627620  32.3866240  44.1903020
  77.2959980  33.5007660  45.2065770  79.3858100  33.8887370  45.5423740
  79.6735910  33.6341670  44.6656750  79.8981320  33.3364730  46.1329310
  80.6035110  17.6277570  46.1220250  79.8206900  18.1023070  46.4017010
  80.3098040  16.7232400  46.0133430  71.3247500  34.1008270  41.1402110
  71.1569540  33.4678950  41.8384000  70.4582010  34.3067670  40.7896300
  71.9475520  17.9325050  38.6433970  72.7054880  18.0453930  38.0698000
  71.4852690  18.7694250  38.5977400  78.4889330  20.0464320  41.6336280
  77.6763840  19.6721210  41.2932160  78.9930970  19.2909400  41.9357470
  72.9310200  32.7941500  38.5852250  72.4057820  33.1749530  37.8814210
  72.8554780  33.4192270  39.3061960  74.3200670  18.4589100  37.1835940
  74.8493430  17.6718900  37.0543890  74.9528990  19.1380290  37.4171470
  76.5138510  18.1964240  40.2381330  75.8841250  17.4951550  40.4051460
  75.9743650  18.9568370  40.0214490  79.4530460  34.8103470  52.9091940
  80.3797770  34.5747740  52.9527900  79.4380890  35.6375470  52.4277970
  76.6394070  17.4748220  52.6733820  76.3578340  17.9781820  51.9094640
  77.0213770  16.6769970  52.3075950  75.5303170  34.7423880  37.4601500
  76.2621990  34.4583160  36.9125390  75.7896840  34.5037160  38.3500880
  74.6917960  30.8588610  37.4647830  74.0626840  31.3273710  38.0133660
  74.8065790  30.0137830  37.8994020  80.2785720  26.6873290  25.4958300
  79.5027820  26.2073730  25.7856870  80.9298650  26.0078940  25.3214460
  74.2951550  26.9993100  26.3734060  73.4636430  26.7441810  26.7730570
  74.9032530  27.0703870  27.1091980  74.2752810  31.0333190  26.5692080
  74.5780850  30.1430930  26.3902300  75.0196400  31.5903410  26.3414330
  72.7043500  21.9594990  20.1576450  71.8160200  22.3010960  20.0556330
  72.9884690  21.7595310  19.2657280  70.6676510  24.5600640  26.0416150
  71.2392620  23.7922840  26.0419790  70.6678050  24.8589400  25.1322760
  80.5256460  33.3791490  23.8961420  79.9067900  33.8348990  23.3255860
  81.3808240  33.5342950  23.4951120  79.7194710  29.3630480  25.5028460
  79.6502990  28.4220420  25.3417590  80.4814570  29.4531890  26.0751030
  71.9101380  19.9685000  27.8285080  71.7304220  19.0710750  28.1087840
  71.5081460  20.5156870  28.5032030  80.7499880  22.1700860  25.7297390
  81.1264700  21.2972740  25.6171060  80.6519390  22.5059560  24.8387830
  74.8804890  20.5426490  21.1914830  74.9871640  21.4430220  21.4983590
  73.9697250  20.4944460  20.9009480  72.5288050  22.4645500  26.4367420
  73.2098160  22.7283870  27.0554820  72.2136100  21.6246370  26.7705430
  76.7212620  23.5112860  25.5240010  77.2290840  24.0093830  26.1645030
  77.2525860  22.7348060  25.3479370  75.0048720  18.1511420  29.7903430
  75.0067160  18.6683810  28.9849330  74.1753030  17.6741600  29.7673360
  81.3919810  28.2630730  21.2893330  80.7737080  28.7280180  20.7256050
  81.9043060  28.9558210  21.7062840  76.2551570  27.7906600  27.9676930
  75.9220950  28.4175520  28.6098000  76.4318250  28.3168480  27.1878600
  74.6864050  19.8621380  27.7973880  75.0280860  20.7063430  27.5027750
  73.7479860  20.0105120  27.9139220  75.4670670  29.7587400  29.7826110
  76.0844670  30.4338480  29.5010560  74.6063790  30.1675380  29.6913610
  70.7603010  28.9487260  18.6632960  70.3830990  29.4374360  17.9317860
  71.0176080  29.6212540  19.2939490  78.3691940  17.3503650  24.1218470
  78.6766920  16.7950540  23.4053970  77.4392640  17.4848110  23.9391460
  80.7572700  25.4152480  20.8578590  79.8301980  25.3489860  21.0867060
  80.9097520  26.3532610  20.7433830  80.7441780  21.6869480  17.8545750
  79.8045450  21.8483440  17.9398210  81.0625040  22.4055160  17.3081740
  76.3629340  25.9417220  23.6398320  75.9586340  25.2294470  23.1444220
  76.4492460  25.5970460  24.5286360  76.8311040  29.6284780  25.8037530
  76.5339330  29.0230250  25.1245310  77.7810860  29.6662090  25.6926890
  75.0757960  22.7160430  27.4197360  75.6272550  22.8255770  26.6450610
  75.5901470  23.0898030  28.1352590  75.9229470  29.3666470  32.4545330
  75.0258000  29.5906440  32.7018730  75.9482340  29.4901410  31.5056730
  74.7500690  26.2379790  31.0302700  74.6108460  27.1102590  31.3990100
  73.8682050  25.8952600  30.8850640  81.0730070  31.1555660  22.3367830
  81.5125980  31.8979990  21.9223220  81.0116960  31.3982230  23.2606790
  76.5481040  32.1801490  33.2387850  76.5196470  32.5844440  32.3716280
  76.3846010  31.2511850  33.0759450  73.0633970  24.8362200  21.1404970
  72.9431570  25.5624290  20.5286240  72.7534860  24.0665110  20.6632880
  70.7019340  28.0077340  26.9473610  70.7799760  28.1426110  26.0029330
  71.3161020  27.2993230  27.1401730  71.9466970  29.7077530  23.3579790
  71.5395050  29.8492120  22.5033390  72.8379980  29.4237690  23.1551000
  76.2188630  33.9223310  21.4702460  76.0431110  33.0058850  21.2570260
  75.3644370  34.2810600  21.7100260  70.7578860  29.0491510  29.4868070
  70.9209900  28.5796870  28.6687440  71.2231310  28.5415070  30.1516910
  75.5297630  18.1797270  24.5228640  75.0865780  18.9606810  24.1913160
  76.0882620  18.5027160  25.2299580  79.8167440  21.0465790  30.1263960
  79.3546810  21.2548810  30.9383900  79.4145550  20.2325140  29.8234630
  78.6456450  17.8007970  19.4034470  78.0210630  17.7967840  20.1287780
  78.5586570  16.9338930  19.0070440  77.5673530  18.7244600  26.3818240
  77.8645860  19.6307430  26.3010260  78.1159090  18.2363380  25.7677810
  75.3211850  23.3030840  22.2509890  75.0952770  23.0868010  23.1556510
  74.5404380  23.7359300  21.9055860  77.7611060  24.2016420  32.9170160
  77.6654660  23.2611150  32.7670560  78.6043040  24.4231490  32.5218230
  81.1574480  21.9457750  22.8803820  81.5504050  22.2629950  22.0672510
  81.5191330  21.0669630  22.9948340  72.8921600  20.6130090  31.0703940
  72.4984990  21.4605300  31.2776720  72.2040000  19.9756460  31.2612580
  79.4666650  20.6965060  34.1400680  78.7764970  20.5037260  34.7746770
  80.2098950  20.9799700  34.6724980  70.1938650  18.5358550  25.1034020
  69.9051700  19.1061410  25.8159000  70.9384410  18.0563000  25.4665250
  70.3808880  22.4778670  16.3136740  70.2983550  23.4209430  16.4551730
  70.0291940  22.3353580  15.4349090  81.7429620  24.5363500  26.9754600
  81.0110740  25.0450310  27.3244700  81.3453960  23.7193480  26.6743380
  78.1807010  21.2117700  25.3807090  78.1843070  20.7707650  24.5311630
  79.0758130  21.5335030  25.4878910  74.0309390  21.0944190  24.3401300
  73.6909440  21.5719420  25.0968350  73.2686710  20.6409310  23.9802400
  78.2427160  22.2129780  18.3713850  78.3639980  22.1716260  19.3199670
  77.8575670  23.0753930  18.2160580  77.2548660  24.5230920  17.7697150
  76.6865560  24.0749170  17.1433060  77.9637660  24.8823700  17.2362300
  72.3317840  28.4242940  31.6463880  71.9472630  27.7836610  32.2446840
  72.6430030  29.1279060  32.2158610  78.4814980  25.2719480  27.1272500
  78.8485110  24.7978050  27.8733840  78.2920040  26.1461050  27.4680840
  71.3455470  20.0163170  23.2565970  71.0602390  19.6518840  24.0944590
  71.2834330  19.2843630  22.6429110  76.2714350  24.3128120  29.4456710
  75.9671420  25.1920100  29.6707070  77.2260810  24.3727910  29.4814150
  74.7996140  28.5189110  20.0423560  74.0258400  27.9786730  19.8822280
  75.5290770  27.9995720  19.7041320  81.0194060  18.9092430  19.9779340
  80.2058670  18.4105600  19.9024650  80.8256010  19.7490680  19.5615690
  80.9402920  27.5863530  31.7218950  80.8740230  26.6659200  31.4676540
  80.3108060  27.6838970  32.4363590  74.8433540  28.1869490  23.6802370
  75.3612210  27.3837750  23.6259260  74.3917560  28.1248630  24.5219200
  79.7303040  29.4535770  18.9529670  80.0718740  30.1978000  18.4572990
  78.9015750  29.7666890  19.3154500  72.3278080  25.1530860  30.5928070
  71.9693020  25.8184710  31.1801410  72.0332640  24.3214410  30.9640690
  75.5291200  25.6115100  33.4767620  75.2291340  25.7572280  32.5795440
  76.3002440  25.0520390  33.3841010  80.8719650  30.4084100  31.4722750
  80.8864190  29.4765060  31.2541660  80.1644750  30.4943860  32.1112520
  78.6993730  29.5349300  21.7245590  79.3864860  30.0818510  22.1053180
  77.9126150  30.0790030  21.7595200  70.8386130  25.1522120  17.2162670
  71.7080980  25.4346920  17.4998590  70.3476450  25.9657990  17.1011480
  78.0020940  26.5395330  21.3370950  78.4583720  27.3500580  21.5631140
  77.6509150  26.2218470  22.1689440  80.3053550  32.0501670  28.5663250
  80.9495770  32.2561050  29.2436670  80.6682990  31.2890070  28.1134100
  73.9032720  16.8832980  21.8093470  73.7747350  16.8750880  22.7578390
  73.0794740  17.2216070  21.4584480  71.2057380  34.3649500  17.7824300
  71.5655020  34.9638840  17.1281570  71.0649720  34.9109390  18.5559330
  70.9026650  18.6424100  31.2700170  70.1885170  18.8421020  31.8752780
  71.3221690  17.8663670  31.6414970  71.1899240  32.6304360  32.2566700
  71.2990360  31.6899100  32.1162090  70.5379800  32.8959110  31.6080430
  79.1811830  30.9020250  33.6564820  78.8608700  30.1829490  34.2010510
  78.5070190  31.5775320  33.7300880  77.2226000  31.7480700  18.5997970
  77.2136100  32.4810390  17.9842480  76.3024360  31.5012280  18.6924930
  72.8232640  26.9695590  19.3444730  72.2160590  27.7094490  19.3540030
  73.2981990  27.0594950  18.5182930  80.2085600  31.8108940  17.2623160
  80.3097580  31.6072930  16.3325140  79.3087340  31.5567220  17.4670940
  77.7311490  22.3689300  21.2447060  77.0227640  22.8375640  21.6860670
  78.0155970  21.7111310  21.8792250  79.3567420  23.7886000  29.2439590
  79.8552670  24.2631820  29.9091440  79.4990370  22.8649520  29.4509620
  78.8503710  34.3295260  21.9570830  79.1045210  34.2916650  21.0350200
  77.9016190  34.2028590  21.9499080  75.9346510  20.6774380  18.6197770
  76.7837040  21.1144530  18.5537960  75.5677780  20.9894640  19.4469830
  74.8337930  26.9306740  17.0933300  75.6001200  26.8188100  17.6558730
  74.9112620  26.2344710  16.4410070  73.5284690  24.3631810  17.7766190
  73.6088280  23.4159320  17.8883590  74.4204440  24.6938690  17.8826850
  74.3299400  34.5127200  24.8800730  75.0661880  33.9642660  25.1509300
  74.7140320  35.3783210  24.7406720  71.2144880  30.5800770  20.7542240
  70.2884660  30.8221910  20.7447650  71.6801310  31.4075030  20.6326990
  73.3357680  33.6973270  34.0686310  74.1370410  34.0185320  34.4821710
  72.8209500  33.3368850  34.7906220  77.4401710  33.6857510  16.7026300
  78.2330320  33.9746340  16.2508090  76.9206060  33.2549680  16.0238780
  71.0555490  26.1846730  33.0122360  71.5594510  25.6054010  33.5838590
  70.3162910  26.4686960  33.5498730  77.9579110  28.9060920  16.5668650
  77.8529750  28.2913270  17.2930030  77.7903330  28.3826810  15.7831660
  78.1093430  27.5917720  32.5457880  77.3439100  28.1602720  32.4612550
  78.2909390  27.2993930  31.6526110  81.1981840  27.9680950  17.1710640
  80.6491940  28.4150250  17.8153380  81.8201100  27.4630200  17.6948310
  73.0878570  24.3276320  33.9072430  73.1283910  24.0290190  34.8157660
  73.9424070  24.7283930  33.7479950  76.8656960  26.9271870  19.0675940
  77.2873380  26.7611740  19.9107330  76.9907800  26.1172100  18.5731080
  75.0284380  22.9068420  31.8746920  74.4980840  22.4159370  31.2470260
  75.6972450  23.3352620  31.3404850  79.3784600  25.9509480  16.3153040
  79.8990260  25.2358500  15.9494190  80.0253000  26.5895350  16.6153550
  75.5156680  19.8730790  31.9544210  75.4213550  19.2551540  31.2295080
  74.9354070  20.5997080  31.7274120  78.2818120  18.4304030  28.9871600
  77.8335420  18.4528290  28.1417150  77.6483320  18.0323050  29.5841900
  78.6877670  27.3258360  29.6084040  79.1065780  28.1691090  29.4360280
  77.7686300  27.4630400  29.3790820  81.0241570  25.0574540  30.9921880
  81.1437780  24.4615680  31.7316720  81.8835570  25.0944230  30.5723180
  75.7615860  23.0005100  16.0134100  75.5604920  22.1372460  16.3747440
  75.5907910  22.9138460  15.0755700  76.5385090  33.6311370  30.7241770
  76.0006180  34.3557430  30.4050470  76.7919050  33.1541710  29.9339110
  77.7910340  21.5995890  32.2497700  78.3810030  21.2911740  32.9375520
  76.9730580  21.1275640  32.4057600  74.5598660  20.1005720  16.0011980
  74.8624560  20.1073150  15.0931130  75.2993250  19.7503580  16.4979640
  79.3947300  34.8662580  30.9828420  79.3206000  35.7697720  31.2900790
  78.4926140  34.5474480  30.9550490  77.7783590  19.0440340  16.9868180
  77.4305590  18.3664330  16.4070630  77.9796360  18.5829850  17.8011570
  79.9432630  34.0321090  18.6054780  80.8383420  34.3706060  18.6273540
  79.9750260  33.3100500  17.9779060  73.5828790  29.4048140  16.8341780
  74.0203660  29.9477810  17.4899360  74.0676520  28.5795090  16.8438120
  70.7974590  32.1937170  24.2862040  71.1277600  31.3258230  24.0540680
  71.2265590  32.3995690  25.1167000  75.3936510  30.5246180  21.9464010
  75.0932050  30.4011150  22.8467920  75.2874000  29.6654770  21.5379740
  71.2864800  33.0607760  27.0243670  70.8495790  33.2408560  27.8567820
  71.8542480  33.8182380  26.8825390  71.1189230  25.5727990  23.3832550
  70.4638070  25.3039630  22.7392250  71.9567180  25.4632470  22.9334530
  72.1565160  25.9580560  27.9235890  72.5238200  25.8707960  28.8031910
  71.5875980  25.1947110  27.8242750  71.7081160  22.8689650  31.8294310
  70.8137210  22.8356410  32.1688020  72.2478710  23.0676440  32.5945560
  70.3327310  22.7826920  19.3257880  69.4291390  23.0457120  19.1509540
  70.8167930  23.0538090  18.5457840  72.8754520  21.8392460  17.2352260
  73.5846220  21.4175680  16.7499540  72.1594460  21.9067690  16.6035610
  72.5228680  17.8931790  16.2754910  73.2456810  18.4340730  16.5936130
  72.7953200  17.6195210  15.3996450  72.2120870  17.1437980  26.1777530
  72.8597060  16.5935360  25.7372690  72.6322710  17.3981130  26.9993340
  71.9652870  17.2993650  28.9202850  71.6167690  17.7557470  29.6861030
  71.6340570  16.4050780  29.0025280  73.5717240  30.4713250  33.0856040
  73.5286870  30.1006160  33.9670500  73.7028250  31.4090820  33.2257860
  77.2723270  32.0272840  28.6865760  77.0314630  32.2947400  27.7996280
  78.2125910  32.1978570  28.7416620  79.4777690  18.4905530  32.4422270
  79.4166580  19.0827360  33.1917680  80.4178070  18.3831490  32.2972530
  72.6373510  16.8269850  32.1953620  73.1856500  16.6457900  31.4319730
  72.7028820  16.0363960  32.7309930  73.4105270  33.4175500  30.2053820
  72.8165590  33.2860200  30.9443860  73.4029110  32.5813640  29.7395920
  73.0417500  30.7833880  29.1561860  72.3151560  30.1639170  29.0887810
  73.1026650  31.1774490  28.2859940  76.6462600  32.9978880  25.9411270
  77.1627620  32.3866240  25.4159530  77.2959980  33.5007660  26.4322280
  79.3858100  33.8887370  26.7680250  79.6735910  33.6341670  25.8913260
  79.8981320  33.3364730  27.3585820  80.6035110  17.6277570  27.3476760
  79.8206900  18.1023070  27.6273520  80.3098040  16.7232400  27.2389940
  71.3247500  34.1008270  22.3658620  71.1569540  33.4678950  23.0640510
  70.4582010  34.3067670  22.0152810  71.9475520  17.9325050  19.8690480
  72.7054880  18.0453930  19.2954510  71.4852690  18.7694250  19.8233910
  78.4889330  20.0464320  22.8592790  77.6763840  19.6721210  22.5188670
  78.9930970  19.2909400  23.1613980  72.9310200  32.7941500  19.8108760
  72.4057820  33.1749530  19.1070720  72.8554780  33.4192270  20.5318470
  74.3200670  18.4589100  18.4092450  74.8493430  17.6718900  18.2800400
  74.9528990  19.1380290  18.6427980  76.5138510  18.1964240  21.4637840
  75.8841250  17.4951550  21.6307970  75.9743650  18.9568370  21.2471000
  79.4530460  34.8103470  34.1348450  80.3797770  34.5747740  34.1784410
  79.4380890  35.6375470  33.6534480  76.6394070  17.4748220  33.8990330
  76.3578340  17.9781820  33.1351150  77.0213770  16.6769970  33.5332460
  75.5303170  34.7423880  18.6858010  76.2621990  34.4583160  18.1381900
  75.7896840  34.5037160  19.5757390  74.6917960  30.8588610  18.6904340
  74.0626840  31.3273710  19.2390170  74.8065790  30.0137830  19.1250530
  80.2785720  26.6873290   6.7214810  79.5027820  26.2073730   7.0113380
  80.9298650  26.0078940   6.5470970  74.2951550  26.9993100   7.5990570
  73.4636430  26.7441810   7.9987080  74.9032530  27.0703870   8.3348490
  74.2752810  31.0333190   7.7948590  74.5780850  30.1430930   7.6158810
  75.0196400  31.5903410   7.5670840  70.6676510  24.5600640   7.2672660
  71.2392620  23.7922840   7.2676300  70.6678050  24.8589400   6.3579270
  80.5256460  33.3791490   5.1217930  79.9067900  33.8348990   4.5512370
  81.3808240  33.5342950   4.7207630  79.7194710  29.3630480   6.7284970
  79.6502990  28.4220420   6.5674100  80.4814570  29.4531890   7.3007540
  71.9101380  19.9685000   9.0541590  71.7304220  19.0710750   9.3344350
  71.5081460  20.5156870   9.7288540  80.7499880  22.1700860   6.9553900
  81.1264700  21.2972740   6.8427570  80.6519390  22.5059560   6.0644340
  74.8804890  20.5426490   2.4171340  74.9871640  21.4430220   2.7240100
  73.9697250  20.4944460   2.1265990  72.5288050  22.4645500   7.6623930
  73.2098160  22.7283870   8.2811330  72.2136100  21.6246370   7.9961940
  76.7212620  23.5112860   6.7496520  77.2290840  24.0093830   7.3901540
  77.2525860  22.7348060   6.5735880  75.0048720  18.1511420  11.0159940
  75.0067160  18.6683810  10.2105840  74.1753030  17.6741600  10.9929870
  81.3919810  28.2630730   2.5149840  80.7737080  28.7280180   1.9512560
  81.9043060  28.9558210   2.9319350  76.2551570  27.7906600   9.1933440
  75.9220950  28.4175520   9.8354510  76.4318250  28.3168480   8.4135110
  74.6864050  19.8621380   9.0230390  75.0280860  20.7063430   8.7284260
  73.7479860  20.0105120   9.1395730  75.4670670  29.7587400  11.0082620
  76.0844670  30.4338480  10.7267070  74.6063790  30.1675380  10.9170120
  78.3691940  17.3503650   5.3474980  78.6766920  16.7950540   4.6310480
  77.4392640  17.4848110   5.1647970  80.7572700  25.4152480   2.0835100
  79.8301980  25.3489860   2.3123570  80.9097520  26.3532610   1.9690340
  76.3629340  25.9417220   4.8654830  75.9586340  25.2294470   4.3700730
  76.4492460  25.5970460   5.7542870  76.8311040  29.6284780   7.0294040
  76.5339330  29.0230250   6.3501820  77.7810860  29.6662090   6.9183400
  75.0757960  22.7160430   8.6453870  75.6272550  22.8255770   7.8707120
  75.5901470  23.0898030   9.3609100  75.9229470  29.3666470  13.6801840
  75.0258000  29.5906440  13.9275240  75.9482340  29.4901410  12.7313240
  74.7500690  26.2379790  12.2559210  74.6108460  27.1102590  12.6246610
  73.8682050  25.8952600  12.1107150  81.0730070  31.1555660   3.5624340
  81.5125980  31.8979990   3.1479730  81.0116960  31.3982230   4.4863300
  76.5481040  32.1801490  14.4644360  76.5196470  32.5844440  13.5972790
  76.3846010  31.2511850  14.3015960  73.0633970  24.8362200   2.3661480
  72.9431570  25.5624290   1.7542750  72.7534860  24.0665110   1.8889390
  70.7019340  28.0077340   8.1730120  70.7799760  28.1426110   7.2285840
  71.3161020  27.2993230   8.3658240  71.9466970  29.7077530   4.5836300
  71.5395050  29.8492120   3.7289900  72.8379980  29.4237690   4.3807510
  76.2188630  33.9223310   2.6958970  76.0431110  33.0058850   2.4826770
  75.3644370  34.2810600   2.9356770  70.7578860  29.0491510  10.7124580
  70.9209900  28.5796870   9.8943950  71.2231310  28.5415070  11.3773420
  75.5297630  18.1797270   5.7485150  75.0865780  18.9606810   5.4169670
  76.0882620  18.5027160   6.4556090  79.8167440  21.0465790  11.3520470
  79.3546810  21.2548810  12.1640410  79.4145550  20.2325140  11.0491140
  77.5673530  18.7244600   7.6074750  77.8645860  19.6307430   7.5266770
  78.1159090  18.2363380   6.9934320  75.3211850  23.3030840   3.4766400
  75.0952770  23.0868010   4.3813020  74.5404380  23.7359300   3.1312370
  77.7611060  24.2016420  14.1426670  77.6654660  23.2611150  13.9927070
  78.6043040  24.4231490  13.7474740  81.1574480  21.9457750   4.1060330
  81.5504050  22.2629950   3.2929020  81.5191330  21.0669630   4.2204850
  72.8921600  20.6130090  12.2960450  72.4984990  21.4605300  12.5033230
  72.2040000  19.9756460  12.4869090  79.4666650  20.6965060  15.3657190
  78.7764970  20.5037260  16.0003280  80.2098950  20.9799700  15.8981490
  70.1938650  18.5358550   6.3290530  69.9051700  19.1061410   7.0415510
  70.9384410  18.0563000   6.6921760  81.7429620  24.5363500   8.2011110
  81.0110740  25.0450310   8.5501210  81.3453960  23.7193480   7.8999890
  78.1807010  21.2117700   6.6063600  78.1843070  20.7707650   5.7568140
  79.0758130  21.5335030   6.7135420  74.0309390  21.0944190   5.5657810
  73.6909440  21.5719420   6.3224860  73.2686710  20.6409310   5.2058910
  72.3317840  28.4242940  12.8720390  71.9472630  27.7836610  13.4703350
  72.6430030  29.1279060  13.4415120  78.4814980  25.2719480   8.3529010
  78.8485110  24.7978050   9.0990350  78.2920040  26.1461050   8.6937350
  71.3455470  20.0163170   4.4822480  71.0602390  19.6518840   5.3201100
  71.2834330  19.2843630   3.8685620  76.2714350  24.3128120  10.6713220
  75.9671420  25.1920100  10.8963580  77.2260810  24.3727910  10.7070660
  80.9402920  27.5863530  12.9475460  80.8740230  26.6659200  12.6933050
  80.3108060  27.6838970  13.6620100  74.8433540  28.1869490   4.9058880
  75.3612210  27.3837750   4.8515770  74.3917560  28.1248630   5.7475710
  72.3278080  25.1530860  11.8184580  71.9693020  25.8184710  12.4057920
  72.0332640  24.3214410  12.1897200  75.5291200  25.6115100  14.7024130
  75.2291340  25.7572280  13.8051950  76.3002440  25.0520390  14.6097520
  80.8719650  30.4084100  12.6979260  80.8864190  29.4765060  12.4798170
  80.1644750  30.4943860  13.3369030  78.6993730  29.5349300   2.9502100
  79.3864860  30.0818510   3.3309690  77.9126150  30.0790030   2.9851710
  78.0020940  26.5395330   2.5627460  78.4583720  27.3500580   2.7887650
  77.6509150  26.2218470   3.3945950  80.3053550  32.0501670   9.7919760
  80.9495770  32.2561050  10.4693180  80.6682990  31.2890070   9.3390610
  73.9032720  16.8832980   3.0349980  73.7747350  16.8750880   3.9834900
  73.0794740  17.2216070   2.6840990  70.9026650  18.6424100  12.4956680
  70.1885170  18.8421020  13.1009290  71.3221690  17.8663670  12.8671480
  71.1899240  32.6304360  13.4823210  71.2990360  31.6899100  13.3418600
  70.5379800  32.8959110  12.8336940  79.1811830  30.9020250  14.8821330
  78.8608700  30.1829490  15.4267020  78.5070190  31.5775320  14.9557390
  77.7311490  22.3689300   2.4703570  77.0227640  22.8375640   2.9117180
  78.0155970  21.7111310   3.1048760  79.3567420  23.7886000  10.4696100
  79.8552670  24.2631820  11.1347950  79.4990370  22.8649520  10.6766130
  78.8503710  34.3295260   3.1827340  79.1045210  34.2916650   2.2606710
  77.9016190  34.2028590   3.1755590  74.3299400  34.5127200   6.1057240
  75.0661880  33.9642660   6.3765810  74.7140320  35.3783210   5.9663230
  71.2144880  30.5800770   1.9798750  70.2884660  30.8221910   1.9704160
  71.6801310  31.4075030   1.8583500  73.3357680  33.6973270  15.2942820
  74.1370410  34.0185320  15.7078220  72.8209500  33.3368850  16.0162730
  71.0555490  26.1846730  14.2378870  71.5594510  25.6054010  14.8095100
  70.3162910  26.4686960  14.7755240  78.1093430  27.5917720  13.7714390
  77.3439100  28.1602720  13.6869060  78.2909390  27.2993930  12.8782620
  73.0878570  24.3276320  15.1328940  73.1283910  24.0290190  16.0414170
  73.9424070  24.7283930  14.9736460  75.0284380  22.9068420  13.1003430
  74.4980840  22.4159370  12.4726770  75.6972450  23.3352620  12.5661360
  75.5156680  19.8730790  13.1800720  75.4213550  19.2551540  12.4551590
  74.9354070  20.5997080  12.9530630  78.2818120  18.4304030  10.2128110
  77.8335420  18.4528290   9.3673660  77.6483320  18.0323050  10.8098410
  78.6877670  27.3258360  10.8340550  79.1065780  28.1691090  10.6616790
  77.7686300  27.4630400  10.6047330  81.0241570  25.0574540  12.2178390
  81.1437780  24.4615680  12.9573230  81.8835570  25.0944230  11.7979690
  76.5385090  33.6311370  11.9498280  76.0006180  34.3557430  11.6306980
  76.7919050  33.1541710  11.1595620  77.7910340  21.5995890  13.4754210
  78.3810030  21.2911740  14.1632030  76.9730580  21.1275640  13.6314110
  79.3947300  34.8662580  12.2084930  79.3206000  35.7697720  12.5157300
  78.4926140  34.5474480  12.1807000  70.7974590  32.1937170   5.5118550
  71.1277600  31.3258230   5.2797190  71.2265590  32.3995690   6.3423510
  75.3936510  30.5246180   3.1720520  75.0932050  30.4011150   4.0724430
  75.2874000  29.6654770   2.7636250  71.2864800  33.0607760   8.2500180
  70.8495790  33.2408560   9.0824330  71.8542480  33.8182380   8.1081900
  71.1189230  25.5727990   4.6089060  70.4638070  25.3039630   3.9648760
  71.9567180  25.4632470   4.1591040  72.1565160  25.9580560   9.1492400
  72.5238200  25.8707960  10.0288420  71.5875980  25.1947110   9.0499260
  71.7081160  22.8689650  13.0550820  70.8137210  22.8356410  13.3944530
  72.2478710  23.0676440  13.8202070  72.2120870  17.1437980   7.4034040
  72.8597060  16.5935360   6.9629200  72.6322710  17.3981130   8.2249850
  71.9652870  17.2993650  10.1459360  71.6167690  17.7557470  10.9117540
  71.6340570  16.4050780  10.2281790  73.5717240  30.4713250  14.3112550
  73.5286870  30.1006160  15.1927010  73.7028250  31.4090820  14.4514370
  77.2723270  32.0272840   9.9122270  77.0314630  32.2947400   9.0252790
  78.2125910  32.1978570   9.9673130  79.4777690  18.4905530  13.6678780
  79.4166580  19.0827360  14.4174190  80.4178070  18.3831490  13.5229040
  72.6373510  16.8269850  13.4210130  73.1856500  16.6457900  12.6576240
  72.7028820  16.0363960  13.9566440  73.4105270  33.4175500  11.4310330
  72.8165590  33.2860200  12.1700370  73.4029110  32.5813640  10.9652430
  73.0417500  30.7833880  10.3818370  72.3151560  30.1639170  10.3144320
  73.1026650  31.1774490   9.5116450  76.6462600  32.9978880   7.1667780
  77.1627620  32.3866240   6.6416040  77.2959980  33.5007660   7.6578790
  79.3858100  33.8887370   7.9936760  79.6735910  33.6341670   7.1169770
  79.8981320  33.3364730   8.5842330  80.6035110  17.6277570   8.5733270
  79.8206900  18.1023070   8.8530030  80.3098040  16.7232400   8.4646450
  71.3247500  34.1008270   3.5915130  71.1569540  33.4678950   4.2897020
  70.4582010  34.3067670   3.2409320  78.4889330  20.0464320   4.0849300
  77.6763840  19.6721210   3.7445180  78.9930970  19.2909400   4.3870490
  76.5138510  18.1964240   2.6894350  75.8841250  17.4951550   2.8564480
  75.9743650  18.9568370   2.4727510  79.4530460  34.8103470  15.3604960
  80.3797770  34.5747740  15.4040920  79.4380890  35.6375470  14.8790990
  76.6394070  17.4748220  15.1246840  76.3578340  17.9781820  14.3607660
  77.0213770  16.6769970  14.7588970  80.2785720   7.9129800  63.0445280
  79.5027820   7.4330240  63.3343850  80.9298650   7.2335450  62.8701440
  74.2951550   8.2249610  63.9221040  73.4636430   7.9698320  64.3217550
  74.9032530   8.2960380  64.6578960  74.2752810  12.2589700  64.1179060
  74.5780850  11.3687440  63.9389280  75.0196400  12.8159920  63.8901310
  72.7043500   3.1851500  57.7063430  71.8160200   3.5267470  57.6043310
  72.9884690   2.9851820  56.8144260  70.6676510   5.7857150  63.5903130
  71.2392620   5.0179350  63.5906770  70.6678050   6.0845910  62.6809740
  80.5256460  14.6048000  61.4448400  79.9067900  15.0605500  60.8742840
  81.3808240  14.7599460  61.0438100  79.7194710  10.5886990  63.0515440
  79.6502990   9.6476930  62.8904570  80.4814570  10.6788400  63.6238010
  80.7499880   3.3957370  63.2784370  81.1264700   2.5229250  63.1658040
  80.6519390   3.7316070  62.3874810  74.8804890   1.7683000  58.7401810
  74.9871640   2.6686730  59.0470570  73.9697250   1.7200970  58.4496460
  72.5288050   3.6902010  63.9854400  73.2098160   3.9540380  64.6041800
  72.2136100   2.8502880  64.3192410  76.7212620   4.7369370  63.0726990
  77.2290840   5.2350340  63.7132010  77.2525860   3.9604570  62.8966350
  81.3919810   9.4887240  58.8380310  80.7737080   9.9536690  58.2743030
  81.9043060  10.1814720  59.2549820  76.2551570   9.0163110  65.5163910
  75.9220950   9.6432030  66.1584980  76.4318250   9.5424990  64.7365580
  75.4670670  10.9843910  67.3313090  76.0844670  11.6594990  67.0497540
  74.6063790  11.3931890  67.2400590  70.7603010  10.1743770  56.2119940
  70.3830990  10.6630870  55.4804840  71.0176080  10.8469050  56.8426470
  80.7572700   6.6408990  58.4065570  79.8301980   6.5746370  58.6354040
  80.9097520   7.5789120  58.2920810  80.7441780   2.9125990  55.4032730
  79.8045450   3.0739950  55.4885190  81.0625040   3.6311670  54.8568720
  76.3629340   7.1673730  61.1885300  75.9586340   6.4550980  60.6931200
  76.4492460   6.8226970  62.0773340  76.8311040  10.8541290  63.3524510
  76.5339330  10.2486760  62.6732290  77.7810860  10.8918600  63.2413870
  75.0757960   3.9416940  64.9684340  75.6272550   4.0512280  64.1937590
  75.5901470   4.3154540  65.6839570  81.0730070  12.3812170  59.8854810
  81.5125980  13.1236500  59.4710200  81.0116960  12.6238740  60.8093770
  73.0633970   6.0618710  58.6891950  72.9431570   6.7880800  58.0773220
  72.7534860   5.2921620  58.2119860  70.7019340   9.2333850  64.4960590
  70.7799760   9.3682620  63.5516310  71.3161020   8.5249740  64.6888710
  71.9466970  10.9334040  60.9066770  71.5395050  11.0748630  60.0520370
  72.8379980  10.6494200  60.7037980  76.2188630  15.1479820  59.0189440
  76.0431110  14.2315360  58.8057240  75.3644370  15.5067110  59.2587240
  70.7578860  10.2748020  67.0355050  70.9209900   9.8053380  66.2174420
  71.2231310   9.7671580  67.7003890  75.3211850   4.5287350  59.7996870
  75.0952770   4.3124520  60.7043490  74.5404380   4.9615810  59.4542840
  81.1574480   3.1714260  60.4290800  81.5504050   3.4886460  59.6159490
  81.5191330   2.2926140  60.5435320  70.3808880   3.7035180  53.8623720
  70.2983550   4.6465940  54.0038710  70.0291940   3.5610090  52.9836070
  81.7429620   5.7620010  64.5241580  81.0110740   6.2706820  64.8731680
  81.3453960   4.9449990  64.2230360  78.1807010   2.4374210  62.9294070
  78.1843070   1.9964160  62.0798610  79.0758130   2.7591540  63.0365890
  74.0309390   2.3200700  61.8888280  73.6909440   2.7975930  62.6455330
  73.2686710   1.8665820  61.5289380  78.2427160   3.4386290  55.9200830
  78.3639980   3.3972770  56.8686650  77.8575670   4.3010440  55.7647560
  77.2548660   5.7487430  55.3184130  76.6865560   5.3005680  54.6920040
  77.9637660   6.1080210  54.7849280  78.4814980   6.4975990  64.6759480
  78.8485110   6.0234560  65.4220820  78.2920040   7.3717560  65.0167820
  76.2714350   5.5384630  66.9943690  75.9671420   6.4176610  67.2194050
  77.2260810   5.5984420  67.0301130  74.7996140   9.7445620  57.5910540
  74.0258400   9.2043240  57.4309260  75.5290770   9.2252230  57.2528300
  74.8433540   9.4126000  61.2289350  75.3612210   8.6094260  61.1746240
  74.3917560   9.3505140  62.0706180  79.7303040  10.6792280  56.5016650
  80.0718740  11.4234510  56.0059970  78.9015750  10.9923400  56.8641480
  78.6993730  10.7605810  59.2732570  79.3864860  11.3075020  59.6540160
  77.9126150  11.3046540  59.3082180  70.8386130   6.3778630  54.7649650
  71.7080980   6.6603430  55.0485570  70.3476450   7.1914500  54.6498460
  78.0020940   7.7651840  58.8857930  78.4583720   8.5757090  59.1118120
  77.6509150   7.4474980  59.7176420  80.3053550  13.2758180  66.1150230
  80.9495770  13.4817560  66.7923650  80.6682990  12.5146580  65.6621080
  71.2057380  15.5906010  55.3311280  71.5655020  16.1895350  54.6768550
  71.0649720  16.1365900  56.1046310  77.2226000  12.9737210  56.1484950
  77.2136100  13.7066900  55.5329460  76.3024360  12.7268790  56.2411910
  72.8232640   8.1952100  56.8931710  72.2160590   8.9351000  56.9027010
  73.2981990   8.2851460  56.0669910  80.2085600  13.0365450  54.8110140
  80.3097580  12.8329440  53.8812120  79.3087340  12.7823730  55.0157920
  77.7311490   3.5945810  58.7934040  77.0227640   4.0632150  59.2347650
  78.0155970   2.9367820  59.4279230  79.3567420   5.0142510  66.7926570
  79.8552670   5.4888330  67.4578420  79.4990370   4.0906030  66.9996600
  78.8503710  15.5551770  59.5057810  79.1045210  15.5173160  58.5837180
  77.9016190  15.4285100  59.4986060  75.9346510   1.9030890  56.1684750
  76.7837040   2.3401040  56.1024940  75.5677780   2.2151150  56.9956810
  74.8337930   8.1563250  54.6420280  75.6001200   8.0444610  55.2045710
  74.9112620   7.4601220  53.9897050  73.5284690   5.5888320  55.3253170
  73.6088280   4.6415830  55.4370570  74.4204440   5.9195200  55.4313830
  74.3299400  15.7383710  62.4287710  75.0661880  15.1899170  62.6996280
  74.7140320  16.6039720  62.2893700  71.2144880  11.8057280  58.3029220
  70.2884660  12.0478420  58.2934630  71.6801310  12.6331540  58.1813970
  77.4401710  14.9114020  54.2513280  78.2330320  15.2002850  53.7995070
  76.9206060  14.4806190  53.5725760  77.9579110  10.1317430  54.1155630
  77.8529750   9.5169780  54.8417010  77.7903330   9.6083320  53.3318640
  81.1981840   9.1937460  54.7197620  80.6491940   9.6406760  55.3640360
  81.8201100   8.6886710  55.2435290  76.8656960   8.1528380  56.6162920
  77.2873380   7.9868250  57.4594310  76.9907800   7.3428610  56.1218060
  79.3784600   7.1765990  53.8640020  79.8990260   6.4615010  53.4981170
  80.0253000   7.8151860  54.1640530  78.6877670   8.5514870  67.1571020
  79.1065780   9.3947600  66.9847260  77.7686300   8.6886910  66.9277800
  75.7615860   4.2261610  53.5621080  75.5604920   3.3628970  53.9234420
  75.5907910   4.1394970  52.6242680  79.9432630  15.2577600  56.1541760
  80.8383420  15.5962570  56.1760520  79.9750260  14.5357010  55.5266040
  73.5828790  10.6304650  54.3828760  74.0203660  11.1734320  55.0386340
  74.0676520   9.8051600  54.3925100  70.7974590  13.4193680  61.8349020
  71.1277600  12.5514740  61.6027660  71.2265590  13.6252200  62.6653980
  75.3936510  11.7502690  59.4950990  75.0932050  11.6267660  60.3954900
  75.2874000  10.8911280  59.0866720  71.2864800  14.2864270  64.5730650
  70.8495790  14.4665070  65.4054800  71.8542480  15.0438890  64.4312370
  71.1189230   6.7984500  60.9319530  70.4638070   6.5296140  60.2879230
  71.9567180   6.6888980  60.4821510  72.1565160   7.1837070  65.4722870
  72.5238200   7.0964470  66.3518890  71.5875980   6.4203620  65.3729730
  70.3327310   4.0083430  56.8744860  69.4291390   4.2713630  56.6996520
  70.8167930   4.2794600  56.0944820  72.8754520   3.0648970  54.7839240
  73.5846220   2.6432190  54.2986520  72.1594460   3.1324200  54.1522590
  77.2723270  13.2529350  66.2352740  77.0314630  13.5203910  65.3483260
  78.2125910  13.4235080  66.2903600  73.0417500  12.0090390  66.7048840
  72.3151560  11.3895680  66.6374790  73.1026650  12.4031000  65.8346920
  76.6462600  14.2235390  63.4898250  77.1627620  13.6122750  62.9646510
  77.2959980  14.7264170  63.9809260  79.3858100  15.1143880  64.3167230
  79.6735910  14.8598180  63.4400240  79.8981320  14.5621240  64.9072800
  71.3247500  15.3264780  59.9145600  71.1569540  14.6935460  60.6127490
  70.4582010  15.5324180  59.5639790  72.9310200  14.0198010  57.3595740
  72.4057820  14.4006040  56.6557700  72.8554780  14.6448780  58.0805450
  75.5303170  15.9680390  56.2344990  76.2621990  15.6839670  55.6868880
  75.7896840  15.7293670  57.1244370  74.6917960  12.0845120  56.2391320
  74.0626840  12.5530220  56.7877150  74.8065790  11.2394340  56.6737510
  80.2785720   7.9129800  44.2701790  79.5027820   7.4330240  44.5600360
  80.9298650   7.2335450  44.0957950  74.2951550   8.2249610  45.1477550
  73.4636430   7.9698320  45.5474060  74.9032530   8.2960380  45.8835470
  74.2752810  12.2589700  45.3435570  74.5780850  11.3687440  45.1645790
  75.0196400  12.8159920  45.1157820  72.7043500   3.1851500  38.9319940
  71.8160200   3.5267470  38.8299820  72.9884690   2.9851820  38.0400770
  70.6676510   5.7857150  44.8159640  71.2392620   5.0179350  44.8163280
  70.6678050   6.0845910  43.9066250  80.5256460  14.6048000  42.6704910
  79.9067900  15.0605500  42.0999350  81.3808240  14.7599460  42.2694610
  79.7194710  10.5886990  44.2771950  79.6502990   9.6476930  44.1161080
  80.4814570  10.6788400  44.8494520  80.7499880   3.3957370  44.5040880
  81.1264700   2.5229250  44.3914550  80.6519390   3.7316070  43.6131320
  74.8804890   1.7683000  39.9658320  74.9871640   2.6686730  40.2727080
  73.9697250   1.7200970  39.6752970  72.5288050   3.6902010  45.2110910
  73.2098160   3.9540380  45.8298310  72.2136100   2.8502880  45.5448920
  76.7212620   4.7369370  44.2983500  77.2290840   5.2350340  44.9388520
  77.2525860   3.9604570  44.1222860  81.3919810   9.4887240  40.0636820
  80.7737080   9.9536690  39.4999540  81.9043060  10.1814720  40.4806330
  76.2551570   9.0163110  46.7420420  75.9220950   9.6432030  47.3841490
  76.4318250   9.5424990  45.9622090  75.4670670  10.9843910  48.5569600
  76.0844670  11.6594990  48.2754050  74.6063790  11.3931890  48.4657100
  70.7603010  10.1743770  37.4376450  70.3830990  10.6630870  36.7061350
  71.0176080  10.8469050  38.0682980  80.7572700   6.6408990  39.6322080
  79.8301980   6.5746370  39.8610550  80.9097520   7.5789120  39.5177320
  80.7441780   2.9125990  36.6289240  79.8045450   3.0739950  36.7141700
  81.0625040   3.6311670  36.0825230  76.3629340   7.1673730  42.4141810
  75.9586340   6.4550980  41.9187710  76.4492460   6.8226970  43.3029850
  76.8311040  10.8541290  44.5781020  76.5339330  10.2486760  43.8988800
  77.7810860  10.8918600  44.4670380  75.0757960   3.9416940  46.1940850
  75.6272550   4.0512280  45.4194100  75.5901470   4.3154540  46.9096080
  75.9229470  10.5922980  51.2288820  75.0258000  10.8162950  51.4762220
  75.9482340  10.7157920  50.2800220  74.7500690   7.4636300  49.8046190
  74.6108460   8.3359100  50.1733590  73.8682050   7.1209110  49.6594130
  81.0730070  12.3812170  41.1111320  81.5125980  13.1236500  40.6966710
  81.0116960  12.6238740  42.0350280  76.5481040  13.4058000  52.0131340
  76.5196470  13.8100950  51.1459770  76.3846010  12.4768360  51.8502940
  73.0633970   6.0618710  39.9148460  72.9431570   6.7880800  39.3029730
  72.7534860   5.2921620  39.4376370  70.7019340   9.2333850  45.7217100
  70.7799760   9.3682620  44.7772820  71.3161020   8.5249740  45.9145220
  71.9466970  10.9334040  42.1323280  71.5395050  11.0748630  41.2776880
  72.8379980  10.6494200  41.9294490  76.2188630  15.1479820  40.2445950
  76.0431110  14.2315360  40.0313750  75.3644370  15.5067110  40.4843750
  70.7578860  10.2748020  48.2611560  70.9209900   9.8053380  47.4430930
  71.2231310   9.7671580  48.9260400  79.8167440   2.2722300  48.9007450
  79.3546810   2.4805320  49.7127390  79.4145550   1.4581650  48.5978120
  75.3211850   4.5287350  41.0253380  75.0952770   4.3124520  41.9300000
  74.5404380   4.9615810  40.6799350  77.7611060   5.4272930  51.6913650
  77.6654660   4.4867660  51.5414050  78.6043040   5.6488000  51.2961720
  81.1574480   3.1714260  41.6547310  81.5504050   3.4886460  40.8416000
  81.5191330   2.2926140  41.7691830  79.4666650   1.9221570  52.9144170
  78.7764970   1.7293770  53.5490260  80.2098950   2.2056210  53.4468470
  70.3808880   3.7035180  35.0880230  70.2983550   4.6465940  35.2295220
  70.0291940   3.5610090  34.2092580  81.7429620   5.7620010  45.7498090
  81.0110740   6.2706820  46.0988190  81.3453960   4.9449990  45.4486870
  78.1807010   2.4374210  44.1550580  78.1843070   1.9964160  43.3055120
  79.0758130   2.7591540  44.2622400  74.0309390   2.3200700  43.1144790
  73.6909440   2.7975930  43.8711840  73.2686710   1.8665820  42.7545890
  78.2427160   3.4386290  37.1457340  78.3639980   3.3972770  38.0943160
  77.8575670   4.3010440  36.9904070  77.2548660   5.7487430  36.5440640
  76.6865560   5.3005680  35.9176550  77.9637660   6.1080210  36.0105790
  72.3317840   9.6499450  50.4207370  71.9472630   9.0093120  51.0190330
  72.6430030  10.3535570  50.9902100  78.4814980   6.4975990  45.9015990
  78.8485110   6.0234560  46.6477330  78.2920040   7.3717560  46.2424330
  76.2714350   5.5384630  48.2200200  75.9671420   6.4176610  48.4450560
  77.2260810   5.5984420  48.2557640  74.7996140   9.7445620  38.8167050
  74.0258400   9.2043240  38.6565770  75.5290770   9.2252230  38.4784810
  80.9402920   8.8120040  50.4962440  80.8740230   7.8915710  50.2420030
  80.3108060   8.9095480  51.2107080  74.8433540   9.4126000  42.4545860
  75.3612210   8.6094260  42.4002750  74.3917560   9.3505140  43.2962690
  79.7303040  10.6792280  37.7273160  80.0718740  11.4234510  37.2316480
  78.9015750  10.9923400  38.0897990  72.3278080   6.3787370  49.3671560
  71.9693020   7.0441220  49.9544900  72.0332640   5.5470920  49.7384180
  75.5291200   6.8371610  52.2511110  75.2291340   6.9828790  51.3538930
  76.3002440   6.2776900  52.1584500  80.8719650  11.6340610  50.2466240
  80.8864190  10.7021570  50.0285150  80.1644750  11.7200370  50.8856010
  78.6993730  10.7605810  40.4989080  79.3864860  11.3075020  40.8796670
  77.9126150  11.3046540  40.5338690  70.8386130   6.3778630  35.9906160
  71.7080980   6.6603430  36.2742080  70.3476450   7.1914500  35.8754970
  78.0020940   7.7651840  40.1114440  78.4583720   8.5757090  40.3374630
  77.6509150   7.4474980  40.9432930  80.3053550  13.2758180  47.3406740
  80.9495770  13.4817560  48.0180160  80.6682990  12.5146580  46.8877590
  71.2057380  15.5906010  36.5567790  71.5655020  16.1895350  35.9025060
  71.0649720  16.1365900  37.3302820  71.1899240  13.8560870  51.0310190
  71.2990360  12.9155610  50.8905580  70.5379800  14.1215620  50.3823920
  79.1811830  12.1276760  52.4308310  78.8608700  11.4086000  52.9754000
  78.5070190  12.8031830  52.5044370  77.2226000  12.9737210  37.3741460
  77.2136100  13.7066900  36.7585970  76.3024360  12.7268790  37.4668420
  72.8232640   8.1952100  38.1188220  72.2160590   8.9351000  38.1283520
  73.2981990   8.2851460  37.2926420  80.2085600  13.0365450  36.0366650
  80.3097580  12.8329440  35.1068630  79.3087340  12.7823730  36.2414430
  77.7311490   3.5945810  40.0190550  77.0227640   4.0632150  40.4604160
  78.0155970   2.9367820  40.6535740  79.3567420   5.0142510  48.0183080
  79.8552670   5.4888330  48.6834930  79.4990370   4.0906030  48.2253110
  78.8503710  15.5551770  40.7314320  79.1045210  15.5173160  39.8093690
  77.9016190  15.4285100  40.7242570  75.9346510   1.9030890  37.3941260
  76.7837040   2.3401040  37.3281450  75.5677780   2.2151150  38.2213320
  74.8337930   8.1563250  35.8676790  75.6001200   8.0444610  36.4302220
  74.9112620   7.4601220  35.2153560  73.5284690   5.5888320  36.5509680
  73.6088280   4.6415830  36.6627080  74.4204440   5.9195200  36.6570340
  74.3299400  15.7383710  43.6544220  75.0661880  15.1899170  43.9252790
  74.7140320  16.6039720  43.5150210  71.2144880  11.8057280  39.5285730
  70.2884660  12.0478420  39.5191140  71.6801310  12.6331540  39.4070480
  73.3357680  14.9229780  52.8429800  74.1370410  15.2441830  53.2565200
  72.8209500  14.5625360  53.5649710  77.4401710  14.9114020  35.4769790
  78.2330320  15.2002850  35.0251580  76.9206060  14.4806190  34.7982270
  71.0555490   7.4103240  51.7865850  71.5594510   6.8310520  52.3582080
  70.3162910   7.6943470  52.3242220  77.9579110  10.1317430  35.3412140
  77.8529750   9.5169780  36.0673520  77.7903330   9.6083320  34.5575150
  78.1093430   8.8174230  51.3201370  77.3439100   9.3859230  51.2356040
  78.2909390   8.5250440  50.4269600  81.1981840   9.1937460  35.9454130
  80.6491940   9.6406760  36.5896870  81.8201100   8.6886710  36.4691800
  73.0878570   5.5532830  52.6815920  73.1283910   5.2546700  53.5901150
  73.9424070   5.9540440  52.5223440  76.8656960   8.1528380  37.8419430
  77.2873380   7.9868250  38.6850820  76.9907800   7.3428610  37.3474570
  75.0284380   4.1324930  50.6490410  74.4980840   3.6415880  50.0213750
  75.6972450   4.5609130  50.1148340  79.3784600   7.1765990  35.0896530
  79.8990260   6.4615010  34.7237680  80.0253000   7.8151860  35.3897040
  78.6877670   8.5514870  48.3827530  79.1065780   9.3947600  48.2103770
  77.7686300   8.6886910  48.1534310  81.0241570   6.2831050  49.7665370
  81.1437780   5.6872190  50.5060210  81.8835570   6.3200740  49.3466670
  75.7615860   4.2261610  34.7877590  75.5604920   3.3628970  35.1490930
  75.5907910   4.1394970  33.8499190  76.5385090  14.8567880  49.4985260
  76.0006180  15.5813940  49.1793960  76.7919050  14.3798220  48.7082600
  77.7910340   2.8252400  51.0241190  78.3810030   2.5168250  51.7119010
  76.9730580   2.3532150  51.1801090  79.3947300  16.0919090  49.7571910
  79.3206000  16.9954230  50.0644280  78.4926140  15.7730990  49.7293980
  79.9432630  15.2577600  37.3798270  80.8383420  15.5962570  37.4017030
  79.9750260  14.5357010  36.7522550  73.5828790  10.6304650  35.6085270
  74.0203660  11.1734320  36.2642850  74.0676520   9.8051600  35.6181610
  70.7974590  13.4193680  43.0605530  71.1277600  12.5514740  42.8284170
  71.2265590  13.6252200  43.8910490  75.3936510  11.7502690  40.7207500
  75.0932050  11.6267660  41.6211410  75.2874000  10.8911280  40.3123230
  71.2864800  14.2864270  45.7987160  70.8495790  14.4665070  46.6311310
  71.8542480  15.0438890  45.6568880  71.1189230   6.7984500  42.1576040
  70.4638070   6.5296140  41.5135740  71.9567180   6.6888980  41.7078020
  72.1565160   7.1837070  46.6979380  72.5238200   7.0964470  47.5775400
  71.5875980   6.4203620  46.5986240  71.7081160   4.0946160  50.6037800
  70.8137210   4.0612920  50.9431510  72.2478710   4.2932950  51.3689050
  70.3327310   4.0083430  38.1001370  69.4291390   4.2713630  37.9253030
  70.8167930   4.2794600  37.3201330  72.8754520   3.0648970  36.0095750
  73.5846220   2.6432190  35.5243030  72.1594460   3.1324200  35.3779100
  73.5717240  11.6969760  51.8599530  73.5286870  11.3262670  52.7413990
  73.7028250  12.6347330  52.0001350  77.2723270  13.2529350  47.4609250
  77.0314630  13.5203910  46.5739770  78.2125910  13.4235080  47.5160110
  73.4105270  14.6432010  48.9797310  72.8165590  14.5116710  49.7187350
  73.4029110  13.8070150  48.5139410  73.0417500  12.0090390  47.9305350
  72.3151560  11.3895680  47.8631300  73.1026650  12.4031000  47.0603430
  76.6462600  14.2235390  44.7154760  77.1627620  13.6122750  44.1903020
  77.2959980  14.7264170  45.2065770  79.3858100  15.1143880  45.5423740
  79.6735910  14.8598180  44.6656750  79.8981320  14.5621240  46.1329310
  71.3247500  15.3264780  41.1402110  71.1569540  14.6935460  41.8384000
  70.4582010  15.5324180  40.7896300  72.9310200  14.0198010  38.5852250
  72.4057820  14.4006040  37.8814210  72.8554780  14.6448780  39.3061960
  79.4530460  16.0359980  52.9091940  80.3797770  15.8004250  52.9527900
  79.4380890  16.8631980  52.4277970  75.5303170  15.9680390  37.4601500
  76.2621990  15.6839670  36.9125390  75.7896840  15.7293670  38.3500880
  74.6917960  12.0845120  37.4647830  74.0626840  12.5530220  38.0133660
  74.8065790  11.2394340  37.8994020  80.2785720   7.9129800  25.4958300
  79.5027820   7.4330240  25.7856870  80.9298650   7.2335450  25.3214460
  74.2951550   8.2249610  26.3734060  73.4636430   7.9698320  26.7730570
  74.9032530   8.2960380  27.1091980  74.2752810  12.2589700  26.5692080
  74.5780850  11.3687440  26.3902300  75.0196400  12.8159920  26.3414330
  72.7043500   3.1851500  20.1576450  71.8160200   3.5267470  20.0556330
  72.9884690   2.9851820  19.2657280  70.6676510   5.7857150  26.0416150
  71.2392620   5.0179350  26.0419790  70.6678050   6.0845910  25.1322760
  80.5256460  14.6048000  23.8961420  79.9067900  15.0605500  23.3255860
  81.3808240  14.7599460  23.4951120  79.7194710  10.5886990  25.5028460
  79.6502990   9.6476930  25.3417590  80.4814570  10.6788400  26.0751030
  80.7499880   3.3957370  25.7297390  81.1264700   2.5229250  25.6171060
  80.6519390   3.7316070  24.8387830  74.8804890   1.7683000  21.1914830
  74.9871640   2.6686730  21.4983590  73.9697250   1.7200970  20.9009480
  72.5288050   3.6902010  26.4367420  73.2098160   3.9540380  27.0554820
  72.2136100   2.8502880  26.7705430  76.7212620   4.7369370  25.5240010
  77.2290840   5.2350340  26.1645030  77.2525860   3.9604570  25.3479370
  81.3919810   9.4887240  21.2893330  80.7737080   9.9536690  20.7256050
  81.9043060  10.1814720  21.7062840  76.2551570   9.0163110  27.9676930
  75.9220950   9.6432030  28.6098000  76.4318250   9.5424990  27.1878600
  75.4670670  10.9843910  29.7826110  76.0844670  11.6594990  29.5010560
  74.6063790  11.3931890  29.6913610  70.7603010  10.1743770  18.6632960
  70.3830990  10.6630870  17.9317860  71.0176080  10.8469050  19.2939490
  80.7572700   6.6408990  20.8578590  79.8301980   6.5746370  21.0867060
  80.9097520   7.5789120  20.7433830  80.7441780   2.9125990  17.8545750
  79.8045450   3.0739950  17.9398210  81.0625040   3.6311670  17.3081740
  76.3629340   7.1673730  23.6398320  75.9586340   6.4550980  23.1444220
  76.4492460   6.8226970  24.5286360  76.8311040  10.8541290  25.8037530
  76.5339330  10.2486760  25.1245310  77.7810860  10.8918600  25.6926890
  75.0757960   3.9416940  27.4197360  75.6272550   4.0512280  26.6450610
  75.5901470   4.3154540  28.1352590  75.9229470  10.5922980  32.4545330
  75.0258000  10.8162950  32.7018730  75.9482340  10.7157920  31.5056730
  74.7500690   7.4636300  31.0302700  74.6108460   8.3359100  31.3990100
  73.8682050   7.1209110  30.8850640  81.0730070  12.3812170  22.3367830
  81.5125980  13.1236500  21.9223220  81.0116960  12.6238740  23.2606790
  76.5481040  13.4058000  33.2387850  76.5196470  13.8100950  32.3716280
  76.3846010  12.4768360  33.0759450  73.0633970   6.0618710  21.1404970
  72.9431570   6.7880800  20.5286240  72.7534860   5.2921620  20.6632880
  70.7019340   9.2333850  26.9473610  70.7799760   9.3682620  26.0029330
  71.3161020   8.5249740  27.1401730  71.9466970  10.9334040  23.3579790
  71.5395050  11.0748630  22.5033390  72.8379980  10.6494200  23.1551000
  76.2188630  15.1479820  21.4702460  76.0431110  14.2315360  21.2570260
  75.3644370  15.5067110  21.7100260  70.7578860  10.2748020  29.4868070
  70.9209900   9.8053380  28.6687440  71.2231310   9.7671580  30.1516910
  79.8167440   2.2722300  30.1263960  79.3546810   2.4805320  30.9383900
  79.4145550   1.4581650  29.8234630  75.3211850   4.5287350  22.2509890
  75.0952770   4.3124520  23.1556510  74.5404380   4.9615810  21.9055860
  77.7611060   5.4272930  32.9170160  77.6654660   4.4867660  32.7670560
  78.6043040   5.6488000  32.5218230  81.1574480   3.1714260  22.8803820
  81.5504050   3.4886460  22.0672510  81.5191330   2.2926140  22.9948340
  79.4666650   1.9221570  34.1400680  78.7764970   1.7293770  34.7746770
  80.2098950   2.2056210  34.6724980  70.3808880   3.7035180  16.3136740
  70.2983550   4.6465940  16.4551730  70.0291940   3.5610090  15.4349090
  81.7429620   5.7620010  26.9754600  81.0110740   6.2706820  27.3244700
  81.3453960   4.9449990  26.6743380  78.1807010   2.4374210  25.3807090
  78.1843070   1.9964160  24.5311630  79.0758130   2.7591540  25.4878910
  74.0309390   2.3200700  24.3401300  73.6909440   2.7975930  25.0968350
  73.2686710   1.8665820  23.9802400  78.2427160   3.4386290  18.3713850
  78.3639980   3.3972770  19.3199670  77.8575670   4.3010440  18.2160580
  77.2548660   5.7487430  17.7697150  76.6865560   5.3005680  17.1433060
  77.9637660   6.1080210  17.2362300  72.3317840   9.6499450  31.6463880
  71.9472630   9.0093120  32.2446840  72.6430030  10.3535570  32.2158610
  78.4814980   6.4975990  27.1272500  78.8485110   6.0234560  27.8733840
  78.2920040   7.3717560  27.4680840  76.2714350   5.5384630  29.4456710
  75.9671420   6.4176610  29.6707070  77.2260810   5.5984420  29.4814150
  74.7996140   9.7445620  20.0423560  74.0258400   9.2043240  19.8822280
  75.5290770   9.2252230  19.7041320  80.9402920   8.8120040  31.7218950
  80.8740230   7.8915710  31.4676540  80.3108060   8.9095480  32.4363590
  74.8433540   9.4126000  23.6802370  75.3612210   8.6094260  23.6259260
  74.3917560   9.3505140  24.5219200  79.7303040  10.6792280  18.9529670
  80.0718740  11.4234510  18.4572990  78.9015750  10.9923400  19.3154500
  72.3278080   6.3787370  30.5928070  71.9693020   7.0441220  31.1801410
  72.0332640   5.5470920  30.9640690  75.5291200   6.8371610  33.4767620
  75.2291340   6.9828790  32.5795440  76.3002440   6.2776900  33.3841010
  80.8719650  11.6340610  31.4722750  80.8864190  10.7021570  31.2541660
  80.1644750  11.7200370  32.1112520  78.6993730  10.7605810  21.7245590
  79.3864860  11.3075020  22.1053180  77.9126150  11.3046540  21.7595200
  70.8386130   6.3778630  17.2162670  71.7080980   6.6603430  17.4998590
  70.3476450   7.1914500  17.1011480  78.0020940   7.7651840  21.3370950
  78.4583720   8.5757090  21.5631140  77.6509150   7.4474980  22.1689440
  80.3053550  13.2758180  28.5663250  80.9495770  13.4817560  29.2436670
  80.6682990  12.5146580  28.1134100  71.2057380  15.5906010  17.7824300
  71.5655020  16.1895350  17.1281570  71.0649720  16.1365900  18.5559330
  71.1899240  13.8560870  32.2566700  71.2990360  12.9155610  32.1162090
  70.5379800  14.1215620  31.6080430  79.1811830  12.1276760  33.6564820
  78.8608700  11.4086000  34.2010510  78.5070190  12.8031830  33.7300880
  77.2226000  12.9737210  18.5997970  77.2136100  13.7066900  17.9842480
  76.3024360  12.7268790  18.6924930  72.8232640   8.1952100  19.3444730
  72.2160590   8.9351000  19.3540030  73.2981990   8.2851460  18.5182930
  80.2085600  13.0365450  17.2623160  80.3097580  12.8329440  16.3325140
  79.3087340  12.7823730  17.4670940  77.7311490   3.5945810  21.2447060
  77.0227640   4.0632150  21.6860670  78.0155970   2.9367820  21.8792250
  79.3567420   5.0142510  29.2439590  79.8552670   5.4888330  29.9091440
  79.4990370   4.0906030  29.4509620  78.8503710  15.5551770  21.9570830
  79.1045210  15.5173160  21.0350200  77.9016190  15.4285100  21.9499080
  75.9346510   1.9030890  18.6197770  76.7837040   2.3401040  18.5537960
  75.5677780   2.2151150  19.4469830  74.8337930   8.1563250  17.0933300
  75.6001200   8.0444610  17.6558730  74.9112620   7.4601220  16.4410070
  73.5284690   5.5888320  17.7766190  73.6088280   4.6415830  17.8883590
  74.4204440   5.9195200  17.8826850  74.3299400  15.7383710  24.8800730
  75.0661880  15.1899170  25.1509300  74.7140320  16.6039720  24.7406720
  71.2144880  11.8057280  20.7542240  70.2884660  12.0478420  20.7447650
  71.6801310  12.6331540  20.6326990  73.3357680  14.9229780  34.0686310
  74.1370410  15.2441830  34.4821710  72.8209500  14.5625360  34.7906220
  77.4401710  14.9114020  16.7026300  78.2330320  15.2002850  16.2508090
  76.9206060  14.4806190  16.0238780  71.0555490   7.4103240  33.0122360
  71.5594510   6.8310520  33.5838590  70.3162910   7.6943470  33.5498730
  77.9579110  10.1317430  16.5668650  77.8529750   9.5169780  17.2930030
  77.7903330   9.6083320  15.7831660  78.1093430   8.8174230  32.5457880
  77.3439100   9.3859230  32.4612550  78.2909390   8.5250440  31.6526110
  81.1981840   9.1937460  17.1710640  80.6491940   9.6406760  17.8153380
  81.8201100   8.6886710  17.6948310  73.0878570   5.5532830  33.9072430
  73.1283910   5.2546700  34.8157660  73.9424070   5.9540440  33.7479950
  76.8656960   8.1528380  19.0675940  77.2873380   7.9868250  19.9107330
  76.9907800   7.3428610  18.5731080  75.0284380   4.1324930  31.8746920
  74.4980840   3.6415880  31.2470260  75.6972450   4.5609130  31.3404850
  79.3784600   7.1765990  16.3153040  79.8990260   6.4615010  15.9494190
  80.0253000   7.8151860  16.6153550  78.6877670   8.5514870  29.6084040
  79.1065780   9.3947600  29.4360280  77.7686300   8.6886910  29.3790820
  81.0241570   6.2831050  30.9921880  81.1437780   5.6872190  31.7316720
  81.8835570   6.3200740  30.5723180  75.7615860   4.2261610  16.0134100
  75.5604920   3.3628970  16.3747440  75.5907910   4.1394970  15.0755700
  76.5385090  14.8567880  30.7241770  76.0006180  15.5813940  30.4050470
  76.7919050  14.3798220  29.9339110  77.7910340   2.8252400  32.2497700
  78.3810030   2.5168250  32.9375520  76.9730580   2.3532150  32.4057600
  79.3947300  16.0919090  30.9828420  79.3206000  16.9954230  31.2900790
  78.4926140  15.7730990  30.9550490  79.9432630  15.2577600  18.6054780
  80.8383420  15.5962570  18.6273540  79.9750260  14.5357010  17.9779060
  73.5828790  10.6304650  16.8341780  74.0203660  11.1734320  17.4899360
  74.0676520   9.8051600  16.8438120  70.7974590  13.4193680  24.2862040
  71.1277600  12.5514740  24.0540680  71.2265590  13.6252200  25.1167000
  75.3936510  11.7502690  21.9464010  75.0932050  11.6267660  22.8467920
  75.2874000  10.8911280  21.5379740  71.2864800  14.2864270  27.0243670
  70.8495790  14.4665070  27.8567820  71.8542480  15.0438890  26.8825390
  71.1189230   6.7984500  23.3832550  70.4638070   6.5296140  22.7392250
  71.9567180   6.6888980  22.9334530  72.1565160   7.1837070  27.9235890
  72.5238200   7.0964470  28.8031910  71.5875980   6.4203620  27.8242750
  71.7081160   4.0946160  31.8294310  70.8137210   4.0612920  32.1688020
  72.2478710   4.2932950  32.5945560  70.3327310   4.0083430  19.3257880
  69.4291390   4.2713630  19.1509540  70.8167930   4.2794600  18.5457840
  72.8754520   3.0648970  17.2352260  73.5846220   2.6432190  16.7499540
  72.1594460   3.1324200  16.6035610  73.5717240  11.6969760  33.0856040
  73.5286870  11.3262670  33.9670500  73.7028250  12.6347330  33.2257860
  77.2723270  13.2529350  28.6865760  77.0314630  13.5203910  27.7996280
  78.2125910  13.4235080  28.7416620  73.4105270  14.6432010  30.2053820
  72.8165590  14.5116710  30.9443860  73.4029110  13.8070150  29.7395920
  73.0417500  12.0090390  29.1561860  72.3151560  11.3895680  29.0887810
  73.1026650  12.4031000  28.2859940  76.6462600  14.2235390  25.9411270
  77.1627620  13.6122750  25.4159530  77.2959980  14.7264170  26.4322280
  79.3858100  15.1143880  26.7680250  79.6735910  14.8598180  25.8913260
  79.8981320  14.5621240  27.3585820  71.3247500  15.3264780  22.3658620
  71.1569540  14.6935460  23.0640510  70.4582010  15.5324180  22.0152810
  72.9310200  14.0198010  19.8108760  72.4057820  14.4006040  19.1070720
  72.8554780  14.6448780  20.5318470  79.4530460  16.0359980  34.1348450
  80.3797770  15.8004250  34.1784410  79.4380890  16.8631980  33.6534480
  75.5303170  15.9680390  18.6858010  76.2621990  15.6839670  18.1381900
  75.7896840  15.7293670  19.5757390  74.6917960  12.0845120  18.6904340
  74.0626840  12.5530220  19.2390170  74.8065790  11.2394340  19.1250530
  80.2785720   7.9129800   6.7214810  79.5027820   7.4330240   7.0113380
  80.9298650   7.2335450   6.5470970  74.2951550   8.2249610   7.5990570
  73.4636430   7.9698320   7.9987080  74.9032530   8.2960380   8.3348490
  74.2752810  12.2589700   7.7948590  74.5780850  11.3687440   7.6158810
  75.0196400  12.8159920   7.5670840  70.6676510   5.7857150   7.2672660
  71.2392620   5.0179350   7.2676300  70.6678050   6.0845910   6.3579270
  80.5256460  14.6048000   5.1217930  79.9067900  15.0605500   4.5512370
  81.3808240  14.7599460   4.7207630  79.7194710  10.5886990   6.7284970
  79.6502990   9.6476930   6.5674100  80.4814570  10.6788400   7.3007540
  80.7499880   3.3957370   6.9553900  81.1264700   2.5229250   6.8427570
  80.6519390   3.7316070   6.0644340  74.8804890   1.7683000   2.4171340
  74.9871640   2.6686730   2.7240100  73.9697250   1.7200970   2.1265990
  72.5288050   3.6902010   7.6623930  73.2098160   3.9540380   8.2811330
  72.2136100   2.8502880   7.9961940  76.7212620   4.7369370   6.7496520
  77.2290840   5.2350340   7.3901540  77.2525860   3.9604570   6.5735880
  81.3919810   9.4887240   2.5149840  80.7737080   9.9536690   1.9512560
  81.9043060  10.1814720   2.9319350  76.2551570   9.0163110   9.1933440
  75.9220950   9.6432030   9.8354510  76.4318250   9.5424990   8.4135110
  75.4670670  10.9843910  11.0082620  76.0844670  11.6594990  10.7267070
  74.6063790  11.3931890  10.9170120  80.7572700   6.6408990   2.0835100
  79.8301980   6.5746370   2.3123570  80.9097520   7.5789120   1.9690340
  76.3629340   7.1673730   4.8654830  75.9586340   6.4550980   4.3700730
  76.4492460   6.8226970   5.7542870  76.8311040  10.8541290   7.0294040
  76.5339330  10.2486760   6.3501820  77.7810860  10.8918600   6.9183400
  75.0757960   3.9416940   8.6453870  75.6272550   4.0512280   7.8707120
  75.5901470   4.3154540   9.3609100  75.9229470  10.5922980  13.6801840
  75.0258000  10.8162950  13.9275240  75.9482340  10.7157920  12.7313240
  74.7500690   7.4636300  12.2559210  74.6108460   8.3359100  12.6246610
  73.8682050   7.1209110  12.1107150  81.0730070  12.3812170   3.5624340
  81.5125980  13.1236500   3.1479730  81.0116960  12.6238740   4.4863300
  76.5481040  13.4058000  14.4644360  76.5196470  13.8100950  13.5972790
  76.3846010  12.4768360  14.3015960  73.0633970   6.0618710   2.3661480
  72.9431570   6.7880800   1.7542750  72.7534860   5.2921620   1.8889390
  70.7019340   9.2333850   8.1730120  70.7799760   9.3682620   7.2285840
  71.3161020   8.5249740   8.3658240  71.9466970  10.9334040   4.5836300
  71.5395050  11.0748630   3.7289900  72.8379980  10.6494200   4.3807510
  76.2188630  15.1479820   2.6958970  76.0431110  14.2315360   2.4826770
  75.3644370  15.5067110   2.9356770  70.7578860  10.2748020  10.7124580
  70.9209900   9.8053380   9.8943950  71.2231310   9.7671580  11.3773420
  79.8167440   2.2722300  11.3520470  79.3546810   2.4805320  12.1640410
  79.4145550   1.4581650  11.0491140  75.3211850   4.5287350   3.4766400
  75.0952770   4.3124520   4.3813020  74.5404380   4.9615810   3.1312370
  77.7611060   5.4272930  14.1426670  77.6654660   4.4867660  13.9927070
  78.6043040   5.6488000  13.7474740  81.1574480   3.1714260   4.1060330
  81.5504050   3.4886460   3.2929020  81.5191330   2.2926140   4.2204850
  79.4666650   1.9221570  15.3657190  78.7764970   1.7293770  16.0003280
  80.2098950   2.2056210  15.8981490  81.7429620   5.7620010   8.2011110
  81.0110740   6.2706820   8.5501210  81.3453960   4.9449990   7.8999890
  78.1807010   2.4374210   6.6063600  78.1843070   1.9964160   5.7568140
  79.0758130   2.7591540   6.7135420  74.0309390   2.3200700   5.5657810
  73.6909440   2.7975930   6.3224860  73.2686710   1.8665820   5.2058910
  72.3317840   9.6499450  12.8720390  71.9472630   9.0093120  13.4703350
  72.6430030  10.3535570  13.4415120  78.4814980   6.4975990   8.3529010
  78.8485110   6.0234560   9.0990350  78.2920040   7.3717560   8.6937350
  76.2714350   5.5384630  10.6713220  75.9671420   6.4176610  10.8963580
  77.2260810   5.5984420  10.7070660  80.9402920   8.8120040  12.9475460
  80.8740230   7.8915710  12.6933050  80.3108060   8.9095480  13.6620100
  74.8433540   9.4126000   4.9058880  75.3612210   8.6094260   4.8515770
  74.3917560   9.3505140   5.7475710  72.3278080   6.3787370  11.8184580
  71.9693020   7.0441220  12.4057920  72.0332640   5.5470920  12.1897200
  75.5291200   6.8371610  14.7024130  75.2291340   6.9828790  13.8051950
  76.3002440   6.2776900  14.6097520  80.8719650  11.6340610  12.6979260
  80.8864190  10.7021570  12.4798170  80.1644750  11.7200370  13.3369030
  78.6993730  10.7605810   2.9502100  79.3864860  11.3075020   3.3309690
  77.9126150  11.3046540   2.9851710  78.0020940   7.7651840   2.5627460
  78.4583720   8.5757090   2.7887650  77.6509150   7.4474980   3.3945950
  80.3053550  13.2758180   9.7919760  80.9495770  13.4817560  10.4693180
  80.6682990  12.5146580   9.3390610  71.1899240  13.8560870  13.4823210
  71.2990360  12.9155610  13.3418600  70.5379800  14.1215620  12.8336940
  79.1811830  12.1276760  14.8821330  78.8608700  11.4086000  15.4267020
  78.5070190  12.8031830  14.9557390  77.7311490   3.5945810   2.4703570
  77.0227640   4.0632150   2.9117180  78.0155970   2.9367820   3.1048760
  79.3567420   5.0142510  10.4696100  79.8552670   5.4888330  11.1347950
  79.4990370   4.0906030  10.6766130  78.8503710  15.5551770   3.1827340
  79.1045210  15.5173160   2.2606710  77.9016190  15.4285100   3.1755590
  74.3299400  15.7383710   6.1057240  75.0661880  15.1899170   6.3765810
  74.7140320  16.6039720   5.9663230  71.2144880  11.8057280   1.9798750
  70.2884660  12.0478420   1.9704160  71.6801310  12.6331540   1.8583500
  73.3357680  14.9229780  15.2942820  74.1370410  15.2441830  15.7078220
  72.8209500  14.5625360  16.0162730  71.0555490   7.4103240  14.2378870
  71.5594510   6.8310520  14.8095100  70.3162910   7.6943470  14.7755240
  78.1093430   8.8174230  13.7714390  77.3439100   9.3859230  13.6869060
  78.2909390   8.5250440  12.8782620  73.0878570   5.5532830  15.1328940
  73.1283910   5.2546700  16.0414170  73.9424070   5.9540440  14.9736460
  75.0284380   4.1324930  13.1003430  74.4980840   3.6415880  12.4726770
  75.6972450   4.5609130  12.5661360  78.6877670   8.5514870  10.8340550
  79.1065780   9.3947600  10.6616790  77.7686300   8.6886910  10.6047330
  81.0241570   6.2831050  12.2178390  81.1437780   5.6872190  12.9573230
  81.8835570   6.3200740  11.7979690  76.5385090  14.8567880  11.9498280
  76.0006180  15.5813940  11.6306980  76.7919050  14.3798220  11.1595620
  77.7910340   2.8252400  13.4754210  78.3810030   2.5168250  14.1632030
  76.9730580   2.3532150  13.6314110  79.3947300  16.0919090  12.2084930
  79.3206000  16.9954230  12.5157300  78.4926140  15.7730990  12.1807000
  70.7974590  13.4193680   5.5118550  71.1277600  12.5514740   5.2797190
  71.2265590  13.6252200   6.3423510  75.3936510  11.7502690   3.1720520
  75.0932050  11.6267660   4.0724430  75.2874000  10.8911280   2.7636250
  71.2864800  14.2864270   8.2500180  70.8495790  14.4665070   9.0824330
  71.8542480  15.0438890   8.1081900  71.1189230   6.7984500   4.6089060
  70.4638070   6.5296140   3.9648760  71.9567180   6.6888980   4.1591040
  72.1565160   7.1837070   9.1492400  72.5238200   7.0964470  10.0288420
  71.5875980   6.4203620   9.0499260  71.7081160   4.0946160  13.0550820
  70.8137210   4.0612920  13.3944530  72.2478710   4.2932950  13.8202070
  73.5717240  11.6969760  14.3112550  73.5286870  11.3262670  15.1927010
  73.7028250  12.6347330  14.4514370  77.2723270  13.2529350   9.9122270
  77.0314630  13.5203910   9.0252790  78.2125910  13.4235080   9.9673130
  73.4105270  14.6432010  11.4310330  72.8165590  14.5116710  12.1700370
  73.4029110  13.8070150  10.9652430  73.0417500  12.0090390  10.3818370
  72.3151560  11.3895680  10.3144320  73.1026650  12.4031000   9.5116450
  76.6462600  14.2235390   7.1667780  77.1627620  13.6122750   6.6416040
  77.2959980  14.7264170   7.6578790  79.3858100  15.1143880   7.9936760
  79.6735910  14.8598180   7.1169770  79.8981320  14.5621240   8.5842330
  71.3247500  15.3264780   3.5915130  71.1569540  14.6935460   4.2897020
  70.4582010  15.5324180   3.2409320  79.4530460  16.0359980  15.3604960
  80.3797770  15.8004250  15.4040920  79.4380890  16.8631980  14.8790990
  63.3724190  62.4581250  61.1636010  63.2918240  61.5435860  60.8927720
  62.9588610  62.9548320  60.4575720  61.5042230  64.2360270  63.0445280
  60.7284330  63.7560710  63.3343850  62.1555160  63.5565920  62.8701440
  55.5208060  64.5480080  63.9221040  54.6892940  64.2928790  64.3217550
  56.1289040  64.6190850  64.6578960  65.5249660  68.6420460  61.8244410
  65.0631190  67.8707700  62.1531580  66.3375210  68.6686530  62.3296860
  53.9300010  59.5081970  57.7063430  53.0416710  59.8497940  57.6043310
  54.2141200  59.3082290  56.8144260  51.8933020  62.1087620  63.5903130
  52.4649130  61.3409820  63.5906770  51.8934560  62.4076380  62.6809740
  60.9451220  66.9117460  63.0515440  60.8759500  65.9707400  62.8904570
  61.7071080  67.0018870  63.6238010  53.1357890  57.5171980  65.3772060
  52.9560730  56.6197730  65.6574820  52.7337970  58.0643850  66.0519010
  61.9756390  59.7187840  63.2784370  62.3521210  58.8459720  63.1658040
  61.8775900  60.0546540  62.3874810  56.1061400  58.0913470  58.7401810
  56.2128150  58.9917200  59.0470570  55.1953760  58.0431440  58.4496460
  65.7580510  57.2138280  60.2112710  66.5790130  56.7234850  60.2538190
  65.7914590  57.8035940  60.9644550  53.7544560  60.0132480  63.9854400
  54.4354670  60.2770850  64.6041800  53.4392610  59.1733350  64.3192410
  57.9469130  61.0599840  63.0726990  58.4547350  61.5580810  63.7132010
  58.4782370  60.2835040  62.8966350  70.0480060  59.2305030  66.7756340
  69.3432230  59.6186740  66.2571450  70.3137980  59.9255320  67.3777270
  56.2305230  55.6998400  67.3390410  56.2323670  56.2170790  66.5336310
  55.4009540  55.2228580  67.3160340  62.6176320  65.8117710  58.8380310
  61.9993590  66.2767160  58.2743030  63.1299570  66.5045190  59.2549820
  57.4808080  65.3393580  65.5163910  57.1477460  65.9662500  66.1584980
  57.6574760  65.8655460  64.7365580  65.9941990  59.1538660  62.9840250
  65.2897560  59.4423550  63.5643360  66.3554150  59.9638770  62.6239810
  55.9120560  57.4108360  65.3460860  56.2537370  58.2550410  65.0514730
  54.9736370  57.5592100  65.4626200  56.6927180  67.3074380  67.3313090
  57.3101180  67.9825460  67.0497540  55.8320300  67.7162360  67.2400590
  51.9859520  66.4974240  56.2119940  51.6087500  66.9861340  55.4804840
  52.2432590  67.1699520  56.8426470  69.0628910  58.5993450  63.3749460
  68.1153820  58.6332430  63.5064890  69.3878900  59.4132400  63.7598820
  59.5948450  54.8990630  61.6705450  59.9023430  54.3437520  60.9540950
  58.6649150  55.0335090  61.4878440  66.4408930  67.3374140  59.0503080
  66.3305260  66.3948470  59.1752500  66.4377180  67.6989780  59.9365840
  64.5448950  65.5187760  65.2895520  64.9617740  65.3047870  64.4548980
  65.2688770  65.7760550  65.8604140  61.9829210  62.9639460  58.4065570
  61.0558490  62.8976840  58.6354040  62.1354030  63.9019590  58.2920810
  61.9698290  59.2356460  55.4032730  61.0301960  59.3970420  55.4885190
  62.2881550  59.9542140  54.8568720  68.4911050  63.9174980  65.3811760
  67.6629680  63.9868070  64.9061890  69.0861530  64.5029290  64.9127590
  66.0126500  64.5259760  58.9100820  65.3938920  64.1879310  58.2627120
  65.9950950  63.8819520  59.6180010  65.4553060  60.7044300  66.3266630
  65.0424240  61.5298010  66.5806620  64.7229010  60.1189340  66.1342990
  57.5885850  63.4904200  61.1885300  57.1842850  62.7781450  60.6931200
  57.6748970  63.1457440  62.0773340  58.0567550  67.1771760  63.3524510
  57.7595840  66.5717230  62.6732290  59.0067370  67.2149070  63.2413870
  56.3014470  60.2647410  64.9684340  56.8529060  60.3742750  64.1937590
  56.8157980  60.6385010  65.6839570  64.1891200  63.7646570  55.9173570
  64.6284480  62.9269000  55.7711390  64.9019620  64.3975970  56.0037710
  67.7708340  55.0189380  54.2314610  67.4581000  55.1116210  55.1313680
  68.5320810  55.5970410  54.1812040  54.2890480  62.3849180  58.6891950
  54.1688080  63.1111270  58.0773220  53.9791370  61.6152090  58.2119860
  51.9275850  65.5564320  64.4960590  52.0056270  65.6913090  63.5516310
  52.5417530  64.8480210  64.6888710  53.1723480  67.2564510  60.9066770
  52.7651560  67.3979100  60.0520370  54.0636490  66.9724670  60.7037980
  51.9835370  66.5978490  67.0355050  52.1466410  66.1283850  66.2174420
  52.4487820  66.0902050  67.7003890  56.7554140  55.7284250  62.0715620
  56.3122290  56.5093790  61.7400140  57.3139130  56.0514140  62.7786560
  59.8712960  55.3494950  56.9521450  59.2467140  55.3454820  57.6774760
  59.7843080  54.4825910  56.5557420  58.7930040  56.2731580  63.9305220
  59.0902370  57.1794410  63.8497240  59.3415600  55.7850360  63.3164790
  56.5468360  60.8517820  59.7996870  56.3209280  60.6354990  60.7043490
  55.7660890  61.2846280  59.4542840  63.7766120  60.8581190  58.3987520
  63.1775010  61.5816990  58.2151140  64.3245730  60.7957970  57.6163970
  62.3830990  59.4944730  60.4290800  62.7760560  59.8116930  59.6159490
  62.7447840  58.6156610  60.5435320  51.4195160  56.0845530  62.6521000
  51.1308210  56.6548390  63.3645980  52.1640920  55.6049980  63.0152230
  51.6065390  60.0265650  53.8623720  51.5240060  60.9696410  54.0038710
  51.2548450  59.8840560  52.9836070  62.9686130  62.0850480  64.5241580
  62.2367250  62.5937290  64.8731680  62.5710470  61.2680460  64.2230360
  59.4063520  58.7604680  62.9294070  59.4099580  58.3194630  62.0798610
  60.3014640  59.0822010  63.0365890  55.2565900  58.6431170  61.8888280
  54.9165950  59.1206400  62.6455330  54.4943220  58.1896290  61.5289380
  59.4683670  59.7616760  55.9200830  59.5896490  59.7203240  56.8686650
  59.0832180  60.6240910  55.7647560  63.4312040  57.5384160  63.9364520
  63.4484780  57.9892810  64.7806370  63.1827620  56.6389800  64.1497960
  58.4805170  62.0717900  55.3184130  57.9122070  61.6236150  54.6920040
  59.1894170  62.4310680  54.7849280  59.7071490  62.8206460  64.6759480
  60.0741620  62.3465030  65.4220820  59.5176550  63.6948030  65.0167820
  52.5711980  57.5650150  60.8052950  52.2858900  57.2005820  61.6431570
  52.5090840  56.8330610  60.1916090  57.4970860  61.8615100  66.9943690
  57.1927930  62.7407080  67.2194050  58.4517320  61.9214890  67.0301130
  56.0252650  66.0676090  57.5910540  55.2514910  65.5273710  57.4309260
  56.7547280  65.5482700  57.2528300  66.7840630  65.0641450  63.3836930
  67.5039750  65.5596740  62.9933040  66.5822450  64.3859340  62.7390800
  62.2450570  56.4579410  57.5266320  61.4315180  55.9592580  57.4511630
  62.0512520  57.2977660  57.1102670  64.9598960  60.8299060  55.8228480
  65.8478580  61.1416290  55.6479820  64.9304050  59.9571310  55.4309060
  56.0690050  65.7356470  61.2289350  56.5868720  64.9324730  61.1746240
  55.6174070  65.6735610  62.0706180  60.9559550  67.0022750  56.5016650
  61.2975250  67.7464980  56.0059970  60.1272260  67.3153870  56.8641480
  67.2313230  62.1410900  55.2908340  67.1476950  62.5725120  54.4404780
  67.9507420  62.6009250  55.7235160  63.8386960  66.3238590  61.8662160
  64.1910780  65.7266720  61.2063530  62.9549290  65.9982820  62.0370410
  59.9250240  67.0836280  59.2732570  60.6121370  67.6305490  59.6540160
  59.1382660  67.6277010  59.3082180  52.0642640  62.7009100  54.7649650
  52.9337490  62.9833900  55.0485570  51.5732960  63.5144970  54.6498460
  59.2277450  64.0882310  58.8857930  59.6840230  64.8987560  59.1118120
  58.8765660  63.7705450  59.7176420  55.1289230  54.4319960  59.3580450
  55.0003860  54.4237860  60.3065370  54.3051250  54.7703050  59.0071460
  62.8042140  67.6021000  64.8327680  63.4464370  66.9014160  64.9459850
  63.3291490  68.3819440  64.6524570  66.6497860  67.8869620  54.5566820
  66.4235440  67.1700060  55.1491460  66.2594060  67.6382060  53.7188570
  66.2314110  65.8041560  56.2180980  65.9435810  66.2654250  57.0058860
  67.0266280  65.3439330  56.4865200  54.0489150  64.5182570  56.8931710
  53.4417100  65.2581470  56.9027010  54.5238500  64.6081930  56.0669910
  63.6221940  58.6833390  66.5688600  63.9902760  57.8628600  66.8968170
  62.7620140  58.7435280  66.9844250  66.9883970  57.6390330  57.3776160
  66.3597130  57.7436000  56.6634390  66.4935890  57.8587110  58.1670040
  58.9568000  59.9176280  58.7934040  58.2484150  60.3862620  59.2347650
  59.2412480  59.2598290  59.4279230  60.5823930  61.3372980  66.7926570
  61.0809180  61.8118800  67.4578420  60.7246880  60.4136500  66.9996600
  62.9883430  56.6426940  60.2329830  62.8651210  56.6613070  59.2839340
  63.9367990  56.6905880  60.3528230  57.1603020  58.2261360  56.1684750
  58.0093550  58.6631510  56.1024940  56.7934290  58.5381620  56.9956810
  67.7890790  57.5540940  67.6354960  67.2864390  58.2946340  67.9748770
  68.6047450  57.9424940  67.3191750  66.0812800  62.7974120  61.0816320
  65.1402940  62.8124350  61.2564010  66.3956870  62.0110080  61.5276620
  56.0594440  64.4793720  54.6420280  56.8257710  64.3675080  55.2045710
  56.1369130  63.7831690  53.9897050  54.7541200  61.9118790  55.3253170
  54.8344790  60.9646300  55.4370570  55.6460950  62.2425670  55.4313830
  59.1835620  66.4547900  54.1155630  59.0786260  65.8400250  54.8417010
  59.0159840  65.9313790  53.3318640  62.4238350  65.5167930  54.7197620
  61.8748450  65.9637230  55.3640360  63.0457610  65.0117180  55.2435290
  58.0913470  64.4758850  56.6162920  58.5129890  64.3098720  57.4594310
  58.2164310  63.6659080  56.1218060  60.6041110  63.4996460  53.8640020
  61.1246770  62.7845480  53.4981170  61.2509510  64.1382330  54.1640530
  59.5074630  55.9791010  66.5358580  59.0591930  56.0015270  65.6904130
  58.8739830  55.5810030  67.1328880  59.9134180  64.8745340  67.1571020
  60.3322290  65.7178070  66.9847260  58.9942810  65.0117380  66.9277800
  64.5885980  63.1598710  67.1171370  64.0621200  63.6841330  66.5136510
  64.9317320  63.7926100  67.7481100  56.9872370  60.5492080  53.5621080
  56.7861430  59.6859440  53.9234420  56.8164420  60.4625440  52.6242680
  64.4660680  55.3600310  56.0907960  64.7462970  54.5168210  56.4467380
  63.6926410  55.5923420  56.6046710  55.7855170  57.6492700  53.5498960
  56.0881070  57.6560130  52.6418110  56.5249760  57.2990560  54.0466620
  59.0040100  56.5927320  54.5355160  58.6562100  55.9151310  53.9557610
  59.2052870  56.1316830  55.3498550  54.8085300  66.9535120  54.3828760
  55.2460170  67.4964790  55.0386340  55.2933030  66.1282070  54.3925100
  56.6193020  68.0733160  59.4950990  56.3188560  67.9498130  60.3954900
  56.5130510  67.2141750  59.0866720  69.3884940  67.8529560  54.1977670
  68.5577900  67.9206210  54.6684900  69.5656770  68.7433680  53.8944530
  68.8441400  64.5977040  56.7011870  69.6060310  65.1673690  56.8071560
  68.8595770  64.0304240  57.4720180  52.3445740  63.1214970  60.9319530
  51.6894580  62.8526610  60.2879230  53.1823690  63.0119450  60.4821510
  69.8501370  65.4527140  61.5453800  70.2210200  64.6694460  61.1389770
  70.4903300  66.1416240  61.3671100  66.8335130  66.8363720  66.9584120
  66.0194970  67.2660880  67.2209910  67.2409330  67.4482130  66.3453170
  68.8960570  64.8911410  53.8584390  69.1709410  65.7990290  53.7303610
  68.7071310  64.8273940  54.7946380  65.2936180  57.9156260  55.1538020
  65.7121060  57.7287240  54.3134680  64.9872240  57.0635310  55.4640950
  68.7925910  62.8280400  58.8513820  68.4169510  62.0608330  58.4195110
  68.0629030  63.2103100  59.3388750  53.3821670  63.5067540  65.4722870
  53.7494710  63.4194940  66.3518890  52.8132490  62.7434090  65.3729730
  51.5583820  60.3313900  56.8744860  50.6547900  60.5944100  56.6996520
  52.0424440  60.6025070  56.0944820  68.0676870  61.0537890  62.1521060
  68.5914350  60.5600540  61.5211230  68.6536290  61.1888250  62.8968630
  68.2466590  61.1377760  65.6740610  67.2969300  61.1041300  65.7885600
  68.4279600  62.0477870  65.4390380  54.1011030  59.3879440  54.7839240
  54.8102730  58.9662660  54.2986520  53.3850970  59.4554670  54.1522590
  53.7485190  55.4418770  53.8241890  54.4713320  55.9827710  54.1423110
  54.0209710  55.1682190  52.9483430  67.5576840  60.3111240  58.0913470
  68.0535960  60.0782110  58.8762350  67.3592910  59.4723080  57.6751110
  53.4377380  54.6924960  63.7264510  54.0853570  54.1422340  63.2859670
  53.8579220  54.9468110  64.5480320  68.9864000  58.9472190  60.6251150
  68.8763280  58.7928230  61.5633420  69.7471590  58.4193130  60.3826560
  67.3329720  54.8866320  67.0834150  67.9701940  55.5000460  67.4493340
  67.4804610  54.9226980  66.1383380  69.8754270  56.7780110  53.8657290
  70.8003580  56.6461290  53.6575580  69.8530060  56.8572930  54.8193740
  69.9492760  57.5490770  56.4914000  69.1544260  57.4835890  57.0206910
  70.1536040  58.4841410  56.4799350  53.1909380  54.8480630  66.4689830
  52.8424200  55.3044450  67.2348010  52.8597080  53.9537760  66.5512260
  64.0816800  54.2594710  65.9570830  63.2076640  54.5929820  65.7543760
  63.9727550  53.7867890  66.7822700  64.9888780  56.4665580  67.3412550
  64.6602140  55.6517340  66.9614280  65.9371080  56.4235390  67.2178240
  54.2674010  68.3320860  66.7048840  53.5408070  67.7126150  66.6374790
  54.3283160  68.7261470  65.8346920  61.8291620  55.1764550  64.8963740
  61.0463410  55.6510050  65.1760500  61.5354550  54.2719380  64.7876920
  66.3812690  55.8787650  62.9412830  66.8220780  55.8232750  62.0934430
  66.1120280  56.7945660  63.0123010  68.2451260  55.5102890  60.9521650
  68.1839660  54.5664110  60.8052670  69.0243290  55.6182980  61.4975110
  53.1732030  55.4812030  57.4177460  53.9311390  55.5940910  56.8441490
  52.7109200  56.3181230  57.3720890  59.7145840  57.5951300  60.4079770
  58.9020350  57.2208190  60.0675650  60.2187480  56.8396380  60.7100960
  64.2170820  54.2593750  61.6462840  64.8200190  54.8313960  62.1211360
  63.4763810  54.8233190  61.4236740  67.3605420  54.6615310  56.9203120
  67.5556050  55.5598760  57.1870550  66.5735290  54.4302390  57.4136070
  55.5457180  56.0076080  55.9579430  56.0749940  55.2205880  55.8287380
  56.1785500  56.6867270  56.1914960  57.7395020  55.7451220  59.0124820
  57.1097760  55.0438530  59.1794950  57.2000160  56.5055350  58.7957980
  63.3724190  62.4581250  42.3892520  63.2918240  61.5435860  42.1184230
  62.9588610  62.9548320  41.6832230  61.5042230  64.2360270  44.2701790
  60.7284330  63.7560710  44.5600360  62.1555160  63.5565920  44.0957950
  55.5208060  64.5480080  45.1477550  54.6892940  64.2928790  45.5474060
  56.1289040  64.6190850  45.8835470  65.5249660  68.6420460  43.0500920
  65.0631190  67.8707700  43.3788090  66.3375210  68.6686530  43.5553370
  53.9300010  59.5081970  38.9319940  53.0416710  59.8497940  38.8299820
  54.2141200  59.3082290  38.0400770  51.8933020  62.1087620  44.8159640
  52.4649130  61.3409820  44.8163280  51.8934560  62.4076380  43.9066250
  60.9451220  66.9117460  44.2771950  60.8759500  65.9707400  44.1161080
  61.7071080  67.0018870  44.8494520  53.1357890  57.5171980  46.6028570
  52.9560730  56.6197730  46.8831330  52.7337970  58.0643850  47.2775520
  61.9756390  59.7187840  44.5040880  62.3521210  58.8459720  44.3914550
  61.8775900  60.0546540  43.6131320  56.1061400  58.0913470  39.9658320
  56.2128150  58.9917200  40.2727080  55.1953760  58.0431440  39.6752970
  65.7580510  57.2138280  41.4369220  66.5790130  56.7234850  41.4794700
  65.7914590  57.8035940  42.1901060  53.7544560  60.0132480  45.2110910
  54.4354670  60.2770850  45.8298310  53.4392610  59.1733350  45.5448920
  57.9469130  61.0599840  44.2983500  58.4547350  61.5580810  44.9388520
  58.4782370  60.2835040  44.1222860  70.0480060  59.2305030  48.0012850
  69.3432230  59.6186740  47.4827960  70.3137980  59.9255320  48.6033780
  56.2305230  55.6998400  48.5646920  56.2323670  56.2170790  47.7592820
  55.4009540  55.2228580  48.5416850  62.6176320  65.8117710  40.0636820
  61.9993590  66.2767160  39.4999540  63.1299570  66.5045190  40.4806330
  57.4808080  65.3393580  46.7420420  57.1477460  65.9662500  47.3841490
  57.6574760  65.8655460  45.9622090  65.9941990  59.1538660  44.2096760
  65.2897560  59.4423550  44.7899870  66.3554150  59.9638770  43.8496320
  55.9120560  57.4108360  46.5717370  56.2537370  58.2550410  46.2771240
  54.9736370  57.5592100  46.6882710  56.6927180  67.3074380  48.5569600
  57.3101180  67.9825460  48.2754050  55.8320300  67.7162360  48.4657100
  51.9859520  66.4974240  37.4376450  51.6087500  66.9861340  36.7061350
  52.2432590  67.1699520  38.0682980  69.0628910  58.5993450  44.6005970
  68.1153820  58.6332430  44.7321400  69.3878900  59.4132400  44.9855330
  59.5948450  54.8990630  42.8961960  59.9023430  54.3437520  42.1797460
  58.6649150  55.0335090  42.7134950  66.4408930  67.3374140  40.2759590
  66.3305260  66.3948470  40.4009010  66.4377180  67.6989780  41.1622350
  64.5448950  65.5187760  46.5152030  64.9617740  65.3047870  45.6805490
  65.2688770  65.7760550  47.0860650  61.9829210  62.9639460  39.6322080
  61.0558490  62.8976840  39.8610550  62.1354030  63.9019590  39.5177320
  61.9698290  59.2356460  36.6289240  61.0301960  59.3970420  36.7141700
  62.2881550  59.9542140  36.0825230  68.4911050  63.9174980  46.6068270
  67.6629680  63.9868070  46.1318400  69.0861530  64.5029290  46.1384100
  66.0126500  64.5259760  40.1357330  65.3938920  64.1879310  39.4883630
  65.9950950  63.8819520  40.8436520  65.4553060  60.7044300  47.5523140
  65.0424240  61.5298010  47.8063130  64.7229010  60.1189340  47.3599500
  57.5885850  63.4904200  42.4141810  57.1842850  62.7781450  41.9187710
  57.6748970  63.1457440  43.3029850  58.0567550  67.1771760  44.5781020
  57.7595840  66.5717230  43.8988800  59.0067370  67.2149070  44.4670380
  56.3014470  60.2647410  46.1940850  56.8529060  60.3742750  45.4194100
  56.8157980  60.6385010  46.9096080  57.1485980  66.9153450  51.2288820
  56.2514510  67.1393420  51.4762220  57.1738850  67.0388390  50.2800220
  64.1891200  63.7646570  37.1430080  64.6284480  62.9269000  36.9967900
  64.9019620  64.3975970  37.2294220  55.9757200  63.7866770  49.8046190
  55.8364970  64.6589570  50.1733590  55.0938560  63.4439580  49.6594130
  67.7708340  55.0189380  35.4571120  67.4581000  55.1116210  36.3570190
  68.5320810  55.5970410  35.4068550  54.2890480  62.3849180  39.9148460
  54.1688080  63.1111270  39.3029730  53.9791370  61.6152090  39.4376370
  51.9275850  65.5564320  45.7217100  52.0056270  65.6913090  44.7772820
  52.5417530  64.8480210  45.9145220  53.1723480  67.2564510  42.1323280
  52.7651560  67.3979100  41.2776880  54.0636490  66.9724670  41.9294490
  69.1285620  67.7028420  50.4695520  69.2548680  67.4640300  49.5512700
  69.1707000  66.8712960  50.9417600  68.9809630  59.7560880  51.4345260
  68.3653900  60.2640550  50.9060720  68.6606050  58.8559210  51.3771200
  51.9835370  66.5978490  48.2611560  52.1466410  66.1283850  47.4430930
  52.4487820  66.0902050  48.9260400  56.7554140  55.7284250  43.2972130
  56.3122290  56.5093790  42.9656650  57.3139130  56.0514140  44.0043070
  61.0423950  58.5952770  48.9007450  60.5803320  58.8035790  49.7127390
  60.6402060  57.7812120  48.5978120  66.0428460  59.8161720  50.0304110
  65.1922050  59.5167470  50.3513180  65.8830250  60.0603730  49.1187930
  63.1378170  61.3163470  52.1302900  63.4631580  60.4827220  51.7905130
  63.9258500  61.8391990  52.2781230  59.8712960  55.3494950  38.1777960
  59.2467140  55.3454820  38.9031270  59.7843080  54.4825910  37.7813930
  58.7930040  56.2731580  45.1561730  59.0902370  57.1794410  45.0753750
  59.3415600  55.7850360  44.5421300  56.5468360  60.8517820  41.0253380
  56.3209280  60.6354990  41.9300000  55.7660890  61.2846280  40.6799350
  63.7766120  60.8581190  39.6244030  63.1775010  61.5816990  39.4407650
  64.3245730  60.7957970  38.8420480  58.9867570  61.7503400  51.6913650
  58.8911170  60.8098130  51.5414050  59.8299550  61.9718470  51.2961720
  62.3830990  59.4944730  41.6547310  62.7760560  59.8116930  40.8416000
  62.7447840  58.6156610  41.7691830  54.1178110  58.1617070  49.8447430
  53.7241500  59.0092280  50.0520210  53.4296510  57.5243440  50.0356070
  60.6923160  58.2452040  52.9144170  60.0021480  58.0524240  53.5490260
  61.4355460  58.5286680  53.4468470  51.4195160  56.0845530  43.8777510
  51.1308210  56.6548390  44.5902490  52.1640920  55.6049980  44.2408740
  51.6065390  60.0265650  35.0880230  51.5240060  60.9696410  35.2295220
  51.2548450  59.8840560  34.2092580  62.9686130  62.0850480  45.7498090
  62.2367250  62.5937290  46.0988190  62.5710470  61.2680460  45.4486870
  59.4063520  58.7604680  44.1550580  59.4099580  58.3194630  43.3055120
  60.3014640  59.0822010  44.2622400  55.2565900  58.6431170  43.1144790
  54.9165950  59.1206400  43.8711840  54.4943220  58.1896290  42.7545890
  59.4683670  59.7616760  37.1457340  59.5896490  59.7203240  38.0943160
  59.0832180  60.6240910  36.9904070  63.4312040  57.5384160  45.1621030
  63.4484780  57.9892810  46.0062880  63.1827620  56.6389800  45.3754470
  58.4805170  62.0717900  36.5440640  57.9122070  61.6236150  35.9176550
  59.1894170  62.4310680  36.0105790  66.8582790  54.9516340  51.0007410
  67.1828560  54.2206000  51.5265390  66.8939300  54.6329980  50.0988400
  53.5574350  65.9729920  50.4207370  53.1729140  65.3323590  51.0190330
  53.8686540  66.6766040  50.9902100  59.7071490  62.8206460  45.9015990
  60.0741620  62.3465030  46.6477330  59.5176550  63.6948030  46.2424330
  52.5711980  57.5650150  42.0309460  52.2858900  57.2005820  42.8688080
  52.5090840  56.8330610  41.4172600  57.4970860  61.8615100  48.2200200
  57.1927930  62.7407080  48.4450560  58.4517320  61.9214890  48.2557640
  56.0252650  66.0676090  38.8167050  55.2514910  65.5273710  38.6565770
  56.7547280  65.5482700  38.4784810  66.7840630  65.0641450  44.6093440
  67.5039750  65.5596740  44.2189550  66.5822450  64.3859340  43.9647310
  62.2450570  56.4579410  38.7522830  61.4315180  55.9592580  38.6768140
  62.0512520  57.2977660  38.3359180  62.1659430  65.1350510  50.4962440
  62.0996740  64.2146180  50.2420030  61.5364570  65.2325950  51.2107080
  64.9598960  60.8299060  37.0484990  65.8478580  61.1416290  36.8736330
  64.9304050  59.9571310  36.6565570  56.0690050  65.7356470  42.4545860
  56.5868720  64.9324730  42.4002750  55.6174070  65.6735610  43.2962690
  60.9559550  67.0022750  37.7273160  61.2975250  67.7464980  37.2316480
  60.1272260  67.3153870  38.0897990  53.5534590  62.7017840  49.3671560
  53.1949530  63.3671690  49.9544900  53.2589150  61.8701390  49.7384180
  56.7547710  63.1602080  52.2511110  56.4547850  63.3059260  51.3538930
  57.5258950  62.6007370  52.1584500  62.0976160  67.9571080  50.2466240
  62.1120700  67.0252040  50.0285150  61.3901260  68.0430840  50.8856010
  67.2313230  62.1410900  36.5164850  67.1476950  62.5725120  35.6661290
  67.9507420  62.6009250  36.9491670  68.3087370  64.5978420  49.5934820
  67.5835560  65.1907200  49.3964210  68.8362830  64.5901960  48.7948190
  63.8386960  66.3238590  43.0918670  64.1910780  65.7266720  42.4320040
  62.9549290  65.9982820  43.2626920  59.9250240  67.0836280  40.4989080
  60.6121370  67.6305490  40.8796670  59.1382660  67.6277010  40.5338690
  52.0642640  62.7009100  35.9906160  52.9337490  62.9833900  36.2742080
  51.5732960  63.5144970  35.8754970  59.2277450  64.0882310  40.1114440
  59.6840230  64.8987560  40.3374630  58.8765660  63.7705450  40.9432930
  62.8042140  67.6021000  46.0584190  63.4464370  66.9014160  46.1716360
  63.3291490  68.3819440  45.8781080  66.6497860  67.8869620  35.7823330
  66.4235440  67.1700060  36.3747970  66.2594060  67.6382060  34.9445080
  52.1283160  56.1911080  50.0443660  51.4141680  56.3908000  50.6496270
  52.5478200  55.4150650  50.4158460  66.2314110  65.8041560  37.4437490
  65.9435810  66.2654250  38.2315370  67.0266280  65.3439330  37.7121710
  54.0489150  64.5182570  38.1188220  53.4417100  65.2581470  38.1283520
  54.5238500  64.6081930  37.2926420  63.6221940  58.6833390  47.7945110
  63.9902760  57.8628600  48.1224680  62.7620140  58.7435280  48.2100760
  66.9883970  57.6390330  38.6032670  66.3597130  57.7436000  37.8890900
  66.4935890  57.8587110  39.3926550  58.9568000  59.9176280  40.0190550
  58.2484150  60.3862620  40.4604160  59.2412480  59.2598290  40.6535740
  60.5823930  61.3372980  48.0183080  61.0809180  61.8118800  48.6834930
  60.7246880  60.4136500  48.2253110  62.9883430  56.6426940  41.4586340
  62.8651210  56.6613070  40.5095850  63.9367990  56.6905880  41.5784740
  57.1603020  58.2261360  37.3941260  58.0093550  58.6631510  37.3281450
  56.7934290  58.5381620  38.2213320  67.7890790  57.5540940  48.8611470
  67.2864390  58.2946340  49.2005280  68.6047450  57.9424940  48.5448260
  66.0812800  62.7974120  42.3072830  65.1402940  62.8124350  42.4820520
  66.3956870  62.0110080  42.7533130  56.0594440  64.4793720  35.8676790
  56.8257710  64.3675080  36.4302220  56.1369130  63.7831690  35.2153560
  54.7541200  61.9118790  36.5509680  54.8344790  60.9646300  36.6627080
  55.6460950  62.2425670  36.6570340  63.3978820  67.3540120  52.7905210
  62.7916980  67.3771720  52.0500960  63.0932930  66.6223160  53.3272460
  52.2812000  63.7333710  51.7865850  52.7851020  63.1540990  52.3582080
  51.5419420  64.0173940  52.3242220  59.1835620  66.4547900  35.3412140
  59.0786260  65.8400250  36.0673520  59.0159840  65.9313790  34.5575150
  59.3349940  65.1404700  51.3201370  58.5695610  65.7089700  51.2356040
  59.5165900  64.8480910  50.4269600  62.4238350  65.5167930  35.9454130
  61.8748450  65.9637230  36.5896870  63.0457610  65.0117180  36.4691800
  66.4773290  66.8710030  51.8776390  67.2182760  67.2085790  51.3743850
  65.7145970  67.0402090  51.3246160  54.3135080  61.8763300  52.6815920
  54.3540420  61.5777170  53.5901150  55.1680580  62.2770910  52.5223440
  58.0913470  64.4758850  37.8419430  58.5129890  64.3098720  38.6850820
  58.2164310  63.6659080  37.3474570  56.2540890  60.4555400  50.6490410
  55.7237350  59.9646350  50.0213750  56.9228960  60.8839600  50.1148340
  60.6041110  63.4996460  35.0896530  61.1246770  62.7845480  34.7237680
  61.2509510  64.1382330  35.3897040  65.1518950  64.9224860  50.4131600
  65.5659970  65.0769940  51.2622020  64.2169950  65.0480080  50.5757380
  65.6241120  62.2621020  52.4170750  66.2061890  61.5073340  52.3291230
  65.8002890  62.7928460  51.6402230  56.7413190  57.4217770  50.7287700
  56.6470060  56.8038520  50.0038570  56.1610580  58.1484060  50.5017610
  59.5074630  55.9791010  47.7615090  59.0591930  56.0015270  46.9160640
  58.8739830  55.5810030  48.3585390  59.9134180  64.8745340  48.3827530
  60.3322290  65.7178070  48.2103770  58.9942810  65.0117380  48.1534310
  62.2498080  62.6061520  49.7665370  62.3694290  62.0102660  50.5060210
  63.1092080  62.6431210  49.3466670  64.5885980  63.1598710  48.3427880
  64.0621200  63.6841330  47.7393020  64.9317320  63.7926100  48.9737610
  56.9872370  60.5492080  34.7877590  56.7861430  59.6859440  35.1490930
  56.8164420  60.4625440  33.8499190  59.0166850  59.1482870  51.0241190
  59.6066540  58.8398720  51.7119010  58.1987090  58.6762620  51.1801090
  63.8360280  58.7648680  51.2574210  63.1475800  58.1030220  51.1924200
  64.5566300  58.3186950  51.7022670  64.4660680  55.3600310  37.3164470
  64.7462970  54.5168210  37.6723890  63.6926410  55.5923420  37.8303220
  55.7855170  57.6492700  34.7755470  56.0881070  57.6560130  33.8674620
  56.5249760  57.2990560  35.2723130  59.0040100  56.5927320  35.7611670
  58.6562100  55.9151310  35.1814120  59.2052870  56.1316830  36.5755060
  54.8085300  66.9535120  35.6085270  55.2460170  67.4964790  36.2642850
  55.2933030  66.1282070  35.6181610  56.6193020  68.0733160  40.7207500
  56.3188560  67.9498130  41.6211410  56.5130510  67.2141750  40.3123230
  69.3884940  67.8529560  35.4234180  68.5577900  67.9206210  35.8941410
  69.5656770  68.7433680  35.1201040  68.8441400  64.5977040  37.9268380
  69.6060310  65.1673690  38.0328070  68.8595770  64.0304240  38.6976690
  52.3445740  63.1214970  42.1576040  51.6894580  62.8526610  41.5135740
  53.1823690  63.0119450  41.7078020  69.8501370  65.4527140  42.7710310
  70.2210200  64.6694460  42.3646280  70.4903300  66.1416240  42.5927610
  66.8335130  66.8363720  48.1840630  66.0194970  67.2660880  48.4466420
  67.2409330  67.4482130  47.5709680  68.8960570  64.8911410  35.0840900
  69.1709410  65.7990290  34.9560120  68.7071310  64.8273940  36.0202890
  65.2936180  57.9156260  36.3794530  65.7121060  57.7287240  35.5391190
  64.9872240  57.0635310  36.6897460  68.7925910  62.8280400  40.0770330
  68.4169510  62.0608330  39.6451620  68.0629030  63.2103100  40.5645260
  53.3821670  63.5067540  46.6979380  53.7494710  63.4194940  47.5775400
  52.8132490  62.7434090  46.5986240  68.1825530  61.9751920  49.7109850
  67.9511620  61.7464670  48.8107800  68.4430080  62.8951470  49.6654740
  52.9337670  60.4176630  50.6037800  52.0393720  60.3843390  50.9431510
  53.4735220  60.6163420  51.3689050  66.6213600  57.2008350  52.4889550
  67.4983780  57.2091750  52.8723550  66.6334440  56.4639190  51.8781900
  51.5583820  60.3313900  38.1001370  50.6547900  60.5944100  37.9253030
  52.0424440  60.6025070  37.3201330  68.0676870  61.0537890  43.3777570
  68.5914350  60.5600540  42.7467740  68.6536290  61.1888250  44.1225140
  68.2466590  61.1377760  46.8997120  67.2969300  61.1041300  47.0142110
  68.4279600  62.0477870  46.6646890  54.1011030  59.3879440  36.0095750
  54.8102730  58.9662660  35.5243030  53.3850970  59.4554670  35.3779100
  53.7485190  55.4418770  35.0498400  54.4713320  55.9827710  35.3679620
  54.0209710  55.1682190  34.1739940  67.5576840  60.3111240  39.3169980
  68.0535960  60.0782110  40.1018860  67.3592910  59.4723080  38.9007620
  53.4377380  54.6924960  44.9521020  54.0853570  54.1422340  44.5116180
  53.8579220  54.9468110  45.7736830  68.9864000  58.9472190  41.8507660
  68.8763280  58.7928230  42.7889930  69.7471590  58.4193130  41.6083070
  69.8754270  56.7780110  35.0913800  70.8003580  56.6461290  34.8832090
  69.8530060  56.8572930  36.0450250  69.9492760  57.5490770  37.7170510
  69.1544260  57.4835890  38.2463420  70.1536040  58.4841410  37.7055860
  53.1909380  54.8480630  47.6946340  52.8424200  55.3044450  48.4604520
  52.8597080  53.9537760  47.7768770  60.7034200  56.0392510  51.2165760
  60.6423090  56.6314340  51.9661170  61.6434580  55.9318470  51.0716020
  63.3408760  55.6962570  50.8558050  63.9549170  56.0141860  50.1939130
  63.8858320  55.2111160  51.4753910  53.8630020  54.3756830  50.9697110
  54.4113010  54.1944880  50.2063220  53.9285330  53.5850940  51.5053420
  64.9888780  56.4665580  48.5669060  64.6602140  55.6517340  48.1870790
  65.9371080  56.4235390  48.4434750  54.2674010  68.3320860  47.9305350
  53.5408070  67.7126150  47.8631300  54.3283160  68.7261470  47.0603430
  66.3812690  55.8787650  44.1669340  66.8220780  55.8232750  43.3190940
  66.1120280  56.7945660  44.2379520  68.2451260  55.5102890  42.1778160
  68.1839660  54.5664110  42.0309180  69.0243290  55.6182980  42.7231620
  59.7145840  57.5951300  41.6336280  58.9020350  57.2208190  41.2932160
  60.2187480  56.8396380  41.9357470  67.3605420  54.6615310  38.1459630
  67.5556050  55.5598760  38.4127060  66.5735290  54.4302390  38.6392580
  55.5457180  56.0076080  37.1835940  56.0749940  55.2205880  37.0543890
  56.1785500  56.6867270  37.4171470  57.8650580  55.0235200  52.6733820
  57.5834850  55.5268800  51.9094640  58.2470280  54.2256950  52.3075950
  64.4666040  54.4388780  53.2514290  64.3531490  54.7583390  54.1465810
  65.2835780  54.8401290  52.9551570  63.3724190  62.4581250  23.6149030
  63.2918240  61.5435860  23.3440740  62.9588610  62.9548320  22.9088740
  61.5042230  64.2360270  25.4958300  60.7284330  63.7560710  25.7856870
  62.1555160  63.5565920  25.3214460  55.5208060  64.5480080  26.3734060
  54.6892940  64.2928790  26.7730570  56.1289040  64.6190850  27.1091980
  65.5249660  68.6420460  24.2757430  65.0631190  67.8707700  24.6044600
  66.3375210  68.6686530  24.7809880  53.9300010  59.5081970  20.1576450
  53.0416710  59.8497940  20.0556330  54.2141200  59.3082290  19.2657280
  51.8933020  62.1087620  26.0416150  52.4649130  61.3409820  26.0419790
  51.8934560  62.4076380  25.1322760  60.9451220  66.9117460  25.5028460
  60.8759500  65.9707400  25.3417590  61.7071080  67.0018870  26.0751030
  53.1357890  57.5171980  27.8285080  52.9560730  56.6197730  28.1087840
  52.7337970  58.0643850  28.5032030  61.9756390  59.7187840  25.7297390
  62.3521210  58.8459720  25.6171060  61.8775900  60.0546540  24.8387830
  56.1061400  58.0913470  21.1914830  56.2128150  58.9917200  21.4983590
  55.1953760  58.0431440  20.9009480  65.7580510  57.2138280  22.6625730
  66.5790130  56.7234850  22.7051210  65.7914590  57.8035940  23.4157570
  53.7544560  60.0132480  26.4367420  54.4354670  60.2770850  27.0554820
  53.4392610  59.1733350  26.7705430  57.9469130  61.0599840  25.5240010
  58.4547350  61.5580810  26.1645030  58.4782370  60.2835040  25.3479370
  70.0480060  59.2305030  29.2269360  69.3432230  59.6186740  28.7084470
  70.3137980  59.9255320  29.8290290  56.2305230  55.6998400  29.7903430
  56.2323670  56.2170790  28.9849330  55.4009540  55.2228580  29.7673360
  62.6176320  65.8117710  21.2893330  61.9993590  66.2767160  20.7256050
  63.1299570  66.5045190  21.7062840  57.4808080  65.3393580  27.9676930
  57.1477460  65.9662500  28.6098000  57.6574760  65.8655460  27.1878600
  65.9941990  59.1538660  25.4353270  65.2897560  59.4423550  26.0156380
  66.3554150  59.9638770  25.0752830  55.9120560  57.4108360  27.7973880
  56.2537370  58.2550410  27.5027750  54.9736370  57.5592100  27.9139220
  56.6927180  67.3074380  29.7826110  57.3101180  67.9825460  29.5010560
  55.8320300  67.7162360  29.6913610  51.9859520  66.4974240  18.6632960
  51.6087500  66.9861340  17.9317860  52.2432590  67.1699520  19.2939490
  69.0628910  58.5993450  25.8262480  68.1153820  58.6332430  25.9577910
  69.3878900  59.4132400  26.2111840  59.5948450  54.8990630  24.1218470
  59.9023430  54.3437520  23.4053970  58.6649150  55.0335090  23.9391460
  66.4408930  67.3374140  21.5016100  66.3305260  66.3948470  21.6265520
  66.4377180  67.6989780  22.3878860  64.5448950  65.5187760  27.7408540
  64.9617740  65.3047870  26.9062000  65.2688770  65.7760550  28.3117160
  61.9829210  62.9639460  20.8578590  61.0558490  62.8976840  21.0867060
  62.1354030  63.9019590  20.7433830  61.9698290  59.2356460  17.8545750
  61.0301960  59.3970420  17.9398210  62.2881550  59.9542140  17.3081740
  68.4911050  63.9174980  27.8324780  67.6629680  63.9868070  27.3574910
  69.0861530  64.5029290  27.3640610  66.0126500  64.5259760  21.3613840
  65.3938920  64.1879310  20.7140140  65.9950950  63.8819520  22.0693030
  65.4553060  60.7044300  28.7779650  65.0424240  61.5298010  29.0319640
  64.7229010  60.1189340  28.5856010  57.5885850  63.4904200  23.6398320
  57.1842850  62.7781450  23.1444220  57.6748970  63.1457440  24.5286360
  58.0567550  67.1771760  25.8037530  57.7595840  66.5717230  25.1245310
  59.0067370  67.2149070  25.6926890  56.3014470  60.2647410  27.4197360
  56.8529060  60.3742750  26.6450610  56.8157980  60.6385010  28.1352590
  57.1485980  66.9153450  32.4545330  56.2514510  67.1393420  32.7018730
  57.1738850  67.0388390  31.5056730  64.1891200  63.7646570  18.3686590
  64.6284480  62.9269000  18.2224410  64.9019620  64.3975970  18.4550730
  55.9757200  63.7866770  31.0302700  55.8364970  64.6589570  31.3990100
  55.0938560  63.4439580  30.8850640  67.7708340  55.0189380  16.6827630
  67.4581000  55.1116210  17.5826700  68.5320810  55.5970410  16.6325060
  54.2890480  62.3849180  21.1404970  54.1688080  63.1111270  20.5286240
  53.9791370  61.6152090  20.6632880  51.9275850  65.5564320  26.9473610
  52.0056270  65.6913090  26.0029330  52.5417530  64.8480210  27.1401730
  53.1723480  67.2564510  23.3579790  52.7651560  67.3979100  22.5033390
  54.0636490  66.9724670  23.1551000  69.1285620  67.7028420  31.6952030
  69.2548680  67.4640300  30.7769210  69.1707000  66.8712960  32.1674110
  68.9809630  59.7560880  32.6601770  68.3653900  60.2640550  32.1317230
  68.6606050  58.8559210  32.6027710  51.9835370  66.5978490  29.4868070
  52.1466410  66.1283850  28.6687440  52.4487820  66.0902050  30.1516910
  56.7554140  55.7284250  24.5228640  56.3122290  56.5093790  24.1913160
  57.3139130  56.0514140  25.2299580  61.0423950  58.5952770  30.1263960
  60.5803320  58.8035790  30.9383900  60.6402060  57.7812120  29.8234630
  66.0428460  59.8161720  31.2560620  65.1922050  59.5167470  31.5769690
  65.8830250  60.0603730  30.3444440  63.1378170  61.3163470  33.3559410
  63.4631580  60.4827220  33.0161640  63.9258500  61.8391990  33.5037740
  59.8712960  55.3494950  19.4034470  59.2467140  55.3454820  20.1287780
  59.7843080  54.4825910  19.0070440  58.7930040  56.2731580  26.3818240
  59.0902370  57.1794410  26.3010260  59.3415600  55.7850360  25.7677810
  56.5468360  60.8517820  22.2509890  56.3209280  60.6354990  23.1556510
  55.7660890  61.2846280  21.9055860  63.7766120  60.8581190  20.8500540
  63.1775010  61.5816990  20.6664160  64.3245730  60.7957970  20.0676990
  58.9867570  61.7503400  32.9170160  58.8911170  60.8098130  32.7670560
  59.8299550  61.9718470  32.5218230  62.3830990  59.4944730  22.8803820
  62.7760560  59.8116930  22.0672510  62.7447840  58.6156610  22.9948340
  54.1178110  58.1617070  31.0703940  53.7241500  59.0092280  31.2776720
  53.4296510  57.5243440  31.2612580  60.6923160  58.2452040  34.1400680
  60.0021480  58.0524240  34.7746770  61.4355460  58.5286680  34.6724980
  51.4195160  56.0845530  25.1034020  51.1308210  56.6548390  25.8159000
  52.1640920  55.6049980  25.4665250  51.6065390  60.0265650  16.3136740
  51.5240060  60.9696410  16.4551730  51.2548450  59.8840560  15.4349090
  62.9686130  62.0850480  26.9754600  62.2367250  62.5937290  27.3244700
  62.5710470  61.2680460  26.6743380  59.4063520  58.7604680  25.3807090
  59.4099580  58.3194630  24.5311630  60.3014640  59.0822010  25.4878910
  55.2565900  58.6431170  24.3401300  54.9165950  59.1206400  25.0968350
  54.4943220  58.1896290  23.9802400  59.4683670  59.7616760  18.3713850
  59.5896490  59.7203240  19.3199670  59.0832180  60.6240910  18.2160580
  63.4312040  57.5384160  26.3877540  63.4484780  57.9892810  27.2319390
  63.1827620  56.6389800  26.6010980  58.4805170  62.0717900  17.7697150
  57.9122070  61.6236150  17.1433060  59.1894170  62.4310680  17.2362300
  66.8582790  54.9516340  32.2263920  67.1828560  54.2206000  32.7521900
  66.8939300  54.6329980  31.3244910  53.5574350  65.9729920  31.6463880
  53.1729140  65.3323590  32.2446840  53.8686540  66.6766040  32.2158610
  59.7071490  62.8206460  27.1272500  60.0741620  62.3465030  27.8733840
  59.5176550  63.6948030  27.4680840  52.5711980  57.5650150  23.2565970
  52.2858900  57.2005820  24.0944590  52.5090840  56.8330610  22.6429110
  57.4970860  61.8615100  29.4456710  57.1927930  62.7407080  29.6707070
  58.4517320  61.9214890  29.4814150  56.0252650  66.0676090  20.0423560
  55.2514910  65.5273710  19.8822280  56.7547280  65.5482700  19.7041320
  66.7840630  65.0641450  25.8349950  67.5039750  65.5596740  25.4446060
  66.5822450  64.3859340  25.1903820  62.2450570  56.4579410  19.9779340
  61.4315180  55.9592580  19.9024650  62.0512520  57.2977660  19.5615690
  62.1659430  65.1350510  31.7218950  62.0996740  64.2146180  31.4676540
  61.5364570  65.2325950  32.4363590  64.9598960  60.8299060  18.2741500
  65.8478580  61.1416290  18.0992840  64.9304050  59.9571310  17.8822080
  56.0690050  65.7356470  23.6802370  56.5868720  64.9324730  23.6259260
  55.6174070  65.6735610  24.5219200  60.9559550  67.0022750  18.9529670
  61.2975250  67.7464980  18.4572990  60.1272260  67.3153870  19.3154500
  53.5534590  62.7017840  30.5928070  53.1949530  63.3671690  31.1801410
  53.2589150  61.8701390  30.9640690  56.7547710  63.1602080  33.4767620
  56.4547850  63.3059260  32.5795440  57.5258950  62.6007370  33.3841010
  62.0976160  67.9571080  31.4722750  62.1120700  67.0252040  31.2541660
  61.3901260  68.0430840  32.1112520  67.2313230  62.1410900  17.7421360
  67.1476950  62.5725120  16.8917800  67.9507420  62.6009250  18.1748180
  68.3087370  64.5978420  30.8191330  67.5835560  65.1907200  30.6220720
  68.8362830  64.5901960  30.0204700  63.8386960  66.3238590  24.3175180
  64.1910780  65.7266720  23.6576550  62.9549290  65.9982820  24.4883430
  59.9250240  67.0836280  21.7245590  60.6121370  67.6305490  22.1053180
  59.1382660  67.6277010  21.7595200  52.0642640  62.7009100  17.2162670
  52.9337490  62.9833900  17.4998590  51.5732960  63.5144970  17.1011480
  59.2277450  64.0882310  21.3370950  59.6840230  64.8987560  21.5631140
  58.8765660  63.7705450  22.1689440  55.1289230  54.4319960  21.8093470
  55.0003860  54.4237860  22.7578390  54.3051250  54.7703050  21.4584480
  62.8042140  67.6021000  27.2840700  63.4464370  66.9014160  27.3972870
  63.3291490  68.3819440  27.1037590  66.6497860  67.8869620  17.0079840
  66.4235440  67.1700060  17.6004480  66.2594060  67.6382060  16.1701590
  52.1283160  56.1911080  31.2700170  51.4141680  56.3908000  31.8752780
  52.5478200  55.4150650  31.6414970  66.2314110  65.8041560  18.6694000
  65.9435810  66.2654250  19.4571880  67.0266280  65.3439330  18.9378220
  54.0489150  64.5182570  19.3444730  53.4417100  65.2581470  19.3540030
  54.5238500  64.6081930  18.5182930  63.6221940  58.6833390  29.0201620
  63.9902760  57.8628600  29.3481190  62.7620140  58.7435280  29.4357270
  66.9883970  57.6390330  19.8289180  66.3597130  57.7436000  19.1147410
  66.4935890  57.8587110  20.6183060  58.9568000  59.9176280  21.2447060
  58.2484150  60.3862620  21.6860670  59.2412480  59.2598290  21.8792250
  60.5823930  61.3372980  29.2439590  61.0809180  61.8118800  29.9091440
  60.7246880  60.4136500  29.4509620  62.9883430  56.6426940  22.6842850
  62.8651210  56.6613070  21.7352360  63.9367990  56.6905880  22.8041250
  57.1603020  58.2261360  18.6197770  58.0093550  58.6631510  18.5537960
  56.7934290  58.5381620  19.4469830  67.7890790  57.5540940  30.0867980
  67.2864390  58.2946340  30.4261790  68.6047450  57.9424940  29.7704770
  66.0812800  62.7974120  23.5329340  65.1402940  62.8124350  23.7077030
  66.3956870  62.0110080  23.9789640  56.0594440  64.4793720  17.0933300
  56.8257710  64.3675080  17.6558730  56.1369130  63.7831690  16.4410070
  54.7541200  61.9118790  17.7766190  54.8344790  60.9646300  17.8883590
  55.6460950  62.2425670  17.8826850  63.3978820  67.3540120  34.0161720
  62.7916980  67.3771720  33.2757470  63.0932930  66.6223160  34.5528970
  52.2812000  63.7333710  33.0122360  52.7851020  63.1540990  33.5838590
  51.5419420  64.0173940  33.5498730  59.1835620  66.4547900  16.5668650
  59.0786260  65.8400250  17.2930030  59.0159840  65.9313790  15.7831660
  59.3349940  65.1404700  32.5457880  58.5695610  65.7089700  32.4612550
  59.5165900  64.8480910  31.6526110  62.4238350  65.5167930  17.1710640
  61.8748450  65.9637230  17.8153380  63.0457610  65.0117180  17.6948310
  66.4773290  66.8710030  33.1032900  67.2182760  67.2085790  32.6000360
  65.7145970  67.0402090  32.5502670  54.3135080  61.8763300  33.9072430
  54.3540420  61.5777170  34.8157660  55.1680580  62.2770910  33.7479950
  58.0913470  64.4758850  19.0675940  58.5129890  64.3098720  19.9107330
  58.2164310  63.6659080  18.5731080  56.2540890  60.4555400  31.8746920
  55.7237350  59.9646350  31.2470260  56.9228960  60.8839600  31.3404850
  60.6041110  63.4996460  16.3153040  61.1246770  62.7845480  15.9494190
  61.2509510  64.1382330  16.6153550  65.1518950  64.9224860  31.6388110
  65.5659970  65.0769940  32.4878530  64.2169950  65.0480080  31.8013890
  65.6241120  62.2621020  33.6427260  66.2061890  61.5073340  33.5547740
  65.8002890  62.7928460  32.8658740  56.7413190  57.4217770  31.9544210
  56.6470060  56.8038520  31.2295080  56.1610580  58.1484060  31.7274120
  59.5074630  55.9791010  28.9871600  59.0591930  56.0015270  28.1417150
  58.8739830  55.5810030  29.5841900  59.9134180  64.8745340  29.6084040
  60.3322290  65.7178070  29.4360280  58.9942810  65.0117380  29.3790820
  62.2498080  62.6061520  30.9921880  62.3694290  62.0102660  31.7316720
  63.1092080  62.6431210  30.5723180  64.5885980  63.1598710  29.5684390
  64.0621200  63.6841330  28.9649530  64.9317320  63.7926100  30.1994120
  56.9872370  60.5492080  16.0134100  56.7861430  59.6859440  16.3747440
  56.8164420  60.4625440  15.0755700  59.0166850  59.1482870  32.2497700
  59.6066540  58.8398720  32.9375520  58.1987090  58.6762620  32.4057600
  63.8360280  58.7648680  32.4830720  63.1475800  58.1030220  32.4180710
  64.5566300  58.3186950  32.9279180  64.4660680  55.3600310  18.5420980
  64.7462970  54.5168210  18.8980400  63.6926410  55.5923420  19.0559730
  55.7855170  57.6492700  16.0011980  56.0881070  57.6560130  15.0931130
  56.5249760  57.2990560  16.4979640  59.0040100  56.5927320  16.9868180
  58.6562100  55.9151310  16.4070630  59.2052870  56.1316830  17.8011570
  54.8085300  66.9535120  16.8341780  55.2460170  67.4964790  17.4899360
  55.2933030  66.1282070  16.8438120  56.6193020  68.0733160  21.9464010
  56.3188560  67.9498130  22.8467920  56.5130510  67.2141750  21.5379740
  69.3884940  67.8529560  16.6490690  68.5577900  67.9206210  17.1197920
  69.5656770  68.7433680  16.3457550  68.8441400  64.5977040  19.1524890
  69.6060310  65.1673690  19.2584580  68.8595770  64.0304240  19.9233200
  52.3445740  63.1214970  23.3832550  51.6894580  62.8526610  22.7392250
  53.1823690  63.0119450  22.9334530  69.8501370  65.4527140  23.9966820
  70.2210200  64.6694460  23.5902790  70.4903300  66.1416240  23.8184120
  66.8335130  66.8363720  29.4097140  66.0194970  67.2660880  29.6722930
  67.2409330  67.4482130  28.7966190  68.8960570  64.8911410  16.3097410
  69.1709410  65.7990290  16.1816630  68.7071310  64.8273940  17.2459400
  65.2936180  57.9156260  17.6051040  65.7121060  57.7287240  16.7647700
  64.9872240  57.0635310  17.9153970  68.7925910  62.8280400  21.3026840
  68.4169510  62.0608330  20.8708130  68.0629030  63.2103100  21.7901770
  53.3821670  63.5067540  27.9235890  53.7494710  63.4194940  28.8031910
  52.8132490  62.7434090  27.8242750  68.1825530  61.9751920  30.9366360
  67.9511620  61.7464670  30.0364310  68.4430080  62.8951470  30.8911250
  52.9337670  60.4176630  31.8294310  52.0393720  60.3843390  32.1688020
  53.4735220  60.6163420  32.5945560  66.6213600  57.2008350  33.7146060
  67.4983780  57.2091750  34.0980060  66.6334440  56.4639190  33.1038410
  51.5583820  60.3313900  19.3257880  50.6547900  60.5944100  19.1509540
  52.0424440  60.6025070  18.5457840  68.0676870  61.0537890  24.6034080
  68.5914350  60.5600540  23.9724250  68.6536290  61.1888250  25.3481650
  68.2466590  61.1377760  28.1253630  67.2969300  61.1041300  28.2398620
  68.4279600  62.0477870  27.8903400  54.1011030  59.3879440  17.2352260
  54.8102730  58.9662660  16.7499540  53.3850970  59.4554670  16.6035610
  53.7485190  55.4418770  16.2754910  54.4713320  55.9827710  16.5936130
  54.0209710  55.1682190  15.3996450  67.5576840  60.3111240  20.5426490
  68.0535960  60.0782110  21.3275370  67.3592910  59.4723080  20.1264130
  53.4377380  54.6924960  26.1777530  54.0853570  54.1422340  25.7372690
  53.8579220  54.9468110  26.9993340  68.9864000  58.9472190  23.0764170
  68.8763280  58.7928230  24.0146440  69.7471590  58.4193130  22.8339580
  67.3329720  54.8866320  29.5347170  67.9701940  55.5000460  29.9006360
  67.4804610  54.9226980  28.5896400  69.8754270  56.7780110  16.3170310
  70.8003580  56.6461290  16.1088600  69.8530060  56.8572930  17.2706760
  69.9492760  57.5490770  18.9427020  69.1544260  57.4835890  19.4719930
  70.1536040  58.4841410  18.9312370  53.1909380  54.8480630  28.9202850
  52.8424200  55.3044450  29.6861030  52.8597080  53.9537760  29.0025280
  60.7034200  56.0392510  32.4422270  60.6423090  56.6314340  33.1917680
  61.6434580  55.9318470  32.2972530  63.3408760  55.6962570  32.0814560
  63.9549170  56.0141860  31.4195640  63.8858320  55.2111160  32.7010420
  53.8630020  54.3756830  32.1953620  54.4113010  54.1944880  31.4319730
  53.9285330  53.5850940  32.7309930  64.0816800  54.2594710  28.4083850
  63.2076640  54.5929820  28.2056780  63.9727550  53.7867890  29.2335720
  64.9888780  56.4665580  29.7925570  64.6602140  55.6517340  29.4127300
  65.9371080  56.4235390  29.6691260  54.2674010  68.3320860  29.1561860
  53.5408070  67.7126150  29.0887810  54.3283160  68.7261470  28.2859940
  61.8291620  55.1764550  27.3476760  61.0463410  55.6510050  27.6273520
  61.5354550  54.2719380  27.2389940  66.3812690  55.8787650  25.3925850
  66.8220780  55.8232750  24.5447450  66.1120280  56.7945660  25.4636030
  68.2451260  55.5102890  23.4034670  68.1839660  54.5664110  23.2565690
  69.0243290  55.6182980  23.9488130  53.1732030  55.4812030  19.8690480
  53.9311390  55.5940910  19.2954510  52.7109200  56.3181230  19.8233910
  59.7145840  57.5951300  22.8592790  58.9020350  57.2208190  22.5188670
  60.2187480  56.8396380  23.1613980  64.2170820  54.2593750  24.0975860
  64.8200190  54.8313960  24.5724380  63.4763810  54.8233190  23.8749760
  67.3605420  54.6615310  19.3716140  67.5556050  55.5598760  19.6383570
  66.5735290  54.4302390  19.8649090  55.5457180  56.0076080  18.4092450
  56.0749940  55.2205880  18.2800400  56.1785500  56.6867270  18.6427980
  57.7395020  55.7451220  21.4637840  57.1097760  55.0438530  21.6307970
  57.2000160  56.5055350  21.2471000  57.8650580  55.0235200  33.8990330
  57.5834850  55.5268800  33.1351150  58.2470280  54.2256950  33.5332460
  64.4666040  54.4388780  34.4770800  64.3531490  54.7583390  35.3722320
  65.2835780  54.8401290  34.1808080  63.3724190  62.4581250   4.8405540
  63.2918240  61.5435860   4.5697250  62.9588610  62.9548320   4.1345250
  61.5042230  64.2360270   6.7214810  60.7284330  63.7560710   7.0113380
  62.1555160  63.5565920   6.5470970  55.5208060  64.5480080   7.5990570
  54.6892940  64.2928790   7.9987080  56.1289040  64.6190850   8.3348490
  65.5249660  68.6420460   5.5013940  65.0631190  67.8707700   5.8301110
  66.3375210  68.6686530   6.0066390  51.8933020  62.1087620   7.2672660
  52.4649130  61.3409820   7.2676300  51.8934560  62.4076380   6.3579270
  60.9451220  66.9117460   6.7284970  60.8759500  65.9707400   6.5674100
  61.7071080  67.0018870   7.3007540  53.1357890  57.5171980   9.0541590
  52.9560730  56.6197730   9.3344350  52.7337970  58.0643850   9.7288540
  61.9756390  59.7187840   6.9553900  62.3521210  58.8459720   6.8427570
  61.8775900  60.0546540   6.0644340  56.1061400  58.0913470   2.4171340
  56.2128150  58.9917200   2.7240100  55.1953760  58.0431440   2.1265990
  65.7580510  57.2138280   3.8882240  66.5790130  56.7234850   3.9307720
  65.7914590  57.8035940   4.6414080  53.7544560  60.0132480   7.6623930
  54.4354670  60.2770850   8.2811330  53.4392610  59.1733350   7.9961940
  57.9469130  61.0599840   6.7496520  58.4547350  61.5580810   7.3901540
  58.4782370  60.2835040   6.5735880  70.0480060  59.2305030  10.4525870
  69.3432230  59.6186740   9.9340980  70.3137980  59.9255320  11.0546800
  56.2305230  55.6998400  11.0159940  56.2323670  56.2170790  10.2105840
  55.4009540  55.2228580  10.9929870  62.6176320  65.8117710   2.5149840
  61.9993590  66.2767160   1.9512560  63.1299570  66.5045190   2.9319350
  57.4808080  65.3393580   9.1933440  57.1477460  65.9662500   9.8354510
  57.6574760  65.8655460   8.4135110  65.9941990  59.1538660   6.6609780
  65.2897560  59.4423550   7.2412890  66.3554150  59.9638770   6.3009340
  55.9120560  57.4108360   9.0230390  56.2537370  58.2550410   8.7284260
  54.9736370  57.5592100   9.1395730  56.6927180  67.3074380  11.0082620
  57.3101180  67.9825460  10.7267070  55.8320300  67.7162360  10.9170120
  69.0628910  58.5993450   7.0518990  68.1153820  58.6332430   7.1834420
  69.3878900  59.4132400   7.4368350  59.5948450  54.8990630   5.3474980
  59.9023430  54.3437520   4.6310480  58.6649150  55.0335090   5.1647970
  66.4408930  67.3374140   2.7272610  66.3305260  66.3948470   2.8522030
  66.4377180  67.6989780   3.6135370  64.5448950  65.5187760   8.9665050
  64.9617740  65.3047870   8.1318510  65.2688770  65.7760550   9.5373670
  61.9829210  62.9639460   2.0835100  61.0558490  62.8976840   2.3123570
  62.1354030  63.9019590   1.9690340  68.4911050  63.9174980   9.0581290
  67.6629680  63.9868070   8.5831420  69.0861530  64.5029290   8.5897120
  66.0126500  64.5259760   2.5870350  65.3938920  64.1879310   1.9396650
  65.9950950  63.8819520   3.2949540  65.4553060  60.7044300  10.0036160
  65.0424240  61.5298010  10.2576150  64.7229010  60.1189340   9.8112520
  57.5885850  63.4904200   4.8654830  57.1842850  62.7781450   4.3700730
  57.6748970  63.1457440   5.7542870  58.0567550  67.1771760   7.0294040
  57.7595840  66.5717230   6.3501820  59.0067370  67.2149070   6.9183400
  56.3014470  60.2647410   8.6453870  56.8529060  60.3742750   7.8707120
  56.8157980  60.6385010   9.3609100  57.1485980  66.9153450  13.6801840
  56.2514510  67.1393420  13.9275240  57.1738850  67.0388390  12.7313240
  55.9757200  63.7866770  12.2559210  55.8364970  64.6589570  12.6246610
  55.0938560  63.4439580  12.1107150  54.2890480  62.3849180   2.3661480
  54.1688080  63.1111270   1.7542750  53.9791370  61.6152090   1.8889390
  51.9275850  65.5564320   8.1730120  52.0056270  65.6913090   7.2285840
  52.5417530  64.8480210   8.3658240  53.1723480  67.2564510   4.5836300
  52.7651560  67.3979100   3.7289900  54.0636490  66.9724670   4.3807510
  69.1285620  67.7028420  12.9208540  69.2548680  67.4640300  12.0025720
  69.1707000  66.8712960  13.3930620  68.9809630  59.7560880  13.8858280
  68.3653900  60.2640550  13.3573740  68.6606050  58.8559210  13.8284220
  51.9835370  66.5978490  10.7124580  52.1466410  66.1283850   9.8943950
  52.4487820  66.0902050  11.3773420  56.7554140  55.7284250   5.7485150
  56.3122290  56.5093790   5.4169670  57.3139130  56.0514140   6.4556090
  61.0423950  58.5952770  11.3520470  60.5803320  58.8035790  12.1640410
  60.6402060  57.7812120  11.0491140  66.0428460  59.8161720  12.4817130
  65.1922050  59.5167470  12.8026200  65.8830250  60.0603730  11.5700950
  63.1378170  61.3163470  14.5815920  63.4631580  60.4827220  14.2418150
  63.9258500  61.8391990  14.7294250  58.7930040  56.2731580   7.6074750
  59.0902370  57.1794410   7.5266770  59.3415600  55.7850360   6.9934320
  56.5468360  60.8517820   3.4766400  56.3209280  60.6354990   4.3813020
  55.7660890  61.2846280   3.1312370  63.7766120  60.8581190   2.0757050
  63.1775010  61.5816990   1.8920670  64.3245730  60.7957970   1.2933500
  58.9867570  61.7503400  14.1426670  58.8911170  60.8098130  13.9927070
  59.8299550  61.9718470  13.7474740  62.3830990  59.4944730   4.1060330
  62.7760560  59.8116930   3.2929020  62.7447840  58.6156610   4.2204850
  54.1178110  58.1617070  12.2960450  53.7241500  59.0092280  12.5033230
  53.4296510  57.5243440  12.4869090  60.6923160  58.2452040  15.3657190
  60.0021480  58.0524240  16.0003280  61.4355460  58.5286680  15.8981490
  51.4195160  56.0845530   6.3290530  51.1308210  56.6548390   7.0415510
  52.1640920  55.6049980   6.6921760  62.9686130  62.0850480   8.2011110
  62.2367250  62.5937290   8.5501210  62.5710470  61.2680460   7.8999890
  59.4063520  58.7604680   6.6063600  59.4099580  58.3194630   5.7568140
  60.3014640  59.0822010   6.7135420  55.2565900  58.6431170   5.5657810
  54.9165950  59.1206400   6.3224860  54.4943220  58.1896290   5.2058910
  63.4312040  57.5384160   7.6134050  63.4484780  57.9892810   8.4575900
  63.1827620  56.6389800   7.8267490  66.8582790  54.9516340  13.4520430
  67.1828560  54.2206000  13.9778410  66.8939300  54.6329980  12.5501420
  53.5574350  65.9729920  12.8720390  53.1729140  65.3323590  13.4703350
  53.8686540  66.6766040  13.4415120  59.7071490  62.8206460   8.3529010
  60.0741620  62.3465030   9.0990350  59.5176550  63.6948030   8.6937350
  52.5711980  57.5650150   4.4822480  52.2858900  57.2005820   5.3201100
  52.5090840  56.8330610   3.8685620  57.4970860  61.8615100  10.6713220
  57.1927930  62.7407080  10.8963580  58.4517320  61.9214890  10.7070660
  66.7840630  65.0641450   7.0606460  67.5039750  65.5596740   6.6702570
  66.5822450  64.3859340   6.4160330  62.1659430  65.1350510  12.9475460
  62.0996740  64.2146180  12.6933050  61.5364570  65.2325950  13.6620100
  56.0690050  65.7356470   4.9058880  56.5868720  64.9324730   4.8515770
  55.6174070  65.6735610   5.7475710  53.5534590  62.7017840  11.8184580
  53.1949530  63.3671690  12.4057920  53.2589150  61.8701390  12.1897200
  56.7547710  63.1602080  14.7024130  56.4547850  63.3059260  13.8051950
  57.5258950  62.6007370  14.6097520  62.0976160  67.9571080  12.6979260
  62.1120700  67.0252040  12.4798170  61.3901260  68.0430840  13.3369030
  68.3087370  64.5978420  12.0447840  67.5835560  65.1907200  11.8477230
  68.8362830  64.5901960  11.2461210  63.8386960  66.3238590   5.5431690
  64.1910780  65.7266720   4.8833060  62.9549290  65.9982820   5.7139940
  59.9250240  67.0836280   2.9502100  60.6121370  67.6305490   3.3309690
  59.1382660  67.6277010   2.9851710  59.2277450  64.0882310   2.5627460
  59.6840230  64.8987560   2.7887650  58.8765660  63.7705450   3.3945950
  55.1289230  54.4319960   3.0349980  55.0003860  54.4237860   3.9834900
  54.3051250  54.7703050   2.6840990  62.8042140  67.6021000   8.5097210
  63.4464370  66.9014160   8.6229380  63.3291490  68.3819440   8.3294100
  52.1283160  56.1911080  12.4956680  51.4141680  56.3908000  13.1009290
  52.5478200  55.4150650  12.8671480  63.6221940  58.6833390  10.2458130
  63.9902760  57.8628600  10.5737700  62.7620140  58.7435280  10.6613780
  58.9568000  59.9176280   2.4703570  58.2484150  60.3862620   2.9117180
  59.2412480  59.2598290   3.1048760  60.5823930  61.3372980  10.4696100
  61.0809180  61.8118800  11.1347950  60.7246880  60.4136500  10.6766130
  62.9883430  56.6426940   3.9099360  62.8651210  56.6613070   2.9608870
  63.9367990  56.6905880   4.0297760  67.7890790  57.5540940  11.3124490
  67.2864390  58.2946340  11.6518300  68.6047450  57.9424940  10.9961280
  66.0812800  62.7974120   4.7585850  65.1402940  62.8124350   4.9333540
  66.3956870  62.0110080   5.2046150  63.3978820  67.3540120  15.2418230
  62.7916980  67.3771720  14.5013980  63.0932930  66.6223160  15.7785480
  52.2812000  63.7333710  14.2378870  52.7851020  63.1540990  14.8095100
  51.5419420  64.0173940  14.7755240  59.3349940  65.1404700  13.7714390
  58.5695610  65.7089700  13.6869060  59.5165900  64.8480910  12.8782620
  66.4773290  66.8710030  14.3289410  67.2182760  67.2085790  13.8256870
  65.7145970  67.0402090  13.7759180  54.3135080  61.8763300  15.1328940
  54.3540420  61.5777170  16.0414170  55.1680580  62.2770910  14.9736460
  56.2540890  60.4555400  13.1003430  55.7237350  59.9646350  12.4726770
  56.9228960  60.8839600  12.5661360  65.1518950  64.9224860  12.8644620
  65.5659970  65.0769940  13.7135040  64.2169950  65.0480080  13.0270400
  65.6241120  62.2621020  14.8683770  66.2061890  61.5073340  14.7804250
  65.8002890  62.7928460  14.0915250  56.7413190  57.4217770  13.1800720
[truncated: 780,444 more chars]
