# Supplementary material for: Mechanistic Modeling of Monoglyceride Lipase Covalent Modification Elucidates the Role of Leaving Group Expulsion and Discriminates Inhibitors with High and Low Potency
Source: J Chem Inf Model. 2022 May 17;62(11):2771–87. doi: 10.1021/acs.jcim.2c00140 (PMC9198976; doi:10.1021/acs.jcim.2c00140)
Supplement: Supplementary file 3 — ci2c00140_si_003.zip [file ci2c00140_si_003.zip › input-files/MM/MD/equi_NPT13.in]

molecular dynamics equilibration
&cntrl
imin=0, irest=1, ntx=5,
nstlim=500000, dt=0.002, ntc=2
cut=10
ntpr=1000, ntwr=10000, ntwx=50000, iwrap=1, ntwe=100000, ioutfm=1,
ntt=3, temp0=298.0, tempi=298.0, gamma_ln=5.0,
ntb=2, ntp=1, ntf=2,
ntr=1,
restraint_wt=5.0,
restraintmask='(@CA & !:34-37,104-111,129-132,134-136,193-201,225,226,253,254)',
/
