# Supplementary material for: Mechanistic Modeling of Monoglyceride Lipase Covalent Modification Elucidates the Role of Leaving Group Expulsion and Discriminates Inhibitors with High and Low Potency
Source: J Chem Inf Model. 2022 May 17;62(11):2771–87. doi: 10.1021/acs.jcim.2c00140 (PMC9198976; doi:10.1021/acs.jcim.2c00140)
Supplement: Supplementary file 3 — ci2c00140_si_003.zip [file ci2c00140_si_003.zip › input-files/MM/MD/equi_NVT6.in]

molecular dynamics equilibration 
&cntrl
imin=0, irest=1, ntx=5,
nstlim=100000, dt=0.001, ntc=2
cut=10
ntpr=1000, ntwr=10000, ntwx=100000, iwrap=1, ntwe=100000, ioutfm=1,
ntt=3, temp0=250.0, tempi=250.0, gamma_ln=5.0,
ntb=1, ntp=0, ntf=2,
ntr=1,
restraint_wt=50.0,
restraintmask=':1-281 & !@H=',
/
