# Supplementary material for: Mechanistic Modeling of Monoglyceride Lipase Covalent Modification Elucidates the Role of Leaving Group Expulsion and Discriminates Inhibitors with High and Low Potency
Source: J Chem Inf Model. 2022 May 17;62(11):2771–87. doi: 10.1021/acs.jcim.2c00140 (PMC9198976; doi:10.1021/acs.jcim.2c00140)
Supplement: Supplementary file 3 — ci2c00140_si_003.zip [file ci2c00140_si_003.zip › input-files/MM/MD/cpd4.inpcrd]

default_name
 32327
  30.6140352  55.7376852  32.7243060  31.1598761  55.8830513  31.7920902
  31.9997827  55.1895748  31.7503089  31.5316905  56.9065437  31.7439632
  30.2628761  55.6340513  30.5870902  29.0868761  55.3140513  30.7520902
  30.8098761  55.7920513  29.3740902  31.7475140  56.1652926  29.3337734
  30.1098761  55.5270513  28.1080902  29.0975061  55.9275377  28.1611628
  30.8438761  56.1920513  26.9150902  31.1485822  57.2166039  27.1285038
  31.7274269  55.5572926  26.8478627  30.0848761  56.1520513  25.5860902
  28.8518761  56.3350513  25.5840902  30.7578761  56.0860513  24.5370902
  29.9528761  54.0020513  27.8730902  28.9108761  53.5420513  27.4060902
  31.0008761  53.2460513  28.2240902  31.8015670  53.7553369  28.5699539
  31.0878761  51.7820513  28.1450902  30.7380355  51.4120097  27.1813579
  32.5778761  51.4100513  28.3050902  32.8537902  52.0106193  29.1718593
  32.7197152  50.3541260  28.5353152  33.4708761  51.8000513  27.1020902
  33.2580597  52.8351514  26.8349241  34.9698761  51.6540513  27.4400902
  35.1835656  50.6190467  27.7069258  35.5674717  51.9360389  26.5732204
  35.2186342  52.3038217  28.2791481  33.0848761  51.0470513  25.8100902
  32.0519247  51.2775907  25.5493945  33.7420434  51.3576073  24.9978172
  33.1878484  49.9737617  25.9699186  30.2458761  51.0940513  29.2590902
  29.9968761  51.7340513  30.2870902  29.8768761  49.7950513  29.0910902
  29.9818761  49.0260513  27.8500902  31.0175461  48.7141616  27.7151352
  29.6823230  49.6603229  27.0157842  29.0378761  47.8480513  28.0520902
  29.3545139  46.9897397  27.4595188  28.0166738  48.1178866  27.7829510
  29.1498761  47.5660513  29.5410902  30.0087742  46.9173998  29.7132656
  28.2557483  47.1024084  29.9578279  29.3878761  48.9360513  30.2020902
  28.4498346  49.3480833  30.5741197  30.4158761  48.8740513  31.3550902
  31.5928761  48.6190513  31.0900902  29.9918761  49.1530513  32.5950902
  29.0057796  49.3030819  32.7538470  30.9138761  49.3390513  33.7210902
  31.7319573  48.6214935  33.6582155  31.5078761  50.7730513  33.6850902
  32.2814950  50.8678570  34.4470778  31.9435760  50.9499258  32.7017382
  30.5198761  51.8940513  33.9290902  29.7708761  52.4790513  32.9230902
  29.7988756  52.2395680  31.9422928  29.0038761  53.4170513  33.4790902
  28.3446863  53.9632833  32.8044063  29.1868761  53.5190513  34.7910902
  30.1568761  52.5550513  35.0830902  30.5062457  52.4263244  36.1075274
  30.2618761  49.0540513  35.0880902  29.0338761  48.9820513  35.1800902
  31.1018761  48.9640513  36.1310902  32.0439583  48.6838760  35.8985338
  30.7268761  49.0340513  37.5470902  29.8531965  49.6770070  37.6538189
  30.3858761  47.6340513  38.1240902  29.8883995  47.9057149  39.0551193
  29.6731579  47.1424128  37.4619540  31.5578761  46.6690513  38.4280902
  32.2439222  46.7062685  37.5818890  32.3198761  47.0270513  39.7250902
  31.6345403  46.9895917  40.5718549  33.1284890  46.3129341  39.8809192
  32.7345061  48.0313469  39.6380688  31.0658761  45.2060513  38.4640902
  30.6353607  44.9430771  37.4978602  31.9054403  44.5450251  38.6792127
  30.3089862  45.0957204  39.2406491  31.7908761  49.8460513  38.3060902
  32.9238761  49.9550513  37.8330902  31.3988761  50.4230513  39.4480902
  30.4259549  50.3220332  39.6997226  32.2698761  51.1870513  40.3400902
  33.2364207  51.4013673  39.8840644  31.6078761  52.5330513  40.7590902
  30.6445045  52.2955710  41.2103301  32.4518761  53.3530513  41.7530902
  33.4152878  53.5913236  41.3023516  31.9282553  54.2767252  41.9995618
  32.6101663  52.7721755  42.6617316  31.2988761  53.4010513  39.5240902
  30.6162466  52.8653569  38.8644308  30.8370729  54.3356263  39.8425348
  32.2244079  53.6170785  38.9904011  32.5248761  50.3150513  41.5780902
  31.5648761  49.9200513  42.2470902  33.7948761  49.9880513  41.8290902
  34.4807001  50.2034741  41.1196272  34.2028761  49.1500513  42.9560902
  33.4361832  48.3978669  43.1418311  35.5418761  48.4310513  42.6720902
  35.5454570  47.5478531  43.3108761  35.4712048  48.1238592  41.6286638
  36.8598761  49.1850513  42.8720902  36.9008761  50.3480513  43.2670902
  37.9688761  48.5060513  42.6110902  38.8683959  48.9510506  42.7248427
  37.9087755  47.5471055  42.2997839  34.1478761  49.8990513  44.3060902
  33.9008761  51.1080513  44.3410902  34.3898761  49.1750513  45.4080902
  34.5437761  48.1848824  45.2816793  34.3578761  49.7050513  46.7760902
  33.3720621  50.1470332  46.9207337  34.5258761  48.5470513  47.7670902
  35.5119377  48.1000752  47.6406187  34.4255269  48.9222707  48.7855403
  33.7597569  47.7944773  47.5805615  35.4038761  50.8120513  47.0500902
  35.1818761  51.6320513  47.9420902  36.4948761  50.8410513  46.2700902
  36.6736449  49.9925287  45.7522577  37.5308761  51.8870513  46.2750902
  37.4778642  52.4113812  47.2292218  38.9708761  51.3450513  46.0870902
  38.8742306  50.6248398  45.2746530  39.6547359  52.1394891  45.7882516
  39.5178761  50.6430513  47.3260902  39.6768761  51.3200513  48.3640902
  39.8678761  49.4490513  47.2350902  37.2288761  53.0670513  45.3450902
  38.0288761  54.0030513  45.2750902  36.0678761  53.0560513  44.6860902
  35.4723992  52.2460517  44.7830813  35.6148761  54.1480513  43.8360902
  34.5264510  54.1215346  43.7838727  35.9339611  55.0912510  44.2795521
  36.1848761  54.0460513  42.4170902  36.0608761  55.0070513  41.6570902
  36.8168761  52.9230513  42.0600902  36.8736251  52.1826954  42.7447450
  37.4618761  52.7220513  40.7720902  37.7849023  53.6809806  40.3668646
  38.6978761  51.8090513  40.9240902  38.3312705  50.8183065  41.1926500
  39.1830465  51.7643812  39.9490444  39.7138761  52.2850513  41.9820902
  40.1555317  53.2157539  41.6259529  39.2145011  52.4616478  42.9347393
  40.8308761  51.2660513  42.1980902  40.5728761  50.1040513  42.4990902
  42.0828761  51.6900513  42.0800902  42.8467369  51.0434603  42.2162457
  42.2660936  52.6573770  41.8546715  36.4778761  52.1170513  39.7710902
  35.7208761  51.2100513  40.1260902  36.5268761  52.6120513  38.5340902
  37.0896895  53.4345000  38.3700213  35.7318761  52.0900513  37.4340902
  34.7579154  51.7733912  37.8072202  35.5178761  53.1630513  36.3450902
  36.4839438  53.6398133  36.1792274  35.2158748  52.6315572  35.4426439
  34.4788761  54.2250513  36.6800902  34.7618761  55.2360513  37.6240902
  35.7338303  55.2560411  38.1170456  33.7968761  56.2150513  37.9300902
  34.0212413  56.9878207  38.6653381  32.5428761  56.1950513  37.2900902
  31.6138761  57.1480513  37.5880902  31.9204476  57.7786807  38.2437731
  32.2558761  55.1920513  36.3430902  31.2877611  55.1766723  35.8424733
  33.2198761  54.2090513  36.0430902  32.9952280  53.4297448  35.3148631
  36.3568761  50.8190513  36.8570902  37.5048761  50.8400513  36.3990902
  35.5528761  49.7550513  36.8520902  34.6900771  49.8261318  37.3723062
  35.8468761  48.5070513  36.1760902  36.9149275  48.4462095  35.9671315
  35.4468761  47.3030513  37.0510902  34.3804599  47.4757636  37.1960939
  35.5926664  46.3689513  36.5085937  36.1448761  47.2140513  38.4250902
  35.9110742  48.1061918  39.0060573  35.6548761  45.9660513  39.1820902
  35.8887559  45.0734160  38.6019166  36.1515755  45.9096726  40.1507036
  34.5769150  46.0303070  39.3303178  37.6838761  47.2560513  38.3310902
  37.9945666  48.1912456  37.8652766  38.1114618  47.1894238  39.3315064
  38.0347160  46.4172072  37.7299654  35.0778761  48.4790513  34.8480902
  33.8928761  48.8180513  34.8340902  35.7488761  48.0750513  33.7650902
  36.7557453  48.0356703  33.8341044  35.1308761  47.8100513  32.4630902
  34.3275004  48.5226236  32.2762021  36.1868761  47.9530513  31.3460902
  36.4001679  49.0219766  31.3482230  37.1136863  47.3978610  31.4906126
  35.6888761  47.6120513  29.9520902  34.8508761  48.5050513  29.2510902
  34.6314540  49.4885966  29.6665327  34.3048761  48.1290513  28.0290902
  33.6801204  48.8337117  27.4802417  34.5498761  46.8690513  27.5080902
  34.1137403  46.5781774  26.5524345  35.3498761  45.9790513  28.2030902
  35.5330529  44.9911241  27.7805428  35.9148761  46.3280513  29.4190902
  36.5316594  45.6100247  29.9595679  34.4248761  46.4460513  32.4690902
  35.0398761  45.4950513  32.9470902  33.1818761  46.3730513  31.9650902
  32.7738079  47.2334011  31.6283741  32.3498761  45.1660513  31.9740902
  32.9067724  44.3621064  32.4553785  31.0198761  45.3640513  32.7280902
  30.4746026  46.2421430  32.3820687  30.3742004  44.4880974  32.6655788
  31.3358761  45.6320513  34.4980902  30.0596064  45.7618334  34.8490752
  32.0888761  44.6350513  30.5560902  32.0168761  45.4090513  29.6020902
  31.9038761  43.3130513  30.4580902  32.0979418  42.7875575  31.2985033
  31.5588761  42.5770513  29.2460902  31.1736593  43.2543696  28.4838914
  32.8348761  41.8840513  28.6950902  33.5548116  41.8156104  29.5106318
  32.5557343  40.8810242  28.3724193  33.4688761  42.6470513  27.5120902
  32.7325590  42.6363951  26.7084582  33.6202731  43.6716088  27.8518885
  34.8068761  42.0740513  26.9920902  34.7596908  40.9877839  27.0688737
  34.9105066  42.3596162  25.9452794  35.9918761  42.5490513  27.7310902
  36.0315292  42.2345294  28.6900495  36.9798761  43.3350513  27.2730902
  36.9708761  43.7670513  26.0100902  36.2159344  43.5012444  25.3940467
  37.7190500  44.3577419  25.6762937  37.9938761  43.6930513  28.0650902
  38.0216421  43.3704435  29.0217790  38.7283142  44.2847621  27.7037346
  30.4068761  41.6130513  29.5470902  30.3488761  41.0550513  30.6440902
  29.5098761  41.4610513  28.5640902  29.7031398  41.9574023  27.7059619
  28.2958761  40.6530513  28.6380902  28.3807754  39.9325771  29.4516062
  27.0638761  41.5500513  28.8990902  27.0178542  42.2136722  28.0356156
  26.1928416  40.8947664  28.8998935  27.0758761  42.3780513  30.1740902
  27.0368761  41.7450513  31.4350902  27.0191274  40.6568571  31.4952383
  27.0208761  42.5160513  32.6140902  27.0151504  42.0221305  33.5857441
  27.0278761  43.9220513  32.5390902  26.9818761  44.6690513  33.6790902
  26.9468285  44.1352066  34.4761982  27.0668761  44.5570513  31.2830902
  27.0738446  45.6454018  31.2235500  27.0968761  43.7870513  30.1040902
  27.1364903  44.2794285  29.1324445  28.1068761  39.9090513  27.3210902
  28.2368761  40.5200513  26.2580902  27.7308761  38.6350513  27.4250902
  27.8587105  38.1865394  28.3209668  27.2448761  37.8330513  26.3170902
  27.0128588  38.4898693  25.4787244  28.2848761  36.7910513  25.8540902
  28.4508240  36.0940394  26.6755128  27.8679041  36.2546558  25.0017322
  29.6418761  37.2870513  25.4290902  30.0428761  37.4470513  24.1470902
  29.3130511  37.2344171  23.3659104  31.3598761  37.8670513  24.1180902
  31.8677418  38.0198141  23.2585348  31.8718761  38.0220513  25.3890902
  33.1378761  38.3890513  25.8800902  33.8992853  38.6301132  25.1383060
  33.3538761  38.4260513  27.2700902  34.3301154  38.6808758  27.6825480
  32.2958761  38.1300513  28.1520902  32.4243162  38.1646536  29.2339429
  31.0278761  37.7770513  27.6470902  30.2719000  37.5465513  28.3977370
  30.7838761  37.6900513  26.2540902  25.9158761  37.2110513  26.7810902
  25.9118761  36.1710513  27.4440902  24.8148761  37.9210513  26.4960902
  24.9640657  38.7610617  25.9555124  23.4438761  37.5840513  26.8930902
  23.4324915  36.9472777  27.7776743  22.7208761  38.9100513  27.2290902
  22.8734483  39.5869497  26.3884776  21.6584930  38.6867130  27.3268763
  23.2268761  39.5770513  28.5240902  22.9389521  38.9373937  29.3583796
  24.3140402  39.6288223  28.4649615  22.6578761  40.9890513  28.7410902
  23.0047613  41.6184881  27.9215910  21.5705519  40.9193886  28.7099036
  23.0948761  41.6080513  30.0850902  22.7003775  40.9842096  30.8871457
  24.1842429  41.5995817  30.1212493  22.6088761  42.9890513  30.2530902
  21.5994488  42.9970624  30.2200456  22.9194421  43.3491765  31.1441338
  22.9746596  43.5673751  29.5102288  22.7358761  36.8670513  25.7310902
  22.7118761  37.4230513  24.6280902  22.1878761  35.6560513  25.9740902
  22.1878761  34.9330513  27.2500902  21.8135846  35.6048206  28.0225746
  23.2146929  34.6500721  27.4817562  21.2858761  33.7240513  27.0390902
  20.2636927  33.9405470  27.3495250  21.6569707  32.8597343  27.5898591
  21.3728761  33.4900513  25.5390902  20.4691204  33.0049575  25.1702969
  22.2418540  32.8876965  25.2742395  21.5008761  34.8970513  24.9230902
  22.1554393  34.8827021  24.0516320  20.1248761  35.4890513  24.5250902
  19.5798761  36.3320513  25.2390902  19.5858761  35.0360513  23.3840902
  20.1368858  34.3736064  22.8571609  18.2878761  35.4560513  22.8350902
  18.1734961  36.5360829  22.9275463  18.2228761  35.0770513  21.3300902
  17.2069323  35.2590508  20.9796128  19.2118761  35.8910513  20.4790902
  20.2281439  35.7091948  20.8287010  19.1278477  35.5891168  19.4351199
  18.9816296  36.9526204  20.5694120  18.5428761  33.7030513  21.1330902
  18.4957211  33.4945204  20.1971994  17.0898761  34.8280513  23.5650902
  16.0138761  35.4290513  23.5980902  17.3028761  33.6520513  24.1570902
  18.2039837  33.2155943  24.0243879  16.3208761  32.9670513  24.9760902
  15.3241240  33.3480809  24.7538274  16.3534595  31.8964619  24.7739118
  16.6248761  33.2030513  26.4530902  17.6418761  33.7960513  26.8200902
  15.7278761  32.7100513  27.3060902  14.9178549  32.2600919  26.9042178
  15.8438761  32.7550513  28.7570902  15.9159666  33.7780130  29.1264836
  14.5858761  32.0880513  29.3830902  14.6202931  31.0327211  29.1125465
  14.4818761  32.2220513  30.9130902  14.4469421  33.2771712  31.1843855
  13.5747269  31.7278034  31.2607946  15.3502164  31.7561982  31.3789944
  13.4138761  32.6580513  28.8110902  12.6369646  32.2468493  29.1969940
  17.0828761  31.9850513  29.2670902  17.2438761  30.8180513  28.8900902
  17.9548761  32.6450513  30.0620902  17.8678761  34.0330513  30.5250902
  16.8677359  34.2018010  30.9242685  18.0345416  34.6923600  29.6732489
  18.9528761  34.1700513  31.5870902  18.5579469  33.9437394  32.5775007
  19.3730496  35.1758106  31.5851559  19.9908761  33.1480513  31.1570902
  20.5649694  32.7760532  32.0056969  20.6699521  33.5731961  30.4180318
  19.1828761  31.9990513  30.5280902  19.7116195  31.6321140  29.6483824
  18.9368761  30.8340513  31.5000902  18.1068761  30.9470513  32.4020902
  19.6568761  29.7310513  31.2800902  20.2334252  29.7150532  30.4509735
  19.6278761  28.5400513  32.1270902  18.6197743  28.3586759  32.4998271
  20.0708761  27.3210513  31.2890902  21.0271295  27.5700256  30.8289919
  20.2049116  26.4839437  31.9742074  19.0608761  26.9310513  30.1940902
  18.1655824  26.5530802  30.6877377  18.8132316  27.8330552  29.6344804
  19.6038761  25.8630513  29.2300902  20.4620502  26.2867353  28.7084312
  19.9262418  25.0076181  29.8237348  18.5508761  25.4060513  28.2000902
  18.0245039  24.5500341  28.6223074  17.8498162  26.2282075  28.0563085
  19.1378761  25.0300513  26.9040902  19.7872038  24.2679500  27.0370377
  18.4039717  24.7409137  26.2733099  19.6253094  25.8232424  26.5124836
  20.5288761  28.6970513  33.3670902  20.2288761  28.0990513  34.4000902
  21.6088761  29.4830513  33.2500902  21.7770314  29.8893411  32.3408313
  22.5868761  29.7220513  34.3060902  22.0471941  29.9446231  35.2265815
  23.4558761  28.4690513  34.5350902  24.0094629  28.2388577  33.6247866
  24.1568888  28.6561377  35.3485275  22.8164445  27.6251566  34.7940653
  23.4558761  30.9530513  33.9840902  23.4448761  31.4440513  32.8500902
  24.1868761  31.4160513  35.0040902  24.0564313  30.9292040  35.8793406
  25.1298761  32.5340513  34.9660902  25.0028995  33.1197171  34.0556114
  24.8468761  33.4490513  36.1880902  25.0249739  32.7668470  37.0193409
  25.5712620  34.2626918  36.2248901  23.4128761  34.0290513  36.2940902
  22.6989485  33.2071404  36.2405115  23.2188761  34.7940513  37.6240902
  23.9321967  35.6164538  37.6781888  22.2044245  35.1899583  37.6714844
  23.3830820  34.1156824  38.4613193  23.0448761  34.9040513  35.0810902
  23.1004641  34.3065091  34.1711711  22.0314930  35.2866853  35.2025280
  23.7418787  35.7390513  35.0099463  26.5498761  31.9770513  35.0300902
  26.7768761  30.9940513  35.7380902  27.4918761  32.6210513  34.3400902
  27.2193510  33.3177421  33.6615247  28.8908761  32.2350513  34.4070902
  29.2144886  31.9027381  35.3934685  29.2768761  31.1590513  33.3430902
  28.7174280  30.2567476  33.5900037  28.9848761  31.5610513  31.8840902
  29.5443731  32.4630791  31.6362804  29.2852295  30.7530578  31.2169806
  27.9182291  31.7517190  31.7657305  30.7348761  30.6600513  33.4990902
  31.3823982  31.3891725  33.0120601  30.9572538  30.6327098  34.5658142
  30.9788761  29.2720513  32.8900902  30.7571387  29.2987261  31.8232159
  32.0209778  28.9883000  33.0370884  30.3319922  28.5422635  33.3769688
  29.8268761  33.4650513  34.3690902  29.7758761  34.2450513  33.4170902
  30.6408761  33.6270513  35.4240902  30.5111289  33.0072004  36.2108875
  31.6318761  34.7000513  35.5410902  31.3258407  35.5482710  34.9287465
  31.7648761  35.1710513  37.0050902  30.7773237  35.5945418  37.1881073
  31.9901163  34.4307203  37.7727339  32.7648761  36.3040513  37.1860902
  32.4208761  37.6080513  36.7740902  31.4016489  37.8188866  36.4503245
  33.3698761  38.6190513  36.7790902  33.0883561  39.6307660  36.4870619
  34.6758761  38.3440513  37.1550902  35.4182661  39.1421290  37.1496989
  35.0398761  37.0600513  37.5370902  36.0704727  36.8595011  37.8299223
  34.1028761  36.0350513  37.5480902  34.4013273  35.0268820  37.8355299
  32.9848761  34.2520513  34.9600902  33.4768761  33.1970513  35.3610902
  33.5748761  35.0600513  34.0730902  33.0424365  35.8593944  33.7605876
  34.8908761  34.8270513  33.4770902  35.2772478  33.8254753  33.6659333
  34.8448761  35.0600513  31.9420902  34.3400399  36.0131501  31.7844761
  36.2178761  35.0870513  31.2500902  36.7231557  34.1340511  31.4068833
  36.0835216  35.2549832  30.1815172  36.8215495  35.8912857  31.6706698
  33.9518761  34.0090513  31.2550902  32.9386175  34.0778350  31.6509157
  33.9349217  34.1923082  30.1807397  34.3494526  33.0124396  31.4469211
  35.9548761  35.7310513  34.1540902  35.9068761  36.9550513  34.0190902
  36.8978761  35.0930513  34.8570902  36.7604034  34.0933182  34.8987368
  38.0378761  35.6670513  35.5730902  37.9141871  36.7331205  35.7636066
  38.0798761  34.9220513  36.9330902  37.0585473  34.9094709  37.3136535
  38.4004059  33.9021811  36.7204269  38.9328761  35.4900513  37.8980902
  38.8973212  34.9684889  38.7032662  39.2788761  35.4430513  34.6870902
  39.5658761  34.3060513  34.3100902  39.9748761  36.5150513  34.3090902
  39.6568810  37.4248105  34.6112766  41.1428761  36.4450513  33.4280902
  41.1212992  35.5366226  32.8261010  41.1108761  37.6710513  32.4770902
  41.9082286  37.5049293  31.7527065  40.1524952  37.7095297  31.9592820
  41.3408761  39.0490513  33.0670902  42.5718761  39.4840513  33.5340902
  43.4220585  38.9393240  33.5577947  42.4378761  40.7400513  33.9440902
  43.3317683  41.2131345  34.3505974  41.2078761  41.2030513  33.7800902
  40.4998761  40.1280513  33.2300902  39.4395165  40.2339960  33.0009300
  42.4408761  36.3960513  34.2780902  42.4138761  36.6590513  35.4820902
  43.5728761  36.0720513  33.6460902  43.4984699  35.8785502  32.6575962
  44.8918761  35.9790513  34.2740902  44.7638286  35.5557914  35.2703603
  45.5074335  35.3105057  33.6722303  45.5998761  37.3370513  34.3950902
  45.0488761  38.3870513  34.0580902  46.8498761  37.3070513  34.8800902
  47.1907860  36.4058308  35.1828796  47.7158761  38.4710513  35.0580902
  47.1427376  39.2976423  35.4780410  48.8688761  38.1340513  36.0190902
  49.4574379  37.3139698  35.6077979  49.5053551  39.0099128  36.1450323
  48.4619614  37.8391479  36.9863294  48.2368761  38.9350513  33.7060902
  48.7638761  38.1410513  32.9260902  48.0808761  40.2280513  33.4640902
  47.6038015  40.7889383  34.1553968  48.5568761  40.8780513  32.2640902
  48.8152122  41.9066428  32.5158065  49.4495974  40.3522316  31.9254727
  47.5258761  40.8860513  31.1350902  47.6608761  41.7190513  30.2380902
  46.5148761  40.0080513  31.1730902  46.5928533  39.2666140  31.8544782
  45.4808761  39.9010513  30.1500902  45.7759174  40.4858992  29.2788826
  45.2648761  38.4440513  29.7130902  44.4775364  38.4569930  28.9594140
  46.1979179  38.1125710  29.2573997  44.8768761  37.4810513  30.8400902
  45.7710333  37.3119570  31.4400827  44.1094343  37.9491007  31.4565819
  44.3608761  36.1490513  30.3120902  44.7958761  35.7270513  29.2240902
  43.5038761  35.5670513  31.0070902  44.1858761  40.7060513  30.4870902
  44.2678761  41.6710513  31.2520902  43.0408761  40.3730513  29.8590902
  43.1135699  39.5852895  29.2311998  41.7668761  41.1200513  29.9010902
  41.5066589  41.3303275  30.9384764  41.8698761  42.4600513  29.1360902
  40.8752862  42.8997617  29.0616268  42.5325780  43.1484576  29.6605165
  42.3958761  42.3430513  27.7290902  41.6098761  42.4530513  26.5910902
  42.4138761  42.2720513  25.5390902  41.9453098  42.3178948  24.5560119
  43.6748761  42.0630513  25.8930902  44.4877987  41.8852593  25.3206858
  43.6778761  42.1370513  27.2790902  44.6136921  42.0338135  27.8283549
  40.5858761  40.2550513  29.4200902  40.8138761  39.2120513  28.8010902
  39.3408761  40.6890513  29.7030902  39.2879956  41.4590675  30.3545332
  38.1058761  39.9420513  29.4020902  38.2753409  38.8759828  29.5533481
  36.9538761  40.3950513  30.3270902  36.0903920  39.7770274  30.0810396
  37.2697816  40.1866123  31.3492727  36.6038761  41.7620513  30.2110902
  35.8849610  41.9606887  30.8154941  37.7818761  39.7870513  27.9040902
  37.0078761  38.9050513  27.5310902  38.4378761  40.5890513  27.0580902
  39.0849275  41.2538375  27.4574436  38.2788761  40.5640513  25.6080902
  37.2124431  40.5444161  25.3835148  38.7183775  41.4752582  25.2023318
  38.9468761  39.3560513  24.9540902  38.5718761  38.9840513  23.8420902
  39.8948761  38.7090513  25.6440902  40.2722767  39.1762610  26.4561144
  40.5628761  37.4960513  25.1680902  40.6568767  37.5260423  24.0825656
  41.9688761  37.3860513  25.7800902  41.8827496  37.3153939  26.8643821
  42.4574550  36.4906564  25.3958262  42.8068761  38.6270513  25.4110902
  42.6211495  38.8198706  24.3544790  42.4125785  39.4515180  26.0051323
  44.3118761  38.5020513  25.6490902  44.7773090  39.4692968  25.4595978
  44.4790404  38.2162017  26.6875725  44.9398761  37.4980513  24.7770902
  45.1681155  36.6377305  25.2544312  45.2298761  37.6020513  23.4730902
  44.9768761  38.7030513  22.7590902  44.5487000  39.5023785  23.2038837
  45.2150018  38.7307725  21.7779545  45.7938761  36.5530513  22.8710902
  45.9881257  35.7151280  23.4004783  46.0239007  36.6018580  21.8888452
  39.6788761  36.2350513  25.2960902  40.0778761  35.1710513  24.8240902
  38.4688761  36.3880513  25.8550902  38.2729868  37.3090280  26.2205057
  37.5078761  35.3190513  26.1190902  37.9519602  34.3482634  25.8989553
  37.1018761  35.3490513  27.6040902  36.7149621  36.3280092  27.8870002
  36.3125024  34.6041148  27.7043837  38.2618761  34.9820513  28.5120902
  38.4358761  33.6430513  28.9200902  37.6935095  32.8911617  28.6524089
  39.5668761  33.2780513  29.6720902  39.6877401  32.2494819  30.0120001
  40.5338761  34.2460513  30.0010902  41.6518761  33.8690513  30.6770902
  41.6724083  32.9296361  30.8737555  40.3518761  35.5870513  29.6170902
  41.0955370  36.3379320  29.8840120  39.2088761  35.9580513  28.8880902
  39.0530595  37.0010376  28.6124078  36.3098761  35.3060513  25.1610902
  35.3868761  34.5270513  25.3860902  36.3608761  36.1160513  24.0930902
  37.1769593  36.7093129  24.0467417  35.3118761  36.2970513  23.0850902
  34.4305029  36.7692421  23.5190443  35.8698761  37.2190513  21.9710902
  36.2521740  38.1029054  22.4817266  36.6990608  36.6725645  21.5217517
  34.8788761  37.6510513  20.8660902  35.4432688  38.0936102  20.0452958
  34.3894158  36.7405401  20.5204067  33.8238761  38.6430513  21.3510902
  34.0178761  39.8530513  21.1180902  32.8108761  38.2040513  21.9280902
  34.7378761  34.9710513  22.5280902  33.5468761  34.7090513  22.6680902
  35.6038761  34.1360513  21.9370902  36.5681050  34.4355829  21.9117367
  35.2568761  32.8510513  21.3140902  34.5270085  32.9898878  20.5165209
  36.5508761  32.2410513  20.7030902  37.1291438  31.8632766  21.5462936
  36.2231485  31.4055513  20.0845158  37.4338761  33.1950513  19.8570902
  36.8093890  33.5700914  19.0462502  37.7531931  34.0276102  20.4839725
  38.6658761  32.4950513  19.2710902  39.7788761  32.6610513  19.8200902
  38.5048761  31.8010513  18.2470902  34.6428761  31.8540513  22.3170902
  33.6488761  31.1990513  22.0010902  35.2568761  31.7710513  23.5060902
  36.1167288  32.2914315  23.6058760  34.8538761  30.8830513  24.5950902
  34.6684007  29.8774343  24.2176878  35.9898761  30.8160513  25.6430902
  36.8158439  30.4342738  25.0429882  36.2344831  31.8154273  26.0029721
  35.7528761  29.8780513  26.8490902  34.9630626  30.3138247  27.4609700
  35.3458761  28.4510513  26.4240902  36.1354561  28.0144233  25.8125198
  35.1927030  27.8368809  27.3114647  34.4216546  28.4927317  25.8477416
  36.9868761  29.8700513  27.7770902  37.1723980  30.8793625  28.1444755
  36.8033046  29.2048507  28.6208383  37.8573056  29.5202856  27.2220087
  33.4818761  31.2960513  25.1680902  32.6088761  30.4480513  25.3560902
  33.2868761  32.6050513  25.3620902  34.0826004  33.2157910  25.2441106
  32.0308761  33.1870513  25.8150902  31.7206061  32.6342793  26.7018116
  32.2648761  34.6460513  26.2060902  32.5673958  35.2144175  25.3265780
  31.3442104  35.0664514  26.6107365  33.0501291  34.6992024  26.9601804
  30.8968761  33.0720513  24.7890902  29.7748761  32.7390513  25.1680902
  31.2018761  33.2910513  23.5020902  32.1004666  33.7019868  23.2928857
  30.2598761  33.0850513  22.4010902  29.3343109  33.6244342  22.6023218
  30.8528761  33.6020513  21.0770902  31.8721565  33.2239232  20.9984391
  30.2520067  33.1976357  20.2625327  30.8678761  35.1410513  20.9890902
  29.8332245  35.4827974  21.0174856  31.3979674  35.5159855  21.8646070
  31.5458761  35.6680513  19.7160902  31.6516236  36.7500072  19.7953858
  32.5322277  35.2125971  19.6279340  30.7718761  35.3570513  18.5010902
  29.8118502  35.0893494  18.6647521  31.2178761  35.3990513  17.2370902
  32.4778761  35.7400513  16.9630902  33.1103318  35.9712581  17.7158473
  32.7937799  35.7655057  16.0041030  30.3868761  35.0930513  16.2410902
  29.4325102  34.8332543  16.4455194  30.7152926  35.1223523  15.2864265
  29.7918761  31.6180513  22.2880902  28.6368761  31.3940513  21.9210902
  30.6508761  30.6510513  22.6480902  31.6251648  30.8971160  22.7496435
  30.2748761  29.2410513  22.7680902  29.6862584  28.9473107  21.8989844
  31.5208761  28.3360513  22.8480902  32.1754051  28.6053762  22.0191419
  32.0226288  28.5516978  23.7914040  31.1908761  26.8320513  22.7740902
  30.2163985  26.6965197  23.2432654  31.1241348  26.5724158  21.7175690
  32.3938761  25.7470513  23.5780902  32.0918761  26.1420513  25.3260902
  31.0571890  25.9096721  25.5781247  32.7595349  25.5512620  25.9532270
  32.2775148  27.2024714  25.4968204  29.3038761  29.0050513  23.9430902
  28.2468761  28.4140513  23.7270902  29.6588761  29.4810513  25.1450902
  30.5791630  29.8893002  25.2257395  28.8408761  29.3600513  26.3610902
  28.5868768  28.3151198  26.5391403  29.6278761  29.8910513  27.5790902
  30.0056091  30.8428917  27.2057047  28.9813511  30.0692205  28.4383696
  30.8138761  28.9980513  28.0040902  31.3466870  28.6757744  27.1094668
  31.7808761  29.7640513  28.9300902  31.2488614  30.0862701  29.8252071
  32.6064699  29.1114087  29.2139094  32.1715925  30.6365348  28.4064361
  30.3348761  27.6640513  28.6230902  29.7394126  27.1168862  27.8922462
  31.1991329  27.0644962  28.9089140  29.7280298  27.8693054  29.5049673
  27.4708761  30.0670513  26.2230902  26.4618761  29.5100513  26.6510902
  27.4218761  31.2300513  25.5520902  28.3027587  31.6865893  25.3630976
  26.1798761  31.9330513  25.1910902  25.5901511  32.1353183  26.0851884
  26.5168761  33.2760513  24.5080902  27.1641287  33.8254118  25.1917322
  27.0681549  33.0390497  23.5981331  25.2908761  34.1410513  24.1550902
  24.6479000  33.5325582  23.5191510  24.7762035  34.3560960  25.0915569
  25.6638761  35.7020513  23.3070902  26.2688761  35.0880513  21.7090902
  25.4865658  34.5045384  21.2237015  26.5392874  35.9315950  21.0739427
  27.1444952  34.4588905  21.8689316  25.2328761  31.0620513  24.3380902
  24.0188761  31.1090513  24.5270902  25.8068761  30.2370513  23.4530902
  26.8148592  30.2595933  23.3934123  25.0808761  29.3170513  22.5780902
  24.2730675  29.8731578  22.1023908  25.7741064  28.9610179  21.8160066
  24.4908761  28.1150513  23.3140902  23.6358761  27.4260513  22.7580902
  24.9128761  27.8790513  24.5580902  25.7088940  28.4045315  24.8902429
  24.3358761  26.8720513  25.4360902  23.9238357  26.0514696  24.8487508
  25.4328761  26.3080513  26.3730902  25.8116781  27.2206670  26.8332433
  25.0134126  25.6605732  27.1431048  26.5878761  25.5750513  25.6580902
  26.9573636  26.2071273  24.8505881  27.7398761  25.2690513  26.6400902
  27.3712402  24.6365904  27.4476789  28.5410097  24.7524425  26.1115061
  28.1216069  26.2018423  27.0551600  26.0878761  24.3200513  24.9110902
  25.3503277  24.6114491  24.1632874  26.9284907  23.8299729  24.4198759
  25.6312612  23.6313260  25.6219062  23.1528761  27.4370513  26.2630902
  22.5968761  26.7020513  27.0800902  22.7808761  28.7110513  26.0480902
  23.3832664  29.2104736  25.4094959  21.7588761  29.4760513  26.7890902
  21.7175213  30.4630756  26.3284690  20.3218761  28.8840513  26.8250902
  20.4422059  28.0599272  27.5282541  19.6192333  29.6101621  27.2339374
  19.7868761  28.3490513  25.5030902  19.7188761  29.1200513  24.5250902
  19.3348761  27.1840513  25.4950902  22.2648761  29.8640513  28.1810902
  21.4798761  29.9030513  29.1300902  23.5648761  30.1690513  28.2820902
  24.1840836  29.8879291  27.5353294  24.1478761  30.7630513  29.4740902
  23.4102423  30.7308242  30.2759361  25.4248761  30.0280513  29.9470902
  25.8509099  29.6884875  29.0030082  26.1316355  30.6906975  30.4465811
  25.1368761  28.8080513  30.8500902  24.3408983  29.0861910  31.5408568
  24.7118761  27.5590513  30.0530902  25.5075947  27.2800120  29.3623892
  24.5232797  26.7350696  30.7412663  23.8037826  27.7775720  29.4912047
  26.3228761  28.5220513  31.7870902  26.5034233  29.3902545  32.4209082
  26.0933485  27.6585244  32.4113815  27.2134224  28.3144348  31.1938603
  24.3918761  32.2540513  29.2800902  24.7188761  32.6930513  28.1820902
  24.2358761  33.0040513  30.3710902  23.8339814  32.5779781  31.1939156
  24.5628761  34.4160513  30.4180902  24.4949066  34.8599196  29.4248832
  23.5538761  35.1290513  31.3480902  22.6370565  34.5827989  31.1263939
  23.8063561  35.0020135  32.4008083  23.3448761  36.6270513  31.0470902
  23.1329048  36.7456132  29.9844934  22.1718761  37.1940513  31.8710902
  22.3833419  37.0762578  32.9338723  22.0439107  38.2519277  31.6416931
  21.2577930  36.6554507  31.6211667  24.6228761  37.4750513  31.2090902
  25.3902698  37.1107557  30.5260857  24.3993431  38.5172349  30.9810824
  24.9835211  37.3973351  32.2347580  26.0158761  34.5280513  30.9030902
  26.2898761  34.2350513  32.0700902  26.9198761  34.9180513  29.9980902
  26.6308365  35.0573767  29.0404139  28.3248761  35.1180513  30.3320902
  28.6137480  34.5683738  31.2279178  29.2898761  34.7320513  29.1810902
  29.1932197  35.4791112  28.3932716  30.7578761  34.6650513  29.6480902
  30.8554158  33.9178225  30.4356409  31.3950624  34.3912059  28.8071961
  31.0623544  35.6386975  30.0320274  28.8928761  33.4090513  28.5010902
  27.8905713  33.5013913  28.0828077  29.5998976  33.1838597  27.7026485
  28.9066881  32.6039103  29.2357045  28.5338761  36.5860513  30.6960902
  28.0158761  37.4670513  30.0020902  29.2848761  36.8190513  31.7690902
  29.5291464  36.0312850  32.3520617  29.6268761  38.1480513  32.2320902
  29.6775335  38.8323409  31.3851659  28.5588761  38.6680513  33.2250902
  28.8018292  39.7159200  33.4012837  27.5678146  38.5957539  32.7771279
  28.4678761  38.0060513  34.5930902  28.9578761  38.6680513  35.7390902
  29.4154370  39.6527315  35.6434716  28.8578761  38.0670513  36.9870902
  29.2010874  38.5997608  37.8739539  28.3228761  36.7920513  37.1070902
  28.2420408  36.3299426  38.0909709  27.8918761  36.1060513  35.9810902
  27.5078111  35.0912852  36.0852250  27.9468761  36.7020513  34.7290902
  27.5878450  36.1627687  33.8525225  31.0588761  38.1610513  32.7590902
  31.6088761  37.1190513  33.1200902  31.6668761  39.3460513  32.7160902
  31.1204350  40.1511549  32.4453327  33.0648761  39.5420513  33.0380902
  33.3550447  38.9791110  33.9252203  33.9278761  39.0710513  31.8520902
  33.6552232  39.6321362  30.9582535  34.9807056  39.2390709  32.0788496
  33.7591858  38.0082161  31.6788156  33.3438761  41.0220513  33.3050902
  32.5988761  41.8760513  32.8200902  34.4478761  41.2960513  34.0020902
  34.7996833  40.5695897  34.6092019  35.0778761  42.6120513  34.0600902
  34.7860237  43.1852661  33.1801208  34.6608761  43.3970513  35.3200902
  35.1567071  44.3677128  35.3282804  33.5813439  43.5414387  35.2769334
  34.9568761  42.7500513  36.6500902  34.0528761  42.7780513  37.6950902
  34.6058761  42.1180513  38.7090902  33.9918634  42.0379899  39.6061284
  35.8248761  41.6670513  38.4460902  36.4778763  41.1481937  39.0157194
  36.0568761  42.0740513  37.1330902  37.0055302  41.8406182  36.6497004
  36.5878761  42.4510513  33.8910902  37.1078761  41.3520513  34.1030902
  37.2588761  43.5480513  33.5250902  36.7580120  44.2719905  33.0299675
  38.7138761  43.6570513  33.6270902  39.1198485  42.6525622  33.5075608
  39.3938761  44.5920513  32.5950902  39.0132418  45.5633895  32.9108728
  40.4747273  44.5635911  32.7331151  39.0618761  44.3700513  31.1140902
  38.6658761  43.2540513  30.6940902  39.3078761  45.3140513  30.3350902
  39.0498761  43.9670513  35.0830902  38.4918761  44.9160513  35.6390902
  39.9088761  43.1430513  35.6930902  40.1564348  42.2973229  35.1995748
  40.3998761  43.3170513  37.0650902  39.5611085  43.4270807  37.7524486
  41.2228761  42.0850513  37.4860902  42.0415586  41.9749243  36.7749430
  41.6280721  42.1877360  38.4927541  40.4478761  40.7810513  37.4610902
  39.2138761  40.6060513  38.0750902  38.7908761  39.3730513  37.7920902
  37.8224004  39.0898154  38.2043172  39.6478761  38.6960513  37.0400902
  39.5953288  37.7588262  36.6673333  40.7128761  39.5780513  36.8430902
  41.5829114  39.2620267  36.2675311  41.1598761  44.6600513  37.1940902
  41.6008761  45.2170513  36.1850902  41.2648761  45.2130513  38.4100902
  40.8603164  44.7190507  39.1926464  41.9298761  46.4990513  38.6660902
  41.4480068  47.3357198  38.1602376  41.9838761  46.8050513  40.1950902
  42.4464076  45.9407413  40.6716741  42.7658761  48.0830513  40.5760902
  42.3036266  48.9479047  40.1002174  42.7478016  48.2116092  41.6583317
  43.7983493  47.9919988  40.2387324  40.5728761  46.8890513  40.8020902
  40.0577433  45.9392988  40.6581786  40.6475827  47.1033832  41.8681954
  40.0120912  47.6840753  40.3106049  43.3758761  46.4880513  38.1250902
  44.1008761  45.5000513  38.2900902  43.7448761  47.5690513  37.4380902
  43.0937118  48.3331986  37.3278030  45.0608761  47.6930513  36.8350902
  45.2289348  48.7470057  36.6136504  45.7960602  47.3539330  37.5648864
  45.2258761  46.8800513  35.5460902  46.3538761  46.7660513  35.0620902
  44.1448761  46.3120513  35.0010902  43.2732667  46.4176456  35.5003357
  44.1558761  45.4930513  33.7960902  45.1296997  45.5657955  33.3118639
  43.8848761  44.0140513  34.1380902  42.9896714  43.9668165  34.7581519
  43.7271398  43.4346175  33.2284333  44.9818761  43.3180513  34.9090902
  45.2278761  43.4900513  36.2640902  44.7224969  44.0947871  36.8957437
  46.2598761  42.7070513  36.5850902  46.5740168  42.7331365  37.6285145
  46.7308761  42.0190513  35.5490902  45.9078761  42.3960513  34.4850902
  46.0610387  41.9617166  33.4971652  43.1508761  46.0180513  32.7730902
  42.1248761  46.5890513  33.1450902  43.4738761  45.7800513  31.4950902
  44.3914998  45.3878934  31.3392751  42.6258761  46.0360513  30.3370902
  43.2006340  45.8186944  29.4368077  41.7655577  45.3687162  30.3882322
  42.1338761  47.4740513  30.2750902  42.9338761  48.4110513  30.2700902
  40.8138761  47.6250513  30.1930902  40.2583986  46.7918741  30.0613337
  40.1518761  48.9140513  30.1080902  40.8575263  49.6830453  29.7937571
  39.0128761  48.8360513  29.0700902  38.3819753  47.9815450  29.3147990
  38.4248323  49.7515410  29.1347657  39.5598761  48.6770513  27.6370902
  40.3555431  49.4080611  27.4934255  39.9708736  47.6713702  27.5488369
  38.5128761  48.8740513  26.5430902  38.7768761  49.5320513  25.5400902
  37.3238761  48.3140513  26.7030902  36.6147842  48.4300809  25.9932824
  37.1314245  47.7734074  27.5342147  39.7058761  49.4840513  31.4720902
  39.0868761  50.5490513  31.4950902  40.0328761  48.8150513  32.5840902
  40.4617859  47.9072019  32.4747954  39.7198761  49.2760513  33.9370902
  38.7825370  49.8322802  33.9472813  39.5738761  48.0510513  34.8530902
  40.4531037  47.4134830  34.7605434  39.4675782  48.3744314  35.8885737
  38.4218761  47.3250513  34.4650902  38.3217705  46.5568493  35.0320508
  40.7608761  50.2770513  34.4730902  41.8978761  50.3290513  33.9880902
  40.3528761  51.0680513  35.4740902  39.3663201  51.0684655  35.6904379
  41.2228761  51.9930513  36.2010902  41.8358570  52.5633421  35.5031490
  40.3608761  52.9760513  37.0160902  39.6829395  52.3874888  37.6342288
  41.0301638  53.5500751  37.6569106  39.5438761  53.9400513  36.1320902
  40.2216508  54.4195911  35.4258581  38.8101755  53.3475081  35.5855784
  38.8268761  55.0060513  36.9510902  38.2818761  54.6600513  38.0170902
  38.8298761  56.1760513  36.5160902  42.2498761  51.2670513  37.0970902
  42.1538761  50.0580513  37.3330902  43.2138761  52.0510513  37.5880902
  43.1811453  53.0241198  37.3194534  44.2898761  51.6130513  38.4670902
  44.3552480  52.2709792  39.3336677  44.1073486  50.5913722  38.8001894
  45.6158761  51.6590513  37.7060902  45.6388761  51.5410513  36.4740902
  46.7308761  51.7910513  38.4460902  46.6383985  52.1650659  39.3797177
  48.0778761  51.6050513  37.9030902  48.1707428  52.2018777  36.9957462
  49.1978761  52.0300513  38.8940902  49.1861953  53.1185198  38.9506506
  48.9447950  51.6133520  39.8689808  50.6168761  51.5480513  38.4770902
  50.5157339  50.4642491  38.4201347  50.8075733  51.9474900  37.4810066
  51.7768761  51.9010513  39.3950902  51.6558761  52.8410513  40.2060902
  52.8168761  51.2240513  39.2350902  48.2498761  50.1580513  37.3350902
  47.6528761  49.2200513  37.8650902  49.0368761  50.0030513  36.2570902
  49.4061677  50.8508075  35.8508483  49.1928761  48.7470513  35.5100902
  48.2331576  48.2361163  35.4327279  49.7108761  49.0420513  34.0860902
  50.3764287  49.9034977  34.1413087  50.2713304  48.1718764  33.7443495
  48.5628761  49.3400513  33.0900902  49.0411794  49.6897521  32.1751934
  48.0727371  48.3849964  32.9010506  47.5118761  50.3760513  33.5500902
  47.0202166  50.0086654  34.4508663  48.0132651  51.3187566  33.7692142
  46.4908761  50.6140513  32.5200902  46.8527111  50.6850736  31.5798080
  45.1698761  50.7610513  32.7110902  44.6238761  50.8260513  33.9280902
  45.2126605  50.7638975  34.7463627  43.6246519  50.9370649  34.0246637
  44.3688761  50.8230513  31.6520902  44.7595038  50.7594251  30.7228637
  43.3733141  50.9335032  31.7815326  49.9518761  47.6580513  36.2830902
  51.0968761  47.8810513  36.6930902  49.2508761  46.5220513  36.4630902
  48.3225039  46.5707684  36.0683107  49.6168761  45.3280513  37.2370902
  48.7232929  44.7354121  37.4330163  50.6328761  44.4510513  36.4690902
  51.5335812  45.0485671  36.3283618  50.8616920  43.5932062  37.1014233
  50.1258761  43.9600513  35.1040902  49.1483955  43.5061593  35.2672296
  50.0167510  44.8369890  34.4659883  51.2138761  42.7570513  34.2850902
  50.9668761  41.3170513  35.3600902  49.9139815  41.0351290  35.3544684
  51.5675677  40.4836806  34.9957228  51.2704430  41.5657967  36.3769846
  50.1128761  45.7100513  38.6550902  51.2288761  45.3440513  39.0280902
  49.2998761  46.4700513  39.4060902  48.5685562  46.9878270  38.9400657
  49.4858761  46.6730513  40.8440902  50.0247489  45.8684020  41.3443451
  50.1278761  48.0300513  41.2520902  50.2462726  48.0378585  42.3356125
  51.4958761  48.2460513  40.5860902  51.3782079  48.2388296  39.5024837
  51.9059407  49.2059114  40.9001224  52.1751624  47.4468337  40.8826084
  49.2308761  49.2660513  41.1040902  48.3448958  49.1494823  41.7282316
  49.7804807  50.1539971  41.4164791  48.9291114  49.3739792  40.0622695
  48.1448761  46.4810513  41.5760902  47.0868761  46.6740513  40.9740902
  48.2168761  46.1160513  42.8630902  49.1291366  45.8691936  43.2193787
  47.0658761  45.9550513  43.7410902  46.2991109  46.7251637  43.6568455
  46.3928761  44.5600513  43.5610902  46.2817762  44.4086612  42.4873877
  47.1578761  43.3690513  44.1710902  47.2689702  43.5195124  45.2449247
  46.6030601  42.4486237  43.9891764  48.1433526  43.2955855  43.7111547
  44.9308761  44.5690513  44.0270902  44.3678110  45.2982806  43.4446091
  44.4976745  43.5789428  43.8852411  44.8871612  44.8363362  45.0829068
  47.5128761  46.2180513  45.1980902  48.6518761  45.8950513  45.5450902
  46.6448761  46.8420513  46.0100902  45.8073887  47.2043791  45.5771554
  46.8938761  47.1630513  47.4220902  47.9071769  47.5404568  47.5595158
  45.8978761  48.2550513  47.8600902  46.0008587  48.4056637  48.9347109
  46.1471111  49.1792291  47.3386716  44.5598761  47.8890513  47.5600902
  43.9657118  48.5875235  47.8441766  46.8948761  45.9080513  48.3230902
  47.6808761  45.8440513  49.2700902  46.0698761  44.9160513  47.9740902
  45.3303389  45.1758704  47.3371616  46.0858761  43.5530513  48.4970902
  47.1203189  43.2095470  48.5027669  45.5058761  43.4100513  49.9360902
  46.0733417  44.0617933  50.6004052  44.4805557  43.7722895  49.8612470
  45.5038761  41.9810513  50.5000902  46.2908761  41.6860513  51.4230902
  44.6838761  41.1520513  50.0520902  45.3468761  42.6700513  47.4910902
  44.3818761  43.1390513  46.8870902  45.7838761  41.4150513  47.3490902
  46.6598532  41.1932122  47.8002565  45.1958761  40.4230513  46.4530902
  45.2307862  40.7855542  45.4257285  45.9768761  39.0950513  46.5340902
  47.0112521  39.4275199  46.4467395  45.8642756  38.4927293  47.4355498
  45.7168761  38.1690513  45.3570902  46.3908761  38.3980513  44.1390902
  47.1629510  39.1653584  44.0821677  46.0728761  37.6490513  43.0150902
  46.6141025  37.8146445  42.0835573  45.0688761  36.6910513  43.0740902
  44.8353609  36.1006871  42.1880650  44.3638761  36.4830513  44.2530902
  43.5659557  35.7410634  44.2827083  44.6728761  37.2170513  45.3920902
  44.1101168  37.0584120  46.3120008  43.6668761  40.2240513  46.5910902
  42.9768761  39.9630513  45.6050902  43.1488761  40.4120513  47.8070902
  43.8148143  40.5855409  48.5463649  41.7328761  40.3400513  48.1540902
  41.3105171  39.3583549  47.9396510  41.6508761  40.5920513  49.6840902
  42.2087532  39.7922635  50.1711342  42.1465425  41.5450116  49.8692429
  40.3028761  40.6630513  50.3740902  40.1168761  41.3980513  51.5360902
  38.8388761  41.2820513  51.8950902  38.5381768  41.8148175  52.7972205
  38.1438761  40.5160513  51.0640902  37.1681278  40.2555354  51.0761978
  39.0718761  40.1060513  50.1010902  38.7625121  39.4418131  49.2941313
  40.8198761  41.3230513  47.4030902  39.6388761  41.0190513  47.2300902
  41.3638761  42.4570513  46.9410902  42.3170598  42.6558939  47.2094217
  40.6478761  43.4490513  46.1350902  39.7763722  43.8837114  46.6246315
  41.6078761  44.6020513  45.7110902  42.5423601  44.1195216  45.4247265
  41.1288761  45.5160513  44.5640902  40.1946109  45.9993215  44.8499210
  41.8843479  46.2760840  44.3648086  40.9687841  44.9193850  43.6660582
  41.9828761  45.4630513  46.9290902  42.4812724  44.8424592  47.6737840
  42.6534092  46.2634523  46.6162910  41.0800890  45.8943072  47.3616343
  39.9868761  42.8140513  44.8810902  38.8368761  43.1220513  44.5800902
  40.6798761  41.8630513  44.2350902  41.6460034  41.7283338  44.4969083
  40.1578761  41.1070513  43.0960902  39.7765031  41.7894901  42.3365305
  41.2798761  40.2560513  42.4740902  41.6229847  39.6470452  43.3104438
  40.9578981  39.6063634  41.6602501  42.4958761  41.0230513  41.9650902
  42.3508761  42.1960513  41.1910902  41.3580111  42.6098328  41.0147279
  43.4678761  42.8210513  40.6560902  43.3488078  43.7388517  40.0802728
  44.7328761  42.2830513  40.8510902  45.6029001  42.7820467  40.4242860
  44.8928761  41.1160513  41.5850902  45.8900144  40.7003667  41.7300793
  43.7878761  40.4780513  42.1340902  43.9163059  39.5537890  42.6974240
  38.9128761  40.2660513  43.4620902  37.9228761  40.3000513  42.7350902
  38.9558761  39.5740513  44.6060902  39.8208510  39.6194031  45.1255718
  37.8818761  38.7180513  45.1180902  37.4428677  38.0559541  44.3717672
  38.4158761  37.8520513  46.3000902  38.8511258  38.5414528  47.0235420
  37.3518761  36.9820513  46.9960902  36.9164729  36.2920273  46.2733234
  37.8160876  36.4162044  47.8038188  36.5691903  37.6215030  47.4042643
  39.5958761  36.9630513  45.8580902  40.4091000  37.5916783  45.4953271
  39.9440330  36.3726384  46.7056155  39.2697382  36.2955750  45.0604623
  36.6458761  39.5270513  45.5630902  35.5218761  39.1470513  45.2270902
  36.8778761  40.6540513  46.2580902  37.8251903  40.7854730  46.5827802
  35.8668761  41.6440513  46.6440902  35.1344502  41.2034749  47.3205102
  36.5688761  42.8080513  47.3690902  37.1005211  42.3689671  48.2132810
  37.2885014  43.2215138  46.6624869  35.6418761  43.9310513  47.8740902
  34.8645030  44.0925443  47.1272891  35.1854362  43.6018592  48.8075768
  36.4008761  45.2390513  48.1110902  35.7530200  45.9481626  48.6263983
  37.2825666  45.0433969  48.7213694  36.8318761  45.8340513  46.8380902
  36.4202695  45.4038488  46.0222439  37.6858761  46.8400513  46.6630902
  38.2838761  47.4520513  47.6820902  38.0933893  47.1542129  48.6281912
  38.9255284  48.2116201  47.5047845  37.9138761  47.2210513  45.4190902
  37.4467538  46.7513632  44.6566665  38.5542848  47.9803069  45.2360429
  35.0558761  42.1180513  45.4030902  33.8228761  42.1200513  45.4470902
  35.7638761  42.4810513  44.3210902  36.7590211  42.5667388  44.4709020
  35.1968761  43.0210513  43.0750902  34.3454522  43.6486528  43.3383256
  36.1888761  43.8600513  42.2390902  36.9887135  43.1598599  41.9980684
  35.7043199  44.1879113  41.3194092  36.7788761  45.0810513  42.9720902
  36.4018761  45.3720513  44.1330902  37.5858761  45.8040513  42.3530902
  34.3978761  41.9690513  42.2910902  33.2868761  42.2860513  41.8560902
  34.9008761  40.7250513  42.1800902  35.8670746  40.5943619  42.4436811
  34.1718761  39.5790513  41.6040902  33.8195696  39.8001855  40.5965790
  35.0368761  38.2830513  41.5560902  35.5036458  38.1815653  42.5358483
  34.2578761  36.9920513  41.2210902  33.7911770  37.0926107  40.2412021
  34.9441405  36.1452701  41.2109256  33.4877927  36.8259300  41.9744008
  36.1798761  38.4470513  40.5410902  36.8100794  39.2863417  40.8352626
  36.7775876  37.5358964  40.5158427  35.7634938  38.6353597  39.5515113
  32.8368761  39.3220513  42.3530902  31.7978761  39.2340513  41.6970902
  32.8658761  39.2770513  43.6970902  33.7745627  39.2595076  44.1376356
  31.6768761  39.0900513  44.5430902  31.1209630  38.2152934  44.2056612
  32.0808761  38.8790513  46.0180902  32.8564687  39.6277499  46.1793535
  31.2458287  39.0707503  46.6919205  32.6568761  37.4720513  46.2990902
  33.4033415  37.2477477  45.5371334  33.3068761  37.3910513  47.6940902
  32.5608616  37.6147961  48.4566513  33.6999700  36.3871520  47.8546027
  34.1201782  38.1138364  47.7590658  31.5958761  36.3670513  46.1220902
  31.2214026  36.3827870  45.0985564  32.0443307  35.3954605  46.3294574
  30.7708836  36.5407508  46.8129699  30.6298761  40.2020513  44.3660902
  29.4488761  39.8820513  44.2450902  31.0638761  41.4700513  44.2760902
  32.0289114  41.6604045  44.5053761  30.1838761  42.6040513  43.9760902
  29.3682445  42.6439631  44.6980675  30.9788761  43.9300513  44.0540902
  31.4731831  43.9531792  45.0252879  31.7303865  43.9025170  43.2650566
  30.1058761  45.1960513  43.8900902  29.5535253  45.0775773  42.9579028
  29.4040786  45.2685512  44.7209488  30.9138761  46.4930513  43.8180902
  31.9438761  46.6450513  44.4680902  30.4248761  47.4570513  43.0490902
  30.9200429  48.3335099  42.9670440  29.5596558  47.3101075  42.5491876
  29.4648761  42.4320513  42.6150902  28.2528761  42.6440513  42.5470902
  30.2038761  42.0330513  41.5680902  31.2038046  41.9667804  41.6939895
  29.6548761  41.8050513  40.2260902  29.0469645  42.6598702  39.9297337
  30.7858761  41.6220513  39.1920902  31.6313259  42.2776389  39.4007017
  31.1135416  40.5832696  39.2329319  30.3728761  41.8900513  37.7600902
  31.2608761  41.8420513  36.6980902  32.2385929  41.5926616  36.7425254
  30.5878761  42.1870513  35.5970902  31.1653557  42.2114054  34.6729565
  29.3088761  42.4440513  35.8300902  29.1638761  42.2540513  37.2030902
  28.1911607  42.3978512  37.6734597  28.6578761  40.6260513  40.1950902
  27.5448761  40.7860513  39.6880902  29.0508761  39.4860513  40.7830902
  30.0163940  39.4463828  41.0768607  28.2288761  38.2810513  40.9320902
  27.8206131  37.8966984  39.9973745  29.0438761  37.1420513  41.6270902
  29.6320220  37.6262545  42.4066612  28.2218761  35.9930513  42.2430902
  27.6337776  35.5080362  41.4639873  28.8957360  35.2652512  42.6951084
  27.5539378  36.3920981  43.0064523  30.1028761  36.5520513  40.6760902
  30.7949808  37.3367177  40.3704896  30.6527158  35.7626791  41.1886013
  29.6111734  36.1387772  39.7954463  26.9058761  38.5650513  41.6780902
  25.8438761  38.1850513  41.1800902  26.9778761  39.2820513  42.8100902
  27.8969242  39.4386985  43.1985638  25.8108761  39.6940513  43.5970902
  25.1916938  38.8099263  43.7488643  26.1328761  40.3180513  44.9820902
  26.8617953  41.0689021  44.6771325  25.2684039  40.8111443  45.4266654
  26.7678761  39.3790513  46.0090902  26.5938761  38.1470513  45.9150902
  27.3148761  39.8880513  47.0110902  24.8368761  40.5940513  42.8300902
  23.6248761  40.3920513  42.9310902  25.3658761  41.5480513  42.0550902
  26.3550330  41.7335554  42.1402739  24.5698761  42.4180513  41.1930902
  23.7706470  42.8860760  41.7677943  25.4638761  43.5260513  40.5990902
  26.3922524  43.0807669  40.2414050  24.9419623  43.9957424  39.7653659
  25.7578761  44.5050513  41.5850902  26.3140685  45.1875816  41.2024647
  23.7958761  41.6560513  40.1050902  22.6068761  41.9150513  39.9120902
  24.4608761  40.6970513  39.4500902  25.4533267  40.5982443  39.6093962
  23.8368761  39.8590513  38.4310902  23.2427204  40.4766229  37.7575299
  24.9118761  39.1240513  37.6060902  25.5944097  38.6481158  38.3101730
  24.4050931  38.3586781  37.0183192  25.7058761  40.0480513  36.6680902
  26.1753446  40.8013428  37.3007450  26.4764307  39.4310897  36.2058066
  24.7428761  40.8760513  35.3670902  24.3368761  39.4580513  34.3130902
  23.7654567  38.7292336  34.8878977  23.7440212  39.7947603  33.4626488
  25.2566950  38.9963616  33.9540955  22.8098761  38.8710513  39.0080902
  21.7418761  38.7040513  38.4170902  23.1108761  38.2710513  40.1700902
  24.0475109  38.3758938  40.5331642  22.1828761  37.3960513  40.8870902
  21.8699128  36.5850822  40.2294563  22.8398761  36.7870513  42.1420902
  23.4333330  37.5755539  42.6048772  22.0327388  36.4979434  42.8151771
  23.7358761  35.5680513  41.8630902  23.2104198  34.8728642  41.2083296
  24.6620162  35.8871527  41.3850307  24.0818761  34.8460513  43.1650902
  23.2158761  34.2440513  43.7960902  25.3368761  34.9020513  43.5820902
  25.6025443  34.4368293  44.4382972  26.0230326  35.4097432  43.0421461
  20.8558761  38.0630513  41.2830902  19.8228761  37.3970513  41.2780902
  20.8958761  39.3560513  41.6240902  21.8022002  39.7908007  41.7224208
  19.7138761  40.1280513  41.9960902  19.0972288  39.5751379  42.7047030
  20.1798761  41.4440513  42.6670902  20.8477736  41.1470451  43.4756690
  20.7467336  41.9823940  41.9075115  19.0698761  42.3610513  43.2270902
  18.2233145  41.7224697  43.4793754  19.4610507  42.8204051  44.1348780
  18.6088761  43.4640513  42.2500902  19.4665123  44.1134185  42.0743590
  18.3311526  42.9698945  41.3190810  17.4218761  44.3070513  42.7580902
  17.1259343  44.9790843  41.9525527  16.6024940  43.6231812  42.9795259
  17.7428761  45.0950513  43.9620902  18.5018260  45.7291097  43.7569933
  16.9299806  45.6233548  44.2452797  18.0167158  44.4724898  44.7087682
  18.7498761  40.3420513  40.8060902  17.5348761  40.3140513  41.0080902
  19.2938761  40.5250513  39.5920902  20.2927299  40.6697247  39.5538776
  18.5188761  40.6650513  38.3450902  17.6085880  41.2171244  38.5789490
  19.2658761  41.4020513  37.2040902  20.1919409  40.8277235  37.1785756
  18.7516544  41.3039514  36.2480293  19.5868761  42.8750513  37.4610902
  18.8958761  43.5210513  38.2760902  20.4408761  43.4150513  36.7300902
  17.9728761  39.3250513  37.8330902  16.9088761  39.3110513  37.2120902
  18.6828761  38.2270513  38.1140902  19.5339857  38.3640018  38.6403567
  18.3598761  36.8740513  37.6560902  17.3679551  36.8419701  37.2053545
  19.4008761  36.4640513  36.5890902  20.3902360  36.5674607  37.0347054
  19.2087040  35.4132910  36.3721278  19.3398761  37.2670513  35.2990902
  18.4148761  36.9180513  34.2930902  17.7687631  36.0505901  34.4278066
  18.3248761  37.6870513  33.1170902  17.6133410  37.4093741  32.3394560
  19.1548761  38.8110513  32.9430902  19.0428761  39.5630513  31.8110902
  18.3715115  39.2355410  31.2080925  20.0918761  39.1540513  33.9390902
  20.7409209  40.0191457  33.8032485  20.1888761  38.3780513  35.1100902
  20.9219206  38.6347539  35.8748449  18.3138761  35.8840513  38.8450902
  19.1828761  35.0110513  38.9360902  17.3398761  36.0470513  39.7730902
  16.2438761  37.0210513  39.7350902  15.7906883  36.9905531  38.7442366
  16.6586538  38.0130500  39.9139671  15.2808761  36.5880513  40.8320902
  14.5445101  35.8793441  40.4531466  14.7683078  37.4459853  41.2672042
  16.2068761  35.9370513  41.8470902  15.6706700  35.2028776  42.4483979
  16.6707274  36.6739547  42.5027692  17.2848761  35.2340513  41.0010902
  18.2612956  35.3024214  41.4807035  16.9428761  33.7650513  40.7500902
  16.0918761  33.4480513  39.9180902  17.6138761  32.8980513  41.5080902
  18.3366124  33.2607360  42.1132443  17.3648761  31.4630513  41.5130902
  17.6714545  31.0654768  42.4805836  16.2958158  31.3003281  41.3762304
  18.1248761  30.7280513  40.4100902  18.0988761  29.4970513  40.3860902
  18.8178761  31.4460513  39.5170902  18.7302168  32.4522337  39.5205640
  19.6838761  30.8330513  38.5230902  19.1996888  29.9512396  38.1034834
  19.9768761  31.8290513  37.3760902  20.2719654  32.7342284  37.9068218
  20.8170283  31.4649978  36.7847279  18.7878761  32.1450513  36.4410902
  18.0389419  32.7113735  36.9946942  19.2658761  32.9710513  35.2330902
  20.0145423  32.4051525  34.6786929  18.4188398  33.1871516  34.5819905
  19.7031662  33.9065128  35.5820737  18.0258761  30.8950513  35.9590902
  17.6264570  30.3581380  36.8194901  17.2060196  31.1974391  35.3075550
  18.7054872  30.2442993  35.4088632  21.0148761  30.3960513  39.1750902
  21.6028761  31.1960513  39.9090902  21.4688761  29.1530513  38.8950902
  20.7128761  28.1060513  38.1980902  20.6513583  28.3705005  37.1424471
  19.7091497  28.0662306  38.6212292  21.4898761  26.8270513  38.4330902
  21.3617755  26.1263029  37.6080805  21.1930447  26.3475097  39.3658455
  22.9128761  27.3300513  38.5140902  23.3203637  27.4553115  37.5109139
  23.5494893  26.6517682  39.0822059  22.8358761  28.7010513  39.2250902
  22.8940986  28.6381021  40.3117115  23.9628761  29.6190513  38.7020902
  23.8368761  30.1530513  37.5970902  25.0428761  29.7550513  39.4840902
  25.0447134  29.2819458  40.3764283  26.2068761  30.5640513  39.1260902
  26.0795622  31.0297149  38.1488248  26.4948761  31.6780513  40.1740902
  26.7608947  31.1905457  41.1119984  27.6358761  32.6280513  39.7460902
  27.3703636  33.1163076  38.8084283  27.7895184  33.3827984  40.5173562
  28.5537802  32.0561512  39.6101339  25.2398761  32.5150513  40.4720902
  24.4559861  31.8679832  40.8656907  25.4805195  33.2823130  41.2079569
  24.8922229  32.9890241  39.5541644  27.4558761  29.6690513  39.0080902
  27.7338761  28.8840513  39.9190902  28.1848761  29.8330513  37.9000902
  27.7605737  30.4083080  37.1865452  29.4858761  29.2330513  37.6220902
  29.7265246  28.4869407  38.3793923  29.4538761  28.5430513  36.2430902
  29.1248639  29.1751385  35.4182776  30.4905157  28.2470757  36.0822272
  28.6238761  27.2730513  36.1750902  29.2098761  26.0280513  36.4840902
  30.2746169  25.9684545  36.7096457  28.4308761  24.8780513  36.5010902
  28.8908196  23.9128821  36.7132251  27.0668761  24.9570513  36.2480902
  26.4654925  24.0480017  36.2562393  26.4688761  26.1830513  35.9860902
  25.3954093  26.2328066  35.8036252  27.2318761  27.3410513  35.9560902
  26.7558795  28.3025133  35.7634300  30.5878761  30.3010513  37.6690902
  30.3358761  31.4760513  37.3920902  31.8068761  29.8600513  37.9720902
  31.8833158  28.9051054  38.2919882  33.0298761  30.6400513  37.8260902
  32.7948534  31.6718282  37.5647476  33.7998761  30.6330513  39.1680902
  33.8621727  29.5651825  39.3775531  34.8047580  31.0396535  39.0541294
  33.0868761  31.3450513  40.3360902  32.0727771  30.9541805  40.4193004
  33.8378761  31.1110513  41.6620902  34.8519795  31.5021033  41.5798008
  33.3162227  31.6227370  42.4708894  33.8771264  30.0426432  41.8743730
  32.8518761  32.8430513  40.0560902  32.2322617  32.9540460  39.1662264
  32.3472843  33.2977622  40.9085727  33.8097260  33.3377794  39.8952589
  33.8868761  29.9380513  36.7600902  33.8868761  28.7090513  36.6720902
  34.6418761  30.7260513  36.0030902  34.4601768  31.7164295  36.0820565
  35.6608761  30.2850513  35.0650902  35.9194702  29.2395946  35.2331636
  35.0908761  30.4300513  33.6300902  34.1970735  29.8094007  33.6934056
  34.8024895  31.4622850  33.4315287  35.9948761  29.9170513  32.4820902
  36.5447231  29.0442208  32.8341358  35.1568761  29.5320513  31.2450902
  34.6070650  30.4045491  30.8921679  35.8174084  29.1753567  30.4547948
  34.4533087  28.7438788  31.5131899  37.1288761  30.8960513  32.1080902
  37.7667112  31.0627168  32.9761273  37.7223595  30.4728767  31.2976569
  36.6991968  31.8446281  31.7861016  36.8718761  31.1720513  35.3300902
  36.7088761  32.3910513  35.4090902  38.0488761  30.5710513  35.5010902
  38.1214152  29.5670301  35.4187559  39.2508761  31.3250513  35.8070902
  39.1289315  32.3552186  35.4724501  39.4246912  31.3112567  36.8830537
  40.4578761  30.7130513  35.1010902  40.5338761  29.4960513  34.9240902
  41.4308761  31.5630513  34.7590902  41.2337218  32.5474031  34.8699101
  42.7148761  31.1750513  34.1840902  42.8696527  30.1023884  34.3004417
  42.7378761  31.5160513  32.6800902  41.9989600  30.9110473  32.1546643
  42.4722457  32.5696111  32.5931864  44.0498761  31.3370513  31.9410902
  44.8638761  30.2200513  32.0530902  44.6649197  29.3927033  32.5971595
  45.9558761  30.4300513  31.3160902  46.7095410  29.6426981  31.3288648
  45.9248761  31.5950513  30.6820902  44.7208761  32.1780513  31.0810902
  44.4425892  33.1636691  30.7079747  43.8468761  31.8670513  34.9370902
  43.7598761  33.0710513  35.1760902  44.8788761  31.0940513  35.2980902
  44.7083357  30.1015533  35.2208696  46.1058761  31.5370513  35.9570902
  46.6568680  30.6839973  36.3530776  46.9928761  32.2610513  34.9290902
  46.9251727  31.7482554  33.9696342  46.6485757  33.2890578  34.8161309
  48.3338761  32.2600513  35.3690902  48.8638761  31.9790513  34.6020902
  45.7638761  32.3010513  37.2630902  45.1598761  31.6930513  38.1530902
  46.0708761  33.6030513  37.3550902  46.7019740  33.9632132  36.6535931
  45.6468761  34.5020513  38.4390902  46.0518488  34.1677893  39.3942684
  46.1758761  35.9190513  38.1490902  47.2426320  35.8213443  37.9476341
  45.6671938  36.2667040  37.2499351  45.9598761  36.9330513  39.2840902
  44.9077739  36.8948473  39.5664413  46.5737900  36.6203458  40.1287363
  46.3928761  38.6310513  38.8300902  44.9258761  39.1120513  37.8720902
  44.0399605  39.0414240  38.5031721  45.0406065  40.1376563  37.5212742
  44.8157344  38.4460411  37.0162862  44.1258761  34.5070513  38.6800902
  43.6948761  34.4840513  39.8310902  43.3438761  34.4580513  37.5960902
  43.8076102  34.4620016  36.6988531  41.8858761  34.4000513  37.6210902
  41.5105045  35.2259703  38.2252864  41.5116777  34.4967360  36.6019107
  41.3858761  33.0880513  38.2100902  40.2768761  33.0260513  38.7410902
  42.2248761  32.0530513  38.1330902  43.0830901  32.1991236  37.6210052
  41.9928761  30.7580513  38.7230902  40.9907598  30.4174738  38.4625735
  42.7277565  30.0502561  38.3395852  42.1148761  30.8260513  40.2430902
  41.2408761  30.3220513  40.9450902  43.1588761  31.4960513  40.7460902
  43.8699025  31.8185613  40.1053655  43.3428761  31.7540513  42.1710902
  43.3374678  30.8098249  42.7156144  44.6928761  32.4500513  42.4080902
  44.7100224  33.4014521  41.8764489  44.8281160  32.6280831  43.4749150
  45.4990910  31.8148316  42.0411939  42.1978761  32.6310513  42.7350902
  41.6648761  32.3020513  43.7930902  41.8038761  33.6940513  42.0060902
  42.3873679  33.9411957  41.2196067  40.6698761  34.5750513  42.3390902
  40.7596280  34.9599556  43.3549113  40.5138761  35.7660513  41.3440902
  40.5143088  35.3447810  40.3387885  39.2308761  36.6030513  41.5510902
  39.2299498  37.0250580  42.5560828  39.2006753  37.4098401  40.8187785
  38.3560272  35.9652942  41.4245817  41.7488761  36.6950513  41.4020902
  41.6119242  37.3498815  42.2626379  42.6171975  36.0569605  41.5662786
  41.9698761  37.5460513  40.1410902  41.1021041  38.1847859  39.9765012
  42.8570712  38.1657658  40.2712369  42.1073751  36.8918644  39.2801411
  39.3538761  33.7660513  42.4560902  38.6758761  33.8980513  43.4690902
  39.0488761  32.8960513  41.4780902  39.6295350  32.9053896  40.6517443
  37.8748761  32.0140513  41.4940902  37.0018639  32.6604496  41.5841896
  37.7848761  31.2490513  40.1620902  38.6477200  30.5906389  40.0616233
  36.8711791  30.6549499  40.1447260  37.7718838  31.9588695  39.3349938
  37.8468761  31.0440513  42.6920902  36.8048761  30.9310513  43.3410902
  38.9868761  30.4030513  42.9960902  39.7562522  30.4879777  42.3472857
  39.1538761  29.5280513  44.1630902  38.3967527  28.7451121  44.2063276
  40.5798761  28.8790513  44.2170902  41.2849857  29.6722413  43.9685534
  40.9798761  28.2380513  45.5700902  40.2754444  27.4444037  45.8190886
  41.9838604  27.8208308  45.4923504  40.9620723  28.9974140  46.3518514
  40.7638761  27.8390513  43.0880902  40.2515286  26.9291220  43.4005475
  40.2801535  28.2402079  42.1974807  42.2348761  27.5160513  42.7710902
  42.7191701  27.1143857  43.6611598  42.2809542  26.7792136  41.9691886
  42.7477958  28.4254727  42.4580951  38.8668761  30.2770513  45.4830902
  38.0948761  29.7910513  46.3130902  39.4628761  31.4670513  45.6330902
  40.1612772  31.7330365  44.9536881  39.2568761  32.3330513  46.7880902
  39.3390973  31.7525257  47.7069639  40.3198761  33.4500513  46.8140902
  40.2454541  33.8496766  45.8027247  40.0856618  34.2354554  47.5326888
  41.7578761  32.9380513  47.0610902  41.9794975  32.1618073  46.3286763
  42.7918761  34.0770513  46.9320902  42.5711669  34.8535111  47.6645493
  43.7920054  33.6826021  47.1116788  42.7435804  34.5004103  45.9288280
  41.8858761  32.1800513  48.3940902  41.2172593  31.3192243  48.3888096
  42.9136416  31.8403920  48.5222738  41.6175252  32.8428409  49.2167667
  37.8038761  32.8890513  46.8570902  37.2588761  32.9580513  47.9590902
  37.1688761  33.2120513  45.7150902  37.7512620  33.2811369  44.8928049
  35.7478761  33.5890513  45.5990902  35.5232427  34.4113061  46.2784546
  35.3728761  34.0220513  44.1540902  35.7682210  33.2472480  43.4972169
  33.8778761  34.2210513  43.8680902  33.4819034  34.9960877  44.5243095
  33.7430564  34.5216451  42.8290685  33.3456062  33.2869250  44.0475265
  36.0218761  35.2450513  43.8540902  35.7940301  35.5178615  42.9623161
  34.8018761  32.4860513  46.1140902  33.9128761  32.7750513  46.9190902
  35.0408761  31.2370513  45.7020902  35.7596864  31.0869331  45.0086381
  34.2538761  30.0920513  46.1400902  33.2053808  30.3408846  45.9762652
  34.6108761  28.8750513  45.2730902  35.6555099  28.6081639  45.4331261
  33.9751572  28.0333983  45.5480117  34.4556126  29.1189073  44.2221256
  34.4168761  29.7630513  47.6350902  33.4458761  29.3520513  48.2690902
  35.6188761  29.9740513  48.1890902  36.3799409  30.2240258  47.5739540
  35.9118761  29.7730513  49.6100902  35.5746324  28.7696390  49.8699550
  37.4298761  29.8520513  49.8270902  37.7811433  30.8538065  49.5797081
  37.6601807  29.6340481  50.8699395  37.9274391  29.1244608  49.1858863
  35.1688761  30.7530513  50.5340902  34.8658761  30.3860513  51.6690902
  34.8828761  31.9670513  50.0430902  35.3150043  32.2329925  49.1697977
  34.1628761  32.9890513  50.7990902  34.3308276  32.8496679  51.8670152
  34.6618761  34.3970513  50.4000902  35.7463178  34.4015198  50.5099334
  34.4026924  34.5496870  49.3524137  34.0518761  35.5370513  51.2540902
  33.0525249  35.6363690  50.8303757  33.9747286  35.2354334  52.2986830
  34.7768761  36.8750513  51.1640902  36.0108761  36.8740513  50.9950902
  34.1058761  37.9060513  51.3680902  32.6328761  32.8150513  50.7650902
  31.9448761  33.3350513  51.6450902  32.1198761  32.0420513  49.8040902
  32.7508162  31.6968280  49.0949817  30.7038761  31.7080513  49.6920902
  30.1731263  31.9828775  50.6036133  30.0898761  32.4970513  48.5030902
  30.6527226  32.1692881  47.6290912  29.0633493  32.1380642  48.4291238
  30.0918761  34.0350513  48.5670902  31.0679789  34.3441306  48.9409808
  29.9597451  34.4034635  47.5497821  28.9918761  34.6150513  49.4680902
  28.0223894  34.2521926  49.1267284  29.1610548  34.2878175  50.4939538
  28.9818761  36.0860513  49.4380902  29.5014920  36.5131917  50.1915156
  28.3848761  36.8850513  48.5370902  27.6648761  36.4020513  47.5250902
  27.5552051  35.4036811  47.4186513  27.2321525  37.0365633  46.8691600
  28.5038761  38.2040513  48.6650902  29.0374181  38.5878231  49.4320010
  28.0601192  38.8154699  47.9947577  30.5278761  30.1870513  49.5010902
  30.2548761  29.7490513  48.3780902  30.6868761  29.3850513  50.5780902
  31.0708761  29.7700513  51.9380902  30.1810174  30.0898533  52.4802878
  31.7801262  30.5960665  51.8855335  31.6898761  28.5110513  52.5230902
  31.6041150  28.4986387  53.6096398  32.7388737  28.4212184  52.2408926
  30.8618761  27.4080513  51.8890902  29.9560663  27.2181531  52.4648907
  31.4372218  26.4862450  51.8033562  30.4908761  27.9300513  50.4840902
  31.1913437  27.5586524  49.7360886  29.0638761  27.5140513  50.0990902
  28.0998761  28.0120513  50.6830902  28.9578761  26.6040513  49.1260902
  29.8072360  26.3034208  48.6696819  27.6878761  26.0200513  48.6850902
  27.9103007  25.0993274  48.1457443  27.0985138  25.7876166  49.5720657
  26.8758761  26.9460513  47.7760902  25.7468761  26.6180513  47.4120902
  27.4388761  28.1030513  47.4300902  28.3858984  28.2598865  47.7441777
  26.7728761  29.1640513  46.6910902  25.7166232  29.2364911  46.9502840
  27.4688761  30.4760513  47.0930902  27.5372945  30.4056285  48.1786586
  28.4711971  30.5421899  46.6699136  26.7848761  31.7840513  46.7880902
  25.5528761  32.1450513  47.3100902  24.9520817  31.5715019  47.8847091
  25.3008761  33.3940513  46.9150902  24.3504502  33.8210295  47.2352136
  26.2838761  33.9060513  46.1810902  27.2198761  32.8770513  46.0720902
  28.1251652  33.0239185  45.4830376  26.8168761  28.9330513  45.1850902
  25.8538761  29.2370513  44.4790902  27.9398761  28.3760513  44.7350902
  28.6565923  28.1435279  45.4076601  28.2198761  28.1610513  43.3330902
  27.6322813  28.8450110  42.7206929  29.7178761  28.4190513  43.0620902
  30.4245908  27.8193753  43.6357124  29.8284021  28.1940746  42.0013030
  30.1308761  29.8700513  43.2440902  29.8148761  30.8180513  42.2490902
  29.3582397  30.4915769  41.3147468  30.0838761  32.1640513  42.4570902
  29.8499782  32.8900928  41.6784657  30.6488761  32.5860513  43.6520902
  30.8564059  33.6449509  43.8062426  30.9498761  31.6670513  44.6490902
  31.4038540  32.0103946  45.5786706  30.6758761  30.3180513  44.4670902
  30.8815444  29.6073211  45.2675045  27.8048761  26.7610513  42.8810902
  27.9218761  25.7980513  43.6420902  27.3538761  26.6830513  41.6260902
  27.2080256  27.5544747  41.1367557  27.0218761  25.4420513  40.9400902
  26.5341930  24.7402294  41.6166332  26.0608761  25.7690513  39.8010902
  26.5384330  26.4638912  39.1102668  25.7993331  24.8530189  39.2713921
  25.1573244  26.2241936  40.2067241  28.3008761  24.7480513  40.4100902
  28.2828761  23.5250513  40.2740902  29.3938761  25.4940513  40.1540902
  29.3589026  26.4987007  40.2518433  30.6528761  24.8820513  39.7310902
  31.0001600  24.2368734  40.5380838  30.4520412  24.2791761  38.8454796
  31.7508761  25.9050513  39.4010902  31.5038761  27.1110513  39.3680902
  32.9698761  25.4010513  39.1520902  33.0465150  24.3972247  39.2330719
  34.1868761  26.1710513  38.8900902  33.9466426  27.1430880  38.4593563
  34.9178761  26.3930513  40.2320902  34.2265246  26.9314193  40.8803897
  35.1127754  25.4054276  40.6500779  36.2358761  27.1740513  40.1290902
  36.9581131  26.5465997  39.6068075  36.0478296  28.0745486  39.5444150
  36.9108761  27.6420513  41.7420902  37.6038761  26.0630513  42.3040902
  38.3626656  25.7266796  41.5975553  38.0560016  26.1935003  43.2872821
  36.8100424  25.3186477  42.3656742  35.0638761  25.4960513  37.8210902
  35.5838761  24.4160513  38.0750902  35.2598761  26.1260513  36.6590902
  34.6245812  26.8688623  36.4046664  36.2438761  25.6800513  35.6640902
  36.7021139  24.7060727  35.8357968  35.6998761  25.7260513  34.1920902
  35.3806119  24.7134131  33.9456484  34.5328761  26.7030513  33.9580902
  34.8515438  27.7160331  34.2038946  34.2282918  26.6622298  32.9123070
  33.6915479  26.4234510  34.5921975  36.7658761  25.8920513  33.0860902
  37.4648259  25.0566042  33.1260831  36.2787586  25.9112157  32.1111805
  37.3071629  26.8256110  33.2396339  37.5658761  26.4480513  35.8520902
  37.5588761  27.6650513  36.0480902  38.6758761  25.7090513  35.8070902
  38.5587886  24.7226105  35.6245402  40.0238761  26.2190513  36.0010902
  40.0124112  27.3041003  36.1042232  40.6078761  25.6070513  37.2920902
  40.4412577  24.5448660  37.1129254  41.6780077  25.7979122  37.3726547
  39.9118761  26.0220513  38.6040902  38.8352248  25.8940110  38.4921599
  40.4138761  25.1520513  39.7750902  41.4904500  25.2799268  39.8879411
  39.9140074  25.4562068  40.6947214  40.1923494  24.1044719  39.5711200
  40.0448761  27.5360513  38.8810902  39.5897874  28.0966851  38.0645834
  39.5393641  27.7808145  39.8152475  41.0994503  27.8003952  38.9591579
  40.8818761  25.8220513  34.7940902  40.9898761  24.6330513  34.4880902
  41.4968761  26.8170513  34.1530902  41.2879720  27.7548470  34.4645345
  42.4328761  26.6480513  33.0470902  42.4798782  25.6086563  32.7222086
  42.0368761  27.5520513  31.8400902  42.1074703  28.5951058  32.1485608
  42.9628761  27.3100513  30.6360902  42.8924701  26.2672462  30.3267341
  42.6618756  27.9546078  29.8102293  43.9914553  27.5365533  30.9168407
  40.5578761  27.3380513  31.4190902  40.4699322  26.3058157  31.0801854
  39.9493619  27.4797711  32.3122450  40.0688761  28.2840513  30.3110902
  40.6766594  28.1425679  29.4174002  39.0265518  28.0649916  30.0794178
  40.1560913  29.3165239  30.6494592  43.8178761  27.0550513  33.6200902
  44.0558761  28.2440513  33.8140902  44.6838761  26.0870513  33.9610902
  44.2725192  25.1692174  34.0530997  46.0618761  26.2950513  34.4720902
  46.3713601  25.4483198  35.0847604  47.0398761  26.4240513  33.2740902
  48.0204247  26.6794353  33.6758397  47.0904729  25.4515359  32.7844435
  46.6448761  27.4070513  32.3320902  47.2850455  27.4409703  31.6175047
  46.2388761  27.3420513  35.6040902  46.9778761  28.3150513  35.4350902
  45.5048761  27.1640513  36.7250902  44.7568761  25.9550513  37.0900902
  45.3915985  25.0871841  36.9111087  43.8699964  25.8921389  36.4595465
  44.4108761  26.1330513  38.5630902  45.1990634  25.7446965  39.2081022
  43.4666930  25.6486840  38.8121041  44.2928761  27.6420513  38.6790902
  44.4580953  27.9637717  39.7073400  43.3242588  28.0058746  38.3362889
  45.4118761  28.1910513  37.7720902  45.1185723  29.1218717  37.2866580
  46.7188761  28.4090513  38.5480902  47.5398761  27.4990513  38.6750902
  46.8648761  29.6260513  39.0760902  46.1988234  30.3286526  38.7882979
  47.9638761  30.0300513  39.9350902  48.9037626  29.6107234  39.5760962
  48.0738761  31.5760513  39.9210902  48.3004719  31.7622474  38.8712880
  47.1223093  32.0429953  40.1752236  49.1938761  32.1750513  40.8040902
  49.0034568  31.8837996  41.8370538  50.5928761  31.6850513  40.3820902
  50.7842139  31.9763549  39.3493120  51.3460514  32.1323844  41.0307202
  50.6391824  30.5993788  40.4673629  49.1078761  33.7130513  40.8530902
  48.1444841  34.0105928  41.2671485  49.9087705  34.1024124  41.4816341
  49.2094631  34.1154456  39.8451925  47.7918761  29.4400513  41.3470902
  47.0318761  29.9920513  42.1410902  48.4628761  28.3160513  41.6270902
  49.0974909  27.9386159  40.9379560  48.2558761  27.5630513  42.8670902
  47.8570769  28.1471092  43.6965085  47.3188761  26.3340513  42.6250902
  47.2112832  25.8059976  43.5725512  45.9278761  26.7360513  42.1010902
  46.0346307  27.2637850  41.1533553  45.3227229  25.8417734  41.9522376
  45.4402218  27.3875680  42.8262252  47.9168761  25.2360513  41.7230902
  48.8305973  24.8509445  42.1757584  47.1973860  24.4248712  41.6116432
  48.1460458  25.6549314  40.7432323  49.5438761  27.0710513  43.5490902
  49.4678761  26.4910513  44.6330902  50.6988761  27.2890513  42.9210902
  50.6663647  27.8001192  42.0505433  51.9888761  26.8130513  43.3930902
  51.9964298  26.7277318  44.4797193  52.2468761  25.4080513  42.7830902
  51.4109863  24.8475080  43.2016337  52.1582466  25.4347900  41.6970286
  53.5768761  24.7200513  43.1750902  54.3956205  25.3697892  42.8658991
  53.6778761  24.4520513  44.6910902  52.8596714  23.8019600  45.0009629
  54.6293025  23.9684538  44.9124995  53.6161116  25.3961294  45.2323869
  53.8068761  23.4420513  42.3420902  53.8464841  23.6997862  41.2837409
  54.7482264  22.9791912  42.6382685  52.9886509  22.7429454  42.5148831
  53.0288761  27.8440513  42.9510902  52.9228761  28.3750513  41.8430902
  54.0188761  28.0820513  43.8120902  53.9331572  27.6825880  44.7357680
  55.1978761  28.8780513  43.5120902  55.1166247  29.4195344  42.5695970
  55.4178761  29.8940513  44.6450902  55.5102716  29.3662154  45.5942753
  56.3297411  30.4599396  44.4543733  54.5697906  30.5772420  44.6909234
  56.4008761  27.9330513  43.3940902  56.4458761  26.9080513  44.0790902
  57.3678761  28.3070513  42.5480902  57.1602577  29.0976494  41.9548378
  58.6708761  27.6430513  42.3940902  58.5624867  26.5935553  42.1203948
  59.3978761  28.3810513  41.2450902  58.8333906  28.2241723  40.3259361
  59.4090564  29.4437888  41.4870904  60.8368761  27.9160513  41.0200902
  61.0778761  26.7520513  40.7100902  61.8008761  28.8140513  41.1650902
  62.7638565  28.5438421  41.0245352  61.5680432  29.7644196  41.4154692
  59.4268761  27.7230513  43.7310902  59.6828761  28.8410513  44.1920902
  59.6978761  26.5610513  44.3660902  59.5658761  25.2060513  43.8270902
  59.9785351  25.1891457  42.8183647  58.5081015  24.9454877  43.7907790
  60.3488761  24.3250513  44.7950902  61.3992840  24.2684018  44.5095500
  59.9289913  23.3199563  44.8348660  60.1728761  25.0400513  46.1260902
  60.9900787  24.8503256  46.8219948  59.2305218  24.7354408  46.5813708
  60.1248761  26.5370513  45.7710902  59.3264431  27.0008528  46.3503061
  61.4428761  27.2570513  46.0540902  61.6168761  27.8110513  47.1400902
  62.3288761  27.2660513  45.0550902  62.1325871  26.6905220  44.2486561
  63.6388761  27.8660513  45.1660902  64.0155309  27.7503227  46.1823762
  64.6238761  27.1820513  44.1940902  65.5990648  27.6321349  44.3799153
  64.6504254  26.1294763  44.4760141  64.2788761  27.3040513  42.6960902
  63.3154681  26.8196742  42.5369532  64.1938371  28.3657475  42.4644254
  65.3248761  26.6670513  41.7850902  65.8388761  25.5810513  42.1210902
  65.6208761  27.2650513  40.7330902  63.7018761  29.3870513  45.1120902
  64.7418761  29.9670513  45.4390902  62.5958761  30.0100513  44.7250902
  61.8271581  29.4522702  44.3815029  62.5038761  31.4470513  44.6110902
  63.4192361  31.9240543  44.9613521  62.2998761  31.8040513  43.1180902
  62.2164344  32.8884998  43.0466195  63.1849000  31.4717184  42.5755152
  61.1438761  31.2020513  42.5520902  61.0690671  31.4576035  41.6297581
  61.4748761  32.0670513  45.5560902  61.0938761  33.2230513  45.3760902
  61.0708761  31.2960513  46.5640902  61.4012387  30.3419126  46.5881591
  60.1188761  31.7180513  47.5690902  60.1088009  32.8061720  47.6322651
  58.7118761  31.2350513  47.1650902  58.7036858  30.1466550  47.1065536
  57.9866568  31.5638262  47.9094451  58.4489619  31.6526498  46.1931917
  60.5518761  31.2070513  48.9650902  59.6938761  30.9360513  49.8060902
  61.8688761  31.0750513  49.1980902  62.4862145  31.1774609  48.4053071
  62.4598761  30.7520513  50.5040902  61.9347710  29.9725562  51.0561330
  63.9538761  30.3350513  50.3530902  64.2699969  29.9117656  51.3065036
  64.2028761  29.3130513  49.2310902  63.8874078  29.7358304  48.2772363
  65.2650059  29.0720386  49.1875893  63.6329356  28.4059386  49.4321250
  64.8518761  31.4230513  50.1940902  65.7476142  31.0886598  50.1078579
  62.3478761  31.9680513  51.4770902  62.0668761  33.0800513  51.0220902
  62.5938761  31.7770513  52.7860902  62.7531141  30.8238487  53.0795991
  62.6038761  32.8380513  53.8150902  61.6194141  33.3021732  53.8744578
  62.9478761  32.2260513  55.1990902  63.1074312  33.0450456  55.9004395
  61.8318761  31.3110513  55.7260902  61.6720579  30.4915033  55.0254484
  62.1201667  30.9075517  56.6967476  60.9105099  31.8840126  55.8304942
  64.1298761  31.4350513  55.1270902  64.3223485  31.0677737  55.9929204
  63.6098761  33.9700513  53.4870902  63.2918761  35.1420513  53.6920902
  64.7608761  33.6080513  52.9020902  64.9930192  32.6255760  52.9329325
  65.7508761  34.5360513  52.3670902  65.9300520  35.3427944  53.0778368
  67.0858761  33.7950513  52.1130902  67.4728101  33.6590179  53.1229795
  66.9866988  32.8236709  51.6286482  68.1488761  34.5610513  51.3390902
  68.9268761  35.5450513  51.9860902  68.8266413  35.6996798  53.0604006
  69.8198761  36.3160513  51.2540902  70.4337402  37.0602260  51.7615108
  69.9328761  36.1420513  49.8800902  70.6426819  36.7483662  49.3173665
  69.1478761  35.2020513  49.2230902  69.2383154  35.0799907  48.1437283
  68.2508761  34.4200513  49.9370902  67.6241555  33.6961671  49.4162133
  65.2278761  35.3050513  51.1230902  65.3208761  36.5330513  51.1040902
  64.6608761  34.5960513  50.1250902  64.6975735  33.5899232  50.2054584
  64.1078761  35.1810513  48.8830902  64.8535486  35.8233601  48.4145700
  63.7178761  34.0680513  47.8850902  62.9812896  33.4413320  48.3878450
  63.2523805  34.5619455  47.0321645  64.8918761  33.1900513  47.3940902
  65.4430086  32.8769045  48.2808218  64.4518602  32.3164788  46.9130921
  65.8528761  33.8870513  46.4120902  65.2768774  34.1509433  45.5251373
  66.2102344  34.7958684  46.8962864  67.0598761  33.0140513  46.0010902
  67.7879705  33.6712472  45.5256193  67.4866527  32.6005971  46.9148826
  66.7138761  31.9150513  45.0790902  66.3187954  32.2979766  44.2321078
  67.5464924  31.3893028  44.8545046  66.0395390  31.3057235  45.5196445
  62.9358761  36.1420513  49.1650902  62.8628761  37.2080513  48.5530902
  62.0788761  35.7740513  50.1280902  62.1513268  34.8234881  50.4616766
  60.9888761  36.6050513  50.6350902  60.3926952  37.0502126  49.8385358
  60.0428761  35.7910513  51.5700902  60.6893997  35.2033975  52.2218337
  59.0678761  36.6250513  52.4290902  58.4206691  37.2126654  51.7779883
  58.4591638  35.9581562  53.0396806  59.6345254  37.2939269  53.0768676
  59.2338761  34.7640513  50.7530902  59.9170038  34.0767153  50.2540832
  58.5783424  34.2038441  51.4198308  58.6334801  35.2844391  50.0068852
  61.4988761  37.8860513  51.3300902  61.0278761  38.9740513  50.9950902
  62.4728761  37.7500513  52.2440902  62.7241294  36.8118502  52.5211279
  63.1098761  38.8740513  52.9380902  62.3569168  39.4962502  53.4218462
  64.0728761  38.3310513  54.0210902  63.3883854  37.7569464  54.6455702
  64.8112101  37.6608122  53.5809281  64.7918761  39.3930513  54.8860902
  65.3978476  40.0128578  54.2252277  63.8008761  40.2860513  55.6630902
  63.1948276  39.6669621  56.3245527  64.3547601  41.0148623  56.2548232
  63.1523400  40.8077367  54.9592823  65.8298761  38.7290513  55.8170902
  66.5724769  38.2027720  55.2173622  66.3234587  39.4943086  56.4161385
  65.3273410  38.0207642  56.4757911  63.8118761  39.8330513  51.9420902
  63.6048761  41.0420513  52.0360902  64.5758761  39.2870513  50.9770902
  64.7357937  38.2924992  51.0505200  65.2578761  40.0260513  49.9020902
  65.9573763  40.7161399  50.3738703  66.0508761  39.0510513  49.0180902
  65.3631374  38.3593017  48.5316769  66.5990593  39.6106725  48.2601855
  66.7537773  38.4905402  49.6344152  64.2798761  40.8790513  49.0610902
  64.5298761  42.0700513  48.8730902  63.1648761  40.2750513  48.6170902
  63.0879244  39.2799347  48.7717534  62.0978761  40.9470513  47.8660902
  62.5532173  41.4341823  47.0038449  61.0858761  39.9060513  47.3640902
  60.6148687  39.4160772  48.2162507  60.3230625  40.4006621  46.7627785
  61.6006055  39.1617163  46.7565390  61.3838761  42.0390513  48.6890902
  61.1708761  43.1330513  48.1710902  61.0428761  41.7540513  49.9540902
  61.1747097  40.8062168  50.2770904  60.3758761  42.7080513  50.8490902
  59.5481866  43.1909886  50.3296667  59.8198761  41.9730513  52.0860902
  60.6038050  41.3149777  52.4609155  59.5852396  42.7241150  52.8403773
  58.5578761  41.1440513  51.7770902  57.8068331  41.8194495  51.3673679
  58.8233186  40.3988109  51.0272508  57.9898761  40.4400513  53.0200902
  58.7201796  39.7006510  53.3487891  57.8581577  41.1910706  53.7990123
  56.6428761  39.7440513  52.7450902  55.9435231  40.4948707  52.3772912
  56.8034385  38.9896176  51.9749287  56.0868761  39.1040513  53.9510902
  55.9376179  39.8030240  54.6647139  55.2075300  38.6626795  53.7229646
  56.7345690  38.4079912  54.2918151  61.2648761  43.9070513  51.2530902
  60.7318761  45.0020513  51.4170902  62.5878761  43.7200513  51.3730902
  62.9317955  42.7712846  51.4138398  63.5518761  44.8190513  51.5380902
  63.2258728  45.5625431  52.2654422  64.9538761  44.2840513  51.9660902
  65.1421282  43.4019081  51.3541394  66.1298761  45.2750513  51.8160902
  65.9425478  46.1573118  52.4281567  67.0530511  44.7962826  52.1426314
  66.2247873  45.5716307  50.7715165  64.9128761  43.7760513  53.4190902
  64.1845742  42.9693349  53.5020784  65.8980413  43.4060884  53.7031265
  64.6269445  44.5926120  54.0820929  63.6508761  45.6630513  50.2560902
  63.6368761  46.8920513  50.3310902  63.6928761  44.9870513  49.1010902
  63.8112060  43.9852807  49.1516187  63.7318761  45.6220513  47.7900902
  64.5134390  46.3811692  47.7584885  64.0368761  44.5540513  46.7150902
  64.9491379  44.1028180  47.1053032  63.2429138  43.8075253  46.6945283
  64.2918761  45.0740513  45.2820902  63.3701595  45.5306964  44.9215148
  65.4358761  46.1090513  45.2230902  66.3580900  45.6529677  45.5831016
  65.5731172  46.4414320  44.1941156  65.1852707  46.9645369  45.8503395
  64.5388761  43.8870513  44.3260902  63.6646528  43.2360475  44.3208872
  64.7176817  44.2624666  43.3185223  65.4089142  43.3234707  44.6630021
  62.4778761  46.4530513  47.4850902  62.5998761  47.5600513  46.9650902
  61.3128761  45.9390513  47.8930902  61.3611957  44.9952708  48.2495212
  60.0008761  46.5810513  47.8050902  59.7188653  46.7422304  46.7646142
  58.9498761  45.6500513  48.4650902  58.9893782  44.6994579  47.9331963
  59.2395420  45.4964582  49.5046107  57.5098761  46.1710513  48.4300902
  56.9788761  46.6190513  49.4430902  56.8558761  46.1080513  47.2790902
  55.9048449  46.4434751  47.2231417  57.3115253  45.7249080  46.4631944
  59.9528761  47.9870513  48.4410902  59.2478761  48.8520513  47.9310902
  60.6978761  48.2070513  49.5310902  61.2306982  47.4400045  49.9155890
  60.7308761  49.4940513  50.2290902  59.7201904  49.8826295  50.3540720
  61.3648761  49.3060513  51.6280902  62.3071946  48.8239492  51.3678735
  61.5677221  50.2580539  52.1186455  60.5668761  48.3930513  52.5860902
  60.2804986  47.4895240  52.0478270  61.4078761  48.0100513  53.8230902
  61.6942572  48.9130963  54.3621584  60.8196183  47.3675659  54.4782741
  62.3042846  47.4787368  53.5033136  59.1958761  48.9960513  52.9650902
  58.6004937  49.1411633  52.0636682  58.6737246  48.3172686  53.6394144
  59.3447644  49.9557568  53.4599604  61.4908761  50.5760513  49.4530902
  61.1738761  51.7580513  49.5980902  62.4848761  50.1570513  48.6670902
  62.6435202  49.1627217  48.5880960  63.3608761  51.0550513  47.9330902
  63.3469039  52.0639686  48.3453883  64.8328761  50.5380513  47.9300902
  64.8574060  49.6127690  47.3544599  65.8278761  51.5490513  47.3210902
  65.8042464  52.4744905  47.8965073  66.8340125  51.1306457  47.3480498
  65.5489309  51.7568958  46.2880888  65.3158761  50.1610513  49.3450902
  64.6797670  49.3733710  49.7488564  66.3453800  49.8063961  49.2956828
  65.2643931  51.0365099  49.9924098  62.8718761  51.1860513  46.4750902
  62.7068761  52.3080513  45.9950902  62.6258761  50.0480513  45.8100902
  62.7861408  49.1934691  46.3240006  62.2418761  49.9490513  44.4040902
  61.8848818  50.9170544  44.0524880  63.4508761  49.5200513  43.5320902
  63.6229767  48.5191190  43.9278368  63.1485724  49.4500429  42.4871925
  64.7528761  50.3460513  43.6370902  65.0322868  50.4334019  44.6870428
  65.8968761  49.6610513  42.8550902  65.6183697  49.5737598  41.8048935
  66.8048317  50.2579535  42.9412592  66.0752524  48.6677323  43.2669152
  64.5618761  51.8220513  43.2210902  63.8190055  52.2891088  43.8676966
  65.5095884  52.3522006  43.3153471  64.2221222  51.8674084  42.1863879
  61.0438761  48.9870513  44.2480902  61.2308761  47.8670513  43.7660902
  59.8188761  49.4120513  44.6340902  59.4758761  50.7140513  45.2170902
  59.9587054  51.4943611  44.6287938  59.8522950  50.7451932  46.2395569
  57.9518761  50.7910513  45.1550902  57.6308791  51.2861165  44.2385912
  57.5612800  51.3332101  46.0162521  57.5098761  49.3330513  45.1840902
  56.5638000  49.1967790  44.6601925  57.4136527  48.9696953  46.2072291
  58.6268761  48.5630513  44.4560902  58.8347429  47.6128788  44.9480882
  58.2448761  48.3060513  42.9830902  57.7178761  47.2370513  42.6700902
  58.5288761  49.2940513  42.1210902  58.9335415  50.1246300  42.5291150
  58.2538761  49.2900513  40.6780902  57.3473076  48.7210668  40.4719606
  58.0528761  50.7440513  40.1720902  58.9302082  51.3186453  40.4691248
  57.9988157  50.7006704  39.0842963  56.7998761  51.4560513  40.6970902
  56.0298761  50.9160513  41.4860902  56.5808761  52.6920513  40.2650902
  55.7677672  53.1988005  40.5847130  57.2283741  53.1199902  39.6187811
  59.3808761  48.6000513  39.8940902  59.2918761  48.5490513  38.6660902
  60.4168761  48.0810513  40.5780902  60.5168490  48.3213612  41.5539775
  61.4558761  47.2640513  39.9560902  61.8605790  47.7981648  39.0964173
  62.6108761  46.9530513  40.9320902  62.9554669  47.9540393  41.1916656
  62.2304681  46.4573287  41.8252021  63.7918761  46.1350513  40.3510902
  63.4169638  45.1425306  40.1012019  64.4118761  46.7820513  39.0940902
  64.7874515  47.7744859  39.3433199  65.2335922  46.1630432  38.7339340
  63.6529815  46.8661147  38.3162003  64.8548761  45.8760513  41.4370902
  64.4071116  45.3165757  42.2584266  65.6769288  45.3004354  41.0116527
  65.2332724  46.8277511  41.8101623  60.8288761  45.9730513  39.3880902
  60.1308761  45.2680513  40.1140902  61.0548761  45.7330513  38.0980902
  61.6868660  46.3765509  37.6435614  60.4728761  44.6580513  37.3030902
  59.5316050  44.3002638  37.7203383  60.1938761  45.2760513  35.9110902
  59.4001049  46.0102221  36.0490018  61.1088213  45.7839144  35.6060486
  59.8118761  44.3510513  34.9100902  59.6596985  44.8173094  34.0848356
  61.4568761  43.4730513  37.2150902  62.6738761  43.6740513  37.1990902
  60.9008761  42.2610513  37.1110902  59.9029321  42.2394993  37.2651761
  61.6018761  40.9910513  36.9310902  62.4535532  40.9231245  37.6079442
  60.6228761  39.8300513  37.2480902  60.2548461  40.1289769  38.2295669
  59.7969313  39.8255271  36.5368275  61.2348761  38.4100513  37.3370902
  61.6428496  38.1578538  36.3582874  62.3508761  38.3130513  38.4000902
  61.9435270  38.5646778  39.3792989  62.7456968  37.2972956  38.4214856
  63.1522269  39.0086193  38.1508464  60.1388761  37.3470513  37.5590902
  59.4343795  37.3716870  36.7277196  60.5964098  36.3594697  37.6178001
  59.6104435  37.5579491  38.4888106  62.2738761  40.8350513  35.5570902
  63.2198761  40.0570513  35.4220902  61.7818761  41.5760513  34.5630902
  61.1191818  42.3014503  34.7970386  62.1458761  41.3980513  33.1630902
  62.3208243  42.3615747  32.6844306  63.0393047  40.7802817  33.0722852
  60.9858761  40.6990513  32.4620902  60.3728761  39.8050513  33.0560902
  60.6518761  41.0970513  31.2170902  61.1408761  42.2900513  30.5180902
  62.1382080  42.0828460  30.1301529  61.1922347  43.1146077  31.2291232
  60.1238761  42.5390513  29.4130902  60.5874168  43.0241564  28.5540779
  59.2959018  43.1504334  29.7719380  59.6538761  41.1380513  29.0710902
  60.3235059  40.6435970  28.3673786  58.6453347  41.1596424  28.6582009
  59.6558761  40.3830513  30.4150902  58.7000650  40.4989101  30.9260697
  59.9448761  38.8900513  30.2040902  61.0808761  38.5160513  29.9010902
  58.8988761  38.0740513  30.3520902  58.0563457  38.4627813  30.7510022
  58.9138761  36.6550513  30.0160902  59.7955804  36.1151280  30.3613143
  57.6258761  35.9600513  30.5720902  57.6055536  36.1353811  31.6477048
  56.3098761  36.4710513  29.9420902  56.3292640  36.2956318  28.8664728
  55.4657601  35.9393536  30.3812557  56.2053979  37.5389774  30.1337075
  57.6498761  34.4140513  30.5090902  56.7121571  34.0636781  30.9403933
  57.6894146  34.1393789  29.4550071  58.8278761  33.7660513  31.2510902
  58.7887438  34.0399109  32.3054001  58.7662270  32.6820220  31.1552824
  59.7660019  34.1156139  30.8200150  59.0118761  36.4540513  28.4890902
  58.5508761  37.3030513  27.7190902  59.6088761  35.3310513  28.0780902
  60.1403803  34.8016005  28.7543184  59.6208761  34.8870513  26.6870902
  59.8395434  35.7373444  26.0411138  60.6888761  33.7950513  26.4450902
  61.5928920  34.2470454  26.8532029  60.4479312  32.8934788  27.0083066
  60.9188761  33.4320513  24.9750902  59.9708761  33.4690513  24.1620902
  62.0528761  33.0140513  24.6650902  58.2008761  34.4300513  26.3130902
  57.7228761  33.4330513  26.8520902  57.5438761  35.1740513  25.4180902
  57.9987245  36.0254241  25.1208082  56.1758761  34.9270513  24.9700902
  55.5020028  34.8188567  25.8199654  55.7188761  36.1310513  24.1310902
  54.7049019  35.9332154  23.7835036  55.7162175  37.0092283  24.7767666
  56.5628761  36.3670513  23.0160902  56.2389899  37.1253167  22.5244286
  55.9778761  33.5690513  24.2620902  54.8378761  33.1150513  24.1660902
  57.0598761  32.9020513  23.8290902  57.9372446  33.3982065  23.7646389
  56.9758761  31.5680513  23.2470902  56.0929831  31.4954144  22.6120131
  58.2258761  31.2780513  22.3890902  58.0323228  30.3635873  21.8283835
  58.3463676  32.1102593  21.6955402  59.4098761  31.1230513  23.1500902
  60.1474623  30.9456937  22.5617784  56.6308761  30.4540513  24.2640902
  56.1898761  29.3910513  23.8290902  56.7748761  30.6930513  25.5800902
  57.2180586  31.5527310  25.8710186  56.4058761  29.7140513  26.6140902
  56.4641183  28.6637897  26.3283323  57.1948761  29.9130513  27.9470902
  57.0133244  29.0472140  28.5838508  58.7078761  30.0620513  27.7030902
  58.8902621  30.9280157  27.0667397  59.2184817  30.1983638  28.6564009
  59.0874563  29.1653997  27.2131550  56.6768761  30.9980513  28.9160902
  55.6554522  30.7618215  29.2144031  57.3144079  31.0312258  29.7995789
  56.6946023  31.9680709  28.4192517  54.8848761  29.7050513  26.9080902
  54.4228761  28.8430513  27.6550902  54.1348761  30.6600513  26.3410902
  54.6043776  31.3445628  25.7656672  52.7048761  30.8260513  26.5870902
  52.4823964  30.5940296  27.6286121  52.2648761  32.2790513  26.3000902
  52.9004584  32.5370562  25.4529964  51.2187234  32.3363411  25.9994536
  52.5228761  33.2700513  27.4580902  51.9428979  32.9180362  28.3112089
  54.0048761  33.4090513  27.8660902  54.5854517  33.7614937  27.0135556
  54.0914695  34.1238367  28.6844325  54.3858284  32.4401278  28.1888334
  51.8968761  34.6400513  27.1390902  50.8215756  34.5257268  27.0021301
  52.0865690  35.3275673  27.9633715  52.3386758  35.0381317  26.2256111
  51.8558761  29.8220513  25.7880902  50.8678761  29.3160513  26.3190902
  52.2408761  29.5480513  24.5400902  53.0877982  29.9886626  24.2104177
  51.4908761  28.7120513  23.6120902  51.0441032  27.8675684  24.1368204
  50.3598761  29.5500513  22.9710902  49.6385606  29.7925912  23.7514604
  50.8006841  30.4695538  22.5859881  49.7048761  28.8650513  21.9200902
  49.0141936  29.4234404  21.5557291  52.4668761  28.1450513  22.5710902
  53.3748761  28.8640513  22.1460902  52.2448761  26.8940513  22.1380902
  51.6293187  26.2985834  22.6734465  52.9238761  26.3220513  20.9710902
  53.9817656  26.5832192  20.9986646  52.7968761  24.7980513  20.9600902
  51.7329147  24.5613634  20.9520895  53.2549066  24.4411306  20.0376392
  53.4648761  24.1120513  22.1620902  54.5423830  24.2634519  22.0976093
  53.0888035  24.5667895  23.0785424  53.1618761  22.6180513  22.1750902
  53.4658508  22.1621718  21.2328205  53.6859217  22.1329031  22.9985627
  51.7228761  22.4160513  22.3510902  51.2298875  23.2432661  22.6556838
  51.0298761  21.2920513  22.1740902  51.6358761  20.1260513  21.9480902
  52.6442099  20.0838188  21.9083469  51.0837985  19.2904064  21.8176769
  49.7098761  21.3770513  22.2110902  49.2687389  22.2717806  22.3690693
  49.1495912  20.5468081  22.0811833  52.4238761  26.9020513  19.6350902
  53.0958761  26.7250513  18.6170902  51.2608761  27.5620513  19.6380902
  50.7506737  27.6196478  20.5078462  50.6458761  28.1140513  18.4390902
  50.8865798  27.4949799  17.5748497  49.1148761  28.1510513  18.6070902
  48.8288460  27.2347105  19.1234289  48.8500642  29.0115211  19.2215545
  48.3388761  28.2330513  17.2900902  48.8598761  28.6470513  16.2560902
  47.0658761  27.8570513  17.3210902  46.5112459  27.8928347  16.4777607
  46.6579986  27.5369751  18.1878589  51.2508761  29.4990513  18.1340902
  50.9018761  30.4760513  18.7980902  52.1588761  29.5510513  17.1420902
  52.3712438  28.6595591  16.7175422  52.9198761  30.7330513  16.7020902
  53.5789197  31.0721700  17.5013144  53.7798761  30.3780513  15.4710902
  53.1068077  30.0047033  14.6992810  54.2522464  31.2979736  15.1265479
  54.8658761  29.3200513  15.7620902  55.5238498  29.7388176  16.5235403
  54.3580447  28.4432071  16.1637786  55.6988761  28.9120513  14.5320902
  56.3041492  28.0550116  14.8274315  54.9949287  28.6092129  13.7569474
  56.6168761  30.0260513  13.9860902  55.9878105  30.8541681  13.6595945
  57.2641293  30.3599164  14.7970752  57.4428761  29.5630513  12.8580902
  56.8433067  29.2540422  12.1063392  58.0255799  30.3216310  12.5338786
  58.0261684  28.7959792  13.1605296  52.0188761  31.9640513  16.4220902
  52.3438761  33.0630513  16.8670902  50.8758761  31.7510513  15.7520902
  50.7260841  30.8140917  15.4060145  49.8678761  32.7750513  15.4480902
  50.3119470  33.6120633  14.9092849  48.7298761  32.1730513  14.5790902
  48.1799350  31.4796102  15.2153326  47.7568761  33.2080513  13.9880902
  48.3060555  33.9016077  13.3513162  46.9968872  32.6969813  13.3970544
  47.2773899  33.7598498  14.7966147  49.2968761  31.4390513  13.5000902
  48.5942712  31.0665344  12.9623376  49.2468761  33.4160513  16.7110902
  49.0578761  34.6330513  16.7480902  48.9978761  32.6040513  17.7470902
  49.1459596  31.6131494  17.6194808  48.3778761  33.0570513  18.9890902
  47.6202764  33.8090454  18.7685302  47.7058761  31.8820513  19.7220902
  48.5098452  31.2195880  20.0428321  47.2144542  32.3064975  20.5975615
  46.6728761  31.0760513  18.8890902  47.2733802  30.6752961  18.0724563
  46.2969722  30.2551655  19.4997800  45.4938761  31.8660513  18.3150902
  44.4948761  32.0770513  19.0370902  45.5538761  32.2080513  17.1180902
  49.3678761  33.8440513  19.8740902  48.9568761  34.8090513  20.5210902
  50.6618761  33.4820513  19.8290902  50.8731004  32.5827427  19.4207672
  51.7638761  34.2570513  20.4150902  51.5753379  34.5296362  21.4534784
  53.1168761  33.4870513  20.3400902  53.2439094  33.1750756  19.3034452
  54.3498761  34.2990513  20.7870902  54.2237730  34.6110051  21.8238562
  55.2435348  33.6810372  20.7002956  54.4548287  35.1797105  20.1534295
  53.0558761  32.1800513  21.1540902  52.2680131  31.5402545  20.7565554
  54.0128947  31.6629869  21.0843797  52.8435072  32.4110903  22.1979395
  51.8788761  35.6460513  19.7510902  51.9628761  36.6500513  20.4580902
  51.7848761  35.6890513  18.4150902  51.8449358  34.8160000  17.9108347
  51.7518761  36.9350513  17.6450902  52.6014425  37.5369521  17.9676607
  51.8178761  36.7700513  16.1030902  50.9852733  36.0774351  15.9799858
  51.6002107  37.6969895  15.5725175  53.0888761  36.1440513  15.5330902
  54.1678761  36.2880513  16.1430902  53.0228761  35.6640513  14.3830902
  50.5638761  37.8560513  18.0010902  50.7768761  39.0580513  18.1680902
  49.3448761  37.3030513  18.1270902  49.2451784  36.3457270  17.8210021
  48.1328761  38.0320513  18.5520902  48.0088376  38.9646956  18.0017375
  46.8488761  37.1600513  18.3930902  47.0937508  36.1757240  18.7921349
  45.5848761  37.7020513  19.0990902  45.3390918  38.6862215  18.7002172
  44.7511773  37.0216688  18.9255198  45.7718724  37.7809613  20.1700266
  46.5448761  36.9410513  16.8910902  46.1872343  37.8910502  16.4939819
  47.4857370  36.6771054  16.4081690  45.5038761  35.8470513  16.6150902
  44.5625444  36.1105419  17.0973422  45.3478479  35.7561391  15.5401533
  45.8610464  34.8965970  17.0115317  48.2758761  38.5920513  19.9790902
  47.9398761  39.7530513  20.2010902  48.8428761  37.7910513  20.8920902
  48.9101533  36.8087628  20.6669626  49.2198761  38.2210513  22.2370902
  48.3555966  38.6427764  22.7501867  49.7418761  37.0070513  23.0580902
  48.8448645  36.4457372  23.3196162  50.3600257  36.4109700  22.3867644
  50.5298761  37.3260513  24.3260902  49.8638761  37.4680513  25.5600902
  48.7893548  37.2946429  25.6186808  50.5828761  37.8330513  26.7160902
  50.0603508  37.9490167  27.6656275  51.9708761  38.0590513  26.6440902
  52.6588761  38.4260513  27.7640902  52.0993457  38.4998769  28.5406693
  52.6448761  37.8940513  25.4190902  53.7205751  38.0603865  25.3616021
  51.9288761  37.5140513  24.2680902  52.4537871  37.3630964  23.3248081
  50.1948761  39.4170513  22.2380902  49.9228761  40.4430513  22.8630902
  51.3048761  39.2840513  21.5030902  51.4203393  38.4109398  21.0086774
  52.3788761  40.2800513  21.4160902  52.6964928  40.5833338  22.4137066
  53.5958761  39.6620513  20.6740902  53.2462456  38.9683495  19.9094756
  54.1184712  40.4923221  20.1990694  54.5748761  38.9280513  21.5880902
  54.6938761  37.7090513  21.5390902  55.3258761  39.6570513  22.4080902
  55.9830742  39.2015033  23.0250720  55.2357059  40.6630163  22.4102315
  51.9748761  41.5990513  20.7200902  52.8108761  42.5020513  20.6660902
  50.7558761  41.7070513  20.1760902  50.1734776  40.8818799  20.1779678
  50.2998761  42.8760513  19.4240902  50.9712923  43.7204802  19.5797798
  50.2908761  42.5230513  17.9190902  49.9433823  43.4017241  17.3756923
  51.3163639  42.2975639  17.6264637  49.4568761  41.4160513  17.6110902
  49.4901790  41.2431288  16.6673802  48.9768761  43.4840513  19.9490902
  48.5068761  44.4640513  19.3670902  48.4018761  42.9480513  21.0370902
  48.8674621  42.1584675  21.4612205  47.1238761  43.4030513  21.6200902
  46.4583334  43.7722895  20.8398241  46.4398761  42.2120513  22.3300902
  46.6235224  41.3142016  21.7399722  46.9379337  42.1200151  23.2952680
  44.9358761  42.3800513  22.5470902  44.4468761  43.5280513  22.5200902
  44.2708761  41.3330513  22.7110902  47.4148761  44.5620513  22.5910902
  48.1278761  44.3260513  23.5720902  46.9578761  45.8040513  22.3010902
  46.1138761  46.2030513  21.1710902  45.2758877  45.5093338  21.1030329
  46.7072611  46.1458554  20.2585542  45.6708761  47.6270513  21.4880902
  44.7459098  47.6288720  22.0647470  45.5297809  48.2040350  20.5741519
  46.8328761  48.1740513  22.3010902  46.5444712  48.9860910  22.9685579
  47.6222370  48.5171305  21.6322811  47.3278761  46.9710513  23.1240902
  48.4170066  46.9908011  23.1628592  46.7638761  46.9700513  24.5570902
  47.2678761  47.7210513  25.3930902  45.7448761  46.1450513  24.8220902
  45.3133905  45.6762472  24.0384179  45.1468761  45.9780513  26.1430902
  45.2014433  46.9081631  26.7087876  43.6648761  45.5900513  25.9750902
  43.7384446  44.6943369  25.3583385  43.2058042  45.3360002  26.9305017
  42.7958761  46.6450513  25.2500902  43.2657885  46.8909439  24.2978192
  41.3718761  46.1090513  24.9970902  40.9011228  45.8633595  25.9489965
  40.7820071  46.8701891  24.4863804  41.4247570  45.2142854  24.3768499
  42.7818761  48.0000513  25.9850902  43.7980393  48.3889024  26.0507157
  42.1582318  48.7054460  25.4359207  42.3794449  47.8652481  26.9890704
  45.9358761  44.9820513  27.0190902  45.7198761  44.9790513  28.2330902
  46.8598761  44.1990513  26.4340902  46.8832178  44.1528554  25.4254176
  47.7558761  43.3240513  27.1890902  47.2444480  43.0034865  28.0967127
  48.2498761  42.0740513  26.4030902  48.7215341  42.4342932  25.4888337
  49.2528761  41.1910513  27.1880902  48.7817469  40.8300341  28.1023137
  49.5489234  40.3415498  26.5726197  50.1343817  41.7796627  27.4422233
  47.0488761  41.1990513  25.9910902  46.5603909  40.8790570  26.9114633
  46.3718321  41.8381265  25.4242624  47.4128761  39.9680513  25.1510902
  48.0895788  39.3282237  25.7174771  46.5070256  39.4127490  24.9078345
  47.9010224  40.2872936  24.2302767  48.9598761  44.1280513  27.7400902
  49.5478761  44.9290513  27.0090902  49.3178761  43.8900513  29.0110902
  48.6640091  43.3612739  29.5705111  50.5198761  44.4200513  29.6620902
  50.8882288  45.2775862  29.0990188  50.2218761  44.8710513  31.1100902
  49.4228342  45.6118237  31.1398792  49.9560837  44.0250069  31.7438594
  51.6668761  45.6550513  31.8940902  51.0762734  45.9004357  33.0602262
  51.6158761  43.3380513  29.5670902  51.5238761  42.3270513  30.2640902
  52.6028761  43.5460513  28.6800902  52.5334269  44.3840493  28.1205945
  53.6978761  42.6010513  28.3910902  53.4820025  41.6316868  28.8403455
  53.8488761  42.4160513  26.8730902  54.0816922  43.3847673  26.4309530
  54.6736836  41.7268789  26.6918880  52.5688761  41.8590513  26.2380902
  52.3180694  40.9358582  26.7604993  51.7778725  42.5920405  26.3966530
  52.7078761  41.5770513  24.7480902  53.6130956  40.9966366  24.5697775
  51.8415309  41.0137965  24.4012626  52.7928761  42.8300513  23.9820902
  53.7203455  43.1452536  23.7360262  51.7438761  43.5610513  23.5860902
  50.5138761  43.0580513  23.6520902  50.3727833  42.1213161  24.0024045
  49.7269195  43.6152656  23.3515722  51.9278761  44.8000513  23.1360902
  52.8604205  45.1857290  23.0946922  51.1341154  45.3488954  22.8380756
  55.0298761  43.0200513  29.0550902  56.0628761  42.4140513  28.7660902
  54.9998761  44.0250513  29.9460902  54.1691264  44.5990840  29.9670813
  56.1028761  44.3620513  30.8570902  57.0336587  44.4940541  30.3054397
  55.7668761  45.6780513  31.5750902  54.8419234  45.5588226  32.1393126
  56.5768037  45.9376750  32.2567889  55.6431733  46.4726703  30.8393067
  56.3318761  43.2270513  31.8780902  55.4318761  42.4210513  32.1260902
  57.5358761  43.1840513  32.4560902  58.2192653  43.8778895  32.1883829
  57.9158761  42.1860513  33.4550902  57.6686945  41.1966854  33.0701804
  58.9910170  42.2523127  33.6217662  57.1868761  42.3990513  34.7950902
  56.6248761  43.4630513  35.0650902  57.2178761  41.3630513  35.6410902
  57.6701156  40.5250813  35.3043630  56.5808761  41.3260513  36.9560902
  55.5537880  41.6871433  36.9031594  56.5638761  39.8520513  37.4400902
  55.9150727  39.3938040  36.6936569  57.5617854  39.4195146  37.3680536
  55.9888761  39.5900513  38.8540902  56.6343294  40.0866766  39.5785584
  54.5508761  40.1130513  39.0060902  53.9046973  39.6165133  38.2822106
  54.1928574  39.9053765  40.0144525  54.5342864  41.1885248  38.8295061
  56.0998761  38.0960513  39.2280902  57.1473090  37.7946774  39.2155297
  55.6891344  37.9391641  40.2254762  55.5416536  37.4981757  38.5076519
  57.2778761  42.2660513  37.9560902  58.4448761  42.0420513  38.2620902
  56.5708761  43.2830513  38.4590902  55.6469765  43.4431836  38.0837685
  57.0468761  44.1610513  39.5320902  58.0153347  44.5914087  39.2771788
  56.0238761  45.3160513  39.7190902  55.0595133  44.8409921  39.8991521
  56.3353371  45.8553239  40.6136723  55.8978761  46.3050513  38.5400902
  56.8382652  46.8504749  38.4608296  55.7385061  45.7228703  37.6324732
  54.7328761  47.3090513  38.7200902  53.8042505  46.7385237  38.7359527
  54.8699671  47.8057798  39.6805934  54.6668761  48.3680513  37.5980902
  55.5374978  49.0138643  37.7123007  54.7313885  47.8366402  36.6485958
  53.4388761  49.1890513  37.6200902  53.3791269  49.6818864  38.4996602
  53.4659658  49.8556630  36.8618060  52.6320427  48.5908616  37.5138451
  57.1638761  43.4010513  40.8730902  56.3278761  42.5340513  41.1410902
  58.1268761  43.7930513  41.7210902  58.7747520  44.4775681  41.3580574
  58.3688761  43.2480513  43.0670902  58.6289375  42.1896408  43.0517723
  59.5098761  44.0320513  43.7910902  59.3075258  45.0897005  43.6221767
  59.6488761  43.7710513  45.3040902  59.8517104  42.7136179  45.4737781
  60.4705472  44.3665159  45.7020589  58.7227876  44.0482174  45.8077176
  60.8748761  43.7650513  43.1340902  60.8448262  44.0810807  42.0913417
  61.6478561  44.3247628  43.6607065  61.1005676  42.6998410  43.1840035
  57.0988761  43.2070513  43.9550902  56.8118761  42.1720513  44.5560902
  56.3438761  44.3150513  43.9890902  56.6863233  45.1180107  43.4810691
  55.1228761  44.4670513  44.7900902  55.3212954  44.1902998  45.8255310
  54.6378761  45.9370513  44.7550902  55.4582029  46.6271555  44.9523703
  54.1833231  46.1789611  43.7943815  53.3728761  46.2850513  46.0130902
  53.2103500  47.5664472  45.6960601  54.0068761  43.5040513  44.3620902
  53.4008761  42.8490513  45.2090902  53.7778761  43.4090513  43.0470902
  54.2573279  44.0380720  42.4189515  52.7538761  42.5270513  42.4950902
  51.8462435  42.5825316  43.0961094  52.4178761  42.9570513  41.0560902
  52.3487378  44.0447995  41.0671741  53.1704819  42.6487167  40.3304082
  51.0838761  42.4420513  40.5440902  49.8878761  42.9290513  41.1130902
  49.9283653  43.6843720  41.8979158  48.6638761  42.4490513  40.6760902
  47.7417809  42.8394827  41.1066762  48.6108761  41.4730513  39.6920902
  47.6422042  41.1133610  39.3451068  49.7798761  40.9540513  39.1490902
  49.7227694  40.1760826  38.3877731  51.0168761  41.4220513  39.5720902
  51.9310403  41.0013586  39.1532567  53.1828761  41.0500513  42.6270902
  52.3418761  40.2030513  42.9170902  54.4968761  40.7860513  42.5370902
  55.0912427  41.5510963  42.2515490  55.1188761  39.4920513  42.8180902
  54.7246527  38.7548672  42.1186285  56.1961123  39.5839588  42.6794730
  54.8378761  39.0200513  44.2530902  54.4498761  37.8690513  44.4530902
  54.9748761  39.9170513  45.2410902  55.4449448  40.7810358  45.0116005
  54.6168761  39.6710513  46.6420902  55.0081248  38.7247654  47.0156764
  55.0938761  40.8350513  47.5710902  54.8440723  41.7617230  47.0543911
  54.4778761  40.8540513  48.9900902  54.7276607  39.9278331  49.5076113
  54.8769070  41.7007349  49.5486616  53.3944313  40.9469901  48.9151986
  56.6398761  40.8490513  47.6710902  56.9201576  40.0854554  48.3966689
  57.0261642  40.5757093  46.6891711  57.2328761  42.2010513  48.0960902
  56.8473813  42.4748560  49.0781923  58.3191925  42.1238010  48.1413505
  56.9533857  42.9651108  47.3706951  53.0988761  39.3690513  46.8120902
  52.7518761  38.4610513  47.5680902  52.2218761  40.0710513  46.0730902
  52.5666965  40.8953271  45.6021681  50.7698761  39.8290513  46.0830902
  50.4371625  39.6748648  47.1095537  49.9938761  41.0230513  45.4870902
  50.4042900  41.2084715  44.4944780  48.9520884  40.7153012  45.3972671
  50.0778761  42.3170513  46.3290902  51.1270341  42.6106265  46.3634707
  49.5004151  43.0925938  45.8259257  49.5618761  42.1760513  47.7640902
  48.7728761  41.2870513  48.0840902  49.9878761  43.0640513  48.6520902
  49.6721307  43.0074065  49.6097945  50.6261133  43.7929282  48.3666202
  50.3498761  38.4730513  45.4850902  49.4448761  37.8380513  46.0270902
  51.0378761  38.0050513  44.4360902  51.6818690  38.6218818  43.9618618
  50.8078761  36.6710513  43.8700902  49.7381693  36.5079266  43.7388775
  51.5018761  36.5310513  42.4940902  52.5147124  36.8429519  42.7490018
  51.5157180  35.4951780  42.1551580  50.9518761  37.4370513  41.3630902
  50.9558239  38.4706396  41.7091834  51.8148761  37.3180513  40.0920902
  51.8110364  36.2847598  39.7451134  51.4075547  37.9635855  39.3139671
  52.8373750  37.6215101  40.3168327  49.4538761  37.2290513  41.0530902
  48.8648133  37.4410207  41.9453757  49.1515785  37.9017803  40.2504988
  49.2860802  36.1972868  40.7442123  51.2188761  35.5370513  44.8170902
  50.5648761  34.4950513  44.8400902  52.2568761  35.7640513  45.6280902
  52.8246698  36.5873214  45.4868950  52.6538761  34.8210513  46.6640902
  52.6978311  33.8133671  46.2508836  54.0508761  35.1890513  47.2200902
  53.9356857  36.2583176  47.3975726  54.2575240  34.6847764  48.1640730
  55.2238761  34.9530513  46.2430902  54.9480566  35.3463909  45.2646688
  56.5088761  35.6560513  46.7370902  56.7855996  35.2628779  47.7153221
  57.3183079  35.4731882  46.0303497  56.3301151  36.7285077  46.8144347
  55.4458761  33.4520513  45.9520902  54.5444394  33.0304273  45.5074055
  56.2803899  33.3350015  45.2607239  55.6696446  32.9302476  46.8825458
  51.6338761  34.7250513  47.8120902  51.4178761  33.6300513  48.3380902
  50.9958761  35.8520513  48.1610902  51.3198101  36.7236302  47.7667347
  49.8838761  35.8920513  49.1180902  50.2008522  35.4250114  50.0505596
  49.4268761  37.3450513  49.4210902  49.2491934  37.8017873  48.4474782
  48.4926152  37.3103384  49.9814933  50.4268761  38.2090513  50.1910902
  51.2538761  37.7080513  50.9510902  50.3408761  39.5270513  50.0440902
  50.9841592  40.1300826  50.5366752  49.6326295  39.9196312  49.4404607
  48.6928761  35.0850513  48.5870902  48.1578761  34.2740513  49.3360902
  48.3458761  35.2550513  47.3010902  48.8089434  35.9940400  46.7916162
  47.3248761  34.4660513  46.6060902  46.3530361  34.6647912  47.0578961
  47.2678761  34.8640513  45.1260902  48.2312295  34.6623719  44.6577146
  46.4920988  34.2863422  44.6235745  47.0397320  35.9267113  45.0436086
  47.6018761  32.9390513  46.7150902  46.7038761  32.2090513  47.1240902
  48.8398761  32.4890513  46.4200902  49.4614251  33.1571135  45.9871132
  49.2938761  31.0870513  46.5440902  48.6303830  30.3893726  46.0330907
  50.7428761  30.8900513  45.9960902  51.3299716  31.7232736  46.3823009
  51.4308761  29.5580513  46.3710902  50.8445628  28.7243181  45.9847915
  52.4305726  29.5302256  45.9375775  51.5034490  29.4787734  47.4557790
  50.7708761  31.0430513  44.4630902  50.4239656  32.0397741  44.1905122
  51.7895864  30.9020690  44.1019072  50.1189079  30.2956965  44.0108745
  49.1438761  30.5350513  47.9810902  48.6068761  29.4410513  48.1660902
  49.5638761  31.3290513  48.9730902  50.0694287  32.1614428  48.7054330
  49.4368761  31.0230513  50.3970902  49.8348932  30.0343685  50.6255370
  50.2568761  32.0780513  51.1760902  51.2775303  32.0447492  50.7949664
  49.8211026  33.0538249  50.9614574  50.2688761  31.8640513  52.5780902
  50.7916667  32.5487002  53.0018185  47.9698761  30.9380513  50.8690902
  47.6458761  30.1210513  51.7350902  47.1048761  31.7850513  50.3040902
  47.4796566  32.4929090  49.6888046  45.6858761  31.8300513  50.6240902
  45.5315986  31.6150748  51.6814845  45.1278761  33.2380513  50.3200902
  45.3618910  33.4542393  49.2776896  44.0464346  33.1851019  50.4457111
  45.6958761  34.3590513  51.2180902  45.3007428  34.2223811  52.2247141
  46.7813980  34.2624090  51.2382079  45.3148761  35.7600513  50.7030902
  45.5478287  35.8126482  49.6395745  44.2438319  35.9020032  50.8473582
  46.0328761  36.8440513  51.3980902  46.7137723  36.5492978  52.0833640
  45.8498761  38.1610513  51.2010902  44.9408761  38.6020513  50.3360902
  44.3786578  37.9417033  49.8184503  44.8169965  39.5952586  50.2008399
  46.5838761  39.0520513  51.8640902  47.2839157  38.7369463  52.5204084
  46.4373447  40.0390581  51.7077417  44.8878761  30.7230513  49.9380902
  43.9938761  30.1710513  50.5790902  45.2478761  30.3750513  48.6950902
  45.8340134  31.0166898  48.1804618  44.7588761  29.1810513  48.0090902
  43.6707986  29.1469108  47.9541279  45.3358761  29.0490513  46.5640902
  46.3724804  29.3816171  46.6184117  45.2808761  27.6360513  45.9440902
  44.2444759  27.3029721  45.8890103  45.7074605  27.6618371  44.9413632
  45.8518095  26.9444154  46.5635872  44.6438761  30.0420513  45.6110902
  44.8076159  31.0600075  45.9647234  45.0596213  29.9347268  44.6092234
  43.5740567  29.8350336  45.5840568  45.0538761  27.9230513  48.8570902
  44.1058761  27.2290513  49.2120902  46.3228761  27.7310513  49.2640902
  47.0074310  28.3446161  48.8457336  46.7998761  26.6380513  50.1250902
  46.6475251  25.6743726  49.6390740  48.3138761  26.8260513  50.3870902
  48.7967764  26.8339842  49.4099292  48.4262150  27.8039574  50.8552565
  48.9738761  25.7490513  51.2790902  48.4739910  25.8089697  52.2458505
  48.7942925  24.7686284  50.8379329  50.4748761  25.9540513  51.4690902
  51.2058761  24.9440513  51.4570902  50.9078761  27.1070513  51.6600902
  45.9768761  26.4610513  51.4190902  45.6068761  25.3370513  51.7600902
  45.6738761  27.5770513  52.0940902  46.0944266  28.4388179  51.7769232
  44.8708761  27.6060513  53.3160902  45.1232135  26.7645897  53.9613557
  45.1668761  28.9150513  54.0750902  45.1668100  29.7318620  53.3533427
  44.3694806  29.0725600  54.8013487  46.5228761  28.8740513  54.8030902
  46.4615199  28.0957053  55.5636911  47.2802199  28.6034680  54.0673476
  46.9048761  30.2060513  55.4640902  46.0220469  30.6217645  55.9497793
  47.6753978  30.0176368  56.2116836  47.4168761  31.1880513  54.4970902
  47.6986604  30.8068479  53.6052489  47.5238761  32.5100513  54.6900902
  46.9378761  33.1060513  55.7300902  46.4026653  32.5567322  56.3872796
  47.0321781  34.1038012  55.8553972  48.2408761  33.2330513  53.8350902
  48.6948469  32.7819300  53.0537451  48.3282631  34.2300577  53.9708858
  43.3548761  27.4140513  53.0810902  42.6618761  27.0260513  54.0220902
  42.8488761  27.6760513  51.8680902  43.4756381  28.0550406  51.1726509
  41.4368761  27.5030513  51.5110902  40.8292882  27.7387113  52.3848181
  41.0738761  28.4810513  50.3820902  41.6676965  28.2518741  49.4972426
  40.0147635  28.3842105  50.1433380  41.2814015  29.5015502  50.7039822
  41.1058761  26.0660513  51.0930902  39.9548761  25.6620513  51.2610902
  42.0848761  25.3100513  50.5680902  42.9812547  25.7443744  50.4008529
  41.8478761  23.9680513  50.0190902  41.0733145  24.0475394  49.2563090
  43.1058761  23.3140513  49.3830902  43.7573325  23.2592632  50.2552726
  42.8914799  22.3065835  49.0265190  43.8068761  24.1150513  48.2680902
  44.1979762  25.0349591  48.7027293  44.9568761  23.3220513  47.6280902
  44.5664530  22.4021642  47.1928015  45.4232999  23.9232946  46.8476697
  45.6978313  23.0773500  48.3891468  42.8468761  24.6670513  47.2000902
  42.1239582  25.3336697  47.6703124  43.4146491  25.2182766  46.4504998
  42.3209025  23.8408505  46.7217148  41.1188761  22.9510513  50.9270902
  40.1988761  22.2940513  50.4310902  41.4298761  22.8930513  52.2430902
  42.6008761  23.4720513  52.9060902  42.3521357  24.4755911  53.2512515
  43.4214633  23.5273997  52.1907775  42.8938761  22.5170513  54.0510902
  43.4224578  23.0193227  54.8612901  43.4773945  21.6606402  53.7132031
  41.5008761  22.0890513  54.4790902  41.0317639  22.7643102  55.1946726
  41.5678718  21.0910177  54.9121492  40.6708761  22.0440513  53.1780902
  40.7069245  21.0389085  52.7579869  39.2048761  22.4360513  53.4450902
  38.5478761  21.7310513  54.2110902  38.7088761  23.5220513  52.8430902
  39.3675233  24.1532923  52.4097105  37.3118761  23.9270513  52.9190902
  36.6917813  23.0772072  53.2043035  37.1398761  25.0430513  53.9790902
  36.0729276  25.2620668  54.0209504  37.4596495  24.6137143  54.9285715
  37.9218761  26.3460513  53.7150902  38.9862227  26.1119740  53.7368863
  37.6503167  26.7084229  52.7236043  37.6148761  27.4320513  54.7590902
  36.5463591  27.6425247  54.7135788  37.8635681  27.0278302  55.7403430
  38.4048761  28.7340513  54.5250902  39.4681852  28.4977476  54.5655260
  38.1541186  29.1094982  53.5329917  38.0918761  29.7630513  55.5330902
  38.3245631  29.4155138  56.4524238  38.6299010  30.5961799  55.3419725
  37.1067154  29.9824689  55.4954963  36.7398761  24.2830513  51.5260902
  35.6668761  24.8820513  51.4570902  37.4288761  23.9000513  50.4380902
  38.3502539  23.5125313  50.5829717  36.9518761  24.0620513  49.0620902
  36.3590468  24.9720487  48.9695849  38.1688761  24.1650513  48.1090902
  38.7693379  24.9343959  48.5945320  38.7340335  23.2337792  48.0712816
  37.8198761  24.6150513  46.6700902  37.0396992  23.9581750  46.2854628
  37.3258761  26.0800513  46.6300902  38.1057446  26.7376175  47.0141613
  37.0914128  26.3570349  45.6022732  36.4318102  26.1794850  47.2456057
  38.9978761  24.3700513  45.7020902  39.2381882  23.3070414  45.6831296
  38.7195932  24.6970394  44.7002226  39.8685102  24.9328956  46.0386932
  36.0448761  22.8760513  48.7240902  36.5218761  21.7430513  48.7650902
  34.7648761  23.1480513  48.4570902  34.4903437  24.1182453  48.3983121
  33.7378761  22.1240513  48.2670902  34.1665503  21.1218868  48.2691033
  32.7028761  22.2240513  49.4230902  31.8933316  21.5270582  49.2064371
  33.3088761  21.8940513  50.7970902  34.1182407  22.5909678  51.0146588
  32.5395111  21.9805677  51.5643525  33.6990999  20.8763391  50.7877101
  32.1368761  23.5280513  49.5030902  31.5036494  23.5583492  50.2239968
  32.9928761  22.2560513  46.9250902  32.1998761  21.3730513  46.5920902
  33.2588761  23.3280513  46.1660902  33.9031385  24.0133437  46.5340571
  32.6368761  23.5880513  44.8710902  31.5498396  23.5105645  44.8499589
  33.0458761  25.0120513  44.3730902  32.7663303  25.7090067  45.1631576
  34.5408761  25.1880513  44.0380902  34.8210747  24.4916987  43.2477214
  34.7207481  26.2093547  43.7024030  35.1389856  24.9876733  44.9270308
  32.1968761  25.4860513  43.1810902  31.1473775  25.5218544  43.4732766
  32.5224031  26.4802638  42.8750294  32.3184062  24.7923767  42.3491366
  33.0428761  22.5030513  43.8330902  34.2318761  22.1740513  43.7700902
  32.0748761  21.9320513  43.0740902  30.6298761  22.0830513  43.2650902
  30.3441696  23.0937129  42.9734824  30.4005583  21.9312544  44.3198272
  30.0028761  21.0190513  42.3760902  29.0162237  21.3249057  42.0281404
  29.9241984  20.0647861  42.8969445  30.9908761  20.9300513  41.2300902
  30.8058638  21.7564617  40.5438575  30.9502763  19.9881529  40.6830264
  32.3738761  21.0960513  41.8890902  32.8023658  20.1562978  42.2374553
  33.3518761  21.7770513  40.9300902  33.1358761  22.9520513  40.6290902
  34.3978761  21.0820513  40.4740902  34.6513342  20.1900103  40.8742419
  35.3338761  21.7190513  39.5600902  34.7990329  22.4405829  38.9424868
  36.4638761  22.4620513  40.3260902  36.9716212  23.1555495  39.6557511
  35.9496784  23.0227745  41.1066607  37.5488761  21.6510513  41.0160902
  37.4268761  21.3060513  42.3770902  36.5447613  21.6112557  42.9399610
  38.4308761  20.5770513  43.0010902  38.3436008  20.3388887  44.0611668
  39.5408761  20.1520513  42.2830902  40.3294849  19.5918523  42.7854579
  39.6478761  20.4390513  40.9280902  40.5140352  20.0855202  40.3687294
  38.6588761  21.1720513  40.2860902  38.7391687  21.3777904  39.2186988
  35.8418761  20.8070513  38.4350902  35.9908761  19.5960513  38.6060902
  36.1148761  21.4450513  37.2930902  35.8029976  22.4046192  37.2476968
  36.8158761  20.8930513  36.1450902  36.9408263  19.8166103  36.2623993
  35.9978761  21.1590513  34.8560902  35.1646341  20.4702896  34.9954251
  35.6237896  22.1827372  34.8410425  36.7058761  20.8480513  33.5120902
  37.5833410  21.4900373  33.4345651  37.1388761  19.3720513  33.4100902
  36.2618328  18.7294258  33.4870730  37.6300405  19.2023362  32.4519383
  37.8313505  19.1392762  34.2190373  35.8388761  21.2850513  32.3120902
  35.6543148  22.3578518  32.3680854  36.3606062  21.0546577  31.3832103
  34.8886062  20.7516702  32.3363925  38.1728761  21.6290513  36.0930902
  38.1858761  22.8610513  36.0850902  39.2828761  20.8880513  36.0490902
  39.1615684  19.8877565  36.1183303  40.6428761  21.4190513  36.0010902
  40.6336427  22.5087023  35.9751191  41.3908761  20.9600513  37.2800902
  40.8648078  21.5185925  38.0542885  41.2272826  19.8926252  37.4282078
  42.9068761  21.2660513  37.3630902  43.4044758  20.6931342  36.5806188
  43.2278761  22.7600513  37.1870902  42.7309642  23.3336060  37.9695302
  44.3052046  22.9111981  37.2550520  42.8752495  23.0955367  36.2117931
  43.4858761  20.7210513  38.6850902  43.3358679  19.6423870  38.7307013
  44.5522693  20.9414256  38.7334843  42.9791648  21.1937236  39.5264721
  41.3308761  20.9780513  34.6980902  41.5278761  19.7820513  34.4890902
  41.7008761  21.9480513  33.8560902  41.4216849  22.8856543  34.1071920
  42.4608761  21.7580513  32.6200902  42.4537149  20.7084572  32.3261511
  41.8098761  22.5940513  31.4880902  41.9578454  23.6044806  31.8691898
  42.3484582  22.4785489  30.5475113  40.2988761  22.3480513  31.2510902
  39.7664188  22.5087283  32.1885191  39.7458761  23.3060513  30.1750902
  40.2775673  23.1456302  29.2371838  38.6833298  23.1129438  30.0274234
  39.8855696  24.3372189  30.4995583  39.9628761  20.8770513  30.9410902
  40.2702366  20.2495294  31.7776578  38.8889331  20.7740878  30.7856997
  40.4913649  20.5651650  30.0402431  43.8988761  22.2290513  32.8910902
  44.0828761  23.3390513  33.4020902  44.8928761  21.4020513  32.5470902
  44.6427325  20.4994495  32.1691518  46.3088761  21.6970513  32.7570902
  46.4763344  22.7730273  32.8053856  46.7498761  21.0660513  34.1030902
  46.1242963  21.5227333  34.8700261  46.5164419  20.0038860  34.0295148
  48.2378761  21.2410513  34.4810902  48.4212517  20.7373918  35.4301958
  48.8428731  20.7777884  33.7016877  48.6548761  22.7080513  34.6170902
  48.0348761  23.4690513  35.3510902  49.7088761  23.1120513  33.9210902
  50.0143125  24.0726470  33.9848550  50.2013434  22.4572929  33.3304390
  47.1438761  21.1870513  31.5630902  46.8108761  20.1580513  30.9730902
  48.2348761  21.8930513  31.2440902  48.3897935  22.7604964  31.7376880
  49.2088761  21.4880513  30.2320902  48.7630661  20.7691468  29.5446828
  49.5567750  22.3567988  29.6732132  50.4038761  20.8340513  30.9310902
  50.8268761  21.3100513  31.9890902  50.9688761  19.7640513  30.3500902
  50.4980164  19.3492363  29.5586870  52.1188761  19.0550513  30.9260902
  52.0123189  19.0086486  32.0098759  52.2148761  17.6160513  30.3780902
  52.8188430  17.0369974  31.0766744  51.2048736  17.2074010  30.3464688
  52.7908761  17.5480513  29.0890902  52.8243699  16.6327659  28.8014606
  53.4428761  19.8410513  30.8250902  54.3308761  19.6210513  31.6510902
  53.5478761  20.7440513  29.8410902  52.7522240  20.8361717  29.2258254
  54.7558761  21.5030513  29.5290902  55.5568694  21.1326841  30.1688848
  55.1408761  21.2500513  28.0650902  54.3525167  21.6238351  27.4117334
  56.0740171  21.7663848  27.8398172  55.2699107  20.1799975  27.9025041
  54.5988761  23.0000513  29.8620902  55.3048761  23.8280513  29.2890902
  53.6978761  23.3270513  30.7990902  53.0532322  22.5996256  31.0736543
  53.5108761  24.6710513  31.3600902  53.4744727  25.4045564  30.5546436
  52.1918761  24.7480513  32.1570902  51.4359191  24.3402920  31.4860011
  52.2737136  24.1136489  33.0396639  51.7888761  26.1580513  32.5800902
  52.6628761  27.0370513  32.7040902  50.5868761  26.3640513  32.8370902
  54.7478761  25.0500513  32.1880902  55.0828761  24.3620513  33.1560902
  55.4208761  26.1140513  31.7450902  55.1045665  26.5262667  30.8789921
  56.6118761  26.6620513  32.3750902  57.1124727  25.8950717  32.9660593
  57.5898761  27.1650513  31.2880902  57.1258904  28.0282118  30.8108373
  58.5027515  27.4778521  31.7949573  57.9328761  26.1080513  30.2170902
  58.1559670  25.1777140  30.7393966  57.0454654  25.9731581  29.5986988
  59.1238761  26.4930513  29.3260902  59.1763333  25.7969445  28.4889626
  58.9683547  27.5036321  28.9484145  60.4038761  26.4530513  30.0540902
  60.3720073  25.9816524  30.9467642  61.5708761  26.9750513  29.6470902
  61.6698761  27.6030513  28.4730902  60.8571613  27.6887549  27.8795841
  62.5570316  27.9895556  28.1838338  62.6448761  26.8610513  30.4260902
  62.5728785  26.3844489  31.3136523  63.5265227  27.2517143  30.1257895
  56.2738761  27.7840513  33.3820902  57.1908761  28.2520513  34.0590902
  55.0048761  28.2120513  33.4690902  54.3326335  27.7732874  32.8561666
  54.5548761  29.3190513  34.3130902  55.4145442  29.8742512  34.6883542
  53.6608761  30.2840513  33.4960902  52.9082314  29.6044887  33.0963154
  53.1785292  31.0255436  34.1329816  54.3838761  31.0000513  32.3260902
  54.9643852  30.2617062  31.7729568  53.3768761  31.6780513  31.3760902
  52.7962754  32.4169077  31.9284422  53.9153767  32.1710333  30.5667160
  52.7059106  30.9263093  30.9604104  55.4638761  31.9830513  32.8250902
  56.2110595  31.4397261  33.4035487  55.9434562  32.4609992  31.9708830
  55.0009925  32.7437001  33.4537802  53.8418761  28.7940513  35.5600902
  54.1788761  29.2150513  36.6670902  52.9158761  27.8560513  35.3680902
  52.7115042  27.6138006  34.4091084  52.1518761  27.2050513  36.4220902
  52.5262703  27.5369376  37.3904805  50.6468761  27.5390513  36.3340902
  50.2765122  27.4985761  35.3097409  50.0436810  26.8853169  36.9640799
  50.3318761  29.2340513  36.9180902  49.0166051  29.2062457  36.7226745
  52.4038761  25.6950513  36.2970902  51.6818761  25.0080513  35.5760902
  53.4448761  25.2060513  36.9930902  53.9941411  25.8925415  37.4902205
  53.8998761  23.8030513  37.0070902  54.2375414  23.5177073  36.0107669
  55.0728761  23.6140513  38.0000902  55.7620439  24.4257499  37.7670829
  54.6958240  23.7383777  39.0152132  55.8048761  22.2770513  37.8890902
  56.6838761  22.0320513  38.7390902  55.5518761  21.5030513  36.9470902
  52.7418761  22.8390513  37.3080902  51.9948761  23.0570513  38.2680902
  52.6258761  21.7930513  36.4840902  53.2751302  21.7731335  35.7106746
  51.5688761  20.7900513  36.5250902  50.5869673  21.2627371  36.5022365
  51.7068761  19.8790513  35.2860902  50.9052932  19.1410433  35.3162261
  51.5969585  20.4979328  34.3955826  52.9608761  19.2140513  35.2480902
  53.0057113  18.6600957  34.4653241  51.5138761  20.0220513  37.8650902
  50.4518761  19.5070513  38.2150902  52.6128761  20.0550513  38.6410902
  53.4702729  20.3180650  38.1765539  52.6818761  19.6430513  40.0430902
  52.4704728  18.5763628  40.1178126  54.0778761  19.9110513  40.6370902
  54.2631462  20.9822427  40.5575714  54.0422537  19.6260836  41.6885770
  55.2098761  19.1420513  39.9360902  54.8628512  18.1231091  39.7645346
  55.3979094  19.6273733  38.9783804  56.5118761  19.1090513  40.7590902
  56.5889453  20.0550162  41.2951029  56.4301866  18.2916770  41.4755576
  57.7688761  18.9070513  39.8910902  58.5098683  18.3704352  40.4836056
  57.4922786  18.3057883  39.0250211  58.3368761  20.1870513  39.4380902
  58.5936414  20.7441695  40.2404559  59.1561811  20.0110500  38.8742968
  57.6505616  20.6842575  38.8886748  51.5898761  20.2760513  40.9310902
  51.0458761  19.5930513  41.7990902  51.2508761  21.5460513  40.6750902
  51.7167536  22.0213322  39.9153761  50.2438761  22.2790513  41.4360902
  50.4453905  22.1579888  42.5004375  50.3001956  23.3355825  41.1740422
  48.8268761  21.7630513  41.1330902  47.9968761  21.7180513  42.0390902
  48.5578761  21.3300513  39.8910902  49.2729192  21.4638697  39.1904438
  47.2728761  20.7600513  39.4730902  46.4817436  21.4389262  39.7914254
  47.2268761  20.6360513  37.9450902  48.0075566  19.9522369  37.6118696
  46.2535029  20.2516068  37.6403818  47.3868314  21.6160581  37.4955347
  47.0038761  19.4080513  40.1520902  45.8838761  19.1580513  40.5990902
  48.0518761  18.5840513  40.2750902  48.8957722  18.8046313  39.7658916
  47.9938761  17.3200513  41.0050902  47.1250458  16.7484537  40.6787327
  49.2618761  16.4790513  40.7490902  50.0971737  17.1279671  41.0123116
  49.2335028  15.6294172  41.4313049  49.4388761  15.9780513  39.3220902
  48.4798761  15.1180513  38.7430902  47.5975214  14.8298785  39.3144972
  48.6598761  14.6330513  37.4330902  47.9090839  13.9790188  36.9896329
  49.7988761  15.0010513  36.6920902  49.9768761  14.5110513  35.4320902
  49.2675850  13.9274817  35.1528909  50.7558761  15.8640513  37.2620902
  51.6344641  16.1592532  36.6884706  50.5768761  16.3450513  38.5730902
  51.3207153  17.0065161  39.0172385  47.7358761  17.5030513  42.5080902
  46.9268761  16.7700513  43.0770902  48.3878761  18.5030513  43.1140902
  49.1148432  18.9799574  42.6001070  48.1758761  18.8670513  44.5130902
  48.2226751  17.9760116  45.1391551  49.2698761  19.8610513  44.9830902
  49.5923414  20.2335227  44.0107834  48.8762726  20.6869113  45.5756537
  50.4768761  19.2270513  45.7190902  51.2122612  20.0092865  45.9072860
  50.0588761  18.5810513  47.0580902  49.3237971  17.7983488  46.8706485
  50.9343114  18.1482097  47.5421997  49.6230718  19.3399960  47.7078424
  51.3248761  18.2800513  44.8430902  51.7233580  18.8314869  43.9914856
  52.1488187  17.8788343  45.4332129  50.7020372  17.4602484  44.4851881
  46.7618761  19.4210513  44.7580902  46.1468761  19.0500513  45.7540902
  46.2538761  20.2490513  43.8360902  46.8930048  20.5903379  43.1324302
  44.8948761  20.7920513  43.8610902  44.7065603  21.3094078  44.8018232
  44.7358761  21.8050513  42.6980902  45.4867711  22.5502427  42.9606653
  45.0072951  21.3336987  41.7534958  43.3578761  22.4910513  42.5540902
  42.6137290  21.7199349  42.3547776  42.9618761  23.2710513  43.8240902
  43.7053614  24.0427021  44.0237988  41.9871126  23.7359522  43.6764290
  42.9128557  22.5866044  44.6709845  43.3248761  23.3820513  41.2940902
  43.5089054  22.7702832  40.4109297  42.3472191  23.8565303  41.2094870
  44.0951679  24.1494243  41.3708254  43.8198761  19.6940513  43.8650902
  42.9388761  19.7070513  44.7260902  43.9668761  18.7230513  42.9530902
  44.6724660  18.8568483  42.2429207  43.1228761  17.5310513  42.8760902
  42.0785707  17.8198333  42.7572197  43.5358761  16.6700513  41.6680902
  44.6237850  16.6026085  41.6703340  43.1105010  15.6769557  41.8127182
  43.0628761  17.2370513  40.3270902  43.4485331  18.2546881  40.2655695
  43.5240415  16.6267269  39.5506028  41.2588761  17.2640513  40.0750902
  40.8548761  15.4990513  40.1850902  41.1483892  15.1189004  41.1635760
  39.7820202  15.3622297  40.0495886  41.3911169  14.9539485  39.4082955
  43.1408761  16.6870513  44.1560902  42.0938761  16.1760513  44.5590902
  44.3138761  16.5540513  44.7790902  45.1436948  16.8942361  44.3145747
  44.4728761  15.8170513  46.0210902  43.8788984  14.9034214  45.9972132
  45.9598761  15.4350513  46.2080902  46.2580577  14.8785474  45.3195575
  46.5224799  16.3672941  46.2580928  46.2528761  14.5880513  47.4690902
  46.0154137  15.2361187  48.3127258  45.5966316  13.7178686  47.4840683
  47.7058761  14.1310513  47.5720902  48.2398761  13.6010513  46.5780902
  48.2838761  14.2620513  48.6680902  43.8738761  16.5750513  47.2330902
  43.0558761  16.0030513  47.9550902  44.2968761  17.8290513  47.4470902
  44.8970807  18.2371406  46.7447250  44.0268761  18.6010513  48.6650902
  44.1365817  17.9630974  49.5420616  45.0218761  19.7760513  48.7820902
  44.9626252  20.2471858  47.8009578  44.6901813  20.4814977  49.5439457
  46.4818761  19.3610513  49.0660902  46.7689690  18.5747748  48.3679156
  47.4258761  20.5630513  48.9000902  47.1396763  21.3496129  49.5983089
  48.4504240  20.2519579  49.1041082  47.3577799  20.9410198  47.8799907
  46.6548761  18.7100513  50.4540902  46.0351395  17.8155314  50.5162194
  47.7001833  18.4381333  50.6007013  46.3517036  19.4159023  51.2273688
  42.5758761  19.1200513  48.7830902  42.0598761  19.1570513  49.9050902
  41.9458761  19.5260513  47.6680902  42.4504438  19.4765746  46.7945555
  40.5908761  20.0970513  47.6590902  40.5544714  20.9018528  48.3933030
  40.2838761  20.6820513  46.2750902  40.3076651  19.8864938  45.5303604
  39.2949404  21.1403180  46.2849816  41.0305137  21.4357188  46.0248566
  39.5218761  19.0670513  48.0510902  39.5908761  17.9090513  47.6240902
  38.5538761  19.5130513  48.8540902  38.6053556  20.4853118  49.1227138
  37.5558761  18.6660513  49.5050902  37.9108549  17.6370215  49.5615440
  37.3038761  19.1800513  50.9380902  36.9782194  20.2175230  50.8625968
  36.5023786  18.5784791  51.3668239  38.5508761  19.0970513  51.8450902
  39.3774404  19.5355504  51.2859740  38.3430310  19.7074874  52.7238793
  38.9308761  17.6700513  52.2890902  38.1433403  17.3121866  52.9522788
  38.9641012  17.0464391  51.3957239  40.2878761  17.5970513  53.0170902
  40.3754971  18.4820102  53.6473845  40.2821478  16.7048199  53.6431810
  41.4338761  17.5390513  52.0890902  41.4396150  18.3659284  51.5091410
  42.2931838  17.4926633  52.6178043  41.3531000  16.7188701  51.5052434
  36.2628761  18.4490513  48.6890902  35.3308761  17.8090513  49.1820902
  36.2328761  18.9500513  47.4500902  37.0328315  19.5114107  47.1950484
  35.1588761  18.7930513  46.4750902  34.2253762  19.2192194  46.8425923
  35.5768761  19.5490513  45.2020902  36.4610657  19.0751928  44.7757497
  34.7622289  19.5143613  44.4787324  35.8708761  20.9000513  45.5180902
  36.1308641  21.3660478  44.7200593  34.8608761  17.3250513  46.1500902
  35.7788761  16.5520513  45.8720902  33.5718761  16.9820513  46.1830902
  32.9035369  17.6805157  46.4756127  33.0868761  15.6330513  45.9060902
  33.8158116  14.8880286  46.2249844  31.7758761  15.4090513  46.6920902
  31.0459273  16.1167817  46.2991633  31.4473715  14.3921776  46.4772585
  31.9038761  15.5970513  48.2240902  32.2106459  16.6242085  48.4214252
  30.9289989  15.4162086  48.6768731  32.9228761  14.6510513  48.8630902
  32.7058761  13.4430513  48.9080902  34.0368761  15.1710513  49.3620902
  34.7250970  14.5676332  49.7891032  34.1915372  16.1679140  49.3126317
  32.9018761  15.3770513  44.3940902  32.8158761  14.2190513  43.9870902
  32.8678761  16.4520513  43.5970902  32.7862360  17.3421205  44.0674209
  32.8788761  16.4390513  42.1350902  32.9304716  15.4079190  41.7855143
  31.6038761  17.0980513  41.5480902  30.6931687  16.7091403  42.0035674
  31.7565720  18.1294701  41.8658309  31.4728761  17.0480513  40.0210902
  32.0608761  16.1600513  39.3720902  30.6528761  17.8190513  39.4830902
  34.1658761  17.1660513  41.7260902  34.2718761  18.3710513  41.9480902
  35.1558761  16.4260513  41.2230902  35.0712153  15.4216234  41.2867810
  36.4268761  16.9860513  40.7770902  36.2373635  17.9382216  40.2815543
  37.4098761  17.2250513  41.9480902  38.3434359  17.5431598  41.4840079
  36.9876529  18.0526166  42.5181457  37.6838761  16.0400513  42.8910902
  36.7383363  15.7197851  43.3286800  38.1083679  15.2235193  42.3069803
  38.6618761  16.4300513  44.0130902  39.6128254  16.6853672  43.5455346
  38.2551259  17.3096933  44.5119726  38.8828761  15.3100513  45.0470902
  37.9338240  15.1155106  45.5466445  39.2034283  14.4140760  44.5155135
  39.8988761  15.6760513  46.0490902  39.6018347  16.5060135  46.5420698
  40.0128472  14.9171137  46.7056908  40.7784749  15.8559423  45.5864409
  36.9848761  16.1540513  39.6190902  37.0918761  14.9320513  39.7450902
  37.3058761  16.8320513  38.5130902  37.2095624  17.8364100  38.5587692
  37.7778761  16.2390513  37.2680902  38.0173419  15.1847048  37.4063253
  36.6878761  16.3610513  36.1620902  36.4264916  17.4176971  36.1048362
  37.0958761  15.8570513  34.7650902  37.3569734  14.8002873  34.8214612
  36.2638155  15.9888032  34.0734142  37.9560019  16.4248648  34.4103057
  35.5348761  15.6310513  36.5540902  34.8622386  15.7054504  35.8731909
  39.0468761  16.9710513  36.8030902  39.0358761  18.1980513  36.7030902
  40.0978761  16.2010513  36.5020902  40.0031876  15.2128966  36.6883262
  41.3488761  16.6790513  35.9210902  41.4385823  17.7599295  36.0295072
  42.5248761  16.0070513  36.6720902  42.3506737  16.3708436  37.6847145
  42.4182298  14.9224515  36.6528563  43.9578761  16.3930513  36.2240902
  44.0982499  16.0352199  35.2041134  44.2038761  17.9140513  36.2730902
  44.0641304  18.2725629  37.2929134  45.2223977  18.1285105  35.9494827
  43.4992890  18.4180846  35.6115709  45.0178761  15.6090513  37.0260902
  44.8779575  14.5399805  36.8660595  46.0142906  15.8985365  36.6922371
  44.9111498  15.8340896  38.0872529  41.3828761  16.2850513  34.4340902
  40.9148761  15.1940513  34.0950902  41.9988761  17.1200513  33.5910902
  42.0931543  18.0828944  33.8811661  42.3868761  16.7670513  32.2320902
  42.5643404  15.6934213  32.1694466  41.2788761  17.1420513  31.2300902
  40.3449185  16.7416183  31.6243943  41.2260109  18.2305304  31.2073193
  41.5038761  16.6080513  29.7990902  42.2298226  17.2496174  29.2995950
  41.9001425  15.5947923  29.8652817  40.1928761  16.5940513  28.9940902
  39.4839224  16.0019205  29.5727651  39.8499994  17.6277045  28.9483073
  40.2938761  16.0220513  27.5640902  40.8076917  15.0624717  27.6215465
  39.2811717  15.8695705  27.1908899  41.0238761  16.9150513  26.6500902
  41.9624338  17.0561286  26.9954979  41.0624789  16.4977314  25.7311485
  40.5476912  17.8041305  26.5963769  43.7708761  17.3570513  31.9150902
  43.9608761  18.5680513  32.0470902  44.7078761  16.4790513  31.5270902
  44.4302588  15.5086703  31.4898245  46.0908761  16.8170513  31.1980902
  46.3519962  17.8441776  31.4528979  47.1118761  15.8410513  31.8620902
  46.7978451  14.8301324  31.6022289  48.5828761  16.0520513  31.4270902
  48.8977898  17.0626681  31.6870588  49.2204660  15.3306145  31.9380784
  48.6673514  15.9116169  30.3494812  47.0088761  15.8510513  33.4070902
  45.9593490  15.6818297  33.6478339  47.6028488  15.0087287  33.7617572
  47.4908761  17.1440513  34.0930902  46.8970215  17.9868035  33.7392468
  47.3765000  17.0475133  35.1727650  48.5405214  17.3137037  33.8531679
  46.2668761  16.7930513  29.6720902  45.9948761  15.7710513  29.0380902
  46.7328761  17.9150513  29.1230902  46.8078293  18.7186452  29.7303118
  47.0988761  18.0720513  27.7200902  46.6078055  17.3131361  27.1109954
  46.6478761  19.4630513  27.2320902  47.0803654  20.2323741  27.8717735
  47.0438550  19.5664142  26.2218343  45.1398761  19.6200513  27.2020902
  44.4168761  19.1970513  26.0700902  44.9446837  18.8187829  25.1946294
  43.0138761  19.2630513  26.0700902  42.4600561  18.9929957  25.1709489
  42.3258761  19.7230513  27.2090902  40.9628761  19.6720513  27.2400902
  40.5828188  19.3070982  26.4376157  43.0478761  20.1850513  28.3250902
  42.5188606  20.5774768  29.1935631  44.4538761  20.1400513  28.3190902
  45.0145870  20.5074133  29.1785951  48.6238761  17.8860513  27.6110902
  49.3838761  18.7460513  28.0650902  49.0488761  16.7380513  27.0650902
  48.3372796  16.0856406  26.7682907  50.4528761  16.3370513  26.9440902
  50.9784942  16.4737148  27.8891553  50.4998761  14.8360513  26.5640902
  49.8649925  14.3224876  27.2860835  50.0542694  14.7623410  25.5720713
  51.8998761  14.1790513  26.5500902  51.7906524  13.1819505  26.1235214
  52.5382316  14.7820147  25.9043065  52.5328761  14.0730513  27.9350902
  52.4558761  12.9810513  28.5300902  53.0968761  15.0790513  28.4070902
  51.1888761  17.2200513  25.9300902  50.7978761  17.2820513  24.7620902
  52.2378761  17.8810513  26.4080902  52.4180284  17.7810557  27.3968497
  53.1278761  18.7210513  25.6280902  54.1067636  18.7238176  26.1075387
  53.2147289  18.2954474  24.6283816  52.6258761  20.1600513  25.5140902
  53.3848761  21.0100513  25.0570902  51.3868761  20.4450513  25.9300902
  50.8355900  19.6912433  26.3147413  50.7748761  21.7610513  25.8200902
  50.9918238  22.1871198  24.8405503  49.2558761  21.6050513  25.9610902
  49.0223236  21.1878989  26.9406499  48.7789511  22.5798195  25.8587689
  48.8851141  20.9363926  25.1842181  51.3128761  22.7400513  26.8780902
  51.6708761  22.3160513  27.9830902  51.3508761  24.0260513  26.5140902
  51.0832616  24.2351779  25.5629079  51.8658761  25.1170513  27.3470902
  52.5412469  24.7360509  28.1131269  52.6528761  26.0960513  26.4340902
  51.9296623  26.3710908  25.6663570  52.8644229  26.9627034  27.0603985
  53.9458761  25.6200513  25.7690902  54.4898761  24.3350513  25.9910902
  53.9754420  23.6481180  26.6630870  55.6818761  23.9380513  25.3560902
  56.0838555  22.9399384  25.5301166  56.3538761  24.8270513  24.4980902
  57.5078761  24.4370513  23.8840902  57.7676815  23.5405303  24.1084807
  55.8288761  26.1140513  24.2800902  56.3479814  26.8074088  23.6183611
  54.6348761  26.5070513  24.9150902  54.2328539  27.5065437  24.7492798
  50.7358761  25.7930513  28.1650902  49.7408761  25.1400513  28.4780902
  50.9358761  27.0570513  28.5720902  51.7859618  27.5023396  28.2571742
  50.1048761  27.7610513  29.5550902  49.8888382  27.1022824  30.3961909
  50.8388761  29.0120513  30.0840902  51.8640499  28.7609131  30.3562071
  50.8465171  29.7821063  29.3126909  50.2068761  29.6320513  31.3070902
  49.9678761  28.9120513  32.4620902  50.1823531  27.9360808  32.6089952
  49.4058761  29.7300513  33.3460902  49.1390265  29.2942826  34.3088965
  49.2678761  30.9660513  32.8810902  49.7488761  30.9040513  31.5710902
  49.7190532  31.7901701  30.9370513  48.6738761  28.0840513  29.0780902
  47.7168761  27.6750513  29.7370902  48.5308761  28.8230513  27.9670902
  49.3624552  29.0703272  27.4499536  47.2468761  29.3830513  27.5290902
  46.6114300  29.5624934  28.3963317  47.4178761  30.7200513  26.7530902
  47.7961277  30.5050814  25.7536839  46.0698761  31.4530513  26.6440902
  45.6911919  31.6687864  27.6431686  46.2064762  32.3866950  26.0984252
  45.3554214  30.8238051  26.1133310  48.4288761  31.6680513  27.4310902
  49.4035064  31.1828875  27.4841374  48.5120492  32.5867796  26.8504698
  48.0863281  31.9051681  28.4383326  46.4858761  28.3120513  26.7050902
  46.4988761  28.3460513  25.4780902  45.8788761  27.3320513  27.3950902
  45.9368833  27.4086625  28.4005081  45.2148761  26.1460513  26.8210902
  45.9120389  25.5918661  26.1926460  44.7318761  25.2210513  27.9550902
  44.1711056  25.9058300  28.5912614  44.0593694  24.4593697  27.5605324
  45.8448761  24.5450513  28.7830902  46.6004374  25.2887248  29.0364234
  45.2628761  23.9430513  30.0770902  44.5075187  23.1989053  29.8245418
  46.0609455  23.4701623  30.6494206  44.8079863  24.7337459  30.6737288
  46.6168761  23.4930513  27.9610902  47.0783391  23.9727451  27.0979302
  47.3906915  23.0420930  28.5823371  45.9280110  22.7197218  27.6212000
  44.0368761  26.4630513  25.8820902  43.7768761  25.7000513  24.9550902
  43.3478761  27.5850513  26.1110902  43.5113508  28.0864726  26.9724566
  42.2888761  28.0610513  25.2220902  41.7511784  27.2182887  24.7876576
  41.2888761  28.9220513  26.0300902  40.3944079  29.1249743  25.4411522
  41.0159652  28.3571266  26.9214262  41.8058761  30.2620513  26.5080902
  42.2338761  30.5090513  27.8040902  42.5978761  31.7940513  27.8680902
  42.9584141  32.1468450  28.8343448  42.4498761  32.4270513  26.7080902
  42.6511292  33.3834070  26.4531769  41.9298761  31.4630513  25.8470902
  41.6892829  31.7253507  24.8168402  42.8428761  28.8150513  23.9960902
  42.0548761  29.2310513  23.1470902  44.1658761  29.0070513  23.9330902
  44.6910619  28.6886815  24.7349131  44.8688761  29.7500513  22.8990902
  44.2544306  29.8322712  22.0025437  45.1748761  31.1760513  23.4220902
  44.4673462  31.3607729  24.2304085  46.1864342  31.1400163  23.8265056
  45.0768761  32.3120513  22.3840902  45.9525831  32.9445303  22.5297218
  45.1276990  31.8426277  21.4016644  43.7968761  33.1750513  22.4770902
  43.6225326  33.3447596  23.5395884  44.0342571  34.1221424  21.9925615
  42.5268761  32.5740513  21.8370902  42.5598467  31.4947277  21.9856642
  41.6646968  32.9862802  22.3613166  42.4128761  32.8680513  20.3980902
  43.2114810  32.4857809  19.9120868  41.5671144  32.4518123  20.0354165
  42.3818789  33.8681180  20.2602325  46.0938761  28.9360513  22.4230902
  47.1228761  29.5160513  22.0760902  45.9608761  27.6020513  22.4460902
  45.0778020  27.2821432  22.8174905  46.9858761  26.6030513  22.1340902
  47.9843369  27.0388271  22.1697943  46.8948761  25.4860513  23.2030902
  46.0727072  25.7502429  23.8681769  46.6533355  24.5626543  22.6766909
  48.1828761  25.2840513  24.0320902  48.5159610  26.2416811  24.4322156
  47.8911289  24.6294224  24.8533355  49.3168761  24.6400513  23.2490902
  50.4938761  24.8520513  23.6050902  49.0208761  23.8740513  22.3080902
  46.8448761  26.1510513  20.6700902  46.2118761  26.8460513  19.8660902
  47.4398761  25.0060513  20.3090902  48.1133012  24.5987846  20.9421241
  47.2028761  24.3390513  19.0190902  47.4768842  24.9988089  18.1958414
  48.0658761  23.0600513  18.9350902  47.8373053  22.5741420  19.8836400
  47.7575571  22.4141383  18.1129979  49.5868761  23.3200513  18.8430902
  49.8840332  23.9525178  19.6796215  50.3798761  21.9990513  18.8910902
  50.0835770  21.3662048  18.0545431  51.4467038  22.2124701  18.8245176
  50.1708808  21.4830600  19.8281998  49.9798761  24.1780513  17.6220902
  49.4822042  25.1459413  17.6821820  51.0598482  24.3253085  17.6133136
  49.6755566  23.6697943  16.7071238  45.6938761  24.0100513  18.8630902
  45.0258761  23.7920513  19.8860902  45.1608761  24.0110513  17.6150902
  45.8558761  24.3380513  16.3650902  46.5166689  23.5099362  16.1088118
  46.4481746  25.2393493  16.5230247  44.7478761  24.5430513  15.3370902
  45.0881300  24.2678623  14.3387929  44.4095988  25.5792206  15.3323094
  43.6478761  23.6160513  15.8230902  43.7810226  22.5862222  15.4916945
  42.6752711  23.9806581  15.4926347  43.7418761  23.6880513  17.3560902
  43.1578307  24.5363937  17.7128874  43.2338761  22.3960513  18.0280902
  42.1478761  22.4120513  18.6070902  44.0538761  21.3350513  17.9990902
  44.8679766  21.4438524  17.4112960  43.8338761  20.0450513  18.6440902
  42.9355617  19.5795031  18.2386334  45.0358761  19.0990513  18.3980902
  45.9181216  19.6402353  18.7399410  44.8711803  18.2323902  19.0383042
  45.2528761  18.6280513  16.9370902  45.9578774  17.7984750  16.9907310
  44.2832229  18.2591031  16.6028014  45.7698761  19.6730513  15.9460902
  46.1568761  20.7770513  16.3780902  45.7838761  19.3610513  14.7390902
  43.5358761  20.1590513  20.1630902  42.5838761  19.5340513  20.6350902
  44.3258761  20.9620513  20.8940902  45.1463157  21.3344148  20.4376653
  44.1318761  21.2500513  22.3230902  43.8457920  20.3708238  22.9003373
  45.4038761  21.8660513  22.9570902  45.7490762  22.6347255  22.2656597
  45.2208761  22.4810513  24.3590902  44.8761081  21.7128180  25.0512272
  46.1725302  22.8825110  24.7073505  44.4844331  23.2832128  24.3112346
  46.5368761  20.8310513  23.0030902  46.7701887  20.5017374  21.9905589
  47.4226871  21.2809471  23.4514565  46.2232991  19.9745947  23.5999590
  42.8928761  22.1580513  22.5250902  42.0038761  21.8020513  23.2970902
  42.8188761  23.2710513  21.7810902  43.5685179  23.4246317  21.1218865
  41.7768761  24.3010513  21.9040902  41.7156560  24.6776588  22.9251279
  42.0678761  25.4930513  20.9520902  42.0176440  25.1026262  19.9356527
  41.1038761  26.6820513  21.0920902  41.1538989  27.0733313  22.1082090
  41.3864172  27.4644317  20.3877107  40.0867310  26.3527525  20.8797730
  43.3868761  25.9720513  21.1720902  43.5624731  26.7084961  20.5818233
  40.3428761  23.7750513  21.6360902  39.4358761  24.0670513  22.4170902
  40.1538761  22.9680513  20.5780902  40.9423757  22.7861803  19.9736973
  38.8478761  22.3870513  20.2170902  38.0921724  23.1721883  20.1931978
  38.9088761  21.7160513  18.8220902  39.7999116  21.0882401  18.8249678
  38.0246773  21.0904861  18.6997767  38.9938761  22.6820513  17.6340902
  38.7248761  23.8760513  17.7480902  39.3428761  22.1720513  16.4590902
  39.4107060  22.7739345  15.6508604  39.5389500  21.1845225  16.3788240
  38.3718761  21.3720513  21.2700902  37.1748761  21.3230513  21.5580902
  39.3138761  20.6110513  21.8490902  40.2277638  20.5982257  21.4192715
  39.0588761  19.6990513  22.9620902  38.1774009  19.0918209  22.7562458
  40.2738761  18.7580513  23.1560902  40.5344142  18.3599636  22.1754040
  41.0971082  19.3660297  23.5312584  40.0308761  17.6810513  24.0560902
  40.8209622  17.1406605  24.1291770  38.6588761  20.4970513  24.2150902
  37.5838761  20.2400513  24.7440902  39.4468761  21.5140513  24.5970902
  40.3365918  21.6001087  24.1268780  39.1578761  22.4240513  25.7100902
  39.0852907  21.9274834  26.6776908  40.2298761  23.5600513  25.8100902
  40.4666333  23.8289888  24.7806642  39.8398761  24.8320513  26.5980902
  39.6034115  24.5639574  27.6278043  40.6723430  25.5356173  26.5883788
  38.9685645  25.2945022  26.1343480  41.5528761  23.0160513  26.3730902
  41.9325449  22.2325231  25.7173179  42.2822184  23.8238516  26.4332408
  41.3832645  22.6055065  27.3684724  37.7268761  23.0290513  25.6630902
  37.0098761  22.9440513  26.6600902  37.3138761  23.5530513  24.4970902
  38.0198764  23.6804838  23.7861585  35.9648761  24.0820513  24.2430902
  35.7127293  24.8288590  24.9959510  35.8988761  24.7450513  22.8480902
  36.4460597  24.1937164  22.0834208  34.8380832  24.7567738  22.5977287
  36.3808761  26.1900513  22.7730902  37.6248761  26.5840513  23.3170902
  38.2351726  25.8561541  23.8516965  38.0698761  27.8900513  23.1730902
  39.0237470  28.1884901  23.6080217  37.3048761  28.8150513  22.4780902
  37.6608412  29.8402418  22.3762418  36.0928761  28.4420513  21.9140902
  35.5038527  29.1765059  21.3647926  35.6298761  27.1400513  22.0470902
  34.6840531  26.8486310  21.5903704  34.8668761  23.0340513  24.4550902
  33.9588761  23.2640513  25.2520902  35.0028761  21.8750513  23.7980902
  35.7411330  21.8103054  23.1118803  34.1038761  20.7300513  23.9610902
  33.0838396  21.0059055  23.6936410  34.5658761  19.5840513  23.0310902
  34.6251878  19.9313782  21.9996129  35.5538109  19.2660834  23.3642288
  33.6928761  18.3470513  23.0220902  33.8668761  17.2690513  23.8820902
  34.5698872  17.1829315  24.6021309  32.9348761  16.3640513  23.5850902
  32.9360510  15.4584825  24.1917556  32.1518761  16.7380513  22.5770902
  32.6328761  17.9990513  22.2140902  32.1655451  18.5455287  21.3949044
  34.0158761  20.2480513  25.4210902  32.9128761  20.0050513  25.9100902
  35.1588761  20.1570513  26.1120902  36.0297310  20.2292704  25.6056363
  35.1988761  19.6920513  27.4900902  34.4917141  18.8702960  27.6029582
  36.5948761  19.2000513  27.9080902  37.2734157  20.0462171  27.7999850
  36.5292241  18.9196419  28.9593563  37.1308761  18.0000513  27.0860902
  37.3498728  18.4056282  26.0983409  38.0572668  17.6705980  27.5565794
  36.1788761  16.8120513  26.9490902  36.1228761  15.9900513  27.8860902
  35.5218761  16.7070513  25.8910902  34.5268761  20.6480513  28.4960902
  33.8138761  20.1730513  29.3830902  34.6748761  21.9650513  28.2990902
  35.4060935  22.2663304  27.6708773  33.9178761  22.9890513  29.0270902
  33.8817459  22.7947005  30.0990145  34.5088761  24.4130513  28.7760902
  34.6644369  24.5010372  27.7008415  33.6258761  25.5860513  29.2670902
  33.4702483  25.4989996  30.3424053  34.1219064  26.5315141  29.0476483
  32.6628889  25.5546969  28.7574122  35.9198761  24.5030513  29.4090902
  35.7776964  24.5397076  30.4891560  36.4425768  23.5843343  29.1429275
  36.7528761  25.7140513  28.9610902  36.2309969  26.6332078  29.2273477
  37.7234937  25.6913708  29.4565561  36.8958753  25.6778356  27.8811182
  32.4138761  22.9240513  28.6900902  31.5898761  22.9420513  29.6050902
  32.0948761  22.7770513  27.3940902  32.8595708  22.8754616  26.7416664
  30.7418761  22.6090513  26.8580902  30.1321246  23.4782909  27.1045138
  30.7958761  22.4630513  25.3160902  31.4476336  23.2707798  24.9830946
  31.2399155  21.5044780  25.0476383  29.4518761  22.5950513  24.6030902
  28.5868761  21.7320513  24.7200902  29.2828761  23.6400513  23.8010902
  28.4073940  23.7612276  23.3122680  30.0306118  24.3087874  23.6836847
  29.9898761  21.4410513  27.5330902  28.9168761  21.6800513  28.0860902
  30.5788761  20.2320513  27.5390902  31.4201217  20.1359956  26.9884737
  30.0368761  19.0330513  28.2010902  29.0386361  18.8270855  27.8148338
  30.9288761  17.7980513  27.9470902  31.9347058  18.0785368  28.2597142
  30.5525272  17.0103065  28.5997154  30.9668761  17.2870513  26.4960902
  31.3609863  18.1027034  25.8898810  31.6667604  16.4515968  26.4793601
  29.3738761  16.7460513  25.8070902  28.9498761  18.2060513  24.8140902
  29.7232024  18.3732491  24.0643499  27.9929126  18.0434276  24.3182324
  28.8786414  19.0791047  25.4627848  29.8218761  19.2520513  29.7150902
  28.7048761  19.0490513  30.1890902  30.8688761  19.6770513  30.4420902
  31.7341384  19.8397953  29.9471811  30.8738761  19.7840513  31.9100902
  30.5608174  18.8436837  32.3637446  32.3018761  20.1060513  32.3820902
  32.9358900  19.3654014  31.8946854  32.6393143  21.1066651  32.1118911
  32.5278761  19.9610513  33.8530902  32.8358761  18.7990513  34.4730902
  33.0001608  17.9219081  33.8472067  32.8738761  19.0020513  35.8370902
  33.0744463  18.2625554  36.4951305  32.5868761  20.3080513  36.1650902
  32.4778761  20.9860513  37.3870902  32.6428485  20.4017522  38.2923401
  32.1678761  22.3560513  37.3820902  32.0876365  22.9124694  38.3159320
  31.9558761  23.0310513  36.1650902  31.7200914  24.0946538  36.1296673
  32.0458761  22.3320513  34.9440902  31.8458407  22.9167197  34.0461763
  32.3658761  20.9540513  34.9110902  29.8238761  20.7720513  32.4540902
  29.0938761  20.4220513  33.3870902  29.7348761  21.9550513  31.8280902
  30.4357750  22.1611256  31.1306854  28.7488761  22.9870513  32.1460902
  28.6302216  23.1386266  33.2189580  29.1298761  24.3480513  31.4900902
  29.3442474  24.1395053  30.4419238  28.0518761  25.4440513  31.5850902
  27.8372911  25.6534840  32.6330369  28.4117884  26.3514222  31.1000731
  27.1425770  25.1039722  31.0894867  30.4458761  24.8930513  32.0820902
  31.2494594  24.1792287  31.9009456  30.6915415  25.8437234  31.6088347
  30.3278894  25.0418655  33.1554188  27.3188761  22.5510513  31.7220902
  26.3758761  22.7700513  32.4850902  27.1638761  21.9010513  30.5550902
  27.9737543  21.7774969  29.9643864  25.8618761  21.4280513  30.0610902
  25.1384650  22.2421179  30.1065994  25.9638761  20.9410513  28.6030902
  26.7602660  20.1999693  28.5348264  25.0166681  20.4830204  28.3183014
  26.2468761  22.0180513  27.7320902  26.3061289  21.6934359  26.8305838
  25.2418761  20.3140513  30.9210902  24.0258761  20.2930513  31.1040902
  26.0788761  19.4120513  31.4450902  27.0509422  19.4609654  31.1752860
  25.6698761  18.3610513  32.3740902  24.8792355  17.7493001  31.9396399
  26.8878761  17.4580513  32.6670902  27.7225430  18.1230183  32.8890123
  26.6393951  16.8785067  33.5561826  27.2828761  16.5020513  31.5250902
  26.5622593  15.6853129  31.4832497  27.2565184  17.0575348  30.5876227
  28.6858761  15.9090513  31.7040902  29.3748761  16.1560513  32.6940902
  29.1278761  15.1070513  30.7440902  30.0461858  14.6932713  30.8188897
  28.5440164  14.9139765  29.9428841  25.1398761  18.9080513  33.7130902
  24.2288761  18.3220513  34.2970902  25.7448761  20.0080513  34.1750902
  26.5260993  20.3400038  33.6277354  25.4788761  20.6480513  35.4630902
  24.9450509  19.9702274  36.1291867  26.8318761  21.0180513  36.1150902
  27.4390251  21.5552686  35.3864840  26.6445287  21.6605246  36.9754558
  27.5818761  19.7500513  36.5740902  27.0471000  19.3707528  37.4448645
  27.5040914  19.0307345  35.7588387  29.0618761  19.9590513  36.9330902
  29.5623798  20.4782311  36.1157485  29.1326228  20.5582443  37.8408689
  29.7418761  18.6740513  37.1620902  30.0183824  18.5235124  38.1217681
  30.0328761  17.7320513  36.2590902  29.6988761  17.8830513  34.9730902
  29.2191235  18.7200107  34.6740310  29.9278834  17.1594516  34.3067128
  30.6488761  16.6280513  36.6760902  30.8825647  16.5221698  37.6529622
  30.8797202  15.9013977  36.0136823  24.4708761  21.8110513  35.3390902
  24.3258761  22.5880513  36.2820902  23.7408761  21.8760513  34.2190902
  24.0387842  21.2736762  33.4651045  22.6028761  22.7620513  33.9890902
  22.2979175  23.2086647  34.9354706  22.9798761  23.9030513  32.9990902
  22.0582618  24.3926107  32.6843542  23.9208761  24.9400513  33.6270902
  24.8429633  24.4512853  33.9416736  24.1517784  25.7129467  32.8940036
  23.4371801  25.3934948  34.4922652  23.6448761  23.4060513  31.8530902
  23.8611763  24.1351805  31.2672702  21.4118761  21.9320513  33.4430902
  21.5778761  20.7530513  33.1190902  20.2118761  22.5310513  33.4190902
  20.1842311  23.4881809  33.7403969  18.9548761  21.9000513  33.0060902
  19.1411534  20.9890537  32.4373342  18.1398761  21.5390513  34.2590902
  17.9375822  22.4425277  34.8343358  17.1972389  21.0804680  33.9603651
  18.7062761  20.8379018  34.8720174  18.1648761  22.8540513  32.0890902
  18.3778761  24.0670513  32.1460902  17.2578761  22.2900513  31.2780902
  17.1851343  21.2837192  31.3239572  16.3818761  23.0080513  30.3490902
  16.5791754  24.0779438  30.4161987  16.5729364  22.6670034  29.3316017
  15.3407779  22.8142124  30.6072394  53.9418761  34.0090513  40.9270902
  53.9818761  34.1780513  39.5450902  53.9638761  35.1720513  39.1200902
  53.8958761  34.8650513  41.5820902  53.9538761  32.7260513  41.4660902
  53.9028761  32.5590513  42.8060902  54.0098761  31.6120513  40.6350902
  53.9928761  30.6220513  41.0600902  54.0568761  31.7770513  39.2530902
  54.0918761  30.9040513  38.6170902  54.0448761  33.0610513  38.7000902
  54.1028761  33.2260513  37.1720902  55.5498761  33.5580513  36.7580902
  56.0158761  34.8800513  36.7170902  57.3178761  35.1510513  36.3030902
  58.1598761  34.1040513  35.9410902  57.7158761  32.7860513  36.0000902
  56.4138761  32.5120513  36.4120902  56.0728761  31.4870513  36.4520902
  58.3808761  31.9830513  35.7200902  59.4208761  34.3670513  35.5290902
  57.6738761  36.1680513  36.2550902  55.3568761  35.6920513  36.9910902
  53.8658761  32.2540513  36.7300902  53.0748761  34.1650513  36.6460902
  51.7088761  33.7280513  37.0050902  50.6058761  34.6900513  36.4970902
  49.6258761  34.2580513  36.7050902  50.6868761  35.6270513  37.0480902
  51.5948761  33.6210513  38.0850902  51.5348761  32.7570513  36.5330902
  53.1868761  34.3880513  35.1930902  54.1778761  34.7410513  34.9070902
  52.9998761  33.4540513  34.6580902  52.1698761  35.4500513  34.7340902
  52.3588761  36.3750513  35.2780902  52.3068761  35.7070513  33.6860902
  50.8198761  34.9520513  35.0610902  49.7498761  34.9960513  34.2100902
  48.5818761  35.1400513  34.6000902  50.0198761  34.8630513  32.8010902
  49.1758761  35.2280513  31.7790902  48.2238761  35.6960513  31.9870902
  49.6948761  34.9630513  30.6080902  50.8438761  34.4100513  30.9480902
  51.5458761  34.0580513  30.2060902  51.0938761  34.2860513  32.2310902
  37.3317910  58.0913470  39.9658320  24.2804640  55.1764550  27.3476760
  52.5121310  14.2864270  45.7987160  80.2785720  64.2360270  63.0445280
  79.5027820  63.7560710  63.3343850  80.9298650  63.5565920  62.8701440
  74.2951550  64.5480080  63.9221040  73.4636430  64.2928790  64.3217550
  74.9032530  64.6190850  64.6578960  72.7043500  59.5081970  57.7063430
  71.8160200  59.8497940  57.6043310  72.9884690  59.3082290  56.8144260
  70.6676510  62.1087620  63.5903130  71.2392620  61.3409820  63.5906770
  70.6678050  62.4076380  62.6809740  79.7194710  66.9117460  63.0515440
  79.6502990  65.9707400  62.8904570  80.4814570  67.0018870  63.6238010
  71.9101380  57.5171980  65.3772060  71.7304220  56.6197730  65.6574820
  71.5081460  58.0643850  66.0519010  80.7499880  59.7187840  63.2784370
  81.1264700  58.8459720  63.1658040  80.6519390  60.0546540  62.3874810
  74.8804890  58.0913470  58.7401810  74.9871640  58.9917200  59.0470570
  73.9697250  58.0431440  58.4496460  72.5288050  60.0132480  63.9854400
  73.2098160  60.2770850  64.6041800  72.2136100  59.1733350  64.3192410
  76.7212620  61.0599840  63.0726990  77.2290840  61.5580810  63.7132010
  77.2525860  60.2835040  62.8966350  75.0048720  55.6998400  67.3390410
  75.0067160  56.2170790  66.5336310  74.1753030  55.2228580  67.3160340
  81.3919810  65.8117710  58.8380310  80.7737080  66.2767160  58.2743030
  81.9043060  66.5045190  59.2549820  76.2551570  65.3393580  65.5163910
  75.9220950  65.9662500  66.1584980  76.4318250  65.8655460  64.7365580
  74.6864050  57.4108360  65.3460860  75.0280860  58.2550410  65.0514730
  73.7479860  57.5592100  65.4626200  75.4670670  67.3074380  67.3313090
  76.0844670  67.9825460  67.0497540  74.6063790  67.7162360  67.2400590
  70.7603010  66.4974240  56.2119940  70.3830990  66.9861340  55.4804840
  71.0176080  67.1699520  56.8426470  78.3691940  54.8990630  61.6705450
  78.6766920  54.3437520  60.9540950  77.4392640  55.0335090  61.4878440
  80.7572700  62.9639460  58.4065570  79.8301980  62.8976840  58.6354040
  80.9097520  63.9019590  58.2920810  80.7441780  59.2356460  55.4032730
  79.8045450  59.3970420  55.4885190  81.0625040  59.9542140  54.8568720
  76.3629340  63.4904200  61.1885300  75.9586340  62.7781450  60.6931200
  76.4492460  63.1457440  62.0773340  76.8311040  67.1771760  63.3524510
  76.5339330  66.5717230  62.6732290  77.7810860  67.2149070  63.2413870
  75.0757960  60.2647410  64.9684340  75.6272550  60.3742750  64.1937590
  75.5901470  60.6385010  65.6839570  73.0633970  62.3849180  58.6891950
  72.9431570  63.1111270  58.0773220  72.7534860  61.6152090  58.2119860
  70.7019340  65.5564320  64.4960590  70.7799760  65.6913090  63.5516310
  71.3161020  64.8480210  64.6888710  71.9466970  67.2564510  60.9066770
  71.5395050  67.3979100  60.0520370  72.8379980  66.9724670  60.7037980
  70.7578860  66.5978490  67.0355050  70.9209900  66.1283850  66.2174420
  71.2231310  66.0902050  67.7003890  75.5297630  55.7284250  62.0715620
  75.0865780  56.5093790  61.7400140  76.0882620  56.0514140  62.7786560
  78.6456450  55.3494950  56.9521450  78.0210630  55.3454820  57.6774760
  78.5586570  54.4825910  56.5557420  77.5673530  56.2731580  63.9305220
  77.8645860  57.1794410  63.8497240  78.1159090  55.7850360  63.3164790
  75.3211850  60.8517820  59.7996870  75.0952770  60.6354990  60.7043490
  74.5404380  61.2846280  59.4542840  81.1574480  59.4944730  60.4290800
  81.5504050  59.8116930  59.6159490  81.5191330  58.6156610  60.5435320
  70.1938650  56.0845530  62.6521000  69.9051700  56.6548390  63.3645980
  70.9384410  55.6049980  63.0152230  70.3808880  60.0265650  53.8623720
  70.2983550  60.9696410  54.0038710  70.0291940  59.8840560  52.9836070
  81.7429620  62.0850480  64.5241580  81.0110740  62.5937290  64.8731680
  81.3453960  61.2680460  64.2230360  78.1807010  58.7604680  62.9294070
  78.1843070  58.3194630  62.0798610  79.0758130  59.0822010  63.0365890
  74.0309390  58.6431170  61.8888280  73.6909440  59.1206400  62.6455330
  73.2686710  58.1896290  61.5289380  78.2427160  59.7616760  55.9200830
  78.3639980  59.7203240  56.8686650  77.8575670  60.6240910  55.7647560
  77.2548660  62.0717900  55.3184130  76.6865560  61.6236150  54.6920040
  77.9637660  62.4310680  54.7849280  78.4814980  62.8206460  64.6759480
  78.8485110  62.3465030  65.4220820  78.2920040  63.6948030  65.0167820
  71.3455470  57.5650150  60.8052950  71.0602390  57.2005820  61.6431570
  71.2834330  56.8330610  60.1916090  76.2714350  61.8615100  66.9943690
  75.9671420  62.7407080  67.2194050  77.2260810  61.9214890  67.0301130
  74.7996140  66.0676090  57.5910540  74.0258400  65.5273710  57.4309260
  75.5290770  65.5482700  57.2528300  81.0194060  56.4579410  57.5266320
  80.2058670  55.9592580  57.4511630  80.8256010  57.2977660  57.1102670
  74.8433540  65.7356470  61.2289350  75.3612210  64.9324730  61.1746240
  74.3917560  65.6735610  62.0706180  79.7303040  67.0022750  56.5016650
  80.0718740  67.7464980  56.0059970  78.9015750  67.3153870  56.8641480
  78.6993730  67.0836280  59.2732570  79.3864860  67.6305490  59.6540160
  77.9126150  67.6277010  59.3082180  70.8386130  62.7009100  54.7649650
  71.7080980  62.9833900  55.0485570  70.3476450  63.5144970  54.6498460
  78.0020940  64.0882310  58.8857930  78.4583720  64.8987560  59.1118120
  77.6509150  63.7705450  59.7176420  73.9032720  54.4319960  59.3580450
  73.7747350  54.4237860  60.3065370  73.0794740  54.7703050  59.0071460
  72.8232640  64.5182570  56.8931710  72.2160590  65.2581470  56.9027010
  73.2981990  64.6081930  56.0669910  77.7311490  59.9176280  58.7934040
  77.0227640  60.3862620  59.2347650  78.0155970  59.2598290  59.4279230
  79.3567420  61.3372980  66.7926570  79.8552670  61.8118800  67.4578420
  79.4990370  60.4136500  66.9996600  75.9346510  58.2261360  56.1684750
  76.7837040  58.6631510  56.1024940  75.5677780  58.5381620  56.9956810
  74.8337930  64.4793720  54.6420280  75.6001200  64.3675080  55.2045710
  74.9112620  63.7831690  53.9897050  73.5284690  61.9118790  55.3253170
  73.6088280  60.9646300  55.4370570  74.4204440  62.2425670  55.4313830
  77.9579110  66.4547900  54.1155630  77.8529750  65.8400250  54.8417010
  77.7903330  65.9313790  53.3318640  81.1981840  65.5167930  54.7197620
  80.6491940  65.9637230  55.3640360  81.8201100  65.0117180  55.2435290
  76.8656960  64.4758850  56.6162920  77.2873380  64.3098720  57.4594310
  76.9907800  63.6659080  56.1218060  79.3784600  63.4996460  53.8640020
  79.8990260  62.7845480  53.4981170  80.0253000  64.1382330  54.1640530
  78.2818120  55.9791010  66.5358580  77.8335420  56.0015270  65.6904130
  77.6483320  55.5810030  67.1328880  78.6877670  64.8745340  67.1571020
  79.1065780  65.7178070  66.9847260  77.7686300  65.0117380  66.9277800
  75.7615860  60.5492080  53.5621080  75.5604920  59.6859440  53.9234420
  75.5907910  60.4625440  52.6242680  74.5598660  57.6492700  53.5498960
  74.8624560  57.6560130  52.6418110  75.2993250  57.2990560  54.0466620
  77.7783590  56.5927320  54.5355160  77.4305590  55.9151310  53.9557610
  77.9796360  56.1316830  55.3498550  73.5828790  66.9535120  54.3828760
  74.0203660  67.4964790  55.0386340  74.0676520  66.1282070  54.3925100
  75.3936510  68.0733160  59.4950990  75.0932050  67.9498130  60.3954900
  75.2874000  67.2141750  59.0866720  71.1189230  63.1214970  60.9319530
  70.4638070  62.8526610  60.2879230  71.9567180  63.0119450  60.4821510
  72.1565160  63.5067540  65.4722870  72.5238200  63.4194940  66.3518890
  71.5875980  62.7434090  65.3729730  70.3327310  60.3313900  56.8744860
  69.4291390  60.5944100  56.6996520  70.8167930  60.6025070  56.0944820
  72.8754520  59.3879440  54.7839240  73.5846220  58.9662660  54.2986520
  72.1594460  59.4554670  54.1522590  72.5228680  55.4418770  53.8241890
  73.2456810  55.9827710  54.1423110  72.7953200  55.1682190  52.9483430
  72.2120870  54.6924960  63.7264510  72.8597060  54.1422340  63.2859670
  72.6322710  54.9468110  64.5480320  71.9652870  54.8480630  66.4689830
  71.6167690  55.3044450  67.2348010  71.6340570  53.9537760  66.5512260
  73.0417500  68.3320860  66.7048840  72.3151560  67.7126150  66.6374790
  73.1026650  68.7261470  65.8346920  80.6035110  55.1764550  64.8963740
  79.8206900  55.6510050  65.1760500  80.3098040  54.2719380  64.7876920
  71.9475520  55.4812030  57.4177460  72.7054880  55.5940910  56.8441490
  71.4852690  56.3181230  57.3720890  78.4889330  57.5951300  60.4079770
  77.6763840  57.2208190  60.0675650  78.9930970  56.8396380  60.7100960
  74.3200670  56.0076080  55.9579430  74.8493430  55.2205880  55.8287380
  74.9528990  56.6867270  56.1914960  76.5138510  55.7451220  59.0124820
  75.8841250  55.0438530  59.1794950  75.9743650  56.5055350  58.7957980
  80.2785720  64.2360270  44.2701790  79.5027820  63.7560710  44.5600360
  80.9298650  63.5565920  44.0957950  74.2951550  64.5480080  45.1477550
  73.4636430  64.2928790  45.5474060  74.9032530  64.6190850  45.8835470
  72.7043500  59.5081970  38.9319940  71.8160200  59.8497940  38.8299820
  72.9884690  59.3082290  38.0400770  70.6676510  62.1087620  44.8159640
  71.2392620  61.3409820  44.8163280  70.6678050  62.4076380  43.9066250
  79.7194710  66.9117460  44.2771950  79.6502990  65.9707400  44.1161080
  80.4814570  67.0018870  44.8494520  71.9101380  57.5171980  46.6028570
  71.7304220  56.6197730  46.8831330  71.5081460  58.0643850  47.2775520
  80.7499880  59.7187840  44.5040880  81.1264700  58.8459720  44.3914550
  80.6519390  60.0546540  43.6131320  74.8804890  58.0913470  39.9658320
  74.9871640  58.9917200  40.2727080  73.9697250  58.0431440  39.6752970
  72.5288050  60.0132480  45.2110910  73.2098160  60.2770850  45.8298310
  72.2136100  59.1733350  45.5448920  76.7212620  61.0599840  44.2983500
  77.2290840  61.5580810  44.9388520  77.2525860  60.2835040  44.1222860
  75.0048720  55.6998400  48.5646920  75.0067160  56.2170790  47.7592820
  74.1753030  55.2228580  48.5416850  81.3919810  65.8117710  40.0636820
  80.7737080  66.2767160  39.4999540  81.9043060  66.5045190  40.4806330
  76.2551570  65.3393580  46.7420420  75.9220950  65.9662500  47.3841490
  76.4318250  65.8655460  45.9622090  74.6864050  57.4108360  46.5717370
  75.0280860  58.2550410  46.2771240  73.7479860  57.5592100  46.6882710
  75.4670670  67.3074380  48.5569600  76.0844670  67.9825460  48.2754050
  74.6063790  67.7162360  48.4657100  70.7603010  66.4974240  37.4376450
  70.3830990  66.9861340  36.7061350  71.0176080  67.1699520  38.0682980
  78.3691940  54.8990630  42.8961960  78.6766920  54.3437520  42.1797460
  77.4392640  55.0335090  42.7134950  80.7572700  62.9639460  39.6322080
  79.8301980  62.8976840  39.8610550  80.9097520  63.9019590  39.5177320
  80.7441780  59.2356460  36.6289240  79.8045450  59.3970420  36.7141700
  81.0625040  59.9542140  36.0825230  76.3629340  63.4904200  42.4141810
  75.9586340  62.7781450  41.9187710  76.4492460  63.1457440  43.3029850
  76.8311040  67.1771760  44.5781020  76.5339330  66.5717230  43.8988800
  77.7810860  67.2149070  44.4670380  75.0757960  60.2647410  46.1940850
  75.6272550  60.3742750  45.4194100  75.5901470  60.6385010  46.9096080
  75.9229470  66.9153450  51.2288820  75.0258000  67.1393420  51.4762220
  75.9482340  67.0388390  50.2800220  74.7500690  63.7866770  49.8046190
  74.6108460  64.6589570  50.1733590  73.8682050  63.4439580  49.6594130
  73.0633970  62.3849180  39.9148460  72.9431570  63.1111270  39.3029730
  72.7534860  61.6152090  39.4376370  70.7019340  65.5564320  45.7217100
  70.7799760  65.6913090  44.7772820  71.3161020  64.8480210  45.9145220
  71.9466970  67.2564510  42.1323280  71.5395050  67.3979100  41.2776880
  72.8379980  66.9724670  41.9294490  70.7578860  66.5978490  48.2611560
  70.9209900  66.1283850  47.4430930  71.2231310  66.0902050  48.9260400
  75.5297630  55.7284250  43.2972130  75.0865780  56.5093790  42.9656650
  76.0882620  56.0514140  44.0043070  79.8167440  58.5952770  48.9007450
  79.3546810  58.8035790  49.7127390  79.4145550  57.7812120  48.5978120
  78.6456450  55.3494950  38.1777960  78.0210630  55.3454820  38.9031270
  78.5586570  54.4825910  37.7813930  77.5673530  56.2731580  45.1561730
  77.8645860  57.1794410  45.0753750  78.1159090  55.7850360  44.5421300
  75.3211850  60.8517820  41.0253380  75.0952770  60.6354990  41.9300000
  74.5404380  61.2846280  40.6799350  77.7611060  61.7503400  51.6913650
  77.6654660  60.8098130  51.5414050  78.6043040  61.9718470  51.2961720
  81.1574480  59.4944730  41.6547310  81.5504050  59.8116930  40.8416000
  81.5191330  58.6156610  41.7691830  72.8921600  58.1617070  49.8447430
  72.4984990  59.0092280  50.0520210  72.2040000  57.5243440  50.0356070
  79.4666650  58.2452040  52.9144170  78.7764970  58.0524240  53.5490260
  80.2098950  58.5286680  53.4468470  70.1938650  56.0845530  43.8777510
  69.9051700  56.6548390  44.5902490  70.9384410  55.6049980  44.2408740
  70.3808880  60.0265650  35.0880230  70.2983550  60.9696410  35.2295220
  70.0291940  59.8840560  34.2092580  81.7429620  62.0850480  45.7498090
  81.0110740  62.5937290  46.0988190  81.3453960  61.2680460  45.4486870
  78.1807010  58.7604680  44.1550580  78.1843070  58.3194630  43.3055120
  79.0758130  59.0822010  44.2622400  74.0309390  58.6431170  43.1144790
  73.6909440  59.1206400  43.8711840  73.2686710  58.1896290  42.7545890
  78.2427160  59.7616760  37.1457340  78.3639980  59.7203240  38.0943160
  77.8575670  60.6240910  36.9904070  77.2548660  62.0717900  36.5440640
  76.6865560  61.6236150  35.9176550  77.9637660  62.4310680  36.0105790
  72.3317840  65.9729920  50.4207370  71.9472630  65.3323590  51.0190330
  72.6430030  66.6766040  50.9902100  78.4814980  62.8206460  45.9015990
  78.8485110  62.3465030  46.6477330  78.2920040  63.6948030  46.2424330
  71.3455470  57.5650150  42.0309460  71.0602390  57.2005820  42.8688080
  71.2834330  56.8330610  41.4172600  76.2714350  61.8615100  48.2200200
  75.9671420  62.7407080  48.4450560  77.2260810  61.9214890  48.2557640
  74.7996140  66.0676090  38.8167050  74.0258400  65.5273710  38.6565770
  75.5290770  65.5482700  38.4784810  81.0194060  56.4579410  38.7522830
  80.2058670  55.9592580  38.6768140  80.8256010  57.2977660  38.3359180
  80.9402920  65.1350510  50.4962440  80.8740230  64.2146180  50.2420030
  80.3108060  65.2325950  51.2107080  74.8433540  65.7356470  42.4545860
  75.3612210  64.9324730  42.4002750  74.3917560  65.6735610  43.2962690
  79.7303040  67.0022750  37.7273160  80.0718740  67.7464980  37.2316480
  78.9015750  67.3153870  38.0897990  72.3278080  62.7017840  49.3671560
  71.9693020  63.3671690  49.9544900  72.0332640  61.8701390  49.7384180
  75.5291200  63.1602080  52.2511110  75.2291340  63.3059260  51.3538930
  76.3002440  62.6007370  52.1584500  80.8719650  67.9571080  50.2466240
  80.8864190  67.0252040  50.0285150  80.1644750  68.0430840  50.8856010
  78.6993730  67.0836280  40.4989080  79.3864860  67.6305490  40.8796670
  77.9126150  67.6277010  40.5338690  70.8386130  62.7009100  35.9906160
  71.7080980  62.9833900  36.2742080  70.3476450  63.5144970  35.8754970
  78.0020940  64.0882310  40.1114440  78.4583720  64.8987560  40.3374630
  77.6509150  63.7705450  40.9432930  73.9032720  54.4319960  40.5836960
  73.7747350  54.4237860  41.5321880  73.0794740  54.7703050  40.2327970
  70.9026650  56.1911080  50.0443660  70.1885170  56.3908000  50.6496270
  71.3221690  55.4150650  50.4158460  72.8232640  64.5182570  38.1188220
  72.2160590  65.2581470  38.1283520  73.2981990  64.6081930  37.2926420
  77.7311490  59.9176280  40.0190550  77.0227640  60.3862620  40.4604160
  78.0155970  59.2598290  40.6535740  79.3567420  61.3372980  48.0183080
  79.8552670  61.8118800  48.6834930  79.4990370  60.4136500  48.2253110
  75.9346510  58.2261360  37.3941260  76.7837040  58.6631510  37.3281450
  75.5677780  58.5381620  38.2213320  74.8337930  64.4793720  35.8676790
  75.6001200  64.3675080  36.4302220  74.9112620  63.7831690  35.2153560
  73.5284690  61.9118790  36.5509680  73.6088280  60.9646300  36.6627080
  74.4204440  62.2425670  36.6570340  71.0555490  63.7333710  51.7865850
  71.5594510  63.1540990  52.3582080  70.3162910  64.0173940  52.3242220
  77.9579110  66.4547900  35.3412140  77.8529750  65.8400250  36.0673520
  77.7903330  65.9313790  34.5575150  78.1093430  65.1404700  51.3201370
  77.3439100  65.7089700  51.2356040  78.2909390  64.8480910  50.4269600
  81.1981840  65.5167930  35.9454130  80.6491940  65.9637230  36.5896870
  81.8201100  65.0117180  36.4691800  73.0878570  61.8763300  52.6815920
  73.1283910  61.5777170  53.5901150  73.9424070  62.2770910  52.5223440
  76.8656960  64.4758850  37.8419430  77.2873380  64.3098720  38.6850820
  76.9907800  63.6659080  37.3474570  75.0284380  60.4555400  50.6490410
  74.4980840  59.9646350  50.0213750  75.6972450  60.8839600  50.1148340
  79.3784600  63.4996460  35.0896530  79.8990260  62.7845480  34.7237680
  80.0253000  64.1382330  35.3897040  75.5156680  57.4217770  50.7287700
  75.4213550  56.8038520  50.0038570  74.9354070  58.1484060  50.5017610
  78.2818120  55.9791010  47.7615090  77.8335420  56.0015270  46.9160640
  77.6483320  55.5810030  48.3585390  78.6877670  64.8745340  48.3827530
  79.1065780  65.7178070  48.2103770  77.7686300  65.0117380  48.1534310
  81.0241570  62.6061520  49.7665370  81.1437780  62.0102660  50.5060210
  81.8835570  62.6431210  49.3466670  75.7615860  60.5492080  34.7877590
  75.5604920  59.6859440  35.1490930  75.5907910  60.4625440  33.8499190
  77.7910340  59.1482870  51.0241190  78.3810030  58.8398720  51.7119010
  76.9730580  58.6762620  51.1801090  74.5598660  57.6492700  34.7755470
  74.8624560  57.6560130  33.8674620  75.2993250  57.2990560  35.2723130
  77.7783590  56.5927320  35.7611670  77.4305590  55.9151310  35.1814120
  77.9796360  56.1316830  36.5755060  73.5828790  66.9535120  35.6085270
  74.0203660  67.4964790  36.2642850  74.0676520  66.1282070  35.6181610
  75.3936510  68.0733160  40.7207500  75.0932050  67.9498130  41.6211410
  75.2874000  67.2141750  40.3123230  71.1189230  63.1214970  42.1576040
  70.4638070  62.8526610  41.5135740  71.9567180  63.0119450  41.7078020
  72.1565160  63.5067540  46.6979380  72.5238200  63.4194940  47.5775400
  71.5875980  62.7434090  46.5986240  71.7081160  60.4176630  50.6037800
  70.8137210  60.3843390  50.9431510  72.2478710  60.6163420  51.3689050
  70.3327310  60.3313900  38.1001370  69.4291390  60.5944100  37.9253030
  70.8167930  60.6025070  37.3201330  72.8754520  59.3879440  36.0095750
  73.5846220  58.9662660  35.5243030  72.1594460  59.4554670  35.3779100
  72.5228680  55.4418770  35.0498400  73.2456810  55.9827710  35.3679620
  72.7953200  55.1682190  34.1739940  72.2120870  54.6924960  44.9521020
  72.8597060  54.1422340  44.5116180  72.6322710  54.9468110  45.7736830
  71.9652870  54.8480630  47.6946340  71.6167690  55.3044450  48.4604520
  71.6340570  53.9537760  47.7768770  79.4777690  56.0392510  51.2165760
  79.4166580  56.6314340  51.9661170  80.4178070  55.9318470  51.0716020
  72.6373510  54.3756830  50.9697110  73.1856500  54.1944880  50.2063220
  72.7028820  53.5850940  51.5053420  73.0417500  68.3320860  47.9305350
  72.3151560  67.7126150  47.8631300  73.1026650  68.7261470  47.0603430
  80.6035110  55.1764550  46.1220250  79.8206900  55.6510050  46.4017010
  80.3098040  54.2719380  46.0133430  71.9475520  55.4812030  38.6433970
  72.7054880  55.5940910  38.0698000  71.4852690  56.3181230  38.5977400
  78.4889330  57.5951300  41.6336280  77.6763840  57.2208190  41.2932160
  78.9930970  56.8396380  41.9357470  74.3200670  56.0076080  37.1835940
  74.8493430  55.2205880  37.0543890  74.9528990  56.6867270  37.4171470
  76.5138510  55.7451220  40.2381330  75.8841250  55.0438530  40.4051460
  75.9743650  56.5055350  40.0214490  76.6394070  55.0235200  52.6733820
  76.3578340  55.5268800  51.9094640  77.0213770  54.2256950  52.3075950
  80.2785720  64.2360270  25.4958300  79.5027820  63.7560710  25.7856870
  80.9298650  63.5565920  25.3214460  74.2951550  64.5480080  26.3734060
  73.4636430  64.2928790  26.7730570  74.9032530  64.6190850  27.1091980
  72.7043500  59.5081970  20.1576450  71.8160200  59.8497940  20.0556330
  72.9884690  59.3082290  19.2657280  70.6676510  62.1087620  26.0416150
  71.2392620  61.3409820  26.0419790  70.6678050  62.4076380  25.1322760
  79.7194710  66.9117460  25.5028460  79.6502990  65.9707400  25.3417590
  80.4814570  67.0018870  26.0751030  71.9101380  57.5171980  27.8285080
  71.7304220  56.6197730  28.1087840  71.5081460  58.0643850  28.5032030
  80.7499880  59.7187840  25.7297390  81.1264700  58.8459720  25.6171060
  80.6519390  60.0546540  24.8387830  74.8804890  58.0913470  21.1914830
  74.9871640  58.9917200  21.4983590  73.9697250  58.0431440  20.9009480
  72.5288050  60.0132480  26.4367420  73.2098160  60.2770850  27.0554820
  72.2136100  59.1733350  26.7705430  76.7212620  61.0599840  25.5240010
  77.2290840  61.5580810  26.1645030  77.2525860  60.2835040  25.3479370
  75.0048720  55.6998400  29.7903430  75.0067160  56.2170790  28.9849330
  74.1753030  55.2228580  29.7673360  81.3919810  65.8117710  21.2893330
  80.7737080  66.2767160  20.7256050  81.9043060  66.5045190  21.7062840
  76.2551570  65.3393580  27.9676930  75.9220950  65.9662500  28.6098000
  76.4318250  65.8655460  27.1878600  74.6864050  57.4108360  27.7973880
  75.0280860  58.2550410  27.5027750  73.7479860  57.5592100  27.9139220
  75.4670670  67.3074380  29.7826110  76.0844670  67.9825460  29.5010560
  74.6063790  67.7162360  29.6913610  70.7603010  66.4974240  18.6632960
  70.3830990  66.9861340  17.9317860  71.0176080  67.1699520  19.2939490
  78.3691940  54.8990630  24.1218470  78.6766920  54.3437520  23.4053970
  77.4392640  55.0335090  23.9391460  80.7572700  62.9639460  20.8578590
  79.8301980  62.8976840  21.0867060  80.9097520  63.9019590  20.7433830
  80.7441780  59.2356460  17.8545750  79.8045450  59.3970420  17.9398210
  81.0625040  59.9542140  17.3081740  76.3629340  63.4904200  23.6398320
  75.9586340  62.7781450  23.1444220  76.4492460  63.1457440  24.5286360
  76.8311040  67.1771760  25.8037530  76.5339330  66.5717230  25.1245310
  77.7810860  67.2149070  25.6926890  75.0757960  60.2647410  27.4197360
  75.6272550  60.3742750  26.6450610  75.5901470  60.6385010  28.1352590
  75.9229470  66.9153450  32.4545330  75.0258000  67.1393420  32.7018730
  75.9482340  67.0388390  31.5056730  74.7500690  63.7866770  31.0302700
  74.6108460  64.6589570  31.3990100  73.8682050  63.4439580  30.8850640
  73.0633970  62.3849180  21.1404970  72.9431570  63.1111270  20.5286240
  72.7534860  61.6152090  20.6632880  70.7019340  65.5564320  26.9473610
  70.7799760  65.6913090  26.0029330  71.3161020  64.8480210  27.1401730
  71.9466970  67.2564510  23.3579790  71.5395050  67.3979100  22.5033390
  72.8379980  66.9724670  23.1551000  70.7578860  66.5978490  29.4868070
  70.9209900  66.1283850  28.6687440  71.2231310  66.0902050  30.1516910
  75.5297630  55.7284250  24.5228640  75.0865780  56.5093790  24.1913160
  76.0882620  56.0514140  25.2299580  79.8167440  58.5952770  30.1263960
  79.3546810  58.8035790  30.9383900  79.4145550  57.7812120  29.8234630
  78.6456450  55.3494950  19.4034470  78.0210630  55.3454820  20.1287780
  78.5586570  54.4825910  19.0070440  77.5673530  56.2731580  26.3818240
  77.8645860  57.1794410  26.3010260  78.1159090  55.7850360  25.7677810
  75.3211850  60.8517820  22.2509890  75.0952770  60.6354990  23.1556510
  74.5404380  61.2846280  21.9055860  77.7611060  61.7503400  32.9170160
  77.6654660  60.8098130  32.7670560  78.6043040  61.9718470  32.5218230
  81.1574480  59.4944730  22.8803820  81.5504050  59.8116930  22.0672510
  81.5191330  58.6156610  22.9948340  72.8921600  58.1617070  31.0703940
  72.4984990  59.0092280  31.2776720  72.2040000  57.5243440  31.2612580
  79.4666650  58.2452040  34.1400680  78.7764970  58.0524240  34.7746770
  80.2098950  58.5286680  34.6724980  70.1938650  56.0845530  25.1034020
  69.9051700  56.6548390  25.8159000  70.9384410  55.6049980  25.4665250
  70.3808880  60.0265650  16.3136740  70.2983550  60.9696410  16.4551730
  70.0291940  59.8840560  15.4349090  81.7429620  62.0850480  26.9754600
  81.0110740  62.5937290  27.3244700  81.3453960  61.2680460  26.6743380
  78.1807010  58.7604680  25.3807090  78.1843070  58.3194630  24.5311630
  79.0758130  59.0822010  25.4878910  74.0309390  58.6431170  24.3401300
  73.6909440  59.1206400  25.0968350  73.2686710  58.1896290  23.9802400
  78.2427160  59.7616760  18.3713850  78.3639980  59.7203240  19.3199670
  77.8575670  60.6240910  18.2160580  77.2548660  62.0717900  17.7697150
  76.6865560  61.6236150  17.1433060  77.9637660  62.4310680  17.2362300
  72.3317840  65.9729920  31.6463880  71.9472630  65.3323590  32.2446840
  72.6430030  66.6766040  32.2158610  78.4814980  62.8206460  27.1272500
  78.8485110  62.3465030  27.8733840  78.2920040  63.6948030  27.4680840
  71.3455470  57.5650150  23.2565970  71.0602390  57.2005820  24.0944590
  71.2834330  56.8330610  22.6429110  76.2714350  61.8615100  29.4456710
  75.9671420  62.7407080  29.6707070  77.2260810  61.9214890  29.4814150
  74.7996140  66.0676090  20.0423560  74.0258400  65.5273710  19.8822280
  75.5290770  65.5482700  19.7041320  81.0194060  56.4579410  19.9779340
  80.2058670  55.9592580  19.9024650  80.8256010  57.2977660  19.5615690
  80.9402920  65.1350510  31.7218950  80.8740230  64.2146180  31.4676540
  80.3108060  65.2325950  32.4363590  74.8433540  65.7356470  23.6802370
  75.3612210  64.9324730  23.6259260  74.3917560  65.6735610  24.5219200
  79.7303040  67.0022750  18.9529670  80.0718740  67.7464980  18.4572990
  78.9015750  67.3153870  19.3154500  72.3278080  62.7017840  30.5928070
  71.9693020  63.3671690  31.1801410  72.0332640  61.8701390  30.9640690
  75.5291200  63.1602080  33.4767620  75.2291340  63.3059260  32.5795440
  76.3002440  62.6007370  33.3841010  80.8719650  67.9571080  31.4722750
  80.8864190  67.0252040  31.2541660  80.1644750  68.0430840  32.1112520
  78.6993730  67.0836280  21.7245590  79.3864860  67.6305490  22.1053180
  77.9126150  67.6277010  21.7595200  70.8386130  62.7009100  17.2162670
  71.7080980  62.9833900  17.4998590  70.3476450  63.5144970  17.1011480
  78.0020940  64.0882310  21.3370950  78.4583720  64.8987560  21.5631140
  77.6509150  63.7705450  22.1689440  73.9032720  54.4319960  21.8093470
  73.7747350  54.4237860  22.7578390  73.0794740  54.7703050  21.4584480
  70.9026650  56.1911080  31.2700170  70.1885170  56.3908000  31.8752780
  71.3221690  55.4150650  31.6414970  72.8232640  64.5182570  19.3444730
  72.2160590  65.2581470  19.3540030  73.2981990  64.6081930  18.5182930
  77.7311490  59.9176280  21.2447060  77.0227640  60.3862620  21.6860670
  78.0155970  59.2598290  21.8792250  79.3567420  61.3372980  29.2439590
  79.8552670  61.8118800  29.9091440  79.4990370  60.4136500  29.4509620
  75.9346510  58.2261360  18.6197770  76.7837040  58.6631510  18.5537960
  75.5677780  58.5381620  19.4469830  74.8337930  64.4793720  17.0933300
  75.6001200  64.3675080  17.6558730  74.9112620  63.7831690  16.4410070
  73.5284690  61.9118790  17.7766190  73.6088280  60.9646300  17.8883590
  74.4204440  62.2425670  17.8826850  71.0555490  63.7333710  33.0122360
  71.5594510  63.1540990  33.5838590  70.3162910  64.0173940  33.5498730
  77.9579110  66.4547900  16.5668650  77.8529750  65.8400250  17.2930030
  77.7903330  65.9313790  15.7831660  78.1093430  65.1404700  32.5457880
  77.3439100  65.7089700  32.4612550  78.2909390  64.8480910  31.6526110
  81.1981840  65.5167930  17.1710640  80.6491940  65.9637230  17.8153380
  81.8201100  65.0117180  17.6948310  73.0878570  61.8763300  33.9072430
  73.1283910  61.5777170  34.8157660  73.9424070  62.2770910  33.7479950
  76.8656960  64.4758850  19.0675940  77.2873380  64.3098720  19.9107330
  76.9907800  63.6659080  18.5731080  75.0284380  60.4555400  31.8746920
  74.4980840  59.9646350  31.2470260  75.6972450  60.8839600  31.3404850
  79.3784600  63.4996460  16.3153040  79.8990260  62.7845480  15.9494190
  80.0253000  64.1382330  16.6153550  75.5156680  57.4217770  31.9544210
  75.4213550  56.8038520  31.2295080  74.9354070  58.1484060  31.7274120
  78.2818120  55.9791010  28.9871600  77.8335420  56.0015270  28.1417150
  77.6483320  55.5810030  29.5841900  78.6877670  64.8745340  29.6084040
  79.1065780  65.7178070  29.4360280  77.7686300  65.0117380  29.3790820
  81.0241570  62.6061520  30.9921880  81.1437780  62.0102660  31.7316720
  81.8835570  62.6431210  30.5723180  75.7615860  60.5492080  16.0134100
  75.5604920  59.6859440  16.3747440  75.5907910  60.4625440  15.0755700
  77.7910340  59.1482870  32.2497700  78.3810030  58.8398720  32.9375520
  76.9730580  58.6762620  32.4057600  74.5598660  57.6492700  16.0011980
  74.8624560  57.6560130  15.0931130  75.2993250  57.2990560  16.4979640
  77.7783590  56.5927320  16.9868180  77.4305590  55.9151310  16.4070630
  77.9796360  56.1316830  17.8011570  73.5828790  66.9535120  16.8341780
  74.0203660  67.4964790  17.4899360  74.0676520  66.1282070  16.8438120
  75.3936510  68.0733160  21.9464010  75.0932050  67.9498130  22.8467920
  75.2874000  67.2141750  21.5379740  71.1189230  63.1214970  23.3832550
  70.4638070  62.8526610  22.7392250  71.9567180  63.0119450  22.9334530
  72.1565160  63.5067540  27.9235890  72.5238200  63.4194940  28.8031910
  71.5875980  62.7434090  27.8242750  71.7081160  60.4176630  31.8294310
  70.8137210  60.3843390  32.1688020  72.2478710  60.6163420  32.5945560
  70.3327310  60.3313900  19.3257880  69.4291390  60.5944100  19.1509540
  70.8167930  60.6025070  18.5457840  72.8754520  59.3879440  17.2352260
  73.5846220  58.9662660  16.7499540  72.1594460  59.4554670  16.6035610
  72.5228680  55.4418770  16.2754910  73.2456810  55.9827710  16.5936130
  72.7953200  55.1682190  15.3996450  72.2120870  54.6924960  26.1777530
  72.8597060  54.1422340  25.7372690  72.6322710  54.9468110  26.9993340
  71.9652870  54.8480630  28.9202850  71.6167690  55.3044450  29.6861030
  71.6340570  53.9537760  29.0025280  79.4777690  56.0392510  32.4422270
  79.4166580  56.6314340  33.1917680  80.4178070  55.9318470  32.2972530
  72.6373510  54.3756830  32.1953620  73.1856500  54.1944880  31.4319730
  72.7028820  53.5850940  32.7309930  73.0417500  68.3320860  29.1561860
  72.3151560  67.7126150  29.0887810  73.1026650  68.7261470  28.2859940
  80.6035110  55.1764550  27.3476760  79.8206900  55.6510050  27.6273520
  80.3098040  54.2719380  27.2389940  71.9475520  55.4812030  19.8690480
  72.7054880  55.5940910  19.2954510  71.4852690  56.3181230  19.8233910
  78.4889330  57.5951300  22.8592790  77.6763840  57.2208190  22.5188670
  78.9930970  56.8396380  23.1613980  74.3200670  56.0076080  18.4092450
  74.8493430  55.2205880  18.2800400  74.9528990  56.6867270  18.6427980
  76.5138510  55.7451220  21.4637840  75.8841250  55.0438530  21.6307970
  75.9743650  56.5055350  21.2471000  76.6394070  55.0235200  33.8990330
  76.3578340  55.5268800  33.1351150  77.0213770  54.2256950  33.5332460
  80.2785720  64.2360270   6.7214810  79.5027820  63.7560710   7.0113380
  80.9298650  63.5565920   6.5470970  74.2951550  64.5480080   7.5990570
  73.4636430  64.2928790   7.9987080  74.9032530  64.6190850   8.3348490
  70.6676510  62.1087620   7.2672660  71.2392620  61.3409820   7.2676300
  70.6678050  62.4076380   6.3579270  79.7194710  66.9117460   6.7284970
  79.6502990  65.9707400   6.5674100  80.4814570  67.0018870   7.3007540
  71.9101380  57.5171980   9.0541590  71.7304220  56.6197730   9.3344350
  71.5081460  58.0643850   9.7288540  80.7499880  59.7187840   6.9553900
  81.1264700  58.8459720   6.8427570  80.6519390  60.0546540   6.0644340
  74.8804890  58.0913470   2.4171340  74.9871640  58.9917200   2.7240100
  73.9697250  58.0431440   2.1265990  72.5288050  60.0132480   7.6623930
  73.2098160  60.2770850   8.2811330  72.2136100  59.1733350   7.9961940
  76.7212620  61.0599840   6.7496520  77.2290840  61.5580810   7.3901540
  77.2525860  60.2835040   6.5735880  75.0048720  55.6998400  11.0159940
  75.0067160  56.2170790  10.2105840  74.1753030  55.2228580  10.9929870
  81.3919810  65.8117710   2.5149840  80.7737080  66.2767160   1.9512560
  81.9043060  66.5045190   2.9319350  76.2551570  65.3393580   9.1933440
  75.9220950  65.9662500   9.8354510  76.4318250  65.8655460   8.4135110
  74.6864050  57.4108360   9.0230390  75.0280860  58.2550410   8.7284260
  73.7479860  57.5592100   9.1395730  75.4670670  67.3074380  11.0082620
  76.0844670  67.9825460  10.7267070  74.6063790  67.7162360  10.9170120
  78.3691940  54.8990630   5.3474980  78.6766920  54.3437520   4.6310480
  77.4392640  55.0335090   5.1647970  80.7572700  62.9639460   2.0835100
  79.8301980  62.8976840   2.3123570  80.9097520  63.9019590   1.9690340
  76.3629340  63.4904200   4.8654830  75.9586340  62.7781450   4.3700730
  76.4492460  63.1457440   5.7542870  76.8311040  67.1771760   7.0294040
  76.5339330  66.5717230   6.3501820  77.7810860  67.2149070   6.9183400
  75.0757960  60.2647410   8.6453870  75.6272550  60.3742750   7.8707120
  75.5901470  60.6385010   9.3609100  75.9229470  66.9153450  13.6801840
  75.0258000  67.1393420  13.9275240  75.9482340  67.0388390  12.7313240
  74.7500690  63.7866770  12.2559210  74.6108460  64.6589570  12.6246610
  73.8682050  63.4439580  12.1107150  73.0633970  62.3849180   2.3661480
  72.9431570  63.1111270   1.7542750  72.7534860  61.6152090   1.8889390
  70.7019340  65.5564320   8.1730120  70.7799760  65.6913090   7.2285840
  71.3161020  64.8480210   8.3658240  71.9466970  67.2564510   4.5836300
  71.5395050  67.3979100   3.7289900  72.8379980  66.9724670   4.3807510
  70.7578860  66.5978490  10.7124580  70.9209900  66.1283850   9.8943950
  71.2231310  66.0902050  11.3773420  75.5297630  55.7284250   5.7485150
  75.0865780  56.5093790   5.4169670  76.0882620  56.0514140   6.4556090
  79.8167440  58.5952770  11.3520470  79.3546810  58.8035790  12.1640410
  79.4145550  57.7812120  11.0491140  77.5673530  56.2731580   7.6074750
  77.8645860  57.1794410   7.5266770  78.1159090  55.7850360   6.9934320
  75.3211850  60.8517820   3.4766400  75.0952770  60.6354990   4.3813020
  74.5404380  61.2846280   3.1312370  77.7611060  61.7503400  14.1426670
  77.6654660  60.8098130  13.9927070  78.6043040  61.9718470  13.7474740
  81.1574480  59.4944730   4.1060330  81.5504050  59.8116930   3.2929020
  81.5191330  58.6156610   4.2204850  72.8921600  58.1617070  12.2960450
  72.4984990  59.0092280  12.5033230  72.2040000  57.5243440  12.4869090
  79.4666650  58.2452040  15.3657190  78.7764970  58.0524240  16.0003280
  80.2098950  58.5286680  15.8981490  70.1938650  56.0845530   6.3290530
  69.9051700  56.6548390   7.0415510  70.9384410  55.6049980   6.6921760
  81.7429620  62.0850480   8.2011110  81.0110740  62.5937290   8.5501210
  81.3453960  61.2680460   7.8999890  78.1807010  58.7604680   6.6063600
  78.1843070  58.3194630   5.7568140  79.0758130  59.0822010   6.7135420
  74.0309390  58.6431170   5.5657810  73.6909440  59.1206400   6.3224860
  73.2686710  58.1896290   5.2058910  72.3317840  65.9729920  12.8720390
  71.9472630  65.3323590  13.4703350  72.6430030  66.6766040  13.4415120
  78.4814980  62.8206460   8.3529010  78.8485110  62.3465030   9.0990350
  78.2920040  63.6948030   8.6937350  71.3455470  57.5650150   4.4822480
  71.0602390  57.2005820   5.3201100  71.2834330  56.8330610   3.8685620
  76.2714350  61.8615100  10.6713220  75.9671420  62.7407080  10.8963580
  77.2260810  61.9214890  10.7070660  80.9402920  65.1350510  12.9475460
  80.8740230  64.2146180  12.6933050  80.3108060  65.2325950  13.6620100
  74.8433540  65.7356470   4.9058880  75.3612210  64.9324730   4.8515770
  74.3917560  65.6735610   5.7475710  72.3278080  62.7017840  11.8184580
  71.9693020  63.3671690  12.4057920  72.0332640  61.8701390  12.1897200
  75.5291200  63.1602080  14.7024130  75.2291340  63.3059260  13.8051950
  76.3002440  62.6007370  14.6097520  80.8719650  67.9571080  12.6979260
  80.8864190  67.0252040  12.4798170  80.1644750  68.0430840  13.3369030
  78.6993730  67.0836280   2.9502100  79.3864860  67.6305490   3.3309690
  77.9126150  67.6277010   2.9851710  78.0020940  64.0882310   2.5627460
  78.4583720  64.8987560   2.7887650  77.6509150  63.7705450   3.3945950
  73.9032720  54.4319960   3.0349980  73.7747350  54.4237860   3.9834900
  73.0794740  54.7703050   2.6840990  70.9026650  56.1911080  12.4956680
  70.1885170  56.3908000  13.1009290  71.3221690  55.4150650  12.8671480
  77.7311490  59.9176280   2.4703570  77.0227640  60.3862620   2.9117180
  78.0155970  59.2598290   3.1048760  79.3567420  61.3372980  10.4696100
  79.8552670  61.8118800  11.1347950  79.4990370  60.4136500  10.6766130
  71.0555490  63.7333710  14.2378870  71.5594510  63.1540990  14.8095100
  70.3162910  64.0173940  14.7755240  78.1093430  65.1404700  13.7714390
  77.3439100  65.7089700  13.6869060  78.2909390  64.8480910  12.8782620
  73.0878570  61.8763300  15.1328940  73.1283910  61.5777170  16.0414170
  73.9424070  62.2770910  14.9736460  75.0284380  60.4555400  13.1003430
  74.4980840  59.9646350  12.4726770  75.6972450  60.8839600  12.5661360
  75.5156680  57.4217770  13.1800720  75.4213550  56.8038520  12.4551590
  74.9354070  58.1484060  12.9530630  78.2818120  55.9791010  10.2128110
  77.8335420  56.0015270   9.3673660  77.6483320  55.5810030  10.8098410
  78.6877670  64.8745340  10.8340550  79.1065780  65.7178070  10.6616790
  77.7686300  65.0117380  10.6047330  81.0241570  62.6061520  12.2178390
  81.1437780  62.0102660  12.9573230  81.8835570  62.6431210  11.7979690
  77.7910340  59.1482870  13.4754210  78.3810030  58.8398720  14.1632030
  76.9730580  58.6762620  13.6314110  75.3936510  68.0733160   3.1720520
  75.0932050  67.9498130   4.0724430  75.2874000  67.2141750   2.7636250
  71.1189230  63.1214970   4.6089060  70.4638070  62.8526610   3.9648760
  71.9567180  63.0119450   4.1591040  72.1565160  63.5067540   9.1492400
  72.5238200  63.4194940  10.0288420  71.5875980  62.7434090   9.0499260
  71.7081160  60.4176630  13.0550820  70.8137210  60.3843390  13.3944530
  72.2478710  60.6163420  13.8202070  72.2120870  54.6924960   7.4034040
  72.8597060  54.1422340   6.9629200  72.6322710  54.9468110   8.2249850
  71.9652870  54.8480630  10.1459360  71.6167690  55.3044450  10.9117540
  71.6340570  53.9537760  10.2281790  79.4777690  56.0392510  13.6678780
  79.4166580  56.6314340  14.4174190  80.4178070  55.9318470  13.5229040
  72.6373510  54.3756830  13.4210130  73.1856500  54.1944880  12.6576240
  72.7028820  53.5850940  13.9566440  73.0417500  68.3320860  10.3818370
  72.3151560  67.7126150  10.3144320  73.1026650  68.7261470   9.5116450
  80.6035110  55.1764550   8.5733270  79.8206900  55.6510050   8.8530030
  80.3098040  54.2719380   8.4646450  78.4889330  57.5951300   4.0849300
  77.6763840  57.2208190   3.7445180  78.9930970  56.8396380   4.3870490
  76.5138510  55.7451220   2.6894350  75.8841250  55.0438530   2.8564480
  75.9743650  56.5055350   2.4727510  76.6394070  55.0235200  15.1246840
  76.3578340  55.5268800  14.3607660  77.0213770  54.2256950  14.7588970
  80.2785720  45.4616780  63.0445280  79.5027820  44.9817220  63.3343850
  80.9298650  44.7822430  62.8701440  74.2951550  45.7736590  63.9221040
  73.4636430  45.5185300  64.3217550  74.9032530  45.8447360  64.6578960
  74.2752810  49.8076680  64.1179060  74.5780850  48.9174420  63.9389280
  75.0196400  50.3646900  63.8901310  72.7043500  40.7338480  57.7063430
  71.8160200  41.0754450  57.6043310  72.9884690  40.5338800  56.8144260
  70.6676510  43.3344130  63.5903130  71.2392620  42.5666330  63.5906770
  70.6678050  43.6332890  62.6809740  80.5256460  52.1534980  61.4448400
  79.9067900  52.6092480  60.8742840  81.3808240  52.3086440  61.0438100
  79.7194710  48.1373970  63.0515440  79.6502990  47.1963910  62.8904570
  80.4814570  48.2275380  63.6238010  71.9101380  38.7428490  65.3772060
  71.7304220  37.8454240  65.6574820  71.5081460  39.2900360  66.0519010
  80.7499880  40.9444350  63.2784370  81.1264700  40.0716230  63.1658040
  80.6519390  41.2803050  62.3874810  74.8804890  39.3169980  58.7401810
  74.9871640  40.2173710  59.0470570  73.9697250  39.2687950  58.4496460
  72.5288050  41.2388990  63.9854400  73.2098160  41.5027360  64.6041800
  72.2136100  40.3989860  64.3192410  76.7212620  42.2856350  63.0726990
  77.2290840  42.7837320  63.7132010  77.2525860  41.5091550  62.8966350
  75.0048720  36.9254910  67.3390410  75.0067160  37.4427300  66.5336310
  74.1753030  36.4485090  67.3160340  81.3919810  47.0374220  58.8380310
  80.7737080  47.5023670  58.2743030  81.9043060  47.7301700  59.2549820
  76.2551570  46.5650090  65.5163910  75.9220950  47.1919010  66.1584980
  76.4318250  47.0911970  64.7365580  74.6864050  38.6364870  65.3460860
  75.0280860  39.4806920  65.0514730  73.7479860  38.7848610  65.4626200
  75.4670670  48.5330890  67.3313090  76.0844670  49.2081970  67.0497540
  74.6063790  48.9418870  67.2400590  70.7603010  47.7230750  56.2119940
  70.3830990  48.2117850  55.4804840  71.0176080  48.3956030  56.8426470
  78.3691940  36.1247140  61.6705450  78.6766920  35.5694030  60.9540950
  77.4392640  36.2591600  61.4878440  80.7572700  44.1895970  58.4065570
  79.8301980  44.1233350  58.6354040  80.9097520  45.1276100  58.2920810
  80.7441780  40.4612970  55.4032730  79.8045450  40.6226930  55.4885190
  81.0625040  41.1798650  54.8568720  76.3629340  44.7160710  61.1885300
  75.9586340  44.0037960  60.6931200  76.4492460  44.3713950  62.0773340
  76.8311040  48.4028270  63.3524510  76.5339330  47.7973740  62.6732290
  77.7810860  48.4405580  63.2413870  75.0757960  41.4903920  64.9684340
  75.6272550  41.5999260  64.1937590  75.5901470  41.8641520  65.6839570
  81.0730070  49.9299150  59.8854810  81.5125980  50.6723480  59.4710200
  81.0116960  50.1725720  60.8093770  73.0633970  43.6105690  58.6891950
  72.9431570  44.3367780  58.0773220  72.7534860  42.8408600  58.2119860
  70.7019340  46.7820830  64.4960590  70.7799760  46.9169600  63.5516310
  71.3161020  46.0736720  64.6888710  71.9466970  48.4821020  60.9066770
  71.5395050  48.6235610  60.0520370  72.8379980  48.1981180  60.7037980
  76.2188630  52.6966800  59.0189440  76.0431110  51.7802340  58.8057240
  75.3644370  53.0554090  59.2587240  70.7578860  47.8235000  67.0355050
  70.9209900  47.3540360  66.2174420  71.2231310  47.3158560  67.7003890
  75.5297630  36.9540760  62.0715620  75.0865780  37.7350300  61.7400140
  76.0882620  37.2770650  62.7786560  78.6456450  36.5751460  56.9521450
  78.0210630  36.5711330  57.6774760  78.5586570  35.7082420  56.5557420
  77.5673530  37.4988090  63.9305220  77.8645860  38.4050920  63.8497240
  78.1159090  37.0106870  63.3164790  75.3211850  42.0774330  59.7996870
  75.0952770  41.8611500  60.7043490  74.5404380  42.5102790  59.4542840
  81.1574480  40.7201240  60.4290800  81.5504050  41.0373440  59.6159490
  81.5191330  39.8413120  60.5435320  70.1938650  37.3102040  62.6521000
  69.9051700  37.8804900  63.3645980  70.9384410  36.8306490  63.0152230
  70.3808880  41.2522160  53.8623720  70.2983550  42.1952920  54.0038710
  70.0291940  41.1097070  52.9836070  81.7429620  43.3106990  64.5241580
  81.0110740  43.8193800  64.8731680  81.3453960  42.4936970  64.2230360
  78.1807010  39.9861190  62.9294070  78.1843070  39.5451140  62.0798610
  79.0758130  40.3078520  63.0365890  74.0309390  39.8687680  61.8888280
  73.6909440  40.3462910  62.6455330  73.2686710  39.4152800  61.5289380
  78.2427160  40.9873270  55.9200830  78.3639980  40.9459750  56.8686650
  77.8575670  41.8497420  55.7647560  77.2548660  43.2974410  55.3184130
  76.6865560  42.8492660  54.6920040  77.9637660  43.6567190  54.7849280
  78.4814980  44.0462970  64.6759480  78.8485110  43.5721540  65.4220820
  78.2920040  44.9204540  65.0167820  71.3455470  38.7906660  60.8052950
  71.0602390  38.4262330  61.6431570  71.2834330  38.0587120  60.1916090
  76.2714350  43.0871610  66.9943690  75.9671420  43.9663590  67.2194050
  77.2260810  43.1471400  67.0301130  74.7996140  47.2932600  57.5910540
  74.0258400  46.7530220  57.4309260  75.5290770  46.7739210  57.2528300
  81.0194060  37.6835920  57.5266320  80.2058670  37.1849090  57.4511630
  80.8256010  38.5234170  57.1102670  74.8433540  46.9612980  61.2289350
  75.3612210  46.1581240  61.1746240  74.3917560  46.8992120  62.0706180
  79.7303040  48.2279260  56.5016650  80.0718740  48.9721490  56.0059970
  78.9015750  48.5410380  56.8641480  78.6993730  48.3092790  59.2732570
  79.3864860  48.8562000  59.6540160  77.9126150  48.8533520  59.3082180
  70.8386130  43.9265610  54.7649650  71.7080980  44.2090410  55.0485570
  70.3476450  44.7401480  54.6498460  78.0020940  45.3138820  58.8857930
  78.4583720  46.1244070  59.1118120  77.6509150  44.9961960  59.7176420
  80.3053550  50.8245160  66.1150230  80.9495770  51.0304540  66.7923650
  80.6682990  50.0633560  65.6621080  73.9032720  35.6576470  59.3580450
  73.7747350  35.6494370  60.3065370  73.0794740  35.9959560  59.0071460
  71.2057380  53.1392990  55.3311280  71.5655020  53.7382330  54.6768550
  71.0649720  53.6852880  56.1046310  77.2226000  50.5224190  56.1484950
  77.2136100  51.2553880  55.5329460  76.3024360  50.2755770  56.2411910
  72.8232640  45.7439080  56.8931710  72.2160590  46.4837980  56.9027010
  73.2981990  45.8338440  56.0669910  80.2085600  50.5852430  54.8110140
  80.3097580  50.3816420  53.8812120  79.3087340  50.3310710  55.0157920
  77.7311490  41.1432790  58.7934040  77.0227640  41.6119130  59.2347650
  78.0155970  40.4854800  59.4279230  79.3567420  42.5629490  66.7926570
  79.8552670  43.0375310  67.4578420  79.4990370  41.6393010  66.9996600
  78.8503710  53.1038750  59.5057810  79.1045210  53.0660140  58.5837180
  77.9016190  52.9772080  59.4986060  75.9346510  39.4517870  56.1684750
  76.7837040  39.8888020  56.1024940  75.5677780  39.7638130  56.9956810
  74.8337930  45.7050230  54.6420280  75.6001200  45.5931590  55.2045710
  74.9112620  45.0088200  53.9897050  73.5284690  43.1375300  55.3253170
  73.6088280  42.1902810  55.4370570  74.4204440  43.4682180  55.4313830
  74.3299400  53.2870690  62.4287710  75.0661880  52.7386150  62.6996280
  74.7140320  54.1526700  62.2893700  71.2144880  49.3544260  58.3029220
  70.2884660  49.5965400  58.2934630  71.6801310  50.1818520  58.1813970
  77.4401710  52.4601000  54.2513280  78.2330320  52.7489830  53.7995070
  76.9206060  52.0293170  53.5725760  77.9579110  47.6804410  54.1155630
  77.8529750  47.0656760  54.8417010  77.7903330  47.1570300  53.3318640
  81.1981840  46.7424440  54.7197620  80.6491940  47.1893740  55.3640360
  81.8201100  46.2373690  55.2435290  76.8656960  45.7015360  56.6162920
  77.2873380  45.5355230  57.4594310  76.9907800  44.8915590  56.1218060
  79.3784600  44.7252970  53.8640020  79.8990260  44.0101990  53.4981170
  80.0253000  45.3638840  54.1640530  78.2818120  37.2047520  66.5358580
  77.8335420  37.2271780  65.6904130  77.6483320  36.8066540  67.1328880
  78.6877670  46.1001850  67.1571020  79.1065780  46.9434580  66.9847260
  77.7686300  46.2373890  66.9277800  75.7615860  41.7748590  53.5621080
  75.5604920  40.9115950  53.9234420  75.5907910  41.6881950  52.6242680
  74.5598660  38.8749210  53.5498960  74.8624560  38.8816640  52.6418110
  75.2993250  38.5247070  54.0466620  77.7783590  37.8183830  54.5355160
  77.4305590  37.1407820  53.9557610  77.9796360  37.3573340  55.3498550
  79.9432630  52.8064580  56.1541760  80.8383420  53.1449550  56.1760520
  79.9750260  52.0843990  55.5266040  73.5828790  48.1791630  54.3828760
  74.0203660  48.7221300  55.0386340  74.0676520  47.3538580  54.3925100
  70.7974590  50.9680660  61.8349020  71.1277600  50.1001720  61.6027660
  71.2265590  51.1739180  62.6653980  75.3936510  49.2989670  59.4950990
  75.0932050  49.1754640  60.3954900  75.2874000  48.4398260  59.0866720
  71.2864800  51.8351250  64.5730650  70.8495790  52.0152050  65.4054800
  71.8542480  52.5925870  64.4312370  71.1189230  44.3471480  60.9319530
  70.4638070  44.0783120  60.2879230  71.9567180  44.2375960  60.4821510
  72.1565160  44.7324050  65.4722870  72.5238200  44.6451450  66.3518890
  71.5875980  43.9690600  65.3729730  70.3327310  41.5570410  56.8744860
  69.4291390  41.8200610  56.6996520  70.8167930  41.8281580  56.0944820
  72.8754520  40.6135950  54.7839240  73.5846220  40.1919170  54.2986520
  72.1594460  40.6811180  54.1522590  72.2120870  35.9181470  63.7264510
  72.8597060  35.3678850  63.2859670  72.6322710  36.1724620  64.5480320
  71.9652870  36.0737140  66.4689830  71.6167690  36.5300960  67.2348010
  71.6340570  35.1794270  66.5512260  77.2723270  50.8016330  66.2352740
  77.0314630  51.0690890  65.3483260  78.2125910  50.9722060  66.2903600
  73.0417500  49.5577370  66.7048840  72.3151560  48.9382660  66.6374790
  73.1026650  49.9517980  65.8346920  76.6462600  51.7722370  63.4898250
  77.1627620  51.1609730  62.9646510  77.2959980  52.2751150  63.9809260
  79.3858100  52.6630860  64.3167230  79.6735910  52.4085160  63.4400240
  79.8981320  52.1108220  64.9072800  80.6035110  36.4021060  64.8963740
  79.8206900  36.8766560  65.1760500  80.3098040  35.4975890  64.7876920
  71.3247500  52.8751760  59.9145600  71.1569540  52.2422440  60.6127490
  70.4582010  53.0811160  59.5639790  71.9475520  36.7068540  57.4177460
  72.7054880  36.8197420  56.8441490  71.4852690  37.5437740  57.3720890
  78.4889330  38.8207810  60.4079770  77.6763840  38.4464700  60.0675650
  78.9930970  38.0652890  60.7100960  72.9310200  51.5684990  57.3595740
  72.4057820  51.9493020  56.6557700  72.8554780  52.1935760  58.0805450
  74.3200670  37.2332590  55.9579430  74.8493430  36.4462390  55.8287380
  74.9528990  37.9123780  56.1914960  76.5138510  36.9707730  59.0124820
  75.8841250  36.2695040  59.1794950  75.9743650  37.7311860  58.7957980
  75.5303170  53.5167370  56.2344990  76.2621990  53.2326650  55.6868880
  75.7896840  53.2780650  57.1244370  74.6917960  49.6332100  56.2391320
  74.0626840  50.1017200  56.7877150  74.8065790  48.7881320  56.6737510
  80.2785720  45.4616780  44.2701790  79.5027820  44.9817220  44.5600360
  80.9298650  44.7822430  44.0957950  74.2951550  45.7736590  45.1477550
  73.4636430  45.5185300  45.5474060  74.9032530  45.8447360  45.8835470
  74.2752810  49.8076680  45.3435570  74.5780850  48.9174420  45.1645790
  75.0196400  50.3646900  45.1157820  72.7043500  40.7338480  38.9319940
  71.8160200  41.0754450  38.8299820  72.9884690  40.5338800  38.0400770
  70.6676510  43.3344130  44.8159640  71.2392620  42.5666330  44.8163280
  70.6678050  43.6332890  43.9066250  80.5256460  52.1534980  42.6704910
  79.9067900  52.6092480  42.0999350  81.3808240  52.3086440  42.2694610
  79.7194710  48.1373970  44.2771950  79.6502990  47.1963910  44.1161080
  80.4814570  48.2275380  44.8494520  71.9101380  38.7428490  46.6028570
  71.7304220  37.8454240  46.8831330  71.5081460  39.2900360  47.2775520
  80.7499880  40.9444350  44.5040880  81.1264700  40.0716230  44.3914550
  80.6519390  41.2803050  43.6131320  74.8804890  39.3169980  39.9658320
  74.9871640  40.2173710  40.2727080  73.9697250  39.2687950  39.6752970
  72.5288050  41.2388990  45.2110910  73.2098160  41.5027360  45.8298310
  72.2136100  40.3989860  45.5448920  76.7212620  42.2856350  44.2983500
  77.2290840  42.7837320  44.9388520  77.2525860  41.5091550  44.1222860
  75.0048720  36.9254910  48.5646920  75.0067160  37.4427300  47.7592820
  74.1753030  36.4485090  48.5416850  81.3919810  47.0374220  40.0636820
  80.7737080  47.5023670  39.4999540  81.9043060  47.7301700  40.4806330
  76.2551570  46.5650090  46.7420420  75.9220950  47.1919010  47.3841490
  76.4318250  47.0911970  45.9622090  74.6864050  38.6364870  46.5717370
  75.0280860  39.4806920  46.2771240  73.7479860  38.7848610  46.6882710
  75.4670670  48.5330890  48.5569600  76.0844670  49.2081970  48.2754050
  74.6063790  48.9418870  48.4657100  70.7603010  47.7230750  37.4376450
  70.3830990  48.2117850  36.7061350  71.0176080  48.3956030  38.0682980
  78.3691940  36.1247140  42.8961960  78.6766920  35.5694030  42.1797460
  77.4392640  36.2591600  42.7134950  80.7572700  44.1895970  39.6322080
  79.8301980  44.1233350  39.8610550  80.9097520  45.1276100  39.5177320
  80.7441780  40.4612970  36.6289240  79.8045450  40.6226930  36.7141700
  81.0625040  41.1798650  36.0825230  76.3629340  44.7160710  42.4141810
  75.9586340  44.0037960  41.9187710  76.4492460  44.3713950  43.3029850
  76.8311040  48.4028270  44.5781020  76.5339330  47.7973740  43.8988800
  77.7810860  48.4405580  44.4670380  75.0757960  41.4903920  46.1940850
  75.6272550  41.5999260  45.4194100  75.5901470  41.8641520  46.9096080
  75.9229470  48.1409960  51.2288820  75.0258000  48.3649930  51.4762220
  75.9482340  48.2644900  50.2800220  74.7500690  45.0123280  49.8046190
  74.6108460  45.8846080  50.1733590  73.8682050  44.6696090  49.6594130
  81.0730070  49.9299150  41.1111320  81.5125980  50.6723480  40.6966710
  81.0116960  50.1725720  42.0350280  76.5481040  50.9544980  52.0131340
  76.5196470  51.3587930  51.1459770  76.3846010  50.0255340  51.8502940
  73.0633970  43.6105690  39.9148460  72.9431570  44.3367780  39.3029730
  72.7534860  42.8408600  39.4376370  70.7019340  46.7820830  45.7217100
  70.7799760  46.9169600  44.7772820  71.3161020  46.0736720  45.9145220
  71.9466970  48.4821020  42.1323280  71.5395050  48.6235610  41.2776880
  72.8379980  48.1981180  41.9294490  76.2188630  52.6966800  40.2445950
  76.0431110  51.7802340  40.0313750  75.3644370  53.0554090  40.4843750
  70.7578860  47.8235000  48.2611560  70.9209900  47.3540360  47.4430930
  71.2231310  47.3158560  48.9260400  75.5297630  36.9540760  43.2972130
  75.0865780  37.7350300  42.9656650  76.0882620  37.2770650  44.0043070
  79.8167440  39.8209280  48.9007450  79.3546810  40.0292300  49.7127390
  79.4145550  39.0068630  48.5978120  78.6456450  36.5751460  38.1777960
  78.0210630  36.5711330  38.9031270  78.5586570  35.7082420  37.7813930
  77.5673530  37.4988090  45.1561730  77.8645860  38.4050920  45.0753750
  78.1159090  37.0106870  44.5421300  75.3211850  42.0774330  41.0253380
  75.0952770  41.8611500  41.9300000  74.5404380  42.5102790  40.6799350
  77.7611060  42.9759910  51.6913650  77.6654660  42.0354640  51.5414050
  78.6043040  43.1974980  51.2961720  81.1574480  40.7201240  41.6547310
  81.5504050  41.0373440  40.8416000  81.5191330  39.8413120  41.7691830
  72.8921600  39.3873580  49.8447430  72.4984990  40.2348790  50.0520210
  72.2040000  38.7499950  50.0356070  79.4666650  39.4708550  52.9144170
  78.7764970  39.2780750  53.5490260  80.2098950  39.7543190  53.4468470
  70.1938650  37.3102040  43.8777510  69.9051700  37.8804900  44.5902490
  70.9384410  36.8306490  44.2408740  70.3808880  41.2522160  35.0880230
  70.2983550  42.1952920  35.2295220  70.0291940  41.1097070  34.2092580
  81.7429620  43.3106990  45.7498090  81.0110740  43.8193800  46.0988190
  81.3453960  42.4936970  45.4486870  78.1807010  39.9861190  44.1550580
  78.1843070  39.5451140  43.3055120  79.0758130  40.3078520  44.2622400
  74.0309390  39.8687680  43.1144790  73.6909440  40.3462910  43.8711840
  73.2686710  39.4152800  42.7545890  78.2427160  40.9873270  37.1457340
  78.3639980  40.9459750  38.0943160  77.8575670  41.8497420  36.9904070
  77.2548660  43.2974410  36.5440640  76.6865560  42.8492660  35.9176550
  77.9637660  43.6567190  36.0105790  72.3317840  47.1986430  50.4207370
  71.9472630  46.5580100  51.0190330  72.6430030  47.9022550  50.9902100
  78.4814980  44.0462970  45.9015990  78.8485110  43.5721540  46.6477330
  78.2920040  44.9204540  46.2424330  71.3455470  38.7906660  42.0309460
  71.0602390  38.4262330  42.8688080  71.2834330  38.0587120  41.4172600
  76.2714350  43.0871610  48.2200200  75.9671420  43.9663590  48.4450560
  77.2260810  43.1471400  48.2557640  74.7996140  47.2932600  38.8167050
  74.0258400  46.7530220  38.6565770  75.5290770  46.7739210  38.4784810
  81.0194060  37.6835920  38.7522830  80.2058670  37.1849090  38.6768140
  80.8256010  38.5234170  38.3359180  80.9402920  46.3607020  50.4962440
  80.8740230  45.4402690  50.2420030  80.3108060  46.4582460  51.2107080
  74.8433540  46.9612980  42.4545860  75.3612210  46.1581240  42.4002750
  74.3917560  46.8992120  43.2962690  79.7303040  48.2279260  37.7273160
  80.0718740  48.9721490  37.2316480  78.9015750  48.5410380  38.0897990
  72.3278080  43.9274350  49.3671560  71.9693020  44.5928200  49.9544900
  72.0332640  43.0957900  49.7384180  75.5291200  44.3858590  52.2511110
  75.2291340  44.5315770  51.3538930  76.3002440  43.8263880  52.1584500
  80.8719650  49.1827590  50.2466240  80.8864190  48.2508550  50.0285150
  80.1644750  49.2687350  50.8856010  78.6993730  48.3092790  40.4989080
  79.3864860  48.8562000  40.8796670  77.9126150  48.8533520  40.5338690
  70.8386130  43.9265610  35.9906160  71.7080980  44.2090410  36.2742080
  70.3476450  44.7401480  35.8754970  78.0020940  45.3138820  40.1114440
  78.4583720  46.1244070  40.3374630  77.6509150  44.9961960  40.9432930
  80.3053550  50.8245160  47.3406740  80.9495770  51.0304540  48.0180160
  80.6682990  50.0633560  46.8877590  73.9032720  35.6576470  40.5836960
  73.7747350  35.6494370  41.5321880  73.0794740  35.9959560  40.2327970
  71.2057380  53.1392990  36.5567790  71.5655020  53.7382330  35.9025060
  71.0649720  53.6852880  37.3302820  71.1899240  51.4047850  51.0310190
  71.2990360  50.4642590  50.8905580  70.5379800  51.6702600  50.3823920
  79.1811830  49.6763740  52.4308310  78.8608700  48.9572980  52.9754000
  78.5070190  50.3518810  52.5044370  77.2226000  50.5224190  37.3741460
  77.2136100  51.2553880  36.7585970  76.3024360  50.2755770  37.4668420
  72.8232640  45.7439080  38.1188220  72.2160590  46.4837980  38.1283520
  73.2981990  45.8338440  37.2926420  80.2085600  50.5852430  36.0366650
  80.3097580  50.3816420  35.1068630  79.3087340  50.3310710  36.2414430
  77.7311490  41.1432790  40.0190550  77.0227640  41.6119130  40.4604160
  78.0155970  40.4854800  40.6535740  79.3567420  42.5629490  48.0183080
  79.8552670  43.0375310  48.6834930  79.4990370  41.6393010  48.2253110
  78.8503710  53.1038750  40.7314320  79.1045210  53.0660140  39.8093690
  77.9016190  52.9772080  40.7242570  75.9346510  39.4517870  37.3941260
  76.7837040  39.8888020  37.3281450  75.5677780  39.7638130  38.2213320
  74.8337930  45.7050230  35.8676790  75.6001200  45.5931590  36.4302220
  74.9112620  45.0088200  35.2153560  73.5284690  43.1375300  36.5509680
  73.6088280  42.1902810  36.6627080  74.4204440  43.4682180  36.6570340
  74.3299400  53.2870690  43.6544220  75.0661880  52.7386150  43.9252790
  74.7140320  54.1526700  43.5150210  71.2144880  49.3544260  39.5285730
  70.2884660  49.5965400  39.5191140  71.6801310  50.1818520  39.4070480
  73.3357680  52.4716760  52.8429800  74.1370410  52.7928810  53.2565200
  72.8209500  52.1112340  53.5649710  77.4401710  52.4601000  35.4769790
  78.2330320  52.7489830  35.0251580  76.9206060  52.0293170  34.7982270
  71.0555490  44.9590220  51.7865850  71.5594510  44.3797500  52.3582080
  70.3162910  45.2430450  52.3242220  77.9579110  47.6804410  35.3412140
  77.8529750  47.0656760  36.0673520  77.7903330  47.1570300  34.5575150
  78.1093430  46.3661210  51.3201370  77.3439100  46.9346210  51.2356040
  78.2909390  46.0737420  50.4269600  81.1981840  46.7424440  35.9454130
  80.6491940  47.1893740  36.5896870  81.8201100  46.2373690  36.4691800
  73.0878570  43.1019810  52.6815920  73.1283910  42.8033680  53.5901150
  73.9424070  43.5027420  52.5223440  76.8656960  45.7015360  37.8419430
  77.2873380  45.5355230  38.6850820  76.9907800  44.8915590  37.3474570
  75.0284380  41.6811910  50.6490410  74.4980840  41.1902860  50.0213750
  75.6972450  42.1096110  50.1148340  79.3784600  44.7252970  35.0896530
  79.8990260  44.0101990  34.7237680  80.0253000  45.3638840  35.3897040
  75.5156680  38.6474280  50.7287700  75.4213550  38.0295030  50.0038570
  74.9354070  39.3740570  50.5017610  78.2818120  37.2047520  47.7615090
  77.8335420  37.2271780  46.9160640  77.6483320  36.8066540  48.3585390
  78.6877670  46.1001850  48.3827530  79.1065780  46.9434580  48.2103770
  77.7686300  46.2373890  48.1534310  81.0241570  43.8318030  49.7665370
  81.1437780  43.2359170  50.5060210  81.8835570  43.8687720  49.3466670
  75.7615860  41.7748590  34.7877590  75.5604920  40.9115950  35.1490930
  75.5907910  41.6881950  33.8499190  76.5385090  52.4054860  49.4985260
  76.0006180  53.1300920  49.1793960  76.7919050  51.9285200  48.7082600
  77.7910340  40.3739380  51.0241190  78.3810030  40.0655230  51.7119010
  76.9730580  39.9019130  51.1801090  74.5598660  38.8749210  34.7755470
  74.8624560  38.8816640  33.8674620  75.2993250  38.5247070  35.2723130
  79.3947300  53.6406070  49.7571910  79.3206000  54.5441210  50.0644280
  78.4926140  53.3217970  49.7293980  77.7783590  37.8183830  35.7611670
  77.4305590  37.1407820  35.1814120  77.9796360  37.3573340  36.5755060
  79.9432630  52.8064580  37.3798270  80.8383420  53.1449550  37.4017030
  79.9750260  52.0843990  36.7522550  73.5828790  48.1791630  35.6085270
  74.0203660  48.7221300  36.2642850  74.0676520  47.3538580  35.6181610
  70.7974590  50.9680660  43.0605530  71.1277600  50.1001720  42.8284170
  71.2265590  51.1739180  43.8910490  75.3936510  49.2989670  40.7207500
  75.0932050  49.1754640  41.6211410  75.2874000  48.4398260  40.3123230
  71.2864800  51.8351250  45.7987160  70.8495790  52.0152050  46.6311310
  71.8542480  52.5925870  45.6568880  71.1189230  44.3471480  42.1576040
  70.4638070  44.0783120  41.5135740  71.9567180  44.2375960  41.7078020
  72.1565160  44.7324050  46.6979380  72.5238200  44.6451450  47.5775400
  71.5875980  43.9690600  46.5986240  71.7081160  41.6433140  50.6037800
  70.8137210  41.6099900  50.9431510  72.2478710  41.8419930  51.3689050
  70.3327310  41.5570410  38.1001370  69.4291390  41.8200610  37.9253030
  70.8167930  41.8281580  37.3201330  72.8754520  40.6135950  36.0095750
  73.5846220  40.1919170  35.5243030  72.1594460  40.6811180  35.3779100
  72.5228680  36.6675280  35.0498400  73.2456810  37.2084220  35.3679620
  72.7953200  36.3938700  34.1739940  72.2120870  35.9181470  44.9521020
  72.8597060  35.3678850  44.5116180  72.6322710  36.1724620  45.7736830
  73.5717240  49.2456740  51.8599530  73.5286870  48.8749650  52.7413990
  73.7028250  50.1834310  52.0001350  77.2723270  50.8016330  47.4609250
  77.0314630  51.0690890  46.5739770  78.2125910  50.9722060  47.5160110
  79.4777690  37.2649020  51.2165760  79.4166580  37.8570850  51.9661170
  80.4178070  37.1574980  51.0716020  73.4105270  52.1918990  48.9797310
  72.8165590  52.0603690  49.7187350  73.4029110  51.3557130  48.5139410
  73.0417500  49.5577370  47.9305350  72.3151560  48.9382660  47.8631300
  73.1026650  49.9517980  47.0603430  76.6462600  51.7722370  44.7154760
  77.1627620  51.1609730  44.1903020  77.2959980  52.2751150  45.2065770
  79.3858100  52.6630860  45.5423740  79.6735910  52.4085160  44.6656750
  79.8981320  52.1108220  46.1329310  80.6035110  36.4021060  46.1220250
  79.8206900  36.8766560  46.4017010  80.3098040  35.4975890  46.0133430
  71.3247500  52.8751760  41.1402110  71.1569540  52.2422440  41.8384000
  70.4582010  53.0811160  40.7896300  71.9475520  36.7068540  38.6433970
  72.7054880  36.8197420  38.0698000  71.4852690  37.5437740  38.5977400
  78.4889330  38.8207810  41.6336280  77.6763840  38.4464700  41.2932160
  78.9930970  38.0652890  41.9357470  72.9310200  51.5684990  38.5852250
  72.4057820  51.9493020  37.8814210  72.8554780  52.1935760  39.3061960
  74.3200670  37.2332590  37.1835940  74.8493430  36.4462390  37.0543890
  74.9528990  37.9123780  37.4171470  76.5138510  36.9707730  40.2381330
  75.8841250  36.2695040  40.4051460  75.9743650  37.7311860  40.0214490
  79.4530460  53.5846960  52.9091940  80.3797770  53.3491230  52.9527900
  79.4380890  54.4118960  52.4277970  76.6394070  36.2491710  52.6733820
  76.3578340  36.7525310  51.9094640  77.0213770  35.4513460  52.3075950
  75.5303170  53.5167370  37.4601500  76.2621990  53.2326650  36.9125390
  75.7896840  53.2780650  38.3500880  74.6917960  49.6332100  37.4647830
  74.0626840  50.1017200  38.0133660  74.8065790  48.7881320  37.8994020
  80.2785720  45.4616780  25.4958300  79.5027820  44.9817220  25.7856870
  80.9298650  44.7822430  25.3214460  74.2951550  45.7736590  26.3734060
  73.4636430  45.5185300  26.7730570  74.9032530  45.8447360  27.1091980
  74.2752810  49.8076680  26.5692080  74.5780850  48.9174420  26.3902300
  75.0196400  50.3646900  26.3414330  72.7043500  40.7338480  20.1576450
  71.8160200  41.0754450  20.0556330  72.9884690  40.5338800  19.2657280
  70.6676510  43.3344130  26.0416150  71.2392620  42.5666330  26.0419790
  70.6678050  43.6332890  25.1322760  80.5256460  52.1534980  23.8961420
  79.9067900  52.6092480  23.3255860  81.3808240  52.3086440  23.4951120
  79.7194710  48.1373970  25.5028460  79.6502990  47.1963910  25.3417590
  80.4814570  48.2275380  26.0751030  71.9101380  38.7428490  27.8285080
  71.7304220  37.8454240  28.1087840  71.5081460  39.2900360  28.5032030
  80.7499880  40.9444350  25.7297390  81.1264700  40.0716230  25.6171060
  80.6519390  41.2803050  24.8387830  74.8804890  39.3169980  21.1914830
  74.9871640  40.2173710  21.4983590  73.9697250  39.2687950  20.9009480
  72.5288050  41.2388990  26.4367420  73.2098160  41.5027360  27.0554820
  72.2136100  40.3989860  26.7705430  76.7212620  42.2856350  25.5240010
  77.2290840  42.7837320  26.1645030  77.2525860  41.5091550  25.3479370
  75.0048720  36.9254910  29.7903430  75.0067160  37.4427300  28.9849330
  74.1753030  36.4485090  29.7673360  81.3919810  47.0374220  21.2893330
  80.7737080  47.5023670  20.7256050  81.9043060  47.7301700  21.7062840
  76.2551570  46.5650090  27.9676930  75.9220950  47.1919010  28.6098000
  76.4318250  47.0911970  27.1878600  74.6864050  38.6364870  27.7973880
  75.0280860  39.4806920  27.5027750  73.7479860  38.7848610  27.9139220
  75.4670670  48.5330890  29.7826110  76.0844670  49.2081970  29.5010560
  74.6063790  48.9418870  29.6913610  70.7603010  47.7230750  18.6632960
  70.3830990  48.2117850  17.9317860  71.0176080  48.3956030  19.2939490
  78.3691940  36.1247140  24.1218470  78.6766920  35.5694030  23.4053970
  77.4392640  36.2591600  23.9391460  80.7572700  44.1895970  20.8578590
  79.8301980  44.1233350  21.0867060  80.9097520  45.1276100  20.7433830
  80.7441780  40.4612970  17.8545750  79.8045450  40.6226930  17.9398210
  81.0625040  41.1798650  17.3081740  76.3629340  44.7160710  23.6398320
  75.9586340  44.0037960  23.1444220  76.4492460  44.3713950  24.5286360
  76.8311040  48.4028270  25.8037530  76.5339330  47.7973740  25.1245310
  77.7810860  48.4405580  25.6926890  75.0757960  41.4903920  27.4197360
  75.6272550  41.5999260  26.6450610  75.5901470  41.8641520  28.1352590
  75.9229470  48.1409960  32.4545330  75.0258000  48.3649930  32.7018730
  75.9482340  48.2644900  31.5056730  74.7500690  45.0123280  31.0302700
  74.6108460  45.8846080  31.3990100  73.8682050  44.6696090  30.8850640
  81.0730070  49.9299150  22.3367830  81.5125980  50.6723480  21.9223220
  81.0116960  50.1725720  23.2606790  76.5481040  50.9544980  33.2387850
  76.5196470  51.3587930  32.3716280  76.3846010  50.0255340  33.0759450
  73.0633970  43.6105690  21.1404970  72.9431570  44.3367780  20.5286240
  72.7534860  42.8408600  20.6632880  70.7019340  46.7820830  26.9473610
  70.7799760  46.9169600  26.0029330  71.3161020  46.0736720  27.1401730
  71.9466970  48.4821020  23.3579790  71.5395050  48.6235610  22.5033390
  72.8379980  48.1981180  23.1551000  76.2188630  52.6966800  21.4702460
  76.0431110  51.7802340  21.2570260  75.3644370  53.0554090  21.7100260
  70.7578860  47.8235000  29.4868070  70.9209900  47.3540360  28.6687440
  71.2231310  47.3158560  30.1516910  75.5297630  36.9540760  24.5228640
  75.0865780  37.7350300  24.1913160  76.0882620  37.2770650  25.2299580
  79.8167440  39.8209280  30.1263960  79.3546810  40.0292300  30.9383900
  79.4145550  39.0068630  29.8234630  78.6456450  36.5751460  19.4034470
  78.0210630  36.5711330  20.1287780  78.5586570  35.7082420  19.0070440
  77.5673530  37.4988090  26.3818240  77.8645860  38.4050920  26.3010260
  78.1159090  37.0106870  25.7677810  75.3211850  42.0774330  22.2509890
  75.0952770  41.8611500  23.1556510  74.5404380  42.5102790  21.9055860
  77.7611060  42.9759910  32.9170160  77.6654660  42.0354640  32.7670560
  78.6043040  43.1974980  32.5218230  81.1574480  40.7201240  22.8803820
  81.5504050  41.0373440  22.0672510  81.5191330  39.8413120  22.9948340
  72.8921600  39.3873580  31.0703940  72.4984990  40.2348790  31.2776720
  72.2040000  38.7499950  31.2612580  79.4666650  39.4708550  34.1400680
  78.7764970  39.2780750  34.7746770  80.2098950  39.7543190  34.6724980
  70.1938650  37.3102040  25.1034020  69.9051700  37.8804900  25.8159000
  70.9384410  36.8306490  25.4665250  70.3808880  41.2522160  16.3136740
  70.2983550  42.1952920  16.4551730  70.0291940  41.1097070  15.4349090
  81.7429620  43.3106990  26.9754600  81.0110740  43.8193800  27.3244700
  81.3453960  42.4936970  26.6743380  78.1807010  39.9861190  25.3807090
  78.1843070  39.5451140  24.5311630  79.0758130  40.3078520  25.4878910
  74.0309390  39.8687680  24.3401300  73.6909440  40.3462910  25.0968350
  73.2686710  39.4152800  23.9802400  78.2427160  40.9873270  18.3713850
  78.3639980  40.9459750  19.3199670  77.8575670  41.8497420  18.2160580
  77.2548660  43.2974410  17.7697150  76.6865560  42.8492660  17.1433060
  77.9637660  43.6567190  17.2362300  72.3317840  47.1986430  31.6463880
  71.9472630  46.5580100  32.2446840  72.6430030  47.9022550  32.2158610
  78.4814980  44.0462970  27.1272500  78.8485110  43.5721540  27.8733840
  78.2920040  44.9204540  27.4680840  71.3455470  38.7906660  23.2565970
  71.0602390  38.4262330  24.0944590  71.2834330  38.0587120  22.6429110
  76.2714350  43.0871610  29.4456710  75.9671420  43.9663590  29.6707070
  77.2260810  43.1471400  29.4814150  74.7996140  47.2932600  20.0423560
  74.0258400  46.7530220  19.8822280  75.5290770  46.7739210  19.7041320
  81.0194060  37.6835920  19.9779340  80.2058670  37.1849090  19.9024650
  80.8256010  38.5234170  19.5615690  80.9402920  46.3607020  31.7218950
  80.8740230  45.4402690  31.4676540  80.3108060  46.4582460  32.4363590
  74.8433540  46.9612980  23.6802370  75.3612210  46.1581240  23.6259260
  74.3917560  46.8992120  24.5219200  79.7303040  48.2279260  18.9529670
  80.0718740  48.9721490  18.4572990  78.9015750  48.5410380  19.3154500
  72.3278080  43.9274350  30.5928070  71.9693020  44.5928200  31.1801410
  72.0332640  43.0957900  30.9640690  75.5291200  44.3858590  33.4767620
  75.2291340  44.5315770  32.5795440  76.3002440  43.8263880  33.3841010
  80.8719650  49.1827590  31.4722750  80.8864190  48.2508550  31.2541660
  80.1644750  49.2687350  32.1112520  78.6993730  48.3092790  21.7245590
  79.3864860  48.8562000  22.1053180  77.9126150  48.8533520  21.7595200
  70.8386130  43.9265610  17.2162670  71.7080980  44.2090410  17.4998590
  70.3476450  44.7401480  17.1011480  78.0020940  45.3138820  21.3370950
  78.4583720  46.1244070  21.5631140  77.6509150  44.9961960  22.1689440
  80.3053550  50.8245160  28.5663250  80.9495770  51.0304540  29.2436670
  80.6682990  50.0633560  28.1134100  73.9032720  35.6576470  21.8093470
  73.7747350  35.6494370  22.7578390  73.0794740  35.9959560  21.4584480
  71.2057380  53.1392990  17.7824300  71.5655020  53.7382330  17.1281570
  71.0649720  53.6852880  18.5559330  70.9026650  37.4167590  31.2700170
  70.1885170  37.6164510  31.8752780  71.3221690  36.6407160  31.6414970
  71.1899240  51.4047850  32.2566700  71.2990360  50.4642590  32.1162090
  70.5379800  51.6702600  31.6080430  79.1811830  49.6763740  33.6564820
  78.8608700  48.9572980  34.2010510  78.5070190  50.3518810  33.7300880
  77.2226000  50.5224190  18.5997970  77.2136100  51.2553880  17.9842480
  76.3024360  50.2755770  18.6924930  72.8232640  45.7439080  19.3444730
  72.2160590  46.4837980  19.3540030  73.2981990  45.8338440  18.5182930
  80.2085600  50.5852430  17.2623160  80.3097580  50.3816420  16.3325140
  79.3087340  50.3310710  17.4670940  77.7311490  41.1432790  21.2447060
  77.0227640  41.6119130  21.6860670  78.0155970  40.4854800  21.8792250
  79.3567420  42.5629490  29.2439590  79.8552670  43.0375310  29.9091440
  79.4990370  41.6393010  29.4509620  78.8503710  53.1038750  21.9570830
  79.1045210  53.0660140  21.0350200  77.9016190  52.9772080  21.9499080
  75.9346510  39.4517870  18.6197770  76.7837040  39.8888020  18.5537960
  75.5677780  39.7638130  19.4469830  74.8337930  45.7050230  17.0933300
  75.6001200  45.5931590  17.6558730  74.9112620  45.0088200  16.4410070
  73.5284690  43.1375300  17.7766190  73.6088280  42.1902810  17.8883590
  74.4204440  43.4682180  17.8826850  74.3299400  53.2870690  24.8800730
  75.0661880  52.7386150  25.1509300  74.7140320  54.1526700  24.7406720
  71.2144880  49.3544260  20.7542240  70.2884660  49.5965400  20.7447650
  71.6801310  50.1818520  20.6326990  73.3357680  52.4716760  34.0686310
  74.1370410  52.7928810  34.4821710  72.8209500  52.1112340  34.7906220
  77.4401710  52.4601000  16.7026300  78.2330320  52.7489830  16.2508090
  76.9206060  52.0293170  16.0238780  71.0555490  44.9590220  33.0122360
  71.5594510  44.3797500  33.5838590  70.3162910  45.2430450  33.5498730
  77.9579110  47.6804410  16.5668650  77.8529750  47.0656760  17.2930030
  77.7903330  47.1570300  15.7831660  78.1093430  46.3661210  32.5457880
  77.3439100  46.9346210  32.4612550  78.2909390  46.0737420  31.6526110
  81.1981840  46.7424440  17.1710640  80.6491940  47.1893740  17.8153380
  81.8201100  46.2373690  17.6948310  73.0878570  43.1019810  33.9072430
  73.1283910  42.8033680  34.8157660  73.9424070  43.5027420  33.7479950
  76.8656960  45.7015360  19.0675940  77.2873380  45.5355230  19.9107330
  76.9907800  44.8915590  18.5731080  75.0284380  41.6811910  31.8746920
  74.4980840  41.1902860  31.2470260  75.6972450  42.1096110  31.3404850
  79.3784600  44.7252970  16.3153040  79.8990260  44.0101990  15.9494190
  80.0253000  45.3638840  16.6153550  75.5156680  38.6474280  31.9544210
  75.4213550  38.0295030  31.2295080  74.9354070  39.3740570  31.7274120
  78.2818120  37.2047520  28.9871600  77.8335420  37.2271780  28.1417150
  77.6483320  36.8066540  29.5841900  78.6877670  46.1001850  29.6084040
  79.1065780  46.9434580  29.4360280  77.7686300  46.2373890  29.3790820
  81.0241570  43.8318030  30.9921880  81.1437780  43.2359170  31.7316720
  81.8835570  43.8687720  30.5723180  75.7615860  41.7748590  16.0134100
  75.5604920  40.9115950  16.3747440  75.5907910  41.6881950  15.0755700
  76.5385090  52.4054860  30.7241770  76.0006180  53.1300920  30.4050470
  76.7919050  51.9285200  29.9339110  77.7910340  40.3739380  32.2497700
  78.3810030  40.0655230  32.9375520  76.9730580  39.9019130  32.4057600
  74.5598660  38.8749210  16.0011980  74.8624560  38.8816640  15.0931130
  75.2993250  38.5247070  16.4979640  79.3947300  53.6406070  30.9828420
  79.3206000  54.5441210  31.2900790  78.4926140  53.3217970  30.9550490
  77.7783590  37.8183830  16.9868180  77.4305590  37.1407820  16.4070630
  77.9796360  37.3573340  17.8011570  79.9432630  52.8064580  18.6054780
  80.8383420  53.1449550  18.6273540  79.9750260  52.0843990  17.9779060
  73.5828790  48.1791630  16.8341780  74.0203660  48.7221300  17.4899360
  74.0676520  47.3538580  16.8438120  70.7974590  50.9680660  24.2862040
  71.1277600  50.1001720  24.0540680  71.2265590  51.1739180  25.1167000
  75.3936510  49.2989670  21.9464010  75.0932050  49.1754640  22.8467920
  75.2874000  48.4398260  21.5379740  71.2864800  51.8351250  27.0243670
  70.8495790  52.0152050  27.8567820  71.8542480  52.5925870  26.8825390
  71.1189230  44.3471480  23.3832550  70.4638070  44.0783120  22.7392250
  71.9567180  44.2375960  22.9334530  72.1565160  44.7324050  27.9235890
  72.5238200  44.6451450  28.8031910  71.5875980  43.9690600  27.8242750
  71.7081160  41.6433140  31.8294310  70.8137210  41.6099900  32.1688020
  72.2478710  41.8419930  32.5945560  70.3327310  41.5570410  19.3257880
  69.4291390  41.8200610  19.1509540  70.8167930  41.8281580  18.5457840
  72.8754520  40.6135950  17.2352260  73.5846220  40.1919170  16.7499540
  72.1594460  40.6811180  16.6035610  72.5228680  36.6675280  16.2754910
  73.2456810  37.2084220  16.5936130  72.7953200  36.3938700  15.3996450
  72.2120870  35.9181470  26.1777530  72.8597060  35.3678850  25.7372690
  72.6322710  36.1724620  26.9993340  71.9652870  36.0737140  28.9202850
  71.6167690  36.5300960  29.6861030  71.6340570  35.1794270  29.0025280
  73.5717240  49.2456740  33.0856040  73.5286870  48.8749650  33.9670500
  73.7028250  50.1834310  33.2257860  77.2723270  50.8016330  28.6865760
  77.0314630  51.0690890  27.7996280  78.2125910  50.9722060  28.7416620
  79.4777690  37.2649020  32.4422270  79.4166580  37.8570850  33.1917680
  80.4178070  37.1574980  32.2972530  72.6373510  35.6013340  32.1953620
  73.1856500  35.4201390  31.4319730  72.7028820  34.8107450  32.7309930
  73.4105270  52.1918990  30.2053820  72.8165590  52.0603690  30.9443860
  73.4029110  51.3557130  29.7395920  73.0417500  49.5577370  29.1561860
  72.3151560  48.9382660  29.0887810  73.1026650  49.9517980  28.2859940
  76.6462600  51.7722370  25.9411270  77.1627620  51.1609730  25.4159530
  77.2959980  52.2751150  26.4322280  79.3858100  52.6630860  26.7680250
  79.6735910  52.4085160  25.8913260  79.8981320  52.1108220  27.3585820
  80.6035110  36.4021060  27.3476760  79.8206900  36.8766560  27.6273520
  80.3098040  35.4975890  27.2389940  71.3247500  52.8751760  22.3658620
  71.1569540  52.2422440  23.0640510  70.4582010  53.0811160  22.0152810
  71.9475520  36.7068540  19.8690480  72.7054880  36.8197420  19.2954510
  71.4852690  37.5437740  19.8233910  78.4889330  38.8207810  22.8592790
  77.6763840  38.4464700  22.5188670  78.9930970  38.0652890  23.1613980
  72.9310200  51.5684990  19.8108760  72.4057820  51.9493020  19.1070720
  72.8554780  52.1935760  20.5318470  74.3200670  37.2332590  18.4092450
  74.8493430  36.4462390  18.2800400  74.9528990  37.9123780  18.6427980
  76.5138510  36.9707730  21.4637840  75.8841250  36.2695040  21.6307970
  75.9743650  37.7311860  21.2471000  79.4530460  53.5846960  34.1348450
  80.3797770  53.3491230  34.1784410  79.4380890  54.4118960  33.6534480
  76.6394070  36.2491710  33.8990330  76.3578340  36.7525310  33.1351150
  77.0213770  35.4513460  33.5332460  75.5303170  53.5167370  18.6858010
  76.2621990  53.2326650  18.1381900  75.7896840  53.2780650  19.5757390
  74.6917960  49.6332100  18.6904340  74.0626840  50.1017200  19.2390170
  74.8065790  48.7881320  19.1250530  80.2785720  45.4616780   6.7214810
  79.5027820  44.9817220   7.0113380  80.9298650  44.7822430   6.5470970
  74.2951550  45.7736590   7.5990570  73.4636430  45.5185300   7.9987080
  74.9032530  45.8447360   8.3348490  74.2752810  49.8076680   7.7948590
  74.5780850  48.9174420   7.6158810  75.0196400  50.3646900   7.5670840
  70.6676510  43.3344130   7.2672660  71.2392620  42.5666330   7.2676300
  70.6678050  43.6332890   6.3579270  80.5256460  52.1534980   5.1217930
  79.9067900  52.6092480   4.5512370  81.3808240  52.3086440   4.7207630
  79.7194710  48.1373970   6.7284970  79.6502990  47.1963910   6.5674100
  80.4814570  48.2275380   7.3007540  71.9101380  38.7428490   9.0541590
  71.7304220  37.8454240   9.3344350  71.5081460  39.2900360   9.7288540
  80.7499880  40.9444350   6.9553900  81.1264700  40.0716230   6.8427570
  80.6519390  41.2803050   6.0644340  74.8804890  39.3169980   2.4171340
  74.9871640  40.2173710   2.7240100  73.9697250  39.2687950   2.1265990
  72.5288050  41.2388990   7.6623930  73.2098160  41.5027360   8.2811330
  72.2136100  40.3989860   7.9961940  76.7212620  42.2856350   6.7496520
  77.2290840  42.7837320   7.3901540  77.2525860  41.5091550   6.5735880
  75.0048720  36.9254910  11.0159940  75.0067160  37.4427300  10.2105840
  74.1753030  36.4485090  10.9929870  81.3919810  47.0374220   2.5149840
  80.7737080  47.5023670   1.9512560  81.9043060  47.7301700   2.9319350
  76.2551570  46.5650090   9.1933440  75.9220950  47.1919010   9.8354510
  76.4318250  47.0911970   8.4135110  74.6864050  38.6364870   9.0230390
  75.0280860  39.4806920   8.7284260  73.7479860  38.7848610   9.1395730
  75.4670670  48.5330890  11.0082620  76.0844670  49.2081970  10.7267070
  74.6063790  48.9418870  10.9170120  78.3691940  36.1247140   5.3474980
  78.6766920  35.5694030   4.6310480  77.4392640  36.2591600   5.1647970
  80.7572700  44.1895970   2.0835100  79.8301980  44.1233350   2.3123570
  80.9097520  45.1276100   1.9690340  76.3629340  44.7160710   4.8654830
  75.9586340  44.0037960   4.3700730  76.4492460  44.3713950   5.7542870
  76.8311040  48.4028270   7.0294040  76.5339330  47.7973740   6.3501820
  77.7810860  48.4405580   6.9183400  75.0757960  41.4903920   8.6453870
  75.6272550  41.5999260   7.8707120  75.5901470  41.8641520   9.3609100
  75.9229470  48.1409960  13.6801840  75.0258000  48.3649930  13.9275240
  75.9482340  48.2644900  12.7313240  74.7500690  45.0123280  12.2559210
  74.6108460  45.8846080  12.6246610  73.8682050  44.6696090  12.1107150
  81.0730070  49.9299150   3.5624340  81.5125980  50.6723480   3.1479730
  81.0116960  50.1725720   4.4863300  76.5481040  50.9544980  14.4644360
  76.5196470  51.3587930  13.5972790  76.3846010  50.0255340  14.3015960
  73.0633970  43.6105690   2.3661480  72.9431570  44.3367780   1.7542750
  72.7534860  42.8408600   1.8889390  70.7019340  46.7820830   8.1730120
  70.7799760  46.9169600   7.2285840  71.3161020  46.0736720   8.3658240
  71.9466970  48.4821020   4.5836300  71.5395050  48.6235610   3.7289900
  72.8379980  48.1981180   4.3807510  76.2188630  52.6966800   2.6958970
  76.0431110  51.7802340   2.4826770  75.3644370  53.0554090   2.9356770
  70.7578860  47.8235000  10.7124580  70.9209900  47.3540360   9.8943950
  71.2231310  47.3158560  11.3773420  75.5297630  36.9540760   5.7485150
  75.0865780  37.7350300   5.4169670  76.0882620  37.2770650   6.4556090
  79.8167440  39.8209280  11.3520470  79.3546810  40.0292300  12.1640410
  79.4145550  39.0068630  11.0491140  77.5673530  37.4988090   7.6074750
  77.8645860  38.4050920   7.5266770  78.1159090  37.0106870   6.9934320
  75.3211850  42.0774330   3.4766400  75.0952770  41.8611500   4.3813020
  74.5404380  42.5102790   3.1312370  77.7611060  42.9759910  14.1426670
  77.6654660  42.0354640  13.9927070  78.6043040  43.1974980  13.7474740
  81.1574480  40.7201240   4.1060330  81.5504050  41.0373440   3.2929020
  81.5191330  39.8413120   4.2204850  72.8921600  39.3873580  12.2960450
  72.4984990  40.2348790  12.5033230  72.2040000  38.7499950  12.4869090
  79.4666650  39.4708550  15.3657190  78.7764970  39.2780750  16.0003280
  80.2098950  39.7543190  15.8981490  70.1938650  37.3102040   6.3290530
  69.9051700  37.8804900   7.0415510  70.9384410  36.8306490   6.6921760
  81.7429620  43.3106990   8.2011110  81.0110740  43.8193800   8.5501210
  81.3453960  42.4936970   7.8999890  78.1807010  39.9861190   6.6063600
  78.1843070  39.5451140   5.7568140  79.0758130  40.3078520   6.7135420
  74.0309390  39.8687680   5.5657810  73.6909440  40.3462910   6.3224860
  73.2686710  39.4152800   5.2058910  72.3317840  47.1986430  12.8720390
  71.9472630  46.5580100  13.4703350  72.6430030  47.9022550  13.4415120
  78.4814980  44.0462970   8.3529010  78.8485110  43.5721540   9.0990350
  78.2920040  44.9204540   8.6937350  71.3455470  38.7906660   4.4822480
  71.0602390  38.4262330   5.3201100  71.2834330  38.0587120   3.8685620
  76.2714350  43.0871610  10.6713220  75.9671420  43.9663590  10.8963580
  77.2260810  43.1471400  10.7070660  80.9402920  46.3607020  12.9475460
  80.8740230  45.4402690  12.6933050  80.3108060  46.4582460  13.6620100
  74.8433540  46.9612980   4.9058880  75.3612210  46.1581240   4.8515770
  74.3917560  46.8992120   5.7475710  72.3278080  43.9274350  11.8184580
  71.9693020  44.5928200  12.4057920  72.0332640  43.0957900  12.1897200
  75.5291200  44.3858590  14.7024130  75.2291340  44.5315770  13.8051950
  76.3002440  43.8263880  14.6097520  80.8719650  49.1827590  12.6979260
  80.8864190  48.2508550  12.4798170  80.1644750  49.2687350  13.3369030
  78.6993730  48.3092790   2.9502100  79.3864860  48.8562000   3.3309690
  77.9126150  48.8533520   2.9851710  78.0020940  45.3138820   2.5627460
  78.4583720  46.1244070   2.7887650  77.6509150  44.9961960   3.3945950
  80.3053550  50.8245160   9.7919760  80.9495770  51.0304540  10.4693180
  80.6682990  50.0633560   9.3390610  73.9032720  35.6576470   3.0349980
  73.7747350  35.6494370   3.9834900  73.0794740  35.9959560   2.6840990
  70.9026650  37.4167590  12.4956680  70.1885170  37.6164510  13.1009290
  71.3221690  36.6407160  12.8671480  71.1899240  51.4047850  13.4823210
  71.2990360  50.4642590  13.3418600  70.5379800  51.6702600  12.8336940
  79.1811830  49.6763740  14.8821330  78.8608700  48.9572980  15.4267020
  78.5070190  50.3518810  14.9557390  77.7311490  41.1432790   2.4703570
  77.0227640  41.6119130   2.9117180  78.0155970  40.4854800   3.1048760
  79.3567420  42.5629490  10.4696100  79.8552670  43.0375310  11.1347950
  79.4990370  41.6393010  10.6766130  78.8503710  53.1038750   3.1827340
  79.1045210  53.0660140   2.2606710  77.9016190  52.9772080   3.1755590
  74.3299400  53.2870690   6.1057240  75.0661880  52.7386150   6.3765810
  74.7140320  54.1526700   5.9663230  71.2144880  49.3544260   1.9798750
  70.2884660  49.5965400   1.9704160  71.6801310  50.1818520   1.8583500
  73.3357680  52.4716760  15.2942820  74.1370410  52.7928810  15.7078220
  72.8209500  52.1112340  16.0162730  71.0555490  44.9590220  14.2378870
  71.5594510  44.3797500  14.8095100  70.3162910  45.2430450  14.7755240
  78.1093430  46.3661210  13.7714390  77.3439100  46.9346210  13.6869060
  78.2909390  46.0737420  12.8782620  73.0878570  43.1019810  15.1328940
  73.1283910  42.8033680  16.0414170  73.9424070  43.5027420  14.9736460
  75.0284380  41.6811910  13.1003430  74.4980840  41.1902860  12.4726770
  75.6972450  42.1096110  12.5661360  75.5156680  38.6474280  13.1800720
  75.4213550  38.0295030  12.4551590  74.9354070  39.3740570  12.9530630
  78.2818120  37.2047520  10.2128110  77.8335420  37.2271780   9.3673660
  77.6483320  36.8066540  10.8098410  78.6877670  46.1001850  10.8340550
  79.1065780  46.9434580  10.6616790  77.7686300  46.2373890  10.6047330
  81.0241570  43.8318030  12.2178390  81.1437780  43.2359170  12.9573230
  81.8835570  43.8687720  11.7979690  76.5385090  52.4054860  11.9498280
  76.0006180  53.1300920  11.6306980  76.7919050  51.9285200  11.1595620
  77.7910340  40.3739380  13.4754210  78.3810030  40.0655230  14.1632030
  76.9730580  39.9019130  13.6314110  79.3947300  53.6406070  12.2084930
  79.3206000  54.5441210  12.5157300  78.4926140  53.3217970  12.1807000
  70.7974590  50.9680660   5.5118550  71.1277600  50.1001720   5.2797190
  71.2265590  51.1739180   6.3423510  75.3936510  49.2989670   3.1720520
  75.0932050  49.1754640   4.0724430  75.2874000  48.4398260   2.7636250
  71.2864800  51.8351250   8.2500180  70.8495790  52.0152050   9.0824330
  71.8542480  52.5925870   8.1081900  71.1189230  44.3471480   4.6089060
  70.4638070  44.0783120   3.9648760  71.9567180  44.2375960   4.1591040
  72.1565160  44.7324050   9.1492400  72.5238200  44.6451450  10.0288420
  71.5875980  43.9690600   9.0499260  71.7081160  41.6433140  13.0550820
  70.8137210  41.6099900  13.3944530  72.2478710  41.8419930  13.8202070
  72.2120870  35.9181470   7.4034040  72.8597060  35.3678850   6.9629200
  72.6322710  36.1724620   8.2249850  71.9652870  36.0737140  10.1459360
  71.6167690  36.5300960  10.9117540  71.6340570  35.1794270  10.2281790
  73.5717240  49.2456740  14.3112550  73.5286870  48.8749650  15.1927010
  73.7028250  50.1834310  14.4514370  77.2723270  50.8016330   9.9122270
  77.0314630  51.0690890   9.0252790  78.2125910  50.9722060   9.9673130
  79.4777690  37.2649020  13.6678780  79.4166580  37.8570850  14.4174190
  80.4178070  37.1574980  13.5229040  72.6373510  35.6013340  13.4210130
  73.1856500  35.4201390  12.6576240  72.7028820  34.8107450  13.9566440
  73.4105270  52.1918990  11.4310330  72.8165590  52.0603690  12.1700370
  73.4029110  51.3557130  10.9652430  73.0417500  49.5577370  10.3818370
  72.3151560  48.9382660  10.3144320  73.1026650  49.9517980   9.5116450
  76.6462600  51.7722370   7.1667780  77.1627620  51.1609730   6.6416040
  77.2959980  52.2751150   7.6578790  79.3858100  52.6630860   7.9936760
  79.6735910  52.4085160   7.1169770  79.8981320  52.1108220   8.5842330
  80.6035110  36.4021060   8.5733270  79.8206900  36.8766560   8.8530030
  80.3098040  35.4975890   8.4646450  71.3247500  52.8751760   3.5915130
  71.1569540  52.2422440   4.2897020  70.4582010  53.0811160   3.2409320
  78.4889330  38.8207810   4.0849300  77.6763840  38.4464700   3.7445180
  78.9930970  38.0652890   4.3870490  76.5138510  36.9707730   2.6894350
  75.8841250  36.2695040   2.8564480  75.9743650  37.7311860   2.4727510
  79.4530460  53.5846960  15.3604960  80.3797770  53.3491230  15.4040920
  79.4380890  54.4118960  14.8790990  76.6394070  36.2491710  15.1246840
  76.3578340  36.7525310  14.3607660  77.0213770  35.4513460  14.7588970
  80.2785720  26.6873290  63.0445280  79.5027820  26.2073730  63.3343850
  80.9298650  26.0078940  62.8701440  74.2951550  26.9993100  63.9221040
  73.4636430  26.7441810  64.3217550  74.9032530  27.0703870  64.6578960
  74.2752810  31.0333190  64.1179060  74.5780850  30.1430930  63.9389280
  75.0196400  31.5903410  63.8901310  72.7043500  21.9594990  57.7063430
  71.8160200  22.3010960  57.6043310  72.9884690  21.7595310  56.8144260
  70.6676510  24.5600640  63.5903130  71.2392620  23.7922840  63.5906770
  70.6678050  24.8589400  62.6809740  80.5256460  33.3791490  61.4448400
  79.9067900  33.8348990  60.8742840  81.3808240  33.5342950  61.0438100
  79.7194710  29.3630480  63.0515440  79.6502990  28.4220420  62.8904570
  80.4814570  29.4531890  63.6238010  71.9101380  19.9685000  65.3772060
  71.7304220  19.0710750  65.6574820  71.5081460  20.5156870  66.0519010
  80.7499880  22.1700860  63.2784370  81.1264700  21.2972740  63.1658040
  80.6519390  22.5059560  62.3874810  74.8804890  20.5426490  58.7401810
  74.9871640  21.4430220  59.0470570  73.9697250  20.4944460  58.4496460
  72.5288050  22.4645500  63.9854400  73.2098160  22.7283870  64.6041800
  72.2136100  21.6246370  64.3192410  76.7212620  23.5112860  63.0726990
  77.2290840  24.0093830  63.7132010  77.2525860  22.7348060  62.8966350
  75.0048720  18.1511420  67.3390410  75.0067160  18.6683810  66.5336310
  74.1753030  17.6741600  67.3160340  81.3919810  28.2630730  58.8380310
  80.7737080  28.7280180  58.2743030  81.9043060  28.9558210  59.2549820
  76.2551570  27.7906600  65.5163910  75.9220950  28.4175520  66.1584980
  76.4318250  28.3168480  64.7365580  74.6864050  19.8621380  65.3460860
  75.0280860  20.7063430  65.0514730  73.7479860  20.0105120  65.4626200
  75.4670670  29.7587400  67.3313090  76.0844670  30.4338480  67.0497540
  74.6063790  30.1675380  67.2400590  70.7603010  28.9487260  56.2119940
  70.3830990  29.4374360  55.4804840  71.0176080  29.6212540  56.8426470
  78.3691940  17.3503650  61.6705450  78.6766920  16.7950540  60.9540950
  77.4392640  17.4848110  61.4878440  80.7572700  25.4152480  58.4065570
  79.8301980  25.3489860  58.6354040  80.9097520  26.3532610  58.2920810
  80.7441780  21.6869480  55.4032730  79.8045450  21.8483440  55.4885190
  81.0625040  22.4055160  54.8568720  76.3629340  25.9417220  61.1885300
  75.9586340  25.2294470  60.6931200  76.4492460  25.5970460  62.0773340
  76.8311040  29.6284780  63.3524510  76.5339330  29.0230250  62.6732290
  77.7810860  29.6662090  63.2413870  75.0757960  22.7160430  64.9684340
  75.6272550  22.8255770  64.1937590  75.5901470  23.0898030  65.6839570
  81.0730070  31.1555660  59.8854810  81.5125980  31.8979990  59.4710200
  81.0116960  31.3982230  60.8093770  73.0633970  24.8362200  58.6891950
  72.9431570  25.5624290  58.0773220  72.7534860  24.0665110  58.2119860
  70.7019340  28.0077340  64.4960590  70.7799760  28.1426110  63.5516310
  71.3161020  27.2993230  64.6888710  71.9466970  29.7077530  60.9066770
  71.5395050  29.8492120  60.0520370  72.8379980  29.4237690  60.7037980
  76.2188630  33.9223310  59.0189440  76.0431110  33.0058850  58.8057240
  75.3644370  34.2810600  59.2587240  70.7578860  29.0491510  67.0355050
  70.9209900  28.5796870  66.2174420  71.2231310  28.5415070  67.7003890
  75.5297630  18.1797270  62.0715620  75.0865780  18.9606810  61.7400140
  76.0882620  18.5027160  62.7786560  78.6456450  17.8007970  56.9521450
  78.0210630  17.7967840  57.6774760  78.5586570  16.9338930  56.5557420
  77.5673530  18.7244600  63.9305220  77.8645860  19.6307430  63.8497240
  78.1159090  18.2363380  63.3164790  75.3211850  23.3030840  59.7996870
  75.0952770  23.0868010  60.7043490  74.5404380  23.7359300  59.4542840
  81.1574480  21.9457750  60.4290800  81.5504050  22.2629950  59.6159490
  81.5191330  21.0669630  60.5435320  70.1938650  18.5358550  62.6521000
  69.9051700  19.1061410  63.3645980  70.9384410  18.0563000  63.0152230
  70.3808880  22.4778670  53.8623720  70.2983550  23.4209430  54.0038710
  70.0291940  22.3353580  52.9836070  81.7429620  24.5363500  64.5241580
  81.0110740  25.0450310  64.8731680  81.3453960  23.7193480  64.2230360
  78.1807010  21.2117700  62.9294070  78.1843070  20.7707650  62.0798610
  79.0758130  21.5335030  63.0365890  74.0309390  21.0944190  61.8888280
  73.6909440  21.5719420  62.6455330  73.2686710  20.6409310  61.5289380
  78.2427160  22.2129780  55.9200830  78.3639980  22.1716260  56.8686650
  77.8575670  23.0753930  55.7647560  77.2548660  24.5230920  55.3184130
  76.6865560  24.0749170  54.6920040  77.9637660  24.8823700  54.7849280
  78.4814980  25.2719480  64.6759480  78.8485110  24.7978050  65.4220820
  78.2920040  26.1461050  65.0167820  71.3455470  20.0163170  60.8052950
  71.0602390  19.6518840  61.6431570  71.2834330  19.2843630  60.1916090
  76.2714350  24.3128120  66.9943690  75.9671420  25.1920100  67.2194050
  77.2260810  24.3727910  67.0301130  74.7996140  28.5189110  57.5910540
  74.0258400  27.9786730  57.4309260  75.5290770  27.9995720  57.2528300
  81.0194060  18.9092430  57.5266320  80.2058670  18.4105600  57.4511630
  80.8256010  19.7490680  57.1102670  74.8433540  28.1869490  61.2289350
  75.3612210  27.3837750  61.1746240  74.3917560  28.1248630  62.0706180
  79.7303040  29.4535770  56.5016650  80.0718740  30.1978000  56.0059970
  78.9015750  29.7666890  56.8641480  78.6993730  29.5349300  59.2732570
  79.3864860  30.0818510  59.6540160  77.9126150  30.0790030  59.3082180
  70.8386130  25.1522120  54.7649650  71.7080980  25.4346920  55.0485570
  70.3476450  25.9657990  54.6498460  78.0020940  26.5395330  58.8857930
  78.4583720  27.3500580  59.1118120  77.6509150  26.2218470  59.7176420
  80.3053550  32.0501670  66.1150230  80.9495770  32.2561050  66.7923650
  80.6682990  31.2890070  65.6621080  73.9032720  16.8832980  59.3580450
  73.7747350  16.8750880  60.3065370  73.0794740  17.2216070  59.0071460
  71.2057380  34.3649500  55.3311280  71.5655020  34.9638840  54.6768550
  71.0649720  34.9109390  56.1046310  77.2226000  31.7480700  56.1484950
  77.2136100  32.4810390  55.5329460  76.3024360  31.5012280  56.2411910
  72.8232640  26.9695590  56.8931710  72.2160590  27.7094490  56.9027010
  73.2981990  27.0594950  56.0669910  80.2085600  31.8108940  54.8110140
  80.3097580  31.6072930  53.8812120  79.3087340  31.5567220  55.0157920
  77.7311490  22.3689300  58.7934040  77.0227640  22.8375640  59.2347650
  78.0155970  21.7111310  59.4279230  79.3567420  23.7886000  66.7926570
  79.8552670  24.2631820  67.4578420  79.4990370  22.8649520  66.9996600
  78.8503710  34.3295260  59.5057810  79.1045210  34.2916650  58.5837180
  77.9016190  34.2028590  59.4986060  75.9346510  20.6774380  56.1684750
  76.7837040  21.1144530  56.1024940  75.5677780  20.9894640  56.9956810
  74.8337930  26.9306740  54.6420280  75.6001200  26.8188100  55.2045710
  74.9112620  26.2344710  53.9897050  73.5284690  24.3631810  55.3253170
  73.6088280  23.4159320  55.4370570  74.4204440  24.6938690  55.4313830
  74.3299400  34.5127200  62.4287710  75.0661880  33.9642660  62.6996280
  74.7140320  35.3783210  62.2893700  71.2144880  30.5800770  58.3029220
  70.2884660  30.8221910  58.2934630  71.6801310  31.4075030  58.1813970
  77.4401710  33.6857510  54.2513280  78.2330320  33.9746340  53.7995070
  76.9206060  33.2549680  53.5725760  77.9579110  28.9060920  54.1155630
  77.8529750  28.2913270  54.8417010  77.7903330  28.3826810  53.3318640
  81.1981840  27.9680950  54.7197620  80.6491940  28.4150250  55.3640360
  81.8201100  27.4630200  55.2435290  76.8656960  26.9271870  56.6162920
  77.2873380  26.7611740  57.4594310  76.9907800  26.1172100  56.1218060
  79.3784600  25.9509480  53.8640020  79.8990260  25.2358500  53.4981170
  80.0253000  26.5895350  54.1640530  78.2818120  18.4304030  66.5358580
  77.8335420  18.4528290  65.6904130  77.6483320  18.0323050  67.1328880
  78.6877670  27.3258360  67.1571020  79.1065780  28.1691090  66.9847260
  77.7686300  27.4630400  66.9277800  75.7615860  23.0005100  53.5621080
  75.5604920  22.1372460  53.9234420  75.5907910  22.9138460  52.6242680
  74.5598660  20.1005720  53.5498960  74.8624560  20.1073150  52.6418110
  75.2993250  19.7503580  54.0466620  77.7783590  19.0440340  54.5355160
  77.4305590  18.3664330  53.9557610  77.9796360  18.5829850  55.3498550
  79.9432630  34.0321090  56.1541760  80.8383420  34.3706060  56.1760520
  79.9750260  33.3100500  55.5266040  73.5828790  29.4048140  54.3828760
  74.0203660  29.9477810  55.0386340  74.0676520  28.5795090  54.3925100
  70.7974590  32.1937170  61.8349020  71.1277600  31.3258230  61.6027660
  71.2265590  32.3995690  62.6653980  75.3936510  30.5246180  59.4950990
  75.0932050  30.4011150  60.3954900  75.2874000  29.6654770  59.0866720
  71.2864800  33.0607760  64.5730650  70.8495790  33.2408560  65.4054800
  71.8542480  33.8182380  64.4312370  71.1189230  25.5727990  60.9319530
  70.4638070  25.3039630  60.2879230  71.9567180  25.4632470  60.4821510
  72.1565160  25.9580560  65.4722870  72.5238200  25.8707960  66.3518890
  71.5875980  25.1947110  65.3729730  70.3327310  22.7826920  56.8744860
  69.4291390  23.0457120  56.6996520  70.8167930  23.0538090  56.0944820
  72.8754520  21.8392460  54.7839240  73.5846220  21.4175680  54.2986520
  72.1594460  21.9067690  54.1522590  72.5228680  17.8931790  53.8241890
  73.2456810  18.4340730  54.1423110  72.7953200  17.6195210  52.9483430
  72.2120870  17.1437980  63.7264510  72.8597060  16.5935360  63.2859670
  72.6322710  17.3981130  64.5480320  71.9652870  17.2993650  66.4689830
  71.6167690  17.7557470  67.2348010  71.6340570  16.4050780  66.5512260
  77.2723270  32.0272840  66.2352740  77.0314630  32.2947400  65.3483260
  78.2125910  32.1978570  66.2903600  73.0417500  30.7833880  66.7048840
  72.3151560  30.1639170  66.6374790  73.1026650  31.1774490  65.8346920
  76.6462600  32.9978880  63.4898250  77.1627620  32.3866240  62.9646510
  77.2959980  33.5007660  63.9809260  79.3858100  33.8887370  64.3167230
  79.6735910  33.6341670  63.4400240  79.8981320  33.3364730  64.9072800
  80.6035110  17.6277570  64.8963740  79.8206900  18.1023070  65.1760500
  80.3098040  16.7232400  64.7876920  71.3247500  34.1008270  59.9145600
  71.1569540  33.4678950  60.6127490  70.4582010  34.3067670  59.5639790
  71.9475520  17.9325050  57.4177460  72.7054880  18.0453930  56.8441490
  71.4852690  18.7694250  57.3720890  78.4889330  20.0464320  60.4079770
  77.6763840  19.6721210  60.0675650  78.9930970  19.2909400  60.7100960
  72.9310200  32.7941500  57.3595740  72.4057820  33.1749530  56.6557700
  72.8554780  33.4192270  58.0805450  74.3200670  18.4589100  55.9579430
  74.8493430  17.6718900  55.8287380  74.9528990  19.1380290  56.1914960
  76.5138510  18.1964240  59.0124820  75.8841250  17.4951550  59.1794950
  75.9743650  18.9568370  58.7957980  75.5303170  34.7423880  56.2344990
  76.2621990  34.4583160  55.6868880  75.7896840  34.5037160  57.1244370
  74.6917960  30.8588610  56.2391320  74.0626840  31.3273710  56.7877150
  74.8065790  30.0137830  56.6737510  80.2785720  26.6873290  44.2701790
  79.5027820  26.2073730  44.5600360  80.9298650  26.0078940  44.0957950
  74.2951550  26.9993100  45.1477550  73.4636430  26.7441810  45.5474060
  74.9032530  27.0703870  45.8835470  74.2752810  31.0333190  45.3435570
  74.5780850  30.1430930  45.1645790  75.0196400  31.5903410  45.1157820
  72.7043500  21.9594990  38.9319940  71.8160200  22.3010960  38.8299820
  72.9884690  21.7595310  38.0400770  70.6676510  24.5600640  44.8159640
  71.2392620  23.7922840  44.8163280  70.6678050  24.8589400  43.9066250
  80.5256460  33.3791490  42.6704910  79.9067900  33.8348990  42.0999350
  81.3808240  33.5342950  42.2694610  79.7194710  29.3630480  44.2771950
  79.6502990  28.4220420  44.1161080  80.4814570  29.4531890  44.8494520
  71.9101380  19.9685000  46.6028570  71.7304220  19.0710750  46.8831330
  71.5081460  20.5156870  47.2775520  80.7499880  22.1700860  44.5040880
  81.1264700  21.2972740  44.3914550  80.6519390  22.5059560  43.6131320
  74.8804890  20.5426490  39.9658320  74.9871640  21.4430220  40.2727080
  73.9697250  20.4944460  39.6752970  72.5288050  22.4645500  45.2110910
  73.2098160  22.7283870  45.8298310  72.2136100  21.6246370  45.5448920
  76.7212620  23.5112860  44.2983500  77.2290840  24.0093830  44.9388520
  77.2525860  22.7348060  44.1222860  75.0048720  18.1511420  48.5646920
  75.0067160  18.6683810  47.7592820  74.1753030  17.6741600  48.5416850
  81.3919810  28.2630730  40.0636820  80.7737080  28.7280180  39.4999540
  81.9043060  28.9558210  40.4806330  76.2551570  27.7906600  46.7420420
  75.9220950  28.4175520  47.3841490  76.4318250  28.3168480  45.9622090
  74.6864050  19.8621380  46.5717370  75.0280860  20.7063430  46.2771240
  73.7479860  20.0105120  46.6882710  75.4670670  29.7587400  48.5569600
  76.0844670  30.4338480  48.2754050  74.6063790  30.1675380  48.4657100
  70.7603010  28.9487260  37.4376450  70.3830990  29.4374360  36.7061350
  71.0176080  29.6212540  38.0682980  78.3691940  17.3503650  42.8961960
  78.6766920  16.7950540  42.1797460  77.4392640  17.4848110  42.7134950
  80.7572700  25.4152480  39.6322080  79.8301980  25.3489860  39.8610550
  80.9097520  26.3532610  39.5177320  80.7441780  21.6869480  36.6289240
  79.8045450  21.8483440  36.7141700  81.0625040  22.4055160  36.0825230
  76.3629340  25.9417220  42.4141810  75.9586340  25.2294470  41.9187710
  76.4492460  25.5970460  43.3029850  76.8311040  29.6284780  44.5781020
  76.5339330  29.0230250  43.8988800  77.7810860  29.6662090  44.4670380
  75.0757960  22.7160430  46.1940850  75.6272550  22.8255770  45.4194100
  75.5901470  23.0898030  46.9096080  75.9229470  29.3666470  51.2288820
  75.0258000  29.5906440  51.4762220  75.9482340  29.4901410  50.2800220
  74.7500690  26.2379790  49.8046190  74.6108460  27.1102590  50.1733590
  73.8682050  25.8952600  49.6594130  81.0730070  31.1555660  41.1111320
  81.5125980  31.8979990  40.6966710  81.0116960  31.3982230  42.0350280
  76.5481040  32.1801490  52.0131340  76.5196470  32.5844440  51.1459770
  76.3846010  31.2511850  51.8502940  73.0633970  24.8362200  39.9148460
  72.9431570  25.5624290  39.3029730  72.7534860  24.0665110  39.4376370
  70.7019340  28.0077340  45.7217100  70.7799760  28.1426110  44.7772820
  71.3161020  27.2993230  45.9145220  71.9466970  29.7077530  42.1323280
  71.5395050  29.8492120  41.2776880  72.8379980  29.4237690  41.9294490
  76.2188630  33.9223310  40.2445950  76.0431110  33.0058850  40.0313750
  75.3644370  34.2810600  40.4843750  70.7578860  29.0491510  48.2611560
  70.9209900  28.5796870  47.4430930  71.2231310  28.5415070  48.9260400
  75.5297630  18.1797270  43.2972130  75.0865780  18.9606810  42.9656650
  76.0882620  18.5027160  44.0043070  79.8167440  21.0465790  48.9007450
  79.3546810  21.2548810  49.7127390  79.4145550  20.2325140  48.5978120
  78.6456450  17.8007970  38.1777960  78.0210630  17.7967840  38.9031270
  78.5586570  16.9338930  37.7813930  77.5673530  18.7244600  45.1561730
  77.8645860  19.6307430  45.0753750  78.1159090  18.2363380  44.5421300
  75.3211850  23.3030840  41.0253380  75.0952770  23.0868010  41.9300000
  74.5404380  23.7359300  40.6799350  77.7611060  24.2016420  51.6913650
  77.6654660  23.2611150  51.5414050  78.6043040  24.4231490  51.2961720
  81.1574480  21.9457750  41.6547310  81.5504050  22.2629950  40.8416000
  81.5191330  21.0669630  41.7691830  72.8921600  20.6130090  49.8447430
  72.4984990  21.4605300  50.0520210  72.2040000  19.9756460  50.0356070
  79.4666650  20.6965060  52.9144170  78.7764970  20.5037260  53.5490260
  80.2098950  20.9799700  53.4468470  70.1938650  18.5358550  43.8777510
  69.9051700  19.1061410  44.5902490  70.9384410  18.0563000  44.2408740
  70.3808880  22.4778670  35.0880230  70.2983550  23.4209430  35.2295220
  70.0291940  22.3353580  34.2092580  81.7429620  24.5363500  45.7498090
  81.0110740  25.0450310  46.0988190  81.3453960  23.7193480  45.4486870
  78.1807010  21.2117700  44.1550580  78.1843070  20.7707650  43.3055120
  79.0758130  21.5335030  44.2622400  74.0309390  21.0944190  43.1144790
  73.6909440  21.5719420  43.8711840  73.2686710  20.6409310  42.7545890
  78.2427160  22.2129780  37.1457340  78.3639980  22.1716260  38.0943160
  77.8575670  23.0753930  36.9904070  77.2548660  24.5230920  36.5440640
  76.6865560  24.0749170  35.9176550  77.9637660  24.8823700  36.0105790
  72.3317840  28.4242940  50.4207370  71.9472630  27.7836610  51.0190330
  72.6430030  29.1279060  50.9902100  78.4814980  25.2719480  45.9015990
  78.8485110  24.7978050  46.6477330  78.2920040  26.1461050  46.2424330
  71.3455470  20.0163170  42.0309460  71.0602390  19.6518840  42.8688080
  71.2834330  19.2843630  41.4172600  76.2714350  24.3128120  48.2200200
  75.9671420  25.1920100  48.4450560  77.2260810  24.3727910  48.2557640
  74.7996140  28.5189110  38.8167050  74.0258400  27.9786730  38.6565770
  75.5290770  27.9995720  38.4784810  81.0194060  18.9092430  38.7522830
  80.2058670  18.4105600  38.6768140  80.8256010  19.7490680  38.3359180
  80.9402920  27.5863530  50.4962440  80.8740230  26.6659200  50.2420030
  80.3108060  27.6838970  51.2107080  74.8433540  28.1869490  42.4545860
  75.3612210  27.3837750  42.4002750  74.3917560  28.1248630  43.2962690
  79.7303040  29.4535770  37.7273160  80.0718740  30.1978000  37.2316480
  78.9015750  29.7666890  38.0897990  72.3278080  25.1530860  49.3671560
  71.9693020  25.8184710  49.9544900  72.0332640  24.3214410  49.7384180
  75.5291200  25.6115100  52.2511110  75.2291340  25.7572280  51.3538930
  76.3002440  25.0520390  52.1584500  80.8719650  30.4084100  50.2466240
  80.8864190  29.4765060  50.0285150  80.1644750  30.4943860  50.8856010
  78.6993730  29.5349300  40.4989080  79.3864860  30.0818510  40.8796670
  77.9126150  30.0790030  40.5338690  70.8386130  25.1522120  35.9906160
  71.7080980  25.4346920  36.2742080  70.3476450  25.9657990  35.8754970
  78.0020940  26.5395330  40.1114440  78.4583720  27.3500580  40.3374630
  77.6509150  26.2218470  40.9432930  80.3053550  32.0501670  47.3406740
  80.9495770  32.2561050  48.0180160  80.6682990  31.2890070  46.8877590
  73.9032720  16.8832980  40.5836960  73.7747350  16.8750880  41.5321880
  73.0794740  17.2216070  40.2327970  71.2057380  34.3649500  36.5567790
  71.5655020  34.9638840  35.9025060  71.0649720  34.9109390  37.3302820
  70.9026650  18.6424100  50.0443660  70.1885170  18.8421020  50.6496270
  71.3221690  17.8663670  50.4158460  79.1811830  30.9020250  52.4308310
  78.8608700  30.1829490  52.9754000  78.5070190  31.5775320  52.5044370
  77.2226000  31.7480700  37.3741460  77.2136100  32.4810390  36.7585970
  76.3024360  31.5012280  37.4668420  72.8232640  26.9695590  38.1188220
  72.2160590  27.7094490  38.1283520  73.2981990  27.0594950  37.2926420
  80.2085600  31.8108940  36.0366650  80.3097580  31.6072930  35.1068630
  79.3087340  31.5567220  36.2414430  77.7311490  22.3689300  40.0190550
  77.0227640  22.8375640  40.4604160  78.0155970  21.7111310  40.6535740
  79.3567420  23.7886000  48.0183080  79.8552670  24.2631820  48.6834930
  79.4990370  22.8649520  48.2253110  78.8503710  34.3295260  40.7314320
  79.1045210  34.2916650  39.8093690  77.9016190  34.2028590  40.7242570
  75.9346510  20.6774380  37.3941260  76.7837040  21.1144530  37.3281450
  75.5677780  20.9894640  38.2213320  74.8337930  26.9306740  35.8676790
  75.6001200  26.8188100  36.4302220  74.9112620  26.2344710  35.2153560
  73.5284690  24.3631810  36.5509680  73.6088280  23.4159320  36.6627080
  74.4204440  24.6938690  36.6570340  74.3299400  34.5127200  43.6544220
  75.0661880  33.9642660  43.9252790  74.7140320  35.3783210  43.5150210
  71.2144880  30.5800770  39.5285730  70.2884660  30.8221910  39.5191140
  71.6801310  31.4075030  39.4070480  73.3357680  33.6973270  52.8429800
  74.1370410  34.0185320  53.2565200  72.8209500  33.3368850  53.5649710
  77.4401710  33.6857510  35.4769790  78.2330320  33.9746340  35.0251580
  76.9206060  33.2549680  34.7982270  71.0555490  26.1846730  51.7865850
  71.5594510  25.6054010  52.3582080  70.3162910  26.4686960  52.3242220
  77.9579110  28.9060920  35.3412140  77.8529750  28.2913270  36.0673520
  77.7903330  28.3826810  34.5575150  78.1093430  27.5917720  51.3201370
  77.3439100  28.1602720  51.2356040  78.2909390  27.2993930  50.4269600
  81.1981840  27.9680950  35.9454130  80.6491940  28.4150250  36.5896870
  81.8201100  27.4630200  36.4691800  73.0878570  24.3276320  52.6815920
  73.1283910  24.0290190  53.5901150  73.9424070  24.7283930  52.5223440
  76.8656960  26.9271870  37.8419430  77.2873380  26.7611740  38.6850820
  76.9907800  26.1172100  37.3474570  75.0284380  22.9068420  50.6490410
  74.4980840  22.4159370  50.0213750  75.6972450  23.3352620  50.1148340
  79.3784600  25.9509480  35.0896530  79.8990260  25.2358500  34.7237680
  80.0253000  26.5895350  35.3897040  75.5156680  19.8730790  50.7287700
  75.4213550  19.2551540  50.0038570  74.9354070  20.5997080  50.5017610
  78.2818120  18.4304030  47.7615090  77.8335420  18.4528290  46.9160640
  77.6483320  18.0323050  48.3585390  78.6877670  27.3258360  48.3827530
  79.1065780  28.1691090  48.2103770  77.7686300  27.4630400  48.1534310
  81.0241570  25.0574540  49.7665370  81.1437780  24.4615680  50.5060210
  81.8835570  25.0944230  49.3466670  75.7615860  23.0005100  34.7877590
  75.5604920  22.1372460  35.1490930  75.5907910  22.9138460  33.8499190
  76.5385090  33.6311370  49.4985260  76.0006180  34.3557430  49.1793960
  76.7919050  33.1541710  48.7082600  77.7910340  21.5995890  51.0241190
  78.3810030  21.2911740  51.7119010  76.9730580  21.1275640  51.1801090
  74.5598660  20.1005720  34.7755470  74.8624560  20.1073150  33.8674620
  75.2993250  19.7503580  35.2723130  79.3947300  34.8662580  49.7571910
  79.3206000  35.7697720  50.0644280  78.4926140  34.5474480  49.7293980
  77.7783590  19.0440340  35.7611670  77.4305590  18.3664330  35.1814120
  77.9796360  18.5829850  36.5755060  79.9432630  34.0321090  37.3798270
  80.8383420  34.3706060  37.4017030  79.9750260  33.3100500  36.7522550
  73.5828790  29.4048140  35.6085270  74.0203660  29.9477810  36.2642850
  74.0676520  28.5795090  35.6181610  70.7974590  32.1937170  43.0605530
  71.1277600  31.3258230  42.8284170  71.2265590  32.3995690  43.8910490
  75.3936510  30.5246180  40.7207500  75.0932050  30.4011150  41.6211410
  75.2874000  29.6654770  40.3123230  71.2864800  33.0607760  45.7987160
  70.8495790  33.2408560  46.6311310  71.8542480  33.8182380  45.6568880
  71.1189230  25.5727990  42.1576040  70.4638070  25.3039630  41.5135740
  71.9567180  25.4632470  41.7078020  72.1565160  25.9580560  46.6979380
  72.5238200  25.8707960  47.5775400  71.5875980  25.1947110  46.5986240
  71.7081160  22.8689650  50.6037800  70.8137210  22.8356410  50.9431510
  72.2478710  23.0676440  51.3689050  70.3327310  22.7826920  38.1001370
  69.4291390  23.0457120  37.9253030  70.8167930  23.0538090  37.3201330
  72.8754520  21.8392460  36.0095750  73.5846220  21.4175680  35.5243030
  72.1594460  21.9067690  35.3779100  72.5228680  17.8931790  35.0498400
  73.2456810  18.4340730  35.3679620  72.7953200  17.6195210  34.1739940
  72.2120870  17.1437980  44.9521020  72.8597060  16.5935360  44.5116180
  72.6322710  17.3981130  45.7736830  71.9652870  17.2993650  47.6946340
  71.6167690  17.7557470  48.4604520  71.6340570  16.4050780  47.7768770
  73.5717240  30.4713250  51.8599530  73.5286870  30.1006160  52.7413990
  73.7028250  31.4090820  52.0001350  77.2723270  32.0272840  47.4609250
  77.0314630  32.2947400  46.5739770  78.2125910  32.1978570  47.5160110
  79.4777690  18.4905530  51.2165760  79.4166580  19.0827360  51.9661170
  80.4178070  18.3831490  51.0716020  72.6373510  16.8269850  50.9697110
  73.1856500  16.6457900  50.2063220  72.7028820  16.0363960  51.5053420
  73.4105270  33.4175500  48.9797310  72.8165590  33.2860200  49.7187350
  73.4029110  32.5813640  48.5139410  73.0417500  30.7833880  47.9305350
  72.3151560  30.1639170  47.8631300  73.1026650  31.1774490  47.0603430
  76.6462600  32.9978880  44.7154760  77.1627620  32.3866240  44.1903020
  77.2959980  33.5007660  45.2065770  79.3858100  33.8887370  45.5423740
  79.6735910  33.6341670  44.6656750  79.8981320  33.3364730  46.1329310
  80.6035110  17.6277570  46.1220250  79.8206900  18.1023070  46.4017010
  80.3098040  16.7232400  46.0133430  71.3247500  34.1008270  41.1402110
  71.1569540  33.4678950  41.8384000  70.4582010  34.3067670  40.7896300
  71.9475520  17.9325050  38.6433970  72.7054880  18.0453930  38.0698000
  71.4852690  18.7694250  38.5977400  78.4889330  20.0464320  41.6336280
  77.6763840  19.6721210  41.2932160  78.9930970  19.2909400  41.9357470
  72.9310200  32.7941500  38.5852250  72.4057820  33.1749530  37.8814210
  72.8554780  33.4192270  39.3061960  74.3200670  18.4589100  37.1835940
  74.8493430  17.6718900  37.0543890  74.9528990  19.1380290  37.4171470
  76.5138510  18.1964240  40.2381330  75.8841250  17.4951550  40.4051460
  75.9743650  18.9568370  40.0214490  79.4530460  34.8103470  52.9091940
  80.3797770  34.5747740  52.9527900  79.4380890  35.6375470  52.4277970
  76.6394070  17.4748220  52.6733820  76.3578340  17.9781820  51.9094640
  77.0213770  16.6769970  52.3075950  75.5303170  34.7423880  37.4601500
  76.2621990  34.4583160  36.9125390  75.7896840  34.5037160  38.3500880
  74.6917960  30.8588610  37.4647830  74.0626840  31.3273710  38.0133660
  74.8065790  30.0137830  37.8994020  80.2785720  26.6873290  25.4958300
  79.5027820  26.2073730  25.7856870  80.9298650  26.0078940  25.3214460
  74.2951550  26.9993100  26.3734060  73.4636430  26.7441810  26.7730570
  74.9032530  27.0703870  27.1091980  74.2752810  31.0333190  26.5692080
  74.5780850  30.1430930  26.3902300  75.0196400  31.5903410  26.3414330
  72.7043500  21.9594990  20.1576450  71.8160200  22.3010960  20.0556330
  72.9884690  21.7595310  19.2657280  70.6676510  24.5600640  26.0416150
  71.2392620  23.7922840  26.0419790  70.6678050  24.8589400  25.1322760
  80.5256460  33.3791490  23.8961420  79.9067900  33.8348990  23.3255860
  81.3808240  33.5342950  23.4951120  79.7194710  29.3630480  25.5028460
  79.6502990  28.4220420  25.3417590  80.4814570  29.4531890  26.0751030
  71.9101380  19.9685000  27.8285080  71.7304220  19.0710750  28.1087840
  71.5081460  20.5156870  28.5032030  80.7499880  22.1700860  25.7297390
  81.1264700  21.2972740  25.6171060  80.6519390  22.5059560  24.8387830
  74.8804890  20.5426490  21.1914830  74.9871640  21.4430220  21.4983590
  73.9697250  20.4944460  20.9009480  72.5288050  22.4645500  26.4367420
  73.2098160  22.7283870  27.0554820  72.2136100  21.6246370  26.7705430
  76.7212620  23.5112860  25.5240010  77.2290840  24.0093830  26.1645030
  77.2525860  22.7348060  25.3479370  75.0048720  18.1511420  29.7903430
  75.0067160  18.6683810  28.9849330  74.1753030  17.6741600  29.7673360
  81.3919810  28.2630730  21.2893330  80.7737080  28.7280180  20.7256050
  81.9043060  28.9558210  21.7062840  76.2551570  27.7906600  27.9676930
  75.9220950  28.4175520  28.6098000  76.4318250  28.3168480  27.1878600
  74.6864050  19.8621380  27.7973880  75.0280860  20.7063430  27.5027750
  73.7479860  20.0105120  27.9139220  75.4670670  29.7587400  29.7826110
  76.0844670  30.4338480  29.5010560  74.6063790  30.1675380  29.6913610
  70.7603010  28.9487260  18.6632960  70.3830990  29.4374360  17.9317860
  71.0176080  29.6212540  19.2939490  78.3691940  17.3503650  24.1218470
  78.6766920  16.7950540  23.4053970  77.4392640  17.4848110  23.9391460
  80.7572700  25.4152480  20.8578590  79.8301980  25.3489860  21.0867060
  80.9097520  26.3532610  20.7433830  80.7441780  21.6869480  17.8545750
  79.8045450  21.8483440  17.9398210  81.0625040  22.4055160  17.3081740
  76.3629340  25.9417220  23.6398320  75.9586340  25.2294470  23.1444220
  76.4492460  25.5970460  24.5286360  76.8311040  29.6284780  25.8037530
  76.5339330  29.0230250  25.1245310  77.7810860  29.6662090  25.6926890
  75.0757960  22.7160430  27.4197360  75.6272550  22.8255770  26.6450610
  75.5901470  23.0898030  28.1352590  75.9229470  29.3666470  32.4545330
  75.0258000  29.5906440  32.7018730  75.9482340  29.4901410  31.5056730
  74.7500690  26.2379790  31.0302700  74.6108460  27.1102590  31.3990100
  73.8682050  25.8952600  30.8850640  81.0730070  31.1555660  22.3367830
  81.5125980  31.8979990  21.9223220  81.0116960  31.3982230  23.2606790
  76.5481040  32.1801490  33.2387850  76.5196470  32.5844440  32.3716280
  76.3846010  31.2511850  33.0759450  73.0633970  24.8362200  21.1404970
  72.9431570  25.5624290  20.5286240  72.7534860  24.0665110  20.6632880
  70.7019340  28.0077340  26.9473610  70.7799760  28.1426110  26.0029330
  71.3161020  27.2993230  27.1401730  71.9466970  29.7077530  23.3579790
  71.5395050  29.8492120  22.5033390  72.8379980  29.4237690  23.1551000
  76.2188630  33.9223310  21.4702460  76.0431110  33.0058850  21.2570260
  75.3644370  34.2810600  21.7100260  70.7578860  29.0491510  29.4868070
  70.9209900  28.5796870  28.6687440  71.2231310  28.5415070  30.1516910
  75.5297630  18.1797270  24.5228640  75.0865780  18.9606810  24.1913160
  76.0882620  18.5027160  25.2299580  79.8167440  21.0465790  30.1263960
  79.3546810  21.2548810  30.9383900  79.4145550  20.2325140  29.8234630
  78.6456450  17.8007970  19.4034470  78.0210630  17.7967840  20.1287780
  78.5586570  16.9338930  19.0070440  77.5673530  18.7244600  26.3818240
  77.8645860  19.6307430  26.3010260  78.1159090  18.2363380  25.7677810
  75.3211850  23.3030840  22.2509890  75.0952770  23.0868010  23.1556510
  74.5404380  23.7359300  21.9055860  77.7611060  24.2016420  32.9170160
  77.6654660  23.2611150  32.7670560  78.6043040  24.4231490  32.5218230
  81.1574480  21.9457750  22.8803820  81.5504050  22.2629950  22.0672510
  81.5191330  21.0669630  22.9948340  72.8921600  20.6130090  31.0703940
  72.4984990  21.4605300  31.2776720  72.2040000  19.9756460  31.2612580
  79.4666650  20.6965060  34.1400680  78.7764970  20.5037260  34.7746770
  80.2098950  20.9799700  34.6724980  70.1938650  18.5358550  25.1034020
  69.9051700  19.1061410  25.8159000  70.9384410  18.0563000  25.4665250
  70.3808880  22.4778670  16.3136740  70.2983550  23.4209430  16.4551730
  70.0291940  22.3353580  15.4349090  81.7429620  24.5363500  26.9754600
  81.0110740  25.0450310  27.3244700  81.3453960  23.7193480  26.6743380
  78.1807010  21.2117700  25.3807090  78.1843070  20.7707650  24.5311630
  79.0758130  21.5335030  25.4878910  74.0309390  21.0944190  24.3401300
  73.6909440  21.5719420  25.0968350  73.2686710  20.6409310  23.9802400
  78.2427160  22.2129780  18.3713850  78.3639980  22.1716260  19.3199670
  77.8575670  23.0753930  18.2160580  77.2548660  24.5230920  17.7697150
  76.6865560  24.0749170  17.1433060  77.9637660  24.8823700  17.2362300
  72.3317840  28.4242940  31.6463880  71.9472630  27.7836610  32.2446840
  72.6430030  29.1279060  32.2158610  78.4814980  25.2719480  27.1272500
  78.8485110  24.7978050  27.8733840  78.2920040  26.1461050  27.4680840
  71.3455470  20.0163170  23.2565970  71.0602390  19.6518840  24.0944590
  71.2834330  19.2843630  22.6429110  76.2714350  24.3128120  29.4456710
  75.9671420  25.1920100  29.6707070  77.2260810  24.3727910  29.4814150
  74.7996140  28.5189110  20.0423560  74.0258400  27.9786730  19.8822280
  75.5290770  27.9995720  19.7041320  81.0194060  18.9092430  19.9779340
  80.2058670  18.4105600  19.9024650  80.8256010  19.7490680  19.5615690
  80.9402920  27.5863530  31.7218950  80.8740230  26.6659200  31.4676540
  80.3108060  27.6838970  32.4363590  74.8433540  28.1869490  23.6802370
  75.3612210  27.3837750  23.6259260  74.3917560  28.1248630  24.5219200
  79.7303040  29.4535770  18.9529670  80.0718740  30.1978000  18.4572990
  78.9015750  29.7666890  19.3154500  72.3278080  25.1530860  30.5928070
  71.9693020  25.8184710  31.1801410  72.0332640  24.3214410  30.9640690
  75.5291200  25.6115100  33.4767620  75.2291340  25.7572280  32.5795440
  76.3002440  25.0520390  33.3841010  80.8719650  30.4084100  31.4722750
  80.8864190  29.4765060  31.2541660  80.1644750  30.4943860  32.1112520
  78.6993730  29.5349300  21.7245590  79.3864860  30.0818510  22.1053180
  77.9126150  30.0790030  21.7595200  70.8386130  25.1522120  17.2162670
  71.7080980  25.4346920  17.4998590  70.3476450  25.9657990  17.1011480
  78.0020940  26.5395330  21.3370950  78.4583720  27.3500580  21.5631140
  77.6509150  26.2218470  22.1689440  80.3053550  32.0501670  28.5663250
  80.9495770  32.2561050  29.2436670  80.6682990  31.2890070  28.1134100
  73.9032720  16.8832980  21.8093470  73.7747350  16.8750880  22.7578390
  73.0794740  17.2216070  21.4584480  71.2057380  34.3649500  17.7824300
  71.5655020  34.9638840  17.1281570  71.0649720  34.9109390  18.5559330
  70.9026650  18.6424100  31.2700170  70.1885170  18.8421020  31.8752780
  71.3221690  17.8663670  31.6414970  71.1899240  32.6304360  32.2566700
  71.2990360  31.6899100  32.1162090  70.5379800  32.8959110  31.6080430
  79.1811830  30.9020250  33.6564820  78.8608700  30.1829490  34.2010510
  78.5070190  31.5775320  33.7300880  77.2226000  31.7480700  18.5997970
  77.2136100  32.4810390  17.9842480  76.3024360  31.5012280  18.6924930
  72.8232640  26.9695590  19.3444730  72.2160590  27.7094490  19.3540030
  73.2981990  27.0594950  18.5182930  80.2085600  31.8108940  17.2623160
  80.3097580  31.6072930  16.3325140  79.3087340  31.5567220  17.4670940
  77.7311490  22.3689300  21.2447060  77.0227640  22.8375640  21.6860670
  78.0155970  21.7111310  21.8792250  79.3567420  23.7886000  29.2439590
  79.8552670  24.2631820  29.9091440  79.4990370  22.8649520  29.4509620
  78.8503710  34.3295260  21.9570830  79.1045210  34.2916650  21.0350200
  77.9016190  34.2028590  21.9499080  75.9346510  20.6774380  18.6197770
  76.7837040  21.1144530  18.5537960  75.5677780  20.9894640  19.4469830
  74.8337930  26.9306740  17.0933300  75.6001200  26.8188100  17.6558730
  74.9112620  26.2344710  16.4410070  73.5284690  24.3631810  17.7766190
  73.6088280  23.4159320  17.8883590  74.4204440  24.6938690  17.8826850
  74.3299400  34.5127200  24.8800730  75.0661880  33.9642660  25.1509300
  74.7140320  35.3783210  24.7406720  71.2144880  30.5800770  20.7542240
  70.2884660  30.8221910  20.7447650  71.6801310  31.4075030  20.6326990
  73.3357680  33.6973270  34.0686310  74.1370410  34.0185320  34.4821710
  72.8209500  33.3368850  34.7906220  77.4401710  33.6857510  16.7026300
  78.2330320  33.9746340  16.2508090  76.9206060  33.2549680  16.0238780
  71.0555490  26.1846730  33.0122360  71.5594510  25.6054010  33.5838590
  70.3162910  26.4686960  33.5498730  77.9579110  28.9060920  16.5668650
  77.8529750  28.2913270  17.2930030  77.7903330  28.3826810  15.7831660
  78.1093430  27.5917720  32.5457880  77.3439100  28.1602720  32.4612550
  78.2909390  27.2993930  31.6526110  81.1981840  27.9680950  17.1710640
  80.6491940  28.4150250  17.8153380  81.8201100  27.4630200  17.6948310
  73.0878570  24.3276320  33.9072430  73.1283910  24.0290190  34.8157660
  73.9424070  24.7283930  33.7479950  76.8656960  26.9271870  19.0675940
  77.2873380  26.7611740  19.9107330  76.9907800  26.1172100  18.5731080
  75.0284380  22.9068420  31.8746920  74.4980840  22.4159370  31.2470260
  75.6972450  23.3352620  31.3404850  79.3784600  25.9509480  16.3153040
  79.8990260  25.2358500  15.9494190  80.0253000  26.5895350  16.6153550
  75.5156680  19.8730790  31.9544210  75.4213550  19.2551540  31.2295080
  74.9354070  20.5997080  31.7274120  78.2818120  18.4304030  28.9871600
  77.8335420  18.4528290  28.1417150  77.6483320  18.0323050  29.5841900
  78.6877670  27.3258360  29.6084040  79.1065780  28.1691090  29.4360280
  77.7686300  27.4630400  29.3790820  81.0241570  25.0574540  30.9921880
  81.1437780  24.4615680  31.7316720  81.8835570  25.0944230  30.5723180
  75.7615860  23.0005100  16.0134100  75.5604920  22.1372460  16.3747440
  75.5907910  22.9138460  15.0755700  76.5385090  33.6311370  30.7241770
  76.0006180  34.3557430  30.4050470  76.7919050  33.1541710  29.9339110
  77.7910340  21.5995890  32.2497700  78.3810030  21.2911740  32.9375520
  76.9730580  21.1275640  32.4057600  74.5598660  20.1005720  16.0011980
  74.8624560  20.1073150  15.0931130  75.2993250  19.7503580  16.4979640
  79.3947300  34.8662580  30.9828420  79.3206000  35.7697720  31.2900790
  78.4926140  34.5474480  30.9550490  77.7783590  19.0440340  16.9868180
  77.4305590  18.3664330  16.4070630  77.9796360  18.5829850  17.8011570
  79.9432630  34.0321090  18.6054780  80.8383420  34.3706060  18.6273540
  79.9750260  33.3100500  17.9779060  73.5828790  29.4048140  16.8341780
  74.0203660  29.9477810  17.4899360  74.0676520  28.5795090  16.8438120
  70.7974590  32.1937170  24.2862040  71.1277600  31.3258230  24.0540680
  71.2265590  32.3995690  25.1167000  75.3936510  30.5246180  21.9464010
  75.0932050  30.4011150  22.8467920  75.2874000  29.6654770  21.5379740
  71.2864800  33.0607760  27.0243670  70.8495790  33.2408560  27.8567820
  71.8542480  33.8182380  26.8825390  71.1189230  25.5727990  23.3832550
  70.4638070  25.3039630  22.7392250  71.9567180  25.4632470  22.9334530
  72.1565160  25.9580560  27.9235890  72.5238200  25.8707960  28.8031910
  71.5875980  25.1947110  27.8242750  71.7081160  22.8689650  31.8294310
  70.8137210  22.8356410  32.1688020  72.2478710  23.0676440  32.5945560
  70.3327310  22.7826920  19.3257880  69.4291390  23.0457120  19.1509540
  70.8167930  23.0538090  18.5457840  72.8754520  21.8392460  17.2352260
  73.5846220  21.4175680  16.7499540  72.1594460  21.9067690  16.6035610
  72.5228680  17.8931790  16.2754910  73.2456810  18.4340730  16.5936130
  72.7953200  17.6195210  15.3996450  72.2120870  17.1437980  26.1777530
  72.8597060  16.5935360  25.7372690  72.6322710  17.3981130  26.9993340
  71.9652870  17.2993650  28.9202850  71.6167690  17.7557470  29.6861030
  71.6340570  16.4050780  29.0025280  73.5717240  30.4713250  33.0856040
  73.5286870  30.1006160  33.9670500  73.7028250  31.4090820  33.2257860
  77.2723270  32.0272840  28.6865760  77.0314630  32.2947400  27.7996280
  78.2125910  32.1978570  28.7416620  79.4777690  18.4905530  32.4422270
  79.4166580  19.0827360  33.1917680  80.4178070  18.3831490  32.2972530
  72.6373510  16.8269850  32.1953620  73.1856500  16.6457900  31.4319730
  72.7028820  16.0363960  32.7309930  73.4105270  33.4175500  30.2053820
  72.8165590  33.2860200  30.9443860  73.4029110  32.5813640  29.7395920
  73.0417500  30.7833880  29.1561860  72.3151560  30.1639170  29.0887810
  73.1026650  31.1774490  28.2859940  76.6462600  32.9978880  25.9411270
  77.1627620  32.3866240  25.4159530  77.2959980  33.5007660  26.4322280
  79.3858100  33.8887370  26.7680250  79.6735910  33.6341670  25.8913260
  79.8981320  33.3364730  27.3585820  80.6035110  17.6277570  27.3476760
  79.8206900  18.1023070  27.6273520  80.3098040  16.7232400  27.2389940
  71.3247500  34.1008270  22.3658620  71.1569540  33.4678950  23.0640510
  70.4582010  34.3067670  22.0152810  71.9475520  17.9325050  19.8690480
  72.7054880  18.0453930  19.2954510  71.4852690  18.7694250  19.8233910
  78.4889330  20.0464320  22.8592790  77.6763840  19.6721210  22.5188670
  78.9930970  19.2909400  23.1613980  72.9310200  32.7941500  19.8108760
  72.4057820  33.1749530  19.1070720  72.8554780  33.4192270  20.5318470
  74.3200670  18.4589100  18.4092450  74.8493430  17.6718900  18.2800400
  74.9528990  19.1380290  18.6427980  76.5138510  18.1964240  21.4637840
  75.8841250  17.4951550  21.6307970  75.9743650  18.9568370  21.2471000
  79.4530460  34.8103470  34.1348450  80.3797770  34.5747740  34.1784410
  79.4380890  35.6375470  33.6534480  76.6394070  17.4748220  33.8990330
  76.3578340  17.9781820  33.1351150  77.0213770  16.6769970  33.5332460
  75.5303170  34.7423880  18.6858010  76.2621990  34.4583160  18.1381900
  75.7896840  34.5037160  19.5757390  74.6917960  30.8588610  18.6904340
  74.0626840  31.3273710  19.2390170  74.8065790  30.0137830  19.1250530
  80.2785720  26.6873290   6.7214810  79.5027820  26.2073730   7.0113380
  80.9298650  26.0078940   6.5470970  74.2951550  26.9993100   7.5990570
  73.4636430  26.7441810   7.9987080  74.9032530  27.0703870   8.3348490
  74.2752810  31.0333190   7.7948590  74.5780850  30.1430930   7.6158810
  75.0196400  31.5903410   7.5670840  70.6676510  24.5600640   7.2672660
  71.2392620  23.7922840   7.2676300  70.6678050  24.8589400   6.3579270
  80.5256460  33.3791490   5.1217930  79.9067900  33.8348990   4.5512370
  81.3808240  33.5342950   4.7207630  79.7194710  29.3630480   6.7284970
  79.6502990  28.4220420   6.5674100  80.4814570  29.4531890   7.3007540
  71.9101380  19.9685000   9.0541590  71.7304220  19.0710750   9.3344350
  71.5081460  20.5156870   9.7288540  80.7499880  22.1700860   6.9553900
  81.1264700  21.2972740   6.8427570  80.6519390  22.5059560   6.0644340
  74.8804890  20.5426490   2.4171340  74.9871640  21.4430220   2.7240100
  73.9697250  20.4944460   2.1265990  72.5288050  22.4645500   7.6623930
  73.2098160  22.7283870   8.2811330  72.2136100  21.6246370   7.9961940
  76.7212620  23.5112860   6.7496520  77.2290840  24.0093830   7.3901540
  77.2525860  22.7348060   6.5735880  75.0048720  18.1511420  11.0159940
  75.0067160  18.6683810  10.2105840  74.1753030  17.6741600  10.9929870
  81.3919810  28.2630730   2.5149840  80.7737080  28.7280180   1.9512560
  81.9043060  28.9558210   2.9319350  76.2551570  27.7906600   9.1933440
  75.9220950  28.4175520   9.8354510  76.4318250  28.3168480   8.4135110
  74.6864050  19.8621380   9.0230390  75.0280860  20.7063430   8.7284260
  73.7479860  20.0105120   9.1395730  75.4670670  29.7587400  11.0082620
  76.0844670  30.4338480  10.7267070  74.6063790  30.1675380  10.9170120
  78.3691940  17.3503650   5.3474980  78.6766920  16.7950540   4.6310480
  77.4392640  17.4848110   5.1647970  80.7572700  25.4152480   2.0835100
  79.8301980  25.3489860   2.3123570  80.9097520  26.3532610   1.9690340
  76.3629340  25.9417220   4.8654830  75.9586340  25.2294470   4.3700730
  76.4492460  25.5970460   5.7542870  76.8311040  29.6284780   7.0294040
  76.5339330  29.0230250   6.3501820  77.7810860  29.6662090   6.9183400
  75.0757960  22.7160430   8.6453870  75.6272550  22.8255770   7.8707120
  75.5901470  23.0898030   9.3609100  75.9229470  29.3666470  13.6801840
  75.0258000  29.5906440  13.9275240  75.9482340  29.4901410  12.7313240
  74.7500690  26.2379790  12.2559210  74.6108460  27.1102590  12.6246610
  73.8682050  25.8952600  12.1107150  81.0730070  31.1555660   3.5624340
  81.5125980  31.8979990   3.1479730  81.0116960  31.3982230   4.4863300
  76.5481040  32.1801490  14.4644360  76.5196470  32.5844440  13.5972790
  76.3846010  31.2511850  14.3015960  73.0633970  24.8362200   2.3661480
  72.9431570  25.5624290   1.7542750  72.7534860  24.0665110   1.8889390
  70.7019340  28.0077340   8.1730120  70.7799760  28.1426110   7.2285840
  71.3161020  27.2993230   8.3658240  71.9466970  29.7077530   4.5836300
  71.5395050  29.8492120   3.7289900  72.8379980  29.4237690   4.3807510
  76.2188630  33.9223310   2.6958970  76.0431110  33.0058850   2.4826770
  75.3644370  34.2810600   2.9356770  70.7578860  29.0491510  10.7124580
  70.9209900  28.5796870   9.8943950  71.2231310  28.5415070  11.3773420
  75.5297630  18.1797270   5.7485150  75.0865780  18.9606810   5.4169670
  76.0882620  18.5027160   6.4556090  79.8167440  21.0465790  11.3520470
  79.3546810  21.2548810  12.1640410  79.4145550  20.2325140  11.0491140
  77.5673530  18.7244600   7.6074750  77.8645860  19.6307430   7.5266770
  78.1159090  18.2363380   6.9934320  75.3211850  23.3030840   3.4766400
  75.0952770  23.0868010   4.3813020  74.5404380  23.7359300   3.1312370
  77.7611060  24.2016420  14.1426670  77.6654660  23.2611150  13.9927070
  78.6043040  24.4231490  13.7474740  81.1574480  21.9457750   4.1060330
  81.5504050  22.2629950   3.2929020  81.5191330  21.0669630   4.2204850
  72.8921600  20.6130090  12.2960450  72.4984990  21.4605300  12.5033230
  72.2040000  19.9756460  12.4869090  79.4666650  20.6965060  15.3657190
  78.7764970  20.5037260  16.0003280  80.2098950  20.9799700  15.8981490
  70.1938650  18.5358550   6.3290530  69.9051700  19.1061410   7.0415510
  70.9384410  18.0563000   6.6921760  81.7429620  24.5363500   8.2011110
  81.0110740  25.0450310   8.5501210  81.3453960  23.7193480   7.8999890
  78.1807010  21.2117700   6.6063600  78.1843070  20.7707650   5.7568140
  79.0758130  21.5335030   6.7135420  74.0309390  21.0944190   5.5657810
  73.6909440  21.5719420   6.3224860  73.2686710  20.6409310   5.2058910
  72.3317840  28.4242940  12.8720390  71.9472630  27.7836610  13.4703350
  72.6430030  29.1279060  13.4415120  78.4814980  25.2719480   8.3529010
  78.8485110  24.7978050   9.0990350  78.2920040  26.1461050   8.6937350
  71.3455470  20.0163170   4.4822480  71.0602390  19.6518840   5.3201100
  71.2834330  19.2843630   3.8685620  76.2714350  24.3128120  10.6713220
  75.9671420  25.1920100  10.8963580  77.2260810  24.3727910  10.7070660
  80.9402920  27.5863530  12.9475460  80.8740230  26.6659200  12.6933050
  80.3108060  27.6838970  13.6620100  74.8433540  28.1869490   4.9058880
  75.3612210  27.3837750   4.8515770  74.3917560  28.1248630   5.7475710
  72.3278080  25.1530860  11.8184580  71.9693020  25.8184710  12.4057920
  72.0332640  24.3214410  12.1897200  75.5291200  25.6115100  14.7024130
  75.2291340  25.7572280  13.8051950  76.3002440  25.0520390  14.6097520
  80.8719650  30.4084100  12.6979260  80.8864190  29.4765060  12.4798170
  80.1644750  30.4943860  13.3369030  78.6993730  29.5349300   2.9502100
  79.3864860  30.0818510   3.3309690  77.9126150  30.0790030   2.9851710
  78.0020940  26.5395330   2.5627460  78.4583720  27.3500580   2.7887650
  77.6509150  26.2218470   3.3945950  80.3053550  32.0501670   9.7919760
  80.9495770  32.2561050  10.4693180  80.6682990  31.2890070   9.3390610
  73.9032720  16.8832980   3.0349980  73.7747350  16.8750880   3.9834900
  73.0794740  17.2216070   2.6840990  70.9026650  18.6424100  12.4956680
  70.1885170  18.8421020  13.1009290  71.3221690  17.8663670  12.8671480
  71.1899240  32.6304360  13.4823210  71.2990360  31.6899100  13.3418600
  70.5379800  32.8959110  12.8336940  79.1811830  30.9020250  14.8821330
  78.8608700  30.1829490  15.4267020  78.5070190  31.5775320  14.9557390
  77.7311490  22.3689300   2.4703570  77.0227640  22.8375640   2.9117180
  78.0155970  21.7111310   3.1048760  79.3567420  23.7886000  10.4696100
  79.8552670  24.2631820  11.1347950  79.4990370  22.8649520  10.6766130
  78.8503710  34.3295260   3.1827340  79.1045210  34.2916650   2.2606710
  77.9016190  34.2028590   3.1755590  74.3299400  34.5127200   6.1057240
  75.0661880  33.9642660   6.3765810  74.7140320  35.3783210   5.9663230
  71.2144880  30.5800770   1.9798750  70.2884660  30.8221910   1.9704160
  71.6801310  31.4075030   1.8583500  73.3357680  33.6973270  15.2942820
  74.1370410  34.0185320  15.7078220  72.8209500  33.3368850  16.0162730
  71.0555490  26.1846730  14.2378870  71.5594510  25.6054010  14.8095100
  70.3162910  26.4686960  14.7755240  78.1093430  27.5917720  13.7714390
  77.3439100  28.1602720  13.6869060  78.2909390  27.2993930  12.8782620
  73.0878570  24.3276320  15.1328940  73.1283910  24.0290190  16.0414170
  73.9424070  24.7283930  14.9736460  75.0284380  22.9068420  13.1003430
  74.4980840  22.4159370  12.4726770  75.6972450  23.3352620  12.5661360
  75.5156680  19.8730790  13.1800720  75.4213550  19.2551540  12.4551590
  74.9354070  20.5997080  12.9530630  78.2818120  18.4304030  10.2128110
  77.8335420  18.4528290   9.3673660  77.6483320  18.0323050  10.8098410
  78.6877670  27.3258360  10.8340550  79.1065780  28.1691090  10.6616790
  77.7686300  27.4630400  10.6047330  81.0241570  25.0574540  12.2178390
  81.1437780  24.4615680  12.9573230  81.8835570  25.0944230  11.7979690
  76.5385090  33.6311370  11.9498280  76.0006180  34.3557430  11.6306980
  76.7919050  33.1541710  11.1595620  77.7910340  21.5995890  13.4754210
  78.3810030  21.2911740  14.1632030  76.9730580  21.1275640  13.6314110
  79.3947300  34.8662580  12.2084930  79.3206000  35.7697720  12.5157300
  78.4926140  34.5474480  12.1807000  70.7974590  32.1937170   5.5118550
  71.1277600  31.3258230   5.2797190  71.2265590  32.3995690   6.3423510
  75.3936510  30.5246180   3.1720520  75.0932050  30.4011150   4.0724430
  75.2874000  29.6654770   2.7636250  71.2864800  33.0607760   8.2500180
  70.8495790  33.2408560   9.0824330  71.8542480  33.8182380   8.1081900
  71.1189230  25.5727990   4.6089060  70.4638070  25.3039630   3.9648760
  71.9567180  25.4632470   4.1591040  72.1565160  25.9580560   9.1492400
  72.5238200  25.8707960  10.0288420  71.5875980  25.1947110   9.0499260
  71.7081160  22.8689650  13.0550820  70.8137210  22.8356410  13.3944530
  72.2478710  23.0676440  13.8202070  72.2120870  17.1437980   7.4034040
  72.8597060  16.5935360   6.9629200  72.6322710  17.3981130   8.2249850
  71.9652870  17.2993650  10.1459360  71.6167690  17.7557470  10.9117540
  71.6340570  16.4050780  10.2281790  73.5717240  30.4713250  14.3112550
  73.5286870  30.1006160  15.1927010  73.7028250  31.4090820  14.4514370
  77.2723270  32.0272840   9.9122270  77.0314630  32.2947400   9.0252790
  78.2125910  32.1978570   9.9673130  79.4777690  18.4905530  13.6678780
  79.4166580  19.0827360  14.4174190  80.4178070  18.3831490  13.5229040
  72.6373510  16.8269850  13.4210130  73.1856500  16.6457900  12.6576240
  72.7028820  16.0363960  13.9566440  73.4105270  33.4175500  11.4310330
  72.8165590  33.2860200  12.1700370  73.4029110  32.5813640  10.9652430
  73.0417500  30.7833880  10.3818370  72.3151560  30.1639170  10.3144320
  73.1026650  31.1774490   9.5116450  76.6462600  32.9978880   7.1667780
  77.1627620  32.3866240   6.6416040  77.2959980  33.5007660   7.6578790
  79.3858100  33.8887370   7.9936760  79.6735910  33.6341670   7.1169770
  79.8981320  33.3364730   8.5842330  80.6035110  17.6277570   8.5733270
  79.8206900  18.1023070   8.8530030  80.3098040  16.7232400   8.4646450
  71.3247500  34.1008270   3.5915130  71.1569540  33.4678950   4.2897020
  70.4582010  34.3067670   3.2409320  78.4889330  20.0464320   4.0849300
  77.6763840  19.6721210   3.7445180  78.9930970  19.2909400   4.3870490
  76.5138510  18.1964240   2.6894350  75.8841250  17.4951550   2.8564480
  75.9743650  18.9568370   2.4727510  79.4530460  34.8103470  15.3604960
  80.3797770  34.5747740  15.4040920  79.4380890  35.6375470  14.8790990
  76.6394070  17.4748220  15.1246840  76.3578340  17.9781820  14.3607660
  77.0213770  16.6769970  14.7588970  80.2785720   7.9129800  63.0445280
  79.5027820   7.4330240  63.3343850  80.9298650   7.2335450  62.8701440
  74.2951550   8.2249610  63.9221040  73.4636430   7.9698320  64.3217550
  74.9032530   8.2960380  64.6578960  74.2752810  12.2589700  64.1179060
  74.5780850  11.3687440  63.9389280  75.0196400  12.8159920  63.8901310
  72.7043500   3.1851500  57.7063430  71.8160200   3.5267470  57.6043310
  72.9884690   2.9851820  56.8144260  70.6676510   5.7857150  63.5903130
  71.2392620   5.0179350  63.5906770  70.6678050   6.0845910  62.6809740
  80.5256460  14.6048000  61.4448400  79.9067900  15.0605500  60.8742840
  81.3808240  14.7599460  61.0438100  79.7194710  10.5886990  63.0515440
  79.6502990   9.6476930  62.8904570  80.4814570  10.6788400  63.6238010
  80.7499880   3.3957370  63.2784370  81.1264700   2.5229250  63.1658040
  80.6519390   3.7316070  62.3874810  74.8804890   1.7683000  58.7401810
  74.9871640   2.6686730  59.0470570  73.9697250   1.7200970  58.4496460
  72.5288050   3.6902010  63.9854400  73.2098160   3.9540380  64.6041800
  72.2136100   2.8502880  64.3192410  76.7212620   4.7369370  63.0726990
  77.2290840   5.2350340  63.7132010  77.2525860   3.9604570  62.8966350
  81.3919810   9.4887240  58.8380310  80.7737080   9.9536690  58.2743030
  81.9043060  10.1814720  59.2549820  76.2551570   9.0163110  65.5163910
  75.9220950   9.6432030  66.1584980  76.4318250   9.5424990  64.7365580
  75.4670670  10.9843910  67.3313090  76.0844670  11.6594990  67.0497540
  74.6063790  11.3931890  67.2400590  70.7603010  10.1743770  56.2119940
  70.3830990  10.6630870  55.4804840  71.0176080  10.8469050  56.8426470
  80.7572700   6.6408990  58.4065570  79.8301980   6.5746370  58.6354040
  80.9097520   7.5789120  58.2920810  80.7441780   2.9125990  55.4032730
  79.8045450   3.0739950  55.4885190  81.0625040   3.6311670  54.8568720
  76.3629340   7.1673730  61.1885300  75.9586340   6.4550980  60.6931200
  76.4492460   6.8226970  62.0773340  76.8311040  10.8541290  63.3524510
  76.5339330  10.2486760  62.6732290  77.7810860  10.8918600  63.2413870
  75.0757960   3.9416940  64.9684340  75.6272550   4.0512280  64.1937590
  75.5901470   4.3154540  65.6839570  81.0730070  12.3812170  59.8854810
  81.5125980  13.1236500  59.4710200  81.0116960  12.6238740  60.8093770
  73.0633970   6.0618710  58.6891950  72.9431570   6.7880800  58.0773220
  72.7534860   5.2921620  58.2119860  70.7019340   9.2333850  64.4960590
  70.7799760   9.3682620  63.5516310  71.3161020   8.5249740  64.6888710
  71.9466970  10.9334040  60.9066770  71.5395050  11.0748630  60.0520370
  72.8379980  10.6494200  60.7037980  76.2188630  15.1479820  59.0189440
  76.0431110  14.2315360  58.8057240  75.3644370  15.5067110  59.2587240
  70.7578860  10.2748020  67.0355050  70.9209900   9.8053380  66.2174420
  71.2231310   9.7671580  67.7003890  75.3211850   4.5287350  59.7996870
  75.0952770   4.3124520  60.7043490  74.5404380   4.9615810  59.4542840
  81.1574480   3.1714260  60.4290800  81.5504050   3.4886460  59.6159490
  81.5191330   2.2926140  60.5435320  70.3808880   3.7035180  53.8623720
  70.2983550   4.6465940  54.0038710  70.0291940   3.5610090  52.9836070
  81.7429620   5.7620010  64.5241580  81.0110740   6.2706820  64.8731680
  81.3453960   4.9449990  64.2230360  78.1807010   2.4374210  62.9294070
  78.1843070   1.9964160  62.0798610  79.0758130   2.7591540  63.0365890
  74.0309390   2.3200700  61.8888280  73.6909440   2.7975930  62.6455330
  73.2686710   1.8665820  61.5289380  78.2427160   3.4386290  55.9200830
  78.3639980   3.3972770  56.8686650  77.8575670   4.3010440  55.7647560
  77.2548660   5.7487430  55.3184130  76.6865560   5.3005680  54.6920040
  77.9637660   6.1080210  54.7849280  78.4814980   6.4975990  64.6759480
  78.8485110   6.0234560  65.4220820  78.2920040   7.3717560  65.0167820
  76.2714350   5.5384630  66.9943690  75.9671420   6.4176610  67.2194050
  77.2260810   5.5984420  67.0301130  74.7996140   9.7445620  57.5910540
  74.0258400   9.2043240  57.4309260  75.5290770   9.2252230  57.2528300
  74.8433540   9.4126000  61.2289350  75.3612210   8.6094260  61.1746240
  74.3917560   9.3505140  62.0706180  79.7303040  10.6792280  56.5016650
  80.0718740  11.4234510  56.0059970  78.9015750  10.9923400  56.8641480
  78.6993730  10.7605810  59.2732570  79.3864860  11.3075020  59.6540160
  77.9126150  11.3046540  59.3082180  70.8386130   6.3778630  54.7649650
  71.7080980   6.6603430  55.0485570  70.3476450   7.1914500  54.6498460
  78.0020940   7.7651840  58.8857930  78.4583720   8.5757090  59.1118120
  77.6509150   7.4474980  59.7176420  80.3053550  13.2758180  66.1150230
  80.9495770  13.4817560  66.7923650  80.6682990  12.5146580  65.6621080
  71.2057380  15.5906010  55.3311280  71.5655020  16.1895350  54.6768550
  71.0649720  16.1365900  56.1046310  77.2226000  12.9737210  56.1484950
  77.2136100  13.7066900  55.5329460  76.3024360  12.7268790  56.2411910
  72.8232640   8.1952100  56.8931710  72.2160590   8.9351000  56.9027010
  73.2981990   8.2851460  56.0669910  80.2085600  13.0365450  54.8110140
  80.3097580  12.8329440  53.8812120  79.3087340  12.7823730  55.0157920
  77.7311490   3.5945810  58.7934040  77.0227640   4.0632150  59.2347650
  78.0155970   2.9367820  59.4279230  79.3567420   5.0142510  66.7926570
  79.8552670   5.4888330  67.4578420  79.4990370   4.0906030  66.9996600
  78.8503710  15.5551770  59.5057810  79.1045210  15.5173160  58.5837180
  77.9016190  15.4285100  59.4986060  75.9346510   1.9030890  56.1684750
  76.7837040   2.3401040  56.1024940  75.5677780   2.2151150  56.9956810
  74.8337930   8.1563250  54.6420280  75.6001200   8.0444610  55.2045710
  74.9112620   7.4601220  53.9897050  73.5284690   5.5888320  55.3253170
  73.6088280   4.6415830  55.4370570  74.4204440   5.9195200  55.4313830
  74.3299400  15.7383710  62.4287710  75.0661880  15.1899170  62.6996280
  74.7140320  16.6039720  62.2893700  71.2144880  11.8057280  58.3029220
  70.2884660  12.0478420  58.2934630  71.6801310  12.6331540  58.1813970
  77.4401710  14.9114020  54.2513280  78.2330320  15.2002850  53.7995070
  76.9206060  14.4806190  53.5725760  77.9579110  10.1317430  54.1155630
  77.8529750   9.5169780  54.8417010  77.7903330   9.6083320  53.3318640
  81.1981840   9.1937460  54.7197620  80.6491940   9.6406760  55.3640360
  81.8201100   8.6886710  55.2435290  76.8656960   8.1528380  56.6162920
  77.2873380   7.9868250  57.4594310  76.9907800   7.3428610  56.1218060
  79.3784600   7.1765990  53.8640020  79.8990260   6.4615010  53.4981170
  80.0253000   7.8151860  54.1640530  78.6877670   8.5514870  67.1571020
  79.1065780   9.3947600  66.9847260  77.7686300   8.6886910  66.9277800
  75.7615860   4.2261610  53.5621080  75.5604920   3.3628970  53.9234420
  75.5907910   4.1394970  52.6242680  79.9432630  15.2577600  56.1541760
  80.8383420  15.5962570  56.1760520  79.9750260  14.5357010  55.5266040
  73.5828790  10.6304650  54.3828760  74.0203660  11.1734320  55.0386340
  74.0676520   9.8051600  54.3925100  70.7974590  13.4193680  61.8349020
  71.1277600  12.5514740  61.6027660  71.2265590  13.6252200  62.6653980
  75.3936510  11.7502690  59.4950990  75.0932050  11.6267660  60.3954900
  75.2874000  10.8911280  59.0866720  71.2864800  14.2864270  64.5730650
  70.8495790  14.4665070  65.4054800  71.8542480  15.0438890  64.4312370
  71.1189230   6.7984500  60.9319530  70.4638070   6.5296140  60.2879230
  71.9567180   6.6888980  60.4821510  72.1565160   7.1837070  65.4722870
  72.5238200   7.0964470  66.3518890  71.5875980   6.4203620  65.3729730
  70.3327310   4.0083430  56.8744860  69.4291390   4.2713630  56.6996520
  70.8167930   4.2794600  56.0944820  72.8754520   3.0648970  54.7839240
  73.5846220   2.6432190  54.2986520  72.1594460   3.1324200  54.1522590
  77.2723270  13.2529350  66.2352740  77.0314630  13.5203910  65.3483260
  78.2125910  13.4235080  66.2903600  73.0417500  12.0090390  66.7048840
  72.3151560  11.3895680  66.6374790  73.1026650  12.4031000  65.8346920
  76.6462600  14.2235390  63.4898250  77.1627620  13.6122750  62.9646510
  77.2959980  14.7264170  63.9809260  79.3858100  15.1143880  64.3167230
  79.6735910  14.8598180  63.4400240  79.8981320  14.5621240  64.9072800
  71.3247500  15.3264780  59.9145600  71.1569540  14.6935460  60.6127490
  70.4582010  15.5324180  59.5639790  72.9310200  14.0198010  57.3595740
  72.4057820  14.4006040  56.6557700  72.8554780  14.6448780  58.0805450
  75.5303170  15.9680390  56.2344990  76.2621990  15.6839670  55.6868880
  75.7896840  15.7293670  57.1244370  74.6917960  12.0845120  56.2391320
  74.0626840  12.5530220  56.7877150  74.8065790  11.2394340  56.6737510
  80.2785720   7.9129800  44.2701790  79.5027820   7.4330240  44.5600360
  80.9298650   7.2335450  44.0957950  74.2951550   8.2249610  45.1477550
  73.4636430   7.9698320  45.5474060  74.9032530   8.2960380  45.8835470
  74.2752810  12.2589700  45.3435570  74.5780850  11.3687440  45.1645790
  75.0196400  12.8159920  45.1157820  72.7043500   3.1851500  38.9319940
  71.8160200   3.5267470  38.8299820  72.9884690   2.9851820  38.0400770
  70.6676510   5.7857150  44.8159640  71.2392620   5.0179350  44.8163280
  70.6678050   6.0845910  43.9066250  80.5256460  14.6048000  42.6704910
  79.9067900  15.0605500  42.0999350  81.3808240  14.7599460  42.2694610
  79.7194710  10.5886990  44.2771950  79.6502990   9.6476930  44.1161080
  80.4814570  10.6788400  44.8494520  80.7499880   3.3957370  44.5040880
  81.1264700   2.5229250  44.3914550  80.6519390   3.7316070  43.6131320
  74.8804890   1.7683000  39.9658320  74.9871640   2.6686730  40.2727080
  73.9697250   1.7200970  39.6752970  72.5288050   3.6902010  45.2110910
  73.2098160   3.9540380  45.8298310  72.2136100   2.8502880  45.5448920
  76.7212620   4.7369370  44.2983500  77.2290840   5.2350340  44.9388520
  77.2525860   3.9604570  44.1222860  81.3919810   9.4887240  40.0636820
  80.7737080   9.9536690  39.4999540  81.9043060  10.1814720  40.4806330
  76.2551570   9.0163110  46.7420420  75.9220950   9.6432030  47.3841490
  76.4318250   9.5424990  45.9622090  75.4670670  10.9843910  48.5569600
  76.0844670  11.6594990  48.2754050  74.6063790  11.3931890  48.4657100
  70.7603010  10.1743770  37.4376450  70.3830990  10.6630870  36.7061350
  71.0176080  10.8469050  38.0682980  80.7572700   6.6408990  39.6322080
  79.8301980   6.5746370  39.8610550  80.9097520   7.5789120  39.5177320
  80.7441780   2.9125990  36.6289240  79.8045450   3.0739950  36.7141700
  81.0625040   3.6311670  36.0825230  76.3629340   7.1673730  42.4141810
  75.9586340   6.4550980  41.9187710  76.4492460   6.8226970  43.3029850
  76.8311040  10.8541290  44.5781020  76.5339330  10.2486760  43.8988800
  77.7810860  10.8918600  44.4670380  75.0757960   3.9416940  46.1940850
  75.6272550   4.0512280  45.4194100  75.5901470   4.3154540  46.9096080
  75.9229470  10.5922980  51.2288820  75.0258000  10.8162950  51.4762220
  75.9482340  10.7157920  50.2800220  74.7500690   7.4636300  49.8046190
  74.6108460   8.3359100  50.1733590  73.8682050   7.1209110  49.6594130
  81.0730070  12.3812170  41.1111320  81.5125980  13.1236500  40.6966710
  81.0116960  12.6238740  42.0350280  76.5481040  13.4058000  52.0131340
  76.5196470  13.8100950  51.1459770  76.3846010  12.4768360  51.8502940
  73.0633970   6.0618710  39.9148460  72.9431570   6.7880800  39.3029730
  72.7534860   5.2921620  39.4376370  70.7019340   9.2333850  45.7217100
  70.7799760   9.3682620  44.7772820  71.3161020   8.5249740  45.9145220
  71.9466970  10.9334040  42.1323280  71.5395050  11.0748630  41.2776880
  72.8379980  10.6494200  41.9294490  76.2188630  15.1479820  40.2445950
  76.0431110  14.2315360  40.0313750  75.3644370  15.5067110  40.4843750
  70.7578860  10.2748020  48.2611560  70.9209900   9.8053380  47.4430930
  71.2231310   9.7671580  48.9260400  79.8167440   2.2722300  48.9007450
  79.3546810   2.4805320  49.7127390  79.4145550   1.4581650  48.5978120
  75.3211850   4.5287350  41.0253380  75.0952770   4.3124520  41.9300000
  74.5404380   4.9615810  40.6799350  77.7611060   5.4272930  51.6913650
  77.6654660   4.4867660  51.5414050  78.6043040   5.6488000  51.2961720
  81.1574480   3.1714260  41.6547310  81.5504050   3.4886460  40.8416000
  81.5191330   2.2926140  41.7691830  79.4666650   1.9221570  52.9144170
  78.7764970   1.7293770  53.5490260  80.2098950   2.2056210  53.4468470
  70.3808880   3.7035180  35.0880230  70.2983550   4.6465940  35.2295220
  70.0291940   3.5610090  34.2092580  81.7429620   5.7620010  45.7498090
  81.0110740   6.2706820  46.0988190  81.3453960   4.9449990  45.4486870
  78.1807010   2.4374210  44.1550580  78.1843070   1.9964160  43.3055120
  79.0758130   2.7591540  44.2622400  74.0309390   2.3200700  43.1144790
  73.6909440   2.7975930  43.8711840  73.2686710   1.8665820  42.7545890
  78.2427160   3.4386290  37.1457340  78.3639980   3.3972770  38.0943160
  77.8575670   4.3010440  36.9904070  77.2548660   5.7487430  36.5440640
  76.6865560   5.3005680  35.9176550  77.9637660   6.1080210  36.0105790
  72.3317840   9.6499450  50.4207370  71.9472630   9.0093120  51.0190330
  72.6430030  10.3535570  50.9902100  78.4814980   6.4975990  45.9015990
  78.8485110   6.0234560  46.6477330  78.2920040   7.3717560  46.2424330
  76.2714350   5.5384630  48.2200200  75.9671420   6.4176610  48.4450560
  77.2260810   5.5984420  48.2557640  74.7996140   9.7445620  38.8167050
  74.0258400   9.2043240  38.6565770  75.5290770   9.2252230  38.4784810
  80.9402920   8.8120040  50.4962440  80.8740230   7.8915710  50.2420030
  80.3108060   8.9095480  51.2107080  74.8433540   9.4126000  42.4545860
  75.3612210   8.6094260  42.4002750  74.3917560   9.3505140  43.2962690
  79.7303040  10.6792280  37.7273160  80.0718740  11.4234510  37.2316480
  78.9015750  10.9923400  38.0897990  72.3278080   6.3787370  49.3671560
  71.9693020   7.0441220  49.9544900  72.0332640   5.5470920  49.7384180
  75.5291200   6.8371610  52.2511110  75.2291340   6.9828790  51.3538930
  76.3002440   6.2776900  52.1584500  80.8719650  11.6340610  50.2466240
  80.8864190  10.7021570  50.0285150  80.1644750  11.7200370  50.8856010
  78.6993730  10.7605810  40.4989080  79.3864860  11.3075020  40.8796670
  77.9126150  11.3046540  40.5338690  70.8386130   6.3778630  35.9906160
  71.7080980   6.6603430  36.2742080  70.3476450   7.1914500  35.8754970
  78.0020940   7.7651840  40.1114440  78.4583720   8.5757090  40.3374630
  77.6509150   7.4474980  40.9432930  80.3053550  13.2758180  47.3406740
  80.9495770  13.4817560  48.0180160  80.6682990  12.5146580  46.8877590
  71.2057380  15.5906010  36.5567790  71.5655020  16.1895350  35.9025060
  71.0649720  16.1365900  37.3302820  71.1899240  13.8560870  51.0310190
  71.2990360  12.9155610  50.8905580  70.5379800  14.1215620  50.3823920
  79.1811830  12.1276760  52.4308310  78.8608700  11.4086000  52.9754000
  78.5070190  12.8031830  52.5044370  77.2226000  12.9737210  37.3741460
  77.2136100  13.7066900  36.7585970  76.3024360  12.7268790  37.4668420
  72.8232640   8.1952100  38.1188220  72.2160590   8.9351000  38.1283520
  73.2981990   8.2851460  37.2926420  80.2085600  13.0365450  36.0366650
  80.3097580  12.8329440  35.1068630  79.3087340  12.7823730  36.2414430
  77.7311490   3.5945810  40.0190550  77.0227640   4.0632150  40.4604160
  78.0155970   2.9367820  40.6535740  79.3567420   5.0142510  48.0183080
  79.8552670   5.4888330  48.6834930  79.4990370   4.0906030  48.2253110
  78.8503710  15.5551770  40.7314320  79.1045210  15.5173160  39.8093690
  77.9016190  15.4285100  40.7242570  75.9346510   1.9030890  37.3941260
  76.7837040   2.3401040  37.3281450  75.5677780   2.2151150  38.2213320
  74.8337930   8.1563250  35.8676790  75.6001200   8.0444610  36.4302220
  74.9112620   7.4601220  35.2153560  73.5284690   5.5888320  36.5509680
  73.6088280   4.6415830  36.6627080  74.4204440   5.9195200  36.6570340
  74.3299400  15.7383710  43.6544220  75.0661880  15.1899170  43.9252790
  74.7140320  16.6039720  43.5150210  71.2144880  11.8057280  39.5285730
  70.2884660  12.0478420  39.5191140  71.6801310  12.6331540  39.4070480
  73.3357680  14.9229780  52.8429800  74.1370410  15.2441830  53.2565200
  72.8209500  14.5625360  53.5649710  77.4401710  14.9114020  35.4769790
  78.2330320  15.2002850  35.0251580  76.9206060  14.4806190  34.7982270
  71.0555490   7.4103240  51.7865850  71.5594510   6.8310520  52.3582080
  70.3162910   7.6943470  52.3242220  77.9579110  10.1317430  35.3412140
  77.8529750   9.5169780  36.0673520  77.7903330   9.6083320  34.5575150
  78.1093430   8.8174230  51.3201370  77.3439100   9.3859230  51.2356040
  78.2909390   8.5250440  50.4269600  81.1981840   9.1937460  35.9454130
  80.6491940   9.6406760  36.5896870  81.8201100   8.6886710  36.4691800
  73.0878570   5.5532830  52.6815920  73.1283910   5.2546700  53.5901150
  73.9424070   5.9540440  52.5223440  76.8656960   8.1528380  37.8419430
  77.2873380   7.9868250  38.6850820  76.9907800   7.3428610  37.3474570
  75.0284380   4.1324930  50.6490410  74.4980840   3.6415880  50.0213750
  75.6972450   4.5609130  50.1148340  79.3784600   7.1765990  35.0896530
  79.8990260   6.4615010  34.7237680  80.0253000   7.8151860  35.3897040
  78.6877670   8.5514870  48.3827530  79.1065780   9.3947600  48.2103770
  77.7686300   8.6886910  48.1534310  81.0241570   6.2831050  49.7665370
  81.1437780   5.6872190  50.5060210  81.8835570   6.3200740  49.3466670
  75.7615860   4.2261610  34.7877590  75.5604920   3.3628970  35.1490930
  75.5907910   4.1394970  33.8499190  76.5385090  14.8567880  49.4985260
  76.0006180  15.5813940  49.1793960  76.7919050  14.3798220  48.7082600
  77.7910340   2.8252400  51.0241190  78.3810030   2.5168250  51.7119010
  76.9730580   2.3532150  51.1801090  79.3947300  16.0919090  49.7571910
  79.3206000  16.9954230  50.0644280  78.4926140  15.7730990  49.7293980
  79.9432630  15.2577600  37.3798270  80.8383420  15.5962570  37.4017030
  79.9750260  14.5357010  36.7522550  73.5828790  10.6304650  35.6085270
  74.0203660  11.1734320  36.2642850  74.0676520   9.8051600  35.6181610
  70.7974590  13.4193680  43.0605530  71.1277600  12.5514740  42.8284170
  71.2265590  13.6252200  43.8910490  75.3936510  11.7502690  40.7207500
  75.0932050  11.6267660  41.6211410  75.2874000  10.8911280  40.3123230
  71.2864800  14.2864270  45.7987160  70.8495790  14.4665070  46.6311310
  71.8542480  15.0438890  45.6568880  71.1189230   6.7984500  42.1576040
  70.4638070   6.5296140  41.5135740  71.9567180   6.6888980  41.7078020
  72.1565160   7.1837070  46.6979380  72.5238200   7.0964470  47.5775400
  71.5875980   6.4203620  46.5986240  71.7081160   4.0946160  50.6037800
  70.8137210   4.0612920  50.9431510  72.2478710   4.2932950  51.3689050
  70.3327310   4.0083430  38.1001370  69.4291390   4.2713630  37.9253030
  70.8167930   4.2794600  37.3201330  72.8754520   3.0648970  36.0095750
  73.5846220   2.6432190  35.5243030  72.1594460   3.1324200  35.3779100
  73.5717240  11.6969760  51.8599530  73.5286870  11.3262670  52.7413990
  73.7028250  12.6347330  52.0001350  77.2723270  13.2529350  47.4609250
  77.0314630  13.5203910  46.5739770  78.2125910  13.4235080  47.5160110
  73.4105270  14.6432010  48.9797310  72.8165590  14.5116710  49.7187350
  73.4029110  13.8070150  48.5139410  73.0417500  12.0090390  47.9305350
  72.3151560  11.3895680  47.8631300  73.1026650  12.4031000  47.0603430
  76.6462600  14.2235390  44.7154760  77.1627620  13.6122750  44.1903020
  77.2959980  14.7264170  45.2065770  79.3858100  15.1143880  45.5423740
  79.6735910  14.8598180  44.6656750  79.8981320  14.5621240  46.1329310
  71.3247500  15.3264780  41.1402110  71.1569540  14.6935460  41.8384000
  70.4582010  15.5324180  40.7896300  72.9310200  14.0198010  38.5852250
  72.4057820  14.4006040  37.8814210  72.8554780  14.6448780  39.3061960
  79.4530460  16.0359980  52.9091940  80.3797770  15.8004250  52.9527900
  79.4380890  16.8631980  52.4277970  75.5303170  15.9680390  37.4601500
  76.2621990  15.6839670  36.9125390  75.7896840  15.7293670  38.3500880
  74.6917960  12.0845120  37.4647830  74.0626840  12.5530220  38.0133660
  74.8065790  11.2394340  37.8994020  80.2785720   7.9129800  25.4958300
  79.5027820   7.4330240  25.7856870  80.9298650   7.2335450  25.3214460
  74.2951550   8.2249610  26.3734060  73.4636430   7.9698320  26.7730570
  74.9032530   8.2960380  27.1091980  74.2752810  12.2589700  26.5692080
  74.5780850  11.3687440  26.3902300  75.0196400  12.8159920  26.3414330
  72.7043500   3.1851500  20.1576450  71.8160200   3.5267470  20.0556330
  72.9884690   2.9851820  19.2657280  70.6676510   5.7857150  26.0416150
  71.2392620   5.0179350  26.0419790  70.6678050   6.0845910  25.1322760
  80.5256460  14.6048000  23.8961420  79.9067900  15.0605500  23.3255860
  81.3808240  14.7599460  23.4951120  79.7194710  10.5886990  25.5028460
  79.6502990   9.6476930  25.3417590  80.4814570  10.6788400  26.0751030
  80.7499880   3.3957370  25.7297390  81.1264700   2.5229250  25.6171060
  80.6519390   3.7316070  24.8387830  74.8804890   1.7683000  21.1914830
  74.9871640   2.6686730  21.4983590  73.9697250   1.7200970  20.9009480
  72.5288050   3.6902010  26.4367420  73.2098160   3.9540380  27.0554820
  72.2136100   2.8502880  26.7705430  76.7212620   4.7369370  25.5240010
  77.2290840   5.2350340  26.1645030  77.2525860   3.9604570  25.3479370
  81.3919810   9.4887240  21.2893330  80.7737080   9.9536690  20.7256050
  81.9043060  10.1814720  21.7062840  76.2551570   9.0163110  27.9676930
  75.9220950   9.6432030  28.6098000  76.4318250   9.5424990  27.1878600
  75.4670670  10.9843910  29.7826110  76.0844670  11.6594990  29.5010560
  74.6063790  11.3931890  29.6913610  70.7603010  10.1743770  18.6632960
  70.3830990  10.6630870  17.9317860  71.0176080  10.8469050  19.2939490
  80.7572700   6.6408990  20.8578590  79.8301980   6.5746370  21.0867060
  80.9097520   7.5789120  20.7433830  80.7441780   2.9125990  17.8545750
  79.8045450   3.0739950  17.9398210  81.0625040   3.6311670  17.3081740
  76.3629340   7.1673730  23.6398320  75.9586340   6.4550980  23.1444220
  76.4492460   6.8226970  24.5286360  76.8311040  10.8541290  25.8037530
  76.5339330  10.2486760  25.1245310  77.7810860  10.8918600  25.6926890
  75.0757960   3.9416940  27.4197360  75.6272550   4.0512280  26.6450610
  75.5901470   4.3154540  28.1352590  75.9229470  10.5922980  32.4545330
  75.0258000  10.8162950  32.7018730  75.9482340  10.7157920  31.5056730
  74.7500690   7.4636300  31.0302700  74.6108460   8.3359100  31.3990100
  73.8682050   7.1209110  30.8850640  81.0730070  12.3812170  22.3367830
  81.5125980  13.1236500  21.9223220  81.0116960  12.6238740  23.2606790
  76.5481040  13.4058000  33.2387850  76.5196470  13.8100950  32.3716280
  76.3846010  12.4768360  33.0759450  73.0633970   6.0618710  21.1404970
  72.9431570   6.7880800  20.5286240  72.7534860   5.2921620  20.6632880
  70.7019340   9.2333850  26.9473610  70.7799760   9.3682620  26.0029330
  71.3161020   8.5249740  27.1401730  71.9466970  10.9334040  23.3579790
  71.5395050  11.0748630  22.5033390  72.8379980  10.6494200  23.1551000
  76.2188630  15.1479820  21.4702460  76.0431110  14.2315360  21.2570260
  75.3644370  15.5067110  21.7100260  70.7578860  10.2748020  29.4868070
  70.9209900   9.8053380  28.6687440  71.2231310   9.7671580  30.1516910
  79.8167440   2.2722300  30.1263960  79.3546810   2.4805320  30.9383900
  79.4145550   1.4581650  29.8234630  75.3211850   4.5287350  22.2509890
  75.0952770   4.3124520  23.1556510  74.5404380   4.9615810  21.9055860
  77.7611060   5.4272930  32.9170160  77.6654660   4.4867660  32.7670560
  78.6043040   5.6488000  32.5218230  81.1574480   3.1714260  22.8803820
  81.5504050   3.4886460  22.0672510  81.5191330   2.2926140  22.9948340
  79.4666650   1.9221570  34.1400680  78.7764970   1.7293770  34.7746770
  80.2098950   2.2056210  34.6724980  70.3808880   3.7035180  16.3136740
  70.2983550   4.6465940  16.4551730  70.0291940   3.5610090  15.4349090
  81.7429620   5.7620010  26.9754600  81.0110740   6.2706820  27.3244700
  81.3453960   4.9449990  26.6743380  78.1807010   2.4374210  25.3807090
  78.1843070   1.9964160  24.5311630  79.0758130   2.7591540  25.4878910
  74.0309390   2.3200700  24.3401300  73.6909440   2.7975930  25.0968350
  73.2686710   1.8665820  23.9802400  78.2427160   3.4386290  18.3713850
  78.3639980   3.3972770  19.3199670  77.8575670   4.3010440  18.2160580
  77.2548660   5.7487430  17.7697150  76.6865560   5.3005680  17.1433060
  77.9637660   6.1080210  17.2362300  72.3317840   9.6499450  31.6463880
  71.9472630   9.0093120  32.2446840  72.6430030  10.3535570  32.2158610
  78.4814980   6.4975990  27.1272500  78.8485110   6.0234560  27.8733840
  78.2920040   7.3717560  27.4680840  76.2714350   5.5384630  29.4456710
  75.9671420   6.4176610  29.6707070  77.2260810   5.5984420  29.4814150
  74.7996140   9.7445620  20.0423560  74.0258400   9.2043240  19.8822280
  75.5290770   9.2252230  19.7041320  80.9402920   8.8120040  31.7218950
  80.8740230   7.8915710  31.4676540  80.3108060   8.9095480  32.4363590
  74.8433540   9.4126000  23.6802370  75.3612210   8.6094260  23.6259260
  74.3917560   9.3505140  24.5219200  79.7303040  10.6792280  18.9529670
  80.0718740  11.4234510  18.4572990  78.9015750  10.9923400  19.3154500
  72.3278080   6.3787370  30.5928070  71.9693020   7.0441220  31.1801410
  72.0332640   5.5470920  30.9640690  75.5291200   6.8371610  33.4767620
  75.2291340   6.9828790  32.5795440  76.3002440   6.2776900  33.3841010
  80.8719650  11.6340610  31.4722750  80.8864190  10.7021570  31.2541660
  80.1644750  11.7200370  32.1112520  78.6993730  10.7605810  21.7245590
  79.3864860  11.3075020  22.1053180  77.9126150  11.3046540  21.7595200
  70.8386130   6.3778630  17.2162670  71.7080980   6.6603430  17.4998590
  70.3476450   7.1914500  17.1011480  78.0020940   7.7651840  21.3370950
  78.4583720   8.5757090  21.5631140  77.6509150   7.4474980  22.1689440
  80.3053550  13.2758180  28.5663250  80.9495770  13.4817560  29.2436670
  80.6682990  12.5146580  28.1134100  71.2057380  15.5906010  17.7824300
  71.5655020  16.1895350  17.1281570  71.0649720  16.1365900  18.5559330
  71.1899240  13.8560870  32.2566700  71.2990360  12.9155610  32.1162090
  70.5379800  14.1215620  31.6080430  79.1811830  12.1276760  33.6564820
  78.8608700  11.4086000  34.2010510  78.5070190  12.8031830  33.7300880
  77.2226000  12.9737210  18.5997970  77.2136100  13.7066900  17.9842480
  76.3024360  12.7268790  18.6924930  72.8232640   8.1952100  19.3444730
  72.2160590   8.9351000  19.3540030  73.2981990   8.2851460  18.5182930
  80.2085600  13.0365450  17.2623160  80.3097580  12.8329440  16.3325140
  79.3087340  12.7823730  17.4670940  77.7311490   3.5945810  21.2447060
  77.0227640   4.0632150  21.6860670  78.0155970   2.9367820  21.8792250
  79.3567420   5.0142510  29.2439590  79.8552670   5.4888330  29.9091440
  79.4990370   4.0906030  29.4509620  78.8503710  15.5551770  21.9570830
  79.1045210  15.5173160  21.0350200  77.9016190  15.4285100  21.9499080
  75.9346510   1.9030890  18.6197770  76.7837040   2.3401040  18.5537960
  75.5677780   2.2151150  19.4469830  74.8337930   8.1563250  17.0933300
  75.6001200   8.0444610  17.6558730  74.9112620   7.4601220  16.4410070
  73.5284690   5.5888320  17.7766190  73.6088280   4.6415830  17.8883590
  74.4204440   5.9195200  17.8826850  74.3299400  15.7383710  24.8800730
  75.0661880  15.1899170  25.1509300  74.7140320  16.6039720  24.7406720
  71.2144880  11.8057280  20.7542240  70.2884660  12.0478420  20.7447650
  71.6801310  12.6331540  20.6326990  73.3357680  14.9229780  34.0686310
  74.1370410  15.2441830  34.4821710  72.8209500  14.5625360  34.7906220
  77.4401710  14.9114020  16.7026300  78.2330320  15.2002850  16.2508090
  76.9206060  14.4806190  16.0238780  71.0555490   7.4103240  33.0122360
  71.5594510   6.8310520  33.5838590  70.3162910   7.6943470  33.5498730
  77.9579110  10.1317430  16.5668650  77.8529750   9.5169780  17.2930030
  77.7903330   9.6083320  15.7831660  78.1093430   8.8174230  32.5457880
  77.3439100   9.3859230  32.4612550  78.2909390   8.5250440  31.6526110
  81.1981840   9.1937460  17.1710640  80.6491940   9.6406760  17.8153380
  81.8201100   8.6886710  17.6948310  73.0878570   5.5532830  33.9072430
  73.1283910   5.2546700  34.8157660  73.9424070   5.9540440  33.7479950
  76.8656960   8.1528380  19.0675940  77.2873380   7.9868250  19.9107330
  76.9907800   7.3428610  18.5731080  75.0284380   4.1324930  31.8746920
  74.4980840   3.6415880  31.2470260  75.6972450   4.5609130  31.3404850
  79.3784600   7.1765990  16.3153040  79.8990260   6.4615010  15.9494190
  80.0253000   7.8151860  16.6153550  78.6877670   8.5514870  29.6084040
  79.1065780   9.3947600  29.4360280  77.7686300   8.6886910  29.3790820
  81.0241570   6.2831050  30.9921880  81.1437780   5.6872190  31.7316720
  81.8835570   6.3200740  30.5723180  75.7615860   4.2261610  16.0134100
  75.5604920   3.3628970  16.3747440  75.5907910   4.1394970  15.0755700
  76.5385090  14.8567880  30.7241770  76.0006180  15.5813940  30.4050470
  76.7919050  14.3798220  29.9339110  77.7910340   2.8252400  32.2497700
  78.3810030   2.5168250  32.9375520  76.9730580   2.3532150  32.4057600
  79.3947300  16.0919090  30.9828420  79.3206000  16.9954230  31.2900790
  78.4926140  15.7730990  30.9550490  79.9432630  15.2577600  18.6054780
  80.8383420  15.5962570  18.6273540  79.9750260  14.5357010  17.9779060
  73.5828790  10.6304650  16.8341780  74.0203660  11.1734320  17.4899360
  74.0676520   9.8051600  16.8438120  70.7974590  13.4193680  24.2862040
  71.1277600  12.5514740  24.0540680  71.2265590  13.6252200  25.1167000
  75.3936510  11.7502690  21.9464010  75.0932050  11.6267660  22.8467920
  75.2874000  10.8911280  21.5379740  71.2864800  14.2864270  27.0243670
  70.8495790  14.4665070  27.8567820  71.8542480  15.0438890  26.8825390
  71.1189230   6.7984500  23.3832550  70.4638070   6.5296140  22.7392250
  71.9567180   6.6888980  22.9334530  72.1565160   7.1837070  27.9235890
  72.5238200   7.0964470  28.8031910  71.5875980   6.4203620  27.8242750
  71.7081160   4.0946160  31.8294310  70.8137210   4.0612920  32.1688020
  72.2478710   4.2932950  32.5945560  70.3327310   4.0083430  19.3257880
  69.4291390   4.2713630  19.1509540  70.8167930   4.2794600  18.5457840
  72.8754520   3.0648970  17.2352260  73.5846220   2.6432190  16.7499540
  72.1594460   3.1324200  16.6035610  73.5717240  11.6969760  33.0856040
  73.5286870  11.3262670  33.9670500  73.7028250  12.6347330  33.2257860
  77.2723270  13.2529350  28.6865760  77.0314630  13.5203910  27.7996280
  78.2125910  13.4235080  28.7416620  73.4105270  14.6432010  30.2053820
  72.8165590  14.5116710  30.9443860  73.4029110  13.8070150  29.7395920
  73.0417500  12.0090390  29.1561860  72.3151560  11.3895680  29.0887810
  73.1026650  12.4031000  28.2859940  76.6462600  14.2235390  25.9411270
  77.1627620  13.6122750  25.4159530  77.2959980  14.7264170  26.4322280
  79.3858100  15.1143880  26.7680250  79.6735910  14.8598180  25.8913260
  79.8981320  14.5621240  27.3585820  71.3247500  15.3264780  22.3658620
  71.1569540  14.6935460  23.0640510  70.4582010  15.5324180  22.0152810
  72.9310200  14.0198010  19.8108760  72.4057820  14.4006040  19.1070720
  72.8554780  14.6448780  20.5318470  79.4530460  16.0359980  34.1348450
  80.3797770  15.8004250  34.1784410  79.4380890  16.8631980  33.6534480
  75.5303170  15.9680390  18.6858010  76.2621990  15.6839670  18.1381900
  75.7896840  15.7293670  19.5757390  74.6917960  12.0845120  18.6904340
  74.0626840  12.5530220  19.2390170  74.8065790  11.2394340  19.1250530
  80.2785720   7.9129800   6.7214810  79.5027820   7.4330240   7.0113380
  80.9298650   7.2335450   6.5470970  74.2951550   8.2249610   7.5990570
  73.4636430   7.9698320   7.9987080  74.9032530   8.2960380   8.3348490
  74.2752810  12.2589700   7.7948590  74.5780850  11.3687440   7.6158810
  75.0196400  12.8159920   7.5670840  70.6676510   5.7857150   7.2672660
  71.2392620   5.0179350   7.2676300  70.6678050   6.0845910   6.3579270
  80.5256460  14.6048000   5.1217930  79.9067900  15.0605500   4.5512370
  81.3808240  14.7599460   4.7207630  79.7194710  10.5886990   6.7284970
  79.6502990   9.6476930   6.5674100  80.4814570  10.6788400   7.3007540
  80.7499880   3.3957370   6.9553900  81.1264700   2.5229250   6.8427570
  80.6519390   3.7316070   6.0644340  74.8804890   1.7683000   2.4171340
  74.9871640   2.6686730   2.7240100  73.9697250   1.7200970   2.1265990
  72.5288050   3.6902010   7.6623930  73.2098160   3.9540380   8.2811330
  72.2136100   2.8502880   7.9961940  76.7212620   4.7369370   6.7496520
  77.2290840   5.2350340   7.3901540  77.2525860   3.9604570   6.5735880
  81.3919810   9.4887240   2.5149840  80.7737080   9.9536690   1.9512560
  81.9043060  10.1814720   2.9319350  76.2551570   9.0163110   9.1933440
  75.9220950   9.6432030   9.8354510  76.4318250   9.5424990   8.4135110
  75.4670670  10.9843910  11.0082620  76.0844670  11.6594990  10.7267070
  74.6063790  11.3931890  10.9170120  80.7572700   6.6408990   2.0835100
  79.8301980   6.5746370   2.3123570  80.9097520   7.5789120   1.9690340
  76.3629340   7.1673730   4.8654830  75.9586340   6.4550980   4.3700730
  76.4492460   6.8226970   5.7542870  76.8311040  10.8541290   7.0294040
  76.5339330  10.2486760   6.3501820  77.7810860  10.8918600   6.9183400
  75.0757960   3.9416940   8.6453870  75.6272550   4.0512280   7.8707120
  75.5901470   4.3154540   9.3609100  75.9229470  10.5922980  13.6801840
  75.0258000  10.8162950  13.9275240  75.9482340  10.7157920  12.7313240
  74.7500690   7.4636300  12.2559210  74.6108460   8.3359100  12.6246610
  73.8682050   7.1209110  12.1107150  81.0730070  12.3812170   3.5624340
  81.5125980  13.1236500   3.1479730  81.0116960  12.6238740   4.4863300
  76.5481040  13.4058000  14.4644360  76.5196470  13.8100950  13.5972790
  76.3846010  12.4768360  14.3015960  73.0633970   6.0618710   2.3661480
  72.9431570   6.7880800   1.7542750  72.7534860   5.2921620   1.8889390
  70.7019340   9.2333850   8.1730120  70.7799760   9.3682620   7.2285840
  71.3161020   8.5249740   8.3658240  71.9466970  10.9334040   4.5836300
  71.5395050  11.0748630   3.7289900  72.8379980  10.6494200   4.3807510
  76.2188630  15.1479820   2.6958970  76.0431110  14.2315360   2.4826770
  75.3644370  15.5067110   2.9356770  70.7578860  10.2748020  10.7124580
  70.9209900   9.8053380   9.8943950  71.2231310   9.7671580  11.3773420
  79.8167440   2.2722300  11.3520470  79.3546810   2.4805320  12.1640410
  79.4145550   1.4581650  11.0491140  75.3211850   4.5287350   3.4766400
  75.0952770   4.3124520   4.3813020  74.5404380   4.9615810   3.1312370
  77.7611060   5.4272930  14.1426670  77.6654660   4.4867660  13.9927070
  78.6043040   5.6488000  13.7474740  81.1574480   3.1714260   4.1060330
  81.5504050   3.4886460   3.2929020  81.5191330   2.2926140   4.2204850
  79.4666650   1.9221570  15.3657190  78.7764970   1.7293770  16.0003280
  80.2098950   2.2056210  15.8981490  81.7429620   5.7620010   8.2011110
  81.0110740   6.2706820   8.5501210  81.3453960   4.9449990   7.8999890
  78.1807010   2.4374210   6.6063600  78.1843070   1.9964160   5.7568140
  79.0758130   2.7591540   6.7135420  74.0309390   2.3200700   5.5657810
  73.6909440   2.7975930   6.3224860  73.2686710   1.8665820   5.2058910
  72.3317840   9.6499450  12.8720390  71.9472630   9.0093120  13.4703350
  72.6430030  10.3535570  13.4415120  78.4814980   6.4975990   8.3529010
  78.8485110   6.0234560   9.0990350  78.2920040   7.3717560   8.6937350
  76.2714350   5.5384630  10.6713220  75.9671420   6.4176610  10.8963580
  77.2260810   5.5984420  10.7070660  80.9402920   8.8120040  12.9475460
  80.8740230   7.8915710  12.6933050  80.3108060   8.9095480  13.6620100
  74.8433540   9.4126000   4.9058880  75.3612210   8.6094260   4.8515770
  74.3917560   9.3505140   5.7475710  72.3278080   6.3787370  11.8184580
  71.9693020   7.0441220  12.4057920  72.0332640   5.5470920  12.1897200
  75.5291200   6.8371610  14.7024130  75.2291340   6.9828790  13.8051950
  76.3002440   6.2776900  14.6097520  80.8719650  11.6340610  12.6979260
  80.8864190  10.7021570  12.4798170  80.1644750  11.7200370  13.3369030
  78.6993730  10.7605810   2.9502100  79.3864860  11.3075020   3.3309690
  77.9126150  11.3046540   2.9851710  78.0020940   7.7651840   2.5627460
  78.4583720   8.5757090   2.7887650  77.6509150   7.4474980   3.3945950
  80.3053550  13.2758180   9.7919760  80.9495770  13.4817560  10.4693180
  80.6682990  12.5146580   9.3390610  71.1899240  13.8560870  13.4823210
  71.2990360  12.9155610  13.3418600  70.5379800  14.1215620  12.8336940
  79.1811830  12.1276760  14.8821330  78.8608700  11.4086000  15.4267020
  78.5070190  12.8031830  14.9557390  77.7311490   3.5945810   2.4703570
  77.0227640   4.0632150   2.9117180  78.0155970   2.9367820   3.1048760
  79.3567420   5.0142510  10.4696100  79.8552670   5.4888330  11.1347950
  79.4990370   4.0906030  10.6766130  78.8503710  15.5551770   3.1827340
  79.1045210  15.5173160   2.2606710  77.9016190  15.4285100   3.1755590
  74.3299400  15.7383710   6.1057240  75.0661880  15.1899170   6.3765810
  74.7140320  16.6039720   5.9663230  71.2144880  11.8057280   1.9798750
  70.2884660  12.0478420   1.9704160  71.6801310  12.6331540   1.8583500
  73.3357680  14.9229780  15.2942820  74.1370410  15.2441830  15.7078220
  72.8209500  14.5625360  16.0162730  71.0555490   7.4103240  14.2378870
  71.5594510   6.8310520  14.8095100  70.3162910   7.6943470  14.7755240
  78.1093430   8.8174230  13.7714390  77.3439100   9.3859230  13.6869060
  78.2909390   8.5250440  12.8782620  73.0878570   5.5532830  15.1328940
  73.1283910   5.2546700  16.0414170  73.9424070   5.9540440  14.9736460
  75.0284380   4.1324930  13.1003430  74.4980840   3.6415880  12.4726770
  75.6972450   4.5609130  12.5661360  78.6877670   8.5514870  10.8340550
  79.1065780   9.3947600  10.6616790  77.7686300   8.6886910  10.6047330
  81.0241570   6.2831050  12.2178390  81.1437780   5.6872190  12.9573230
  81.8835570   6.3200740  11.7979690  76.5385090  14.8567880  11.9498280
  76.0006180  15.5813940  11.6306980  76.7919050  14.3798220  11.1595620
  77.7910340   2.8252400  13.4754210  78.3810030   2.5168250  14.1632030
  76.9730580   2.3532150  13.6314110  79.3947300  16.0919090  12.2084930
  79.3206000  16.9954230  12.5157300  78.4926140  15.7730990  12.1807000
  70.7974590  13.4193680   5.5118550  71.1277600  12.5514740   5.2797190
  71.2265590  13.6252200   6.3423510  75.3936510  11.7502690   3.1720520
  75.0932050  11.6267660   4.0724430  75.2874000  10.8911280   2.7636250
  71.2864800  14.2864270   8.2500180  70.8495790  14.4665070   9.0824330
  71.8542480  15.0438890   8.1081900  71.1189230   6.7984500   4.6089060
  70.4638070   6.5296140   3.9648760  71.9567180   6.6888980   4.1591040
  72.1565160   7.1837070   9.1492400  72.5238200   7.0964470  10.0288420
  71.5875980   6.4203620   9.0499260  71.7081160   4.0946160  13.0550820
  70.8137210   4.0612920  13.3944530  72.2478710   4.2932950  13.8202070
  73.5717240  11.6969760  14.3112550  73.5286870  11.3262670  15.1927010
  73.7028250  12.6347330  14.4514370  77.2723270  13.2529350   9.9122270
  77.0314630  13.5203910   9.0252790  78.2125910  13.4235080   9.9673130
  73.4105270  14.6432010  11.4310330  72.8165590  14.5116710  12.1700370
  73.4029110  13.8070150  10.9652430  73.0417500  12.0090390  10.3818370
  72.3151560  11.3895680  10.3144320  73.1026650  12.4031000   9.5116450
  76.6462600  14.2235390   7.1667780  77.1627620  13.6122750   6.6416040
  77.2959980  14.7264170   7.6578790  79.3858100  15.1143880   7.9936760
  79.6735910  14.8598180   7.1169770  79.8981320  14.5621240   8.5842330
  71.3247500  15.3264780   3.5915130  71.1569540  14.6935460   4.2897020
  70.4582010  15.5324180   3.2409320  79.4530460  16.0359980  15.3604960
  80.3797770  15.8004250  15.4040920  79.4380890  16.8631980  14.8790990
  63.3724190  62.4581250  61.1636010  63.2918240  61.5435860  60.8927720
  62.9588610  62.9548320  60.4575720  61.5042230  64.2360270  63.0445280
  60.7284330  63.7560710  63.3343850  62.1555160  63.5565920  62.8701440
  55.5208060  64.5480080  63.9221040  54.6892940  64.2928790  64.3217550
  56.1289040  64.6190850  64.6578960  65.5249660  68.6420460  61.8244410
  65.0631190  67.8707700  62.1531580  66.3375210  68.6686530  62.3296860
  53.9300010  59.5081970  57.7063430  53.0416710  59.8497940  57.6043310
  54.2141200  59.3082290  56.8144260  51.8933020  62.1087620  63.5903130
  52.4649130  61.3409820  63.5906770  51.8934560  62.4076380  62.6809740
  60.9451220  66.9117460  63.0515440  60.8759500  65.9707400  62.8904570
  61.7071080  67.0018870  63.6238010  53.1357890  57.5171980  65.3772060
  52.9560730  56.6197730  65.6574820  52.7337970  58.0643850  66.0519010
  61.9756390  59.7187840  63.2784370  62.3521210  58.8459720  63.1658040
  61.8775900  60.0546540  62.3874810  56.1061400  58.0913470  58.7401810
  56.2128150  58.9917200  59.0470570  55.1953760  58.0431440  58.4496460
  65.7580510  57.2138280  60.2112710  66.5790130  56.7234850  60.2538190
  65.7914590  57.8035940  60.9644550  53.7544560  60.0132480  63.9854400
  54.4354670  60.2770850  64.6041800  53.4392610  59.1733350  64.3192410
  57.9469130  61.0599840  63.0726990  58.4547350  61.5580810  63.7132010
  58.4782370  60.2835040  62.8966350  70.0480060  59.2305030  66.7756340
  69.3432230  59.6186740  66.2571450  70.3137980  59.9255320  67.3777270
  56.2305230  55.6998400  67.3390410  56.2323670  56.2170790  66.5336310
  55.4009540  55.2228580  67.3160340  62.6176320  65.8117710  58.8380310
  61.9993590  66.2767160  58.2743030  63.1299570  66.5045190  59.2549820
  57.4808080  65.3393580  65.5163910  57.1477460  65.9662500  66.1584980
  57.6574760  65.8655460  64.7365580  65.9941990  59.1538660  62.9840250
  65.2897560  59.4423550  63.5643360  66.3554150  59.9638770  62.6239810
  55.9120560  57.4108360  65.3460860  56.2537370  58.2550410  65.0514730
  54.9736370  57.5592100  65.4626200  56.6927180  67.3074380  67.3313090
  57.3101180  67.9825460  67.0497540  55.8320300  67.7162360  67.2400590
  51.9859520  66.4974240  56.2119940  51.6087500  66.9861340  55.4804840
  52.2432590  67.1699520  56.8426470  69.0628910  58.5993450  63.3749460
  68.1153820  58.6332430  63.5064890  69.3878900  59.4132400  63.7598820
  59.5948450  54.8990630  61.6705450  59.9023430  54.3437520  60.9540950
  58.6649150  55.0335090  61.4878440  66.4408930  67.3374140  59.0503080
  66.3305260  66.3948470  59.1752500  66.4377180  67.6989780  59.9365840
  64.5448950  65.5187760  65.2895520  64.9617740  65.3047870  64.4548980
  65.2688770  65.7760550  65.8604140  61.9829210  62.9639460  58.4065570
  61.0558490  62.8976840  58.6354040  62.1354030  63.9019590  58.2920810
  61.9698290  59.2356460  55.4032730  61.0301960  59.3970420  55.4885190
  62.2881550  59.9542140  54.8568720  68.4911050  63.9174980  65.3811760
  67.6629680  63.9868070  64.9061890  69.0861530  64.5029290  64.9127590
  66.0126500  64.5259760  58.9100820  65.3938920  64.1879310  58.2627120
  65.9950950  63.8819520  59.6180010  65.4553060  60.7044300  66.3266630
  65.0424240  61.5298010  66.5806620  64.7229010  60.1189340  66.1342990
  57.5885850  63.4904200  61.1885300  57.1842850  62.7781450  60.6931200
  57.6748970  63.1457440  62.0773340  58.0567550  67.1771760  63.3524510
  57.7595840  66.5717230  62.6732290  59.0067370  67.2149070  63.2413870
  56.3014470  60.2647410  64.9684340  56.8529060  60.3742750  64.1937590
  56.8157980  60.6385010  65.6839570  64.1891200  63.7646570  55.9173570
  64.6284480  62.9269000  55.7711390  64.9019620  64.3975970  56.0037710
  67.7708340  55.0189380  54.2314610  67.4581000  55.1116210  55.1313680
  68.5320810  55.5970410  54.1812040  54.2890480  62.3849180  58.6891950
  54.1688080  63.1111270  58.0773220  53.9791370  61.6152090  58.2119860
  51.9275850  65.5564320  64.4960590  52.0056270  65.6913090  63.5516310
  52.5417530  64.8480210  64.6888710  53.1723480  67.2564510  60.9066770
  52.7651560  67.3979100  60.0520370  54.0636490  66.9724670  60.7037980
  51.9835370  66.5978490  67.0355050  52.1466410  66.1283850  66.2174420
  52.4487820  66.0902050  67.7003890  56.7554140  55.7284250  62.0715620
  56.3122290  56.5093790  61.7400140  57.3139130  56.0514140  62.7786560
  59.8712960  55.3494950  56.9521450  59.2467140  55.3454820  57.6774760
  59.7843080  54.4825910  56.5557420  58.7930040  56.2731580  63.9305220
  59.0902370  57.1794410  63.8497240  59.3415600  55.7850360  63.3164790
  56.5468360  60.8517820  59.7996870  56.3209280  60.6354990  60.7043490
  55.7660890  61.2846280  59.4542840  63.7766120  60.8581190  58.3987520
  63.1775010  61.5816990  58.2151140  64.3245730  60.7957970  57.6163970
  62.3830990  59.4944730  60.4290800  62.7760560  59.8116930  59.6159490
  62.7447840  58.6156610  60.5435320  51.4195160  56.0845530  62.6521000
  51.1308210  56.6548390  63.3645980  52.1640920  55.6049980  63.0152230
  51.6065390  60.0265650  53.8623720  51.5240060  60.9696410  54.0038710
  51.2548450  59.8840560  52.9836070  62.9686130  62.0850480  64.5241580
  62.2367250  62.5937290  64.8731680  62.5710470  61.2680460  64.2230360
  59.4063520  58.7604680  62.9294070  59.4099580  58.3194630  62.0798610
  60.3014640  59.0822010  63.0365890  55.2565900  58.6431170  61.8888280
  54.9165950  59.1206400  62.6455330  54.4943220  58.1896290  61.5289380
  59.4683670  59.7616760  55.9200830  59.5896490  59.7203240  56.8686650
  59.0832180  60.6240910  55.7647560  63.4312040  57.5384160  63.9364520
  63.4484780  57.9892810  64.7806370  63.1827620  56.6389800  64.1497960
  58.4805170  62.0717900  55.3184130  57.9122070  61.6236150  54.6920040
  59.1894170  62.4310680  54.7849280  59.7071490  62.8206460  64.6759480
  60.0741620  62.3465030  65.4220820  59.5176550  63.6948030  65.0167820
  52.5711980  57.5650150  60.8052950  52.2858900  57.2005820  61.6431570
  52.5090840  56.8330610  60.1916090  57.4970860  61.8615100  66.9943690
  57.1927930  62.7407080  67.2194050  58.4517320  61.9214890  67.0301130
  56.0252650  66.0676090  57.5910540  55.2514910  65.5273710  57.4309260
  56.7547280  65.5482700  57.2528300  66.7840630  65.0641450  63.3836930
  67.5039750  65.5596740  62.9933040  66.5822450  64.3859340  62.7390800
  62.2450570  56.4579410  57.5266320  61.4315180  55.9592580  57.4511630
  62.0512520  57.2977660  57.1102670  64.9598960  60.8299060  55.8228480
  65.8478580  61.1416290  55.6479820  64.9304050  59.9571310  55.4309060
  56.0690050  65.7356470  61.2289350  56.5868720  64.9324730  61.1746240
  55.6174070  65.6735610  62.0706180  60.9559550  67.0022750  56.5016650
  61.2975250  67.7464980  56.0059970  60.1272260  67.3153870  56.8641480
  67.2313230  62.1410900  55.2908340  67.1476950  62.5725120  54.4404780
  67.9507420  62.6009250  55.7235160  63.8386960  66.3238590  61.8662160
  64.1910780  65.7266720  61.2063530  62.9549290  65.9982820  62.0370410
  59.9250240  67.0836280  59.2732570  60.6121370  67.6305490  59.6540160
  59.1382660  67.6277010  59.3082180  52.0642640  62.7009100  54.7649650
  52.9337490  62.9833900  55.0485570  51.5732960  63.5144970  54.6498460
  59.2277450  64.0882310  58.8857930  59.6840230  64.8987560  59.1118120
  58.8765660  63.7705450  59.7176420  55.1289230  54.4319960  59.3580450
  55.0003860  54.4237860  60.3065370  54.3051250  54.7703050  59.0071460
  62.8042140  67.6021000  64.8327680  63.4464370  66.9014160  64.9459850
  63.3291490  68.3819440  64.6524570  66.6497860  67.8869620  54.5566820
  66.4235440  67.1700060  55.1491460  66.2594060  67.6382060  53.7188570
  66.2314110  65.8041560  56.2180980  65.9435810  66.2654250  57.0058860
  67.0266280  65.3439330  56.4865200  54.0489150  64.5182570  56.8931710
  53.4417100  65.2581470  56.9027010  54.5238500  64.6081930  56.0669910
  63.6221940  58.6833390  66.5688600  63.9902760  57.8628600  66.8968170
  62.7620140  58.7435280  66.9844250  66.9883970  57.6390330  57.3776160
  66.3597130  57.7436000  56.6634390  66.4935890  57.8587110  58.1670040
  58.9568000  59.9176280  58.7934040  58.2484150  60.3862620  59.2347650
  59.2412480  59.2598290  59.4279230  60.5823930  61.3372980  66.7926570
  61.0809180  61.8118800  67.4578420  60.7246880  60.4136500  66.9996600
  62.9883430  56.6426940  60.2329830  62.8651210  56.6613070  59.2839340
  63.9367990  56.6905880  60.3528230  57.1603020  58.2261360  56.1684750
  58.0093550  58.6631510  56.1024940  56.7934290  58.5381620  56.9956810
  67.7890790  57.5540940  67.6354960  67.2864390  58.2946340  67.9748770
  68.6047450  57.9424940  67.3191750  66.0812800  62.7974120  61.0816320
  65.1402940  62.8124350  61.2564010  66.3956870  62.0110080  61.5276620
  56.0594440  64.4793720  54.6420280  56.8257710  64.3675080  55.2045710
  56.1369130  63.7831690  53.9897050  54.7541200  61.9118790  55.3253170
  54.8344790  60.9646300  55.4370570  55.6460950  62.2425670  55.4313830
  59.1835620  66.4547900  54.1155630  59.0786260  65.8400250  54.8417010
  59.0159840  65.9313790  53.3318640  62.4238350  65.5167930  54.7197620
  61.8748450  65.9637230  55.3640360  63.0457610  65.0117180  55.2435290
  58.0913470  64.4758850  56.6162920  58.5129890  64.3098720  57.4594310
  58.2164310  63.6659080  56.1218060  60.6041110  63.4996460  53.8640020
  61.1246770  62.7845480  53.4981170  61.2509510  64.1382330  54.1640530
  59.5074630  55.9791010  66.5358580  59.0591930  56.0015270  65.6904130
  58.8739830  55.5810030  67.1328880  59.9134180  64.8745340  67.1571020
  60.3322290  65.7178070  66.9847260  58.9942810  65.0117380  66.9277800
  64.5885980  63.1598710  67.1171370  64.0621200  63.6841330  66.5136510
  64.9317320  63.7926100  67.7481100  56.9872370  60.5492080  53.5621080
  56.7861430  59.6859440  53.9234420  56.8164420  60.4625440  52.6242680
  64.4660680  55.3600310  56.0907960  64.7462970  54.5168210  56.4467380
  63.6926410  55.5923420  56.6046710  55.7855170  57.6492700  53.5498960
  56.0881070  57.6560130  52.6418110  56.5249760  57.2990560  54.0466620
  59.0040100  56.5927320  54.5355160  58.6562100  55.9151310  53.9557610
  59.2052870  56.1316830  55.3498550  54.8085300  66.9535120  54.3828760
  55.2460170  67.4964790  55.0386340  55.2933030  66.1282070  54.3925100
  56.6193020  68.0733160  59.4950990  56.3188560  67.9498130  60.3954900
  56.5130510  67.2141750  59.0866720  69.3884940  67.8529560  54.1977670
  68.5577900  67.9206210  54.6684900  69.5656770  68.7433680  53.8944530
  68.8441400  64.5977040  56.7011870  69.6060310  65.1673690  56.8071560
  68.8595770  64.0304240  57.4720180  52.3445740  63.1214970  60.9319530
  51.6894580  62.8526610  60.2879230  53.1823690  63.0119450  60.4821510
  69.8501370  65.4527140  61.5453800  70.2210200  64.6694460  61.1389770
  70.4903300  66.1416240  61.3671100  66.8335130  66.8363720  66.9584120
  66.0194970  67.2660880  67.2209910  67.2409330  67.4482130  66.3453170
  68.8960570  64.8911410  53.8584390  69.1709410  65.7990290  53.7303610
  68.7071310  64.8273940  54.7946380  65.2936180  57.9156260  55.1538020
  65.7121060  57.7287240  54.3134680  64.9872240  57.0635310  55.4640950
  68.7925910  62.8280400  58.8513820  68.4169510  62.0608330  58.4195110
  68.0629030  63.2103100  59.3388750  53.3821670  63.5067540  65.4722870
  53.7494710  63.4194940  66.3518890  52.8132490  62.7434090  65.3729730
  51.5583820  60.3313900  56.8744860  50.6547900  60.5944100  56.6996520
  52.0424440  60.6025070  56.0944820  68.0676870  61.0537890  62.1521060
  68.5914350  60.5600540  61.5211230  68.6536290  61.1888250  62.8968630
  68.2466590  61.1377760  65.6740610  67.2969300  61.1041300  65.7885600
  68.4279600  62.0477870  65.4390380  54.1011030  59.3879440  54.7839240
  54.8102730  58.9662660  54.2986520  53.3850970  59.4554670  54.1522590
  53.7485190  55.4418770  53.8241890  54.4713320  55.9827710  54.1423110
  54.0209710  55.1682190  52.9483430  67.5576840  60.3111240  58.0913470
  68.0535960  60.0782110  58.8762350  67.3592910  59.4723080  57.6751110
  53.4377380  54.6924960  63.7264510  54.0853570  54.1422340  63.2859670
  53.8579220  54.9468110  64.5480320  68.9864000  58.9472190  60.6251150
  68.8763280  58.7928230  61.5633420  69.7471590  58.4193130  60.3826560
  67.3329720  54.8866320  67.0834150  67.9701940  55.5000460  67.4493340
  67.4804610  54.9226980  66.1383380  69.8754270  56.7780110  53.8657290
  70.8003580  56.6461290  53.6575580  69.8530060  56.8572930  54.8193740
  69.9492760  57.5490770  56.4914000  69.1544260  57.4835890  57.0206910
  70.1536040  58.4841410  56.4799350  53.1909380  54.8480630  66.4689830
  52.8424200  55.3044450  67.2348010  52.8597080  53.9537760  66.5512260
  64.0816800  54.2594710  65.9570830  63.2076640  54.5929820  65.7543760
  63.9727550  53.7867890  66.7822700  64.9888780  56.4665580  67.3412550
  64.6602140  55.6517340  66.9614280  65.9371080  56.4235390  67.2178240
  54.2674010  68.3320860  66.7048840  53.5408070  67.7126150  66.6374790
  54.3283160  68.7261470  65.8346920  61.8291620  55.1764550  64.8963740
  61.0463410  55.6510050  65.1760500  61.5354550  54.2719380  64.7876920
  66.3812690  55.8787650  62.9412830  66.8220780  55.8232750  62.0934430
  66.1120280  56.7945660  63.0123010  68.2451260  55.5102890  60.9521650
  68.1839660  54.5664110  60.8052670  69.0243290  55.6182980  61.4975110
  53.1732030  55.4812030  57.4177460  53.9311390  55.5940910  56.8441490
  52.7109200  56.3181230  57.3720890  59.7145840  57.5951300  60.4079770
  58.9020350  57.2208190  60.0675650  60.2187480  56.8396380  60.7100960
  64.2170820  54.2593750  61.6462840  64.8200190  54.8313960  62.1211360
  63.4763810  54.8233190  61.4236740  67.3605420  54.6615310  56.9203120
  67.5556050  55.5598760  57.1870550  66.5735290  54.4302390  57.4136070
  55.5457180  56.0076080  55.9579430  56.0749940  55.2205880  55.8287380
  56.1785500  56.6867270  56.1914960  57.7395020  55.7451220  59.0124820
  57.1097760  55.0438530  59.1794950  57.2000160  56.5055350  58.7957980
  63.3724190  62.4581250  42.3892520  63.2918240  61.5435860  42.1184230
  62.9588610  62.9548320  41.6832230  61.5042230  64.2360270  44.2701790
  60.7284330  63.7560710  44.5600360  62.1555160  63.5565920  44.0957950
  55.5208060  64.5480080  45.1477550  54.6892940  64.2928790  45.5474060
  56.1289040  64.6190850  45.8835470  65.5249660  68.6420460  43.0500920
  65.0631190  67.8707700  43.3788090  66.3375210  68.6686530  43.5553370
  53.9300010  59.5081970  38.9319940  53.0416710  59.8497940  38.8299820
  54.2141200  59.3082290  38.0400770  51.8933020  62.1087620  44.8159640
  52.4649130  61.3409820  44.8163280  51.8934560  62.4076380  43.9066250
  60.9451220  66.9117460  44.2771950  60.8759500  65.9707400  44.1161080
  61.7071080  67.0018870  44.8494520  53.1357890  57.5171980  46.6028570
  52.9560730  56.6197730  46.8831330  52.7337970  58.0643850  47.2775520
  61.9756390  59.7187840  44.5040880  62.3521210  58.8459720  44.3914550
  61.8775900  60.0546540  43.6131320  56.1061400  58.0913470  39.9658320
  56.2128150  58.9917200  40.2727080  55.1953760  58.0431440  39.6752970
  65.7580510  57.2138280  41.4369220  66.5790130  56.7234850  41.4794700
  65.7914590  57.8035940  42.1901060  53.7544560  60.0132480  45.2110910
  54.4354670  60.2770850  45.8298310  53.4392610  59.1733350  45.5448920
  57.9469130  61.0599840  44.2983500  58.4547350  61.5580810  44.9388520
  58.4782370  60.2835040  44.1222860  70.0480060  59.2305030  48.0012850
  69.3432230  59.6186740  47.4827960  70.3137980  59.9255320  48.6033780
  56.2305230  55.6998400  48.5646920  56.2323670  56.2170790  47.7592820
  55.4009540  55.2228580  48.5416850  62.6176320  65.8117710  40.0636820
  61.9993590  66.2767160  39.4999540  63.1299570  66.5045190  40.4806330
  57.4808080  65.3393580  46.7420420  57.1477460  65.9662500  47.3841490
  57.6574760  65.8655460  45.9622090  65.9941990  59.1538660  44.2096760
  65.2897560  59.4423550  44.7899870  66.3554150  59.9638770  43.8496320
  55.9120560  57.4108360  46.5717370  56.2537370  58.2550410  46.2771240
  54.9736370  57.5592100  46.6882710  56.6927180  67.3074380  48.5569600
  57.3101180  67.9825460  48.2754050  55.8320300  67.7162360  48.4657100
  51.9859520  66.4974240  37.4376450  51.6087500  66.9861340  36.7061350
  52.2432590  67.1699520  38.0682980  69.0628910  58.5993450  44.6005970
  68.1153820  58.6332430  44.7321400  69.3878900  59.4132400  44.9855330
  59.5948450  54.8990630  42.8961960  59.9023430  54.3437520  42.1797460
  58.6649150  55.0335090  42.7134950  66.4408930  67.3374140  40.2759590
  66.3305260  66.3948470  40.4009010  66.4377180  67.6989780  41.1622350
  64.5448950  65.5187760  46.5152030  64.9617740  65.3047870  45.6805490
  65.2688770  65.7760550  47.0860650  61.9829210  62.9639460  39.6322080
  61.0558490  62.8976840  39.8610550  62.1354030  63.9019590  39.5177320
  61.9698290  59.2356460  36.6289240  61.0301960  59.3970420  36.7141700
  62.2881550  59.9542140  36.0825230  68.4911050  63.9174980  46.6068270
  67.6629680  63.9868070  46.1318400  69.0861530  64.5029290  46.1384100
  66.0126500  64.5259760  40.1357330  65.3938920  64.1879310  39.4883630
  65.9950950  63.8819520  40.8436520  65.4553060  60.7044300  47.5523140
  65.0424240  61.5298010  47.8063130  64.7229010  60.1189340  47.3599500
  57.5885850  63.4904200  42.4141810  57.1842850  62.7781450  41.9187710
  57.6748970  63.1457440  43.3029850  58.0567550  67.1771760  44.5781020
  57.7595840  66.5717230  43.8988800  59.0067370  67.2149070  44.4670380
  56.3014470  60.2647410  46.1940850  56.8529060  60.3742750  45.4194100
  56.8157980  60.6385010  46.9096080  57.1485980  66.9153450  51.2288820
  56.2514510  67.1393420  51.4762220  57.1738850  67.0388390  50.2800220
  64.1891200  63.7646570  37.1430080  64.6284480  62.9269000  36.9967900
  64.9019620  64.3975970  37.2294220  55.9757200  63.7866770  49.8046190
  55.8364970  64.6589570  50.1733590  55.0938560  63.4439580  49.6594130
  67.7708340  55.0189380  35.4571120  67.4581000  55.1116210  36.3570190
  68.5320810  55.5970410  35.4068550  54.2890480  62.3849180  39.9148460
  54.1688080  63.1111270  39.3029730  53.9791370  61.6152090  39.4376370
  51.9275850  65.5564320  45.7217100  52.0056270  65.6913090  44.7772820
  52.5417530  64.8480210  45.9145220  53.1723480  67.2564510  42.1323280
  52.7651560  67.3979100  41.2776880  54.0636490  66.9724670  41.9294490
  69.1285620  67.7028420  50.4695520  69.2548680  67.4640300  49.5512700
  69.1707000  66.8712960  50.9417600  68.9809630  59.7560880  51.4345260
  68.3653900  60.2640550  50.9060720  68.6606050  58.8559210  51.3771200
  51.9835370  66.5978490  48.2611560  52.1466410  66.1283850  47.4430930
  52.4487820  66.0902050  48.9260400  56.7554140  55.7284250  43.2972130
  56.3122290  56.5093790  42.9656650  57.3139130  56.0514140  44.0043070
  61.0423950  58.5952770  48.9007450  60.5803320  58.8035790  49.7127390
  60.6402060  57.7812120  48.5978120  66.0428460  59.8161720  50.0304110
  65.1922050  59.5167470  50.3513180  65.8830250  60.0603730  49.1187930
  63.1378170  61.3163470  52.1302900  63.4631580  60.4827220  51.7905130
  63.9258500  61.8391990  52.2781230  59.8712960  55.3494950  38.1777960
  59.2467140  55.3454820  38.9031270  59.7843080  54.4825910  37.7813930
  58.7930040  56.2731580  45.1561730  59.0902370  57.1794410  45.0753750
  59.3415600  55.7850360  44.5421300  56.5468360  60.8517820  41.0253380
  56.3209280  60.6354990  41.9300000  55.7660890  61.2846280  40.6799350
  63.7766120  60.8581190  39.6244030  63.1775010  61.5816990  39.4407650
  64.3245730  60.7957970  38.8420480  58.9867570  61.7503400  51.6913650
  58.8911170  60.8098130  51.5414050  59.8299550  61.9718470  51.2961720
  62.3830990  59.4944730  41.6547310  62.7760560  59.8116930  40.8416000
  62.7447840  58.6156610  41.7691830  54.1178110  58.1617070  49.8447430
  53.7241500  59.0092280  50.0520210  53.4296510  57.5243440  50.0356070
  60.6923160  58.2452040  52.9144170  60.0021480  58.0524240  53.5490260
  61.4355460  58.5286680  53.4468470  51.4195160  56.0845530  43.8777510
  51.1308210  56.6548390  44.5902490  52.1640920  55.6049980  44.2408740
  51.6065390  60.0265650  35.0880230  51.5240060  60.9696410  35.2295220
  51.2548450  59.8840560  34.2092580  62.9686130  62.0850480  45.7498090
  62.2367250  62.5937290  46.0988190  62.5710470  61.2680460  45.4486870
  59.4063520  58.7604680  44.1550580  59.4099580  58.3194630  43.3055120
  60.3014640  59.0822010  44.2622400  55.2565900  58.6431170  43.1144790
  54.9165950  59.1206400  43.8711840  54.4943220  58.1896290  42.7545890
  59.4683670  59.7616760  37.1457340  59.5896490  59.7203240  38.0943160
  59.0832180  60.6240910  36.9904070  63.4312040  57.5384160  45.1621030
  63.4484780  57.9892810  46.0062880  63.1827620  56.6389800  45.3754470
  58.4805170  62.0717900  36.5440640  57.9122070  61.6236150  35.9176550
  59.1894170  62.4310680  36.0105790  66.8582790  54.9516340  51.0007410
  67.1828560  54.2206000  51.5265390  66.8939300  54.6329980  50.0988400
  53.5574350  65.9729920  50.4207370  53.1729140  65.3323590  51.0190330
  53.8686540  66.6766040  50.9902100  59.7071490  62.8206460  45.9015990
  60.0741620  62.3465030  46.6477330  59.5176550  63.6948030  46.2424330
  52.5711980  57.5650150  42.0309460  52.2858900  57.2005820  42.8688080
  52.5090840  56.8330610  41.4172600  57.4970860  61.8615100  48.2200200
  57.1927930  62.7407080  48.4450560  58.4517320  61.9214890  48.2557640
  56.0252650  66.0676090  38.8167050  55.2514910  65.5273710  38.6565770
  56.7547280  65.5482700  38.4784810  66.7840630  65.0641450  44.6093440
  67.5039750  65.5596740  44.2189550  66.5822450  64.3859340  43.9647310
  62.2450570  56.4579410  38.7522830  61.4315180  55.9592580  38.6768140
  62.0512520  57.2977660  38.3359180  62.1659430  65.1350510  50.4962440
  62.0996740  64.2146180  50.2420030  61.5364570  65.2325950  51.2107080
  64.9598960  60.8299060  37.0484990  65.8478580  61.1416290  36.8736330
  64.9304050  59.9571310  36.6565570  56.0690050  65.7356470  42.4545860
  56.5868720  64.9324730  42.4002750  55.6174070  65.6735610  43.2962690
  60.9559550  67.0022750  37.7273160  61.2975250  67.7464980  37.2316480
  60.1272260  67.3153870  38.0897990  53.5534590  62.7017840  49.3671560
  53.1949530  63.3671690  49.9544900  53.2589150  61.8701390  49.7384180
  56.7547710  63.1602080  52.2511110  56.4547850  63.3059260  51.3538930
  57.5258950  62.6007370  52.1584500  62.0976160  67.9571080  50.2466240
  62.1120700  67.0252040  50.0285150  61.3901260  68.0430840  50.8856010
  67.2313230  62.1410900  36.5164850  67.1476950  62.5725120  35.6661290
  67.9507420  62.6009250  36.9491670  68.3087370  64.5978420  49.5934820
  67.5835560  65.1907200  49.3964210  68.8362830  64.5901960  48.7948190
  63.8386960  66.3238590  43.0918670  64.1910780  65.7266720  42.4320040
  62.9549290  65.9982820  43.2626920  59.9250240  67.0836280  40.4989080
  60.6121370  67.6305490  40.8796670  59.1382660  67.6277010  40.5338690
  52.0642640  62.7009100  35.9906160  52.9337490  62.9833900  36.2742080
  51.5732960  63.5144970  35.8754970  59.2277450  64.0882310  40.1114440
  59.6840230  64.8987560  40.3374630  58.8765660  63.7705450  40.9432930
  62.8042140  67.6021000  46.0584190  63.4464370  66.9014160  46.1716360
  63.3291490  68.3819440  45.8781080  66.6497860  67.8869620  35.7823330
  66.4235440  67.1700060  36.3747970  66.2594060  67.6382060  34.9445080
  52.1283160  56.1911080  50.0443660  51.4141680  56.3908000  50.6496270
  52.5478200  55.4150650  50.4158460  66.2314110  65.8041560  37.4437490
  65.9435810  66.2654250  38.2315370  67.0266280  65.3439330  37.7121710
  54.0489150  64.5182570  38.1188220  53.4417100  65.2581470  38.1283520
  54.5238500  64.6081930  37.2926420  63.6221940  58.6833390  47.7945110
  63.9902760  57.8628600  48.1224680  62.7620140  58.7435280  48.2100760
  66.9883970  57.6390330  38.6032670  66.3597130  57.7436000  37.8890900
  66.4935890  57.8587110  39.3926550  58.9568000  59.9176280  40.0190550
  58.2484150  60.3862620  40.4604160  59.2412480  59.2598290  40.6535740
  60.5823930  61.3372980  48.0183080  61.0809180  61.8118800  48.6834930
  60.7246880  60.4136500  48.2253110  62.9883430  56.6426940  41.4586340
  62.8651210  56.6613070  40.5095850  63.9367990  56.6905880  41.5784740
  57.1603020  58.2261360  37.3941260  58.0093550  58.6631510  37.3281450
  56.7934290  58.5381620  38.2213320  67.7890790  57.5540940  48.8611470
  67.2864390  58.2946340  49.2005280  68.6047450  57.9424940  48.5448260
  66.0812800  62.7974120  42.3072830  65.1402940  62.8124350  42.4820520
  66.3956870  62.0110080  42.7533130  56.0594440  64.4793720  35.8676790
  56.8257710  64.3675080  36.4302220  56.1369130  63.7831690  35.2153560
  54.7541200  61.9118790  36.5509680  54.8344790  60.9646300  36.6627080
  55.6460950  62.2425670  36.6570340  63.3978820  67.3540120  52.7905210
  62.7916980  67.3771720  52.0500960  63.0932930  66.6223160  53.3272460
  52.2812000  63.7333710  51.7865850  52.7851020  63.1540990  52.3582080
  51.5419420  64.0173940  52.3242220  59.1835620  66.4547900  35.3412140
  59.0786260  65.8400250  36.0673520  59.0159840  65.9313790  34.5575150
  59.3349940  65.1404700  51.3201370  58.5695610  65.7089700  51.2356040
  59.5165900  64.8480910  50.4269600  62.4238350  65.5167930  35.9454130
  61.8748450  65.9637230  36.5896870  63.0457610  65.0117180  36.4691800
  66.4773290  66.8710030  51.8776390  67.2182760  67.2085790  51.3743850
  65.7145970  67.0402090  51.3246160  54.3135080  61.8763300  52.6815920
  54.3540420  61.5777170  53.5901150  55.1680580  62.2770910  52.5223440
  58.0913470  64.4758850  37.8419430  58.5129890  64.3098720  38.6850820
  58.2164310  63.6659080  37.3474570  56.2540890  60.4555400  50.6490410
  55.7237350  59.9646350  50.0213750  56.9228960  60.8839600  50.1148340
  60.6041110  63.4996460  35.0896530  61.1246770  62.7845480  34.7237680
  61.2509510  64.1382330  35.3897040  65.1518950  64.9224860  50.4131600
  65.5659970  65.0769940  51.2622020  64.2169950  65.0480080  50.5757380
  65.6241120  62.2621020  52.4170750  66.2061890  61.5073340  52.3291230
  65.8002890  62.7928460  51.6402230  56.7413190  57.4217770  50.7287700
  56.6470060  56.8038520  50.0038570  56.1610580  58.1484060  50.5017610
  59.5074630  55.9791010  47.7615090  59.0591930  56.0015270  46.9160640
  58.8739830  55.5810030  48.3585390  59.9134180  64.8745340  48.3827530
  60.3322290  65.7178070  48.2103770  58.9942810  65.0117380  48.1534310
  62.2498080  62.6061520  49.7665370  62.3694290  62.0102660  50.5060210
  63.1092080  62.6431210  49.3466670  64.5885980  63.1598710  48.3427880
  64.0621200  63.6841330  47.7393020  64.9317320  63.7926100  48.9737610
  56.9872370  60.5492080  34.7877590  56.7861430  59.6859440  35.1490930
  56.8164420  60.4625440  33.8499190  59.0166850  59.1482870  51.0241190
  59.6066540  58.8398720  51.7119010  58.1987090  58.6762620  51.1801090
  63.8360280  58.7648680  51.2574210  63.1475800  58.1030220  51.1924200
  64.5566300  58.3186950  51.7022670  64.4660680  55.3600310  37.3164470
  64.7462970  54.5168210  37.6723890  63.6926410  55.5923420  37.8303220
  55.7855170  57.6492700  34.7755470  56.0881070  57.6560130  33.8674620
  56.5249760  57.2990560  35.2723130  59.0040100  56.5927320  35.7611670
  58.6562100  55.9151310  35.1814120  59.2052870  56.1316830  36.5755060
  54.8085300  66.9535120  35.6085270  55.2460170  67.4964790  36.2642850
  55.2933030  66.1282070  35.6181610  56.6193020  68.0733160  40.7207500
  56.3188560  67.9498130  41.6211410  56.5130510  67.2141750  40.3123230
  69.3884940  67.8529560  35.4234180  68.5577900  67.9206210  35.8941410
  69.5656770  68.7433680  35.1201040  68.8441400  64.5977040  37.9268380
  69.6060310  65.1673690  38.0328070  68.8595770  64.0304240  38.6976690
  52.3445740  63.1214970  42.1576040  51.6894580  62.8526610  41.5135740
  53.1823690  63.0119450  41.7078020  69.8501370  65.4527140  42.7710310
  70.2210200  64.6694460  42.3646280  70.4903300  66.1416240  42.5927610
  66.8335130  66.8363720  48.1840630  66.0194970  67.2660880  48.4466420
  67.2409330  67.4482130  47.5709680  68.8960570  64.8911410  35.0840900
  69.1709410  65.7990290  34.9560120  68.7071310  64.8273940  36.0202890
  65.2936180  57.9156260  36.3794530  65.7121060  57.7287240  35.5391190
  64.9872240  57.0635310  36.6897460  68.7925910  62.8280400  40.0770330
  68.4169510  62.0608330  39.6451620  68.0629030  63.2103100  40.5645260
  53.3821670  63.5067540  46.6979380  53.7494710  63.4194940  47.5775400
  52.8132490  62.7434090  46.5986240  68.1825530  61.9751920  49.7109850
  67.9511620  61.7464670  48.8107800  68.4430080  62.8951470  49.6654740
  52.9337670  60.4176630  50.6037800  52.0393720  60.3843390  50.9431510
  53.4735220  60.6163420  51.3689050  66.6213600  57.2008350  52.4889550
  67.4983780  57.2091750  52.8723550  66.6334440  56.4639190  51.8781900
  51.5583820  60.3313900  38.1001370  50.6547900  60.5944100  37.9253030
  52.0424440  60.6025070  37.3201330  68.0676870  61.0537890  43.3777570
  68.5914350  60.5600540  42.7467740  68.6536290  61.1888250  44.1225140
  68.2466590  61.1377760  46.8997120  67.2969300  61.1041300  47.0142110
  68.4279600  62.0477870  46.6646890  54.1011030  59.3879440  36.0095750
  54.8102730  58.9662660  35.5243030  53.3850970  59.4554670  35.3779100
  53.7485190  55.4418770  35.0498400  54.4713320  55.9827710  35.3679620
  54.0209710  55.1682190  34.1739940  67.5576840  60.3111240  39.3169980
  68.0535960  60.0782110  40.1018860  67.3592910  59.4723080  38.9007620
  53.4377380  54.6924960  44.9521020  54.0853570  54.1422340  44.5116180
  53.8579220  54.9468110  45.7736830  68.9864000  58.9472190  41.8507660
  68.8763280  58.7928230  42.7889930  69.7471590  58.4193130  41.6083070
  69.8754270  56.7780110  35.0913800  70.8003580  56.6461290  34.8832090
  69.8530060  56.8572930  36.0450250  69.9492760  57.5490770  37.7170510
  69.1544260  57.4835890  38.2463420  70.1536040  58.4841410  37.7055860
  53.1909380  54.8480630  47.6946340  52.8424200  55.3044450  48.4604520
  52.8597080  53.9537760  47.7768770  60.7034200  56.0392510  51.2165760
  60.6423090  56.6314340  51.9661170  61.6434580  55.9318470  51.0716020
  63.3408760  55.6962570  50.8558050  63.9549170  56.0141860  50.1939130
  63.8858320  55.2111160  51.4753910  53.8630020  54.3756830  50.9697110
  54.4113010  54.1944880  50.2063220  53.9285330  53.5850940  51.5053420
  64.9888780  56.4665580  48.5669060  64.6602140  55.6517340  48.1870790
  65.9371080  56.4235390  48.4434750  54.2674010  68.3320860  47.9305350
  53.5408070  67.7126150  47.8631300  54.3283160  68.7261470  47.0603430
  66.3812690  55.8787650  44.1669340  66.8220780  55.8232750  43.3190940
  66.1120280  56.7945660  44.2379520  68.2451260  55.5102890  42.1778160
  68.1839660  54.5664110  42.0309180  69.0243290  55.6182980  42.7231620
  59.7145840  57.5951300  41.6336280  58.9020350  57.2208190  41.2932160
  60.2187480  56.8396380  41.9357470  67.3605420  54.6615310  38.1459630
  67.5556050  55.5598760  38.4127060  66.5735290  54.4302390  38.6392580
  55.5457180  56.0076080  37.1835940  56.0749940  55.2205880  37.0543890
  56.1785500  56.6867270  37.4171470  57.8650580  55.0235200  52.6733820
  57.5834850  55.5268800  51.9094640  58.2470280  54.2256950  52.3075950
  64.4666040  54.4388780  53.2514290  64.3531490  54.7583390  54.1465810
  65.2835780  54.8401290  52.9551570  63.3724190  62.4581250  23.6149030
  63.2918240  61.5435860  23.3440740  62.9588610  62.9548320  22.9088740
  61.5042230  64.2360270  25.4958300  60.7284330  63.7560710  25.7856870
  62.1555160  63.5565920  25.3214460  55.5208060  64.5480080  26.3734060
  54.6892940  64.2928790  26.7730570  56.1289040  64.6190850  27.1091980
  65.5249660  68.6420460  24.2757430  65.0631190  67.8707700  24.6044600
  66.3375210  68.6686530  24.7809880  53.9300010  59.5081970  20.1576450
  53.0416710  59.8497940  20.0556330  54.2141200  59.3082290  19.2657280
  51.8933020  62.1087620  26.0416150  52.4649130  61.3409820  26.0419790
  51.8934560  62.4076380  25.1322760  60.9451220  66.9117460  25.5028460
  60.8759500  65.9707400  25.3417590  61.7071080  67.0018870  26.0751030
  53.1357890  57.5171980  27.8285080  52.9560730  56.6197730  28.1087840
  52.7337970  58.0643850  28.5032030  61.9756390  59.7187840  25.7297390
  62.3521210  58.8459720  25.6171060  61.8775900  60.0546540  24.8387830
  56.1061400  58.0913470  21.1914830  56.2128150  58.9917200  21.4983590
  55.1953760  58.0431440  20.9009480  65.7580510  57.2138280  22.6625730
  66.5790130  56.7234850  22.7051210  65.7914590  57.8035940  23.4157570
  53.7544560  60.0132480  26.4367420  54.4354670  60.2770850  27.0554820
  53.4392610  59.1733350  26.7705430  57.9469130  61.0599840  25.5240010
  58.4547350  61.5580810  26.1645030  58.4782370  60.2835040  25.3479370
  70.0480060  59.2305030  29.2269360  69.3432230  59.6186740  28.7084470
  70.3137980  59.9255320  29.8290290  56.2305230  55.6998400  29.7903430
  56.2323670  56.2170790  28.9849330  55.4009540  55.2228580  29.7673360
  62.6176320  65.8117710  21.2893330  61.9993590  66.2767160  20.7256050
  63.1299570  66.5045190  21.7062840  57.4808080  65.3393580  27.9676930
  57.1477460  65.9662500  28.6098000  57.6574760  65.8655460  27.1878600
  65.9941990  59.1538660  25.4353270  65.2897560  59.4423550  26.0156380
  66.3554150  59.9638770  25.0752830  55.9120560  57.4108360  27.7973880
  56.2537370  58.2550410  27.5027750  54.9736370  57.5592100  27.9139220
  56.6927180  67.3074380  29.7826110  57.3101180  67.9825460  29.5010560
  55.8320300  67.7162360  29.6913610  51.9859520  66.4974240  18.6632960
  51.6087500  66.9861340  17.9317860  52.2432590  67.1699520  19.2939490
  69.0628910  58.5993450  25.8262480  68.1153820  58.6332430  25.9577910
  69.3878900  59.4132400  26.2111840  59.5948450  54.8990630  24.1218470
  59.9023430  54.3437520  23.4053970  58.6649150  55.0335090  23.9391460
  66.4408930  67.3374140  21.5016100  66.3305260  66.3948470  21.6265520
  66.4377180  67.6989780  22.3878860  64.5448950  65.5187760  27.7408540
  64.9617740  65.3047870  26.9062000  65.2688770  65.7760550  28.3117160
  61.9829210  62.9639460  20.8578590  61.0558490  62.8976840  21.0867060
  62.1354030  63.9019590  20.7433830  61.9698290  59.2356460  17.8545750
  61.0301960  59.3970420  17.9398210  62.2881550  59.9542140  17.3081740
  68.4911050  63.9174980  27.8324780  67.6629680  63.9868070  27.3574910
  69.0861530  64.5029290  27.3640610  66.0126500  64.5259760  21.3613840
  65.3938920  64.1879310  20.7140140  65.9950950  63.8819520  22.0693030
  65.4553060  60.7044300  28.7779650  65.0424240  61.5298010  29.0319640
  64.7229010  60.1189340  28.5856010  57.5885850  63.4904200  23.6398320
  57.1842850  62.7781450  23.1444220  57.6748970  63.1457440  24.5286360
  58.0567550  67.1771760  25.8037530  57.7595840  66.5717230  25.1245310
  59.0067370  67.2149070  25.6926890  56.3014470  60.2647410  27.4197360
  56.8529060  60.3742750  26.6450610  56.8157980  60.6385010  28.1352590
  57.1485980  66.9153450  32.4545330  56.2514510  67.1393420  32.7018730
  57.1738850  67.0388390  31.5056730  64.1891200  63.7646570  18.3686590
  64.6284480  62.9269000  18.2224410  64.9019620  64.3975970  18.4550730
  55.9757200  63.7866770  31.0302700  55.8364970  64.6589570  31.3990100
  55.0938560  63.4439580  30.8850640  67.7708340  55.0189380  16.6827630
  67.4581000  55.1116210  17.5826700  68.5320810  55.5970410  16.6325060
  54.2890480  62.3849180  21.1404970  54.1688080  63.1111270  20.5286240
  53.9791370  61.6152090  20.6632880  51.9275850  65.5564320  26.9473610
  52.0056270  65.6913090  26.0029330  52.5417530  64.8480210  27.1401730
  53.1723480  67.2564510  23.3579790  52.7651560  67.3979100  22.5033390
  54.0636490  66.9724670  23.1551000  69.1285620  67.7028420  31.6952030
  69.2548680  67.4640300  30.7769210  69.1707000  66.8712960  32.1674110
  68.9809630  59.7560880  32.6601770  68.3653900  60.2640550  32.1317230
  68.6606050  58.8559210  32.6027710  51.9835370  66.5978490  29.4868070
  52.1466410  66.1283850  28.6687440  52.4487820  66.0902050  30.1516910
  56.7554140  55.7284250  24.5228640  56.3122290  56.5093790  24.1913160
  57.3139130  56.0514140  25.2299580  61.0423950  58.5952770  30.1263960
  60.5803320  58.8035790  30.9383900  60.6402060  57.7812120  29.8234630
  66.0428460  59.8161720  31.2560620  65.1922050  59.5167470  31.5769690
  65.8830250  60.0603730  30.3444440  63.1378170  61.3163470  33.3559410
  63.4631580  60.4827220  33.0161640  63.9258500  61.8391990  33.5037740
  59.8712960  55.3494950  19.4034470  59.2467140  55.3454820  20.1287780
  59.7843080  54.4825910  19.0070440  58.7930040  56.2731580  26.3818240
  59.0902370  57.1794410  26.3010260  59.3415600  55.7850360  25.7677810
  56.5468360  60.8517820  22.2509890  56.3209280  60.6354990  23.1556510
  55.7660890  61.2846280  21.9055860  63.7766120  60.8581190  20.8500540
  63.1775010  61.5816990  20.6664160  64.3245730  60.7957970  20.0676990
  58.9867570  61.7503400  32.9170160  58.8911170  60.8098130  32.7670560
  59.8299550  61.9718470  32.5218230  62.3830990  59.4944730  22.8803820
  62.7760560  59.8116930  22.0672510  62.7447840  58.6156610  22.9948340
  54.1178110  58.1617070  31.0703940  53.7241500  59.0092280  31.2776720
  53.4296510  57.5243440  31.2612580  60.6923160  58.2452040  34.1400680
  60.0021480  58.0524240  34.7746770  61.4355460  58.5286680  34.6724980
  51.4195160  56.0845530  25.1034020  51.1308210  56.6548390  25.8159000
  52.1640920  55.6049980  25.4665250  51.6065390  60.0265650  16.3136740
  51.5240060  60.9696410  16.4551730  51.2548450  59.8840560  15.4349090
  62.9686130  62.0850480  26.9754600  62.2367250  62.5937290  27.3244700
  62.5710470  61.2680460  26.6743380  59.4063520  58.7604680  25.3807090
  59.4099580  58.3194630  24.5311630  60.3014640  59.0822010  25.4878910
  55.2565900  58.6431170  24.3401300  54.9165950  59.1206400  25.0968350
  54.4943220  58.1896290  23.9802400  59.4683670  59.7616760  18.3713850
  59.5896490  59.7203240  19.3199670  59.0832180  60.6240910  18.2160580
  63.4312040  57.5384160  26.3877540  63.4484780  57.9892810  27.2319390
  63.1827620  56.6389800  26.6010980  58.4805170  62.0717900  17.7697150
  57.9122070  61.6236150  17.1433060  59.1894170  62.4310680  17.2362300
  66.8582790  54.9516340  32.2263920  67.1828560  54.2206000  32.7521900
  66.8939300  54.6329980  31.3244910  53.5574350  65.9729920  31.6463880
  53.1729140  65.3323590  32.2446840  53.8686540  66.6766040  32.2158610
  59.7071490  62.8206460  27.1272500  60.0741620  62.3465030  27.8733840
  59.5176550  63.6948030  27.4680840  52.5711980  57.5650150  23.2565970
  52.2858900  57.2005820  24.0944590  52.5090840  56.8330610  22.6429110
  57.4970860  61.8615100  29.4456710  57.1927930  62.7407080  29.6707070
  58.4517320  61.9214890  29.4814150  56.0252650  66.0676090  20.0423560
  55.2514910  65.5273710  19.8822280  56.7547280  65.5482700  19.7041320
  66.7840630  65.0641450  25.8349950  67.5039750  65.5596740  25.4446060
  66.5822450  64.3859340  25.1903820  62.2450570  56.4579410  19.9779340
  61.4315180  55.9592580  19.9024650  62.0512520  57.2977660  19.5615690
  62.1659430  65.1350510  31.7218950  62.0996740  64.2146180  31.4676540
  61.5364570  65.2325950  32.4363590  64.9598960  60.8299060  18.2741500
  65.8478580  61.1416290  18.0992840  64.9304050  59.9571310  17.8822080
  56.0690050  65.7356470  23.6802370  56.5868720  64.9324730  23.6259260
  55.6174070  65.6735610  24.5219200  60.9559550  67.0022750  18.9529670
  61.2975250  67.7464980  18.4572990  60.1272260  67.3153870  19.3154500
  53.5534590  62.7017840  30.5928070  53.1949530  63.3671690  31.1801410
  53.2589150  61.8701390  30.9640690  56.7547710  63.1602080  33.4767620
  56.4547850  63.3059260  32.5795440  57.5258950  62.6007370  33.3841010
  62.0976160  67.9571080  31.4722750  62.1120700  67.0252040  31.2541660
  61.3901260  68.0430840  32.1112520  67.2313230  62.1410900  17.7421360
  67.1476950  62.5725120  16.8917800  67.9507420  62.6009250  18.1748180
  68.3087370  64.5978420  30.8191330  67.5835560  65.1907200  30.6220720
  68.8362830  64.5901960  30.0204700  63.8386960  66.3238590  24.3175180
  64.1910780  65.7266720  23.6576550  62.9549290  65.9982820  24.4883430
  59.9250240  67.0836280  21.7245590  60.6121370  67.6305490  22.1053180
  59.1382660  67.6277010  21.7595200  52.0642640  62.7009100  17.2162670
  52.9337490  62.9833900  17.4998590  51.5732960  63.5144970  17.1011480
  59.2277450  64.0882310  21.3370950  59.6840230  64.8987560  21.5631140
  58.8765660  63.7705450  22.1689440  55.1289230  54.4319960  21.8093470
  55.0003860  54.4237860  22.7578390  54.3051250  54.7703050  21.4584480
  62.8042140  67.6021000  27.2840700  63.4464370  66.9014160  27.3972870
  63.3291490  68.3819440  27.1037590  66.6497860  67.8869620  17.0079840
  66.4235440  67.1700060  17.6004480  66.2594060  67.6382060  16.1701590
  52.1283160  56.1911080  31.2700170  51.4141680  56.3908000  31.8752780
  52.5478200  55.4150650  31.6414970  66.2314110  65.8041560  18.6694000
  65.9435810  66.2654250  19.4571880  67.0266280  65.3439330  18.9378220
  54.0489150  64.5182570  19.3444730  53.4417100  65.2581470  19.3540030
  54.5238500  64.6081930  18.5182930  63.6221940  58.6833390  29.0201620
  63.9902760  57.8628600  29.3481190  62.7620140  58.7435280  29.4357270
  66.9883970  57.6390330  19.8289180  66.3597130  57.7436000  19.1147410
  66.4935890  57.8587110  20.6183060  58.9568000  59.9176280  21.2447060
  58.2484150  60.3862620  21.6860670  59.2412480  59.2598290  21.8792250
  60.5823930  61.3372980  29.2439590  61.0809180  61.8118800  29.9091440
  60.7246880  60.4136500  29.4509620  62.9883430  56.6426940  22.6842850
  62.8651210  56.6613070  21.7352360  63.9367990  56.6905880  22.8041250
  57.1603020  58.2261360  18.6197770  58.0093550  58.6631510  18.5537960
  56.7934290  58.5381620  19.4469830  67.7890790  57.5540940  30.0867980
  67.2864390  58.2946340  30.4261790  68.6047450  57.9424940  29.7704770
  66.0812800  62.7974120  23.5329340  65.1402940  62.8124350  23.7077030
  66.3956870  62.0110080  23.9789640  56.0594440  64.4793720  17.0933300
  56.8257710  64.3675080  17.6558730  56.1369130  63.7831690  16.4410070
  54.7541200  61.9118790  17.7766190  54.8344790  60.9646300  17.8883590
  55.6460950  62.2425670  17.8826850  63.3978820  67.3540120  34.0161720
  62.7916980  67.3771720  33.2757470  63.0932930  66.6223160  34.5528970
  52.2812000  63.7333710  33.0122360  52.7851020  63.1540990  33.5838590
  51.5419420  64.0173940  33.5498730  59.1835620  66.4547900  16.5668650
  59.0786260  65.8400250  17.2930030  59.0159840  65.9313790  15.7831660
  59.3349940  65.1404700  32.5457880  58.5695610  65.7089700  32.4612550
  59.5165900  64.8480910  31.6526110  62.4238350  65.5167930  17.1710640
  61.8748450  65.9637230  17.8153380  63.0457610  65.0117180  17.6948310
  66.4773290  66.8710030  33.1032900  67.2182760  67.2085790  32.6000360
  65.7145970  67.0402090  32.5502670  54.3135080  61.8763300  33.9072430
  54.3540420  61.5777170  34.8157660  55.1680580  62.2770910  33.7479950
  58.0913470  64.4758850  19.0675940  58.5129890  64.3098720  19.9107330
  58.2164310  63.6659080  18.5731080  56.2540890  60.4555400  31.8746920
  55.7237350  59.9646350  31.2470260  56.9228960  60.8839600  31.3404850
  60.6041110  63.4996460  16.3153040  61.1246770  62.7845480  15.9494190
  61.2509510  64.1382330  16.6153550  65.1518950  64.9224860  31.6388110
  65.5659970  65.0769940  32.4878530  64.2169950  65.0480080  31.8013890
  65.6241120  62.2621020  33.6427260  66.2061890  61.5073340  33.5547740
  65.8002890  62.7928460  32.8658740  56.7413190  57.4217770  31.9544210
  56.6470060  56.8038520  31.2295080  56.1610580  58.1484060  31.7274120
  59.5074630  55.9791010  28.9871600  59.0591930  56.0015270  28.1417150
  58.8739830  55.5810030  29.5841900  59.9134180  64.8745340  29.6084040
  60.3322290  65.7178070  29.4360280  58.9942810  65.0117380  29.3790820
  62.2498080  62.6061520  30.9921880  62.3694290  62.0102660  31.7316720
  63.1092080  62.6431210  30.5723180  64.5885980  63.1598710  29.5684390
  64.0621200  63.6841330  28.9649530  64.9317320  63.7926100  30.1994120
  56.9872370  60.5492080  16.0134100  56.7861430  59.6859440  16.3747440
  56.8164420  60.4625440  15.0755700  59.0166850  59.1482870  32.2497700
  59.6066540  58.8398720  32.9375520  58.1987090  58.6762620  32.4057600
  63.8360280  58.7648680  32.4830720  63.1475800  58.1030220  32.4180710
  64.5566300  58.3186950  32.9279180  64.4660680  55.3600310  18.5420980
  64.7462970  54.5168210  18.8980400  63.6926410  55.5923420  19.0559730
  55.7855170  57.6492700  16.0011980  56.0881070  57.6560130  15.0931130
  56.5249760  57.2990560  16.4979640  59.0040100  56.5927320  16.9868180
  58.6562100  55.9151310  16.4070630  59.2052870  56.1316830  17.8011570
  54.8085300  66.9535120  16.8341780  55.2460170  67.4964790  17.4899360
  55.2933030  66.1282070  16.8438120  56.6193020  68.0733160  21.9464010
  56.3188560  67.9498130  22.8467920  56.5130510  67.2141750  21.5379740
  69.3884940  67.8529560  16.6490690  68.5577900  67.9206210  17.1197920
  69.5656770  68.7433680  16.3457550  68.8441400  64.5977040  19.1524890
  69.6060310  65.1673690  19.2584580  68.8595770  64.0304240  19.9233200
  52.3445740  63.1214970  23.3832550  51.6894580  62.8526610  22.7392250
  53.1823690  63.0119450  22.9334530  69.8501370  65.4527140  23.9966820
  70.2210200  64.6694460  23.5902790  70.4903300  66.1416240  23.8184120
  66.8335130  66.8363720  29.4097140  66.0194970  67.2660880  29.6722930
  67.2409330  67.4482130  28.7966190  68.8960570  64.8911410  16.3097410
  69.1709410  65.7990290  16.1816630  68.7071310  64.8273940  17.2459400
  65.2936180  57.9156260  17.6051040  65.7121060  57.7287240  16.7647700
  64.9872240  57.0635310  17.9153970  68.7925910  62.8280400  21.3026840
  68.4169510  62.0608330  20.8708130  68.0629030  63.2103100  21.7901770
  53.3821670  63.5067540  27.9235890  53.7494710  63.4194940  28.8031910
  52.8132490  62.7434090  27.8242750  68.1825530  61.9751920  30.9366360
  67.9511620  61.7464670  30.0364310  68.4430080  62.8951470  30.8911250
  52.9337670  60.4176630  31.8294310  52.0393720  60.3843390  32.1688020
  53.4735220  60.6163420  32.5945560  66.6213600  57.2008350  33.7146060
  67.4983780  57.2091750  34.0980060  66.6334440  56.4639190  33.1038410
  51.5583820  60.3313900  19.3257880  50.6547900  60.5944100  19.1509540
  52.0424440  60.6025070  18.5457840  68.0676870  61.0537890  24.6034080
  68.5914350  60.5600540  23.9724250  68.6536290  61.1888250  25.3481650
  68.2466590  61.1377760  28.1253630  67.2969300  61.1041300  28.2398620
  68.4279600  62.0477870  27.8903400  54.1011030  59.3879440  17.2352260
  54.8102730  58.9662660  16.7499540  53.3850970  59.4554670  16.6035610
  53.7485190  55.4418770  16.2754910  54.4713320  55.9827710  16.5936130
  54.0209710  55.1682190  15.3996450  67.5576840  60.3111240  20.5426490
  68.0535960  60.0782110  21.3275370  67.3592910  59.4723080  20.1264130
  53.4377380  54.6924960  26.1777530  54.0853570  54.1422340  25.7372690
  53.8579220  54.9468110  26.9993340  68.9864000  58.9472190  23.0764170
  68.8763280  58.7928230  24.0146440  69.7471590  58.4193130  22.8339580
  67.3329720  54.8866320  29.5347170  67.9701940  55.5000460  29.9006360
  67.4804610  54.9226980  28.5896400  69.8754270  56.7780110  16.3170310
  70.8003580  56.6461290  16.1088600  69.8530060  56.8572930  17.2706760
  69.9492760  57.5490770  18.9427020  69.1544260  57.4835890  19.4719930
  70.1536040  58.4841410  18.9312370  53.1909380  54.8480630  28.9202850
  52.8424200  55.3044450  29.6861030  52.8597080  53.9537760  29.0025280
  60.7034200  56.0392510  32.4422270  60.6423090  56.6314340  33.1917680
  61.6434580  55.9318470  32.2972530  63.3408760  55.6962570  32.0814560
  63.9549170  56.0141860  31.4195640  63.8858320  55.2111160  32.7010420
  53.8630020  54.3756830  32.1953620  54.4113010  54.1944880  31.4319730
  53.9285330  53.5850940  32.7309930  64.0816800  54.2594710  28.4083850
  63.2076640  54.5929820  28.2056780  63.9727550  53.7867890  29.2335720
  64.9888780  56.4665580  29.7925570  64.6602140  55.6517340  29.4127300
  65.9371080  56.4235390  29.6691260  54.2674010  68.3320860  29.1561860
  53.5408070  67.7126150  29.0887810  54.3283160  68.7261470  28.2859940
  61.8291620  55.1764550  27.3476760  61.0463410  55.6510050  27.6273520
  61.5354550  54.2719380  27.2389940  66.3812690  55.8787650  25.3925850
  66.8220780  55.8232750  24.5447450  66.1120280  56.7945660  25.4636030
  68.2451260  55.5102890  23.4034670  68.1839660  54.5664110  23.2565690
  69.0243290  55.6182980  23.9488130  53.1732030  55.4812030  19.8690480
  53.9311390  55.5940910  19.2954510  52.7109200  56.3181230  19.8233910
  59.7145840  57.5951300  22.8592790  58.9020350  57.2208190  22.5188670
  60.2187480  56.8396380  23.1613980  64.2170820  54.2593750  24.0975860
  64.8200190  54.8313960  24.5724380  63.4763810  54.8233190  23.8749760
  67.3605420  54.6615310  19.3716140  67.5556050  55.5598760  19.6383570
  66.5735290  54.4302390  19.8649090  55.5457180  56.0076080  18.4092450
  56.0749940  55.2205880  18.2800400  56.1785500  56.6867270  18.6427980
  57.7395020  55.7451220  21.4637840  57.1097760  55.0438530  21.6307970
  57.2000160  56.5055350  21.2471000  57.8650580  55.0235200  33.8990330
  57.5834850  55.5268800  33.1351150  58.2470280  54.2256950  33.5332460
  64.4666040  54.4388780  34.4770800  64.3531490  54.7583390  35.3722320
  65.2835780  54.8401290  34.1808080  63.3724190  62.4581250   4.8405540
  63.2918240  61.5435860   4.5697250  62.9588610  62.9548320   4.1345250
  61.5042230  64.2360270   6.7214810  60.7284330  63.7560710   7.0113380
  62.1555160  63.5565920   6.5470970  55.5208060  64.5480080   7.5990570
  54.6892940  64.2928790   7.9987080  56.1289040  64.6190850   8.3348490
  65.5249660  68.6420460   5.5013940  65.0631190  67.8707700   5.8301110
  66.3375210  68.6686530   6.0066390  51.8933020  62.1087620   7.2672660
  52.4649130  61.3409820   7.2676300  51.8934560  62.4076380   6.3579270
  60.9451220  66.9117460   6.7284970  60.8759500  65.9707400   6.5674100
  61.7071080  67.0018870   7.3007540  53.1357890  57.5171980   9.0541590
  52.9560730  56.6197730   9.3344350  52.7337970  58.0643850   9.7288540
  61.9756390  59.7187840   6.9553900  62.3521210  58.8459720   6.8427570
  61.8775900  60.0546540   6.0644340  56.1061400  58.0913470   2.4171340
  56.2128150  58.9917200   2.7240100  55.1953760  58.0431440   2.1265990
  65.7580510  57.2138280   3.8882240  66.5790130  56.7234850   3.9307720
  65.7914590  57.8035940   4.6414080  53.7544560  60.0132480   7.6623930
  54.4354670  60.2770850   8.2811330  53.4392610  59.1733350   7.9961940
  57.9469130  61.0599840   6.7496520  58.4547350  61.5580810   7.3901540
  58.4782370  60.2835040   6.5735880  70.0480060  59.2305030  10.4525870
  69.3432230  59.6186740   9.9340980  70.3137980  59.9255320  11.0546800
  56.2305230  55.6998400  11.0159940  56.2323670  56.2170790  10.2105840
  55.4009540  55.2228580  10.9929870  62.6176320  65.8117710   2.5149840
  61.9993590  66.2767160   1.9512560  63.1299570  66.5045190   2.9319350
  57.4808080  65.3393580   9.1933440  57.1477460  65.9662500   9.8354510
  57.6574760  65.8655460   8.4135110  65.9941990  59.1538660   6.6609780
  65.2897560  59.4423550   7.2412890  66.3554150  59.9638770   6.3009340
  55.9120560  57.4108360   9.0230390  56.2537370  58.2550410   8.7284260
  54.9736370  57.5592100   9.1395730  56.6927180  67.3074380  11.0082620
  57.3101180  67.9825460  10.7267070  55.8320300  67.7162360  10.9170120
  69.0628910  58.5993450   7.0518990  68.1153820  58.6332430   7.1834420
  69.3878900  59.4132400   7.4368350  59.5948450  54.8990630   5.3474980
  59.9023430  54.3437520   4.6310480  58.6649150  55.0335090   5.1647970
  66.4408930  67.3374140   2.7272610  66.3305260  66.3948470   2.8522030
  66.4377180  67.6989780   3.6135370  64.5448950  65.5187760   8.9665050
  64.9617740  65.3047870   8.1318510  65.2688770  65.7760550   9.5373670
  61.9829210  62.9639460   2.0835100  61.0558490  62.8976840   2.3123570
  62.1354030  63.9019590   1.9690340  68.4911050  63.9174980   9.0581290
  67.6629680  63.9868070   8.5831420  69.0861530  64.5029290   8.5897120
  66.0126500  64.5259760   2.5870350  65.3938920  64.1879310   1.9396650
  65.9950950  63.8819520   3.2949540  65.4553060  60.7044300  10.0036160
  65.0424240  61.5298010  10.2576150  64.7229010  60.1189340   9.8112520
  57.5885850  63.4904200   4.8654830  57.1842850  62.7781450   4.3700730
  57.6748970  63.1457440   5.7542870  58.0567550  67.1771760   7.0294040
  57.7595840  66.5717230   6.3501820  59.0067370  67.2149070   6.9183400
  56.3014470  60.2647410   8.6453870  56.8529060  60.3742750   7.8707120
  56.8157980  60.6385010   9.3609100  57.1485980  66.9153450  13.6801840
  56.2514510  67.1393420  13.9275240  57.1738850  67.0388390  12.7313240
  55.9757200  63.7866770  12.2559210  55.8364970  64.6589570  12.6246610
  55.0938560  63.4439580  12.1107150  54.2890480  62.3849180   2.3661480
  54.1688080  63.1111270   1.7542750  53.9791370  61.6152090   1.8889390
  51.9275850  65.5564320   8.1730120  52.0056270  65.6913090   7.2285840
  52.5417530  64.8480210   8.3658240  53.1723480  67.2564510   4.5836300
  52.7651560  67.3979100   3.7289900  54.0636490  66.9724670   4.3807510
  69.1285620  67.7028420  12.9208540  69.2548680  67.4640300  12.0025720
  69.1707000  66.8712960  13.3930620  68.9809630  59.7560880  13.8858280
  68.3653900  60.2640550  13.3573740  68.6606050  58.8559210  13.8284220
  51.9835370  66.5978490  10.7124580  52.1466410  66.1283850   9.8943950
  52.4487820  66.0902050  11.3773420  56.7554140  55.7284250   5.7485150
  56.3122290  56.5093790   5.4169670  57.3139130  56.0514140   6.4556090
  61.0423950  58.5952770  11.3520470  60.5803320  58.8035790  12.1640410
  60.6402060  57.7812120  11.0491140  66.0428460  59.8161720  12.4817130
  65.1922050  59.5167470  12.8026200  65.8830250  60.0603730  11.5700950
  63.1378170  61.3163470  14.5815920  63.4631580  60.4827220  14.2418150
  63.9258500  61.8391990  14.7294250  58.7930040  56.2731580   7.6074750
  59.0902370  57.1794410   7.5266770  59.3415600  55.7850360   6.9934320
  56.5468360  60.8517820   3.4766400  56.3209280  60.6354990   4.3813020
  55.7660890  61.2846280   3.1312370  63.7766120  60.8581190   2.0757050
  63.1775010  61.5816990   1.8920670  64.3245730  60.7957970   1.2933500
  58.9867570  61.7503400  14.1426670  58.8911170  60.8098130  13.9927070
  59.8299550  61.9718470  13.7474740  62.3830990  59.4944730   4.1060330
  62.7760560  59.8116930   3.2929020  62.7447840  58.6156610   4.2204850
  54.1178110  58.1617070  12.2960450  53.7241500  59.0092280  12.5033230
  53.4296510  57.5243440  12.4869090  60.6923160  58.2452040  15.3657190
  60.0021480  58.0524240  16.0003280  61.4355460  58.5286680  15.8981490
  51.4195160  56.0845530   6.3290530  51.1308210  56.6548390   7.0415510
  52.1640920  55.6049980   6.6921760  62.9686130  62.0850480   8.2011110
  62.2367250  62.5937290   8.5501210  62.5710470  61.2680460   7.8999890
  59.4063520  58.7604680   6.6063600  59.4099580  58.3194630   5.7568140
  60.3014640  59.0822010   6.7135420  55.2565900  58.6431170   5.5657810
  54.9165950  59.1206400   6.3224860  54.4943220  58.1896290   5.2058910
  63.4312040  57.5384160   7.6134050  63.4484780  57.9892810   8.4575900
  63.1827620  56.6389800   7.8267490  66.8582790  54.9516340  13.4520430
  67.1828560  54.2206000  13.9778410  66.8939300  54.6329980  12.5501420
  53.5574350  65.9729920  12.8720390  53.1729140  65.3323590  13.4703350
  53.8686540  66.6766040  13.4415120  59.7071490  62.8206460   8.3529010
  60.0741620  62.3465030   9.0990350  59.5176550  63.6948030   8.6937350
  52.5711980  57.5650150   4.4822480  52.2858900  57.2005820   5.3201100
  52.5090840  56.8330610   3.8685620  57.4970860  61.8615100  10.6713220
  57.1927930  62.7407080  10.8963580  58.4517320  61.9214890  10.7070660
  66.7840630  65.0641450   7.0606460  67.5039750  65.5596740   6.6702570
  66.5822450  64.3859340   6.4160330  62.1659430  65.1350510  12.9475460
  62.0996740  64.2146180  12.6933050  61.5364570  65.2325950  13.6620100
  56.0690050  65.7356470   4.9058880  56.5868720  64.9324730   4.8515770
  55.6174070  65.6735610   5.7475710  53.5534590  62.7017840  11.8184580
  53.1949530  63.3671690  12.4057920  53.2589150  61.8701390  12.1897200
  56.7547710  63.1602080  14.7024130  56.4547850  63.3059260  13.8051950
  57.5258950  62.6007370  14.6097520  62.0976160  67.9571080  12.6979260
  62.1120700  67.0252040  12.4798170  61.3901260  68.0430840  13.3369030
  68.3087370  64.5978420  12.0447840  67.5835560  65.1907200  11.8477230
  68.8362830  64.5901960  11.2461210  63.8386960  66.3238590   5.5431690
  64.1910780  65.7266720   4.8833060  62.9549290  65.9982820   5.7139940
  59.9250240  67.0836280   2.9502100  60.6121370  67.6305490   3.3309690
  59.1382660  67.6277010   2.9851710  59.2277450  64.0882310   2.5627460
  59.6840230  64.8987560   2.7887650  58.8765660  63.7705450   3.3945950
  55.1289230  54.4319960   3.0349980  55.0003860  54.4237860   3.9834900
  54.3051250  54.7703050   2.6840990  62.8042140  67.6021000   8.5097210
  63.4464370  66.9014160   8.6229380  63.3291490  68.3819440   8.3294100
  52.1283160  56.1911080  12.4956680  51.4141680  56.3908000  13.1009290
  52.5478200  55.4150650  12.8671480  63.6221940  58.6833390  10.2458130
  63.9902760  57.8628600  10.5737700  62.7620140  58.7435280  10.6613780
  58.9568000  59.9176280   2.4703570  58.2484150  60.3862620   2.9117180
  59.2412480  59.2598290   3.1048760  60.5823930  61.3372980  10.4696100
  61.0809180  61.8118800  11.1347950  60.7246880  60.4136500  10.6766130
  62.9883430  56.6426940   3.9099360  62.8651210  56.6613070   2.9608870
  63.9367990  56.6905880   4.0297760  67.7890790  57.5540940  11.3124490
  67.2864390  58.2946340  11.6518300  68.6047450  57.9424940  10.9961280
  66.0812800  62.7974120   4.7585850  65.1402940  62.8124350   4.9333540
  66.3956870  62.0110080   5.2046150  63.3978820  67.3540120  15.2418230
  62.7916980  67.3771720  14.5013980  63.0932930  66.6223160  15.7785480
  52.2812000  63.7333710  14.2378870  52.7851020  63.1540990  14.8095100
  51.5419420  64.0173940  14.7755240  59.3349940  65.1404700  13.7714390
  58.5695610  65.7089700  13.6869060  59.5165900  64.8480910  12.8782620
  66.4773290  66.8710030  14.3289410  67.2182760  67.2085790  13.8256870
  65.7145970  67.0402090  13.7759180  54.3135080  61.8763300  15.1328940
  54.3540420  61.5777170  16.0414170  55.1680580  62.2770910  14.9736460
  56.2540890  60.4555400  13.1003430  55.7237350  59.9646350  12.4726770
  56.9228960  60.8839600  12.5661360  65.1518950  64.9224860  12.8644620
  65.5659970  65.0769940  13.7135040  64.2169950  65.0480080  13.0270400
  65.6241120  62.2621020  14.8683770  66.2061890  61.5073340  14.7804250
  65.8002890  62.7928460  14.0915250  56.7413190  57.4217770  13.1800720
  56.6470060  56.8038520  12.4551590  56.1610580  58.1484060  12.9530630
  59.5074630  55.9791010  10.2128110  59.0591930  56.0015270   9.3673660
  58.8739830  55.5810030  10.8098410  59.9134180  64.8745340  10.8340550
  60.3322290  65.7178070  10.6616790  58.9942810  65.0117380  10.6047330
  62.2498080  62.6061520  12.2178390  62.3694290  62.0102660  12.9573230
  63.1092080  62.6431210  11.7979690  64.5885980  63.1598710  10.7940900
  64.0621200  63.6841330  10.1906040  64.9317320  63.7926100  11.4250630
[truncated: 780,043 more chars]
