# Supplementary material for: Mechanistic Modeling of Monoglyceride Lipase Covalent Modification Elucidates the Role of Leaving Group Expulsion and Discriminates Inhibitors with High and Low Potency
Source: J Chem Inf Model. 2022 May 17;62(11):2771–87. doi: 10.1021/acs.jcim.2c00140 (PMC9198976; doi:10.1021/acs.jcim.2c00140)
Supplement: Supplementary file 4 — ci2c00140_si_004.zip [file ci2c00140_si_004.zip]

Archive with 24 entries (23 files):
- geometries/
- geometries/cpd1_confII.pdb
- geometries/cpd1_confV.pdb
- geometries/cpd4_confII.pdb
- geometries/cpd4_confI.pdb
- geometries/cpd5_confIV.pdb
- geometries/cpd1_confIII.pdb
- geometries/cpd6_confII.pdb
- geometries/cpd4_confIII.pdb
- geometries/cpd5_confI.pdb
- geometries/cpd6_confV.pdb
- geometries/cpd5_confII.pdb
- geometries/cpd6_confIV.pdb
- geometries/cpd7_react.pdb
- geometries/cpd6_confI.pdb
- geometries/cpd5_confV.pdb
- geometries/cpd6_confIII.pdb
- geometries/cpd5_confIII.pdb
- geometries/cpd1_confI.pdb
- geometries/cpd1_confIV.pdb
- geometries/cpd7_prod.pdb
- geometries/cpd4_confIV.pdb
- geometries/cpd7_TS.pdb
- geometries/cpd4_confV.pdb
