# Supplementary material for: Mechanistic Modeling of Monoglyceride Lipase Covalent Modification Elucidates the Role of Leaving Group Expulsion and Discriminates Inhibitors with High and Low Potency
Source: J Chem Inf Model. 2022 May 17;62(11):2771–87. doi: 10.1021/acs.jcim.2c00140 (PMC9198976; doi:10.1021/acs.jcim.2c00140)
Supplement: Supplementary file 4 — ci2c00140_si_004.zip [file ci2c00140_si_004.zip › geometries/cpd1_confII.pdb]

CRYST1   77.075   64.983   64.054  90.00  90.00  90.00 P 1           1
ATOM      1 HH31 ACE X   1      32.329  56.840  31.290  0.00  0.00            
ATOM      2  CH3 ACE X   1      32.444  55.787  31.034  0.00  0.00            
ATOM      3 HH32 ACE X   1      32.494  55.154  31.920  0.00  0.00            
ATOM      4 HH33 ACE X   1      33.365  55.597  30.482  0.00  0.00            
ATOM      5  C   ACE X   1      31.108  55.499  30.257  0.00  0.00            
ATOM      6  O   ACE X   1      30.088  55.149  30.792  0.00  0.00            
ATOM      7  N   ASP X   2      31.187  55.677  28.929  0.00  0.00            
ATOM      8  H   ASP X   2      32.050  56.178  28.490  0.00  0.00            
ATOM      9  CA  ASP X   2      30.084  55.336  28.052  0.00  0.00            
ATOM     10  HA  ASP X   2      29.217  55.769  28.551  0.00  0.00            
ATOM     11  CB  ASP X   2      30.292  56.112  26.741  0.00  0.00            
ATOM     12  HB2 ASP X   2      30.442  57.158  27.007  0.00  0.00            
ATOM     13  HB3 ASP X   2      31.251  55.854  26.291  0.00  0.00            
ATOM     14  CG  ASP X   2      29.114  55.990  25.749  0.00  0.00            
ATOM     15  OD1 ASP X   2      27.922  55.719  26.087  0.00  0.00            
ATOM     16  OD2 ASP X   2      29.361  56.169  24.536  0.00  0.00            
ATOM     17  C   ASP X   2      29.937  53.779  27.810  0.00  0.00            
ATOM     18  O   ASP X   2      28.831  53.320  27.505  0.00  0.00            
ATOM     19  N   LEU X   3      31.000  52.919  28.068  0.00  0.00            
ATOM     20  H   LEU X   3      31.832  53.270  28.522  0.00  0.00            
ATOM     21  CA  LEU X   3      30.952  51.506  28.034  0.00  0.00            
ATOM     22  HA  LEU X   3      30.258  51.404  27.212  0.00  0.00            
ATOM     23  CB  LEU X   3      32.314  50.995  27.714  0.00  0.00            
ATOM     24  HB2 LEU X   3      32.979  51.562  28.350  0.00  0.00            
ATOM     25  HB3 LEU X   3      32.386  49.941  27.980  0.00  0.00            
ATOM     26  CG  LEU X   3      32.694  51.012  26.244  0.00  0.00            
ATOM     27  HG  LEU X   3      32.735  52.030  25.859  0.00  0.00            
ATOM     28  CD1 LEU X   3      34.121  50.417  26.195  0.00  0.00            
ATOM     29 HD11 LEU X   3      34.550  50.240  25.210  0.00  0.00            
ATOM     30 HD12 LEU X   3      34.749  51.096  26.773  0.00  0.00            
ATOM     31 HD13 LEU X   3      34.165  49.453  26.702  0.00  0.00            
ATOM     32  CD2 LEU X   3      31.817  50.166  25.358  0.00  0.00            
ATOM     33 HD21 LEU X   3      32.235  50.093  24.354  0.00  0.00            
ATOM     34 HD22 LEU X   3      31.657  49.195  25.826  0.00  0.00            
ATOM     35 HD23 LEU X   3      30.887  50.507  25.161  0.00  0.00            
ATOM     36  C   LEU X   3      30.504  50.907  29.352  0.00  0.00            
ATOM     37  O   LEU X   3      30.562  51.545  30.393  0.00  0.00            
ATOM     38  N   PRO X   4      30.056  49.603  29.239  0.00  0.00            
ATOM     39  CD  PRO X   4      29.715  48.879  28.025  0.00  0.00            
ATOM     40  HD2 PRO X   4      30.630  48.399  27.677  0.00  0.00            
ATOM     41  HD3 PRO X   4      29.309  49.542  27.261  0.00  0.00            
ATOM     42  CG  PRO X   4      28.763  47.783  28.450  0.00  0.00            
ATOM     43  HG2 PRO X   4      28.850  46.945  27.757  0.00  0.00            
ATOM     44  HG3 PRO X   4      27.804  48.096  28.500  0.00  0.00            
ATOM     45  CB  PRO X   4      29.329  47.485  29.819  0.00  0.00            
ATOM     46  HB2 PRO X   4      30.286  46.969  29.743  0.00  0.00            
ATOM     47  HB3 PRO X   4      28.608  46.889  30.379  0.00  0.00            
ATOM     48  CA  PRO X   4      29.491  48.911  30.373  0.00  0.00            
ATOM     49  HA  PRO X   4      28.513  49.349  30.573  0.00  0.00            
ATOM     50  C   PRO X   4      30.404  48.896  31.554  0.00  0.00            
ATOM     51  O   PRO X   4      31.597  48.560  31.416  0.00  0.00            
ATOM     52  N   HID X   5      29.930  49.164  32.772  0.00  0.00            
ATOM     53  H   HID X   5      28.850  49.286  32.854  0.00  0.00            
ATOM     54  CA  HID X   5      30.798  49.205  33.996  0.00  0.00            
ATOM     55  HA  HID X   5      31.373  48.288  33.869  0.00  0.00            
ATOM     56  CB  HID X   5      31.712  50.457  34.058  0.00  0.00            
ATOM     57  HB2 HID X   5      32.451  50.408  34.858  0.00  0.00            
ATOM     58  HB3 HID X   5      32.235  50.506  33.103  0.00  0.00            
ATOM     59  CG  HID X   5      30.920  51.742  34.156  0.00  0.00            
ATOM     60  ND1 HID X   5      30.212  52.291  33.138  0.00  0.00            
ATOM     61  HD1 HID X   5      30.122  51.868  32.137  0.00  0.00            
ATOM     62  CE1 HID X   5      29.351  53.149  33.673  0.00  0.00            
ATOM     63  HE1 HID X   5      28.592  53.690  33.107  0.00  0.00            
ATOM     64  NE2 HID X   5      29.529  53.200  34.999  0.00  0.00            
ATOM     65  CD2 HID X   5      30.447  52.246  35.360  0.00  0.00            
ATOM     66  HD2 HID X   5      30.893  51.841  36.269  0.00  0.00            
ATOM     67  C   HID X   5      30.057  49.108  35.351  0.00  0.00            
ATOM     68  O   HID X   5      28.914  49.465  35.501  0.00  0.00            
ATOM     69  N   LEU X   6      30.826  48.528  36.318  0.00  0.00            
ATOM     70  H   LEU X   6      31.761  48.169  36.187  0.00  0.00            
ATOM     71  CA  LEU X   6      30.494  48.804  37.730  0.00  0.00            
ATOM     72  HA  LEU X   6      29.574  49.218  37.777  0.00  0.00            
ATOM     73  CB  LEU X   6      30.449  47.496  38.535  0.00  0.00            
ATOM     74  HB2 LEU X   6      30.120  47.724  39.549  0.00  0.00            
ATOM     75  HB3 LEU X   6      29.698  46.812  38.141  0.00  0.00            
ATOM     76  CG  LEU X   6      31.726  46.653  38.635  0.00  0.00            
ATOM     77  HG  LEU X   6      32.624  47.239  38.826  0.00  0.00            
ATOM     78  CD1 LEU X   6      31.675  45.782  39.875  0.00  0.00            
ATOM     79 HD11 LEU X   6      32.574  45.177  39.759  0.00  0.00            
ATOM     80 HD12 LEU X   6      31.618  46.364  40.796  0.00  0.00            
ATOM     81 HD13 LEU X   6      30.844  45.087  39.764  0.00  0.00            
ATOM     82  CD2 LEU X   6      31.899  45.691  37.449  0.00  0.00            
ATOM     83 HD21 LEU X   6      32.037  46.210  36.501  0.00  0.00            
ATOM     84 HD22 LEU X   6      32.774  45.048  37.543  0.00  0.00            
ATOM     85 HD23 LEU X   6      31.076  45.118  37.328  0.00  0.00            
ATOM     86  C   LEU X   6      31.601  49.684  38.274  0.00  0.00            
ATOM     87  O   LEU X   6      32.691  49.877  37.714  0.00  0.00            
ATOM     88  N   VAL X   7      31.286  50.138  39.510  0.00  0.00            
ATOM     89  H   VAL X   7      30.440  49.603  39.942  0.00  0.00            
ATOM     90  CA  VAL X   7      32.126  51.078  40.308  0.00  0.00            
ATOM     91  HA  VAL X   7      33.057  51.178  39.751  0.00  0.00            
ATOM     92  CB  VAL X   7      31.381  52.403  40.521  0.00  0.00            
ATOM     93  HB  VAL X   7      30.458  52.362  41.099  0.00  0.00            
ATOM     94  CG1 VAL X   7      32.393  53.394  41.145  0.00  0.00            
ATOM     95 HG11 VAL X   7      31.852  54.260  41.528  0.00  0.00            
ATOM     96 HG12 VAL X   7      32.831  53.030  41.979  0.00  0.00            
ATOM     97 HG13 VAL X   7      33.132  53.727  40.416  0.00  0.00            
ATOM     98  CG2 VAL X   7      31.107  52.976  39.050  0.00  0.00            
ATOM     99 HG21 VAL X   7      30.391  52.312  38.564  0.00  0.00            
ATOM    100 HG22 VAL X   7      30.702  53.987  39.081  0.00  0.00            
ATOM    101 HG23 VAL X   7      31.946  52.994  38.489  0.00  0.00            
ATOM    102  C   VAL X   7      32.422  50.393  41.663  0.00  0.00            
ATOM    103  O   VAL X   7      31.538  50.104  42.501  0.00  0.00            
ATOM    104  N   ASN X   8      33.685  50.057  41.882  0.00  0.00            
ATOM    105  H   ASN X   8      34.403  50.157  41.068  0.00  0.00            
ATOM    106  CA  ASN X   8      34.126  49.206  43.028  0.00  0.00            
ATOM    107  HA  ASN X   8      33.463  48.486  43.279  0.00  0.00            
ATOM    108  CB  ASN X   8      35.410  48.433  42.843  0.00  0.00            
ATOM    109  HB2 ASN X   8      35.410  47.538  43.466  0.00  0.00            
ATOM    110  HB3 ASN X   8      35.486  48.050  41.825  0.00  0.00            
ATOM    111  CG  ASN X   8      36.744  49.122  43.046  0.00  0.00            
ATOM    112  OD1 ASN X   8      36.851  50.265  43.410  0.00  0.00            
ATOM    113  ND2 ASN X   8      37.887  48.468  42.753  0.00  0.00            
ATOM    114 HD21 ASN X   8      37.831  47.432  42.421  0.00  0.00            
ATOM    115 HD22 ASN X   8      38.685  49.083  42.674  0.00  0.00            
ATOM    116  C   ASN X   8      34.161  50.052  44.345  0.00  0.00            
ATOM    117  O   ASN X   8      34.002  51.295  44.369  0.00  0.00            
ATOM    118  N   ALA X   9      34.259  49.339  45.464  0.00  0.00            
ATOM    119  H   ALA X   9      34.239  48.254  45.369  0.00  0.00            
ATOM    120  CA  ALA X   9      34.333  49.991  46.785  0.00  0.00            
ATOM    121  HA  ALA X   9      33.470  50.431  47.072  0.00  0.00            
ATOM    122  CB  ALA X   9      34.437  48.965  47.895  0.00  0.00            
ATOM    123  HB1 ALA X   9      33.852  48.166  47.698  0.00  0.00            
ATOM    124  HB2 ALA X   9      35.402  48.674  47.959  0.00  0.00            
ATOM    125  HB3 ALA X   9      34.337  49.478  48.852  0.00  0.00            
ATOM    126  C   ALA X   9      35.489  51.071  47.031  0.00  0.00            
ATOM    127  O   ALA X   9      35.473  51.786  48.020  0.00  0.00            
ATOM    128  N   ASP X  10      36.422  51.155  46.078  0.00  0.00            
ATOM    129  H   ASP X  10      36.337  50.528  45.190  0.00  0.00            
ATOM    130  CA  ASP X  10      37.505  52.150  46.001  0.00  0.00            
ATOM    131  HA  ASP X  10      37.662  52.660  46.952  0.00  0.00            
ATOM    132  CB  ASP X  10      38.791  51.429  45.662  0.00  0.00            
ATOM    133  HB2 ASP X  10      38.685  51.241  44.593  0.00  0.00            
ATOM    134  HB3 ASP X  10      39.641  52.106  45.745  0.00  0.00            
ATOM    135  CG  ASP X  10      39.262  50.253  46.467  0.00  0.00            
ATOM    136  OD1 ASP X  10      39.694  49.151  45.974  0.00  0.00            
ATOM    137  OD2 ASP X  10      39.046  50.232  47.708  0.00  0.00            
ATOM    138  C   ASP X  10      37.191  53.323  45.046  0.00  0.00            
ATOM    139  O   ASP X  10      38.030  54.174  44.865  0.00  0.00            
ATOM    140  N   GLY X  11      36.026  53.267  44.420  0.00  0.00            
ATOM    141  H   GLY X  11      35.346  52.488  44.729  0.00  0.00            
ATOM    142  CA  GLY X  11      35.549  54.210  43.393  0.00  0.00            
ATOM    143  HA2 GLY X  11      34.523  53.993  43.135  0.00  0.00            
ATOM    144  HA3 GLY X  11      35.554  55.149  43.766  0.00  0.00            
ATOM    145  C   GLY X  11      36.298  54.176  42.051  0.00  0.00            
ATOM    146  O   GLY X  11      36.388  55.189  41.325  0.00  0.00            
ATOM    147  N   GLN X  12      36.829  53.006  41.741  0.00  0.00            
ATOM    148  H   GLN X  12      36.773  52.096  42.338  0.00  0.00            
ATOM    149  CA  GLN X  12      37.465  52.761  40.486  0.00  0.00            
ATOM    150  HA  GLN X  12      37.710  53.636  40.045  0.00  0.00            
ATOM    151  CB  GLN X  12      38.636  51.792  40.795  0.00  0.00            
ATOM    152  HB2 GLN X  12      38.163  51.005  41.381  0.00  0.00            
ATOM    153  HB3 GLN X  12      39.092  51.402  39.885  0.00  0.00            
ATOM    154  CG  GLN X  12      39.709  52.371  41.682  0.00  0.00            
ATOM    155  HG2 GLN X  12      40.123  53.257  41.201  0.00  0.00            
ATOM    156  HG3 GLN X  12      39.217  52.791  42.547  0.00  0.00            
ATOM    157  CD  GLN X  12      40.826  51.342  42.019  0.00  0.00            
ATOM    158  OE1 GLN X  12      40.524  50.187  42.218  0.00  0.00            
ATOM    159  NE2 GLN X  12      42.092  51.769  42.158  0.00  0.00            
ATOM    160 HE21 GLN X  12      42.805  51.011  42.449  0.00  0.00            
ATOM    161 HE22 GLN X  12      42.387  52.682  42.194  0.00  0.00            
ATOM    162  C   GLN X  12      36.385  52.116  39.636  0.00  0.00            
ATOM    163  O   GLN X  12      35.492  51.411  40.026  0.00  0.00            
ATOM    164  N   TYR X  13      36.618  52.411  38.368  0.00  0.00            
ATOM    165  H   TYR X  13      37.402  53.127  38.121  0.00  0.00            
ATOM    166  CA  TYR X  13      35.777  51.869  37.260  0.00  0.00            
ATOM    167  HA  TYR X  13      34.750  51.672  37.568  0.00  0.00            
ATOM    168  CB  TYR X  13      35.653  52.919  36.125  0.00  0.00            
ATOM    169  HB2 TYR X  13      36.588  53.471  36.025  0.00  0.00            
ATOM    170  HB3 TYR X  13      35.479  52.393  35.186  0.00  0.00            
ATOM    171  CG  TYR X  13      34.521  53.905  36.348  0.00  0.00            
ATOM    172  CD1 TYR X  13      34.625  54.798  37.392  0.00  0.00            
ATOM    173  HD1 TYR X  13      35.494  54.798  38.050  0.00  0.00            
ATOM    174  CE1 TYR X  13      33.534  55.704  37.635  0.00  0.00            
ATOM    175  HE1 TYR X  13      33.572  56.457  38.422  0.00  0.00            
ATOM    176  CZ  TYR X  13      32.428  55.730  36.751  0.00  0.00            
ATOM    177  OH  TYR X  13      31.443  56.645  36.916  0.00  0.00            
ATOM    178  HH  TYR X  13      31.610  57.041  37.918  0.00  0.00            
ATOM    179  CE2 TYR X  13      32.392  54.849  35.691  0.00  0.00            
ATOM    180  HE2 TYR X  13      31.537  54.991  35.029  0.00  0.00            
ATOM    181  CD2 TYR X  13      33.454  53.938  35.422  0.00  0.00            
ATOM    182  HD2 TYR X  13      33.406  53.292  34.545  0.00  0.00            
ATOM    183  C   TYR X  13      36.451  50.577  36.787  0.00  0.00            
ATOM    184  O   TYR X  13      37.584  50.536  36.370  0.00  0.00            
ATOM    185  N   LEU X  14      35.578  49.619  36.638  0.00  0.00            
ATOM    186  H   LEU X  14      34.372  49.893  37.145  0.00  0.00            
ATOM    187  CA  LEU X  14      35.793  48.316  36.228  0.00  0.00            
ATOM    188  HA  LEU X  14      36.770  48.185  36.009  0.00  0.00            
ATOM    189  CB  LEU X  14      35.376  47.298  37.272  0.00  0.00            
ATOM    190  HB2 LEU X  14      34.302  47.233  37.444  0.00  0.00            
ATOM    191  HB3 LEU X  14      35.480  46.334  36.775  0.00  0.00            
ATOM    192  CG  LEU X  14      36.071  47.436  38.643  0.00  0.00            
ATOM    193  HG  LEU X  14      35.665  48.347  39.083  0.00  0.00            
ATOM    194  CD1 LEU X  14      35.660  46.206  39.494  0.00  0.00            
ATOM    195 HD11 LEU X  14      36.135  46.199  40.464  0.00  0.00            
ATOM    196 HD12 LEU X  14      34.594  46.148  39.659  0.00  0.00            
ATOM    197 HD13 LEU X  14      35.984  45.365  38.898  0.00  0.00            
ATOM    198  CD2 LEU X  14      37.602  47.381  38.572  0.00  0.00            
ATOM    199 HD21 LEU X  14      37.924  46.619  37.877  0.00  0.00            
ATOM    200 HD22 LEU X  14      38.000  48.299  38.165  0.00  0.00            
ATOM    201 HD23 LEU X  14      38.009  47.252  39.487  0.00  0.00            
ATOM    202  C   LEU X  14      34.810  48.229  35.002  0.00  0.00            
ATOM    203  O   LEU X  14      33.574  48.249  35.059  0.00  0.00            
ATOM    204  N   PHE X  15      35.468  48.115  33.806  0.00  0.00            
ATOM    205  H   PHE X  15      36.457  47.931  33.715  0.00  0.00            
ATOM    206  CA  PHE X  15      34.772  48.033  32.492  0.00  0.00            
ATOM    207  HA  PHE X  15      33.858  48.445  32.616  0.00  0.00            
ATOM    208  CB  PHE X  15      35.582  48.868  31.487  0.00  0.00            
ATOM    209  HB2 PHE X  15      36.580  48.723  31.539  0.00  0.00            
ATOM    210  HB3 PHE X  15      35.246  48.584  30.578  0.00  0.00            
ATOM    211  CG  PHE X  15      35.288  50.391  31.598  0.00  0.00            
ATOM    212  CD1 PHE X  15      36.294  51.070  32.297  0.00  0.00            
ATOM    213  HD1 PHE X  15      37.183  50.631  32.490  0.00  0.00            
ATOM    214  CE1 PHE X  15      36.141  52.459  32.561  0.00  0.00            
ATOM    215  HE1 PHE X  15      36.743  53.014  33.152  0.00  0.00            
ATOM    216  CZ  PHE X  15      34.990  53.112  32.078  0.00  0.00            
ATOM    217  HZ  PHE X  15      34.846  54.156  32.357  0.00  0.00            
ATOM    218  CE2 PHE X  15      33.962  52.377  31.478  0.00  0.00            
ATOM    219  HE2 PHE X  15      33.024  52.855  31.196  0.00  0.00            
ATOM    220  CD2 PHE X  15      34.125  50.998  31.141  0.00  0.00            
ATOM    221  HD2 PHE X  15      33.372  50.413  30.613  0.00  0.00            
ATOM    222  C   PHE X  15      34.506  46.558  32.181  0.00  0.00            
ATOM    223  O   PHE X  15      35.264  45.699  32.595  0.00  0.00            
ATOM    224  N   CYS X  16      33.374  46.337  31.605  0.00  0.00            
ATOM    225  H   CYS X  16      32.818  47.238  31.345  0.00  0.00            
ATOM    226  CA  CYS X  16      32.696  45.003  31.586  0.00  0.00            
ATOM    227  HA  CYS X  16      33.301  44.314  32.174  0.00  0.00            
ATOM    228  CB  CYS X  16      31.260  45.117  32.189  0.00  0.00            
ATOM    229  HB2 CYS X  16      30.714  45.937  31.721  0.00  0.00            
ATOM    230  HB3 CYS X  16      30.661  44.219  32.040  0.00  0.00            
ATOM    231  SG  CYS X  16      31.378  45.501  34.008  0.00  0.00            
ATOM    232  HG  CYS X  16      32.054  46.351  33.916  0.00  0.00            
ATOM    233  C   CYS X  16      32.524  44.612  30.124  0.00  0.00            
ATOM    234  O   CYS X  16      32.527  45.451  29.218  0.00  0.00            
ATOM    235  N   ARG X  17      32.285  43.306  30.023  0.00  0.00            
ATOM    236  H   ARG X  17      32.389  42.569  30.806  0.00  0.00            
ATOM    237  CA  ARG X  17      31.829  42.655  28.826  0.00  0.00            
ATOM    238  HA  ARG X  17      31.513  43.374  28.192  0.00  0.00            
ATOM    239  CB  ARG X  17      32.886  41.729  28.288  0.00  0.00            
ATOM    240  HB2 ARG X  17      33.305  41.163  29.120  0.00  0.00            
ATOM    241  HB3 ARG X  17      32.329  41.056  27.636  0.00  0.00            
ATOM    242  CG  ARG X  17      34.021  42.517  27.622  0.00  0.00            
ATOM    243  HG2 ARG X  17      34.512  43.087  28.411  0.00  0.00            
ATOM    244  HG3 ARG X  17      34.616  41.812  27.060  0.00  0.00            
ATOM    245  CD  ARG X  17      33.649  43.490  26.513  0.00  0.00            
ATOM    246  HD2 ARG X  17      32.956  44.217  26.909  0.00  0.00            
ATOM    247  HD3 ARG X  17      34.425  43.876  26.099  0.00  0.00            
ATOM    248  NE  ARG X  17      32.935  42.724  25.459  0.00  0.00            
ATOM    249  HE  ARG X  17      32.069  42.176  25.802  0.00  0.00            
ATOM    250  CZ  ARG X  17      33.530  42.239  24.384  0.00  0.00            
ATOM    251  NH1 ARG X  17      34.701  42.612  23.960  0.00  0.00            
ATOM    252 HH11 ARG X  17      35.318  43.301  24.517  0.00  0.00            
ATOM    253 HH12 ARG X  17      34.931  42.198  23.067  0.00  0.00            
ATOM    254  NH2 ARG X  17      32.953  41.271  23.831  0.00  0.00            
ATOM    255 HH21 ARG X  17      32.030  40.827  24.205  0.00  0.00            
ATOM    256 HH22 ARG X  17      33.384  40.891  22.905  0.00  0.00            
ATOM    257  C   ARG X  17      30.624  41.831  29.284  0.00  0.00            
ATOM    258  O   ARG X  17      30.713  41.101  30.329  0.00  0.00            
ATOM    259  N   TYR X  18      29.567  41.837  28.470  0.00  0.00            
ATOM    260  H   TYR X  18      29.492  42.437  27.661  0.00  0.00            
ATOM    261  CA  TYR X  18      28.366  41.008  28.646  0.00  0.00            
ATOM    262  HA  TYR X  18      28.574  40.232  29.383  0.00  0.00            
ATOM    263  CB  TYR X  18      27.288  42.015  29.163  0.00  0.00            
ATOM    264  HB2 TYR X  18      27.152  42.804  28.424  0.00  0.00            
ATOM    265  HB3 TYR X  18      26.305  41.560  29.282  0.00  0.00            
ATOM    266  CG  TYR X  18      27.522  42.718  30.523  0.00  0.00            
ATOM    267  CD1 TYR X  18      27.496  41.935  31.658  0.00  0.00            
ATOM    268  HD1 TYR X  18      27.240  40.888  31.587  0.00  0.00            
ATOM    269  CE1 TYR X  18      27.610  42.455  32.935  0.00  0.00            
ATOM    270  HE1 TYR X  18      27.556  41.940  33.803  0.00  0.00            
ATOM    271  CZ  TYR X  18      27.796  43.843  33.042  0.00  0.00            
ATOM    272  OH  TYR X  18      27.751  44.345  34.301  0.00  0.00            
ATOM    273  HH  TYR X  18      28.327  43.625  34.863  0.00  0.00            
ATOM    274  CE2 TYR X  18      28.013  44.630  31.919  0.00  0.00            
ATOM    275  HE2 TYR X  18      28.129  45.687  32.105  0.00  0.00            
ATOM    276  CD2 TYR X  18      27.900  44.048  30.678  0.00  0.00            
ATOM    277  HD2 TYR X  18      27.889  44.692  29.811  0.00  0.00            
ATOM    278  C   TYR X  18      28.005  40.379  27.300  0.00  0.00            
ATOM    279  O   TYR X  18      27.912  41.072  26.307  0.00  0.00            
ATOM    280  N   TRP X  19      27.936  39.044  27.238  0.00  0.00            
ATOM    281  H   TRP X  19      27.835  38.499  28.177  0.00  0.00            
ATOM    282  CA  TRP X  19      27.471  38.263  26.109  0.00  0.00            
ATOM    283  HA  TRP X  19      27.131  38.933  25.319  0.00  0.00            
ATOM    284  CB  TRP X  19      28.547  37.300  25.612  0.00  0.00            
ATOM    285  HB2 TRP X  19      28.855  36.592  26.382  0.00  0.00            
ATOM    286  HB3 TRP X  19      28.136  36.862  24.702  0.00  0.00            
ATOM    287  CG  TRP X  19      29.852  37.848  25.279  0.00  0.00            
ATOM    288  CD1 TRP X  19      30.352  38.170  24.082  0.00  0.00            
ATOM    289  HD1 TRP X  19      29.724  38.048  23.200  0.00  0.00            
ATOM    290  NE1 TRP X  19      31.758  38.428  24.163  0.00  0.00            
ATOM    291  HE1 TRP X  19      32.530  38.528  23.400  0.00  0.00            
ATOM    292  CE2 TRP X  19      32.210  38.333  25.438  0.00  0.00            
ATOM    293  CZ2 TRP X  19      33.477  38.659  25.984  0.00  0.00            
ATOM    294  HZ2 TRP X  19      34.419  38.761  25.445  0.00  0.00            
ATOM    295  CH2 TRP X  19      33.566  38.640  27.351  0.00  0.00            
ATOM    296  HH2 TRP X  19      34.454  38.735  27.823  0.00  0.00            
ATOM    297  CZ3 TRP X  19      32.433  38.505  28.162  0.00  0.00            
ATOM    298  HZ3 TRP X  19      32.594  38.413  29.155  0.00  0.00            
ATOM    299  CE3 TRP X  19      31.180  38.181  27.609  0.00  0.00            
ATOM    300  HE3 TRP X  19      30.380  38.077  28.218  0.00  0.00            
ATOM    301  CD2 TRP X  19      31.005  38.063  26.215  0.00  0.00            
ATOM    302  C   TRP X  19      26.185  37.527  26.561  0.00  0.00            
ATOM    303  O   TRP X  19      26.245  36.728  27.507  0.00  0.00            
ATOM    304  N   LYS X  20      25.010  37.781  25.896  0.00  0.00            
ATOM    305  H   LYS X  20      24.974  38.433  25.023  0.00  0.00            
ATOM    306  CA  LYS X  20      23.670  37.491  26.504  0.00  0.00            
ATOM    307  HA  LYS X  20      23.879  36.980  27.444  0.00  0.00            
ATOM    308  CB  LYS X  20      22.883  38.780  26.896  0.00  0.00            
ATOM    309  HB2 LYS X  20      22.660  39.402  26.200  0.00  0.00            
ATOM    310  HB3 LYS X  20      21.922  38.359  27.191  0.00  0.00            
ATOM    311  CG  LYS X  20      23.630  39.463  28.115  0.00  0.00            
ATOM    312  HG2 LYS X  20      24.127  38.652  28.647  0.00  0.00            
ATOM    313  HG3 LYS X  20      24.281  40.220  27.677  0.00  0.00            
ATOM    314  CD  LYS X  20      22.647  40.146  29.019  0.00  0.00            
ATOM    315  HD2 LYS X  20      22.001  39.437  29.536  0.00  0.00            
ATOM    316  HD3 LYS X  20      23.178  40.536  29.887  0.00  0.00            
ATOM    317  CE  LYS X  20      21.785  41.275  28.435  0.00  0.00            
ATOM    318  HE2 LYS X  20      21.444  41.909  29.253  0.00  0.00            
ATOM    319  HE3 LYS X  20      22.435  41.854  27.779  0.00  0.00            
ATOM    320  NZ  LYS X  20      20.578  40.790  27.736  0.00  0.00            
ATOM    321  HZ1 LYS X  20      20.742  39.917  27.255  0.00  0.00            
ATOM    322  HZ2 LYS X  20      19.706  40.602  28.362  0.00  0.00            
ATOM    323  HZ3 LYS X  20      20.205  41.474  26.975  0.00  0.00            
ATOM    324  C   LYS X  20      22.866  36.697  25.415  0.00  0.00            
ATOM    325  O   LYS X  20      22.869  37.051  24.171  0.00  0.00            
ATOM    326  N   PRO X  21      22.155  35.591  25.754  0.00  0.00            
ATOM    327  CD  PRO X  21      21.934  35.193  27.153  0.00  0.00            
ATOM    328  HD2 PRO X  21      21.443  35.901  27.681  0.00  0.00            
ATOM    329  HD3 PRO X  21      22.895  34.917  27.587  0.00  0.00            
ATOM    330  CG  PRO X  21      21.109  33.911  27.135  0.00  0.00            
ATOM    331  HG2 PRO X  21      20.041  34.076  27.272  0.00  0.00            
ATOM    332  HG3 PRO X  21      21.506  33.296  27.830  0.00  0.00            
ATOM    333  CB  PRO X  21      21.248  33.453  25.663  0.00  0.00            
ATOM    334  HB2 PRO X  21      20.412  32.874  25.271  0.00  0.00            
ATOM    335  HB3 PRO X  21      22.154  32.860  25.543  0.00  0.00            
ATOM    336  CA  PRO X  21      21.467  34.664  24.827  0.00  0.00            
ATOM    337  HA  PRO X  21      22.174  34.426  24.033  0.00  0.00            
ATOM    338  C   PRO X  21      20.101  35.293  24.347  0.00  0.00            
ATOM    339  O   PRO X  21      19.597  36.046  25.177  0.00  0.00            
ATOM    340  N   THR X  22      19.580  34.967  23.164  0.00  0.00            
ATOM    341  H   THR X  22      20.149  34.441  22.516  0.00  0.00            
ATOM    342  CA  THR X  22      18.335  35.493  22.545  0.00  0.00            
ATOM    343  HA  THR X  22      18.318  36.572  22.396  0.00  0.00            
ATOM    344  CB  THR X  22      18.137  34.793  21.167  0.00  0.00            
ATOM    345  HB  THR X  22      17.956  33.727  21.304  0.00  0.00            
ATOM    346  CG2 THR X  22      16.810  35.390  20.567  0.00  0.00            
ATOM    347 HG21 THR X  22      16.817  36.442  20.852  0.00  0.00            
ATOM    348 HG22 THR X  22      16.787  35.309  19.481  0.00  0.00            
ATOM    349 HG23 THR X  22      15.941  34.915  21.024  0.00  0.00            
ATOM    350  OG1 THR X  22      19.253  35.039  20.277  0.00  0.00            
ATOM    351  HG1 THR X  22      19.966  34.427  20.473  0.00  0.00            
ATOM    352  C   THR X  22      17.199  35.073  23.458  0.00  0.00            
ATOM    353  O   THR X  22      16.365  35.856  23.826  0.00  0.00            
ATOM    354  N   GLY X  23      17.261  33.840  23.993  0.00  0.00            
ATOM    355  H   GLY X  23      18.174  33.274  23.809  0.00  0.00            
ATOM    356  CA  GLY X  23      16.197  33.130  24.820  0.00  0.00            
ATOM    357  HA2 GLY X  23      15.227  33.518  24.510  0.00  0.00            
ATOM    358  HA3 GLY X  23      16.361  32.115  24.456  0.00  0.00            
ATOM    359  C   GLY X  23      16.394  33.312  26.286  0.00  0.00            
ATOM    360  O   GLY X  23      16.957  34.355  26.671  0.00  0.00            
ATOM    361  N   THR X  24      15.708  32.517  27.101  0.00  0.00            
ATOM    362  H   THR X  24      15.193  31.755  26.683  0.00  0.00            
ATOM    363  CA  THR X  24      15.909  32.605  28.586  0.00  0.00            
ATOM    364  HA  THR X  24      15.866  33.574  28.867  0.00  0.00            
ATOM    365  CB  THR X  24      14.768  31.926  29.380  0.00  0.00            
ATOM    366  HB  THR X  24      14.910  32.094  30.366  0.00  0.00            
ATOM    367  CG2 THR X  24      13.415  32.513  28.944  0.00  0.00            
ATOM    368 HG21 THR X  24      13.494  33.592  29.082  0.00  0.00            
ATOM    369 HG22 THR X  24      13.126  32.317  27.912  0.00  0.00            
ATOM    370 HG23 THR X  24      12.599  32.216  29.603  0.00  0.00            
ATOM    371  OG1 THR X  24      14.632  30.542  29.187  0.00  0.00            
ATOM    372  HG1 THR X  24      15.386  30.006  29.764  0.00  0.00            
ATOM    373  C   THR X  24      17.256  32.014  29.057  0.00  0.00            
ATOM    374  O   THR X  24      17.402  30.818  28.738  0.00  0.00            
ATOM    375  N   PRO X  25      18.146  32.710  29.769  0.00  0.00            
ATOM    376  CD  PRO X  25      18.021  34.096  30.169  0.00  0.00            
ATOM    377  HD2 PRO X  25      17.008  34.376  30.460  0.00  0.00            
ATOM    378  HD3 PRO X  25      18.321  34.758  29.357  0.00  0.00            
ATOM    379  CG  PRO X  25      18.991  34.228  31.367  0.00  0.00            
ATOM    380  HG2 PRO X  25      18.498  33.892  32.280  0.00  0.00            
ATOM    381  HG3 PRO X  25      19.297  35.272  31.432  0.00  0.00            
ATOM    382  CB  PRO X  25      20.184  33.371  30.926  0.00  0.00            
ATOM    383  HB2 PRO X  25      20.829  33.256  31.797  0.00  0.00            
ATOM    384  HB3 PRO X  25      20.658  33.981  30.158  0.00  0.00            
ATOM    385  CA  PRO X  25      19.402  32.151  30.246  0.00  0.00            
ATOM    386  HA  PRO X  25      19.954  31.528  29.542  0.00  0.00            
ATOM    387  C   PRO X  25      19.087  31.132  31.388  0.00  0.00            
ATOM    388  O   PRO X  25      18.219  31.410  32.196  0.00  0.00            
ATOM    389  N   LYS X  26      19.722  29.946  31.262  0.00  0.00            
ATOM    390  H   LYS X  26      20.173  29.701  30.300  0.00  0.00            
ATOM    391  CA  LYS X  26      19.422  28.827  32.170  0.00  0.00            
ATOM    392  HA  LYS X  26      18.416  28.947  32.572  0.00  0.00            
ATOM    393  CB  LYS X  26      19.409  27.505  31.354  0.00  0.00            
ATOM    394  HB2 LYS X  26      19.191  26.688  32.042  0.00  0.00            
ATOM    395  HB3 LYS X  26      18.589  27.518  30.636  0.00  0.00            
ATOM    396  CG  LYS X  26      20.781  27.335  30.562  0.00  0.00            
ATOM    397  HG2 LYS X  26      20.586  27.341  29.489  0.00  0.00            
ATOM    398  HG3 LYS X  26      21.310  28.180  30.726  0.00  0.00            
ATOM    399  CD  LYS X  26      21.566  26.109  31.016  0.00  0.00            
ATOM    400  HD2 LYS X  26      22.648  26.216  30.949  0.00  0.00            
ATOM    401  HD3 LYS X  26      21.322  25.932  32.063  0.00  0.00            
ATOM    402  CE  LYS X  26      21.071  24.906  30.293  0.00  0.00            
ATOM    403  HE2 LYS X  26      21.392  23.984  30.777  0.00  0.00            
ATOM    404  HE3 LYS X  26      19.987  24.983  30.382  0.00  0.00            
ATOM    405  NZ  LYS X  26      21.471  24.976  28.842  0.00  0.00            
ATOM    406  HZ1 LYS X  26      22.350  25.454  28.701  0.00  0.00            
ATOM    407  HZ2 LYS X  26      21.595  23.969  28.443  0.00  0.00            
ATOM    408  HZ3 LYS X  26      20.724  25.598  28.348  0.00  0.00            
ATOM    409  C   LYS X  26      20.446  28.788  33.345  0.00  0.00            
ATOM    410  O   LYS X  26      20.379  27.882  34.158  0.00  0.00            
ATOM    411  N   ALA X  27      21.376  29.772  33.384  0.00  0.00            
ATOM    412  H   ALA X  27      21.526  30.463  32.554  0.00  0.00            
ATOM    413  CA  ALA X  27      22.598  29.810  34.229  0.00  0.00            
ATOM    414  HA  ALA X  27      22.271  29.856  35.267  0.00  0.00            
ATOM    415  CB  ALA X  27      23.445  28.441  34.041  0.00  0.00            
ATOM    416  HB1 ALA X  27      23.581  28.203  32.986  0.00  0.00            
ATOM    417  HB2 ALA X  27      24.347  28.523  34.648  0.00  0.00            
ATOM    418  HB3 ALA X  27      22.893  27.623  34.505  0.00  0.00            
ATOM    419  C   ALA X  27      23.484  31.037  33.947  0.00  0.00            
ATOM    420  O   ALA X  27      23.363  31.721  32.891  0.00  0.00            
ATOM    421  N   LEU X  28      24.306  31.410  34.965  0.00  0.00            
ATOM    422  H   LEU X  28      24.305  30.846  35.898  0.00  0.00            
ATOM    423  CA  LEU X  28      25.295  32.542  34.867  0.00  0.00            
ATOM    424  HA  LEU X  28      25.300  33.088  33.924  0.00  0.00            
ATOM    425  CB  LEU X  28      25.082  33.536  35.998  0.00  0.00            
ATOM    426  HB2 LEU X  28      25.452  33.012  36.879  0.00  0.00            
ATOM    427  HB3 LEU X  28      25.641  34.447  35.785  0.00  0.00            
ATOM    428  CG  LEU X  28      23.576  33.951  36.264  0.00  0.00            
ATOM    429  HG  LEU X  28      22.999  33.085  36.588  0.00  0.00            
ATOM    430  CD1 LEU X  28      23.571  34.947  37.444  0.00  0.00            
ATOM    431 HD11 LEU X  28      22.546  35.012  37.807  0.00  0.00            
ATOM    432 HD12 LEU X  28      24.204  34.529  38.226  0.00  0.00            
ATOM    433 HD13 LEU X  28      23.981  35.927  37.198  0.00  0.00            
ATOM    434  CD2 LEU X  28      22.920  34.608  35.077  0.00  0.00            
ATOM    435 HD21 LEU X  28      22.572  33.892  34.332  0.00  0.00            
ATOM    436 HD22 LEU X  28      22.105  35.207  35.483  0.00  0.00            
ATOM    437 HD23 LEU X  28      23.619  35.208  34.664  0.00  0.00            
ATOM    438  C   LEU X  28      26.743  31.978  34.985  0.00  0.00            
ATOM    439  O   LEU X  28      26.995  30.986  35.682  0.00  0.00            
ATOM    440  N   ILE X  29      27.659  32.652  34.350  0.00  0.00            
ATOM    441  H   ILE X  29      27.300  33.620  34.000  0.00  0.00            
ATOM    442  CA  ILE X  29      29.134  32.392  34.516  0.00  0.00            
ATOM    443  HA  ILE X  29      29.232  31.926  35.407  0.00  0.00            
ATOM    444  CB  ILE X  29      29.695  31.353  33.478  0.00  0.00            
ATOM    445  HB  ILE X  29      29.154  30.422  33.640  0.00  0.00            
ATOM    446  CG2 ILE X  29      29.449  31.768  31.999  0.00  0.00            
ATOM    447 HG21 ILE X  29      30.381  32.228  31.673  0.00  0.00            
ATOM    448 HG22 ILE X  29      29.374  30.851  31.415  0.00  0.00            
ATOM    449 HG23 ILE X  29      28.529  32.327  31.909  0.00  0.00            
ATOM    450  CG1 ILE X  29      31.232  31.052  33.675  0.00  0.00            
ATOM    451 HG12 ILE X  29      31.763  31.817  33.129  0.00  0.00            
ATOM    452 HG13 ILE X  29      31.527  31.185  34.706  0.00  0.00            
ATOM    453  CD1 ILE X  29      31.638  29.636  33.200  0.00  0.00            
ATOM    454 HD11 ILE X  29      31.143  28.852  33.753  0.00  0.00            
ATOM    455 HD12 ILE X  29      31.489  29.486  32.141  0.00  0.00            
ATOM    456 HD13 ILE X  29      32.616  29.526  33.429  0.00  0.00            
ATOM    457  C   ILE X  29      30.018  33.724  34.437  0.00  0.00            
ATOM    458  O   ILE X  29      29.709  34.574  33.610  0.00  0.00            
ATOM    459  N   PHE X  30      30.899  33.899  35.420  0.00  0.00            
ATOM    460  H   PHE X  30      31.043  33.214  36.077  0.00  0.00            
ATOM    461  CA  PHE X  30      31.956  34.959  35.366  0.00  0.00            
ATOM    462  HA  PHE X  30      31.657  35.852  35.000  0.00  0.00            
ATOM    463  CB  PHE X  30      32.351  35.208  36.794  0.00  0.00            
ATOM    464  HB2 PHE X  30      31.429  35.501  37.296  0.00  0.00            
ATOM    465  HB3 PHE X  30      32.677  34.284  37.271  0.00  0.00            
ATOM    466  CG  PHE X  30      33.328  36.373  36.908  0.00  0.00            
ATOM    467  CD1 PHE X  30      32.764  37.653  36.655  0.00  0.00            
ATOM    468  HD1 PHE X  30      31.722  37.742  36.347  0.00  0.00            
ATOM    469  CE1 PHE X  30      33.606  38.818  36.605  0.00  0.00            
ATOM    470  HE1 PHE X  30      33.221  39.813  36.386  0.00  0.00            
ATOM    471  CZ  PHE X  30      34.990  38.669  36.855  0.00  0.00            
ATOM    472  HZ  PHE X  30      35.567  39.594  36.841  0.00  0.00            
ATOM    473  CE2 PHE X  30      35.516  37.392  37.145  0.00  0.00            
ATOM    474  HE2 PHE X  30      36.565  37.350  37.440  0.00  0.00            
ATOM    475  CD2 PHE X  30      34.669  36.279  37.110  0.00  0.00            
ATOM    476  HD2 PHE X  30      35.171  35.323  37.259  0.00  0.00            
ATOM    477  C   PHE X  30      33.274  34.492  34.741  0.00  0.00            
ATOM    478  O   PHE X  30      33.609  33.315  34.870  0.00  0.00            
ATOM    479  N   VAL X  31      33.963  35.397  34.026  0.00  0.00            
ATOM    480  H   VAL X  31      33.408  36.304  33.785  0.00  0.00            
ATOM    481  CA  VAL X  31      35.179  35.110  33.295  0.00  0.00            
ATOM    482  HA  VAL X  31      35.401  34.047  33.386  0.00  0.00            
ATOM    483  CB  VAL X  31      34.979  35.245  31.767  0.00  0.00            
ATOM    484  HB  VAL X  31      34.602  36.182  31.745  0.00  0.00            
ATOM    485  CG1 VAL X  31      36.305  35.157  30.941  0.00  0.00            
ATOM    486 HG11 VAL X  31      36.987  34.452  31.393  0.00  0.00            
ATOM    487 HG12 VAL X  31      36.127  35.051  29.881  0.00  0.00            
ATOM    488 HG13 VAL X  31      36.747  36.061  31.021  0.00  0.00            
ATOM    489  CG2 VAL X  31      33.894  34.248  31.249  0.00  0.00            
ATOM    490 HG21 VAL X  31      33.798  34.410  30.176  0.00  0.00            
ATOM    491 HG22 VAL X  31      33.986  33.205  31.554  0.00  0.00            
ATOM    492 HG23 VAL X  31      32.917  34.628  31.547  0.00  0.00            
ATOM    493  C   VAL X  31      36.350  35.935  33.850  0.00  0.00            
ATOM    494  O   VAL X  31      36.430  37.176  33.695  0.00  0.00            
ATOM    495  N   SER X  32      37.283  35.219  34.537  0.00  0.00            
ATOM    496  H   SER X  32      37.037  34.242  34.607  0.00  0.00            
ATOM    497  CA  SER X  32      38.484  35.779  35.308  0.00  0.00            
ATOM    498  HA  SER X  32      38.439  36.863  35.410  0.00  0.00            
ATOM    499  CB  SER X  32      38.418  35.240  36.672  0.00  0.00            
ATOM    500  HB2 SER X  32      37.405  35.262  37.072  0.00  0.00            
ATOM    501  HB3 SER X  32      38.698  34.270  36.651  0.00  0.00            
ATOM    502  OG  SER X  32      39.301  35.862  37.605  0.00  0.00            
ATOM    503  HG  SER X  32      39.618  35.047  38.256  0.00  0.00            
ATOM    504  C   SER X  32      39.854  35.381  34.734  0.00  0.00            
ATOM    505  O   SER X  32      40.188  34.204  34.495  0.00  0.00            
ATOM    506  N   HID X  33      40.541  36.409  34.436  0.00  0.00            
ATOM    507  H   HID X  33      40.417  37.337  34.995  0.00  0.00            
ATOM    508  CA  HID X  33      41.521  36.410  33.325  0.00  0.00            
ATOM    509  HA  HID X  33      41.523  35.481  32.755  0.00  0.00            
ATOM    510  CB  HID X  33      41.339  37.593  32.384  0.00  0.00            
ATOM    511  HB2 HID X  33      42.127  37.709  31.763  0.00  0.00            
ATOM    512  HB3 HID X  33      40.446  37.430  31.780  0.00  0.00            
ATOM    513  CG  HID X  33      41.041  38.908  33.106  0.00  0.00            
ATOM    514  ND1 HID X  33      39.789  39.277  33.667  0.00  0.00            
ATOM    515  HD1 HID X  33      38.781  38.908  33.476  0.00  0.00            
ATOM    516  CE1 HID X  33      40.013  40.378  34.397  0.00  0.00            
ATOM    517  HE1 HID X  33      39.239  40.931  34.928  0.00  0.00            
ATOM    518  NE2 HID X  33      41.321  40.747  34.280  0.00  0.00            
ATOM    519  CD2 HID X  33      41.990  39.843  33.444  0.00  0.00            
ATOM    520  HD2 HID X  33      43.032  39.855  33.127  0.00  0.00            
ATOM    521  C   HID X  33      42.944  36.541  34.036  0.00  0.00            
ATOM    522  O   HID X  33      43.115  37.169  35.095  0.00  0.00            
ATOM    523  N   GLY X  34      43.904  35.917  33.408  0.00  0.00            
ATOM    524  H   GLY X  34      43.809  35.749  32.335  0.00  0.00            
ATOM    525  CA  GLY X  34      45.245  35.770  33.962  0.00  0.00            
ATOM    526  HA2 GLY X  34      45.126  35.212  34.891  0.00  0.00            
ATOM    527  HA3 GLY X  34      45.772  35.252  33.274  0.00  0.00            
ATOM    528  C   GLY X  34      45.897  37.131  34.227  0.00  0.00            
ATOM    529  O   GLY X  34      45.573  38.144  33.620  0.00  0.00            
ATOM    530  N   ALA X  35      47.047  37.092  34.953  0.00  0.00            
ATOM    531  H   ALA X  35      47.380  36.074  35.092  0.00  0.00            
ATOM    532  CA  ALA X  35      47.779  38.284  35.339  0.00  0.00            
ATOM    533  HA  ALA X  35      47.155  38.796  35.947  0.00  0.00            
ATOM    534  CB  ALA X  35      48.970  37.898  36.244  0.00  0.00            
ATOM    535  HB1 ALA X  35      49.691  37.447  35.563  0.00  0.00            
ATOM    536  HB2 ALA X  35      49.467  38.817  36.554  0.00  0.00            
ATOM    537  HB3 ALA X  35      48.656  37.308  37.105  0.00  0.00            
ATOM    538  C   ALA X  35      48.300  38.980  34.105  0.00  0.00            
ATOM    539  O   ALA X  35      49.258  38.568  33.468  0.00  0.00            
ATOM    540  N   GLY X  36      47.663  40.082  33.865  0.00  0.00            
ATOM    541  H   GLY X  36      46.721  40.274  34.379  0.00  0.00            
ATOM    542  CA  GLY X  36      48.200  41.116  32.876  0.00  0.00            
ATOM    543  HA2 GLY X  36      48.233  42.093  33.335  0.00  0.00            
ATOM    544  HA3 GLY X  36      49.135  40.953  32.530  0.00  0.00            
ATOM    545  C   GLY X  36      47.390  41.206  31.599  0.00  0.00            
ATOM    546  O   GLY X  36      47.666  42.049  30.731  0.00  0.00            
ATOM    547  N   GLU X  37      46.507  40.147  31.402  0.00  0.00            
ATOM    548  H   GLU X  37      46.125  39.534  32.218  0.00  0.00            
ATOM    549  CA  GLU X  37      45.627  40.050  30.266  0.00  0.00            
ATOM    550  HA  GLU X  37      46.017  40.744  29.522  0.00  0.00            
ATOM    551  CB  GLU X  37      45.513  38.656  29.566  0.00  0.00            
ATOM    552  HB2 GLU X  37      44.923  38.765  28.816  0.00  0.00            
ATOM    553  HB3 GLU X  37      46.395  38.406  29.142  0.00  0.00            
ATOM    554  CG  GLU X  37      45.046  37.547  30.496  0.00  0.00            
ATOM    555  HG2 GLU X  37      45.792  36.964  31.035  0.00  0.00            
ATOM    556  HG3 GLU X  37      44.602  38.001  31.382  0.00  0.00            
ATOM    557  CD  GLU X  37      43.960  36.575  29.853  0.00  0.00            
ATOM    558  OE1 GLU X  37      43.567  36.832  28.670  0.00  0.00            
ATOM    559  OE2 GLU X  37      43.443  35.680  30.500  0.00  0.00            
ATOM    560  C   GLU X  37      44.195  40.581  30.648  0.00  0.00            
ATOM    561  O   GLU X  37      44.152  41.413  31.547  0.00  0.00            
ATOM    562  N   HIE X  38      43.069  40.223  29.919  0.00  0.00            
ATOM    563  H   HIE X  38      43.039  39.481  29.234  0.00  0.00            
ATOM    564  CA  HIE X  38      41.814  41.008  30.035  0.00  0.00            
ATOM    565  HA  HIE X  38      41.541  41.076  31.006  0.00  0.00            
ATOM    566  CB  HIE X  38      42.026  42.424  29.461  0.00  0.00            
ATOM    567  HB2 HIE X  38      41.289  43.067  29.714  0.00  0.00            
ATOM    568  HB3 HIE X  38      42.930  42.908  29.832  0.00  0.00            
ATOM    569  CG  HIE X  38      42.215  42.408  27.956  0.00  0.00            
ATOM    570  ND1 HIE X  38      41.104  42.492  27.078  0.00  0.00            
ATOM    571  CE1 HIE X  38      41.698  42.450  25.872  0.00  0.00            
ATOM    572  HE1 HIE X  38      41.174  42.553  24.921  0.00  0.00            
ATOM    573  NE2 HIE X  38      43.056  42.261  25.958  0.00  0.00            
ATOM    574  HE2 HIE X  38      43.693  42.312  25.175  0.00  0.00            
ATOM    575  CD2 HIE X  38      43.376  42.329  27.304  0.00  0.00            
ATOM    576  HD2 HIE X  38      44.399  42.281  27.675  0.00  0.00            
ATOM    577  C   HIE X  38      40.695  40.247  29.316  0.00  0.00            
ATOM    578  O   HIE X  38      40.868  39.333  28.583  0.00  0.00            
ATOM    579  N   SER X  39      39.480  40.666  29.613  0.00  0.00            
ATOM    580  H   SER X  39      39.264  41.551  30.211  0.00  0.00            
ATOM    581  CA  SER X  39      38.353  39.830  29.297  0.00  0.00            
ATOM    582  HA  SER X  39      38.724  38.814  29.433  0.00  0.00            
ATOM    583  CB  SER X  39      37.134  40.192  30.119  0.00  0.00            
ATOM    584  HB2 SER X  39      36.343  39.638  29.822  0.00  0.00            
ATOM    585  HB3 SER X  39      37.283  39.878  31.067  0.00  0.00            
ATOM    586  OG  SER X  39      36.889  41.614  29.969  0.00  0.00            
ATOM    587  HG  SER X  39      37.614  42.150  30.424  0.00  0.00            
ATOM    588  C   SER X  39      38.040  39.813  27.831  0.00  0.00            
ATOM    589  O   SER X  39      37.326  38.859  27.537  0.00  0.00            
ATOM    590  N   GLY X  40      38.558  40.720  26.972  0.00  0.00            
ATOM    591  H   GLY X  40      39.347  41.403  27.287  0.00  0.00            
ATOM    592  CA  GLY X  40      38.161  40.681  25.529  0.00  0.00            
ATOM    593  HA2 GLY X  40      37.078  40.591  25.444  0.00  0.00            
ATOM    594  HA3 GLY X  40      38.496  41.669  25.213  0.00  0.00            
ATOM    595  C   GLY X  40      38.880  39.523  24.767  0.00  0.00            
ATOM    596  O   GLY X  40      38.770  39.369  23.550  0.00  0.00            
ATOM    597  N   ARG X  41      39.774  38.671  25.423  0.00  0.00            
ATOM    598  H   ARG X  41      40.125  39.005  26.400  0.00  0.00            
ATOM    599  CA  ARG X  41      40.533  37.514  24.896  0.00  0.00            
ATOM    600  HA  ARG X  41      40.816  37.658  23.938  0.00  0.00            
ATOM    601  CB  ARG X  41      41.862  37.507  25.688  0.00  0.00            
ATOM    602  HB2 ARG X  41      41.648  37.260  26.728  0.00  0.00            
ATOM    603  HB3 ARG X  41      42.467  36.706  25.264  0.00  0.00            
ATOM    604  CG  ARG X  41      42.653  38.874  25.574  0.00  0.00            
ATOM    605  HG2 ARG X  41      42.642  39.268  24.557  0.00  0.00            
ATOM    606  HG3 ARG X  41      42.239  39.553  26.303  0.00  0.00            
ATOM    607  CD  ARG X  41      44.121  38.745  25.922  0.00  0.00            
ATOM    608  HD2 ARG X  41      44.526  39.726  25.724  0.00  0.00            
ATOM    609  HD3 ARG X  41      44.302  38.531  26.841  0.00  0.00            
ATOM    610  NE  ARG X  41      44.783  37.760  25.046  0.00  0.00            
ATOM    611  HE  ARG X  41      44.657  37.843  23.977  0.00  0.00            
ATOM    612  CZ  ARG X  41      45.436  36.681  25.462  0.00  0.00            
ATOM    613  NH1 ARG X  41      45.506  36.308  26.711  0.00  0.00            
ATOM    614 HH11 ARG X  41      44.822  36.655  27.471  0.00  0.00            
ATOM    615 HH12 ARG X  41      45.934  35.428  26.962  0.00  0.00            
ATOM    616  NH2 ARG X  41      46.184  35.903  24.736  0.00  0.00            
ATOM    617 HH21 ARG X  41      46.129  35.931  23.648  0.00  0.00            
ATOM    618 HH22 ARG X  41      46.930  35.262  25.206  0.00  0.00            
ATOM    619  C   ARG X  41      39.721  36.178  25.062  0.00  0.00            
ATOM    620  O   ARG X  41      40.287  35.135  24.772  0.00  0.00            
ATOM    621  N   TYR X  42      38.544  36.325  25.576  0.00  0.00            
ATOM    622  H   TYR X  42      38.348  37.280  26.062  0.00  0.00            
ATOM    623  CA  TYR X  42      37.548  35.288  25.796  0.00  0.00            
ATOM    624  HA  TYR X  42      38.076  34.359  25.582  0.00  0.00            
ATOM    625  CB  TYR X  42      37.028  35.235  27.275  0.00  0.00            
ATOM    626  HB2 TYR X  42      36.653  36.234  27.497  0.00  0.00            
ATOM    627  HB3 TYR X  42      36.273  34.463  27.423  0.00  0.00            
ATOM    628  CG  TYR X  42      38.215  34.965  28.241  0.00  0.00            
ATOM    629  CD1 TYR X  42      38.427  33.641  28.614  0.00  0.00            
ATOM    630  HD1 TYR X  42      37.831  32.902  28.270  0.00  0.00            
ATOM    631  CE1 TYR X  42      39.547  33.278  29.350  0.00  0.00            
ATOM    632  HE1 TYR X  42      39.649  32.253  29.707  0.00  0.00            
ATOM    633  CZ  TYR X  42      40.454  34.284  29.802  0.00  0.00            
ATOM    634  OH  TYR X  42      41.646  33.903  30.438  0.00  0.00            
ATOM    635  HH  TYR X  42      42.394  34.693  30.519  0.00  0.00            
ATOM    636  CE2 TYR X  42      40.250  35.606  29.406  0.00  0.00            
ATOM    637  HE2 TYR X  42      40.939  36.371  29.764  0.00  0.00            
ATOM    638  CD2 TYR X  42      39.159  35.908  28.608  0.00  0.00            
ATOM    639  HD2 TYR X  42      39.080  36.944  28.278  0.00  0.00            
ATOM    640  C   TYR X  42      36.391  35.384  24.781  0.00  0.00            
ATOM    641  O   TYR X  42      35.426  34.666  25.009  0.00  0.00            
ATOM    642  N   GLU X  43      36.506  36.180  23.692  0.00  0.00            
ATOM    643  H   GLU X  43      37.453  36.648  23.423  0.00  0.00            
ATOM    644  CA  GLU X  43      35.458  36.396  22.749  0.00  0.00            
ATOM    645  HA  GLU X  43      34.620  36.966  23.151  0.00  0.00            
ATOM    646  CB  GLU X  43      35.909  37.266  21.510  0.00  0.00            
ATOM    647  HB2 GLU X  43      36.836  36.822  21.149  0.00  0.00            
ATOM    648  HB3 GLU X  43      35.239  37.156  20.657  0.00  0.00            
ATOM    649  CG  GLU X  43      36.003  38.723  21.862  0.00  0.00            
ATOM    650  HG2 GLU X  43      36.443  38.662  22.769  0.00  0.00            
ATOM    651  HG3 GLU X  43      36.712  39.230  21.207  0.00  0.00            
ATOM    652  CD  GLU X  43      34.727  39.495  21.825  0.00  0.00            
ATOM    653  OE1 GLU X  43      34.837  40.732  21.559  0.00  0.00            
ATOM    654  OE2 GLU X  43      33.650  38.907  21.973  0.00  0.00            
ATOM    655  C   GLU X  43      34.828  35.030  22.281  0.00  0.00            
ATOM    656  O   GLU X  43      33.608  34.858  22.323  0.00  0.00            
ATOM    657  N   GLU X  44      35.591  34.103  21.676  0.00  0.00            
ATOM    658  H   GLU X  44      36.645  34.280  21.460  0.00  0.00            
ATOM    659  CA  GLU X  44      35.074  32.783  21.205  0.00  0.00            
ATOM    660  HA  GLU X  44      34.252  33.152  20.592  0.00  0.00            
ATOM    661  CB  GLU X  44      36.075  32.058  20.368  0.00  0.00            
ATOM    662  HB2 GLU X  44      35.677  31.067  20.149  0.00  0.00            
ATOM    663  HB3 GLU X  44      36.211  32.500  19.381  0.00  0.00            
ATOM    664  CG  GLU X  44      37.461  31.787  20.988  0.00  0.00            
ATOM    665  HG2 GLU X  44      37.378  31.598  22.058  0.00  0.00            
ATOM    666  HG3 GLU X  44      37.884  30.888  20.539  0.00  0.00            
ATOM    667  CD  GLU X  44      38.550  32.875  20.852  0.00  0.00            
ATOM    668  OE1 GLU X  44      38.152  34.052  20.763  0.00  0.00            
ATOM    669  OE2 GLU X  44      39.772  32.550  21.093  0.00  0.00            
ATOM    670  C   GLU X  44      34.570  31.886  22.399  0.00  0.00            
ATOM    671  O   GLU X  44      33.642  31.141  22.162  0.00  0.00            
ATOM    672  N   LEU X  45      35.178  31.937  23.618  0.00  0.00            
ATOM    673  H   LEU X  45      35.941  32.584  23.760  0.00  0.00            
ATOM    674  CA  LEU X  45      34.864  30.956  24.718  0.00  0.00            
ATOM    675  HA  LEU X  45      34.802  30.095  24.193  0.00  0.00            
ATOM    676  CB  LEU X  45      36.002  30.841  25.695  0.00  0.00            
ATOM    677  HB2 LEU X  45      36.859  30.565  25.239  0.00  0.00            
ATOM    678  HB3 LEU X  45      36.229  31.742  26.091  0.00  0.00            
ATOM    679  CG  LEU X  45      35.734  29.717  26.742  0.00  0.00            
ATOM    680  HG  LEU X  45      34.963  29.937  27.357  0.00  0.00            
ATOM    681  CD1 LEU X  45      35.520  28.352  26.017  0.00  0.00            
ATOM    682 HD11 LEU X  45      34.550  28.400  25.738  0.00  0.00            
ATOM    683 HD12 LEU X  45      36.030  28.313  25.055  0.00  0.00            
ATOM    684 HD13 LEU X  45      35.545  27.431  26.600  0.00  0.00            
ATOM    685  CD2 LEU X  45      37.045  29.636  27.620  0.00  0.00            
ATOM    686 HD21 LEU X  45      36.928  28.860  28.376  0.00  0.00            
ATOM    687 HD22 LEU X  45      37.944  29.429  27.040  0.00  0.00            
ATOM    688 HD23 LEU X  45      37.188  30.549  28.029  0.00  0.00            
ATOM    689  C   LEU X  45      33.560  31.388  25.463  0.00  0.00            
ATOM    690  O   LEU X  45      32.821  30.509  25.916  0.00  0.00            
ATOM    691  N   ALA X  46      33.260  32.690  25.432  0.00  0.00            
ATOM    692  H   ALA X  46      34.064  33.387  25.198  0.00  0.00            
ATOM    693  CA  ALA X  46      31.954  33.226  25.749  0.00  0.00            
ATOM    694  HA  ALA X  46      31.775  32.739  26.708  0.00  0.00            
ATOM    695  CB  ALA X  46      32.083  34.732  25.961  0.00  0.00            
ATOM    696  HB1 ALA X  46      32.863  34.892  26.705  0.00  0.00            
ATOM    697  HB2 ALA X  46      32.343  35.223  25.023  0.00  0.00            
ATOM    698  HB3 ALA X  46      31.089  35.121  26.182  0.00  0.00            
ATOM    699  C   ALA X  46      30.832  32.948  24.715  0.00  0.00            
ATOM    700  O   ALA X  46      29.661  32.765  25.179  0.00  0.00            
ATOM    701  N   ARG X  47      31.135  32.932  23.372  0.00  0.00            
ATOM    702  H   ARG X  47      32.104  33.364  23.119  0.00  0.00            
ATOM    703  CA  ARG X  47      30.289  32.623  22.224  0.00  0.00            
ATOM    704  HA  ARG X  47      29.549  33.310  22.204  0.00  0.00            
ATOM    705  CB  ARG X  47      30.948  32.756  20.833  0.00  0.00            
ATOM    706  HB2 ARG X  47      31.464  33.715  20.778  0.00  0.00            
ATOM    707  HB3 ARG X  47      31.640  31.937  20.636  0.00  0.00            
ATOM    708  CG  ARG X  47      29.883  32.816  19.697  0.00  0.00            
ATOM    709  HG2 ARG X  47      29.404  31.837  19.706  0.00  0.00            
ATOM    710  HG3 ARG X  47      30.320  32.883  18.701  0.00  0.00            
ATOM    711  CD  ARG X  47      28.781  33.913  19.726  0.00  0.00            
ATOM    712  HD2 ARG X  47      28.086  33.632  18.935  0.00  0.00            
ATOM    713  HD3 ARG X  47      28.310  33.904  20.709  0.00  0.00            
ATOM    714  NE  ARG X  47      29.414  35.300  19.541  0.00  0.00            
ATOM    715  HE  ARG X  47      30.470  35.369  19.279  0.00  0.00            
ATOM    716  CZ  ARG X  47      28.809  36.472  19.595  0.00  0.00            
ATOM    717  NH1 ARG X  47      27.545  36.574  19.574  0.00  0.00            
ATOM    718 HH11 ARG X  47      26.880  35.783  19.227  0.00  0.00            
ATOM    719 HH12 ARG X  47      27.180  37.493  19.777  0.00  0.00            
ATOM    720  NH2 ARG X  47      29.463  37.596  19.800  0.00  0.00            
ATOM    721 HH21 ARG X  47      30.534  37.528  19.993  0.00  0.00            
ATOM    722 HH22 ARG X  47      28.880  38.517  19.805  0.00  0.00            
ATOM    723  C   ARG X  47      29.747  31.261  22.464  0.00  0.00            
ATOM    724  O   ARG X  47      28.568  31.029  22.348  0.00  0.00            
ATOM    725  N   MET X  48      30.700  30.341  22.688  0.00  0.00            
ATOM    726  H   MET X  48      31.723  30.715  22.642  0.00  0.00            
ATOM    727  CA  MET X  48      30.481  28.909  23.033  0.00  0.00            
ATOM    728  HA  MET X  48      30.033  28.497  22.129  0.00  0.00            
ATOM    729  CB  MET X  48      31.818  28.186  23.286  0.00  0.00            
ATOM    730  HB2 MET X  48      32.447  28.213  22.396  0.00  0.00            
ATOM    731  HB3 MET X  48      32.368  28.619  24.121  0.00  0.00            
ATOM    732  CG  MET X  48      31.665  26.681  23.470  0.00  0.00            
ATOM    733  HG2 MET X  48      30.987  26.194  22.768  0.00  0.00            
ATOM    734  HG3 MET X  48      32.637  26.233  23.267  0.00  0.00            
ATOM    735  SD  MET X  48      31.076  26.299  25.177  0.00  0.00            
ATOM    736  CE  MET X  48      32.598  26.297  26.081  0.00  0.00            
ATOM    737  HE1 MET X  48      33.388  26.068  25.366  0.00  0.00            
ATOM    738  HE2 MET X  48      32.666  27.320  26.451  0.00  0.00            
ATOM    739  HE3 MET X  48      32.674  25.550  26.872  0.00  0.00            
ATOM    740  C   MET X  48      29.428  28.867  24.175  0.00  0.00            
ATOM    741  O   MET X  48      28.377  28.306  24.019  0.00  0.00            
ATOM    742  N   LEU X  49      29.720  29.499  25.309  0.00  0.00            
ATOM    743  H   LEU X  49      30.732  29.880  25.445  0.00  0.00            
ATOM    744  CA  LEU X  49      28.889  29.362  26.572  0.00  0.00            
ATOM    745  HA  LEU X  49      28.842  28.381  26.810  0.00  0.00            
ATOM    746  CB  LEU X  49      29.716  30.013  27.728  0.00  0.00            
ATOM    747  HB2 LEU X  49      30.112  30.935  27.302  0.00  0.00            
ATOM    748  HB3 LEU X  49      28.996  30.303  28.492  0.00  0.00            
ATOM    749  CG  LEU X  49      30.880  29.066  28.213  0.00  0.00            
ATOM    750  HG  LEU X  49      31.498  28.753  27.372  0.00  0.00            
ATOM    751  CD1 LEU X  49      31.678  29.963  29.132  0.00  0.00            
ATOM    752 HD11 LEU X  49      31.174  30.398  29.995  0.00  0.00            
ATOM    753 HD12 LEU X  49      32.555  29.473  29.555  0.00  0.00            
ATOM    754 HD13 LEU X  49      32.177  30.756  28.575  0.00  0.00            
ATOM    755  CD2 LEU X  49      30.247  27.782  28.929  0.00  0.00            
ATOM    756 HD21 LEU X  49      29.567  28.087  29.724  0.00  0.00            
ATOM    757 HD22 LEU X  49      29.815  27.118  28.179  0.00  0.00            
ATOM    758 HD23 LEU X  49      30.989  27.256  29.368  0.00  0.00            
ATOM    759  C   LEU X  49      27.512  29.996  26.372  0.00  0.00            
ATOM    760  O   LEU X  49      26.491  29.437  26.822  0.00  0.00            
ATOM    761  N   MET X  50      27.440  31.056  25.639  0.00  0.00            
ATOM    762  H   MET X  50      28.370  31.621  25.574  0.00  0.00            
ATOM    763  CA  MET X  50      26.212  31.730  25.227  0.00  0.00            
ATOM    764  HA  MET X  50      25.682  31.862  26.170  0.00  0.00            
ATOM    765  CB  MET X  50      26.642  33.086  24.605  0.00  0.00            
ATOM    766  HB2 MET X  50      27.449  33.459  25.236  0.00  0.00            
ATOM    767  HB3 MET X  50      26.877  32.803  23.579  0.00  0.00            
ATOM    768  CG  MET X  50      25.430  34.066  24.654  0.00  0.00            
ATOM    769  HG2 MET X  50      24.522  33.509  24.422  0.00  0.00            
ATOM    770  HG3 MET X  50      25.348  34.501  25.650  0.00  0.00            
ATOM    771  SD  MET X  50      25.622  35.483  23.456  0.00  0.00            
ATOM    772  CE  MET X  50      25.118  34.577  21.989  0.00  0.00            
ATOM    773  HE1 MET X  50      25.784  33.715  21.942  0.00  0.00            
ATOM    774  HE2 MET X  50      24.177  34.212  22.012  0.00  0.00            
ATOM    775  HE3 MET X  50      25.290  35.286  21.180  0.00  0.00            
ATOM    776  C   MET X  50      25.372  30.867  24.251  0.00  0.00            
ATOM    777  O   MET X  50      24.198  30.967  24.341  0.00  0.00            
ATOM    778  N   GLY X  51      25.971  30.013  23.414  0.00  0.00            
ATOM    779  H   GLY X  51      27.045  29.889  23.546  0.00  0.00            
ATOM    780  CA  GLY X  51      25.302  28.928  22.642  0.00  0.00            
ATOM    781  HA2 GLY X  51      24.592  29.405  21.967  0.00  0.00            
ATOM    782  HA3 GLY X  51      26.039  28.488  21.970  0.00  0.00            
ATOM    783  C   GLY X  51      24.534  27.939  23.539  0.00  0.00            
ATOM    784  O   GLY X  51      23.428  27.502  23.256  0.00  0.00            
ATOM    785  N   LEU X  52      25.057  27.623  24.743  0.00  0.00            
ATOM    786  H   LEU X  52      26.023  28.020  25.054  0.00  0.00            
ATOM    787  CA  LEU X  52      24.421  26.806  25.697  0.00  0.00            
ATOM    788  HA  LEU X  52      23.879  26.059  25.116  0.00  0.00            
ATOM    789  CB  LEU X  52      25.529  26.203  26.552  0.00  0.00            
ATOM    790  HB2 LEU X  52      26.037  27.059  26.998  0.00  0.00            
ATOM    791  HB3 LEU X  52      25.139  25.634  27.396  0.00  0.00            
ATOM    792  CG  LEU X  52      26.558  25.418  25.650  0.00  0.00            
ATOM    793  HG  LEU X  52      27.056  26.005  24.878  0.00  0.00            
ATOM    794  CD1 LEU X  52      27.763  24.994  26.571  0.00  0.00            
ATOM    795 HD11 LEU X  52      27.356  24.652  27.523  0.00  0.00            
ATOM    796 HD12 LEU X  52      28.286  24.291  26.068  0.00  0.00            
ATOM    797 HD13 LEU X  52      28.337  25.891  26.803  0.00  0.00            
ATOM    798  CD2 LEU X  52      25.894  24.148  25.045  0.00  0.00            
ATOM    799 HD21 LEU X  52      25.396  23.515  25.780  0.00  0.00            
ATOM    800 HD22 LEU X  52      25.174  24.388  24.263  0.00  0.00            
ATOM    801 HD23 LEU X  52      26.561  23.580  24.542  0.00  0.00            
ATOM    802  C   LEU X  52      23.279  27.500  26.544  0.00  0.00            
ATOM    803  O   LEU X  52      22.888  27.015  27.571  0.00  0.00            
ATOM    804  N   ASP X  53      23.002  28.774  26.197  0.00  0.00            
ATOM    805  H   ASP X  53      23.348  28.934  25.176  0.00  0.00            
ATOM    806  CA  ASP X  53      22.100  29.733  26.750  0.00  0.00            
ATOM    807  HA  ASP X  53      22.023  30.687  26.229  0.00  0.00            
ATOM    808  CB  ASP X  53      20.579  29.286  26.670  0.00  0.00            
ATOM    809  HB2 ASP X  53      20.416  28.365  27.230  0.00  0.00            
ATOM    810  HB3 ASP X  53      20.009  30.114  27.090  0.00  0.00            
ATOM    811  CG  ASP X  53      20.207  29.008  25.211  0.00  0.00            
ATOM    812  OD1 ASP X  53      20.304  29.971  24.386  0.00  0.00            
ATOM    813  OD2 ASP X  53      19.878  27.902  24.890  0.00  0.00            
ATOM    814  C   ASP X  53      22.498  30.094  28.196  0.00  0.00            
ATOM    815  O   ASP X  53      21.688  30.131  29.098  0.00  0.00            
ATOM    816  N   LEU X  54      23.767  30.232  28.445  0.00  0.00            
ATOM    817  H   LEU X  54      24.482  29.979  27.662  0.00  0.00            
ATOM    818  CA  LEU X  54      24.299  30.820  29.698  0.00  0.00            
ATOM    819  HA  LEU X  54      23.602  30.730  30.531  0.00  0.00            
ATOM    820  CB  LEU X  54      25.634  30.383  30.261  0.00  0.00            
ATOM    821  HB2 LEU X  54      26.346  30.575  29.457  0.00  0.00            
ATOM    822  HB3 LEU X  54      25.786  31.055  31.106  0.00  0.00            
ATOM    823  CG  LEU X  54      25.567  28.893  30.744  0.00  0.00            
ATOM    824  HG  LEU X  54      24.559  28.544  30.969  0.00  0.00            
ATOM    825  CD1 LEU X  54      25.987  27.864  29.624  0.00  0.00            
ATOM    826 HD11 LEU X  54      26.222  26.866  29.993  0.00  0.00            
ATOM    827 HD12 LEU X  54      25.188  27.711  28.898  0.00  0.00            
ATOM    828 HD13 LEU X  54      26.926  28.141  29.145  0.00  0.00            
ATOM    829  CD2 LEU X  54      26.633  28.653  31.894  0.00  0.00            
ATOM    830 HD21 LEU X  54      26.646  27.589  32.128  0.00  0.00            
ATOM    831 HD22 LEU X  54      27.619  28.894  31.496  0.00  0.00            
ATOM    832 HD23 LEU X  54      26.407  29.049  32.796  0.00  0.00            
ATOM    833  C   LEU X  54      24.415  32.317  29.396  0.00  0.00            
ATOM    834  O   LEU X  54      24.768  32.694  28.315  0.00  0.00            
ATOM    835  N   LEU X  55      24.219  33.136  30.410  0.00  0.00            
ATOM    836  H   LEU X  55      23.746  32.702  31.279  0.00  0.00            
ATOM    837  CA  LEU X  55      24.593  34.553  30.496  0.00  0.00            
ATOM    838  HA  LEU X  55      24.488  34.914  29.559  0.00  0.00            
ATOM    839  CB  LEU X  55      23.589  35.349  31.361  0.00  0.00            
ATOM    840  HB2 LEU X  55      22.613  34.919  31.136  0.00  0.00            
ATOM    841  HB3 LEU X  55      23.835  35.267  32.420  0.00  0.00            
ATOM    842  CG  LEU X  55      23.455  36.862  31.027  0.00  0.00            
ATOM    843  HG  LEU X  55      23.221  36.968  29.967  0.00  0.00            
ATOM    844  CD1 LEU X  55      22.257  37.411  31.896  0.00  0.00            
ATOM    845 HD11 LEU X  55      22.202  38.499  31.900  0.00  0.00            
ATOM    846 HD12 LEU X  55      21.313  37.069  31.472  0.00  0.00            
ATOM    847 HD13 LEU X  55      22.354  37.196  32.960  0.00  0.00            
ATOM    848  CD2 LEU X  55      24.782  37.605  31.190  0.00  0.00            
ATOM    849 HD21 LEU X  55      25.162  37.561  32.210  0.00  0.00            
ATOM    850 HD22 LEU X  55      25.558  37.173  30.558  0.00  0.00            
ATOM    851 HD23 LEU X  55      24.603  38.580  30.996  0.00  0.00            
ATOM    852  C   LEU X  55      26.001  34.755  30.932  0.00  0.00            
ATOM    853  O   LEU X  55      26.299  34.695  32.111  0.00  0.00            
ATOM    854  N   VAL X  56      26.889  35.003  29.961  0.00  0.00            
ATOM    855  H   VAL X  56      26.568  35.126  28.927  0.00  0.00            
ATOM    856  CA  VAL X  56      28.297  35.172  30.330  0.00  0.00            
ATOM    857  HA  VAL X  56      28.513  34.525  31.074  0.00  0.00            
ATOM    858  CB  VAL X  56      29.233  34.804  29.151  0.00  0.00            
ATOM    859  HB  VAL X  56      29.233  35.624  28.433  0.00  0.00            
ATOM    860  CG1 VAL X  56      30.652  34.785  29.739  0.00  0.00            
ATOM    861 HG11 VAL X  56      30.997  35.746  30.118  0.00  0.00            
ATOM    862 HG12 VAL X  56      30.642  34.106  30.591  0.00  0.00            
ATOM    863 HG13 VAL X  56      31.367  34.429  29.012  0.00  0.00            
ATOM    864  CG2 VAL X  56      28.999  33.434  28.654  0.00  0.00            
ATOM    865 HG21 VAL X  56      29.751  33.183  27.920  0.00  0.00            
ATOM    866 HG22 VAL X  56      28.853  32.667  29.401  0.00  0.00            
ATOM    867 HG23 VAL X  56      28.060  33.441  28.121  0.00  0.00            
ATOM    868  C   VAL X  56      28.557  36.607  30.739  0.00  0.00            
ATOM    869  O   VAL X  56      28.014  37.508  30.089  0.00  0.00            
ATOM    870  N   PHE X  57      29.350  36.881  31.753  0.00  0.00            
ATOM    871  H   PHE X  57      29.744  36.142  32.451  0.00  0.00            
ATOM    872  CA  PHE X  57      29.708  38.287  32.054  0.00  0.00            
ATOM    873  HA  PHE X  57      29.630  38.860  31.130  0.00  0.00            
ATOM    874  CB  PHE X  57      28.651  38.839  33.067  0.00  0.00            
ATOM    875  HB2 PHE X  57      28.826  39.896  33.201  0.00  0.00            
ATOM    876  HB3 PHE X  57      27.674  38.749  32.828  0.00  0.00            
ATOM    877  CG  PHE X  57      28.649  38.269  34.472  0.00  0.00            
ATOM    878  CD1 PHE X  57      29.266  38.896  35.587  0.00  0.00            
ATOM    879  HD1 PHE X  57      29.694  39.870  35.399  0.00  0.00            
ATOM    880  CE1 PHE X  57      29.465  38.263  36.866  0.00  0.00            
ATOM    881  HE1 PHE X  57      29.774  38.836  37.638  0.00  0.00            
ATOM    882  CZ  PHE X  57      28.930  36.967  37.012  0.00  0.00            
ATOM    883  HZ  PHE X  57      28.951  36.495  37.994  0.00  0.00            
ATOM    884  CE2 PHE X  57      28.242  36.357  35.957  0.00  0.00            
ATOM    885  HE2 PHE X  57      27.812  35.355  35.949  0.00  0.00            
ATOM    886  CD2 PHE X  57      28.130  36.940  34.710  0.00  0.00            
ATOM    887  HD2 PHE X  57      27.681  36.520  33.810  0.00  0.00            
ATOM    888  C   PHE X  57      31.175  38.248  32.584  0.00  0.00            
ATOM    889  O   PHE X  57      31.740  37.217  32.978  0.00  0.00            
ATOM    890  N   ALA X  58      31.716  39.467  32.582  0.00  0.00            
ATOM    891  H   ALA X  58      31.158  40.286  32.130  0.00  0.00            
ATOM    892  CA  ALA X  58      33.059  39.764  32.979  0.00  0.00            
ATOM    893  HA  ALA X  58      33.279  39.180  33.873  0.00  0.00            
ATOM    894  CB  ALA X  58      33.944  39.176  31.831  0.00  0.00            
ATOM    895  HB1 ALA X  58      34.995  39.305  32.091  0.00  0.00            
ATOM    896  HB2 ALA X  58      33.739  38.188  31.783  0.00  0.00            
ATOM    897  HB3 ALA X  58      33.699  39.669  30.890  0.00  0.00            
ATOM    898  C   ALA X  58      33.179  41.281  33.266  0.00  0.00            
ATOM    899  O   ALA X  58      32.347  42.129  32.909  0.00  0.00            
ATOM    900  N   HIE X  59      34.388  41.444  33.767  0.00  0.00            
ATOM    901  H   HIE X  59      35.088  40.612  33.684  0.00  0.00            
ATOM    902  CA  HIE X  59      35.050  42.737  33.817  0.00  0.00            
ATOM    903  HA  HIE X  59      34.728  43.246  32.908  0.00  0.00            
ATOM    904  CB  HIE X  59      34.729  43.510  35.168  0.00  0.00            
ATOM    905  HB2 HIE X  59      35.410  44.360  35.128  0.00  0.00            
ATOM    906  HB3 HIE X  59      33.729  43.919  35.189  0.00  0.00            
ATOM    907  CG  HIE X  59      34.950  42.806  36.464  0.00  0.00            
ATOM    908  ND1 HIE X  59      34.029  42.213  37.291  0.00  0.00            
ATOM    909  CE1 HIE X  59      34.744  41.704  38.272  0.00  0.00            
ATOM    910  HE1 HIE X  59      34.342  41.306  39.108  0.00  0.00            
ATOM    911  NE2 HIE X  59      35.992  42.133  38.254  0.00  0.00            
ATOM    912  HE2 HIE X  59      36.692  41.910  39.046  0.00  0.00            
ATOM    913  CD2 HIE X  59      36.151  42.852  37.105  0.00  0.00            
ATOM    914  HD2 HIE X  59      36.974  43.352  36.800  0.00  0.00            
ATOM    915  C   HIE X  59      36.546  42.495  33.645  0.00  0.00            
ATOM    916  O   HIE X  59      36.997  41.366  33.901  0.00  0.00            
ATOM    917  N   ASP X  60      37.258  43.539  33.252  0.00  0.00            
ATOM    918  H   ASP X  60      36.809  44.488  32.958  0.00  0.00            
ATOM    919  CA  ASP X  60      38.650  43.710  33.564  0.00  0.00            
ATOM    920  HA  ASP X  60      39.286  42.864  33.303  0.00  0.00            
ATOM    921  CB  ASP X  60      39.228  44.731  32.613  0.00  0.00            
ATOM    922  HB2 ASP X  60      38.705  45.655  32.858  0.00  0.00            
ATOM    923  HB3 ASP X  60      40.223  44.767  32.782  0.00  0.00            
ATOM    924  CG  ASP X  60      39.016  44.311  31.149  0.00  0.00            
ATOM    925  OD1 ASP X  60      38.742  43.144  30.784  0.00  0.00            
ATOM    926  OD2 ASP X  60      39.278  45.194  30.293  0.00  0.00            
ATOM    927  C   ASP X  60      38.856  44.074  35.027  0.00  0.00            
ATOM    928  O   ASP X  60      38.182  45.046  35.476  0.00  0.00            
ATOM    929  N   HIE X  61      39.733  43.311  35.716  0.00  0.00            
ATOM    930  H   HIE X  61      40.201  42.442  35.252  0.00  0.00            
ATOM    931  CA  HIE X  61      40.162  43.489  37.065  0.00  0.00            
ATOM    932  HA  HIE X  61      39.291  43.513  37.575  0.00  0.00            
ATOM    933  CB  HIE X  61      41.081  42.355  37.549  0.00  0.00            
ATOM    934  HB2 HIE X  61      41.815  42.099  36.784  0.00  0.00            
ATOM    935  HB3 HIE X  61      41.525  42.589  38.517  0.00  0.00            
ATOM    936  CG  HIE X  61      40.228  41.146  37.824  0.00  0.00            
ATOM    937  ND1 HIE X  61      39.091  41.089  38.656  0.00  0.00            
ATOM    938  CE1 HIE X  61      38.836  39.784  38.862  0.00  0.00            
ATOM    939  HE1 HIE X  61      37.965  39.292  39.295  0.00  0.00            
ATOM    940  NE2 HIE X  61      39.685  39.025  38.189  0.00  0.00            
ATOM    941  HE2 HIE X  61      39.566  37.950  38.055  0.00  0.00            
ATOM    942  CD2 HIE X  61      40.645  39.892  37.575  0.00  0.00            
ATOM    943  HD2 HIE X  61      41.561  39.570  37.079  0.00  0.00            
ATOM    944  C   HIE X  61      40.804  44.862  37.250  0.00  0.00            
ATOM    945  O   HIE X  61      41.328  45.481  36.283  0.00  0.00            
ATOM    946  N   VAL X  62      41.048  45.214  38.545  0.00  0.00            
ATOM    947  H   VAL X  62      40.828  44.556  39.279  0.00  0.00            
ATOM    948  CA  VAL X  62      41.725  46.497  38.844  0.00  0.00            
ATOM    949  HA  VAL X  62      41.126  47.332  38.481  0.00  0.00            
ATOM    950  CB  VAL X  62      41.897  46.604  40.433  0.00  0.00            
ATOM    951  HB  VAL X  62      42.256  45.661  40.846  0.00  0.00            
ATOM    952  CG1 VAL X  62      42.873  47.721  40.711  0.00  0.00            
ATOM    953 HG11 VAL X  62      43.861  47.316  40.493  0.00  0.00            
ATOM    954 HG12 VAL X  62      42.858  48.474  40.039  0.00  0.00            
ATOM    955 HG13 VAL X  62      42.855  48.012  41.751  0.00  0.00            
ATOM    956  CG2 VAL X  62      40.576  47.004  41.185  0.00  0.00            
ATOM    957 HG21 VAL X  62      40.240  48.003  40.951  0.00  0.00            
ATOM    958 HG22 VAL X  62      39.943  46.313  40.807  0.00  0.00            
ATOM    959 HG23 VAL X  62      40.621  46.884  42.268  0.00  0.00            
ATOM    960  C   VAL X  62      43.053  46.379  38.153  0.00  0.00            
ATOM    961  O   VAL X  62      43.802  45.423  38.169  0.00  0.00            
ATOM    962  N   GLY X  63      43.372  47.439  37.512  0.00  0.00            
ATOM    963  H   GLY X  63      42.696  48.190  37.534  0.00  0.00            
ATOM    964  CA  GLY X  63      44.562  47.728  36.766  0.00  0.00            
ATOM    965  HA2 GLY X  63      44.570  48.705  36.283  0.00  0.00            
ATOM    966  HA3 GLY X  63      45.389  47.638  37.471  0.00  0.00            
ATOM    967  C   GLY X  63      44.926  46.719  35.576  0.00  0.00            
ATOM    968  O   GLY X  63      46.173  46.689  35.287  0.00  0.00            
ATOM    969  N   HID X  64      43.979  45.931  35.137  0.00  0.00            
ATOM    970  H   HID X  64      42.995  45.965  35.604  0.00  0.00            
ATOM    971  CA  HID X  64      44.007  45.152  33.889  0.00  0.00            
ATOM    972  HA  HID X  64      45.057  45.036  33.620  0.00  0.00            
ATOM    973  CB  HID X  64      43.413  43.745  34.189  0.00  0.00            
ATOM    974  HB2 HID X  64      42.425  43.859  34.635  0.00  0.00            
ATOM    975  HB3 HID X  64      43.242  43.269  33.224  0.00  0.00            
ATOM    976  CG  HID X  64      44.383  42.904  35.057  0.00  0.00            
ATOM    977  ND1 HID X  64      44.504  43.042  36.419  0.00  0.00            
ATOM    978  HD1 HID X  64      43.982  43.714  37.099  0.00  0.00            
ATOM    979  CE1 HID X  64      45.362  42.068  36.819  0.00  0.00            
ATOM    980  HE1 HID X  64      45.562  41.930  37.799  0.00  0.00            
ATOM    981  NE2 HID X  64      45.848  41.385  35.774  0.00  0.00            
ATOM    982  CD2 HID X  64      45.242  41.927  34.635  0.00  0.00            
ATOM    983  HD2 HID X  64      45.339  41.657  33.666  0.00  0.00            
ATOM    984  C   HID X  64      43.188  45.863  32.771  0.00  0.00            
ATOM    985  O   HID X  64      42.422  46.743  32.982  0.00  0.00            
ATOM    986  N   GLY X  65      43.372  45.417  31.509  0.00  0.00            
ATOM    987  H   GLY X  65      44.034  44.591  31.249  0.00  0.00            
ATOM    988  CA  GLY X  65      42.565  45.906  30.368  0.00  0.00            
ATOM    989  HA2 GLY X  65      43.072  45.855  29.554  0.00  0.00            
ATOM    990  HA3 GLY X  65      41.735  45.331  30.337  0.00  0.00            
ATOM    991  C   GLY X  65      42.262  47.422  30.312  0.00  0.00            
ATOM    992  O   GLY X  65      43.075  48.342  30.205  0.00  0.00            
ATOM    993  N   GLN X  66      40.938  47.570  30.372  0.00  0.00            
ATOM    994  H   GLN X  66      40.313  46.679  30.430  0.00  0.00            
ATOM    995  CA  GLN X  66      40.260  48.820  30.090  0.00  0.00            
ATOM    996  HA  GLN X  66      40.942  49.522  29.609  0.00  0.00            
ATOM    997  CB  GLN X  66      38.947  48.602  29.354  0.00  0.00            
ATOM    998  HB2 GLN X  66      38.334  47.971  29.999  0.00  0.00            
ATOM    999  HB3 GLN X  66      38.481  49.584  29.281  0.00  0.00            
ATOM   1000  CG  GLN X  66      38.999  48.057  27.936  0.00  0.00            
ATOM   1001  HG2 GLN X  66      39.626  47.167  27.884  0.00  0.00            
ATOM   1002  HG3 GLN X  66      38.077  47.695  27.734  0.00  0.00            
ATOM   1003  CD  GLN X  66      39.294  49.123  26.969  0.00  0.00            
ATOM   1004  OE1 GLN X  66      40.117  49.999  27.161  0.00  0.00            
ATOM   1005  NE2 GLN X  66      38.885  49.006  25.688  0.00  0.00            
ATOM   1006 HE21 GLN X  66      39.547  49.471  24.957  0.00  0.00            
ATOM   1007 HE22 GLN X  66      38.308  48.136  25.373  0.00  0.00            
ATOM   1008  C   GLN X  66      40.035  49.629  31.385  0.00  0.00            
ATOM   1009  O   GLN X  66      39.680  50.798  31.265  0.00  0.00            
ATOM   1010  N   SER X  67      40.243  49.017  32.578  0.00  0.00            
ATOM   1011  H   SER X  67      40.652  48.008  32.614  0.00  0.00            
ATOM   1012  CA  SER X  67      39.796  49.569  33.860  0.00  0.00            
ATOM   1013  HA  SER X  67      38.931  50.062  33.690  0.00  0.00            
ATOM   1014  CB  SER X  67      39.598  48.316  34.786  0.00  0.00            
ATOM   1015  HB2 SER X  67      40.497  47.701  34.742  0.00  0.00            
ATOM   1016  HB3 SER X  67      39.334  48.673  35.781  0.00  0.00            
ATOM   1017  OG  SER X  67      38.519  47.637  34.268  0.00  0.00            
ATOM   1018  HG  SER X  67      38.467  46.778  34.796  0.00  0.00            
ATOM   1019  C   SER X  67      40.821  50.520  34.475  0.00  0.00            
ATOM   1020  O   SER X  67      41.981  50.613  34.071  0.00  0.00            
ATOM   1021  N   GLU X  68      40.261  51.219  35.466  0.00  0.00            
ATOM   1022  H   GLU X  68      39.291  51.123  35.731  0.00  0.00            
ATOM   1023  CA  GLU X  68      41.069  52.092  36.318  0.00  0.00            
ATOM   1024  HA  GLU X  68      41.506  52.771  35.712  0.00  0.00            
ATOM   1025  CB  GLU X  68      40.084  52.674  37.355  0.00  0.00            
ATOM   1026  HB2 GLU X  68      39.194  53.045  36.847  0.00  0.00            
ATOM   1027  HB3 GLU X  68      39.909  51.879  38.079  0.00  0.00            
ATOM   1028  CG  GLU X  68      40.751  53.878  38.124  0.00  0.00            
ATOM   1029  HG2 GLU X  68      40.081  54.159  38.937  0.00  0.00            
ATOM   1030  HG3 GLU X  68      41.603  53.512  38.698  0.00  0.00            
ATOM   1031  CD  GLU X  68      41.099  55.200  37.308  0.00  0.00            
ATOM   1032  OE1 GLU X  68      41.842  56.040  37.902  0.00  0.00            
ATOM   1033  OE2 GLU X  68      40.794  55.275  36.084  0.00  0.00            
ATOM   1034  C   GLU X  68      42.212  51.296  37.028  0.00  0.00            
ATOM   1035  O   GLU X  68      42.096  50.021  37.263  0.00  0.00            
ATOM   1036  N   GLY X  69      43.299  51.983  37.344  0.00  0.00            
ATOM   1037  H   GLY X  69      43.452  52.911  36.974  0.00  0.00            
ATOM   1038  CA  GLY X  69      44.394  51.527  38.212  0.00  0.00            
ATOM   1039  HA2 GLY X  69      44.509  52.176  38.978  0.00  0.00            
ATOM   1040  HA3 GLY X  69      44.226  50.607  38.593  0.00  0.00            
ATOM   1041  C   GLY X  69      45.658  51.330  37.363  0.00  0.00            
ATOM   1042  O   GLY X  69      45.654  50.760  36.280  0.00  0.00            
ATOM   1043  N   GLU X  70      46.735  51.711  38.036  0.00  0.00            
ATOM   1044  H   GLU X  70      46.652  51.942  39.098  0.00  0.00            
ATOM   1045  CA  GLU X  70      48.048  51.667  37.355  0.00  0.00            
ATOM   1046  HA  GLU X  70      48.040  52.292  36.462  0.00  0.00            
ATOM   1047  CB  GLU X  70      49.142  52.213  38.330  0.00  0.00            
ATOM   1048  HB2 GLU X  70      49.128  51.649  39.262  0.00  0.00            
ATOM   1049  HB3 GLU X  70      50.151  52.120  37.929  0.00  0.00            
ATOM   1050  CG  GLU X  70      48.979  53.658  38.646  0.00  0.00            
ATOM   1051  HG2 GLU X  70      48.038  53.766  39.186  0.00  0.00            
ATOM   1052  HG3 GLU X  70      49.694  53.807  39.344  0.00  0.00            
ATOM   1053  CD  GLU X  70      49.137  54.595  37.478  0.00  0.00            
ATOM   1054  OE1 GLU X  70      48.312  54.692  36.547  0.00  0.00            
ATOM   1055  OE2 GLU X  70      50.143  55.321  37.491  0.00  0.00            
ATOM   1056  C   GLU X  70      48.348  50.145  37.054  0.00  0.00            
ATOM   1057  O   GLU X  70      47.822  49.233  37.765  0.00  0.00            
ATOM   1058  N   ARG X  71      49.186  49.873  36.073  0.00  0.00            
ATOM   1059  H   ARG X  71      49.769  50.731  35.738  0.00  0.00            
ATOM   1060  CA  ARG X  71      49.271  48.633  35.290  0.00  0.00            
ATOM   1061  HA  ARG X  71      48.355  48.343  34.978  0.00  0.00            
ATOM   1062  CB  ARG X  71      50.066  48.868  34.053  0.00  0.00            
ATOM   1063  HB2 ARG X  71      51.030  49.290  34.337  0.00  0.00            
ATOM   1064  HB3 ARG X  71      50.184  47.842  33.703  0.00  0.00            
ATOM   1065  CG  ARG X  71      49.548  49.672  32.899  0.00  0.00            
ATOM   1066  HG2 ARG X  71      49.579  50.739  33.119  0.00  0.00            
ATOM   1067  HG3 ARG X  71      50.351  49.649  32.162  0.00  0.00            
ATOM   1068  CD  ARG X  71      48.201  49.212  32.375  0.00  0.00            
ATOM   1069  HD2 ARG X  71      48.020  49.735  31.436  0.00  0.00            
ATOM   1070  HD3 ARG X  71      48.207  48.139  32.182  0.00  0.00            
ATOM   1071  NE  ARG X  71      47.002  49.591  33.188  0.00  0.00            
ATOM   1072  HE  ARG X  71      47.104  50.483  33.807  0.00  0.00            
ATOM   1073  CZ  ARG X  71      45.745  49.217  32.924  0.00  0.00            
ATOM   1074  NH1 ARG X  71      45.415  48.301  32.025  0.00  0.00            
ATOM   1075 HH11 ARG X  71      46.133  47.957  31.281  0.00  0.00            
ATOM   1076 HH12 ARG X  71      44.494  48.380  31.618  0.00  0.00            
ATOM   1077  NH2 ARG X  71      44.814  49.731  33.651  0.00  0.00            
ATOM   1078 HH21 ARG X  71      45.090  50.418  34.451  0.00  0.00            
ATOM   1079 HH22 ARG X  71      43.794  49.349  33.593  0.00  0.00            
ATOM   1080  C   ARG X  71      49.916  47.591  36.083  0.00  0.00            
ATOM   1081  O   ARG X  71      51.008  47.767  36.506  0.00  0.00            
ATOM   1082  N   MET X  72      49.159  46.548  36.273  0.00  0.00            
ATOM   1083  H   MET X  72      48.187  46.590  35.782  0.00  0.00            
ATOM   1084  CA  MET X  72      49.603  45.377  37.036  0.00  0.00            
ATOM   1085  HA  MET X  72      48.730  44.888  37.172  0.00  0.00            
ATOM   1086  CB  MET X  72      50.616  44.495  36.272  0.00  0.00            
ATOM   1087  HB2 MET X  72      50.221  44.545  35.258  0.00  0.00            
ATOM   1088  HB3 MET X  72      51.612  44.931  36.343  0.00  0.00            
ATOM   1089  CG  MET X  72      50.641  43.073  36.793  0.00  0.00            
ATOM   1090  HG2 MET X  72      50.585  43.113  37.881  0.00  0.00            
ATOM   1091  HG3 MET X  72      49.847  42.413  36.442  0.00  0.00            
ATOM   1092  SD  MET X  72      52.073  41.976  36.417  0.00  0.00            
ATOM   1093  CE  MET X  72      51.905  41.621  34.667  0.00  0.00            
ATOM   1094  HE1 MET X  72      51.877  42.548  34.096  0.00  0.00            
ATOM   1095  HE2 MET X  72      52.773  41.087  34.281  0.00  0.00            
ATOM   1096  HE3 MET X  72      50.952  41.099  34.592  0.00  0.00            
ATOM   1097  C   MET X  72      50.157  45.757  38.455  0.00  0.00            
ATOM   1098  O   MET X  72      51.293  45.388  38.904  0.00  0.00            
ATOM   1099  N   VAL X  73      49.291  46.519  39.151  0.00  0.00            
ATOM   1100  H   VAL X  73      48.552  46.827  38.621  0.00  0.00            
ATOM   1101  CA  VAL X  73      49.478  46.896  40.609  0.00  0.00            
ATOM   1102  HA  VAL X  73      50.280  46.405  40.975  0.00  0.00            
ATOM   1103  CB  VAL X  73      49.617  48.430  40.615  0.00  0.00            
ATOM   1104  HB  VAL X  73      48.826  48.908  40.037  0.00  0.00            
ATOM   1105  CG1 VAL X  73      49.445  49.007  42.027  0.00  0.00            
ATOM   1106 HG11 VAL X  73      49.744  50.049  42.135  0.00  0.00            
ATOM   1107 HG12 VAL X  73      48.383  49.051  42.270  0.00  0.00            
ATOM   1108 HG13 VAL X  73      49.946  48.303  42.691  0.00  0.00            
ATOM   1109  CG2 VAL X  73      50.995  49.001  40.060  0.00  0.00            
ATOM   1110 HG21 VAL X  73      51.127  48.666  39.031  0.00  0.00            
ATOM   1111 HG22 VAL X  73      51.130  50.083  40.057  0.00  0.00            
ATOM   1112 HG23 VAL X  73      51.738  48.460  40.646  0.00  0.00            
ATOM   1113  C   VAL X  73      48.251  46.461  41.346  0.00  0.00            
ATOM   1114  O   VAL X  73      47.176  46.422  40.759  0.00  0.00            
ATOM   1115  N   VAL X  74      48.371  46.057  42.589  0.00  0.00            
ATOM   1116  H   VAL X  74      49.326  46.073  43.094  0.00  0.00            
ATOM   1117  CA  VAL X  74      47.198  45.909  43.481  0.00  0.00            
ATOM   1118  HA  VAL X  74      46.457  46.515  43.159  0.00  0.00            
ATOM   1119  CB  VAL X  74      46.529  44.492  43.241  0.00  0.00            
ATOM   1120  HB  VAL X  74      46.552  44.313  42.166  0.00  0.00            
ATOM   1121  CG1 VAL X  74      47.201  43.320  43.919  0.00  0.00            
ATOM   1122 HG11 VAL X  74      47.530  43.524  44.938  0.00  0.00            
ATOM   1123 HG12 VAL X  74      46.512  42.477  43.935  0.00  0.00            
ATOM   1124 HG13 VAL X  74      48.068  43.093  43.452  0.00  0.00            
ATOM   1125  CG2 VAL X  74      45.034  44.437  43.783  0.00  0.00            
ATOM   1126 HG21 VAL X  74      44.659  43.415  43.717  0.00  0.00            
ATOM   1127 HG22 VAL X  74      44.995  44.592  44.861  0.00  0.00            
ATOM   1128 HG23 VAL X  74      44.331  45.134  43.328  0.00  0.00            
ATOM   1129  C   VAL X  74      47.746  45.992  44.938  0.00  0.00            
ATOM   1130  O   VAL X  74      48.965  45.576  45.241  0.00  0.00            
ATOM   1131  N   SER X  75      46.722  46.468  45.707  0.00  0.00            
ATOM   1132  H   SER X  75      45.770  46.669  45.217  0.00  0.00            
ATOM   1133  CA  SER X  75      46.962  46.922  47.079  0.00  0.00            
ATOM   1134  HA  SER X  75      47.958  47.339  47.058  0.00  0.00            
ATOM   1135  CB  SER X  75      45.941  47.987  47.575  0.00  0.00            
ATOM   1136  HB2 SER X  75      46.055  48.161  48.635  0.00  0.00            
ATOM   1137  HB3 SER X  75      46.152  48.900  47.040  0.00  0.00            
ATOM   1138  OG  SER X  75      44.618  47.605  47.345  0.00  0.00            
ATOM   1139  HG  SER X  75      44.450  47.715  46.284  0.00  0.00            
ATOM   1140  C   SER X  75      47.078  45.751  48.082  0.00  0.00            
ATOM   1141  O   SER X  75      47.778  45.943  49.062  0.00  0.00            
ATOM   1142  N   ASP X  76      46.381  44.660  47.768  0.00  0.00            
ATOM   1143  H   ASP X  76      45.629  44.742  46.997  0.00  0.00            
ATOM   1144  CA  ASP X  76      46.313  43.347  48.468  0.00  0.00            
ATOM   1145  HA  ASP X  76      47.170  42.907  48.772  0.00  0.00            
ATOM   1146  CB  ASP X  76      45.343  43.442  49.612  0.00  0.00            
ATOM   1147  HB2 ASP X  76      45.577  44.218  50.341  0.00  0.00            
ATOM   1148  HB3 ASP X  76      44.318  43.558  49.258  0.00  0.00            
ATOM   1149  CG  ASP X  76      45.400  42.126  50.356  0.00  0.00            
ATOM   1150  OD1 ASP X  76      46.507  41.621  50.606  0.00  0.00            
ATOM   1151  OD2 ASP X  76      44.344  41.441  50.522  0.00  0.00            
ATOM   1152  C   ASP X  76      45.646  42.325  47.455  0.00  0.00            
ATOM   1153  O   ASP X  76      44.780  42.767  46.711  0.00  0.00            
ATOM   1154  N   PHE X  77      45.827  41.036  47.618  0.00  0.00            
ATOM   1155  H   PHE X  77      46.643  40.565  48.166  0.00  0.00            
ATOM   1156  CA  PHE X  77      45.136  40.252  46.604  0.00  0.00            
ATOM   1157  HA  PHE X  77      45.175  40.746  45.633  0.00  0.00            
ATOM   1158  CB  PHE X  77      45.686  38.811  46.581  0.00  0.00            
ATOM   1159  HB2 PHE X  77      46.755  38.925  46.760  0.00  0.00            
ATOM   1160  HB3 PHE X  77      45.420  38.196  47.337  0.00  0.00            
ATOM   1161  CG  PHE X  77      45.439  38.059  45.297  0.00  0.00            
ATOM   1162  CD1 PHE X  77      46.276  38.309  44.151  0.00  0.00            
ATOM   1163  HD1 PHE X  77      47.095  39.015  44.289  0.00  0.00            
ATOM   1164  CE1 PHE X  77      45.968  37.745  42.899  0.00  0.00            
ATOM   1165  HE1 PHE X  77      46.466  38.089  41.992  0.00  0.00            
ATOM   1166  CZ  PHE X  77      45.006  36.759  42.819  0.00  0.00            
ATOM   1167  HZ  PHE X  77      44.848  36.309  41.839  0.00  0.00            
ATOM   1168  CE2 PHE X  77      44.275  36.371  43.983  0.00  0.00            
ATOM   1169  HE2 PHE X  77      43.462  35.661  43.930  0.00  0.00            
ATOM   1170  CD2 PHE X  77      44.493  37.052  45.217  0.00  0.00            
ATOM   1171  HD2 PHE X  77      43.992  36.728  46.031  0.00  0.00            
ATOM   1172  C   PHE X  77      43.587  40.165  46.782  0.00  0.00            
ATOM   1173  O   PHE X  77      42.839  39.873  45.825  0.00  0.00            
ATOM   1174  N   HIE X  78      43.174  40.361  48.030  0.00  0.00            
ATOM   1175  H   HIE X  78      43.879  40.666  48.789  0.00  0.00            
ATOM   1176  CA  HIE X  78      41.748  40.165  48.279  0.00  0.00            
ATOM   1177  HA  HIE X  78      41.532  39.202  48.067  0.00  0.00            
ATOM   1178  CB  HIE X  78      41.466  40.405  49.749  0.00  0.00            
ATOM   1179  HB2 HIE X  78      42.253  39.871  50.281  0.00  0.00            
ATOM   1180  HB3 HIE X  78      41.474  41.482  49.918  0.00  0.00            
ATOM   1181  CG  HIE X  78      40.102  39.828  50.283  0.00  0.00            
ATOM   1182  ND1 HIE X  78      39.838  38.495  50.593  0.00  0.00            
ATOM   1183  CE1 HIE X  78      38.499  38.472  50.834  0.00  0.00            
ATOM   1184  HE1 HIE X  78      37.892  37.575  50.962  0.00  0.00            
ATOM   1185  NE2 HIE X  78      37.861  39.672  50.638  0.00  0.00            
ATOM   1186  HE2 HIE X  78      36.776  39.775  50.656  0.00  0.00            
ATOM   1187  CD2 HIE X  78      38.898  40.507  50.324  0.00  0.00            
ATOM   1188  HD2 HIE X  78      38.816  41.537  49.976  0.00  0.00            
ATOM   1189  C   HIE X  78      40.914  41.152  47.429  0.00  0.00            
ATOM   1190  O   HIE X  78      39.767  40.862  47.210  0.00  0.00            
ATOM   1191  N   VAL X  79      41.414  42.233  47.057  0.00  0.00            
ATOM   1192  H   VAL X  79      42.397  42.551  47.406  0.00  0.00            
ATOM   1193  CA  VAL X  79      40.701  43.226  46.196  0.00  0.00            
ATOM   1194  HA  VAL X  79      39.922  43.621  46.704  0.00  0.00            
ATOM   1195  CB  VAL X  79      41.723  44.299  45.679  0.00  0.00            
ATOM   1196  HB  VAL X  79      42.524  43.779  45.153  0.00  0.00            
ATOM   1197  CG1 VAL X  79      41.270  45.246  44.544  0.00  0.00            
ATOM   1198 HG11 VAL X  79      40.364  45.739  44.899  0.00  0.00            
ATOM   1199 HG12 VAL X  79      41.983  46.039  44.321  0.00  0.00            
ATOM   1200 HG13 VAL X  79      41.088  44.720  43.618  0.00  0.00            
ATOM   1201  CG2 VAL X  79      42.297  45.245  46.782  0.00  0.00            
ATOM   1202 HG21 VAL X  79      42.821  44.768  47.598  0.00  0.00            
ATOM   1203 HG22 VAL X  79      43.123  45.775  46.333  0.00  0.00            
ATOM   1204 HG23 VAL X  79      41.559  46.008  46.978  0.00  0.00            
ATOM   1205  C   VAL X  79      40.052  42.613  44.990  0.00  0.00            
ATOM   1206  O   VAL X  79      38.840  42.717  44.771  0.00  0.00            
ATOM   1207  N   PHE X  80      40.766  41.732  44.359  0.00  0.00            
ATOM   1208  H   PHE X  80      41.636  41.385  44.736  0.00  0.00            
ATOM   1209  CA  PHE X  80      40.184  41.092  43.189  0.00  0.00            
ATOM   1210  HA  PHE X  80      39.857  41.799  42.546  0.00  0.00            
ATOM   1211  CB  PHE X  80      41.253  40.047  42.704  0.00  0.00            
ATOM   1212  HB2 PHE X  80      41.573  39.602  43.646  0.00  0.00            
ATOM   1213  HB3 PHE X  80      40.817  39.271  42.075  0.00  0.00            
ATOM   1214  CG  PHE X  80      42.406  40.641  42.041  0.00  0.00            
ATOM   1215  CD1 PHE X  80      43.733  40.198  42.338  0.00  0.00            
ATOM   1216  HD1 PHE X  80      43.953  39.545  43.182  0.00  0.00            
ATOM   1217  CE1 PHE X  80      44.820  40.875  41.672  0.00  0.00            
ATOM   1218  HE1 PHE X  80      45.855  40.640  41.920  0.00  0.00            
ATOM   1219  CZ  PHE X  80      44.636  41.825  40.679  0.00  0.00            
ATOM   1220  HZ  PHE X  80      45.486  42.351  40.245  0.00  0.00            
ATOM   1221  CE2 PHE X  80      43.309  42.257  40.397  0.00  0.00            
ATOM   1222  HE2 PHE X  80      43.158  43.068  39.685  0.00  0.00            
ATOM   1223  CD2 PHE X  80      42.220  41.688  41.076  0.00  0.00            
ATOM   1224  HD2 PHE X  80      41.250  42.123  40.837  0.00  0.00            
ATOM   1225  C   PHE X  80      38.898  40.282  43.579  0.00  0.00            
ATOM   1226  O   PHE X  80      37.968  40.395  42.845  0.00  0.00            
ATOM   1227  N   VAL X  81      39.032  39.504  44.695  0.00  0.00            
ATOM   1228  H   VAL X  81      39.779  39.886  45.390  0.00  0.00            
ATOM   1229  CA  VAL X  81      37.908  38.612  45.252  0.00  0.00            
ATOM   1230  HA  VAL X  81      37.565  37.905  44.497  0.00  0.00            
ATOM   1231  CB  VAL X  81      38.298  37.798  46.545  0.00  0.00            
ATOM   1232  HB  VAL X  81      38.455  38.620  47.244  0.00  0.00            
ATOM   1233  CG1 VAL X  81      37.231  36.800  47.027  0.00  0.00            
ATOM   1234 HG11 VAL X  81      37.163  35.915  46.394  0.00  0.00            
ATOM   1235 HG12 VAL X  81      37.411  36.365  48.011  0.00  0.00            
ATOM   1236 HG13 VAL X  81      36.328  37.251  47.072  0.00  0.00            
ATOM   1237  CG2 VAL X  81      39.733  37.259  46.516  0.00  0.00            
ATOM   1238 HG21 VAL X  81      40.346  38.061  46.466  0.00  0.00            
ATOM   1239 HG22 VAL X  81      39.916  36.648  47.299  0.00  0.00            
ATOM   1240 HG23 VAL X  81      40.010  36.869  45.626  0.00  0.00            
ATOM   1241  C   VAL X  81      36.704  39.440  45.528  0.00  0.00            
ATOM   1242  O   VAL X  81      35.647  39.115  44.997  0.00  0.00            
ATOM   1243  N   ARG X  82      36.922  40.605  46.166  0.00  0.00            
ATOM   1244  H   ARG X  82      37.958  40.790  46.451  0.00  0.00            
ATOM   1245  CA  ARG X  82      35.806  41.534  46.600  0.00  0.00            
ATOM   1246  HA  ARG X  82      35.166  41.033  47.327  0.00  0.00            
ATOM   1247  CB  ARG X  82      36.439  42.700  47.395  0.00  0.00            
ATOM   1248  HB2 ARG X  82      36.924  42.322  48.295  0.00  0.00            
ATOM   1249  HB3 ARG X  82      37.277  43.081  46.811  0.00  0.00            
ATOM   1250  CG  ARG X  82      35.518  43.880  47.834  0.00  0.00            
ATOM   1251  HG2 ARG X  82      34.820  44.000  47.006  0.00  0.00            
ATOM   1252  HG3 ARG X  82      34.927  43.649  48.721  0.00  0.00            
ATOM   1253  CD  ARG X  82      36.321  45.213  47.972  0.00  0.00            
ATOM   1254  HD2 ARG X  82      35.725  45.986  48.234  0.00  0.00            
ATOM   1255  HD3 ARG X  82      37.163  45.075  48.651  0.00  0.00            
ATOM   1256  NE  ARG X  82      36.906  45.590  46.699  0.00  0.00            
ATOM   1257  HE  ARG X  82      36.773  44.946  45.829  0.00  0.00            
ATOM   1258  CZ  ARG X  82      37.675  46.565  46.476  0.00  0.00            
ATOM   1259  NH1 ARG X  82      37.962  47.431  47.405  0.00  0.00            
ATOM   1260 HH11 ARG X  82      37.533  47.509  48.404  0.00  0.00            
ATOM   1261 HH12 ARG X  82      38.455  48.279  47.162  0.00  0.00            
ATOM   1262  NH2 ARG X  82      38.179  46.795  45.333  0.00  0.00            
ATOM   1263 HH21 ARG X  82      37.683  46.221  44.551  0.00  0.00            
ATOM   1264 HH22 ARG X  82      38.761  47.702  45.171  0.00  0.00            
ATOM   1265  C   ARG X  82      34.993  42.030  45.454  0.00  0.00            
ATOM   1266  O   ARG X  82      33.828  42.094  45.549  0.00  0.00            
ATOM   1267  N   ASP X  83      35.705  42.247  44.338  0.00  0.00            
ATOM   1268  H   ASP X  83      36.704  41.863  44.132  0.00  0.00            
ATOM   1269  CA  ASP X  83      35.194  42.820  43.079  0.00  0.00            
ATOM   1270  HA  ASP X  83      34.412  43.421  43.297  0.00  0.00            
ATOM   1271  CB  ASP X  83      36.276  43.633  42.334  0.00  0.00            
ATOM   1272  HB2 ASP X  83      37.159  43.047  42.076  0.00  0.00            
ATOM   1273  HB3 ASP X  83      35.767  44.011  41.448  0.00  0.00            
ATOM   1274  CG  ASP X  83      36.736  44.879  43.047  0.00  0.00            
ATOM   1275  OD1 ASP X  83      36.089  45.217  44.097  0.00  0.00            
ATOM   1276  OD2 ASP X  83      37.726  45.492  42.702  0.00  0.00            
ATOM   1277  C   ASP X  83      34.492  41.747  42.209  0.00  0.00            
ATOM   1278  O   ASP X  83      33.477  42.071  41.567  0.00  0.00            
ATOM   1279  N   VAL X  84      35.051  40.535  42.114  0.00  0.00            
ATOM   1280  H   VAL X  84      35.980  40.224  42.591  0.00  0.00            
ATOM   1281  CA  VAL X  84      34.303  39.388  41.642  0.00  0.00            
ATOM   1282  HA  VAL X  84      34.081  39.560  40.589  0.00  0.00            
ATOM   1283  CB  VAL X  84      35.014  37.970  41.656  0.00  0.00            
ATOM   1284  HB  VAL X  84      35.231  37.669  42.681  0.00  0.00            
ATOM   1285  CG1 VAL X  84      34.077  36.873  40.970  0.00  0.00            
ATOM   1286 HG11 VAL X  84      33.168  36.695  41.545  0.00  0.00            
ATOM   1287 HG12 VAL X  84      34.004  37.158  39.921  0.00  0.00            
ATOM   1288 HG13 VAL X  84      34.539  35.886  40.930  0.00  0.00            
ATOM   1289  CG2 VAL X  84      36.347  38.019  40.789  0.00  0.00            
ATOM   1290 HG21 VAL X  84      37.028  38.681  41.325  0.00  0.00            
ATOM   1291 HG22 VAL X  84      36.896  37.089  40.637  0.00  0.00            
ATOM   1292 HG23 VAL X  84      36.030  38.500  39.864  0.00  0.00            
ATOM   1293  C   VAL X  84      32.968  39.272  42.399  0.00  0.00            
ATOM   1294  O   VAL X  84      31.928  39.302  41.738  0.00  0.00            
ATOM   1295  N   LEU X  85      32.982  39.163  43.737  0.00  0.00            
ATOM   1296  H   LEU X  85      33.979  39.223  44.148  0.00  0.00            
ATOM   1297  CA  LEU X  85      31.834  39.092  44.634  0.00  0.00            
ATOM   1298  HA  LEU X  85      31.416  38.120  44.418  0.00  0.00            
ATOM   1299  CB  LEU X  85      32.364  39.151  46.055  0.00  0.00            
ATOM   1300  HB2 LEU X  85      32.919  39.972  46.253  0.00  0.00            
ATOM   1301  HB3 LEU X  85      31.454  39.217  46.652  0.00  0.00            
ATOM   1302  CG  LEU X  85      32.980  37.735  46.395  0.00  0.00            
ATOM   1303  HG  LEU X  85      33.663  37.419  45.607  0.00  0.00            
ATOM   1304  CD1 LEU X  85      33.770  37.830  47.759  0.00  0.00            
ATOM   1305 HD11 LEU X  85      34.535  38.605  47.707  0.00  0.00            
ATOM   1306 HD12 LEU X  85      33.114  38.076  48.594  0.00  0.00            
ATOM   1307 HD13 LEU X  85      34.141  36.829  47.984  0.00  0.00            
ATOM   1308  CD2 LEU X  85      31.877  36.689  46.380  0.00  0.00            
ATOM   1309 HD21 LEU X  85      32.017  35.965  47.069  0.00  0.00            
ATOM   1310 HD22 LEU X  85      30.948  37.076  46.466  0.00  0.00            
ATOM   1311 HD23 LEU X  85      31.916  36.200  45.497  0.00  0.00            
ATOM   1312  C   LEU X  85      30.767  40.216  44.356  0.00  0.00            
ATOM   1313  O   LEU X  85      29.600  39.829  44.221  0.00  0.00            
ATOM   1314  N   GLN X  86      31.259  41.411  44.194  0.00  0.00            
ATOM   1315  H   GLN X  86      32.341  41.519  44.116  0.00  0.00            
ATOM   1316  CA  GLN X  86      30.319  42.525  43.831  0.00  0.00            
ATOM   1317  HA  GLN X  86      29.517  42.574  44.568  0.00  0.00            
ATOM   1318  CB  GLN X  86      31.091  43.858  43.885  0.00  0.00            
ATOM   1319  HB2 GLN X  86      31.372  44.107  44.908  0.00  0.00            
ATOM   1320  HB3 GLN X  86      31.905  43.681  43.312  0.00  0.00            
ATOM   1321  CG  GLN X  86      30.238  45.006  43.300  0.00  0.00            
ATOM   1322  HG2 GLN X  86      29.896  44.755  42.295  0.00  0.00            
ATOM   1323  HG3 GLN X  86      29.444  45.196  44.023  0.00  0.00            
ATOM   1324  CD  GLN X  86      30.960  46.334  43.223  0.00  0.00            
ATOM   1325  OE1 GLN X  86      32.163  46.477  43.521  0.00  0.00            
ATOM   1326  NE2 GLN X  86      30.207  47.414  43.008  0.00  0.00            
ATOM   1327 HE21 GLN X  86      30.700  48.384  43.071  0.00  0.00            
ATOM   1328 HE22 GLN X  86      29.282  47.358  42.605  0.00  0.00            
ATOM   1329  C   GLN X  86      29.599  42.290  42.459  0.00  0.00            
ATOM   1330  O   GLN X  86      28.399  42.563  42.419  0.00  0.00            
ATOM   1331  N   HID X  87      30.301  41.853  41.404  0.00  0.00            
ATOM   1332  H   HID X  87      31.374  41.679  41.479  0.00  0.00            
ATOM   1333  CA  HID X  87      29.732  41.586  40.120  0.00  0.00            
ATOM   1334  HA  HID X  87      29.331  42.492  39.927  0.00  0.00            
ATOM   1335  CB  HID X  87      30.817  41.402  39.007  0.00  0.00            
ATOM   1336  HB2 HID X  87      31.578  42.131  39.287  0.00  0.00            
ATOM   1337  HB3 HID X  87      31.109  40.354  38.936  0.00  0.00            
ATOM   1338  CG  HID X  87      30.397  41.821  37.594  0.00  0.00            
ATOM   1339  ND1 HID X  87      31.226  42.090  36.613  0.00  0.00            
ATOM   1340  HD1 HID X  87      32.280  42.285  36.811  0.00  0.00            
ATOM   1341  CE1 HID X  87      30.533  42.498  35.511  0.00  0.00            
ATOM   1342  HE1 HID X  87      31.018  42.919  34.630  0.00  0.00            
ATOM   1343  NE2 HID X  87      29.270  42.395  35.814  0.00  0.00            
ATOM   1344  CD2 HID X  87      29.173  42.026  37.124  0.00  0.00            
ATOM   1345  HD2 HID X  87      28.235  41.970  37.677  0.00  0.00            
ATOM   1346  C   HID X  87      28.740  40.394  40.165  0.00  0.00            
ATOM   1347  O   HID X  87      27.745  40.557  39.500  0.00  0.00            
ATOM   1348  N   VAL X  88      29.156  39.256  40.686  0.00  0.00            
ATOM   1349  H   VAL X  88      30.168  39.236  41.089  0.00  0.00            
ATOM   1350  CA  VAL X  88      28.316  38.068  40.969  0.00  0.00            
ATOM   1351  HA  VAL X  88      28.137  37.728  40.035  0.00  0.00            
ATOM   1352  CB  VAL X  88      29.109  37.115  41.770  0.00  0.00            
ATOM   1353  HB  VAL X  88      29.575  37.640  42.604  0.00  0.00            
ATOM   1354  CG1 VAL X  88      28.257  35.992  42.317  0.00  0.00            
ATOM   1355 HG11 VAL X  88      27.848  35.383  41.511  0.00  0.00            
ATOM   1356 HG12 VAL X  88      28.845  35.328  42.950  0.00  0.00            
ATOM   1357 HG13 VAL X  88      27.534  36.235  42.901  0.00  0.00            
ATOM   1358  CG2 VAL X  88      30.169  36.447  40.879  0.00  0.00            
ATOM   1359 HG21 VAL X  88      30.693  37.122  40.339  0.00  0.00            
ATOM   1360 HG22 VAL X  88      30.838  35.851  41.500  0.00  0.00            
ATOM   1361 HG23 VAL X  88      29.827  35.807  40.066  0.00  0.00            
ATOM   1362  C   VAL X  88      27.018  38.585  41.589  0.00  0.00            
ATOM   1363  O   VAL X  88      25.992  38.300  41.045  0.00  0.00            
ATOM   1364  N   ASP X  89      27.060  39.348  42.752  0.00  0.00            
ATOM   1365  H   ASP X  89      28.034  39.550  43.198  0.00  0.00            
ATOM   1366  CA  ASP X  89      26.017  39.860  43.582  0.00  0.00            
ATOM   1367  HA  ASP X  89      25.623  38.976  44.085  0.00  0.00            
ATOM   1368  CB  ASP X  89      26.523  40.741  44.720  0.00  0.00            
ATOM   1369  HB2 ASP X  89      27.173  40.117  45.333  0.00  0.00            
ATOM   1370  HB3 ASP X  89      27.038  41.669  44.470  0.00  0.00            
ATOM   1371  CG  ASP X  89      25.234  41.070  45.533  0.00  0.00            
ATOM   1372  OD1 ASP X  89      24.350  40.261  45.924  0.00  0.00            
ATOM   1373  OD2 ASP X  89      25.063  42.343  45.739  0.00  0.00            
ATOM   1374  C   ASP X  89      24.972  40.561  42.659  0.00  0.00            
ATOM   1375  O   ASP X  89      23.806  40.400  42.789  0.00  0.00            
ATOM   1376  N   SER X  90      25.468  41.493  41.823  0.00  0.00            
ATOM   1377  H   SER X  90      26.456  41.701  41.788  0.00  0.00            
ATOM   1378  CA  SER X  90      24.582  42.260  40.928  0.00  0.00            
ATOM   1379  HA  SER X  90      23.896  42.696  41.528  0.00  0.00            
ATOM   1380  CB  SER X  90      25.404  43.414  40.304  0.00  0.00            
ATOM   1381  HB2 SER X  90      25.965  43.911  41.095  0.00  0.00            
ATOM   1382  HB3 SER X  90      26.142  43.061  39.584  0.00  0.00            
ATOM   1383  OG  SER X  90      24.561  44.382  39.812  0.00  0.00            
ATOM   1384  HG  SER X  90      24.281  44.049  38.812  0.00  0.00            
ATOM   1385  C   SER X  90      23.876  41.379  39.889  0.00  0.00            
ATOM   1386  O   SER X  90      22.740  41.562  39.486  0.00  0.00            
ATOM   1387  N   MET X  91      24.616  40.350  39.454  0.00  0.00            
ATOM   1388  H   MET X  91      25.458  39.994  39.883  0.00  0.00            
ATOM   1389  CA  MET X  91      24.078  39.547  38.294  0.00  0.00            
ATOM   1390  HA  MET X  91      23.625  40.154  37.625  0.00  0.00            
ATOM   1391  CB  MET X  91      25.207  38.817  37.577  0.00  0.00            
ATOM   1392  HB2 MET X  91      25.735  38.227  38.204  0.00  0.00            
ATOM   1393  HB3 MET X  91      24.750  38.138  36.858  0.00  0.00            
ATOM   1394  CG  MET X  91      25.991  39.706  36.648  0.00  0.00            
ATOM   1395  HG2 MET X  91      26.761  39.192  36.073  0.00  0.00            
ATOM   1396  HG3 MET X  91      26.470  40.454  37.280  0.00  0.00            
ATOM   1397  SD  MET X  91      25.014  40.554  35.396  0.00  0.00            
ATOM   1398  CE  MET X  91      24.485  39.168  34.421  0.00  0.00            
ATOM   1399  HE1 MET X  91      25.202  38.355  34.532  0.00  0.00            
ATOM   1400  HE2 MET X  91      23.553  38.803  34.853  0.00  0.00            
ATOM   1401  HE3 MET X  91      24.354  39.481  33.469  0.00  0.00            
ATOM   1402  C   MET X  91      23.071  38.529  38.835  0.00  0.00            
ATOM   1403  O   MET X  91      22.101  38.254  38.116  0.00  0.00            
ATOM   1404  N   GLN X  92      23.311  37.984  40.017  0.00  0.00            
ATOM   1405  H   GLN X  92      24.220  38.240  40.562  0.00  0.00            
ATOM   1406  CA  GLN X  92      22.379  36.935  40.551  0.00  0.00            
ATOM   1407  HA  GLN X  92      22.046  36.308  39.723  0.00  0.00            
ATOM   1408  CB  GLN X  92      23.163  36.076  41.573  0.00  0.00            
ATOM   1409  HB2 GLN X  92      22.563  35.218  41.877  0.00  0.00            
ATOM   1410  HB3 GLN X  92      24.011  35.700  41.000  0.00  0.00            
ATOM   1411  CG  GLN X  92      23.753  36.853  42.746  0.00  0.00            
ATOM   1412  HG2 GLN X  92      24.535  36.229  43.179  0.00  0.00            
ATOM   1413  HG3 GLN X  92      24.183  37.826  42.506  0.00  0.00            
ATOM   1414  CD  GLN X  92      22.742  37.001  43.926  0.00  0.00            
ATOM   1415  OE1 GLN X  92      21.932  36.113  44.196  0.00  0.00            
ATOM   1416  NE2 GLN X  92      22.621  38.154  44.554  0.00  0.00            
ATOM   1417 HE21 GLN X  92      23.231  39.034  44.350  0.00  0.00            
ATOM   1418 HE22 GLN X  92      21.804  38.175  45.148  0.00  0.00            
ATOM   1419  C   GLN X  92      21.135  37.531  41.249  0.00  0.00            
ATOM   1420  O   GLN X  92      20.284  36.804  41.748  0.00  0.00            
ATOM   1421  N   LYS X  93      21.016  38.884  41.254  0.00  0.00            
ATOM   1422  H   LYS X  93      21.984  39.384  41.219  0.00  0.00            
ATOM   1423  CA  LYS X  93      19.854  39.643  41.625  0.00  0.00            
ATOM   1424  HA  LYS X  93      19.320  39.015  42.323  0.00  0.00            
ATOM   1425  CB  LYS X  93      20.405  40.794  42.473  0.00  0.00            
ATOM   1426  HB2 LYS X  93      21.083  40.494  43.258  0.00  0.00            
ATOM   1427  HB3 LYS X  93      20.908  41.335  41.860  0.00  0.00            
ATOM   1428  CG  LYS X  93      19.331  41.724  43.121  0.00  0.00            
ATOM   1429  HG2 LYS X  93      19.974  42.409  43.653  0.00  0.00            
ATOM   1430  HG3 LYS X  93      18.601  42.217  42.497  0.00  0.00            
ATOM   1431  CD  LYS X  93      18.465  40.938  44.094  0.00  0.00            
ATOM   1432  HD2 LYS X  93      17.946  40.222  43.606  0.00  0.00            
ATOM   1433  HD3 LYS X  93      19.144  40.346  44.707  0.00  0.00            
ATOM   1434  CE  LYS X  93      17.496  41.835  45.009  0.00  0.00            
ATOM   1435  HE2 LYS X  93      16.681  41.263  45.452  0.00  0.00            
ATOM   1436  HE3 LYS X  93      18.141  42.254  45.781  0.00  0.00            
ATOM   1437  NZ  LYS X  93      16.912  43.018  44.327  0.00  0.00            
ATOM   1438  HZ1 LYS X  93      16.829  42.873  43.331  0.00  0.00            
ATOM   1439  HZ2 LYS X  93      16.023  43.453  44.782  0.00  0.00            
ATOM   1440  HZ3 LYS X  93      17.589  43.858  44.486  0.00  0.00            
ATOM   1441  C   LYS X  93      18.983  40.099  40.405  0.00  0.00            
ATOM   1442  O   LYS X  93      17.748  40.003  40.468  0.00  0.00            
ATOM   1443  N   ASP X  94      19.597  40.403  39.281  0.00  0.00            
ATOM   1444  H   ASP X  94      20.684  40.465  39.245  0.00  0.00            
ATOM   1445  CA  ASP X  94      18.870  40.701  38.040  0.00  0.00            
ATOM   1446  HA  ASP X  94      18.135  41.361  38.247  0.00  0.00            
ATOM   1447  CB  ASP X  94      19.840  41.470  37.125  0.00  0.00            
ATOM   1448  HB2 ASP X  94      20.728  40.864  36.946  0.00  0.00            
ATOM   1449  HB3 ASP X  94      19.191  41.727  36.288  0.00  0.00            
ATOM   1450  CG  ASP X  94      20.175  42.907  37.531  0.00  0.00            
ATOM   1451  OD1 ASP X  94      21.103  43.464  36.908  0.00  0.00            
ATOM   1452  OD2 ASP X  94      19.426  43.556  38.299  0.00  0.00            
ATOM   1453  C   ASP X  94      18.396  39.401  37.340  0.00  0.00            
ATOM   1454  O   ASP X  94      17.379  39.532  36.668  0.00  0.00            
ATOM   1455  N   TYR X  95      19.011  38.244  37.622  0.00  0.00            
ATOM   1456  H   TYR X  95      19.895  38.197  38.109  0.00  0.00            
ATOM   1457  CA  TYR X  95      18.510  36.873  37.286  0.00  0.00            
ATOM   1458  HA  TYR X  95      17.491  36.884  36.898  0.00  0.00            
ATOM   1459  CB  TYR X  95      19.338  36.233  36.124  0.00  0.00            
ATOM   1460  HB2 TYR X  95      20.378  36.180  36.448  0.00  0.00            
ATOM   1461  HB3 TYR X  95      18.945  35.245  35.887  0.00  0.00            
ATOM   1462  CG  TYR X  95      19.333  37.106  34.857  0.00  0.00            
ATOM   1463  CD1 TYR X  95      20.251  38.140  34.729  0.00  0.00            
ATOM   1464  HD1 TYR X  95      20.949  38.399  35.524  0.00  0.00            
ATOM   1465  CE1 TYR X  95      20.044  39.055  33.705  0.00  0.00            
ATOM   1466  HE1 TYR X  95      20.685  39.926  33.569  0.00  0.00            
ATOM   1467  CZ  TYR X  95      19.096  38.877  32.696  0.00  0.00            
ATOM   1468  OH  TYR X  95      19.020  39.696  31.625  0.00  0.00            
ATOM   1469  HH  TYR X  95      18.650  39.169  30.746  0.00  0.00            
ATOM   1470  CE2 TYR X  95      18.229  37.785  32.832  0.00  0.00            
ATOM   1471  HE2 TYR X  95      17.382  37.684  32.154  0.00  0.00            
ATOM   1472  CD2 TYR X  95      18.295  36.931  33.916  0.00  0.00            
ATOM   1473  HD2 TYR X  95      17.495  36.193  33.961  0.00  0.00            
ATOM   1474  C   TYR X  95      18.677  35.936  38.575  0.00  0.00            
ATOM   1475  O   TYR X  95      19.577  35.076  38.608  0.00  0.00            
ATOM   1476  N   PRO X  96      17.735  36.019  39.516  0.00  0.00            
ATOM   1477  CD  PRO X  96      16.657  36.986  39.706  0.00  0.00            
ATOM   1478  HD2 PRO X  96      15.779  36.555  39.226  0.00  0.00            
ATOM   1479  HD3 PRO X  96      16.921  37.933  39.237  0.00  0.00            
ATOM   1480  CG  PRO X  96      16.481  37.144  41.205  0.00  0.00            
ATOM   1481  HG2 PRO X  96      15.544  37.646  41.445  0.00  0.00            
ATOM   1482  HG3 PRO X  96      17.322  37.686  41.639  0.00  0.00            
ATOM   1483  CB  PRO X  96      16.611  35.668  41.567  0.00  0.00            
ATOM   1484  HB2 PRO X  96      15.623  35.272  41.332  0.00  0.00            
ATOM   1485  HB3 PRO X  96      16.796  35.517  42.631  0.00  0.00            
ATOM   1486  CA  PRO X  96      17.709  35.108  40.689  0.00  0.00            
ATOM   1487  HA  PRO X  96      18.656  35.130  41.228  0.00  0.00            
ATOM   1488  C   PRO X  96      17.373  33.638  40.318  0.00  0.00            
ATOM   1489  O   PRO X  96      16.682  33.293  39.326  0.00  0.00            
ATOM   1490  N   GLY X  97      17.845  32.750  41.151  0.00  0.00            
ATOM   1491  H   GLY X  97      18.429  33.164  41.973  0.00  0.00            
ATOM   1492  CA  GLY X  97      17.444  31.249  41.023  0.00  0.00            
ATOM   1493  HA2 GLY X  97      17.798  30.781  41.942  0.00  0.00            
ATOM   1494  HA3 GLY X  97      16.407  30.988  40.812  0.00  0.00            
ATOM   1495  C   GLY X  97      18.266  30.538  39.922  0.00  0.00            
ATOM   1496  O   GLY X  97      18.229  29.342  39.999  0.00  0.00            
ATOM   1497  N   LEU X  98      19.109  31.249  39.172  0.00  0.00            
ATOM   1498  H   LEU X  98      19.170  32.318  39.376  0.00  0.00            
ATOM   1499  CA  LEU X  98      19.953  30.642  38.140  0.00  0.00            
ATOM   1500  HA  LEU X  98      19.468  29.841  37.582  0.00  0.00            
ATOM   1501  CB  LEU X  98      20.336  31.612  37.056  0.00  0.00            
ATOM   1502  HB2 LEU X  98      20.703  32.555  37.462  0.00  0.00            
ATOM   1503  HB3 LEU X  98      21.121  31.078  36.522  0.00  0.00            
ATOM   1504  CG  LEU X  98      19.194  31.761  36.040  0.00  0.00            
ATOM   1505  HG  LEU X  98      19.003  30.835  35.497  0.00  0.00            
ATOM   1506  CD1 LEU X  98      17.867  32.358  36.589  0.00  0.00            
ATOM   1507 HD11 LEU X  98      18.007  33.276  37.159  0.00  0.00            
ATOM   1508 HD12 LEU X  98      17.129  32.454  35.792  0.00  0.00            
ATOM   1509 HD13 LEU X  98      17.459  31.676  37.335  0.00  0.00            
ATOM   1510  CD2 LEU X  98      19.640  32.653  34.910  0.00  0.00            
ATOM   1511 HD21 LEU X  98      20.420  32.102  34.384  0.00  0.00            
ATOM   1512 HD22 LEU X  98      18.847  32.855  34.190  0.00  0.00            
ATOM   1513 HD23 LEU X  98      20.021  33.552  35.171  0.00  0.00            
ATOM   1514  C   LEU X  98      21.270  30.111  38.747  0.00  0.00            
ATOM   1515  O   LEU X  98      21.871  30.842  39.508  0.00  0.00            
ATOM   1516  N   PRO X  99      21.663  28.856  38.566  0.00  0.00            
ATOM   1517  CD  PRO X  99      20.991  27.819  37.806  0.00  0.00            
ATOM   1518  HD2 PRO X  99      21.112  28.096  36.769  0.00  0.00            
ATOM   1519  HD3 PRO X  99      20.060  27.798  38.196  0.00  0.00            
ATOM   1520  CG  PRO X  99      21.818  26.550  38.073  0.00  0.00            
ATOM   1521  HG2 PRO X  99      21.781  25.794  37.288  0.00  0.00            
ATOM   1522  HG3 PRO X  99      21.587  25.955  38.956  0.00  0.00            
ATOM   1523  CB  PRO X  99      23.211  27.083  38.190  0.00  0.00            
ATOM   1524  HB2 PRO X  99      23.514  27.312  37.168  0.00  0.00            
ATOM   1525  HB3 PRO X  99      23.903  26.369  38.636  0.00  0.00            
ATOM   1526  CA  PRO X  99      23.009  28.421  38.948  0.00  0.00            
ATOM   1527  HA  PRO X  99      23.058  28.225  40.019  0.00  0.00            
ATOM   1528  C   PRO X  99      24.101  29.404  38.489  0.00  0.00            
ATOM   1529  O   PRO X  99      23.913  29.883  37.395  0.00  0.00            
ATOM   1530  N   VAL X 100      25.180  29.543  39.240  0.00  0.00            
ATOM   1531  H   VAL X 100      25.206  28.946  40.152  0.00  0.00            
ATOM   1532  CA  VAL X 100      26.263  30.546  38.920  0.00  0.00            
ATOM   1533  HA  VAL X 100      26.039  30.817  37.973  0.00  0.00            
ATOM   1534  CB  VAL X 100      26.199  31.672  39.964  0.00  0.00            
ATOM   1535  HB  VAL X 100      26.989  32.349  39.637  0.00  0.00            
ATOM   1536  CG1 VAL X 100      24.843  32.319  40.039  0.00  0.00            
ATOM   1537 HG11 VAL X 100      25.030  33.305  40.464  0.00  0.00            
ATOM   1538 HG12 VAL X 100      24.346  32.375  39.071  0.00  0.00            
ATOM   1539 HG13 VAL X 100      24.215  31.819  40.761  0.00  0.00            
ATOM   1540  CG2 VAL X 100      26.523  31.144  41.362  0.00  0.00            
ATOM   1541 HG21 VAL X 100      26.187  31.871  42.086  0.00  0.00            
ATOM   1542 HG22 VAL X 100      26.001  30.227  41.596  0.00  0.00            
ATOM   1543 HG23 VAL X 100      27.576  30.929  41.465  0.00  0.00            
ATOM   1544  C   VAL X 100      27.560  29.675  38.983  0.00  0.00            
ATOM   1545  O   VAL X 100      27.690  28.739  39.761  0.00  0.00            
ATOM   1546  N   PHE X 101      28.452  30.043  38.031  0.00  0.00            
ATOM   1547  H   PHE X 101      28.226  30.798  37.278  0.00  0.00            
ATOM   1548  CA  PHE X 101      29.731  29.426  37.798  0.00  0.00            
ATOM   1549  HA  PHE X 101      29.961  28.768  38.636  0.00  0.00            
ATOM   1550  CB  PHE X 101      29.738  28.558  36.441  0.00  0.00            
ATOM   1551  HB2 PHE X 101      29.512  29.251  35.630  0.00  0.00            
ATOM   1552  HB3 PHE X 101      30.759  28.229  36.248  0.00  0.00            
ATOM   1553  CG  PHE X 101      28.937  27.317  36.199  0.00  0.00            
ATOM   1554  CD1 PHE X 101      29.541  26.088  36.567  0.00  0.00            
ATOM   1555  HD1 PHE X 101      30.611  26.056  36.776  0.00  0.00            
ATOM   1556  CE1 PHE X 101      28.772  24.948  36.643  0.00  0.00            
ATOM   1557  HE1 PHE X 101      29.073  23.967  37.011  0.00  0.00            
ATOM   1558  CZ  PHE X 101      27.418  25.032  36.300  0.00  0.00            
ATOM   1559  HZ  PHE X 101      26.893  24.079  36.360  0.00  0.00            
ATOM   1560  CE2 PHE X 101      26.826  26.213  35.913  0.00  0.00            
ATOM   1561  HE2 PHE X 101      25.765  26.238  35.666  0.00  0.00            
ATOM   1562  CD2 PHE X 101      27.580  27.341  35.929  0.00  0.00            
ATOM   1563  HD2 PHE X 101      27.033  28.250  35.681  0.00  0.00            
ATOM   1564  C   PHE X 101      30.935  30.418  37.692  0.00  0.00            
ATOM   1565  O   PHE X 101      30.735  31.606  37.406  0.00  0.00            
ATOM   1566  N   LEU X 102      32.110  29.853  37.859  0.00  0.00            
ATOM   1567  H   LEU X 102      32.060  28.817  38.193  0.00  0.00            
ATOM   1568  CA  LEU X 102      33.349  30.658  37.832  0.00  0.00            
ATOM   1569  HA  LEU X 102      33.226  31.717  37.603  0.00  0.00            
ATOM   1570  CB  LEU X 102      34.081  30.585  39.158  0.00  0.00            
ATOM   1571  HB2 LEU X 102      34.207  29.529  39.395  0.00  0.00            
ATOM   1572  HB3 LEU X 102      35.026  31.079  38.933  0.00  0.00            
ATOM   1573  CG  LEU X 102      33.417  31.409  40.261  0.00  0.00            
ATOM   1574  HG  LEU X 102      32.338  31.419  40.102  0.00  0.00            
ATOM   1575  CD1 LEU X 102      33.699  30.792  41.644  0.00  0.00            
ATOM   1576 HD11 LEU X 102      33.117  29.871  41.627  0.00  0.00            
ATOM   1577 HD12 LEU X 102      34.745  30.830  41.950  0.00  0.00            
ATOM   1578 HD13 LEU X 102      33.104  31.392  42.333  0.00  0.00            
ATOM   1579  CD2 LEU X 102      33.849  32.865  40.121  0.00  0.00            
ATOM   1580 HD21 LEU X 102      33.308  33.473  40.846  0.00  0.00            
ATOM   1581 HD22 LEU X 102      34.894  33.037  40.379  0.00  0.00            
ATOM   1582 HD23 LEU X 102      33.639  33.118  39.167  0.00  0.00            
ATOM   1583  C   LEU X 102      34.269  30.098  36.713  0.00  0.00            
ATOM   1584  O   LEU X 102      34.666  28.961  36.772  0.00  0.00            
ATOM   1585  N   LEU X 103      34.571  30.858  35.658  0.00  0.00            
ATOM   1586  H   LEU X 103      34.185  31.764  35.434  0.00  0.00            
ATOM   1587  CA  LEU X 103      35.740  30.553  34.799  0.00  0.00            
ATOM   1588  HA  LEU X 103      35.920  29.479  34.841  0.00  0.00            
ATOM   1589  CB  LEU X 103      35.508  30.991  33.324  0.00  0.00            
ATOM   1590  HB2 LEU X 103      34.430  31.028  33.161  0.00  0.00            
ATOM   1591  HB3 LEU X 103      35.774  32.028  33.118  0.00  0.00            
ATOM   1592  CG  LEU X 103      36.159  30.085  32.237  0.00  0.00            
ATOM   1593  HG  LEU X 103      36.119  29.110  32.500  0.00  0.00            
ATOM   1594  CD1 LEU X 103      35.318  30.015  30.941  0.00  0.00            
ATOM   1595 HD11 LEU X 103      34.251  29.863  31.008  0.00  0.00            
ATOM   1596 HD12 LEU X 103      35.477  30.973  30.468  0.00  0.00            
ATOM   1597 HD13 LEU X 103      35.697  29.293  30.346  0.00  0.00            
ATOM   1598  CD2 LEU X 103      37.593  30.595  31.955  0.00  0.00            
ATOM   1599 HD21 LEU X 103      38.209  30.489  32.848  0.00  0.00            
ATOM   1600 HD22 LEU X 103      38.048  29.962  31.194  0.00  0.00            
ATOM   1601 HD23 LEU X 103      37.648  31.515  31.542  0.00  0.00            
ATOM   1602  C   LEU X 103      36.884  31.354  35.415  0.00  0.00            
ATOM   1603  O   LEU X 103      36.808  32.583  35.435  0.00  0.00            
ATOM   1604  N   GLY X 104      37.982  30.611  35.480  0.00  0.00            
ATOM   1605  H   GLY X 104      38.001  29.554  35.214  0.00  0.00            
ATOM   1606  CA  GLY X 104      39.338  31.200  35.807  0.00  0.00            
ATOM   1607  HA2 GLY X 104      39.248  32.282  35.716  0.00  0.00            
ATOM   1608  HA3 GLY X 104      39.540  30.999  36.724  0.00  0.00            
ATOM   1609  C   GLY X 104      40.402  30.571  35.028  0.00  0.00            
ATOM   1610  O   GLY X 104      40.583  29.385  35.053  0.00  0.00            
ATOM   1611  N   HID X 105      41.255  31.473  34.524  0.00  0.00            
ATOM   1612  H   HID X 105      41.044  32.534  34.654  0.00  0.00            
ATOM   1613  CA  HID X 105      42.553  31.158  34.012  0.00  0.00            
ATOM   1614  HA  HID X 105      42.594  30.069  34.015  0.00  0.00            
ATOM   1615  CB  HID X 105      42.698  31.761  32.653  0.00  0.00            
ATOM   1616  HB2 HID X 105      41.950  31.198  32.095  0.00  0.00            
ATOM   1617  HB3 HID X 105      42.519  32.837  32.650  0.00  0.00            
ATOM   1618  CG  HID X 105      44.011  31.573  32.006  0.00  0.00            
ATOM   1619  ND1 HID X 105      44.806  30.443  32.053  0.00  0.00            
ATOM   1620  HD1 HID X 105      44.674  29.527  32.627  0.00  0.00            
ATOM   1621  CE1 HID X 105      45.986  30.711  31.339  0.00  0.00            
ATOM   1622  HE1 HID X 105      46.783  30.112  31.176  0.00  0.00            
ATOM   1623  NE2 HID X 105      45.943  32.000  30.866  0.00  0.00            
ATOM   1624  CD2 HID X 105      44.668  32.529  31.224  0.00  0.00            
ATOM   1625  HD2 HID X 105      44.275  33.456  30.806  0.00  0.00            
ATOM   1626  C   HID X 105      43.718  31.695  34.909  0.00  0.00            
ATOM   1627  O   HID X 105      43.707  32.805  35.317  0.00  0.00            
ATOM   1628  N   SER X 106      44.696  30.873  35.249  0.00  0.00            
ATOM   1629  H   SER X 106      44.735  29.841  34.897  0.00  0.00            
ATOM   1630  CA  SER X 106      46.010  31.335  35.841  0.00  0.00            
ATOM   1631  HA  SER X 106      46.571  30.421  36.036  0.00  0.00            
ATOM   1632  CB  SER X 106      46.771  32.202  34.835  0.00  0.00            
ATOM   1633  HB2 SER X 106      46.619  31.860  33.851  0.00  0.00            
ATOM   1634  HB3 SER X 106      46.484  33.234  34.876  0.00  0.00            
ATOM   1635  OG  SER X 106      48.219  32.091  35.066  0.00  0.00            
ATOM   1636  HG  SER X 106      49.110  31.262  33.833  0.00  0.00            
ATOM   1637  C   SER X 106      45.794  32.023  37.223  0.00  0.00            
ATOM   1638  O   SER X 106      45.341  31.309  38.096  0.00  0.00            
ATOM   1639  N   MET X 107      46.175  33.285  37.323  0.00  0.00            
ATOM   1640  H   MET X 107      46.865  33.744  36.615  0.00  0.00            
ATOM   1641  CA  MET X 107      45.857  34.129  38.507  0.00  0.00            
ATOM   1642  HA  MET X 107      46.028  33.654  39.382  0.00  0.00            
ATOM   1643  CB  MET X 107      46.554  35.499  38.325  0.00  0.00            
ATOM   1644  HB2 MET X 107      47.614  35.247  38.294  0.00  0.00            
ATOM   1645  HB3 MET X 107      46.334  35.890  37.331  0.00  0.00            
ATOM   1646  CG  MET X 107      46.379  36.455  39.466  0.00  0.00            
ATOM   1647  HG2 MET X 107      45.414  36.584  39.734  0.00  0.00            
ATOM   1648  HG3 MET X 107      46.999  36.083  40.281  0.00  0.00            
ATOM   1649  SD  MET X 107      46.878  38.138  39.117  0.00  0.00            
ATOM   1650  CE  MET X 107      45.375  38.538  38.208  0.00  0.00            
ATOM   1651  HE1 MET X 107      44.491  38.656  38.834  0.00  0.00            
ATOM   1652  HE2 MET X 107      45.511  39.414  37.726  0.00  0.00            
ATOM   1653  HE3 MET X 107      45.120  37.756  37.492  0.00  0.00            
ATOM   1654  C   MET X 107      44.349  34.429  38.646  0.00  0.00            
ATOM   1655  O   MET X 107      43.882  34.493  39.815  0.00  0.00            
ATOM   1656  N   GLY X 108      43.625  34.473  37.522  0.00  0.00            
ATOM   1657  H   GLY X 108      44.143  34.128  36.627  0.00  0.00            
ATOM   1658  CA  GLY X 108      42.153  34.448  37.471  0.00  0.00            
ATOM   1659  HA2 GLY X 108      41.755  35.314  38.000  0.00  0.00            
ATOM   1660  HA3 GLY X 108      41.803  34.354  36.443  0.00  0.00            
ATOM   1661  C   GLY X 108      41.628  33.230  38.201  0.00  0.00            
ATOM   1662  O   GLY X 108      40.609  33.168  38.939  0.00  0.00            
ATOM   1663  N   GLY X 109      42.327  32.189  37.834  0.00  0.00            
ATOM   1664  H   GLY X 109      43.222  32.412  37.253  0.00  0.00            
ATOM   1665  CA  GLY X 109      42.174  30.960  38.575  0.00  0.00            
ATOM   1666  HA2 GLY X 109      41.281  30.404  38.287  0.00  0.00            
ATOM   1667  HA3 GLY X 109      42.996  30.416  38.357  0.00  0.00            
ATOM   1668  C   GLY X 109      42.104  31.009  40.142  0.00  0.00            
ATOM   1669  O   GLY X 109      41.200  30.513  40.778  0.00  0.00            
ATOM   1670  N   ALA X 110      43.059  31.701  40.734  0.00  0.00            
ATOM   1671  H   ALA X 110      43.835  32.038  40.047  0.00  0.00            
ATOM   1672  CA  ALA X 110      43.253  31.818  42.161  0.00  0.00            
ATOM   1673  HA  ALA X 110      43.160  30.842  42.637  0.00  0.00            
ATOM   1674  CB  ALA X 110      44.636  32.332  42.349  0.00  0.00            
ATOM   1675  HB1 ALA X 110      44.725  32.295  43.435  0.00  0.00            
ATOM   1676  HB2 ALA X 110      45.407  31.743  41.852  0.00  0.00            
ATOM   1677  HB3 ALA X 110      44.659  33.378  42.044  0.00  0.00            
ATOM   1678  C   ALA X 110      42.260  32.741  42.829  0.00  0.00            
ATOM   1679  O   ALA X 110      41.876  32.488  44.021  0.00  0.00            
ATOM   1680  N   ILE X 111      41.775  33.670  42.067  0.00  0.00            
ATOM   1681  H   ILE X 111      42.057  33.685  41.014  0.00  0.00            
ATOM   1682  CA  ILE X 111      40.635  34.461  42.512  0.00  0.00            
ATOM   1683  HA  ILE X 111      40.790  34.806  43.534  0.00  0.00            
ATOM   1684  CB  ILE X 111      40.530  35.646  41.543  0.00  0.00            
ATOM   1685  HB  ILE X 111      40.445  35.251  40.617  0.00  0.00            
ATOM   1686  CG2 ILE X 111      39.306  36.550  41.899  0.00  0.00            
ATOM   1687 HG21 ILE X 111      39.491  37.072  42.838  0.00  0.00            
ATOM   1688 HG22 ILE X 111      39.107  37.334  41.168  0.00  0.00            
ATOM   1689 HG23 ILE X 111      38.410  35.934  41.814  0.00  0.00            
ATOM   1690  CG1 ILE X 111      41.813  36.502  41.625  0.00  0.00            
ATOM   1691 HG12 ILE X 111      41.903  36.976  42.602  0.00  0.00            
ATOM   1692 HG13 ILE X 111      42.664  35.964  41.548  0.00  0.00            
ATOM   1693  CD1 ILE X 111      42.063  37.544  40.433  0.00  0.00            
ATOM   1694 HD11 ILE X 111      42.073  37.100  39.437  0.00  0.00            
ATOM   1695 HD12 ILE X 111      41.264  38.269  40.275  0.00  0.00            
ATOM   1696 HD13 ILE X 111      42.958  38.144  40.596  0.00  0.00            
ATOM   1697  C   ILE X 111      39.372  33.553  42.453  0.00  0.00            
ATOM   1698  O   ILE X 111      38.584  33.687  43.390  0.00  0.00            
ATOM   1699  N   ALA X 112      39.207  32.717  41.434  0.00  0.00            
ATOM   1700  H   ALA X 112      39.962  32.635  40.652  0.00  0.00            
ATOM   1701  CA  ALA X 112      38.074  31.789  41.375  0.00  0.00            
ATOM   1702  HA  ALA X 112      37.215  32.460  41.388  0.00  0.00            
ATOM   1703  CB  ALA X 112      37.955  31.059  40.013  0.00  0.00            
ATOM   1704  HB1 ALA X 112      36.903  30.974  39.740  0.00  0.00            
ATOM   1705  HB2 ALA X 112      38.293  31.686  39.188  0.00  0.00            
ATOM   1706  HB3 ALA X 112      38.427  30.077  40.007  0.00  0.00            
ATOM   1707  C   ALA X 112      37.988  30.874  42.641  0.00  0.00            
ATOM   1708  O   ALA X 112      36.987  30.663  43.288  0.00  0.00            
ATOM   1709  N   ILE X 113      39.127  30.305  42.973  0.00  0.00            
ATOM   1710  H   ILE X 113      39.935  30.307  42.241  0.00  0.00            
ATOM   1711  CA  ILE X 113      39.310  29.440  44.176  0.00  0.00            
ATOM   1712  HA  ILE X 113      38.524  28.703  44.015  0.00  0.00            
ATOM   1713  CB  ILE X 113      40.686  28.878  44.433  0.00  0.00            
ATOM   1714  HB  ILE X 113      41.518  29.581  44.475  0.00  0.00            
ATOM   1715  CG2 ILE X 113      40.825  28.128  45.793  0.00  0.00            
ATOM   1716 HG21 ILE X 113      40.254  27.203  45.884  0.00  0.00            
ATOM   1717 HG22 ILE X 113      41.879  27.860  45.870  0.00  0.00            
ATOM   1718 HG23 ILE X 113      40.578  28.819  46.598  0.00  0.00            
ATOM   1719  CG1 ILE X 113      40.934  27.865  43.348  0.00  0.00            
ATOM   1720 HG12 ILE X 113      40.495  26.918  43.661  0.00  0.00            
ATOM   1721 HG13 ILE X 113      40.462  28.148  42.501  0.00  0.00            
ATOM   1722  CD1 ILE X 113      42.407  27.703  43.086  0.00  0.00            
ATOM   1723 HD11 ILE X 113      42.800  28.599  42.604  0.00  0.00            
ATOM   1724 HD12 ILE X 113      43.055  27.348  43.888  0.00  0.00            
ATOM   1725 HD13 ILE X 113      42.538  26.989  42.273  0.00  0.00            
ATOM   1726  C   ILE X 113      38.950  30.281  45.460  0.00  0.00            
ATOM   1727  O   ILE X 113      38.233  29.734  46.293  0.00  0.00            
ATOM   1728  N   LEU X 114      39.464  31.520  45.525  0.00  0.00            
ATOM   1729  H   LEU X 114      40.048  31.920  44.804  0.00  0.00            
ATOM   1730  CA  LEU X 114      39.270  32.294  46.801  0.00  0.00            
ATOM   1731  HA  LEU X 114      39.306  31.628  47.663  0.00  0.00            
ATOM   1732  CB  LEU X 114      40.271  33.450  46.862  0.00  0.00            
ATOM   1733  HB2 LEU X 114      40.216  34.087  45.979  0.00  0.00            
ATOM   1734  HB3 LEU X 114      40.053  34.044  47.749  0.00  0.00            
ATOM   1735  CG  LEU X 114      41.757  32.908  46.967  0.00  0.00            
ATOM   1736  HG  LEU X 114      41.891  32.031  46.333  0.00  0.00            
ATOM   1737  CD1 LEU X 114      42.715  33.999  46.581  0.00  0.00            
ATOM   1738 HD11 LEU X 114      43.723  33.588  46.541  0.00  0.00            
ATOM   1739 HD12 LEU X 114      42.410  34.366  45.748  0.00  0.00            
ATOM   1740 HD13 LEU X 114      42.732  34.767  47.238  0.00  0.00            
ATOM   1741  CD2 LEU X 114      41.954  32.312  48.392  0.00  0.00            
ATOM   1742 HD21 LEU X 114      42.801  31.627  48.372  0.00  0.00            
ATOM   1743 HD22 LEU X 114      42.106  33.143  49.081  0.00  0.00            
ATOM   1744 HD23 LEU X 114      41.126  31.712  48.769  0.00  0.00            
ATOM   1745  C   LEU X 114      37.829  32.761  46.927  0.00  0.00            
ATOM   1746  O   LEU X 114      37.232  32.803  48.021  0.00  0.00            
ATOM   1747  N   THR X 115      37.191  33.036  45.777  0.00  0.00            
ATOM   1748  H   THR X 115      37.739  32.860  44.852  0.00  0.00            
ATOM   1749  CA  THR X 115      35.746  33.372  45.648  0.00  0.00            
ATOM   1750  HA  THR X 115      35.455  34.223  46.263  0.00  0.00            
ATOM   1751  CB  THR X 115      35.477  33.815  44.236  0.00  0.00            
ATOM   1752  HB  THR X 115      35.656  33.123  43.523  0.00  0.00            
ATOM   1753  CG2 THR X 115      34.024  34.319  44.040  0.00  0.00            
ATOM   1754 HG21 THR X 115      33.872  34.632  43.006  0.00  0.00            
ATOM   1755 HG22 THR X 115      33.318  33.494  44.131  0.00  0.00            
ATOM   1756 HG23 THR X 115      33.775  35.054  44.805  0.00  0.00            
ATOM   1757  OG1 THR X 115      36.167  35.030  43.977  0.00  0.00            
ATOM   1758  HG1 THR X 115      37.208  34.773  43.782  0.00  0.00            
ATOM   1759  C   THR X 115      34.886  32.201  46.054  0.00  0.00            
ATOM   1760  O   THR X 115      33.984  32.383  46.881  0.00  0.00            
ATOM   1761  N   ALA X 116      35.114  30.989  45.562  0.00  0.00            
ATOM   1762  H   ALA X 116      35.967  30.773  44.918  0.00  0.00            
ATOM   1763  CA  ALA X 116      34.459  29.744  46.014  0.00  0.00            
ATOM   1764  HA  ALA X 116      33.382  29.889  45.930  0.00  0.00            
ATOM   1765  CB  ALA X 116      34.977  28.526  45.187  0.00  0.00            
ATOM   1766  HB1 ALA X 116      35.980  28.425  45.245  0.00  0.00            
ATOM   1767  HB2 ALA X 116      34.497  27.589  45.469  0.00  0.00            
ATOM   1768  HB3 ALA X 116      34.801  28.602  44.114  0.00  0.00            
ATOM   1769  C   ALA X 116      34.810  29.420  47.498  0.00  0.00            
ATOM   1770  O   ALA X 116      33.941  28.783  48.154  0.00  0.00            
ATOM   1771  N   ALA X 117      35.926  29.940  48.062  0.00  0.00            
ATOM   1772  H   ALA X 117      36.656  30.289  47.458  0.00  0.00            
ATOM   1773  CA  ALA X 117      36.353  29.526  49.376  0.00  0.00            
ATOM   1774  HA  ALA X 117      36.150  28.549  49.536  0.00  0.00            
ATOM   1775  CB  ALA X 117      37.865  29.806  49.543  0.00  0.00            
ATOM   1776  HB1 ALA X 117      38.337  29.293  48.706  0.00  0.00            
ATOM   1777  HB2 ALA X 117      38.163  30.855  49.532  0.00  0.00            
ATOM   1778  HB3 ALA X 117      38.202  29.370  50.484  0.00  0.00            
ATOM   1779  C   ALA X 117      35.559  30.429  50.368  0.00  0.00            
ATOM   1780  O   ALA X 117      35.305  30.067  51.528  0.00  0.00            
ATOM   1781  N   GLU X 118      35.118  31.630  49.913  0.00  0.00            
ATOM   1782  H   GLU X 118      35.767  32.138  49.200  0.00  0.00            
ATOM   1783  CA  GLU X 118      34.381  32.605  50.744  0.00  0.00            
ATOM   1784  HA  GLU X 118      34.853  32.682  51.723  0.00  0.00            
ATOM   1785  CB  GLU X 118      34.319  34.042  50.114  0.00  0.00            
ATOM   1786  HB2 GLU X 118      34.263  34.040  49.105  0.00  0.00            
ATOM   1787  HB3 GLU X 118      33.485  34.493  50.464  0.00  0.00            
ATOM   1788  CG  GLU X 118      35.571  34.922  50.390  0.00  0.00            
ATOM   1789  HG2 GLU X 118      36.385  34.324  50.375  0.00  0.00            
ATOM   1790  HG3 GLU X 118      35.672  35.593  49.642  0.00  0.00            
ATOM   1791  CD  GLU X 118      35.422  35.662  51.768  0.00  0.00            
ATOM   1792  OE1 GLU X 118      34.571  36.602  51.803  0.00  0.00            
ATOM   1793  OE2 GLU X 118      36.114  35.231  52.776  0.00  0.00            
ATOM   1794  C   GLU X 118      32.912  32.222  50.893  0.00  0.00            
ATOM   1795  O   GLU X 118      32.282  32.350  51.928  0.00  0.00            
ATOM   1796  N   ARG X 119      32.338  31.819  49.757  0.00  0.00            
ATOM   1797  H   ARG X 119      32.987  31.743  48.884  0.00  0.00            
ATOM   1798  CA  ARG X 119      30.906  31.591  49.486  0.00  0.00            
ATOM   1799  HA  ARG X 119      30.316  31.992  50.310  0.00  0.00            
ATOM   1800  CB  ARG X 119      30.441  32.366  48.265  0.00  0.00            
ATOM   1801  HB2 ARG X 119      30.941  32.003  47.367  0.00  0.00            
ATOM   1802  HB3 ARG X 119      29.361  32.339  48.118  0.00  0.00            
ATOM   1803  CG  ARG X 119      30.880  33.881  48.204  0.00  0.00            
ATOM   1804  HG2 ARG X 119      31.960  33.903  48.059  0.00  0.00            
ATOM   1805  HG3 ARG X 119      30.400  34.386  47.366  0.00  0.00            
ATOM   1806  CD  ARG X 119      30.597  34.748  49.550  0.00  0.00            
ATOM   1807  HD2 ARG X 119      31.235  34.447  50.380  0.00  0.00            
ATOM   1808  HD3 ARG X 119      30.776  35.710  49.296  0.00  0.00            
ATOM   1809  NE  ARG X 119      29.178  34.630  50.022  0.00  0.00            
ATOM   1810  HE  ARG X 119      28.427  34.626  49.233  0.00  0.00            
ATOM   1811  CZ  ARG X 119      28.768  34.360  51.277  0.00  0.00            
ATOM   1812  NH1 ARG X 119      29.613  34.297  52.267  0.00  0.00            
ATOM   1813 HH11 ARG X 119      30.606  34.741  52.196  0.00  0.00            
ATOM   1814 HH12 ARG X 119      29.217  34.217  53.279  0.00  0.00            
ATOM   1815  NH2 ARG X 119      27.524  34.277  51.552  0.00  0.00            
ATOM   1816 HH21 ARG X 119      26.760  34.156  50.783  0.00  0.00            
ATOM   1817 HH22 ARG X 119      27.127  33.982  52.524  0.00  0.00            
ATOM   1818  C   ARG X 119      30.782  30.106  49.338  0.00  0.00            
ATOM   1819  O   ARG X 119      30.788  29.489  48.270  0.00  0.00            
ATOM   1820  N   PRO X 120      30.519  29.382  50.457  0.00  0.00            
ATOM   1821  CD  PRO X 120      30.470  29.889  51.782  0.00  0.00            
ATOM   1822  HD2 PRO X 120      29.814  30.742  51.960  0.00  0.00            
ATOM   1823  HD3 PRO X 120      31.434  30.119  51.973  0.00  0.00            
ATOM   1824  CG  PRO X 120      30.062  28.818  52.738  0.00  0.00            
ATOM   1825  HG2 PRO X 120      28.985  28.739  52.738  0.00  0.00            
ATOM   1826  HG3 PRO X 120      30.511  28.917  53.715  0.00  0.00            
ATOM   1827  CB  PRO X 120      30.644  27.575  52.045  0.00  0.00            
ATOM   1828  HB2 PRO X 120      30.151  26.759  52.380  0.00  0.00            
ATOM   1829  HB3 PRO X 120      31.711  27.373  52.142  0.00  0.00            
ATOM   1830  CA  PRO X 120      30.394  27.925  50.491  0.00  0.00            
ATOM   1831  HA  PRO X 120      31.177  27.440  49.908  0.00  0.00            
ATOM   1832  C   PRO X 120      29.036  27.467  49.973  0.00  0.00            
ATOM   1833  O   PRO X 120      28.009  27.960  50.435  0.00  0.00            
ATOM   1834  N   GLY X 121      29.037  26.497  49.086  0.00  0.00            
ATOM   1835  H   GLY X 121      29.955  26.206  48.782  0.00  0.00            
ATOM   1836  CA  GLY X 121      27.835  25.870  48.501  0.00  0.00            
ATOM   1837  HA2 GLY X 121      28.007  24.890  48.057  0.00  0.00            
ATOM   1838  HA3 GLY X 121      27.079  25.603  49.239  0.00  0.00            
ATOM   1839  C   GLY X 121      27.101  26.769  47.437  0.00  0.00            
ATOM   1840  O   GLY X 121      25.984  26.406  46.957  0.00  0.00            
ATOM   1841  N   HID X 122      27.654  28.008  47.214  0.00  0.00            
ATOM   1842  H   HID X 122      28.663  28.165  47.594  0.00  0.00            
ATOM   1843  CA  HID X 122      26.937  29.037  46.486  0.00  0.00            
ATOM   1844  HA  HID X 122      25.875  29.009  46.729  0.00  0.00            
ATOM   1845  CB  HID X 122      27.555  30.457  46.759  0.00  0.00            
ATOM   1846  HB2 HID X 122      28.633  30.427  46.826  0.00  0.00            
ATOM   1847  HB3 HID X 122      27.152  31.113  46.001  0.00  0.00            
ATOM   1848  CG  HID X 122      27.028  31.017  48.029  0.00  0.00            
ATOM   1849  ND1 HID X 122      27.156  30.427  49.276  0.00  0.00            
ATOM   1850  HD1 HID X 122      27.576  29.447  49.450  0.00  0.00            
ATOM   1851  CE1 HID X 122      26.823  31.384  50.150  0.00  0.00            
ATOM   1852  HE1 HID X 122      26.633  31.135  51.183  0.00  0.00            
ATOM   1853  NE2 HID X 122      26.429  32.538  49.514  0.00  0.00            
ATOM   1854  CD2 HID X 122      26.559  32.299  48.176  0.00  0.00            
ATOM   1855  HD2 HID X 122      26.580  33.113  47.468  0.00  0.00            
ATOM   1856  C   HID X 122      27.200  28.791  44.976  0.00  0.00            
ATOM   1857  O   HID X 122      26.275  29.015  44.194  0.00  0.00            
ATOM   1858  N   PHE X 123      28.376  28.278  44.484  0.00  0.00            
ATOM   1859  H   PHE X 123      29.123  27.888  45.176  0.00  0.00            
ATOM   1860  CA  PHE X 123      28.566  28.110  43.035  0.00  0.00            
ATOM   1861  HA  PHE X 123      27.903  28.772  42.480  0.00  0.00            
ATOM   1862  CB  PHE X 123      30.053  28.472  42.732  0.00  0.00            
ATOM   1863  HB2 PHE X 123      30.659  28.048  43.419  0.00  0.00            
ATOM   1864  HB3 PHE X 123      30.451  28.070  41.800  0.00  0.00            
ATOM   1865  CG  PHE X 123      30.278  29.955  42.850  0.00  0.00            
ATOM   1866  CD1 PHE X 123      30.196  30.766  41.727  0.00  0.00            
ATOM   1867  HD1 PHE X 123      29.667  30.348  40.869  0.00  0.00            
ATOM   1868  CE1 PHE X 123      30.543  32.128  41.804  0.00  0.00            
ATOM   1869  HE1 PHE X 123      30.290  32.767  40.957  0.00  0.00            
ATOM   1870  CZ  PHE X 123      30.843  32.647  43.019  0.00  0.00            
ATOM   1871  HZ  PHE X 123      30.911  33.733  43.077  0.00  0.00            
ATOM   1872  CE2 PHE X 123      31.010  31.879  44.167  0.00  0.00            
ATOM   1873  HE2 PHE X 123      31.250  32.243  45.078  0.00  0.00            
ATOM   1874  CD2 PHE X 123      30.863  30.494  43.988  0.00  0.00            
ATOM   1875  HD2 PHE X 123      31.125  29.769  44.758  0.00  0.00            
ATOM   1876  C   PHE X 123      28.309  26.689  42.641  0.00  0.00            
ATOM   1877  O   PHE X 123      28.949  25.810  43.173  0.00  0.00            
ATOM   1878  N   ALA X 124      27.536  26.406  41.614  0.00  0.00            
ATOM   1879  H   ALA X 124      26.987  27.186  41.088  0.00  0.00            
ATOM   1880  CA  ALA X 124      27.345  25.084  41.096  0.00  0.00            
ATOM   1881  HA  ALA X 124      27.118  24.406  41.918  0.00  0.00            
ATOM   1882  CB  ALA X 124      26.152  25.246  40.121  0.00  0.00            
ATOM   1883  HB1 ALA X 124      25.407  25.923  40.539  0.00  0.00            
ATOM   1884  HB2 ALA X 124      26.466  25.757  39.211  0.00  0.00            
ATOM   1885  HB3 ALA X 124      25.730  24.356  39.899  0.00  0.00            
ATOM   1886  C   ALA X 124      28.601  24.468  40.450  0.00  0.00            
ATOM   1887  O   ALA X 124      28.774  23.246  40.323  0.00  0.00            
ATOM   1888  N   GLY X 125      29.587  25.315  40.179  0.00  0.00            
ATOM   1889  H   GLY X 125      29.513  26.403  40.202  0.00  0.00            
ATOM   1890  CA  GLY X 125      30.914  24.760  39.980  0.00  0.00            
ATOM   1891  HA2 GLY X 125      31.340  24.335  40.888  0.00  0.00            
ATOM   1892  HA3 GLY X 125      30.884  23.998  39.202  0.00  0.00            
ATOM   1893  C   GLY X 125      31.838  25.925  39.608  0.00  0.00            
ATOM   1894  O   GLY X 125      31.461  27.082  39.471  0.00  0.00            
ATOM   1895  N   MET X 126      33.079  25.476  39.295  0.00  0.00            
ATOM   1896  H   MET X 126      33.291  24.418  39.452  0.00  0.00            
ATOM   1897  CA  MET X 126      34.183  26.277  38.865  0.00  0.00            
ATOM   1898  HA  MET X 126      33.741  27.193  38.473  0.00  0.00            
ATOM   1899  CB  MET X 126      35.171  26.395  40.046  0.00  0.00            
ATOM   1900  HB2 MET X 126      34.573  26.890  40.811  0.00  0.00            
ATOM   1901  HB3 MET X 126      35.286  25.392  40.456  0.00  0.00            
ATOM   1902  CG  MET X 126      36.539  27.121  39.833  0.00  0.00            
ATOM   1903  HG2 MET X 126      37.072  26.644  39.010  0.00  0.00            
ATOM   1904  HG3 MET X 126      36.440  28.162  39.526  0.00  0.00            
ATOM   1905  SD  MET X 126      37.555  27.277  41.344  0.00  0.00            
ATOM   1906  CE  MET X 126      37.970  25.503  41.391  0.00  0.00            
ATOM   1907  HE1 MET X 126      37.255  24.845  41.885  0.00  0.00            
ATOM   1908  HE2 MET X 126      38.233  25.133  40.488  0.00  0.00            
ATOM   1909  HE3 MET X 126      38.840  25.403  42.039  0.00  0.00            
ATOM   1910  C   MET X 126      34.927  25.478  37.754  0.00  0.00            
ATOM   1911  O   MET X 126      34.848  24.222  37.667  0.00  0.00            
ATOM   1912  N   VAL X 127      35.624  26.245  36.927  0.00  0.00            
ATOM   1913  H   VAL X 127      35.542  27.320  37.088  0.00  0.00            
ATOM   1914  CA  VAL X 127      36.283  25.794  35.694  0.00  0.00            
ATOM   1915  HA  VAL X 127      36.488  24.724  35.668  0.00  0.00            
ATOM   1916  CB  VAL X 127      35.421  25.976  34.406  0.00  0.00            
ATOM   1917  HB  VAL X 127      35.220  27.037  34.259  0.00  0.00            
ATOM   1918  CG1 VAL X 127      36.177  25.514  33.173  0.00  0.00            
ATOM   1919 HG11 VAL X 127      36.411  24.454  33.265  0.00  0.00            
ATOM   1920 HG12 VAL X 127      35.568  25.695  32.287  0.00  0.00            
ATOM   1921 HG13 VAL X 127      37.070  26.133  33.083  0.00  0.00            
ATOM   1922  CG2 VAL X 127      34.075  25.185  34.328  0.00  0.00            
ATOM   1923 HG21 VAL X 127      33.668  25.279  33.320  0.00  0.00            
ATOM   1924 HG22 VAL X 127      34.205  24.211  34.563  0.00  0.00            
ATOM   1925 HG23 VAL X 127      33.347  25.708  34.948  0.00  0.00            
ATOM   1926  C   VAL X 127      37.640  26.502  35.686  0.00  0.00            
ATOM   1927  O   VAL X 127      37.781  27.681  35.431  0.00  0.00            
ATOM   1928  N   LEU X 128      38.686  25.749  36.020  0.00  0.00            
ATOM   1929  H   LEU X 128      38.599  24.663  35.993  0.00  0.00            
ATOM   1930  CA  LEU X 128      40.097  26.259  36.051  0.00  0.00            
ATOM   1931  HA  LEU X 128      40.164  27.340  36.169  0.00  0.00            
ATOM   1932  CB  LEU X 128      40.749  25.693  37.309  0.00  0.00            
ATOM   1933  HB2 LEU X 128      40.662  24.610  37.223  0.00  0.00            
ATOM   1934  HB3 LEU X 128      41.801  25.930  37.150  0.00  0.00            
ATOM   1935  CG  LEU X 128      40.330  26.256  38.763  0.00  0.00            
ATOM   1936  HG  LEU X 128      39.275  26.049  38.942  0.00  0.00            
ATOM   1937  CD1 LEU X 128      41.076  25.485  39.899  0.00  0.00            
ATOM   1938 HD11 LEU X 128      42.139  25.429  39.663  0.00  0.00            
ATOM   1939 HD12 LEU X 128      40.933  26.113  40.778  0.00  0.00            
ATOM   1940 HD13 LEU X 128      40.577  24.607  39.931  0.00  0.00            
ATOM   1941  CD2 LEU X 128      40.485  27.765  39.011  0.00  0.00            
ATOM   1942 HD21 LEU X 128      39.880  28.234  38.235  0.00  0.00            
ATOM   1943 HD22 LEU X 128      40.067  28.025  39.984  0.00  0.00            
ATOM   1944 HD23 LEU X 128      41.550  27.998  38.997  0.00  0.00            
ATOM   1945  C   LEU X 128      40.952  25.788  34.846  0.00  0.00            
ATOM   1946  O   LEU X 128      41.044  24.580  34.550  0.00  0.00            
ATOM   1947  N   ILE X 129      41.466  26.776  34.160  0.00  0.00            
ATOM   1948  H   ILE X 129      41.293  27.801  34.486  0.00  0.00            
ATOM   1949  CA  ILE X 129      42.408  26.582  33.024  0.00  0.00            
ATOM   1950  HA  ILE X 129      42.539  25.519  32.821  0.00  0.00            
ATOM   1951  CB  ILE X 129      41.983  27.278  31.726  0.00  0.00            
ATOM   1952  HB  ILE X 129      42.205  28.255  31.856  0.00  0.00            
ATOM   1953  CG2 ILE X 129      42.815  26.686  30.591  0.00  0.00            
ATOM   1954 HG21 ILE X 129      42.665  25.609  30.519  0.00  0.00            
ATOM   1955 HG22 ILE X 129      42.660  27.208  29.646  0.00  0.00            
ATOM   1956 HG23 ILE X 129      43.845  26.929  30.854  0.00  0.00            
ATOM   1957  CG1 ILE X 129      40.459  27.141  31.356  0.00  0.00            
ATOM   1958 HG12 ILE X 129      40.157  26.230  31.340  0.00  0.00            
ATOM   1959 HG13 ILE X 129      39.971  27.539  32.146  0.00  0.00            
ATOM   1960  CD1 ILE X 129      39.919  27.740  30.101  0.00  0.00            
ATOM   1961 HD11 ILE X 129      40.466  28.635  29.806  0.00  0.00            
ATOM   1962 HD12 ILE X 129      40.097  27.056  29.271  0.00  0.00            
ATOM   1963 HD13 ILE X 129      38.832  27.811  30.149  0.00  0.00            
ATOM   1964  C   ILE X 129      43.856  27.056  33.406  0.00  0.00            
ATOM   1965  O   ILE X 129      44.061  28.220  33.684  0.00  0.00            
ATOM   1966  N   SER X 130      44.753  26.037  33.469  0.00  0.00            
ATOM   1967  H   SER X 130      44.533  25.053  33.056  0.00  0.00            
ATOM   1968  CA  SER X 130      46.217  26.223  33.712  0.00  0.00            
ATOM   1969  HA  SER X 130      46.738  25.295  33.945  0.00  0.00            
ATOM   1970  CB  SER X 130      46.888  26.843  32.456  0.00  0.00            
ATOM   1971  HB2 SER X 130      46.571  27.852  32.194  0.00  0.00            
ATOM   1972  HB3 SER X 130      47.967  26.880  32.608  0.00  0.00            
ATOM   1973  OG  SER X 130      46.703  26.027  31.394  0.00  0.00            
ATOM   1974  HG  SER X 130      47.529  25.318  31.344  0.00  0.00            
ATOM   1975  C   SER X 130      46.361  27.068  34.972  0.00  0.00            
ATOM   1976  O   SER X 130      46.773  28.249  34.901  0.00  0.00            
ATOM   1977  N   PRO X 131      46.022  26.540  36.176  0.00  0.00            
ATOM   1978  CD  PRO X 131      45.578  25.140  36.365  0.00  0.00            
ATOM   1979  HD2 PRO X 131      46.338  24.428  36.043  0.00  0.00            
ATOM   1980  HD3 PRO X 131      44.662  24.996  35.793  0.00  0.00            
ATOM   1981  CG  PRO X 131      45.281  25.095  37.851  0.00  0.00            
ATOM   1982  HG2 PRO X 131      46.092  24.811  38.522  0.00  0.00            
ATOM   1983  HG3 PRO X 131      44.327  24.587  37.990  0.00  0.00            
ATOM   1984  CB  PRO X 131      44.964  26.536  38.193  0.00  0.00            
ATOM   1985  HB2 PRO X 131      45.151  26.698  39.254  0.00  0.00            
ATOM   1986  HB3 PRO X 131      43.923  26.767  37.967  0.00  0.00            
ATOM   1987  CA  PRO X 131      45.951  27.393  37.417  0.00  0.00            
ATOM   1988  HA  PRO X 131      45.549  28.397  37.281  0.00  0.00            
ATOM   1989  C   PRO X 131      47.265  27.516  38.142  0.00  0.00            
ATOM   1990  O   PRO X 131      48.036  26.570  38.285  0.00  0.00            
ATOM   1991  N   LEU X 132      47.453  28.740  38.622  0.00  0.00            
ATOM   1992  H   LEU X 132      46.615  29.414  38.448  0.00  0.00            
ATOM   1993  CA  LEU X 132      48.417  28.996  39.677  0.00  0.00            
ATOM   1994  HA  LEU X 132      49.384  28.562  39.421  0.00  0.00            
ATOM   1995  CB  LEU X 132      48.349  30.508  39.751  0.00  0.00            
ATOM   1996  HB2 LEU X 132      48.730  30.837  38.785  0.00  0.00            
ATOM   1997  HB3 LEU X 132      47.335  30.907  39.777  0.00  0.00            
ATOM   1998  CG  LEU X 132      49.241  31.275  40.890  0.00  0.00            
ATOM   1999  HG  LEU X 132      49.026  30.715  41.800  0.00  0.00            
ATOM   2000  CD1 LEU X 132      50.702  31.219  40.415  0.00  0.00            
ATOM   2001 HD11 LEU X 132      51.215  31.854  41.138  0.00  0.00            
ATOM   2002 HD12 LEU X 132      50.993  30.189  40.622  0.00  0.00            
ATOM   2003 HD13 LEU X 132      50.949  31.473  39.469  0.00  0.00            
ATOM   2004  CD2 LEU X 132      48.703  32.748  41.031  0.00  0.00            
ATOM   2005 HD21 LEU X 132      47.669  32.574  41.328  0.00  0.00            
ATOM   2006 HD22 LEU X 132      49.203  33.329  41.807  0.00  0.00            
ATOM   2007 HD23 LEU X 132      48.784  33.284  40.086  0.00  0.00            
ATOM   2008  C   LEU X 132      47.898  28.362  40.951  0.00  0.00            
ATOM   2009  O   LEU X 132      46.844  28.705  41.499  0.00  0.00            
ATOM   2010  N   VAL X 133      48.800  27.515  41.475  0.00  0.00            
ATOM   2011  H   VAL X 133      49.716  27.341  40.910  0.00  0.00            
ATOM   2012  CA  VAL X 133      48.516  27.023  42.831  0.00  0.00            
ATOM   2013  HA  VAL X 133      47.707  27.581  43.303  0.00  0.00            
ATOM   2014  CB  VAL X 133      48.138  25.570  42.753  0.00  0.00            
ATOM   2015  HB  VAL X 133      49.026  24.983  42.521  0.00  0.00            
ATOM   2016  CG1 VAL X 133      47.729  24.971  44.136  0.00  0.00            
ATOM   2017 HG11 VAL X 133      48.462  25.113  44.931  0.00  0.00            
ATOM   2018 HG12 VAL X 133      46.822  25.458  44.494  0.00  0.00            
ATOM   2019 HG13 VAL X 133      47.484  23.927  43.943  0.00  0.00            
ATOM   2020  CG2 VAL X 133      47.111  25.164  41.591  0.00  0.00            
ATOM   2021 HG21 VAL X 133      46.056  25.306  41.827  0.00  0.00            
ATOM   2022 HG22 VAL X 133      47.315  25.583  40.695  0.00  0.00            
ATOM   2023 HG23 VAL X 133      47.105  24.077  41.505  0.00  0.00            
ATOM   2024  C   VAL X 133      49.740  27.227  43.751  0.00  0.00            
ATOM   2025  O   VAL X 133      49.557  27.472  44.952  0.00  0.00            
ATOM   2026  N   LEU X 134      50.985  27.182  43.233  0.00  0.00            
ATOM   2027  H   LEU X 134      51.011  27.186  42.223  0.00  0.00            
ATOM   2028  CA  LEU X 134      52.242  27.463  44.021  0.00  0.00            
ATOM   2029  HA  LEU X 134      52.049  27.968  44.874  0.00  0.00            
ATOM   2030  CB  LEU X 134      52.932  26.091  44.060  0.00  0.00            
ATOM   2031  HB2 LEU X 134      53.175  25.802  43.123  0.00  0.00            
ATOM   2032  HB3 LEU X 134      53.897  26.170  44.560  0.00  0.00            
ATOM   2033  CG  LEU X 134      52.132  25.017  44.828  0.00  0.00            
ATOM   2034  HG  LEU X 134      51.079  25.113  44.563  0.00  0.00            
ATOM   2035  CD1 LEU X 134      52.471  23.595  44.397  0.00  0.00            
ATOM   2036 HD11 LEU X 134      52.016  23.492  43.412  0.00  0.00            
ATOM   2037 HD12 LEU X 134      53.550  23.453  44.339  0.00  0.00            
ATOM   2038 HD13 LEU X 134      52.047  22.980  45.077  0.00  0.00            
ATOM   2039  CD2 LEU X 134      52.119  25.034  46.395  0.00  0.00            
ATOM   2040 HD21 LEU X 134      51.366  24.306  46.698  0.00  0.00            
ATOM   2041 HD22 LEU X 134      53.114  24.810  46.779  0.00  0.00            
ATOM   2042 HD23 LEU X 134      51.900  26.071  46.650  0.00  0.00            
ATOM   2043  C   LEU X 134      53.272  28.310  43.287  0.00  0.00            
ATOM   2044  O   LEU X 134      53.400  28.443  42.052  0.00  0.00            
ATOM   2045  N   ALA X 135      54.049  28.930  44.170  0.00  0.00            
ATOM   2046  H   ALA X 135      53.844  28.897  45.240  0.00  0.00            
ATOM   2047  CA  ALA X 135      55.269  29.575  43.742  0.00  0.00            
ATOM   2048  HA  ALA X 135      54.982  30.095  42.926  0.00  0.00            
ATOM   2049  CB  ALA X 135      55.618  30.414  45.009  0.00  0.00            
ATOM   2050  HB1 ALA X 135      56.542  30.936  44.759  0.00  0.00            
ATOM   2051  HB2 ALA X 135      54.760  31.057  45.202  0.00  0.00            
ATOM   2052  HB3 ALA X 135      55.796  29.775  45.874  0.00  0.00            
ATOM   2053  C   ALA X 135      56.349  28.498  43.522  0.00  0.00            
ATOM   2054  O   ALA X 135      56.157  27.301  43.793  0.00  0.00            
ATOM   2055  N   ASN X 136      57.485  28.987  42.978  0.00  0.00            
ATOM   2056  H   ASN X 136      57.543  30.039  42.701  0.00  0.00            
ATOM   2057  CA  ASN X 136      58.571  28.088  42.635  0.00  0.00            
ATOM   2058  HA  ASN X 136      58.215  27.076  42.441  0.00  0.00            
ATOM   2059  CB  ASN X 136      59.319  28.591  41.360  0.00  0.00            
ATOM   2060  HB2 ASN X 136      58.698  28.315  40.507  0.00  0.00            
ATOM   2061  HB3 ASN X 136      59.453  29.662  41.509  0.00  0.00            
ATOM   2062  CG  ASN X 136      60.683  27.902  41.229  0.00  0.00            
ATOM   2063  OD1 ASN X 136      61.727  28.526  41.444  0.00  0.00            
ATOM   2064  ND2 ASN X 136      60.712  26.580  41.025  0.00  0.00            
ATOM   2065 HD21 ASN X 136      61.678  26.075  41.031  0.00  0.00            
ATOM   2066 HD22 ASN X 136      59.753  26.086  40.874  0.00  0.00            
ATOM   2067  C   ASN X 136      59.470  28.051  43.917  0.00  0.00            
ATOM   2068  O   ASN X 136      59.824  29.136  44.375  0.00  0.00            
ATOM   2069  N   PRO X 137      59.823  26.923  44.530  0.00  0.00            
ATOM   2070  CD  PRO X 137      59.400  25.577  44.080  0.00  0.00            
ATOM   2071  HD2 PRO X 137      60.169  25.196  43.650  0.00  0.00            
ATOM   2072  HD3 PRO X 137      58.584  25.470  43.495  0.00  0.00            
ATOM   2073  CG  PRO X 137      59.224  24.697  45.339  0.00  0.00            
ATOM   2074  HG2 PRO X 137      59.412  23.660  45.060  0.00  0.00            
ATOM   2075  HG3 PRO X 137      58.196  24.848  45.668  0.00  0.00            
ATOM   2076  CB  PRO X 137      60.170  25.323  46.329  0.00  0.00            
ATOM   2077  HB2 PRO X 137      61.125  24.841  46.119  0.00  0.00            
ATOM   2078  HB3 PRO X 137      59.759  25.096  47.313  0.00  0.00            
ATOM   2079  CA  PRO X 137      60.211  26.833  45.918  0.00  0.00            
ATOM   2080  HA  PRO X 137      59.544  27.453  46.518  0.00  0.00            
ATOM   2081  C   PRO X 137      61.551  27.453  46.243  0.00  0.00            
ATOM   2082  O   PRO X 137      61.642  28.117  47.259  0.00  0.00            
ATOM   2083  N   GLU X 138      62.568  27.294  45.398  0.00  0.00            
ATOM   2084  H   GLU X 138      62.439  26.670  44.514  0.00  0.00            
ATOM   2085  CA  GLU X 138      63.896  27.862  45.517  0.00  0.00            
ATOM   2086  HA  GLU X 138      64.305  27.622  46.498  0.00  0.00            
ATOM   2087  CB  GLU X 138      64.847  27.273  44.546  0.00  0.00            
ATOM   2088  HB2 GLU X 138      65.730  27.763  44.569  0.00  0.00            
ATOM   2089  HB3 GLU X 138      65.038  26.274  44.937  0.00  0.00            
ATOM   2090  CG  GLU X 138      64.385  27.218  43.061  0.00  0.00            
ATOM   2091  HG2 GLU X 138      63.818  28.108  42.788  0.00  0.00            
ATOM   2092  HG3 GLU X 138      65.357  27.152  42.573  0.00  0.00            
ATOM   2093  CD  GLU X 138      63.638  25.974  42.634  0.00  0.00            
ATOM   2094  OE1 GLU X 138      62.951  25.307  43.458  0.00  0.00            
ATOM   2095  OE2 GLU X 138      63.526  25.664  41.389  0.00  0.00            
ATOM   2096  C   GLU X 138      63.792  29.435  45.338  0.00  0.00            
ATOM   2097  O   GLU X 138      64.604  30.067  45.966  0.00  0.00            
ATOM   2098  N   SER X 139      62.801  29.949  44.546  0.00  0.00            
ATOM   2099  H   SER X 139      62.151  29.232  44.046  0.00  0.00            
ATOM   2100  CA  SER X 139      62.679  31.387  44.219  0.00  0.00            
ATOM   2101  HA  SER X 139      63.566  31.735  44.104  0.00  0.00            
ATOM   2102  CB  SER X 139      61.777  31.563  42.977  0.00  0.00            
ATOM   2103  HB2 SER X 139      60.820  31.246  43.048  0.00  0.00            
ATOM   2104  HB3 SER X 139      61.852  32.634  42.790  0.00  0.00            
ATOM   2105  OG  SER X 139      62.270  31.048  41.738  0.00  0.00            
ATOM   2106  HG  SER X 139      62.100  29.973  41.792  0.00  0.00            
ATOM   2107  C   SER X 139      62.021  32.124  45.412  0.00  0.00            
ATOM   2108  O   SER X 139      62.413  33.249  45.729  0.00  0.00            
ATOM   2109  N   ALA X 140      61.130  31.481  46.190  0.00  0.00            
ATOM   2110  H   ALA X 140      60.899  30.546  45.886  0.00  0.00            
ATOM   2111  CA  ALA X 140      60.451  31.951  47.377  0.00  0.00            
ATOM   2112  HA  ALA X 140      60.698  33.008  47.475  0.00  0.00            
ATOM   2113  CB  ALA X 140      58.945  31.870  47.221  0.00  0.00            
ATOM   2114  HB1 ALA X 140      58.470  32.197  48.146  0.00  0.00            
ATOM   2115  HB2 ALA X 140      58.714  32.536  46.390  0.00  0.00            
ATOM   2116  HB3 ALA X 140      58.663  30.858  46.930  0.00  0.00            
ATOM   2117  C   ALA X 140      60.987  31.305  48.682  0.00  0.00            
ATOM   2118  O   ALA X 140      60.248  30.937  49.621  0.00  0.00            
ATOM   2119  N   THR X 141      62.325  31.189  48.796  0.00  0.00            
ATOM   2120  H   THR X 141      62.884  31.752  48.171  0.00  0.00            
ATOM   2121  CA  THR X 141      62.898  30.622  50.108  0.00  0.00            
ATOM   2122  HA  THR X 141      62.341  29.771  50.498  0.00  0.00            
ATOM   2123  CB  THR X 141      64.365  30.154  49.979  0.00  0.00            
ATOM   2124  HB  THR X 141      64.735  29.883  50.967  0.00  0.00            
ATOM   2125  CG2 THR X 141      64.459  28.910  49.119  0.00  0.00            
ATOM   2126 HG21 THR X 141      65.474  28.521  49.041  0.00  0.00            
ATOM   2127 HG22 THR X 141      64.013  28.153  49.763  0.00  0.00            
ATOM   2128 HG23 THR X 141      63.905  29.021  48.187  0.00  0.00            
ATOM   2129  OG1 THR X 141      65.133  31.169  49.440  0.00  0.00            
ATOM   2130  HG1 THR X 141      66.074  30.979  49.425  0.00  0.00            
ATOM   2131  C   THR X 141      62.805  31.753  51.150  0.00  0.00            
ATOM   2132  O   THR X 141      62.642  32.943  50.844  0.00  0.00            
ATOM   2133  N   THR X 142      62.902  31.463  52.453  0.00  0.00            
ATOM   2134  H   THR X 142      63.177  30.447  52.738  0.00  0.00            
ATOM   2135  CA  THR X 142      62.527  32.408  53.549  0.00  0.00            
ATOM   2136  HA  THR X 142      61.489  32.683  53.361  0.00  0.00            
ATOM   2137  CB  THR X 142      62.606  31.768  54.981  0.00  0.00            
ATOM   2138  HB  THR X 142      62.787  32.570  55.681  0.00  0.00            
ATOM   2139  CG2 THR X 142      61.268  31.057  55.332  0.00  0.00            
ATOM   2140 HG21 THR X 142      61.443  30.478  56.227  0.00  0.00            
ATOM   2141 HG22 THR X 142      60.494  31.766  55.587  0.00  0.00            
ATOM   2142 HG23 THR X 142      61.048  30.399  54.505  0.00  0.00            
ATOM   2143  OG1 THR X 142      63.611  30.765  55.072  0.00  0.00            
ATOM   2144  HG1 THR X 142      64.523  31.292  55.311  0.00  0.00            
ATOM   2145  C   THR X 142      63.412  33.644  53.430  0.00  0.00            
ATOM   2146  O   THR X 142      62.999  34.814  53.514  0.00  0.00            
ATOM   2147  N   PHE X 143      64.675  33.448  53.056  0.00  0.00            
ATOM   2148  H   PHE X 143      64.896  32.383  52.997  0.00  0.00            
ATOM   2149  CA  PHE X 143      65.661  34.516  52.774  0.00  0.00            
ATOM   2150  HA  PHE X 143      65.751  35.146  53.659  0.00  0.00            
ATOM   2151  CB  PHE X 143      67.100  33.951  52.544  0.00  0.00            
ATOM   2152  HB2 PHE X 143      67.212  33.209  51.754  0.00  0.00            
ATOM   2153  HB3 PHE X 143      67.604  34.842  52.168  0.00  0.00            
ATOM   2154  CG  PHE X 143      67.785  33.534  53.828  0.00  0.00            
ATOM   2155  CD1 PHE X 143      68.763  32.524  53.682  0.00  0.00            
ATOM   2156  HD1 PHE X 143      68.777  31.936  52.860  0.00  0.00            
ATOM   2157  CE1 PHE X 143      69.643  32.164  54.678  0.00  0.00            
ATOM   2158  HE1 PHE X 143      70.277  31.392  54.525  0.00  0.00            
ATOM   2159  CZ  PHE X 143      69.612  32.866  55.881  0.00  0.00            
ATOM   2160  HZ  PHE X 143      70.340  32.718  56.564  0.00  0.00            
ATOM   2161  CE2 PHE X 143      68.763  33.974  55.968  0.00  0.00            
ATOM   2162  HE2 PHE X 143      68.713  34.560  56.790  0.00  0.00            
ATOM   2163  CD2 PHE X 143      67.897  34.354  54.970  0.00  0.00            
ATOM   2164  HD2 PHE X 143      67.371  35.308  55.001  0.00  0.00            
ATOM   2165  C   PHE X 143      65.135  35.374  51.638  0.00  0.00            
ATOM   2166  O   PHE X 143      65.036  36.605  51.657  0.00  0.00            
ATOM   2167  N   LYS X 144      64.877  34.692  50.515  0.00  0.00            
ATOM   2168  H   LYS X 144      64.711  33.616  50.570  0.00  0.00            
ATOM   2169  CA  LYS X 144      64.662  35.252  49.169  0.00  0.00            
ATOM   2170  HA  LYS X 144      65.510  35.918  49.005  0.00  0.00            
ATOM   2171  CB  LYS X 144      64.580  34.203  48.045  0.00  0.00            
ATOM   2172  HB2 LYS X 144      63.830  33.426  48.196  0.00  0.00            
ATOM   2173  HB3 LYS X 144      64.212  34.787  47.201  0.00  0.00            
ATOM   2174  CG  LYS X 144      65.937  33.687  47.644  0.00  0.00            
ATOM   2175  HG2 LYS X 144      66.674  33.742  48.445  0.00  0.00            
ATOM   2176  HG3 LYS X 144      65.841  32.644  47.343  0.00  0.00            
ATOM   2177  CD  LYS X 144      66.636  34.429  46.453  0.00  0.00            
ATOM   2178  HD2 LYS X 144      66.088  34.216  45.535  0.00  0.00            
ATOM   2179  HD3 LYS X 144      66.662  35.432  46.569  0.00  0.00            
ATOM   2180  CE  LYS X 144      68.088  34.087  46.332  0.00  0.00            
ATOM   2181  HE2 LYS X 144      68.132  33.070  45.940  0.00  0.00            
ATOM   2182  HE3 LYS X 144      68.569  34.677  45.552  0.00  0.00            
ATOM   2183  NZ  LYS X 144      68.862  34.006  47.561  0.00  0.00            
ATOM   2184  HZ1 LYS X 144      68.628  34.930  48.090  0.00  0.00            
ATOM   2185  HZ2 LYS X 144      68.540  33.143  48.143  0.00  0.00            
ATOM   2186  HZ3 LYS X 144      69.925  33.856  47.371  0.00  0.00            
ATOM   2187  C   LYS X 144      63.423  36.194  49.259  0.00  0.00            
ATOM   2188  O   LYS X 144      63.435  37.221  48.587  0.00  0.00            
ATOM   2189  N   VAL X 145      62.339  35.810  49.953  0.00  0.00            
ATOM   2190  H   VAL X 145      62.366  34.841  50.450  0.00  0.00            
ATOM   2191  CA  VAL X 145      61.066  36.545  50.186  0.00  0.00            
ATOM   2192  HA  VAL X 145      60.709  36.947  49.238  0.00  0.00            
ATOM   2193  CB  VAL X 145      59.921  35.851  50.981  0.00  0.00            
ATOM   2194  HB  VAL X 145      60.100  35.610  52.029  0.00  0.00            
ATOM   2195  CG1 VAL X 145      58.626  36.692  51.112  0.00  0.00            
ATOM   2196 HG11 VAL X 145      58.329  36.930  50.091  0.00  0.00            
ATOM   2197 HG12 VAL X 145      57.777  36.070  51.397  0.00  0.00            
ATOM   2198 HG13 VAL X 145      58.719  37.614  51.685  0.00  0.00            
ATOM   2199  CG2 VAL X 145      59.577  34.606  50.156  0.00  0.00            
ATOM   2200 HG21 VAL X 145      60.507  34.042  50.086  0.00  0.00            
ATOM   2201 HG22 VAL X 145      58.950  33.996  50.660  0.00  0.00            
ATOM   2202 HG23 VAL X 145      59.220  34.934  49.180  0.00  0.00            
ATOM   2203  C   VAL X 145      61.412  37.796  50.982  0.00  0.00            
ATOM   2204  O   VAL X 145      60.984  38.859  50.643  0.00  0.00            
ATOM   2205  N   LEU X 146      62.182  37.719  52.078  0.00  0.00            
ATOM   2206  H   LEU X 146      62.613  36.749  52.323  0.00  0.00            
ATOM   2207  CA  LEU X 146      62.622  38.916  52.797  0.00  0.00            
ATOM   2208  HA  LEU X 146      61.687  39.440  52.994  0.00  0.00            
ATOM   2209  CB  LEU X 146      63.280  38.455  54.083  0.00  0.00            
ATOM   2210  HB2 LEU X 146      62.683  37.790  54.551  0.00  0.00            
ATOM   2211  HB3 LEU X 146      64.186  37.910  53.815  0.00  0.00            
ATOM   2212  CG  LEU X 146      63.629  39.503  55.066  0.00  0.00            
ATOM   2213  HG  LEU X 146      64.443  40.084  54.631  0.00  0.00            
ATOM   2214  CD1 LEU X 146      62.504  40.570  55.355  0.00  0.00            
ATOM   2215 HD11 LEU X 146      62.834  41.289  56.105  0.00  0.00            
ATOM   2216 HD12 LEU X 146      62.241  41.141  54.464  0.00  0.00            
ATOM   2217 HD13 LEU X 146      61.681  40.130  55.741  0.00  0.00            
ATOM   2218  CD2 LEU X 146      64.171  38.792  56.360  0.00  0.00            
ATOM   2219 HD21 LEU X 146      63.353  38.177  56.736  0.00  0.00            
ATOM   2220 HD22 LEU X 146      65.013  38.193  56.014  0.00  0.00            
ATOM   2221 HD23 LEU X 146      64.621  39.432  57.119  0.00  0.00            
ATOM   2222  C   LEU X 146      63.554  39.840  51.978  0.00  0.00            
ATOM   2223  O   LEU X 146      63.281  41.059  51.988  0.00  0.00            
ATOM   2224  N   ALA X 147      64.506  39.370  51.210  0.00  0.00            
ATOM   2225  H   ALA X 147      64.934  38.468  51.361  0.00  0.00            
ATOM   2226  CA  ALA X 147      65.308  40.220  50.317  0.00  0.00            
ATOM   2227  HA  ALA X 147      65.678  40.947  50.914  0.00  0.00            
ATOM   2228  CB  ALA X 147      66.502  39.507  49.646  0.00  0.00            
ATOM   2229  HB1 ALA X 147      67.121  39.139  50.354  0.00  0.00            
ATOM   2230  HB2 ALA X 147      66.192  38.694  48.989  0.00  0.00            
ATOM   2231  HB3 ALA X 147      67.005  40.226  49.000  0.00  0.00            
ATOM   2232  C   ALA X 147      64.358  40.869  49.324  0.00  0.00            
ATOM   2233  O   ALA X 147      64.579  42.017  48.874  0.00  0.00            
ATOM   2234  N   ALA X 148      63.283  40.187  48.936  0.00  0.00            
ATOM   2235  H   ALA X 148      63.233  39.121  49.159  0.00  0.00            
ATOM   2236  CA  ALA X 148      62.305  40.827  47.997  0.00  0.00            
ATOM   2237  HA  ALA X 148      62.858  41.135  47.109  0.00  0.00            
ATOM   2238  CB  ALA X 148      61.253  39.827  47.513  0.00  0.00            
ATOM   2239  HB1 ALA X 148      60.593  40.273  46.768  0.00  0.00            
ATOM   2240  HB2 ALA X 148      61.732  38.979  47.023  0.00  0.00            
ATOM   2241  HB3 ALA X 148      60.538  39.627  48.197  0.00  0.00            
ATOM   2242  C   ALA X 148      61.622  41.992  48.692  0.00  0.00            
ATOM   2243  O   ALA X 148      61.436  43.025  48.028  0.00  0.00            
ATOM   2244  N   LYS X 149      61.307  41.934  49.934  0.00  0.00            
ATOM   2245  H   LYS X 149      61.391  41.008  50.503  0.00  0.00            
ATOM   2246  CA  LYS X 149      60.611  43.051  50.649  0.00  0.00            
ATOM   2247  HA  LYS X 149      59.837  43.435  49.984  0.00  0.00            
ATOM   2248  CB  LYS X 149      60.002  42.503  52.013  0.00  0.00            
ATOM   2249  HB2 LYS X 149      60.654  41.773  52.494  0.00  0.00            
ATOM   2250  HB3 LYS X 149      59.883  43.281  52.766  0.00  0.00            
ATOM   2251  CG  LYS X 149      58.616  41.889  51.788  0.00  0.00            
ATOM   2252  HG2 LYS X 149      57.973  42.467  51.125  0.00  0.00            
ATOM   2253  HG3 LYS X 149      58.836  40.986  51.218  0.00  0.00            
ATOM   2254  CD  LYS X 149      57.778  41.380  53.057  0.00  0.00            
ATOM   2255  HD2 LYS X 149      56.788  41.080  52.712  0.00  0.00            
ATOM   2256  HD3 LYS X 149      58.087  40.506  53.458  0.00  0.00            
ATOM   2257  CE  LYS X 149      57.744  42.441  54.172  0.00  0.00            
ATOM   2258  HE2 LYS X 149      57.112  42.166  55.016  0.00  0.00            
ATOM   2259  HE3 LYS X 149      58.753  42.476  54.580  0.00  0.00            
ATOM   2260  NZ  LYS X 149      57.366  43.797  53.707  0.00  0.00            
ATOM   2261  HZ1 LYS X 149      56.568  43.892  52.971  0.00  0.00            
ATOM   2262  HZ2 LYS X 149      57.107  44.375  54.594  0.00  0.00            
ATOM   2263  HZ3 LYS X 149      58.237  44.353  53.360  0.00  0.00            
ATOM   2264  C   LYS X 149      61.552  44.218  50.928  0.00  0.00            
ATOM   2265  O   LYS X 149      61.188  45.355  50.703  0.00  0.00            
ATOM   2266  N   VAL X 150      62.837  43.914  51.301  0.00  0.00            
ATOM   2267  H   VAL X 150      63.111  42.879  51.504  0.00  0.00            
ATOM   2268  CA  VAL X 150      63.862  44.992  51.494  0.00  0.00            
ATOM   2269  HA  VAL X 150      63.484  45.710  52.222  0.00  0.00            
ATOM   2270  CB  VAL X 150      65.166  44.404  52.069  0.00  0.00            
ATOM   2271  HB  VAL X 150      65.501  43.554  51.474  0.00  0.00            
ATOM   2272  CG1 VAL X 150      66.413  45.393  51.977  0.00  0.00            
ATOM   2273 HG11 VAL X 150      67.264  44.738  52.161  0.00  0.00            
ATOM   2274 HG12 VAL X 150      66.419  45.829  50.978  0.00  0.00            
ATOM   2275 HG13 VAL X 150      66.287  46.095  52.801  0.00  0.00            
ATOM   2276  CG2 VAL X 150      64.965  43.843  53.495  0.00  0.00            
ATOM   2277 HG21 VAL X 150      64.185  43.082  53.482  0.00  0.00            
ATOM   2278 HG22 VAL X 150      65.834  43.437  53.811  0.00  0.00            
ATOM   2279 HG23 VAL X 150      64.720  44.638  54.200  0.00  0.00            
ATOM   2280  C   VAL X 150      64.159  45.801  50.235  0.00  0.00            
ATOM   2281  O   VAL X 150      64.307  46.991  50.292  0.00  0.00            
ATOM   2282  N   LEU X 151      64.079  45.069  49.075  0.00  0.00            
ATOM   2283  H   LEU X 151      64.173  43.997  49.248  0.00  0.00            
ATOM   2284  CA  LEU X 151      64.159  45.729  47.747  0.00  0.00            
ATOM   2285  HA  LEU X 151      64.972  46.326  47.805  0.00  0.00            
ATOM   2286  CB  LEU X 151      64.278  44.686  46.665  0.00  0.00            
ATOM   2287  HB2 LEU X 151      64.871  43.868  47.075  0.00  0.00            
ATOM   2288  HB3 LEU X 151      63.301  44.313  46.359  0.00  0.00            
ATOM   2289  CG  LEU X 151      65.108  45.159  45.485  0.00  0.00            
ATOM   2290  HG  LEU X 151      66.164  45.207  45.751  0.00  0.00            
ATOM   2291  CD1 LEU X 151      65.036  44.071  44.363  0.00  0.00            
ATOM   2292 HD11 LEU X 151      64.080  43.929  44.068  0.00  0.00            
ATOM   2293 HD12 LEU X 151      65.681  44.323  43.627  0.00  0.00            
ATOM   2294 HD13 LEU X 151      65.414  43.199  44.704  0.00  0.00            
ATOM   2295  CD2 LEU X 151      64.821  46.531  44.967  0.00  0.00            
ATOM   2296 HD21 LEU X 151      63.782  46.574  44.642  0.00  0.00            
ATOM   2297 HD22 LEU X 151      65.089  47.333  45.654  0.00  0.00            
ATOM   2298 HD23 LEU X 151      65.297  46.677  43.997  0.00  0.00            
ATOM   2299  C   LEU X 151      62.847  46.646  47.525  0.00  0.00            
ATOM   2300  O   LEU X 151      62.886  47.881  47.256  0.00  0.00            
ATOM   2301  N   ASN X 152      61.661  46.007  47.760  0.00  0.00            
ATOM   2302  H   ASN X 152      61.667  44.943  47.997  0.00  0.00            
ATOM   2303  CA  ASN X 152      60.348  46.619  47.550  0.00  0.00            
ATOM   2304  HA  ASN X 152      60.279  46.879  46.494  0.00  0.00            
ATOM   2305  CB  ASN X 152      59.353  45.546  47.953  0.00  0.00            
ATOM   2306  HB2 ASN X 152      59.507  44.625  47.390  0.00  0.00            
ATOM   2307  HB3 ASN X 152      59.390  45.425  49.036  0.00  0.00            
ATOM   2308  CG  ASN X 152      57.953  45.999  47.551  0.00  0.00            
ATOM   2309  OD1 ASN X 152      57.640  45.969  46.352  0.00  0.00            
ATOM   2310  ND2 ASN X 152      57.167  46.236  48.587  0.00  0.00            
ATOM   2311 HD21 ASN X 152      56.144  46.328  48.221  0.00  0.00            
ATOM   2312 HD22 ASN X 152      57.355  45.983  49.630  0.00  0.00            
ATOM   2313  C   ASN X 152      60.153  47.933  48.396  0.00  0.00            
ATOM   2314  O   ASN X 152      59.312  48.687  48.012  0.00  0.00            
ATOM   2315  N   LEU X 153      60.920  48.102  49.468  0.00  0.00            
ATOM   2316  H   LEU X 153      61.516  47.276  49.859  0.00  0.00            
ATOM   2317  CA  LEU X 153      60.826  49.270  50.299  0.00  0.00            
ATOM   2318  HA  LEU X 153      59.786  49.479  50.551  0.00  0.00            
ATOM   2319  CB  LEU X 153      61.716  48.961  51.526  0.00  0.00            
ATOM   2320  HB2 LEU X 153      61.322  48.005  51.871  0.00  0.00            
ATOM   2321  HB3 LEU X 153      62.730  48.856  51.139  0.00  0.00            
ATOM   2322  CG  LEU X 153      61.739  49.962  52.715  0.00  0.00            
ATOM   2323  HG  LEU X 153      61.988  50.951  52.333  0.00  0.00            
ATOM   2324  CD1 LEU X 153      60.279  50.163  53.275  0.00  0.00            
ATOM   2325 HD11 LEU X 153      59.541  50.506  52.551  0.00  0.00            
ATOM   2326 HD12 LEU X 153      59.916  49.236  53.718  0.00  0.00            
ATOM   2327 HD13 LEU X 153      60.314  50.873  53.993  0.00  0.00            
ATOM   2328  CD2 LEU X 153      62.633  49.519  53.874  0.00  0.00            
ATOM   2329 HD21 LEU X 153      62.432  50.180  54.717  0.00  0.00            
ATOM   2330 HD22 LEU X 153      62.328  48.518  54.181  0.00  0.00            
ATOM   2331 HD23 LEU X 153      63.690  49.568  53.612  0.00  0.00            
ATOM   2332  C   LEU X 153      61.387  50.518  49.518  0.00  0.00            
ATOM   2333  O   LEU X 153      60.853  51.587  49.670  0.00  0.00            
ATOM   2334  N   VAL X 154      62.476  50.364  48.799  0.00  0.00            
ATOM   2335  H   VAL X 154      62.741  49.336  48.550  0.00  0.00            
ATOM   2336  CA  VAL X 154      63.234  51.391  48.110  0.00  0.00            
ATOM   2337  HA  VAL X 154      62.777  52.299  48.504  0.00  0.00            
ATOM   2338  CB  VAL X 154      64.776  51.366  48.231  0.00  0.00            
ATOM   2339  HB  VAL X 154      65.275  52.131  47.636  0.00  0.00            
ATOM   2340  CG1 VAL X 154      64.993  51.485  49.711  0.00  0.00            
ATOM   2341 HG11 VAL X 154      66.082  51.471  49.758  0.00  0.00            
ATOM   2342 HG12 VAL X 154      64.700  52.458  50.105  0.00  0.00            
ATOM   2343 HG13 VAL X 154      64.539  50.610  50.177  0.00  0.00            
ATOM   2344  CG2 VAL X 154      65.353  49.961  47.798  0.00  0.00            
ATOM   2345 HG21 VAL X 154      66.431  50.128  47.789  0.00  0.00            
ATOM   2346 HG22 VAL X 154      65.205  49.235  48.484  0.00  0.00            
ATOM   2347 HG23 VAL X 154      64.924  49.618  46.856  0.00  0.00            
ATOM   2348  C   VAL X 154      62.868  51.436  46.583  0.00  0.00            
ATOM   2349  O   VAL X 154      63.146  52.431  45.903  0.00  0.00            
ATOM   2350  N   LEU X 155      62.236  50.372  46.056  0.00  0.00            
ATOM   2351  H   LEU X 155      62.113  49.474  46.660  0.00  0.00            
ATOM   2352  CA  LEU X 155      61.944  50.264  44.596  0.00  0.00            
ATOM   2353  HA  LEU X 155      61.397  51.150  44.273  0.00  0.00            
ATOM   2354  CB  LEU X 155      63.230  50.010  43.844  0.00  0.00            
ATOM   2355  HB2 LEU X 155      64.068  50.575  44.252  0.00  0.00            
ATOM   2356  HB3 LEU X 155      63.472  48.960  44.010  0.00  0.00            
ATOM   2357  CG  LEU X 155      63.209  50.336  42.376  0.00  0.00            
ATOM   2358  HG  LEU X 155      62.405  49.776  41.898  0.00  0.00            
ATOM   2359  CD1 LEU X 155      63.086  51.850  42.077  0.00  0.00            
ATOM   2360 HD11 LEU X 155      62.167  52.258  42.499  0.00  0.00            
ATOM   2361 HD12 LEU X 155      63.935  52.376  42.513  0.00  0.00            
ATOM   2362 HD13 LEU X 155      63.147  52.086  41.096  0.00  0.00            
ATOM   2363  CD2 LEU X 155      64.552  49.928  41.798  0.00  0.00            
ATOM   2364 HD21 LEU X 155      64.403  50.025  40.723  0.00  0.00            
ATOM   2365 HD22 LEU X 155      65.362  50.566  42.152  0.00  0.00            
ATOM   2366 HD23 LEU X 155      64.716  48.865  41.977  0.00  0.00            
ATOM   2367  C   LEU X 155      60.803  49.113  44.368  0.00  0.00            
ATOM   2368  O   LEU X 155      61.026  48.036  43.755  0.00  0.00            
ATOM   2369  N   PRO X 156      59.552  49.361  44.791  0.00  0.00            
ATOM   2370  CD  PRO X 156      59.141  50.608  45.432  0.00  0.00            
ATOM   2371  HD2 PRO X 156      59.588  51.451  44.904  0.00  0.00            
ATOM   2372  HD3 PRO X 156      59.454  50.662  46.391  0.00  0.00            
ATOM   2373  CG  PRO X 156      57.636  50.526  45.468  0.00  0.00            
ATOM   2374  HG2 PRO X 156      57.323  51.225  44.693  0.00  0.00            
ATOM   2375  HG3 PRO X 156      57.244  50.828  46.440  0.00  0.00            
ATOM   2376  CB  PRO X 156      57.160  49.101  45.076  0.00  0.00            
ATOM   2377  HB2 PRO X 156      56.300  49.082  44.407  0.00  0.00            
ATOM   2378  HB3 PRO X 156      56.859  48.576  45.884  0.00  0.00            
ATOM   2379  CA  PRO X 156      58.387  48.517  44.458  0.00  0.00            
ATOM   2380  HA  PRO X 156      58.444  47.596  44.869  0.00  0.00            
ATOM   2381  C   PRO X 156      58.139  48.325  42.920  0.00  0.00            
ATOM   2382  O   PRO X 156      57.475  47.332  42.577  0.00  0.00            
ATOM   2383  N   ASN X 157      58.539  49.238  42.061  0.00  0.00            
ATOM   2384  H   ASN X 157      59.130  50.023  42.533  0.00  0.00            
ATOM   2385  CA  ASN X 157      58.357  49.380  40.618  0.00  0.00            
ATOM   2386  HA  ASN X 157      57.571  48.742  40.214  0.00  0.00            
ATOM   2387  CB  ASN X 157      58.088  50.848  40.290  0.00  0.00            
ATOM   2388  HB2 ASN X 157      58.078  51.080  39.225  0.00  0.00            
ATOM   2389  HB3 ASN X 157      57.034  50.997  40.524  0.00  0.00            
ATOM   2390  CG  ASN X 157      58.950  51.968  41.059  0.00  0.00            
ATOM   2391  OD1 ASN X 157      59.457  51.797  42.154  0.00  0.00            
ATOM   2392  ND2 ASN X 157      59.115  53.128  40.469  0.00  0.00            
ATOM   2393 HD21 ASN X 157      59.742  53.841  41.004  0.00  0.00            
ATOM   2394 HD22 ASN X 157      58.919  53.148  39.396  0.00  0.00            
ATOM   2395  C   ASN X 157      59.521  48.765  39.820  0.00  0.00            
ATOM   2396  O   ASN X 157      59.654  48.999  38.624  0.00  0.00            
ATOM   2397  N   LEU X 158      60.315  47.966  40.482  0.00  0.00            
ATOM   2398  H   LEU X 158      60.116  47.771  41.536  0.00  0.00            
ATOM   2399  CA  LEU X 158      61.425  47.298  39.849  0.00  0.00            
ATOM   2400  HA  LEU X 158      61.877  47.963  39.113  0.00  0.00            
ATOM   2401  CB  LEU X 158      62.435  46.858  40.966  0.00  0.00            
ATOM   2402  HB2 LEU X 158      62.806  47.700  41.383  0.00  0.00            
ATOM   2403  HB3 LEU X 158      61.862  46.194  41.613  0.00  0.00            
ATOM   2404  CG  LEU X 158      63.688  46.103  40.514  0.00  0.00            
ATOM   2405  HG  LEU X 158      64.403  46.171  41.333  0.00  0.00            
ATOM   2406  CD1 LEU X 158      63.402  44.655  40.381  0.00  0.00            
ATOM   2407 HD11 LEU X 158      62.946  44.354  41.324  0.00  0.00            
ATOM   2408 HD12 LEU X 158      62.846  44.445  39.627  0.00  0.00            
ATOM   2409 HD13 LEU X 158      64.241  44.109  40.249  0.00  0.00            
ATOM   2410  CD2 LEU X 158      64.345  46.657  39.212  0.00  0.00            
ATOM   2411 HD21 LEU X 158      63.597  46.768  38.426  0.00  0.00            
ATOM   2412 HD22 LEU X 158      64.701  47.675  39.371  0.00  0.00            
ATOM   2413 HD23 LEU X 158      65.110  45.937  38.921  0.00  0.00            
ATOM   2414  C   LEU X 158      60.675  46.122  39.246  0.00  0.00            
ATOM   2415  O   LEU X 158      60.225  45.208  39.923  0.00  0.00            
ATOM   2416  N   SER X 159      60.655  46.091  37.900  0.00  0.00            
ATOM   2417  H   SER X 159      60.962  46.901  37.238  0.00  0.00            
ATOM   2418  CA  SER X 159      60.209  44.818  37.238  0.00  0.00            
ATOM   2419  HA  SER X 159      59.415  44.383  37.845  0.00  0.00            
ATOM   2420  CB  SER X 159      59.648  45.163  35.845  0.00  0.00            
ATOM   2421  HB2 SER X 159      60.282  45.836  35.268  0.00  0.00            
ATOM   2422  HB3 SER X 159      59.563  44.238  35.276  0.00  0.00            
ATOM   2423  OG  SER X 159      58.283  45.594  36.062  0.00  0.00            
ATOM   2424  HG  SER X 159      57.669  44.725  35.827  0.00  0.00            
ATOM   2425  C   SER X 159      61.341  43.879  37.086  0.00  0.00            
ATOM   2426  O   SER X 159      62.420  44.222  36.611  0.00  0.00            
ATOM   2427  N   LEU X 160      61.156  42.599  37.387  0.00  0.00            
ATOM   2428  H   LEU X 160      60.153  42.452  37.788  0.00  0.00            
ATOM   2429  CA  LEU X 160      61.998  41.370  37.367  0.00  0.00            
ATOM   2430  HA  LEU X 160      62.940  41.572  37.879  0.00  0.00            
ATOM   2431  CB  LEU X 160      61.169  40.217  38.130  0.00  0.00            
ATOM   2432  HB2 LEU X 160      60.206  40.094  37.633  0.00  0.00            
ATOM   2433  HB3 LEU X 160      61.770  39.308  38.153  0.00  0.00            
ATOM   2434  CG  LEU X 160      60.992  40.591  39.600  0.00  0.00            
ATOM   2435  HG  LEU X 160      60.464  41.451  39.650  0.00  0.00            
ATOM   2436  CD1 LEU X 160      60.142  39.558  40.333  0.00  0.00            
ATOM   2437 HD11 LEU X 160      60.675  38.609  40.265  0.00  0.00            
ATOM   2438 HD12 LEU X 160      59.871  39.934  41.320  0.00  0.00            
ATOM   2439 HD13 LEU X 160      59.259  39.380  39.876  0.00  0.00            
ATOM   2440  CD2 LEU X 160      62.212  40.732  40.448  0.00  0.00            
ATOM   2441 HD21 LEU X 160      62.036  40.886  41.513  0.00  0.00            
ATOM   2442 HD22 LEU X 160      62.781  39.803  40.412  0.00  0.00            
ATOM   2443 HD23 LEU X 160      62.887  41.510  40.094  0.00  0.00            
ATOM   2444  C   LEU X 160      62.242  40.863  35.956  0.00  0.00            
ATOM   2445  O   LEU X 160      62.374  39.648  35.605  0.00  0.00            
ATOM   2446  N   GLY X 161      62.327  41.827  35.059  0.00  0.00            
ATOM   2447  H   GLY X 161      62.563  42.784  35.526  0.00  0.00            
ATOM   2448  CA  GLY X 161      62.328  41.590  33.607  0.00  0.00            
ATOM   2449  HA2 GLY X 161      62.411  42.560  33.116  0.00  0.00            
ATOM   2450  HA3 GLY X 161      63.193  40.946  33.452  0.00  0.00            
ATOM   2451  C   GLY X 161      61.007  40.960  33.135  0.00  0.00            
ATOM   2452  O   GLY X 161      60.144  40.436  33.871  0.00  0.00            
ATOM   2453  N   PRO X 162      60.759  40.919  31.791  0.00  0.00            
ATOM   2454  CD  PRO X 162      61.679  41.537  30.885  0.00  0.00            
ATOM   2455  HD2 PRO X 162      62.663  41.072  30.948  0.00  0.00            
ATOM   2456  HD3 PRO X 162      61.761  42.620  30.977  0.00  0.00            
ATOM   2457  CG  PRO X 162      61.154  41.178  29.511  0.00  0.00            
ATOM   2458  HG2 PRO X 162      61.502  40.196  29.191  0.00  0.00            
ATOM   2459  HG3 PRO X 162      61.389  41.841  28.678  0.00  0.00            
ATOM   2460  CB  PRO X 162      59.658  41.107  29.834  0.00  0.00            
ATOM   2461  HB2 PRO X 162      59.164  40.564  29.029  0.00  0.00            
ATOM   2462  HB3 PRO X 162      59.195  42.089  29.922  0.00  0.00            
ATOM   2463  CA  PRO X 162      59.618  40.281  31.143  0.00  0.00            
ATOM   2464  HA  PRO X 162      58.674  40.514  31.635  0.00  0.00            
ATOM   2465  C   PRO X 162      59.710  38.778  30.818  0.00  0.00            
ATOM   2466  O   PRO X 162      60.753  38.152  30.981  0.00  0.00            
ATOM   2467  N   ILE X 163      58.594  38.132  30.394  0.00  0.00            
ATOM   2468  H   ILE X 163      57.679  38.677  30.163  0.00  0.00            
ATOM   2469  CA  ILE X 163      58.695  36.778  29.942  0.00  0.00            
ATOM   2470  HA  ILE X 163      59.444  36.250  30.532  0.00  0.00            
ATOM   2471  CB  ILE X 163      57.439  35.928  30.191  0.00  0.00            
ATOM   2472  HB  ILE X 163      57.693  35.045  29.913  0.00  0.00            
ATOM   2473  CG2 ILE X 163      57.023  35.777  31.653  0.00  0.00            
ATOM   2474 HG21 ILE X 163      57.763  35.354  32.195  0.00  0.00            
ATOM   2475 HG22 ILE X 163      56.925  36.751  32.132  0.00  0.00            
ATOM   2476 HG23 ILE X 163      56.085  35.269  31.878  0.00  0.00            
ATOM   2477  CG1 ILE X 163      56.274  36.440  29.285  0.00  0.00            
ATOM   2478 HG12 ILE X 163      56.076  37.440  29.670  0.00  0.00            
ATOM   2479 HG13 ILE X 163      56.504  36.522  28.305  0.00  0.00            
ATOM   2480  CD1 ILE X 163      54.951  35.580  29.261  0.00  0.00            
ATOM   2481 HD11 ILE X 163      54.553  35.280  30.230  0.00  0.00            
ATOM   2482 HD12 ILE X 163      54.184  36.035  28.635  0.00  0.00            
ATOM   2483 HD13 ILE X 163      55.132  34.628  28.761  0.00  0.00            
ATOM   2484  C   ILE X 163      59.107  36.664  28.486  0.00  0.00            
ATOM   2485  O   ILE X 163      59.033  37.696  27.768  0.00  0.00            
ATOM   2486  N   ASP X 164      59.488  35.519  28.021  0.00  0.00            
ATOM   2487  H   ASP X 164      59.504  34.716  28.757  0.00  0.00            
ATOM   2488  CA  ASP X 164      59.599  35.170  26.658  0.00  0.00            
ATOM   2489  HA  ASP X 164      59.718  35.986  26.167  0.00  0.00            
ATOM   2490  CB  ASP X 164      60.765  34.275  26.298  0.00  0.00            
ATOM   2491  HB2 ASP X 164      61.608  34.767  26.554  0.00  0.00            
ATOM   2492  HB3 ASP X 164      60.783  33.360  26.890  0.00  0.00            
ATOM   2493  CG  ASP X 164      60.868  33.871  24.766  0.00  0.00            
ATOM   2494  OD1 ASP X 164      62.007  33.834  24.216  0.00  0.00            
ATOM   2495  OD2 ASP X 164      59.835  33.730  24.051  0.00  0.00            
ATOM   2496  C   ASP X 164      58.212  34.525  26.265  0.00  0.00            
ATOM   2497  O   ASP X 164      57.915  33.404  26.687  0.00  0.00            
ATOM   2498  N   SER X 165      57.417  35.270  25.494  0.00  0.00            
ATOM   2499  H   SER X 165      57.853  36.057  24.879  0.00  0.00            
ATOM   2500  CA  SER X 165      56.071  34.898  25.179  0.00  0.00            
ATOM   2501  HA  SER X 165      55.540  34.792  26.125  0.00  0.00            
ATOM   2502  CB  SER X 165      55.308  35.960  24.407  0.00  0.00            
ATOM   2503  HB2 SER X 165      54.380  35.562  24.393  0.00  0.00            
ATOM   2504  HB3 SER X 165      55.301  36.865  25.014  0.00  0.00            
ATOM   2505  OG  SER X 165      55.754  36.248  23.136  0.00  0.00            
ATOM   2506  HG  SER X 165      55.840  37.329  23.027  0.00  0.00            
ATOM   2507  C   SER X 165      55.959  33.634  24.274  0.00  0.00            
ATOM   2508  O   SER X 165      54.835  33.085  24.289  0.00  0.00            
ATOM   2509  N   SER X 166      57.043  33.130  23.657  0.00  0.00            
ATOM   2510  H   SER X 166      58.009  33.521  23.976  0.00  0.00            
ATOM   2511  CA  SER X 166      57.115  31.701  23.123  0.00  0.00            
ATOM   2512  HA  SER X 166      56.330  31.651  22.368  0.00  0.00            
ATOM   2513  CB  SER X 166      58.407  31.501  22.317  0.00  0.00            
ATOM   2514  HB2 SER X 166      58.267  30.515  21.875  0.00  0.00            
ATOM   2515  HB3 SER X 166      58.501  32.198  21.484  0.00  0.00            
ATOM   2516  OG  SER X 166      59.565  31.372  23.114  0.00  0.00            
ATOM   2517  HG  SER X 166      59.641  32.358  23.574  0.00  0.00            
ATOM   2518  C   SER X 166      56.904  30.602  24.174  0.00  0.00            
ATOM   2519  O   SER X 166      56.881  29.454  23.786  0.00  0.00            
ATOM   2520  N   VAL X 167      56.811  30.921  25.467  0.00  0.00            
ATOM   2521  H   VAL X 167      56.954  31.920  25.880  0.00  0.00            
ATOM   2522  CA  VAL X 167      56.409  29.931  26.500  0.00  0.00            
ATOM   2523  HA  VAL X 167      56.662  28.969  26.053  0.00  0.00            
ATOM   2524  CB  VAL X 167      57.182  29.902  27.823  0.00  0.00            
ATOM   2525  HB  VAL X 167      56.940  28.895  28.161  0.00  0.00            
ATOM   2526  CG1 VAL X 167      58.683  29.870  27.462  0.00  0.00            
ATOM   2527 HG11 VAL X 167      59.159  29.604  28.405  0.00  0.00            
ATOM   2528 HG12 VAL X 167      58.895  29.014  26.822  0.00  0.00            
ATOM   2529 HG13 VAL X 167      59.089  30.786  27.031  0.00  0.00            
ATOM   2530  CG2 VAL X 167      56.851  31.048  28.839  0.00  0.00            
ATOM   2531 HG21 VAL X 167      55.902  30.969  29.370  0.00  0.00            
ATOM   2532 HG22 VAL X 167      57.519  31.021  29.596  0.00  0.00            
ATOM   2533 HG23 VAL X 167      56.961  32.022  28.361  0.00  0.00            
ATOM   2534  C   VAL X 167      54.914  29.965  26.764  0.00  0.00            
ATOM   2535  O   VAL X 167      54.426  28.946  27.211  0.00  0.00            
ATOM   2536  N   LEU X 168      54.156  30.958  26.373  0.00  0.00            
ATOM   2537  H   LEU X 168      54.486  31.713  25.790  0.00  0.00            
ATOM   2538  CA  LEU X 168      52.750  30.925  26.786  0.00  0.00            
ATOM   2539  HA  LEU X 168      52.709  30.666  27.762  0.00  0.00            
ATOM   2540  CB  LEU X 168      52.015  32.286  26.621  0.00  0.00            
ATOM   2541  HB2 LEU X 168      51.992  32.555  25.648  0.00  0.00            
ATOM   2542  HB3 LEU X 168      50.996  32.033  26.915  0.00  0.00            
ATOM   2543  CG  LEU X 168      52.438  33.452  27.455  0.00  0.00            
ATOM   2544  HG  LEU X 168      53.517  33.602  27.425  0.00  0.00            
ATOM   2545  CD1 LEU X 168      51.781  34.738  27.089  0.00  0.00            
ATOM   2546 HD11 LEU X 168      52.062  35.441  27.873  0.00  0.00            
ATOM   2547 HD12 LEU X 168      52.132  35.106  26.275  0.00  0.00            
ATOM   2548 HD13 LEU X 168      50.781  34.690  26.955  0.00  0.00            
ATOM   2549  CD2 LEU X 168      51.922  33.176  28.908  0.00  0.00            
ATOM   2550 HD21 LEU X 168      52.204  32.199  29.299  0.00  0.00            
ATOM   2551 HD22 LEU X 168      52.396  33.917  29.551  0.00  0.00            
ATOM   2552 HD23 LEU X 168      50.851  33.372  28.964  0.00  0.00            
ATOM   2553  C   LEU X 168      51.971  29.903  25.976  0.00  0.00            
ATOM   2554  O   LEU X 168      51.088  29.218  26.559  0.00  0.00            
ATOM   2555  N   SER X 169      52.220  29.687  24.678  0.00  0.00            
ATOM   2556  H   SER X 169      53.011  30.248  24.180  0.00  0.00            
ATOM   2557  CA  SER X 169      51.408  28.823  23.860  0.00  0.00            
ATOM   2558  HA  SER X 169      50.923  27.995  24.376  0.00  0.00            
ATOM   2559  CB  SER X 169      50.322  29.706  23.187  0.00  0.00            
ATOM   2560  HB2 SER X 169      49.767  30.098  23.934  0.00  0.00            
ATOM   2561  HB3 SER X 169      50.686  30.497  22.674  0.00  0.00            
ATOM   2562  OG  SER X 169      49.530  28.897  22.316  0.00  0.00            
ATOM   2563  HG  SER X 169      48.650  29.323  22.064  0.00  0.00            
ATOM   2564  C   SER X 169      52.222  28.309  22.703  0.00  0.00            
ATOM   2565  O   SER X 169      53.163  29.055  22.319  0.00  0.00            
ATOM   2566  N   ARG X 170      52.100  27.082  22.182  0.00  0.00            
ATOM   2567  H   ARG X 170      51.358  26.464  22.475  0.00  0.00            
ATOM   2568  CA  ARG X 170      52.814  26.524  21.013  0.00  0.00            
ATOM   2569  HA  ARG X 170      53.786  26.797  21.030  0.00  0.00            
ATOM   2570  CB  ARG X 170      52.854  24.977  21.086  0.00  0.00            
ATOM   2571  HB2 ARG X 170      51.809  24.671  21.139  0.00  0.00            
ATOM   2572  HB3 ARG X 170      53.338  24.648  20.166  0.00  0.00            
ATOM   2573  CG  ARG X 170      53.620  24.418  22.299  0.00  0.00            
ATOM   2574  HG2 ARG X 170      54.666  24.663  22.116  0.00  0.00            
ATOM   2575  HG3 ARG X 170      53.210  24.884  23.095  0.00  0.00            
ATOM   2576  CD  ARG X 170      53.410  22.922  22.424  0.00  0.00            
ATOM   2577  HD2 ARG X 170      53.778  22.505  21.581  0.00  0.00            
ATOM   2578  HD3 ARG X 170      53.925  22.528  23.199  0.00  0.00            
ATOM   2579  NE  ARG X 170      51.952  22.600  22.452  0.00  0.00            
ATOM   2580  HE  ARG X 170      51.241  23.370  22.751  0.00  0.00            
ATOM   2581  CZ  ARG X 170      51.424  21.429  22.217  0.00  0.00            
ATOM   2582  NH1 ARG X 170      52.177  20.476  21.809  0.00  0.00            
ATOM   2583 HH11 ARG X 170      53.261  20.535  21.907  0.00  0.00            
ATOM   2584 HH12 ARG X 170      51.751  19.524  21.492  0.00  0.00            
ATOM   2585  NH2 ARG X 170      50.112  21.265  22.197  0.00  0.00            
ATOM   2586 HH21 ARG X 170      49.594  22.223  22.163  0.00  0.00            
ATOM   2587 HH22 ARG X 170      49.661  20.312  21.921  0.00  0.00            
ATOM   2588  C   ARG X 170      52.176  27.050  19.718  0.00  0.00            
ATOM   2589  O   ARG X 170      52.686  26.976  18.574  0.00  0.00            
ATOM   2590  N   ASN X 171      50.990  27.619  19.855  0.00  0.00            
ATOM   2591  H   ASN X 171      50.588  27.768  20.857  0.00  0.00            
ATOM   2592  CA  ASN X 171      50.325  28.301  18.728  0.00  0.00            
ATOM   2593  HA  ASN X 171      50.519  27.762  17.801  0.00  0.00            
ATOM   2594  CB  ASN X 171      48.807  28.389  18.990  0.00  0.00            
ATOM   2595  HB2 ASN X 171      48.484  27.364  19.170  0.00  0.00            
ATOM   2596  HB3 ASN X 171      48.595  28.915  19.921  0.00  0.00            
ATOM   2597  CG  ASN X 171      48.033  29.165  17.919  0.00  0.00            
ATOM   2598  OD1 ASN X 171      48.487  30.045  17.171  0.00  0.00            
ATOM   2599  ND2 ASN X 171      46.744  28.958  17.948  0.00  0.00            
ATOM   2600 HD21 ASN X 171      46.341  28.196  18.474  0.00  0.00            
ATOM   2601 HD22 ASN X 171      46.218  29.384  17.198  0.00  0.00            
ATOM   2602  C   ASN X 171      50.995  29.716  18.545  0.00  0.00            
ATOM   2603  O   ASN X 171      50.742  30.640  19.281  0.00  0.00            
ATOM   2604  N   LYS X 172      51.757  29.721  17.492  0.00  0.00            
ATOM   2605  H   LYS X 172      51.956  28.827  17.066  0.00  0.00            
ATOM   2606  CA  LYS X 172      52.420  31.008  17.034  0.00  0.00            
ATOM   2607  HA  LYS X 172      53.162  31.396  17.731  0.00  0.00            
ATOM   2608  CB  LYS X 172      53.291  30.666  15.887  0.00  0.00            
ATOM   2609  HB2 LYS X 172      52.793  30.244  15.014  0.00  0.00            
ATOM   2610  HB3 LYS X 172      53.742  31.637  15.683  0.00  0.00            
ATOM   2611  CG  LYS X 172      54.297  29.572  16.341  0.00  0.00            
ATOM   2612  HG2 LYS X 172      53.965  28.988  17.199  0.00  0.00            
ATOM   2613  HG3 LYS X 172      54.474  28.831  15.561  0.00  0.00            
ATOM   2614  CD  LYS X 172      55.688  30.083  16.658  0.00  0.00            
ATOM   2615  HD2 LYS X 172      55.595  30.657  17.422  0.00  0.00            
ATOM   2616  HD3 LYS X 172      56.303  29.323  16.911  0.00  0.00            
ATOM   2617  CE  LYS X 172      56.338  30.808  15.471  0.00  0.00            
ATOM   2618  HE2 LYS X 172      55.666  31.570  15.076  0.00  0.00            
ATOM   2619  HE3 LYS X 172      57.237  31.289  15.858  0.00  0.00            
ATOM   2620  NZ  LYS X 172      56.746  29.920  14.311  0.00  0.00            
ATOM   2621  HZ1 LYS X 172      57.162  30.476  13.470  0.00  0.00            
ATOM   2622  HZ2 LYS X 172      57.327  29.036  14.570  0.00  0.00            
ATOM   2623  HZ3 LYS X 172      55.809  29.455  14.006  0.00  0.00            
ATOM   2624  C   LYS X 172      51.446  32.171  16.664  0.00  0.00            
ATOM   2625  O   LYS X 172      51.885  33.285  16.875  0.00  0.00            
ATOM   2626  N   THR X 173      50.271  31.915  16.049  0.00  0.00            
ATOM   2627  H   THR X 173      49.991  30.865  15.964  0.00  0.00            
ATOM   2628  CA  THR X 173      49.387  33.000  15.591  0.00  0.00            
ATOM   2629  HA  THR X 173      49.974  33.605  15.034  0.00  0.00            
ATOM   2630  CB  THR X 173      48.235  32.445  14.798  0.00  0.00            
ATOM   2631  HB  THR X 173      47.734  31.563  15.199  0.00  0.00            
ATOM   2632  CG2 THR X 173      47.120  33.527  14.493  0.00  0.00            
ATOM   2633 HG21 THR X 173      46.579  33.767  15.408  0.00  0.00            
ATOM   2634 HG22 THR X 173      47.503  34.502  14.193  0.00  0.00            
ATOM   2635 HG23 THR X 173      46.265  33.151  13.930  0.00  0.00            
ATOM   2636  OG1 THR X 173      48.674  32.098  13.558  0.00  0.00            
ATOM   2637  HG1 THR X 173      49.226  31.160  13.621  0.00  0.00            
ATOM   2638  C   THR X 173      48.868  33.681  16.842  0.00  0.00            
ATOM   2639  O   THR X 173      48.998  34.878  16.931  0.00  0.00            
ATOM   2640  N   GLU X 174      48.505  32.931  17.871  0.00  0.00            
ATOM   2641  H   GLU X 174      48.329  31.856  17.855  0.00  0.00            
ATOM   2642  CA  GLU X 174      48.060  33.498  19.056  0.00  0.00            
ATOM   2643  HA  GLU X 174      47.330  34.269  18.812  0.00  0.00            
ATOM   2644  CB  GLU X 174      47.384  32.439  19.976  0.00  0.00            
ATOM   2645  HB2 GLU X 174      48.066  31.593  20.059  0.00  0.00            
ATOM   2646  HB3 GLU X 174      47.282  32.894  20.962  0.00  0.00            
ATOM   2647  CG  GLU X 174      46.002  32.074  19.469  0.00  0.00            
ATOM   2648  HG2 GLU X 174      46.209  31.754  18.448  0.00  0.00            
ATOM   2649  HG3 GLU X 174      45.603  31.189  19.965  0.00  0.00            
ATOM   2650  CD  GLU X 174      44.891  33.165  19.546  0.00  0.00            
ATOM   2651  OE1 GLU X 174      43.794  32.828  19.151  0.00  0.00            
ATOM   2652  OE2 GLU X 174      45.155  34.379  19.966  0.00  0.00            
ATOM   2653  C   GLU X 174      49.251  34.126  19.778  0.00  0.00            
ATOM   2654  O   GLU X 174      48.983  35.148  20.357  0.00  0.00            
ATOM   2655  N   VAL X 175      50.503  33.698  19.641  0.00  0.00            
ATOM   2656  H   VAL X 175      50.635  32.654  19.355  0.00  0.00            
ATOM   2657  CA  VAL X 175      51.609  34.333  20.381  0.00  0.00            
ATOM   2658  HA  VAL X 175      51.199  34.553  21.367  0.00  0.00            
ATOM   2659  CB  VAL X 175      52.739  33.239  20.499  0.00  0.00            
ATOM   2660  HB  VAL X 175      52.800  32.743  19.531  0.00  0.00            
ATOM   2661  CG1 VAL X 175      54.095  33.846  20.839  0.00  0.00            
ATOM   2662 HG11 VAL X 175      54.294  34.612  20.211  0.00  0.00            
ATOM   2663 HG12 VAL X 175      54.020  34.182  21.873  0.00  0.00            
ATOM   2664 HG13 VAL X 175      54.824  33.037  20.888  0.00  0.00            
ATOM   2665  CG2 VAL X 175      52.459  32.143  21.571  0.00  0.00            
ATOM   2666 HG21 VAL X 175      51.454  31.731  21.485  0.00  0.00            
ATOM   2667 HG22 VAL X 175      53.081  31.369  21.390  0.00  0.00            
ATOM   2668 HG23 VAL X 175      52.646  32.460  22.597  0.00  0.00            
ATOM   2669  C   VAL X 175      51.990  35.706  19.727  0.00  0.00            
ATOM   2670  O   VAL X 175      52.522  36.603  20.373  0.00  0.00            
ATOM   2671  N   ASP X 176      51.712  35.822  18.444  0.00  0.00            
ATOM   2672  H   ASP X 176      51.117  34.993  18.059  0.00  0.00            
ATOM   2673  CA  ASP X 176      51.691  37.117  17.670  0.00  0.00            
ATOM   2674  HA  ASP X 176      52.547  37.738  17.934  0.00  0.00            
ATOM   2675  CB  ASP X 176      51.770  36.800  16.207  0.00  0.00            
ATOM   2676  HB2 ASP X 176      52.601  36.112  16.050  0.00  0.00            
ATOM   2677  HB3 ASP X 176      50.851  36.400  15.780  0.00  0.00            
ATOM   2678  CG  ASP X 176      52.201  37.958  15.334  0.00  0.00            
ATOM   2679  OD1 ASP X 176      51.634  38.092  14.218  0.00  0.00            
ATOM   2680  OD2 ASP X 176      53.111  38.681  15.745  0.00  0.00            
ATOM   2681  C   ASP X 176      50.576  38.044  17.927  0.00  0.00            
ATOM   2682  O   ASP X 176      50.785  39.240  18.015  0.00  0.00            
ATOM   2683  N   ILE X 177      49.392  37.542  18.148  0.00  0.00            
ATOM   2684  H   ILE X 177      49.243  36.463  18.166  0.00  0.00            
ATOM   2685  CA  ILE X 177      48.267  38.307  18.631  0.00  0.00            
ATOM   2686  HA  ILE X 177      48.039  39.138  17.965  0.00  0.00            
ATOM   2687  CB  ILE X 177      46.905  37.484  18.622  0.00  0.00            
ATOM   2688  HB  ILE X 177      47.225  36.556  19.073  0.00  0.00            
ATOM   2689  CG2 ILE X 177      45.817  38.178  19.487  0.00  0.00            
ATOM   2690 HG21 ILE X 177      45.634  39.152  19.059  0.00  0.00            
ATOM   2691 HG22 ILE X 177      45.028  37.631  19.455  0.00  0.00            
ATOM   2692 HG23 ILE X 177      46.119  38.312  20.515  0.00  0.00            
ATOM   2693  CG1 ILE X 177      46.485  37.069  17.226  0.00  0.00            
ATOM   2694 HG12 ILE X 177      46.028  37.868  16.661  0.00  0.00            
ATOM   2695 HG13 ILE X 177      47.256  36.773  16.645  0.00  0.00            
ATOM   2696  CD1 ILE X 177      45.343  35.985  17.030  0.00  0.00            
ATOM   2697 HD11 ILE X 177      44.457  36.254  17.605  0.00  0.00            
ATOM   2698 HD12 ILE X 177      45.020  36.075  15.993  0.00  0.00            
ATOM   2699 HD13 ILE X 177      45.527  34.995  17.448  0.00  0.00            
ATOM   2700  C   ILE X 177      48.639  38.835  20.039  0.00  0.00            
ATOM   2701  O   ILE X 177      48.466  40.030  20.285  0.00  0.00            
ATOM   2702  N   TYR X 178      49.260  38.013  20.973  0.00  0.00            
ATOM   2703  H   TYR X 178      49.443  37.076  20.873  0.00  0.00            
ATOM   2704  CA  TYR X 178      49.572  38.447  22.305  0.00  0.00            
ATOM   2705  HA  TYR X 178      48.716  38.802  22.707  0.00  0.00            
ATOM   2706  CB  TYR X 178      50.049  37.294  23.163  0.00  0.00            
ATOM   2707  HB2 TYR X 178      49.230  36.604  23.369  0.00  0.00            
ATOM   2708  HB3 TYR X 178      50.787  36.722  22.601  0.00  0.00            
ATOM   2709  CG  TYR X 178      50.695  37.765  24.462  0.00  0.00            
ATOM   2710  CD1 TYR X 178      49.938  37.919  25.635  0.00  0.00            
ATOM   2711  HD1 TYR X 178      48.866  37.723  25.621  0.00  0.00            
ATOM   2712  CE1 TYR X 178      50.564  38.121  26.882  0.00  0.00            
ATOM   2713  HE1 TYR X 178      50.066  38.152  27.759  0.00  0.00            
ATOM   2714  CZ  TYR X 178      51.932  38.265  27.001  0.00  0.00            
ATOM   2715  OH  TYR X 178      52.496  38.468  28.262  0.00  0.00            
ATOM   2716  HH  TYR X 178      53.427  38.860  28.244  0.00  0.00            
ATOM   2717  CE2 TYR X 178      52.718  38.143  25.881  0.00  0.00            
ATOM   2718  HE2 TYR X 178      53.722  38.200  25.974  0.00  0.00            
ATOM   2719  CD2 TYR X 178      52.110  37.973  24.596  0.00  0.00            
ATOM   2720  HD2 TYR X 178      52.723  37.906  23.698  0.00  0.00            
ATOM   2721  C   TYR X 178      50.570  39.597  22.265  0.00  0.00            
ATOM   2722  O   TYR X 178      50.380  40.649  22.970  0.00  0.00            
ATOM   2723  N   ASN X 179      51.620  39.424  21.467  0.00  0.00            
ATOM   2724  H   ASN X 179      51.622  38.506  20.879  0.00  0.00            
ATOM   2725  CA  ASN X 179      52.619  40.422  21.149  0.00  0.00            
ATOM   2726  HA  ASN X 179      52.950  40.800  22.116  0.00  0.00            
ATOM   2727  CB  ASN X 179      53.749  39.890  20.336  0.00  0.00            
ATOM   2728  HB2 ASN X 179      53.922  38.951  20.663  0.00  0.00            
ATOM   2729  HB3 ASN X 179      53.474  39.830  19.283  0.00  0.00            
ATOM   2730  CG  ASN X 179      55.029  40.638  20.486  0.00  0.00            
ATOM   2731  OD1 ASN X 179      55.380  41.191  21.506  0.00  0.00            
ATOM   2732  ND2 ASN X 179      55.885  40.542  19.515  0.00  0.00            
ATOM   2733 HD21 ASN X 179      56.843  41.044  19.652  0.00  0.00            
ATOM   2734 HD22 ASN X 179      55.679  40.120  18.531  0.00  0.00            
ATOM   2735  C   ASN X 179      52.098  41.625  20.397  0.00  0.00            
ATOM   2736  O   ASN X 179      52.869  42.549  20.176  0.00  0.00            
ATOM   2737  N   SER X 180      50.782  41.735  20.107  0.00  0.00            
ATOM   2738  H   SER X 180      50.062  40.929  20.254  0.00  0.00            
ATOM   2739  CA  SER X 180      50.273  42.918  19.389  0.00  0.00            
ATOM   2740  HA  SER X 180      50.990  43.732  19.490  0.00  0.00            
ATOM   2741  CB  SER X 180      50.144  42.654  17.849  0.00  0.00            
ATOM   2742  HB2 SER X 180      49.529  43.434  17.401  0.00  0.00            
ATOM   2743  HB3 SER X 180      51.048  42.664  17.398  0.00  0.00            
ATOM   2744  OG  SER X 180      49.501  41.420  17.530  0.00  0.00            
ATOM   2745  HG  SER X 180      50.171  40.583  17.731  0.00  0.00            
ATOM   2746  C   SER X 180      49.030  43.424  19.901  0.00  0.00            
ATOM   2747  O   SER X 180      48.727  44.605  19.616  0.00  0.00            
ATOM   2748  N   ASP X 181      48.303  42.730  20.791  0.00  0.00            
ATOM   2749  H   ASP X 181      48.617  41.744  21.135  0.00  0.00            
ATOM   2750  CA  ASP X 181      47.082  43.273  21.467  0.00  0.00            
ATOM   2751  HA  ASP X 181      46.312  43.591  20.764  0.00  0.00            
ATOM   2752  CB  ASP X 181      46.471  42.170  22.231  0.00  0.00            
ATOM   2753  HB2 ASP X 181      46.179  41.353  21.570  0.00  0.00            
ATOM   2754  HB3 ASP X 181      47.213  41.776  22.925  0.00  0.00            
ATOM   2755  CG  ASP X 181      45.155  42.596  22.917  0.00  0.00            
ATOM   2756  OD1 ASP X 181      44.875  43.784  23.148  0.00  0.00            
ATOM   2757  OD2 ASP X 181      44.426  41.651  23.345  0.00  0.00            
ATOM   2758  C   ASP X 181      47.425  44.449  22.467  0.00  0.00            
ATOM   2759  O   ASP X 181      48.150  44.167  23.442  0.00  0.00            
ATOM   2760  N   PRO X 182      46.943  45.659  22.247  0.00  0.00            
ATOM   2761  CD  PRO X 182      46.188  46.047  21.106  0.00  0.00            
ATOM   2762  HD2 PRO X 182      45.243  45.560  20.867  0.00  0.00            
ATOM   2763  HD3 PRO X 182      46.727  45.881  20.173  0.00  0.00            
ATOM   2764  CG  PRO X 182      45.873  47.529  21.379  0.00  0.00            
ATOM   2765  HG2 PRO X 182      44.947  47.595  21.950  0.00  0.00            
ATOM   2766  HG3 PRO X 182      45.781  48.071  20.438  0.00  0.00            
ATOM   2767  CB  PRO X 182      47.115  48.038  22.184  0.00  0.00            
ATOM   2768  HB2 PRO X 182      46.865  48.937  22.747  0.00  0.00            
ATOM   2769  HB3 PRO X 182      47.880  48.179  21.421  0.00  0.00            
ATOM   2770  CA  PRO X 182      47.442  46.806  23.034  0.00  0.00            
ATOM   2771  HA  PRO X 182      48.521  46.840  23.186  0.00  0.00            
ATOM   2772  C   PRO X 182      46.816  47.026  24.439  0.00  0.00            
ATOM   2773  O   PRO X 182      47.122  48.007  25.146  0.00  0.00            
ATOM   2774  N   LEU X 183      46.052  46.069  24.961  0.00  0.00            
ATOM   2775  H   LEU X 183      45.774  45.391  24.154  0.00  0.00            
ATOM   2776  CA  LEU X 183      45.381  46.069  26.291  0.00  0.00            
ATOM   2777  HA  LEU X 183      45.671  47.000  26.778  0.00  0.00            
ATOM   2778  CB  LEU X 183      43.909  45.920  26.177  0.00  0.00            
ATOM   2779  HB2 LEU X 183      43.757  45.009  25.598  0.00  0.00            
ATOM   2780  HB3 LEU X 183      43.505  45.836  27.186  0.00  0.00            
ATOM   2781  CG  LEU X 183      43.158  47.160  25.618  0.00  0.00            
ATOM   2782  HG  LEU X 183      43.484  47.202  24.579  0.00  0.00            
ATOM   2783  CD1 LEU X 183      41.666  46.890  25.759  0.00  0.00            
ATOM   2784 HD11 LEU X 183      41.503  46.659  26.811  0.00  0.00            
ATOM   2785 HD12 LEU X 183      41.035  47.749  25.533  0.00  0.00            
ATOM   2786 HD13 LEU X 183      41.394  46.016  25.331  0.00  0.00            
ATOM   2787  CD2 LEU X 183      43.416  48.551  26.297  0.00  0.00            
ATOM   2788 HD21 LEU X 183      43.085  48.469  27.332  0.00  0.00            
ATOM   2789 HD22 LEU X 183      44.471  48.822  26.250  0.00  0.00            
ATOM   2790 HD23 LEU X 183      42.929  49.411  25.838  0.00  0.00            
ATOM   2791  C   LEU X 183      46.010  44.973  27.192  0.00  0.00            
ATOM   2792  O   LEU X 183      45.643  44.912  28.380  0.00  0.00            
ATOM   2793  N   ILE X 184      46.986  44.208  26.663  0.00  0.00            
ATOM   2794  H   ILE X 184      47.116  44.218  25.662  0.00  0.00            
ATOM   2795  CA  ILE X 184      47.885  43.248  27.352  0.00  0.00            
ATOM   2796  HA  ILE X 184      47.447  42.866  28.178  0.00  0.00            
ATOM   2797  CB  ILE X 184      48.347  42.113  26.393  0.00  0.00            
ATOM   2798  HB  ILE X 184      48.906  42.567  25.686  0.00  0.00            
ATOM   2799  CG2 ILE X 184      49.347  41.117  27.058  0.00  0.00            
ATOM   2800 HG21 ILE X 184      48.953  40.400  27.778  0.00  0.00            
ATOM   2801 HG22 ILE X 184      49.898  40.563  26.298  0.00  0.00            
ATOM   2802 HG23 ILE X 184      50.116  41.709  27.554  0.00  0.00            
ATOM   2803  CG1 ILE X 184      47.077  41.419  25.819  0.00  0.00            
ATOM   2804 HG12 ILE X 184      46.190  41.137  26.777  0.00  0.00            
ATOM   2805 HG13 ILE X 184      46.796  42.039  25.073  0.00  0.00            
ATOM   2806  CD1 ILE X 184      47.447  40.109  25.133  0.00  0.00            
ATOM   2807 HD11 ILE X 184      46.608  39.556  24.711  0.00  0.00            
ATOM   2808 HD12 ILE X 184      48.161  40.178  24.312  0.00  0.00            
ATOM   2809 HD13 ILE X 184      47.766  39.463  25.950  0.00  0.00            
ATOM   2810  C   ILE X 184      49.108  44.050  27.817  0.00  0.00            
ATOM   2811  O   ILE X 184      49.732  44.755  27.005  0.00  0.00            
ATOM   2812  N   CYS X 185      49.468  43.859  29.101  0.00  0.00            
ATOM   2813  H   CYS X 185      49.048  43.052  29.701  0.00  0.00            
ATOM   2814  CA  CYS X 185      50.689  44.479  29.676  0.00  0.00            
ATOM   2815  HA  CYS X 185      50.953  45.365  29.100  0.00  0.00            
ATOM   2816  CB  CYS X 185      50.354  44.943  31.162  0.00  0.00            
ATOM   2817  HB2 CYS X 185      49.542  45.542  31.109  0.00  0.00            
ATOM   2818  HB3 CYS X 185      50.175  44.116  31.713  0.00  0.00            
ATOM   2819  SG  CYS X 185      51.770  45.660  32.085  0.00  0.00            
ATOM   2820  HG  CYS X 185      51.733  46.496  31.519  0.00  0.00            
ATOM   2821  C   CYS X 185      51.890  43.482  29.647  0.00  0.00            
ATOM   2822  O   CYS X 185      51.835  42.381  30.224  0.00  0.00            
ATOM   2823  N   ARG X 186      52.818  43.777  28.751  0.00  0.00            
ATOM   2824  H   ARG X 186      52.630  44.736  28.268  0.00  0.00            
ATOM   2825  CA  ARG X 186      53.982  43.004  28.339  0.00  0.00            
ATOM   2826  HA  ARG X 186      53.784  41.974  28.639  0.00  0.00            
ATOM   2827  CB  ARG X 186      54.030  42.954  26.752  0.00  0.00            
ATOM   2828  HB2 ARG X 186      54.086  43.854  26.296  0.00  0.00            
ATOM   2829  HB3 ARG X 186      55.018  42.537  26.558  0.00  0.00            
ATOM   2830  CG  ARG X 186      52.942  42.111  26.098  0.00  0.00            
ATOM   2831  HG2 ARG X 186      52.730  41.249  26.732  0.00  0.00            
ATOM   2832  HG3 ARG X 186      52.039  42.721  26.086  0.00  0.00            
ATOM   2833  CD  ARG X 186      53.213  41.493  24.681  0.00  0.00            
ATOM   2834  HD2 ARG X 186      53.948  40.692  24.766  0.00  0.00            
ATOM   2835  HD3 ARG X 186      52.380  40.998  24.397  0.00  0.00            
ATOM   2836  NE  ARG X 186      53.658  42.523  23.757  0.00  0.00            
ATOM   2837  HE  ARG X 186      54.728  42.657  23.599  0.00  0.00            
ATOM   2838  CZ  ARG X 186      52.871  43.360  23.168  0.00  0.00            
ATOM   2839  NH1 ARG X 186      51.632  43.184  23.271  0.00  0.00            
ATOM   2840 HH11 ARG X 186      51.233  42.226  23.603  0.00  0.00            
ATOM   2841 HH12 ARG X 186      50.935  43.925  22.879  0.00  0.00            
ATOM   2842  NH2 ARG X 186      53.204  44.495  22.610  0.00  0.00            
ATOM   2843 HH21 ARG X 186      54.197  44.920  22.757  0.00  0.00            
ATOM   2844 HH22 ARG X 186      52.379  45.191  22.464  0.00  0.00            
ATOM   2845  C   ARG X 186      55.256  43.410  29.081  0.00  0.00            
ATOM   2846  O   ARG X 186      56.186  42.646  29.076  0.00  0.00            
ATOM   2847  N   ALA X 187      55.249  44.480  29.840  0.00  0.00            
ATOM   2848  H   ALA X 187      54.333  45.070  29.836  0.00  0.00            
ATOM   2849  CA  ALA X 187      56.359  44.923  30.754  0.00  0.00            
ATOM   2850  HA  ALA X 187      57.217  44.801  30.093  0.00  0.00            
ATOM   2851  CB  ALA X 187      56.161  46.334  31.210  0.00  0.00            
ATOM   2852  HB1 ALA X 187      56.009  47.071  30.422  0.00  0.00            
ATOM   2853  HB2 ALA X 187      55.175  46.333  31.676  0.00  0.00            
ATOM   2854  HB3 ALA X 187      56.875  46.607  31.871  0.00  0.00            
ATOM   2855  C   ALA X 187      56.360  43.860  31.946  0.00  0.00            
ATOM   2856  O   ALA X 187      55.263  43.505  32.318  0.00  0.00            
ATOM   2857  N   GLY X 188      57.491  43.402  32.403  0.00  0.00            
ATOM   2858  H   GLY X 188      58.420  43.934  32.198  0.00  0.00            
ATOM   2859  CA  GLY X 188      57.656  42.328  33.384  0.00  0.00            
ATOM   2860  HA2 GLY X 188      57.200  41.447  32.931  0.00  0.00            
ATOM   2861  HA3 GLY X 188      58.715  42.216  33.615  0.00  0.00            
ATOM   2862  C   GLY X 188      57.070  42.498  34.772  0.00  0.00            
ATOM   2863  O   GLY X 188      56.860  43.635  35.211  0.00  0.00            
ATOM   2864  N   LEU X 189      56.897  41.370  35.458  0.00  0.00            
ATOM   2865  H   LEU X 189      57.083  40.418  34.960  0.00  0.00            
ATOM   2866  CA  LEU X 189      56.335  41.374  36.815  0.00  0.00            
ATOM   2867  HA  LEU X 189      55.313  41.731  36.687  0.00  0.00            
ATOM   2868  CB  LEU X 189      56.474  39.956  37.393  0.00  0.00            
ATOM   2869  HB2 LEU X 189      55.914  39.259  36.770  0.00  0.00            
ATOM   2870  HB3 LEU X 189      57.516  39.646  37.466  0.00  0.00            
ATOM   2871  CG  LEU X 189      55.960  39.715  38.845  0.00  0.00            
ATOM   2872  HG  LEU X 189      56.472  40.400  39.383  0.00  0.00            
ATOM   2873  CD1 LEU X 189      54.407  40.065  38.850  0.00  0.00            
ATOM   2874 HD11 LEU X 189      54.034  39.681  37.994  0.00  0.00            
ATOM   2875 HD12 LEU X 189      54.043  39.602  39.670  0.00  0.00            
ATOM   2876 HD13 LEU X 189      54.105  41.027  38.803  0.00  0.00            
ATOM   2877  CD2 LEU X 189      56.310  38.183  39.141  0.00  0.00            
ATOM   2878 HD21 LEU X 189      57.390  38.067  39.056  0.00  0.00            
ATOM   2879 HD22 LEU X 189      55.948  37.961  40.145  0.00  0.00            
ATOM   2880 HD23 LEU X 189      55.883  37.538  38.374  0.00  0.00            
ATOM   2881  C   LEU X 189      57.152  42.306  37.739  0.00  0.00            
ATOM   2882  O   LEU X 189      58.348  42.067  37.917  0.00  0.00            
ATOM   2883  N   LYS X 190      56.544  43.367  38.276  0.00  0.00            
ATOM   2884  H   LYS X 190      55.510  43.590  38.014  0.00  0.00            
ATOM   2885  CA  LYS X 190      56.990  44.198  39.398  0.00  0.00            
ATOM   2886  HA  LYS X 190      57.992  44.579  39.205  0.00  0.00            
ATOM   2887  CB  LYS X 190      56.190  45.507  39.500  0.00  0.00            
ATOM   2888  HB2 LYS X 190      55.125  45.321  39.644  0.00  0.00            
ATOM   2889  HB3 LYS X 190      56.647  45.967  40.376  0.00  0.00            
ATOM   2890  CG  LYS X 190      56.462  46.456  38.344  0.00  0.00            
ATOM   2891  HG2 LYS X 190      57.474  46.858  38.399  0.00  0.00            
ATOM   2892  HG3 LYS X 190      56.329  45.888  37.424  0.00  0.00            
ATOM   2893  CD  LYS X 190      55.495  47.687  38.262  0.00  0.00            
ATOM   2894  HD2 LYS X 190      55.584  48.336  39.134  0.00  0.00            
ATOM   2895  HD3 LYS X 190      55.891  48.264  37.535  0.00  0.00            
ATOM   2896  CE  LYS X 190      54.068  47.268  37.997  0.00  0.00            
ATOM   2897  HE2 LYS X 190      53.830  46.538  38.771  0.00  0.00            
ATOM   2898  HE3 LYS X 190      53.468  48.172  38.100  0.00  0.00            
ATOM   2899  NZ  LYS X 190      53.963  46.798  36.715  0.00  0.00            
ATOM   2900  HZ1 LYS X 190      54.710  47.261  36.070  0.00  0.00            
ATOM   2901  HZ2 LYS X 190      54.114  45.719  36.756  0.00  0.00            
ATOM   2902  HZ3 LYS X 190      52.956  46.858  36.301  0.00  0.00            
ATOM   2903  C   LYS X 190      57.052  43.395  40.690  0.00  0.00            
ATOM   2904  O   LYS X 190      56.161  42.565  40.896  0.00  0.00            
ATOM   2905  N   VAL X 191      58.078  43.595  41.450  0.00  0.00            
ATOM   2906  H   VAL X 191      58.875  44.209  41.056  0.00  0.00            
ATOM   2907  CA  VAL X 191      58.449  42.927  42.723  0.00  0.00            
ATOM   2908  HA  VAL X 191      58.642  41.879  42.547  0.00  0.00            
ATOM   2909  CB  VAL X 191      59.823  43.409  43.353  0.00  0.00            
ATOM   2910  HB  VAL X 191      60.407  43.512  42.536  0.00  0.00            
ATOM   2911  CG1 VAL X 191      59.817  44.774  44.018  0.00  0.00            
ATOM   2912 HG11 VAL X 191      59.322  44.584  44.970  0.00  0.00            
ATOM   2913 HG12 VAL X 191      60.768  45.235  44.286  0.00  0.00            
ATOM   2914 HG13 VAL X 191      59.219  45.464  43.424  0.00  0.00            
ATOM   2915  CG2 VAL X 191      60.253  42.471  44.472  0.00  0.00            
ATOM   2916 HG21 VAL X 191      59.275  42.374  45.376  0.00  0.00            
ATOM   2917 HG22 VAL X 191      60.518  41.546  44.163  0.00  0.00            
ATOM   2918 HG23 VAL X 191      61.176  42.798  44.951  0.00  0.00            
ATOM   2919  C   VAL X 191      57.240  43.060  43.675  0.00  0.00            
ATOM   2920  O   VAL X 191      56.806  42.053  44.291  0.00  0.00            
ATOM   2921  N   CYS X 192      56.576  44.211  43.654  0.00  0.00            
ATOM   2922  H   CYS X 192      56.802  45.046  42.990  0.00  0.00            
ATOM   2923  CA  CYS X 192      55.449  44.469  44.584  0.00  0.00            
ATOM   2924  HA  CYS X 192      55.823  44.344  45.600  0.00  0.00            
ATOM   2925  CB  CYS X 192      54.941  45.951  44.550  0.00  0.00            
ATOM   2926  HB2 CYS X 192      54.028  46.070  45.114  0.00  0.00            
ATOM   2927  HB3 CYS X 192      55.705  46.540  45.036  0.00  0.00            
ATOM   2928  SG  CYS X 192      54.699  46.563  42.802  0.00  0.00            
ATOM   2929  HG  CYS X 192      55.654  47.064  42.746  0.00  0.00            
ATOM   2930  C   CYS X 192      54.230  43.611  44.349  0.00  0.00            
ATOM   2931  O   CYS X 192      53.602  43.174  45.312  0.00  0.00            
ATOM   2932  N   PHE X 193      54.094  43.271  43.050  0.00  0.00            
ATOM   2933  H   PHE X 193      54.902  43.520  42.363  0.00  0.00            
ATOM   2934  CA  PHE X 193      53.013  42.417  42.541  0.00  0.00            
ATOM   2935  HA  PHE X 193      52.177  42.569  43.224  0.00  0.00            
ATOM   2936  CB  PHE X 193      52.638  42.792  41.077  0.00  0.00            
ATOM   2937  HB2 PHE X 193      52.723  43.879  41.102  0.00  0.00            
ATOM   2938  HB3 PHE X 193      53.441  42.426  40.437  0.00  0.00            
ATOM   2939  CG  PHE X 193      51.233  42.319  40.636  0.00  0.00            
ATOM   2940  CD1 PHE X 193      50.087  43.160  40.805  0.00  0.00            
ATOM   2941  HD1 PHE X 193      50.182  44.066  41.241  0.00  0.00            
ATOM   2942  CE1 PHE X 193      48.805  42.773  40.377  0.00  0.00            
ATOM   2943  HE1 PHE X 193      47.896  43.363  40.495  0.00  0.00            
ATOM   2944  CZ  PHE X 193      48.626  41.493  39.793  0.00  0.00            
ATOM   2945  HZ  PHE X 193      47.618  41.230  39.473  0.00  0.00            
ATOM   2946  CE2 PHE X 193      49.758  40.620  39.706  0.00  0.00            
ATOM   2947  HE2 PHE X 193      49.742  39.699  39.292  0.00  0.00            
ATOM   2948  CD2 PHE X 193      51.086  41.047  40.137  0.00  0.00            
ATOM   2949  HD2 PHE X 193      51.902  40.337  40.007  0.00  0.00            
ATOM   2950  C   PHE X 193      53.448  40.974  42.659  0.00  0.00            
ATOM   2951  O   PHE X 193      52.572  40.180  43.102  0.00  0.00            
ATOM   2952  N   GLY X 194      54.721  40.599  42.414  0.00  0.00            
ATOM   2953  H   GLY X 194      55.412  41.330  41.996  0.00  0.00            
ATOM   2954  CA  GLY X 194      55.114  39.164  42.613  0.00  0.00            
ATOM   2955  HA2 GLY X 194      54.452  38.508  42.047  0.00  0.00            
ATOM   2956  HA3 GLY X 194      56.140  38.941  42.320  0.00  0.00            
ATOM   2957  C   GLY X 194      54.984  38.705  44.138  0.00  0.00            
ATOM   2958  O   GLY X 194      54.663  37.488  44.336  0.00  0.00            
ATOM   2959  N   ILE X 195      55.105  39.639  45.062  0.00  0.00            
ATOM   2960  H   ILE X 195      55.339  40.654  44.738  0.00  0.00            
ATOM   2961  CA  ILE X 195      54.901  39.501  46.499  0.00  0.00            
ATOM   2962  HA  ILE X 195      55.321  38.534  46.777  0.00  0.00            
ATOM   2963  CB  ILE X 195      55.601  40.634  47.286  0.00  0.00            
ATOM   2964  HB  ILE X 195      55.383  41.565  46.763  0.00  0.00            
ATOM   2965  CG2 ILE X 195      55.085  40.716  48.742  0.00  0.00            
ATOM   2966 HG21 ILE X 195      55.449  41.593  49.277  0.00  0.00            
ATOM   2967 HG22 ILE X 195      54.001  40.756  48.843  0.00  0.00            
ATOM   2968 HG23 ILE X 195      55.455  39.960  49.300  0.00  0.00            
ATOM   2969  CG1 ILE X 195      57.123  40.517  47.193  0.00  0.00            
ATOM   2970 HG12 ILE X 195      57.514  39.730  47.690  0.00  0.00            
ATOM   2971 HG13 ILE X 195      57.474  40.453  46.248  0.00  0.00            
ATOM   2972  CD1 ILE X 195      57.764  41.822  47.796  0.00  0.00            
ATOM   2973 HD11 ILE X 195      57.568  41.958  48.859  0.00  0.00            
ATOM   2974 HD12 ILE X 195      58.848  41.779  47.698  0.00  0.00            
ATOM   2975 HD13 ILE X 195      57.422  42.745  47.328  0.00  0.00            
ATOM   2976  C   ILE X 195      53.304  39.381  46.832  0.00  0.00            
ATOM   2977  O   ILE X 195      52.908  38.704  47.792  0.00  0.00            
ATOM   2978  N   GLN X 196      52.533  39.973  45.913  0.00  0.00            
ATOM   2979  H   GLN X 196      52.826  40.564  45.045  0.00  0.00            
ATOM   2980  CA  GLN X 196      51.022  39.870  46.029  0.00  0.00            
ATOM   2981  HA  GLN X 196      50.650  39.937  47.052  0.00  0.00            
ATOM   2982  CB  GLN X 196      50.332  41.113  45.428  0.00  0.00            
ATOM   2983  HB2 GLN X 196      50.687  41.364  44.428  0.00  0.00            
ATOM   2984  HB3 GLN X 196      49.254  41.000  45.316  0.00  0.00            
ATOM   2985  CG  GLN X 196      50.374  42.412  46.209  0.00  0.00            
ATOM   2986  HG2 GLN X 196      51.391  42.671  46.504  0.00  0.00            
ATOM   2987  HG3 GLN X 196      50.064  43.228  45.556  0.00  0.00            
ATOM   2988  CD  GLN X 196      49.532  42.407  47.506  0.00  0.00            
ATOM   2989  OE1 GLN X 196      48.815  41.457  47.747  0.00  0.00            
ATOM   2990  NE2 GLN X 196      49.746  43.377  48.329  0.00  0.00            
ATOM   2991 HE21 GLN X 196      49.220  43.300  49.280  0.00  0.00            
ATOM   2992 HE22 GLN X 196      50.269  44.177  48.002  0.00  0.00            
ATOM   2993  C   GLN X 196      50.559  38.499  45.401  0.00  0.00            
ATOM   2994  O   GLN X 196      49.622  37.917  45.952  0.00  0.00            
ATOM   2995  N   LEU X 197      51.301  38.055  44.385  0.00  0.00            
ATOM   2996  H   LEU X 197      52.060  38.671  43.902  0.00  0.00            
ATOM   2997  CA  LEU X 197      51.156  36.554  43.954  0.00  0.00            
ATOM   2998  HA  LEU X 197      50.066  36.529  43.932  0.00  0.00            
ATOM   2999  CB  LEU X 197      51.790  36.167  42.601  0.00  0.00            
ATOM   3000  HB2 LEU X 197      52.869  36.318  42.550  0.00  0.00            
ATOM   3001  HB3 LEU X 197      51.477  35.136  42.432  0.00  0.00            
ATOM   3002  CG  LEU X 197      51.204  37.075  41.422  0.00  0.00            
ATOM   3003  HG  LEU X 197      51.357  38.097  41.770  0.00  0.00            
ATOM   3004  CD1 LEU X 197      51.863  36.937  40.089  0.00  0.00            
ATOM   3005 HD11 LEU X 197      51.789  35.889  39.800  0.00  0.00            
ATOM   3006 HD12 LEU X 197      51.563  37.579  39.260  0.00  0.00            
ATOM   3007 HD13 LEU X 197      52.845  37.099  40.260  0.00  0.00            
ATOM   3008  CD2 LEU X 197      49.656  36.845  41.250  0.00  0.00            
ATOM   3009 HD21 LEU X 197      49.512  35.784  41.044  0.00  0.00            
ATOM   3010 HD22 LEU X 197      49.102  37.138  42.141  0.00  0.00            
ATOM   3011 HD23 LEU X 197      49.220  37.398  40.418  0.00  0.00            
ATOM   3012  C   LEU X 197      51.558  35.454  44.994  0.00  0.00            
ATOM   3013  O   LEU X 197      50.863  34.477  45.099  0.00  0.00            
ATOM   3014  N   LEU X 198      52.598  35.688  45.775  0.00  0.00            
ATOM   3015  H   LEU X 198      53.331  36.408  45.412  0.00  0.00            
ATOM   3016  CA  LEU X 198      52.787  34.969  47.063  0.00  0.00            
ATOM   3017  HA  LEU X 198      52.991  34.030  46.749  0.00  0.00            
ATOM   3018  CB  LEU X 198      54.092  35.434  47.647  0.00  0.00            
ATOM   3019  HB2 LEU X 198      54.071  36.523  47.623  0.00  0.00            
ATOM   3020  HB3 LEU X 198      54.171  35.117  48.686  0.00  0.00            
ATOM   3021  CG  LEU X 198      55.368  34.936  46.940  0.00  0.00            
ATOM   3022  HG  LEU X 198      55.325  35.190  45.880  0.00  0.00            
ATOM   3023  CD1 LEU X 198      56.600  35.696  47.508  0.00  0.00            
ATOM   3024 HD11 LEU X 198      56.844  35.338  48.420  0.00  0.00            
ATOM   3025 HD12 LEU X 198      57.430  35.589  46.943  0.00  0.00            
ATOM   3026 HD13 LEU X 198      56.400  36.676  47.363  0.00  0.00            
ATOM   3027  CD2 LEU X 198      55.640  33.372  47.046  0.00  0.00            
ATOM   3028 HD21 LEU X 198      54.763  32.813  46.720  0.00  0.00            
ATOM   3029 HD22 LEU X 198      56.470  33.049  46.417  0.00  0.00            
ATOM   3030 HD23 LEU X 198      55.847  33.192  48.101  0.00  0.00            
ATOM   3031  C   LEU X 198      51.625  35.066  48.090  0.00  0.00            
ATOM   3032  O   LEU X 198      51.456  34.165  48.882  0.00  0.00            
ATOM   3033  N   ASN X 199      50.774  36.100  47.985  0.00  0.00            
ATOM   3034  H   ASN X 199      51.008  36.965  47.364  0.00  0.00            
ATOM   3035  CA  ASN X 199      49.628  36.135  48.861  0.00  0.00            
ATOM   3036  HA  ASN X 199      49.966  35.762  49.828  0.00  0.00            
ATOM   3037  CB  ASN X 199      48.916  37.462  49.050  0.00  0.00            
ATOM   3038  HB2 ASN X 199      48.663  37.866  48.160  0.00  0.00            
ATOM   3039  HB3 ASN X 199      48.075  37.216  49.698  0.00  0.00            
ATOM   3040  CG  ASN X 199      49.766  38.439  49.874  0.00  0.00            
ATOM   3041  OD1 ASN X 199      50.530  38.011  50.752  0.00  0.00            
ATOM   3042  ND2 ASN X 199      49.719  39.738  49.703  0.00  0.00            
ATOM   3043 HD21 ASN X 199      50.412  40.373  50.256  0.00  0.00            
ATOM   3044 HD22 ASN X 199      49.156  40.148  48.865  0.00  0.00            
ATOM   3045  C   ASN X 199      48.669  35.114  48.263  0.00  0.00            
ATOM   3046  O   ASN X 199      48.252  34.206  48.921  0.00  0.00            
ATOM   3047  N   ALA X 200      48.351  35.280  46.952  0.00  0.00            
ATOM   3048  H   ALA X 200      48.783  36.128  46.420  0.00  0.00            
ATOM   3049  CA  ALA X 200      47.325  34.576  46.225  0.00  0.00            
ATOM   3050  HA  ALA X 200      46.332  34.880  46.556  0.00  0.00            
ATOM   3051  CB  ALA X 200      47.455  34.829  44.690  0.00  0.00            
ATOM   3052  HB1 ALA X 200      47.266  35.898  44.596  0.00  0.00            
ATOM   3053  HB2 ALA X 200      48.464  34.626  44.329  0.00  0.00            
ATOM   3054  HB3 ALA X 200      46.726  34.297  44.079  0.00  0.00            
ATOM   3055  C   ALA X 200      47.584  33.014  46.276  0.00  0.00            
ATOM   3056  O   ALA X 200      46.643  32.237  45.953  0.00  0.00            
ATOM   3057  N   VAL X 201      48.787  32.509  46.695  0.00  0.00            
ATOM   3058  H   VAL X 201      49.546  33.151  46.870  0.00  0.00            
ATOM   3059  CA  VAL X 201      49.074  31.078  46.724  0.00  0.00            
ATOM   3060  HA  VAL X 201      48.321  30.684  46.178  0.00  0.00            
ATOM   3061  CB  VAL X 201      50.397  30.649  46.024  0.00  0.00            
ATOM   3062  HB  VAL X 201      50.454  29.641  45.993  0.00  0.00            
ATOM   3063  CG1 VAL X 201      50.380  31.027  44.550  0.00  0.00            
ATOM   3064 HG11 VAL X 201      51.163  30.523  43.984  0.00  0.00            
ATOM   3065 HG12 VAL X 201      49.396  30.854  44.114  0.00  0.00            
ATOM   3066 HG13 VAL X 201      50.544  32.086  44.353  0.00  0.00            
ATOM   3067  CG2 VAL X 201      51.713  31.162  46.697  0.00  0.00            
ATOM   3068 HG21 VAL X 201      51.690  32.107  46.867  0.00  0.00            
ATOM   3069 HG22 VAL X 201      51.998  30.622  47.502  0.00  0.00            
ATOM   3070 HG23 VAL X 201      52.520  30.852  46.033  0.00  0.00            
ATOM   3071  C   VAL X 201      49.013  30.500  48.155  0.00  0.00            
ATOM   3072  O   VAL X 201      48.443  29.476  48.539  0.00  0.00            
ATOM   3073  N   SER X 202      49.705  31.233  49.051  0.00  0.00            
ATOM   3074  H   SER X 202      50.186  32.188  48.838  0.00  0.00            
ATOM   3075  CA  SER X 202      49.795  30.905  50.444  0.00  0.00            
ATOM   3076  HA  SER X 202      50.182  29.887  50.402  0.00  0.00            
ATOM   3077  CB  SER X 202      50.829  31.767  51.157  0.00  0.00            
ATOM   3078  HB2 SER X 202      50.947  31.512  52.127  0.00  0.00            
ATOM   3079  HB3 SER X 202      51.747  31.633  50.756  0.00  0.00            
ATOM   3080  OG  SER X 202      50.545  33.185  51.128  0.00  0.00            
ATOM   3081  HG  SER X 202      51.052  33.487  50.309  0.00  0.00            
ATOM   3082  C   SER X 202      48.356  30.965  51.063  0.00  0.00            
ATOM   3083  O   SER X 202      48.073  30.283  52.043  0.00  0.00            
ATOM   3084  N   ARG X 203      47.436  31.810  50.529  0.00  0.00            
ATOM   3085  H   ARG X 203      47.703  32.687  49.939  0.00  0.00            
ATOM   3086  CA  ARG X 203      45.990  31.851  50.901  0.00  0.00            
ATOM   3087  HA  ARG X 203      45.917  31.709  51.980  0.00  0.00            
ATOM   3088  CB  ARG X 203      45.377  33.234  50.449  0.00  0.00            
ATOM   3089  HB2 ARG X 203      45.538  33.490  49.402  0.00  0.00            
ATOM   3090  HB3 ARG X 203      44.302  33.091  50.559  0.00  0.00            
ATOM   3091  CG  ARG X 203      45.882  34.379  51.312  0.00  0.00            
ATOM   3092  HG2 ARG X 203      45.673  34.186  52.364  0.00  0.00            
ATOM   3093  HG3 ARG X 203      46.966  34.454  51.221  0.00  0.00            
ATOM   3094  CD  ARG X 203      45.259  35.693  50.924  0.00  0.00            
ATOM   3095  HD2 ARG X 203      45.562  35.811  49.884  0.00  0.00            
ATOM   3096  HD3 ARG X 203      44.251  35.720  50.862  0.00  0.00            
ATOM   3097  NE  ARG X 203      45.761  36.820  51.738  0.00  0.00            
ATOM   3098  HE  ARG X 203      46.652  36.691  52.352  0.00  0.00            
ATOM   3099  CZ  ARG X 203      45.721  38.060  51.406  0.00  0.00            
ATOM   3100  NH1 ARG X 203      44.945  38.499  50.458  0.00  0.00            
ATOM   3101 HH11 ARG X 203      44.079  37.903  50.170  0.00  0.00            
ATOM   3102 HH12 ARG X 203      44.791  39.576  50.400  0.00  0.00            
ATOM   3103  NH2 ARG X 203      46.529  38.964  51.996  0.00  0.00            
ATOM   3104 HH21 ARG X 203      47.050  38.680  52.910  0.00  0.00            
ATOM   3105 HH22 ARG X 203      46.617  39.999  51.666  0.00  0.00            
ATOM   3106  C   ARG X 203      45.219  30.667  50.250  0.00  0.00            
ATOM   3107  O   ARG X 203      44.381  30.168  50.997  0.00  0.00            
ATOM   3108  N   VAL X 204      45.554  30.210  49.064  0.00  0.00            
ATOM   3109  H   VAL X 204      46.384  30.565  48.612  0.00  0.00            
ATOM   3110  CA  VAL X 204      45.027  29.003  48.443  0.00  0.00            
ATOM   3111  HA  VAL X 204      44.022  29.061  48.529  0.00  0.00            
ATOM   3112  CB  VAL X 204      45.332  28.936  46.916  0.00  0.00            
ATOM   3113  HB  VAL X 204      46.374  29.132  46.664  0.00  0.00            
ATOM   3114  CG1 VAL X 204      44.992  27.616  46.211  0.00  0.00            
ATOM   3115 HG11 VAL X 204      45.165  27.699  45.138  0.00  0.00            
ATOM   3116 HG12 VAL X 204      45.552  26.745  46.550  0.00  0.00            
ATOM   3117 HG13 VAL X 204      43.957  27.396  46.473  0.00  0.00            
ATOM   3118  CG2 VAL X 204      44.510  30.102  46.221  0.00  0.00            
ATOM   3119 HG21 VAL X 204      44.712  31.068  46.685  0.00  0.00            
ATOM   3120 HG22 VAL X 204      44.733  30.169  45.239  0.00  0.00            
ATOM   3121 HG23 VAL X 204      43.444  29.878  46.252  0.00  0.00            
ATOM   3122  C   VAL X 204      45.470  27.755  49.231  0.00  0.00            
ATOM   3123  O   VAL X 204      44.666  26.851  49.291  0.00  0.00            
ATOM   3124  N   GLU X 205      46.627  27.793  49.930  0.00  0.00            
ATOM   3125  H   GLU X 205      47.360  28.594  49.832  0.00  0.00            
ATOM   3126  CA  GLU X 205      47.028  26.627  50.757  0.00  0.00            
ATOM   3127  HA  GLU X 205      47.162  25.817  50.040  0.00  0.00            
ATOM   3128  CB  GLU X 205      48.499  26.932  51.329  0.00  0.00            
ATOM   3129  HB2 GLU X 205      49.013  27.343  50.563  0.00  0.00            
ATOM   3130  HB3 GLU X 205      48.286  27.737  51.900  0.00  0.00            
ATOM   3131  CG  GLU X 205      49.407  26.015  52.162  0.00  0.00            
ATOM   3132  HG2 GLU X 205      49.525  25.142  51.668  0.00  0.00            
ATOM   3133  HG3 GLU X 205      50.263  26.517  52.353  0.00  0.00            
ATOM   3134  CD  GLU X 205      48.715  25.642  53.445  0.00  0.00            
ATOM   3135  OE1 GLU X 205      48.623  24.439  53.827  0.00  0.00            
ATOM   3136  OE2 GLU X 205      48.224  26.520  54.201  0.00  0.00            
ATOM   3137  C   GLU X 205      45.959  26.292  51.806  0.00  0.00            
ATOM   3138  O   GLU X 205      45.539  25.135  52.001  0.00  0.00            
ATOM   3139  N   ARG X 206      45.397  27.333  52.477  0.00  0.00            
ATOM   3140  H   ARG X 206      45.784  28.307  52.177  0.00  0.00            
ATOM   3141  CA  ARG X 206      44.402  27.249  53.539  0.00  0.00            
ATOM   3142  HA  ARG X 206      44.456  26.251  53.975  0.00  0.00            
ATOM   3143  CB  ARG X 206      44.766  28.318  54.658  0.00  0.00            
ATOM   3144  HB2 ARG X 206      45.775  28.367  54.655  0.00  0.00            
ATOM   3145  HB3 ARG X 206      44.388  29.285  54.327  0.00  0.00            
ATOM   3146  CG  ARG X 206      44.292  27.968  56.057  0.00  0.00            
ATOM   3147  HG2 ARG X 206      44.505  28.870  56.631  0.00  0.00            
ATOM   3148  HG3 ARG X 206      43.203  27.941  56.078  0.00  0.00            
ATOM   3149  CD  ARG X 206      44.940  26.754  56.732  0.00  0.00            
ATOM   3150  HD2 ARG X 206      44.644  26.735  57.781  0.00  0.00            
ATOM   3151  HD3 ARG X 206      44.617  25.899  56.302  0.00  0.00            
ATOM   3152  NE  ARG X 206      46.387  26.797  56.575  0.00  0.00            
ATOM   3153  HE  ARG X 206      46.763  26.540  55.584  0.00  0.00            
ATOM   3154  CZ  ARG X 206      47.317  27.297  57.362  0.00  0.00            
ATOM   3155  NH1 ARG X 206      47.112  28.087  58.380  0.00  0.00            
ATOM   3156 HH11 ARG X 206      46.115  28.111  58.819  0.00  0.00            
ATOM   3157 HH12 ARG X 206      47.951  28.151  59.073  0.00  0.00            
ATOM   3158  NH2 ARG X 206      48.562  27.119  57.016  0.00  0.00            
ATOM   3159 HH21 ARG X 206      48.810  26.676  56.052  0.00  0.00            
ATOM   3160 HH22 ARG X 206      49.347  27.570  57.622  0.00  0.00            
ATOM   3161  C   ARG X 206      42.950  27.363  53.024  0.00  0.00            
ATOM   3162  O   ARG X 206      42.028  27.018  53.769  0.00  0.00            
ATOM   3163  N   ALA X 207      42.742  27.743  51.754  0.00  0.00            
ATOM   3164  H   ALA X 207      43.576  27.921  51.076  0.00  0.00            
ATOM   3165  CA  ALA X 207      41.482  27.685  51.184  0.00  0.00            
ATOM   3166  HA  ALA X 207      40.758  28.046  51.914  0.00  0.00            
ATOM   3167  CB  ALA X 207      41.497  28.485  49.925  0.00  0.00            
ATOM   3168  HB1 ALA X 207      40.479  28.419  49.541  0.00  0.00            
ATOM   3169  HB2 ALA X 207      41.816  29.523  50.017  0.00  0.00            
ATOM   3170  HB3 ALA X 207      42.105  28.046  49.134  0.00  0.00            
ATOM   3171  C   ALA X 207      41.221  26.155  50.886  0.00  0.00            
ATOM   3172  O   ALA X 207      40.105  25.619  51.029  0.00  0.00            
ATOM   3173  N   LEU X 208      42.199  25.427  50.316  0.00  0.00            
ATOM   3174  H   LEU X 208      43.042  25.989  49.915  0.00  0.00            
ATOM   3175  CA  LEU X 208      41.929  24.080  49.799  0.00  0.00            
ATOM   3176  HA  LEU X 208      41.253  24.268  48.965  0.00  0.00            
ATOM   3177  CB  LEU X 208      43.192  23.446  49.126  0.00  0.00            
ATOM   3178  HB2 LEU X 208      44.008  23.521  49.844  0.00  0.00            
ATOM   3179  HB3 LEU X 208      42.943  22.393  48.990  0.00  0.00            
ATOM   3180  CG  LEU X 208      43.816  24.031  47.872  0.00  0.00            
ATOM   3181  HG  LEU X 208      44.345  24.981  47.952  0.00  0.00            
ATOM   3182  CD1 LEU X 208      44.635  22.945  47.118  0.00  0.00            
ATOM   3183 HD11 LEU X 208      45.252  23.394  46.339  0.00  0.00            
ATOM   3184 HD12 LEU X 208      45.238  22.499  47.908  0.00  0.00            
ATOM   3185 HD13 LEU X 208      44.076  22.257  46.634  0.00  0.00            
ATOM   3186  CD2 LEU X 208      42.747  24.358  46.827  0.00  0.00            
ATOM   3187 HD21 LEU X 208      42.106  23.481  46.736  0.00  0.00            
ATOM   3188 HD22 LEU X 208      42.157  25.218  47.146  0.00  0.00            
ATOM   3189 HD23 LEU X 208      43.172  24.520  45.837  0.00  0.00            
ATOM   3190  C   LEU X 208      41.173  23.082  50.731  0.00  0.00            
ATOM   3191  O   LEU X 208      40.152  22.581  50.266  0.00  0.00            
ATOM   3192  N   PRO X 209      41.556  22.942  52.052  0.00  0.00            
ATOM   3193  CD  PRO X 209      42.686  23.598  52.685  0.00  0.00            
ATOM   3194  HD2 PRO X 209      42.404  24.603  52.999  0.00  0.00            
ATOM   3195  HD3 PRO X 209      43.559  23.642  52.034  0.00  0.00            
ATOM   3196  CG  PRO X 209      43.053  22.871  53.975  0.00  0.00            
ATOM   3197  HG2 PRO X 209      43.603  23.558  54.619  0.00  0.00            
ATOM   3198  HG3 PRO X 209      43.737  22.031  53.848  0.00  0.00            
ATOM   3199  CB  PRO X 209      41.645  22.459  54.352  0.00  0.00            
ATOM   3200  HB2 PRO X 209      41.193  23.209  54.855  0.00  0.00            
ATOM   3201  HB3 PRO X 209      41.567  21.605  54.884  0.00  0.00            
ATOM   3202  CA  PRO X 209      40.865  22.055  53.078  0.00  0.00            
ATOM   3203  HA  PRO X 209      40.921  21.066  52.881  0.00  0.00            
ATOM   3204  C   PRO X 209      39.355  22.366  53.274  0.00  0.00            
ATOM   3205  O   PRO X 209      38.632  21.549  53.710  0.00  0.00            
ATOM   3206  N   LYS X 210      38.888  23.595  52.925  0.00  0.00            
ATOM   3207  H   LYS X 210      39.573  24.340  52.520  0.00  0.00            
ATOM   3208  CA  LYS X 210      37.481  23.932  52.998  0.00  0.00            
ATOM   3209  HA  LYS X 210      36.999  23.185  53.629  0.00  0.00            
ATOM   3210  CB  LYS X 210      37.416  25.148  53.886  0.00  0.00            
ATOM   3211  HB2 LYS X 210      36.384  25.494  53.835  0.00  0.00            
ATOM   3212  HB3 LYS X 210      37.670  24.967  54.931  0.00  0.00            
ATOM   3213  CG  LYS X 210      38.229  26.372  53.418  0.00  0.00            
ATOM   3214  HG2 LYS X 210      39.297  26.155  53.396  0.00  0.00            
ATOM   3215  HG3 LYS X 210      37.915  26.482  52.380  0.00  0.00            
ATOM   3216  CD  LYS X 210      37.944  27.722  54.113  0.00  0.00            
ATOM   3217  HD2 LYS X 210      38.301  28.523  53.465  0.00  0.00            
ATOM   3218  HD3 LYS X 210      36.956  27.925  54.170  0.00  0.00            
ATOM   3219  CE  LYS X 210      38.514  27.732  55.502  0.00  0.00            
ATOM   3220  HE2 LYS X 210      38.007  28.515  56.064  0.00  0.00            
ATOM   3221  HE3 LYS X 210      38.372  26.827  56.093  0.00  0.00            
ATOM   3222  NZ  LYS X 210      39.948  28.080  55.436  0.00  0.00            
ATOM   3223  HZ1 LYS X 210      40.430  28.349  56.375  0.00  0.00            
ATOM   3224  HZ2 LYS X 210      40.517  27.293  54.941  0.00  0.00            
ATOM   3225  HZ3 LYS X 210      40.142  28.874  54.715  0.00  0.00            
ATOM   3226  C   LYS X 210      36.843  24.094  51.620  0.00  0.00            
ATOM   3227  O   LYS X 210      35.637  24.384  51.627  0.00  0.00            
ATOM   3228  N   LEU X 211      37.572  23.990  50.525  0.00  0.00            
ATOM   3229  H   LEU X 211      38.576  23.949  50.628  0.00  0.00            
ATOM   3230  CA  LEU X 211      37.094  24.179  49.121  0.00  0.00            
ATOM   3231  HA  LEU X 211      36.431  25.039  49.211  0.00  0.00            
ATOM   3232  CB  LEU X 211      38.254  24.528  48.186  0.00  0.00            
ATOM   3233  HB2 LEU X 211      38.844  25.358  48.572  0.00  0.00            
ATOM   3234  HB3 LEU X 211      38.925  23.672  48.263  0.00  0.00            
ATOM   3235  CG  LEU X 211      37.895  24.736  46.716  0.00  0.00            
ATOM   3236  HG  LEU X 211      37.053  24.064  46.552  0.00  0.00            
ATOM   3237  CD1 LEU X 211      37.433  26.204  46.594  0.00  0.00            
ATOM   3238 HD11 LEU X 211      38.110  26.947  47.016  0.00  0.00            
ATOM   3239 HD12 LEU X 211      37.344  26.440  45.668  0.00  0.00            
ATOM   3240 HD13 LEU X 211      36.502  26.255  46.981  0.00  0.00            
ATOM   3241  CD2 LEU X 211      39.173  24.534  45.749  0.00  0.00            
ATOM   3242 HD21 LEU X 211      39.537  23.511  45.842  0.00  0.00            
ATOM   3243 HD22 LEU X 211      38.851  24.704  44.722  0.00  0.00            
ATOM   3244 HD23 LEU X 211      39.959  25.272  45.909  0.00  0.00            
ATOM   3245  C   LEU X 211      36.292  22.871  48.787  0.00  0.00            
ATOM   3246  O   LEU X 211      36.880  21.759  48.694  0.00  0.00            
ATOM   3247  N   THR X 212      34.968  23.062  48.671  0.00  0.00            
ATOM   3248  H   THR X 212      34.538  24.051  48.834  0.00  0.00            
ATOM   3249  CA  THR X 212      34.028  22.003  48.433  0.00  0.00            
ATOM   3250  HA  THR X 212      34.543  21.044  48.378  0.00  0.00            
ATOM   3251  CB  THR X 212      33.132  21.978  49.665  0.00  0.00            
ATOM   3252  HB  THR X 212      33.691  22.419  50.490  0.00  0.00            
ATOM   3253  CG2 THR X 212      32.787  20.605  50.226  0.00  0.00            
ATOM   3254 HG21 THR X 212      32.058  20.553  51.035  0.00  0.00            
ATOM   3255 HG22 THR X 212      32.434  19.944  49.436  0.00  0.00            
ATOM   3256 HG23 THR X 212      33.675  20.274  50.765  0.00  0.00            
ATOM   3257  OG1 THR X 212      31.949  22.779  49.569  0.00  0.00            
ATOM   3258  HG1 THR X 212      31.298  22.361  48.801  0.00  0.00            
ATOM   3259  C   THR X 212      33.180  22.159  47.094  0.00  0.00            
ATOM   3260  O   THR X 212      32.484  21.240  46.748  0.00  0.00            
ATOM   3261  N   VAL X 213      33.342  23.371  46.486  0.00  0.00            
ATOM   3262  H   VAL X 213      34.112  24.045  46.861  0.00  0.00            
ATOM   3263  CA  VAL X 213      32.724  23.577  45.149  0.00  0.00            
ATOM   3264  HA  VAL X 213      31.642  23.626  45.263  0.00  0.00            
ATOM   3265  CB  VAL X 213      33.231  24.988  44.605  0.00  0.00            
ATOM   3266  HB  VAL X 213      33.111  25.670  45.447  0.00  0.00            
ATOM   3267  CG1 VAL X 213      34.757  25.065  44.157  0.00  0.00            
ATOM   3268 HG11 VAL X 213      35.387  24.616  44.925  0.00  0.00            
ATOM   3269 HG12 VAL X 213      34.779  24.520  43.213  0.00  0.00            
ATOM   3270 HG13 VAL X 213      35.133  26.060  43.921  0.00  0.00            
ATOM   3271  CG2 VAL X 213      32.441  25.456  43.373  0.00  0.00            
ATOM   3272 HG21 VAL X 213      32.675  24.925  42.450  0.00  0.00            
ATOM   3273 HG22 VAL X 213      31.435  25.362  43.386  0.00  0.00            
ATOM   3274 HG23 VAL X 213      32.782  26.469  43.159  0.00  0.00            
ATOM   3275  C   VAL X 213      33.153  22.502  44.049  0.00  0.00            
ATOM   3276  O   VAL X 213      34.361  22.219  43.937  0.00  0.00            
ATOM   3277  N   PRO X 214      32.193  22.002  43.222  0.00  0.00            
ATOM   3278  CD  PRO X 214      30.759  22.081  43.348  0.00  0.00            
ATOM   3279  HD2 PRO X 214      30.544  23.069  42.941  0.00  0.00            
ATOM   3280  HD3 PRO X 214      30.344  22.028  44.355  0.00  0.00            
ATOM   3281  CG  PRO X 214      30.136  21.079  42.361  0.00  0.00            
ATOM   3282  HG2 PRO X 214      29.226  21.422  41.892  0.00  0.00            
ATOM   3283  HG3 PRO X 214      30.001  20.131  42.861  0.00  0.00            
ATOM   3284  CB  PRO X 214      31.207  20.880  41.292  0.00  0.00            
ATOM   3285  HB2 PRO X 214      31.202  21.663  40.548  0.00  0.00            
ATOM   3286  HB3 PRO X 214      31.171  19.918  40.803  0.00  0.00            
ATOM   3287  CA  PRO X 214      32.537  21.083  42.042  0.00  0.00            
ATOM   3288  HA  PRO X 214      32.915  20.125  42.369  0.00  0.00            
ATOM   3289  C   PRO X 214      33.579  21.787  41.140  0.00  0.00            
ATOM   3290  O   PRO X 214      33.376  23.017  40.938  0.00  0.00            
ATOM   3291  N   PHE X 215      34.554  21.068  40.591  0.00  0.00            
ATOM   3292  H   PHE X 215      34.633  19.982  40.643  0.00  0.00            
ATOM   3293  CA  PHE X 215      35.291  21.760  39.470  0.00  0.00            
ATOM   3294  HA  PHE X 215      34.568  22.375  38.935  0.00  0.00            
ATOM   3295  CB  PHE X 215      36.445  22.645  40.005  0.00  0.00            
ATOM   3296  HB2 PHE X 215      36.920  23.139  39.158  0.00  0.00            
ATOM   3297  HB3 PHE X 215      36.123  23.451  40.664  0.00  0.00            
ATOM   3298  CG  PHE X 215      37.555  21.892  40.709  0.00  0.00            
ATOM   3299  CD1 PHE X 215      37.552  21.775  42.122  0.00  0.00            
ATOM   3300  HD1 PHE X 215      36.869  22.325  42.770  0.00  0.00            
ATOM   3301  CE1 PHE X 215      38.539  20.920  42.799  0.00  0.00            
ATOM   3302  HE1 PHE X 215      38.627  20.904  43.885  0.00  0.00            
ATOM   3303  CZ  PHE X 215      39.494  20.229  41.966  0.00  0.00            
ATOM   3304  HZ  PHE X 215      40.248  19.557  42.376  0.00  0.00            
ATOM   3305  CE2 PHE X 215      39.482  20.407  40.572  0.00  0.00            
ATOM   3306  HE2 PHE X 215      40.177  19.901  40.042  0.00  0.00            
ATOM   3307  CD2 PHE X 215      38.532  21.218  39.944  0.00  0.00            
ATOM   3308  HD2 PHE X 215      38.580  21.270  38.856  0.00  0.00            
ATOM   3309  C   PHE X 215      35.818  20.792  38.418  0.00  0.00            
ATOM   3310  O   PHE X 215      35.996  19.613  38.692  0.00  0.00            
ATOM   3311  N   LEU X 216      36.115  21.380  37.239  0.00  0.00            
ATOM   3312  H   LEU X 216      35.976  22.454  37.119  0.00  0.00            
ATOM   3313  CA  LEU X 216      36.868  20.775  36.075  0.00  0.00            
ATOM   3314  HA  LEU X 216      37.046  19.721  36.287  0.00  0.00            
ATOM   3315  CB  LEU X 216      36.115  20.957  34.778  0.00  0.00            
ATOM   3316  HB2 LEU X 216      35.111  20.533  34.751  0.00  0.00            
ATOM   3317  HB3 LEU X 216      36.009  21.983  34.425  0.00  0.00            
ATOM   3318  CG  LEU X 216      36.844  20.226  33.646  0.00  0.00            
ATOM   3319  HG  LEU X 216      37.839  20.671  33.638  0.00  0.00            
ATOM   3320  CD1 LEU X 216      37.051  18.680  33.819  0.00  0.00            
ATOM   3321 HD11 LEU X 216      37.536  18.238  32.949  0.00  0.00            
ATOM   3322 HD12 LEU X 216      37.641  18.462  34.708  0.00  0.00            
ATOM   3323 HD13 LEU X 216      36.189  18.154  33.842  0.00  0.00            
ATOM   3324  CD2 LEU X 216      36.303  20.531  32.219  0.00  0.00            
ATOM   3325 HD21 LEU X 216      36.162  21.603  32.082  0.00  0.00            
ATOM   3326 HD22 LEU X 216      36.965  20.267  31.394  0.00  0.00            
ATOM   3327 HD23 LEU X 216      35.345  20.026  32.096  0.00  0.00            
ATOM   3328  C   LEU X 216      38.171  21.635  35.985  0.00  0.00            
ATOM   3329  O   LEU X 216      38.091  22.855  35.857  0.00  0.00            
ATOM   3330  N   LEU X 217      39.292  20.904  36.193  0.00  0.00            
ATOM   3331  H   LEU X 217      39.294  19.847  36.458  0.00  0.00            
ATOM   3332  CA  LEU X 217      40.652  21.439  35.974  0.00  0.00            
ATOM   3333  HA  LEU X 217      40.720  22.520  36.101  0.00  0.00            
ATOM   3334  CB  LEU X 217      41.586  20.872  37.080  0.00  0.00            
ATOM   3335  HB2 LEU X 217      41.007  20.846  38.003  0.00  0.00            
ATOM   3336  HB3 LEU X 217      41.827  19.834  36.850  0.00  0.00            
ATOM   3337  CG  LEU X 217      42.803  21.610  37.549  0.00  0.00            
ATOM   3338  HG  LEU X 217      42.560  22.617  37.891  0.00  0.00            
ATOM   3339  CD1 LEU X 217      43.304  20.872  38.743  0.00  0.00            
ATOM   3340 HD11 LEU X 217      42.472  20.814  39.445  0.00  0.00            
ATOM   3341 HD12 LEU X 217      43.567  19.839  38.516  0.00  0.00            
ATOM   3342 HD13 LEU X 217      44.087  21.343  39.176  0.00  0.00            
ATOM   3343  CD2 LEU X 217      43.825  21.786  36.430  0.00  0.00            
ATOM   3344 HD21 LEU X 217      44.304  20.852  36.135  0.00  0.00            
ATOM   3345 HD22 LEU X 217      43.392  22.338  35.596  0.00  0.00            
ATOM   3346 HD23 LEU X 217      44.591  22.463  36.809  0.00  0.00            
ATOM   3347  C   LEU X 217      41.173  20.912  34.615  0.00  0.00            
ATOM   3348  O   LEU X 217      41.215  19.714  34.285  0.00  0.00            
ATOM   3349  N   LEU X 218      41.585  21.866  33.795  0.00  0.00            
ATOM   3350  H   LEU X 218      41.529  22.911  34.099  0.00  0.00            
ATOM   3351  CA  LEU X 218      42.269  21.640  32.552  0.00  0.00            
ATOM   3352  HA  LEU X 218      42.295  20.577  32.315  0.00  0.00            
ATOM   3353  CB  LEU X 218      41.535  22.375  31.433  0.00  0.00            
ATOM   3354  HB2 LEU X 218      41.733  23.443  31.524  0.00  0.00            
ATOM   3355  HB3 LEU X 218      41.964  22.034  30.491  0.00  0.00            
ATOM   3356  CG  LEU X 218      40.031  22.058  31.237  0.00  0.00            
ATOM   3357  HG  LEU X 218      39.852  21.084  31.694  0.00  0.00            
ATOM   3358  CD1 LEU X 218      39.127  23.054  32.023  0.00  0.00            
ATOM   3359 HD11 LEU X 218      38.131  22.899  31.956  0.00  0.00            
ATOM   3360 HD12 LEU X 218      39.415  23.169  32.984  0.00  0.00            
ATOM   3361 HD13 LEU X 218      39.181  23.910  31.489  0.00  0.00            
ATOM   3362  CD2 LEU X 218      39.630  22.029  29.819  0.00  0.00            
ATOM   3363 HD21 LEU X 218      38.544  22.064  29.736  0.00  0.00            
ATOM   3364 HD22 LEU X 218      39.995  22.921  29.309  0.00  0.00            
ATOM   3365 HD23 LEU X 218      40.099  21.153  29.372  0.00  0.00            
ATOM   3366  C   LEU X 218      43.747  22.126  32.747  0.00  0.00            
ATOM   3367  O   LEU X 218      43.980  23.204  33.293  0.00  0.00            
ATOM   3368  N   GLN X 219      44.792  21.295  32.345  0.00  0.00            
ATOM   3369  H   GLN X 219      44.634  20.250  32.075  0.00  0.00            
ATOM   3370  CA  GLN X 219      46.181  21.686  32.548  0.00  0.00            
ATOM   3371  HA  GLN X 219      46.251  22.774  32.549  0.00  0.00            
ATOM   3372  CB  GLN X 219      46.491  21.293  34.005  0.00  0.00            
ATOM   3373  HB2 GLN X 219      45.629  21.694  34.540  0.00  0.00            
ATOM   3374  HB3 GLN X 219      46.529  20.339  34.108  0.00  0.00            
ATOM   3375  CG  GLN X 219      47.778  21.997  34.534  0.00  0.00            
ATOM   3376  HG2 GLN X 219      47.723  23.004  34.477  0.00  0.00            
ATOM   3377  HG3 GLN X 219      47.786  21.869  35.616  0.00  0.00            
ATOM   3378  CD  GLN X 219      49.143  21.578  34.018  0.00  0.00            
ATOM   3379  OE1 GLN X 219      49.475  20.420  33.880  0.00  0.00            
ATOM   3380  NE2 GLN X 219      50.033  22.509  34.017  0.00  0.00            
ATOM   3381 HE21 GLN X 219      50.947  22.339  33.448  0.00  0.00            
ATOM   3382 HE22 GLN X 219      49.768  23.440  34.303  0.00  0.00            
ATOM   3383  C   GLN X 219      47.144  21.056  31.488  0.00  0.00            
ATOM   3384  O   GLN X 219      46.867  19.913  31.129  0.00  0.00            
ATOM   3385  N   GLY X 220      48.110  21.795  30.975  0.00  0.00            
ATOM   3386  H   GLY X 220      48.330  22.704  31.534  0.00  0.00            
ATOM   3387  CA  GLY X 220      49.172  21.253  30.087  0.00  0.00            
ATOM   3388  HA2 GLY X 220      48.661  20.548  29.431  0.00  0.00            
ATOM   3389  HA3 GLY X 220      49.313  21.992  29.413  0.00  0.00            
ATOM   3390  C   GLY X 220      50.422  20.698  30.687  0.00  0.00            
ATOM   3391  O   GLY X 220      51.172  21.320  31.435  0.00  0.00            
ATOM   3392  N   SER X 221      50.805  19.493  30.253  0.00  0.00            
ATOM   3393  H   SER X 221      50.205  18.956  29.519  0.00  0.00            
ATOM   3394  CA  SER X 221      51.968  18.818  30.896  0.00  0.00            
ATOM   3395  HA  SER X 221      51.716  18.824  31.956  0.00  0.00            
ATOM   3396  CB  SER X 221      52.008  17.318  30.566  0.00  0.00            
ATOM   3397  HB2 SER X 221      52.720  16.921  31.161  0.00  0.00            
ATOM   3398  HB3 SER X 221      51.088  16.841  30.906  0.00  0.00            
ATOM   3399  OG  SER X 221      52.285  16.980  29.243  0.00  0.00            
ATOM   3400  HG  SER X 221      51.987  15.932  29.201  0.00  0.00            
ATOM   3401  C   SER X 221      53.439  19.366  30.626  0.00  0.00            
ATOM   3402  O   SER X 221      54.283  18.850  31.345  0.00  0.00            
ATOM   3403  N   ALA X 222      53.552  20.349  29.745  0.00  0.00            
ATOM   3404  H   ALA X 222      52.693  20.654  29.309  0.00  0.00            
ATOM   3405  CA  ALA X 222      54.849  21.007  29.464  0.00  0.00            
ATOM   3406  HA  ALA X 222      55.586  20.712  30.088  0.00  0.00            
ATOM   3407  CB  ALA X 222      55.181  20.759  28.022  0.00  0.00            
ATOM   3408  HB1 ALA X 222      55.363  19.778  27.864  0.00  0.00            
ATOM   3409  HB2 ALA X 222      54.415  21.081  27.449  0.00  0.00            
ATOM   3410  HB3 ALA X 222      56.086  21.305  27.755  0.00  0.00            
ATOM   3411  C   ALA X 222      54.802  22.548  29.783  0.00  0.00            
ATOM   3412  O   ALA X 222      55.701  23.244  29.335  0.00  0.00            
ATOM   3413  N   ASP X 223      53.777  22.986  30.515  0.00  0.00            
ATOM   3414  H   ASP X 223      52.938  22.424  30.515  0.00  0.00            
ATOM   3415  CA  ASP X 223      53.640  24.359  31.101  0.00  0.00            
ATOM   3416  HA  ASP X 223      53.516  25.096  30.422  0.00  0.00            
ATOM   3417  CB  ASP X 223      52.245  24.346  31.804  0.00  0.00            
ATOM   3418  HB2 ASP X 223      51.494  23.881  31.204  0.00  0.00            
ATOM   3419  HB3 ASP X 223      52.461  23.753  32.757  0.00  0.00            
ATOM   3420  CG  ASP X 223      51.867  25.730  32.419  0.00  0.00            
ATOM   3421  OD1 ASP X 223      50.617  25.814  32.795  0.00  0.00            
ATOM   3422  OD2 ASP X 223      52.700  26.636  32.679  0.00  0.00            
ATOM   3423  C   ASP X 223      54.814  24.589  32.121  0.00  0.00            
ATOM   3424  O   ASP X 223      55.202  23.771  32.976  0.00  0.00            
ATOM   3425  N   ARG X 224      55.400  25.766  31.931  0.00  0.00            
ATOM   3426  H   ARG X 224      55.119  26.329  31.041  0.00  0.00            
ATOM   3427  CA  ARG X 224      56.501  26.276  32.753  0.00  0.00            
ATOM   3428  HA  ARG X 224      56.863  25.453  33.370  0.00  0.00            
ATOM   3429  CB  ARG X 224      57.792  26.572  31.943  0.00  0.00            
ATOM   3430  HB2 ARG X 224      57.763  27.565  31.494  0.00  0.00            
ATOM   3431  HB3 ARG X 224      58.639  26.598  32.629  0.00  0.00            
ATOM   3432  CG  ARG X 224      58.128  25.581  30.800  0.00  0.00            
ATOM   3433  HG2 ARG X 224      57.336  25.583  30.050  0.00  0.00            
ATOM   3434  HG3 ARG X 224      58.981  25.935  30.392  0.00  0.00            
ATOM   3435  CD  ARG X 224      58.330  24.147  31.268  0.00  0.00            
ATOM   3436  HD2 ARG X 224      59.057  24.087  32.077  0.00  0.00            
ATOM   3437  HD3 ARG X 224      57.409  23.862  31.777  0.00  0.00            
ATOM   3438  NE  ARG X 224      58.611  23.171  30.199  0.00  0.00            
ATOM   3439  HE  ARG X 224      58.590  23.539  29.173  0.00  0.00            
ATOM   3440  CZ  ARG X 224      58.673  21.823  30.242  0.00  0.00            
ATOM   3441  NH1 ARG X 224      58.186  21.123  31.272  0.00  0.00            
ATOM   3442 HH11 ARG X 224      57.711  21.765  32.015  0.00  0.00            
ATOM   3443 HH12 ARG X 224      58.315  20.068  31.512  0.00  0.00            
ATOM   3444  NH2 ARG X 224      59.031  21.104  29.201  0.00  0.00            
ATOM   3445 HH21 ARG X 224      59.391  21.690  28.355  0.00  0.00            
ATOM   3446 HH22 ARG X 224      59.048  20.020  29.315  0.00  0.00            
ATOM   3447  C   ARG X 224      56.180  27.480  33.554  0.00  0.00            
ATOM   3448  O   ARG X 224      57.083  28.106  34.100  0.00  0.00            
ATOM   3449  N   LEU X 225      54.941  27.910  33.706  0.00  0.00            
ATOM   3450  H   LEU X 225      54.191  27.371  33.297  0.00  0.00            
ATOM   3451  CA  LEU X 225      54.513  29.114  34.494  0.00  0.00            
ATOM   3452  HA  LEU X 225      55.425  29.595  34.847  0.00  0.00            
ATOM   3453  CB  LEU X 225      53.683  30.116  33.680  0.00  0.00            
ATOM   3454  HB2 LEU X 225      52.795  29.593  33.326  0.00  0.00            
ATOM   3455  HB3 LEU X 225      53.282  30.938  34.274  0.00  0.00            
ATOM   3456  CG  LEU X 225      54.448  30.673  32.484  0.00  0.00            
ATOM   3457  HG  LEU X 225      54.608  29.709  31.573  0.00  0.00            
ATOM   3458  CD1 LEU X 225      53.567  31.649  31.746  0.00  0.00            
ATOM   3459 HD11 LEU X 225      54.080  31.942  30.926  0.00  0.00            
ATOM   3460 HD12 LEU X 225      52.711  31.056  31.424  0.00  0.00            
ATOM   3461 HD13 LEU X 225      53.254  32.433  32.435  0.00  0.00            
ATOM   3462  CD2 LEU X 225      55.756  31.405  32.833  0.00  0.00            
ATOM   3463 HD21 LEU X 225      56.240  31.670  31.893  0.00  0.00            
ATOM   3464 HD22 LEU X 225      55.568  32.328  33.382  0.00  0.00            
ATOM   3465 HD23 LEU X 225      56.437  30.780  33.411  0.00  0.00            
ATOM   3466  C   LEU X 225      53.685  28.608  35.655  0.00  0.00            
ATOM   3467  O   LEU X 225      53.973  29.009  36.776  0.00  0.00            
ATOM   3468  N   CYS X 226      52.742  27.658  35.466  0.00  0.00            
ATOM   3469  H   CYS X 226      52.780  27.106  34.682  0.00  0.00            
ATOM   3470  CA  CYS X 226      52.145  26.974  36.632  0.00  0.00            
ATOM   3471  HA  CYS X 226      52.784  27.110  37.402  0.00  0.00            
ATOM   3472  CB  CYS X 226      50.716  27.408  36.939  0.00  0.00            
ATOM   3473  HB2 CYS X 226      50.079  27.070  36.122  0.00  0.00            
ATOM   3474  HB3 CYS X 226      50.390  27.013  37.902  0.00  0.00            
ATOM   3475  SG  CYS X 226      50.814  29.209  36.991  0.00  0.00            
ATOM   3476  HG  CYS X 226      51.400  29.288  37.906  0.00  0.00            
ATOM   3477  C   CYS X 226      52.271  25.401  36.357  0.00  0.00            
ATOM   3478  O   CYS X 226      51.386  24.710  35.889  0.00  0.00            
ATOM   3479  N   ASP X 227      53.454  24.822  36.749  0.00  0.00            
ATOM   3480  H   ASP X 227      54.121  25.301  37.337  0.00  0.00            
ATOM   3481  CA  ASP X 227      53.759  23.408  36.431  0.00  0.00            
ATOM   3482  HA  ASP X 227      53.633  23.308  35.353  0.00  0.00            
ATOM   3483  CB  ASP X 227      55.232  23.093  36.580  0.00  0.00            
ATOM   3484  HB2 ASP X 227      55.358  22.061  36.251  0.00  0.00            
ATOM   3485  HB3 ASP X 227      55.908  23.681  35.959  0.00  0.00            
ATOM   3486  CG  ASP X 227      55.747  23.060  38.063  0.00  0.00            
ATOM   3487  OD1 ASP X 227      56.352  22.003  38.374  0.00  0.00            
ATOM   3488  OD2 ASP X 227      55.507  24.022  38.832  0.00  0.00            
ATOM   3489  C   ASP X 227      52.887  22.344  37.102  0.00  0.00            
ATOM   3490  O   ASP X 227      52.543  22.504  38.288  0.00  0.00            
ATOM   3491  N   SER X 228      52.611  21.197  36.394  0.00  0.00            
ATOM   3492  H   SER X 228      52.938  21.153  35.355  0.00  0.00            
ATOM   3493  CA  SER X 228      51.648  20.150  36.742  0.00  0.00            
ATOM   3494  HA  SER X 228      50.683  20.652  36.811  0.00  0.00            
ATOM   3495  CB  SER X 228      51.723  19.002  35.707  0.00  0.00            
ATOM   3496  HB2 SER X 228      52.620  18.574  35.885  0.00  0.00            
ATOM   3497  HB3 SER X 228      51.051  18.296  35.969  0.00  0.00            
ATOM   3498  OG  SER X 228      51.795  19.264  34.318  0.00  0.00            
ATOM   3499  HG  SER X 228      50.893  19.589  33.998  0.00  0.00            
ATOM   3500  C   SER X 228      51.630  19.595  38.225  0.00  0.00            
ATOM   3501  O   SER X 228      50.516  19.339  38.646  0.00  0.00            
ATOM   3502  N   LYS X 229      52.706  19.525  39.031  0.00  0.00            
ATOM   3503  H   LYS X 229      53.612  20.018  38.679  0.00  0.00            
ATOM   3504  CA  LYS X 229      52.505  19.395  40.491  0.00  0.00            
ATOM   3505  HA  LYS X 229      52.204  18.372  40.718  0.00  0.00            
ATOM   3506  CB  LYS X 229      53.874  19.404  41.143  0.00  0.00            
ATOM   3507  HB2 LYS X 229      53.766  19.166  42.118  0.00  0.00            
ATOM   3508  HB3 LYS X 229      54.398  18.588  40.646  0.00  0.00            
ATOM   3509  CG  LYS X 229      54.661  20.666  40.985  0.00  0.00            
ATOM   3510  HG2 LYS X 229      55.706  20.381  40.868  0.00  0.00            
ATOM   3511  HG3 LYS X 229      54.410  21.125  40.122  0.00  0.00            
ATOM   3512  CD  LYS X 229      54.575  21.809  42.028  0.00  0.00            
ATOM   3513  HD2 LYS X 229      53.874  22.573  41.692  0.00  0.00            
ATOM   3514  HD3 LYS X 229      54.121  21.400  42.931  0.00  0.00            
ATOM   3515  CE  LYS X 229      55.948  22.470  42.336  0.00  0.00            
ATOM   3516  HE2 LYS X 229      55.663  23.235  43.058  0.00  0.00            
ATOM   3517  HE3 LYS X 229      56.688  21.772  42.728  0.00  0.00            
ATOM   3518  NZ  LYS X 229      56.487  23.077  41.125  0.00  0.00            
ATOM   3519  HZ1 LYS X 229      55.919  22.834  40.227  0.00  0.00            
ATOM   3520  HZ2 LYS X 229      56.505  24.167  41.129  0.00  0.00            
ATOM   3521  HZ3 LYS X 229      57.511  22.749  40.946  0.00  0.00            
ATOM   3522  C   LYS X 229      51.547  20.396  41.152  0.00  0.00            
ATOM   3523  O   LYS X 229      50.859  19.872  42.021  0.00  0.00            
ATOM   3524  N   GLY X 230      51.283  21.629  40.696  0.00  0.00            
ATOM   3525  H   GLY X 230      51.765  21.909  39.853  0.00  0.00            
ATOM   3526  CA  GLY X 230      50.168  22.414  41.182  0.00  0.00            
ATOM   3527  HA2 GLY X 230      50.329  22.624  42.240  0.00  0.00            
ATOM   3528  HA3 GLY X 230      50.189  23.436  40.804  0.00  0.00            
ATOM   3529  C   GLY X 230      48.806  21.786  41.047  0.00  0.00            
ATOM   3530  O   GLY X 230      48.048  21.622  42.022  0.00  0.00            
ATOM   3531  N   ALA X 231      48.466  21.484  39.815  0.00  0.00            
ATOM   3532  H   ALA X 231      49.094  21.785  38.990  0.00  0.00            
ATOM   3533  CA  ALA X 231      47.203  20.827  39.476  0.00  0.00            
ATOM   3534  HA  ALA X 231      46.389  21.431  39.850  0.00  0.00            
ATOM   3535  CB  ALA X 231      46.983  20.779  37.961  0.00  0.00            
ATOM   3536  HB1 ALA X 231      46.802  21.666  37.642  0.00  0.00            
ATOM   3537  HB2 ALA X 231      47.931  20.500  37.524  0.00  0.00            
ATOM   3538  HB3 ALA X 231      46.205  20.075  37.705  0.00  0.00            
ATOM   3539  C   ALA X 231      47.074  19.425  40.226  0.00  0.00            
ATOM   3540  O   ALA X 231      45.977  19.227  40.722  0.00  0.00            
ATOM   3541  N   TYR X 232      48.082  18.562  40.175  0.00  0.00            
ATOM   3542  H   TYR X 232      49.079  18.890  39.879  0.00  0.00            
ATOM   3543  CA  TYR X 232      48.068  17.238  40.903  0.00  0.00            
ATOM   3544  HA  TYR X 232      47.136  16.726  40.662  0.00  0.00            
ATOM   3545  CB  TYR X 232      49.354  16.465  40.582  0.00  0.00            
ATOM   3546  HB2 TYR X 232      50.241  16.967  40.969  0.00  0.00            
ATOM   3547  HB3 TYR X 232      49.337  15.540  41.159  0.00  0.00            
ATOM   3548  CG  TYR X 232      49.607  16.095  39.130  0.00  0.00            
ATOM   3549  CD1 TYR X 232      48.552  15.744  38.274  0.00  0.00            
ATOM   3550  HD1 TYR X 232      47.528  15.819  38.640  0.00  0.00            
ATOM   3551  CE1 TYR X 232      48.848  15.342  36.941  0.00  0.00            
ATOM   3552  HE1 TYR X 232      48.107  15.140  36.286  0.00  0.00            
ATOM   3553  CZ  TYR X 232      50.152  15.380  36.468  0.00  0.00            
ATOM   3554  OH  TYR X 232      50.344  15.169  35.165  0.00  0.00            
ATOM   3555  HH  TYR X 232      51.384  15.049  34.863  0.00  0.00            
ATOM   3556  CE2 TYR X 232      51.216  15.722  37.283  0.00  0.00            
ATOM   3557  HE2 TYR X 232      52.236  15.775  36.904  0.00  0.00            
ATOM   3558  CD2 TYR X 232      50.960  16.092  38.624  0.00  0.00            
ATOM   3559  HD2 TYR X 232      51.782  16.413  39.264  0.00  0.00            
ATOM   3560  C   TYR X 232      47.994  17.342  42.470  0.00  0.00            
ATOM   3561  O   TYR X 232      47.460  16.468  43.144  0.00  0.00            
ATOM   3562  N   LEU X 233      48.454  18.531  43.040  0.00  0.00            
ATOM   3563  H   LEU X 233      48.888  19.250  42.344  0.00  0.00            
ATOM   3564  CA  LEU X 233      48.179  18.973  44.414  0.00  0.00            
ATOM   3565  HA  LEU X 233      48.365  18.146  45.099  0.00  0.00            
ATOM   3566  CB  LEU X 233      49.191  19.970  44.915  0.00  0.00            
ATOM   3567  HB2 LEU X 233      50.177  19.512  44.838  0.00  0.00            
ATOM   3568  HB3 LEU X 233      49.241  20.801  44.212  0.00  0.00            
ATOM   3569  CG  LEU X 233      48.937  20.506  46.332  0.00  0.00            
ATOM   3570  HG  LEU X 233      48.448  19.772  46.973  0.00  0.00            
ATOM   3571  CD1 LEU X 233      50.232  20.694  47.044  0.00  0.00            
ATOM   3572 HD11 LEU X 233      50.804  21.402  46.607  0.00  0.00            
ATOM   3573 HD12 LEU X 233      50.047  20.948  48.088  0.00  0.00            
ATOM   3574 HD13 LEU X 233      50.736  19.728  47.075  0.00  0.00            
ATOM   3575  CD2 LEU X 233      48.078  21.783  46.311  0.00  0.00            
ATOM   3576 HD21 LEU X 233      48.499  22.729  45.971  0.00  0.00            
ATOM   3577 HD22 LEU X 233      47.209  21.641  45.668  0.00  0.00            
ATOM   3578 HD23 LEU X 233      47.647  21.903  47.305  0.00  0.00            
ATOM   3579  C   LEU X 233      46.739  19.373  44.565  0.00  0.00            
ATOM   3580  O   LEU X 233      46.046  18.846  45.439  0.00  0.00            
ATOM   3581  N   LEU X 234      46.240  20.292  43.763  0.00  0.00            
ATOM   3582  H   LEU X 234      46.888  20.760  43.022  0.00  0.00            
ATOM   3583  CA  LEU X 234      44.910  20.881  43.826  0.00  0.00            
ATOM   3584  HA  LEU X 234      44.906  21.362  44.804  0.00  0.00            
ATOM   3585  CB  LEU X 234      44.640  21.972  42.776  0.00  0.00            
ATOM   3586  HB2 LEU X 234      45.486  22.659  42.768  0.00  0.00            
ATOM   3587  HB3 LEU X 234      44.572  21.494  41.799  0.00  0.00            
ATOM   3588  CG  LEU X 234      43.275  22.599  43.045  0.00  0.00            
ATOM   3589  HG  LEU X 234      42.877  22.367  44.033  0.00  0.00            
ATOM   3590  CD1 LEU X 234      43.516  24.098  42.932  0.00  0.00            
ATOM   3591 HD11 LEU X 234      42.812  24.699  43.336  0.00  0.00            
ATOM   3592 HD12 LEU X 234      44.339  24.338  43.605  0.00  0.00            
ATOM   3593 HD13 LEU X 234      43.873  24.347  41.932  0.00  0.00            
ATOM   3594  CD2 LEU X 234      42.172  22.187  41.960  0.00  0.00            
ATOM   3595 HD21 LEU X 234      42.237  21.105  41.854  0.00  0.00            
ATOM   3596 HD22 LEU X 234      41.191  22.560  42.254  0.00  0.00            
ATOM   3597 HD23 LEU X 234      42.490  22.524  40.974  0.00  0.00            
ATOM   3598  C   LEU X 234      43.796  19.736  43.800  0.00  0.00            
ATOM   3599  O   LEU X 234      42.938  19.678  44.641  0.00  0.00            
ATOM   3600  N   MET X 235      44.040  18.790  42.860  0.00  0.00            
ATOM   3601  H   MET X 235      44.815  18.981  42.118  0.00  0.00            
ATOM   3602  CA  MET X 235      43.146  17.632  42.612  0.00  0.00            
ATOM   3603  HA  MET X 235      42.133  18.010  42.473  0.00  0.00            
ATOM   3604  CB  MET X 235      43.719  16.943  41.404  0.00  0.00            
ATOM   3605  HB2 MET X 235      43.648  17.755  40.680  0.00  0.00            
ATOM   3606  HB3 MET X 235      44.753  16.601  41.401  0.00  0.00            
ATOM   3607  CG  MET X 235      42.928  15.724  40.877  0.00  0.00            
ATOM   3608  HG2 MET X 235      43.458  15.566  39.938  0.00  0.00            
ATOM   3609  HG3 MET X 235      43.063  14.902  41.448  0.00  0.00            
ATOM   3610  SD  MET X 235      41.236  16.232  40.398  0.00  0.00            
ATOM   3611  CE  MET X 235      40.661  14.616  39.900  0.00  0.00            
ATOM   3612  HE1 MET X 235      41.312  14.316  39.078  0.00  0.00            
ATOM   3613  HE2 MET X 235      40.766  13.959  40.763  0.00  0.00            
ATOM   3614  HE3 MET X 235      39.611  14.462  39.651  0.00  0.00            
ATOM   3615  C   MET X 235      43.139  16.626  43.768  0.00  0.00            
ATOM   3616  O   MET X 235      42.311  15.720  43.887  0.00  0.00            
ATOM   3617  N   GLU X 236      44.206  16.648  44.644  0.00  0.00            
ATOM   3618  H   GLU X 236      44.972  17.397  44.442  0.00  0.00            
ATOM   3619  CA  GLU X 236      44.332  15.960  45.938  0.00  0.00            
ATOM   3620  HA  GLU X 236      43.882  14.979  45.786  0.00  0.00            
ATOM   3621  CB  GLU X 236      45.841  15.583  46.214  0.00  0.00            
ATOM   3622  HB2 GLU X 236      46.377  15.244  45.328  0.00  0.00            
ATOM   3623  HB3 GLU X 236      46.414  16.431  46.591  0.00  0.00            
ATOM   3624  CG  GLU X 236      45.852  14.374  47.110  0.00  0.00            
ATOM   3625  HG2 GLU X 236      46.909  14.131  47.217  0.00  0.00            
ATOM   3626  HG3 GLU X 236      45.559  14.587  48.053  0.00  0.00            
ATOM   3627  CD  GLU X 236      45.239  13.190  46.462  0.00  0.00            
ATOM   3628  OE1 GLU X 236      44.244  12.560  46.982  0.00  0.00            
ATOM   3629  OE2 GLU X 236      45.546  12.926  45.302  0.00  0.00            
ATOM   3630  C   GLU X 236      43.680  16.756  47.007  0.00  0.00            
ATOM   3631  O   GLU X 236      42.603  16.369  47.537  0.00  0.00            
ATOM   3632  N   LEU X 237      44.338  17.805  47.468  0.00  0.00            
ATOM   3633  H   LEU X 237      45.134  18.220  47.005  0.00  0.00            
ATOM   3634  CA  LEU X 237      43.975  18.502  48.709  0.00  0.00            
ATOM   3635  HA  LEU X 237      43.699  17.824  49.517  0.00  0.00            
ATOM   3636  CB  LEU X 237      45.223  19.348  49.124  0.00  0.00            
ATOM   3637  HB2 LEU X 237      45.317  20.121  48.362  0.00  0.00            
ATOM   3638  HB3 LEU X 237      45.095  19.863  50.076  0.00  0.00            
ATOM   3639  CG  LEU X 237      46.548  18.516  49.276  0.00  0.00            
ATOM   3640  HG  LEU X 237      46.974  18.228  48.315  0.00  0.00            
ATOM   3641  CD1 LEU X 237      47.603  19.420  49.892  0.00  0.00            
ATOM   3642 HD11 LEU X 237      47.725  20.289  49.393  0.00  0.00            
ATOM   3643 HD12 LEU X 237      47.216  19.621  50.891  0.00  0.00            
ATOM   3644 HD13 LEU X 237      48.607  18.999  49.936  0.00  0.00            
ATOM   3645  CD2 LEU X 237      46.362  17.255  50.190  0.00  0.00            
ATOM   3646 HD21 LEU X 237      47.303  16.743  50.389  0.00  0.00            
ATOM   3647 HD22 LEU X 237      45.874  17.484  51.137  0.00  0.00            
ATOM   3648 HD23 LEU X 237      45.684  16.533  49.735  0.00  0.00            
ATOM   3649  C   LEU X 237      42.702  19.359  48.661  0.00  0.00            
ATOM   3650  O   LEU X 237      42.398  19.876  49.730  0.00  0.00            
ATOM   3651  N   ALA X 238      41.963  19.461  47.561  0.00  0.00            
ATOM   3652  H   ALA X 238      42.371  19.218  46.580  0.00  0.00            
ATOM   3653  CA  ALA X 238      40.616  20.100  47.498  0.00  0.00            
ATOM   3654  HA  ALA X 238      40.694  21.081  47.967  0.00  0.00            
ATOM   3655  CB  ALA X 238      40.264  20.267  46.073  0.00  0.00            
ATOM   3656  HB1 ALA X 238      40.882  20.902  45.589  0.00  0.00            
ATOM   3657  HB2 ALA X 238      40.315  19.402  45.553  0.00  0.00            
ATOM   3658  HB3 ALA X 238      39.356  20.692  45.948  0.00  0.00            
ATOM   3659  C   ALA X 238      39.647  19.067  48.107  0.00  0.00            
ATOM   3660  O   ALA X 238      39.815  17.875  47.787  0.00  0.00            
ATOM   3661  N   LYS X 239      38.764  19.519  49.036  0.00  0.00            
ATOM   3662  H   LYS X 239      38.670  20.493  49.287  0.00  0.00            
ATOM   3663  CA  LYS X 239      37.649  18.737  49.647  0.00  0.00            
ATOM   3664  HA  LYS X 239      37.993  17.717  49.821  0.00  0.00            
ATOM   3665  CB  LYS X 239      37.279  19.325  51.021  0.00  0.00            
ATOM   3666  HB2 LYS X 239      37.233  20.412  51.085  0.00  0.00            
ATOM   3667  HB3 LYS X 239      36.315  18.947  51.359  0.00  0.00            
ATOM   3668  CG  LYS X 239      38.144  18.652  52.067  0.00  0.00            
ATOM   3669  HG2 LYS X 239      37.893  19.096  52.881  0.00  0.00            
ATOM   3670  HG3 LYS X 239      37.847  17.709  52.273  0.00  0.00            
ATOM   3671  CD  LYS X 239      39.618  18.895  51.978  0.00  0.00            
ATOM   3672  HD2 LYS X 239      39.811  19.817  51.431  0.00  0.00            
ATOM   3673  HD3 LYS X 239      39.987  19.019  52.996  0.00  0.00            
ATOM   3674  CE  LYS X 239      40.380  17.741  51.232  0.00  0.00            
ATOM   3675  HE2 LYS X 239      39.933  17.308  50.337  0.00  0.00            
ATOM   3676  HE3 LYS X 239      41.306  18.210  50.900  0.00  0.00            
ATOM   3677  NZ  LYS X 239      40.732  16.698  52.138  0.00  0.00            
ATOM   3678  HZ1 LYS X 239      41.183  15.928  51.512  0.00  0.00            
ATOM   3679  HZ2 LYS X 239      41.504  17.008  52.842  0.00  0.00            
ATOM   3680  HZ3 LYS X 239      39.958  16.152  52.678  0.00  0.00            
ATOM   3681  C   LYS X 239      36.371  18.641  48.764  0.00  0.00            
ATOM   3682  O   LYS X 239      35.460  17.976  49.147  0.00  0.00            
ATOM   3683  N   SER X 240      36.424  19.211  47.557  0.00  0.00            
ATOM   3684  H   SER X 240      37.130  20.019  47.367  0.00  0.00            
ATOM   3685  CA  SER X 240      35.430  18.971  46.483  0.00  0.00            
ATOM   3686  HA  SER X 240      34.456  19.363  46.777  0.00  0.00            
ATOM   3687  CB  SER X 240      35.978  19.668  45.166  0.00  0.00            
ATOM   3688  HB2 SER X 240      36.934  19.230  44.879  0.00  0.00            
ATOM   3689  HB3 SER X 240      35.328  19.481  44.416  0.00  0.00            
ATOM   3690  OG  SER X 240      36.258  21.040  45.326  0.00  0.00            
ATOM   3691  HG  SER X 240      35.510  21.638  45.004  0.00  0.00            
ATOM   3692  C   SER X 240      35.343  17.396  46.194  0.00  0.00            
ATOM   3693  O   SER X 240      36.366  16.730  45.946  0.00  0.00            
ATOM   3694  N   GLN X 241      34.078  16.887  46.223  0.00  0.00            
ATOM   3695  H   GLN X 241      33.351  17.474  46.606  0.00  0.00            
ATOM   3696  CA  GLN X 241      33.683  15.503  45.878  0.00  0.00            
ATOM   3697  HA  GLN X 241      34.263  14.861  46.400  0.00  0.00            
ATOM   3698  CB  GLN X 241      32.148  15.341  46.200  0.00  0.00            
ATOM   3699  HB2 GLN X 241      31.595  16.236  45.914  0.00  0.00            
ATOM   3700  HB3 GLN X 241      31.580  14.593  45.646  0.00  0.00            
ATOM   3701  CG  GLN X 241      31.817  15.107  47.660  0.00  0.00            
ATOM   3702  HG2 GLN X 241      30.806  14.742  47.842  0.00  0.00            
ATOM   3703  HG3 GLN X 241      32.391  14.323  47.932  0.00  0.00            
ATOM   3704  CD  GLN X 241      32.162  16.249  48.565  0.00  0.00            
ATOM   3705  OE1 GLN X 241      31.472  17.240  48.575  0.00  0.00            
ATOM   3706  NE2 GLN X 241      33.240  16.153  49.339  0.00  0.00            
ATOM   3707 HE21 GLN X 241      33.719  17.106  49.561  0.00  0.00            
ATOM   3708 HE22 GLN X 241      33.909  15.293  49.343  0.00  0.00            
ATOM   3709  C   GLN X 241      33.725  15.282  44.297  0.00  0.00            
ATOM   3710  O   GLN X 241      34.221  14.267  43.834  0.00  0.00            
ATOM   3711  N   ASP X 242      33.239  16.237  43.537  0.00  0.00            
ATOM   3712  H   ASP X 242      32.970  17.150  44.067  0.00  0.00            
ATOM   3713  CA  ASP X 242      33.100  16.324  42.081  0.00  0.00            
ATOM   3714  HA  ASP X 242      33.203  15.359  41.584  0.00  0.00            
ATOM   3715  CB  ASP X 242      31.732  16.901  41.692  0.00  0.00            
ATOM   3716  HB2 ASP X 242      31.034  16.336  42.154  0.00  0.00            
ATOM   3717  HB3 ASP X 242      31.601  17.854  42.001  0.00  0.00            
ATOM   3718  CG  ASP X 242      31.523  16.957  40.159  0.00  0.00            
ATOM   3719  OD1 ASP X 242      32.305  16.367  39.394  0.00  0.00            
ATOM   3720  OD2 ASP X 242      30.455  17.428  39.758  0.00  0.00            
ATOM   3721  C   ASP X 242      34.276  17.139  41.492  0.00  0.00            
ATOM   3722  O   ASP X 242      34.188  18.316  41.149  0.00  0.00            
ATOM   3723  N   LYS X 243      35.485  16.526  41.410  0.00  0.00            
ATOM   3724  H   LYS X 243      35.570  15.528  41.839  0.00  0.00            
ATOM   3725  CA  LYS X 243      36.706  17.117  40.797  0.00  0.00            
ATOM   3726  HA  LYS X 243      36.546  18.108  40.372  0.00  0.00            
ATOM   3727  CB  LYS X 243      37.700  17.351  42.011  0.00  0.00            
ATOM   3728  HB2 LYS X 243      38.681  17.698  41.686  0.00  0.00            
ATOM   3729  HB3 LYS X 243      37.294  18.257  42.461  0.00  0.00            
ATOM   3730  CG  LYS X 243      37.948  16.241  43.065  0.00  0.00            
ATOM   3731  HG2 LYS X 243      37.120  16.014  43.496  0.00  0.00            
ATOM   3732  HG3 LYS X 243      38.230  15.406  42.573  0.00  0.00            
ATOM   3733  CD  LYS X 243      39.033  16.637  44.118  0.00  0.00            
ATOM   3734  HD2 LYS X 243      39.945  16.757  43.533  0.00  0.00            
ATOM   3735  HD3 LYS X 243      38.698  17.526  44.652  0.00  0.00            
ATOM   3736  CE  LYS X 243      39.159  15.537  45.169  0.00  0.00            
ATOM   3737  HE2 LYS X 243      38.313  15.613  45.852  0.00  0.00            
ATOM   3738  HE3 LYS X 243      39.153  14.602  44.608  0.00  0.00            
ATOM   3739  NZ  LYS X 243      40.341  15.634  45.965  0.00  0.00            
ATOM   3740  HZ1 LYS X 243      40.423  16.559  46.536  0.00  0.00            
ATOM   3741  HZ2 LYS X 243      40.298  14.687  46.504  0.00  0.00            
ATOM   3742  HZ3 LYS X 243      41.193  15.477  45.304  0.00  0.00            
ATOM   3743  C   LYS X 243      37.181  16.221  39.688  0.00  0.00            
ATOM   3744  O   LYS X 243      37.216  15.035  39.824  0.00  0.00            
ATOM   3745  N   THR X 244      37.579  16.821  38.587  0.00  0.00            
ATOM   3746  H   THR X 244      37.449  17.892  38.426  0.00  0.00            
ATOM   3747  CA  THR X 244      38.040  16.103  37.418  0.00  0.00            
ATOM   3748  HA  THR X 244      38.368  15.102  37.699  0.00  0.00            
ATOM   3749  CB  THR X 244      36.876  15.904  36.365  0.00  0.00            
ATOM   3750  HB  THR X 244      36.510  16.805  35.873  0.00  0.00            
ATOM   3751  CG2 THR X 244      37.274  15.016  35.179  0.00  0.00            
ATOM   3752 HG21 THR X 244      36.337  14.737  34.697  0.00  0.00            
ATOM   3753 HG22 THR X 244      37.910  15.626  34.538  0.00  0.00            
ATOM   3754 HG23 THR X 244      37.747  14.197  35.534  0.00  0.00            
ATOM   3755  OG1 THR X 244      35.888  15.114  36.991  0.00  0.00            
ATOM   3756  HG1 THR X 244      35.306  15.874  37.512  0.00  0.00            
ATOM   3757  C   THR X 244      39.277  16.805  36.875  0.00  0.00            
ATOM   3758  O   THR X 244      39.306  17.998  36.777  0.00  0.00            
ATOM   3759  N   LEU X 245      40.203  16.067  36.309  0.00  0.00            
ATOM   3760  H   LEU X 245      40.145  14.980  36.371  0.00  0.00            
ATOM   3761  CA  LEU X 245      41.487  16.630  35.871  0.00  0.00            
ATOM   3762  HA  LEU X 245      41.506  17.720  35.879  0.00  0.00            
ATOM   3763  CB  LEU X 245      42.632  16.106  36.671  0.00  0.00            
ATOM   3764  HB2 LEU X 245      42.450  16.562  37.554  0.00  0.00            
ATOM   3765  HB3 LEU X 245      42.452  15.127  36.845  0.00  0.00            
ATOM   3766  CG  LEU X 245      44.068  16.433  36.144  0.00  0.00            
ATOM   3767  HG  LEU X 245      44.120  16.216  35.159  0.00  0.00            
ATOM   3768  CD1 LEU X 245      44.402  17.926  36.366  0.00  0.00            
ATOM   3769 HD11 LEU X 245      45.332  18.122  36.025  0.00  0.00            
ATOM   3770 HD12 LEU X 245      43.730  18.613  35.852  0.00  0.00            
ATOM   3771 HD13 LEU X 245      44.476  18.061  37.445  0.00  0.00            
ATOM   3772  CD2 LEU X 245      45.169  15.637  36.910  0.00  0.00            
ATOM   3773 HD21 LEU X 245      46.106  15.930  36.436  0.00  0.00            
ATOM   3774 HD22 LEU X 245      45.274  15.873  37.968  0.00  0.00            
ATOM   3775 HD23 LEU X 245      44.982  14.566  36.824  0.00  0.00            
ATOM   3776  C   LEU X 245      41.596  16.113  34.382  0.00  0.00            
ATOM   3777  O   LEU X 245      41.418  14.868  34.199  0.00  0.00            
ATOM   3778  N   LYS X 246      41.987  17.051  33.503  0.00  0.00            
ATOM   3779  H   LYS X 246      42.189  18.059  33.864  0.00  0.00            
ATOM   3780  CA  LYS X 246      42.429  16.675  32.063  0.00  0.00            
ATOM   3781  HA  LYS X 246      42.548  15.592  32.024  0.00  0.00            
ATOM   3782  CB  LYS X 246      41.302  17.068  31.120  0.00  0.00            
ATOM   3783  HB2 LYS X 246      40.518  16.329  31.284  0.00  0.00            
ATOM   3784  HB3 LYS X 246      40.931  18.017  31.508  0.00  0.00            
ATOM   3785  CG  LYS X 246      41.577  17.360  29.685  0.00  0.00            
ATOM   3786  HG2 LYS X 246      40.644  17.674  29.217  0.00  0.00            
ATOM   3787  HG3 LYS X 246      42.248  18.113  29.635  0.00  0.00            
ATOM   3788  CD  LYS X 246      42.106  16.037  29.066  0.00  0.00            
ATOM   3789  HD2 LYS X 246      43.106  16.197  28.663  0.00  0.00            
ATOM   3790  HD3 LYS X 246      42.131  15.190  29.751  0.00  0.00            
ATOM   3791  CE  LYS X 246      41.366  15.660  27.831  0.00  0.00            
ATOM   3792  HE2 LYS X 246      41.239  16.634  27.359  0.00  0.00            
ATOM   3793  HE3 LYS X 246      42.068  15.010  27.309  0.00  0.00            
ATOM   3794  NZ  LYS X 246      40.098  14.854  28.059  0.00  0.00            
ATOM   3795  HZ1 LYS X 246      39.463  14.857  27.174  0.00  0.00            
ATOM   3796  HZ2 LYS X 246      40.319  13.865  28.460  0.00  0.00            
ATOM   3797  HZ3 LYS X 246      39.500  15.338  28.832  0.00  0.00            
ATOM   3798  C   LYS X 246      43.824  17.325  31.866  0.00  0.00            
ATOM   3799  O   LYS X 246      44.034  18.432  32.345  0.00  0.00            
ATOM   3800  N   ILE X 247      44.647  16.469  31.351  0.00  0.00            
ATOM   3801  H   ILE X 247      44.420  15.450  31.072  0.00  0.00            
ATOM   3802  CA  ILE X 247      46.103  16.822  31.088  0.00  0.00            
ATOM   3803  HA  ILE X 247      46.263  17.880  31.236  0.00  0.00            
ATOM   3804  CB  ILE X 247      47.102  15.916  31.886  0.00  0.00            
ATOM   3805  HB  ILE X 247      46.857  15.005  31.712  0.00  0.00            
ATOM   3806  CG2 ILE X 247      48.520  16.360  31.364  0.00  0.00            
ATOM   3807 HG21 ILE X 247      49.316  15.831  31.867  0.00  0.00            
ATOM   3808 HG22 ILE X 247      48.638  16.025  30.344  0.00  0.00            
ATOM   3809 HG23 ILE X 247      48.625  17.364  31.329  0.00  0.00            
ATOM   3810  CG1 ILE X 247      47.085  16.182  33.413  0.00  0.00            
ATOM   3811 HG12 ILE X 247      46.036  16.109  33.700  0.00  0.00            
ATOM   3812 HG13 ILE X 247      47.694  15.494  34.000  0.00  0.00            
ATOM   3813  CD1 ILE X 247      47.499  17.598  33.803  0.00  0.00            
ATOM   3814 HD11 ILE X 247      47.516  17.748  34.883  0.00  0.00            
ATOM   3815 HD12 ILE X 247      48.488  17.958  33.519  0.00  0.00            
ATOM   3816 HD13 ILE X 247      46.804  18.289  33.326  0.00  0.00            
ATOM   3817  C   ILE X 247      46.346  16.671  29.573  0.00  0.00            
ATOM   3818  O   ILE X 247      46.330  15.580  28.964  0.00  0.00            
ATOM   3819  N   TYR X 248      46.491  17.870  28.932  0.00  0.00            
ATOM   3820  H   TYR X 248      46.697  18.697  29.612  0.00  0.00            
ATOM   3821  CA  TYR X 248      46.860  17.901  27.560  0.00  0.00            
ATOM   3822  HA  TYR X 248      46.290  17.080  27.125  0.00  0.00            
ATOM   3823  CB  TYR X 248      46.338  19.231  27.018  0.00  0.00            
ATOM   3824  HB2 TYR X 248      46.705  20.041  27.648  0.00  0.00            
ATOM   3825  HB3 TYR X 248      46.679  19.384  25.995  0.00  0.00            
ATOM   3826  CG  TYR X 248      44.840  19.335  27.023  0.00  0.00            
ATOM   3827  CD1 TYR X 248      44.061  18.400  26.307  0.00  0.00            
ATOM   3828  HD1 TYR X 248      44.546  17.874  25.485  0.00  0.00            
ATOM   3829  CE1 TYR X 248      42.656  18.487  26.263  0.00  0.00            
ATOM   3830  HE1 TYR X 248      42.118  17.794  25.763  0.00  0.00            
ATOM   3831  CZ  TYR X 248      42.067  19.439  27.064  0.00  0.00            
ATOM   3832  OH  TYR X 248      40.720  19.482  27.081  0.00  0.00            
ATOM   3833  HH  TYR X 248      40.192  18.700  26.535  0.00  0.00            
ATOM   3834  CE2 TYR X 248      42.802  20.354  27.867  0.00  0.00            
ATOM   3835  HE2 TYR X 248      42.257  21.121  28.416  0.00  0.00            
ATOM   3836  CD2 TYR X 248      44.196  20.263  27.853  0.00  0.00            
ATOM   3837  HD2 TYR X 248      44.824  20.892  28.484  0.00  0.00            
ATOM   3838  C   TYR X 248      48.350  17.792  27.423  0.00  0.00            
ATOM   3839  O   TYR X 248      49.091  18.601  27.997  0.00  0.00            
ATOM   3840  N   GLU X 249      48.761  16.798  26.658  0.00  0.00            
ATOM   3841  H   GLU X 249      48.036  16.200  26.107  0.00  0.00            
ATOM   3842  CA  GLU X 249      50.211  16.414  26.695  0.00  0.00            
ATOM   3843  HA  GLU X 249      50.584  16.620  27.698  0.00  0.00            
ATOM   3844  CB  GLU X 249      50.472  14.917  26.258  0.00  0.00            
ATOM   3845  HB2 GLU X 249      50.022  14.761  25.367  0.00  0.00            
ATOM   3846  HB3 GLU X 249      51.555  14.798  26.216  0.00  0.00            
ATOM   3847  CG  GLU X 249      49.918  13.812  27.219  0.00  0.00            
ATOM   3848  HG2 GLU X 249      48.830  13.853  27.254  0.00  0.00            
ATOM   3849  HG3 GLU X 249      50.165  12.889  26.892  0.00  0.00            
ATOM   3850  CD  GLU X 249      50.498  13.943  28.623  0.00  0.00            
ATOM   3851  OE1 GLU X 249      51.639  14.499  28.761  0.00  0.00            
ATOM   3852  OE2 GLU X 249      49.908  13.416  29.536  0.00  0.00            
ATOM   3853  C   GLU X 249      50.951  17.355  25.717  0.00  0.00            
ATOM   3854  O   GLU X 249      50.507  17.524  24.623  0.00  0.00            
ATOM   3855  N   GLY X 250      52.099  17.882  26.112  0.00  0.00            
ATOM   3856  H   GLY X 250      52.519  17.581  26.980  0.00  0.00            
ATOM   3857  CA  GLY X 250      52.890  18.871  25.332  0.00  0.00            
ATOM   3858  HA2 GLY X 250      53.925  18.812  25.668  0.00  0.00            
ATOM   3859  HA3 GLY X 250      52.853  18.581  24.282  0.00  0.00            
ATOM   3860  C   GLY X 250      52.326  20.295  25.366  0.00  0.00            
ATOM   3861  O   GLY X 250      53.029  21.226  25.018  0.00  0.00            
ATOM   3862  N   ALA X 251      51.065  20.516  25.749  0.00  0.00            
ATOM   3863  H   ALA X 251      50.499  19.649  26.056  0.00  0.00            
ATOM   3864  CA  ALA X 251      50.458  21.814  25.813  0.00  0.00            
ATOM   3865  HA  ALA X 251      50.573  22.272  24.841  0.00  0.00            
ATOM   3866  CB  ALA X 251      48.991  21.630  26.124  0.00  0.00            
ATOM   3867  HB1 ALA X 251      48.595  21.003  25.515  0.00  0.00            
ATOM   3868  HB2 ALA X 251      48.851  21.165  27.089  0.00  0.00            
ATOM   3869  HB3 ALA X 251      48.515  22.596  26.043  0.00  0.00            
ATOM   3870  C   ALA X 251      51.120  22.761  26.832  0.00  0.00            
ATOM   3871  O   ALA X 251      51.433  22.361  27.986  0.00  0.00            
ATOM   3872  N   TYR X 252      51.314  24.061  26.428  0.00  0.00            
ATOM   3873  H   TYR X 252      50.910  24.400  25.474  0.00  0.00            
ATOM   3874  CA  TYR X 252      51.996  25.048  27.305  0.00  0.00            
ATOM   3875  HA  TYR X 252      52.843  24.640  27.856  0.00  0.00            
ATOM   3876  CB  TYR X 252      52.729  26.007  26.297  0.00  0.00            
ATOM   3877  HB2 TYR X 252      51.994  26.314  25.676  0.00  0.00            
ATOM   3878  HB3 TYR X 252      53.046  26.918  26.782  0.00  0.00            
ATOM   3879  CG  TYR X 252      53.955  25.599  25.518  0.00  0.00            
ATOM   3880  CD1 TYR X 252      54.543  24.310  25.658  0.00  0.00            
ATOM   3881  HD1 TYR X 252      54.081  23.557  26.279  0.00  0.00            
ATOM   3882  CE1 TYR X 252      55.689  23.957  24.965  0.00  0.00            
ATOM   3883  HE1 TYR X 252      56.047  23.013  24.959  0.00  0.00            
ATOM   3884  CZ  TYR X 252      56.303  24.897  24.074  0.00  0.00            
ATOM   3885  OH  TYR X 252      57.429  24.651  23.412  0.00  0.00            
ATOM   3886  HH  TYR X 252      57.667  23.623  23.686  0.00  0.00            
ATOM   3887  CE2 TYR X 252      55.751  26.157  23.968  0.00  0.00            
ATOM   3888  HE2 TYR X 252      56.301  26.950  23.460  0.00  0.00            
ATOM   3889  CD2 TYR X 252      54.663  26.596  24.779  0.00  0.00            
ATOM   3890  HD2 TYR X 252      54.391  27.652  24.799  0.00  0.00            
ATOM   3891  C   TYR X 252      50.965  25.725  28.233  0.00  0.00            
ATOM   3892  O   TYR X 252      49.970  25.147  28.621  0.00  0.00            
ATOM   3893  N   HID X 253      51.195  27.006  28.654  0.00  0.00            
ATOM   3894  H   HID X 253      52.034  27.427  28.282  0.00  0.00            
ATOM   3895  CA  HID X 253      50.360  27.578  29.780  0.00  0.00            
ATOM   3896  HA  HID X 253      50.131  26.789  30.496  0.00  0.00            
ATOM   3897  CB  HID X 253      51.224  28.635  30.570  0.00  0.00            
ATOM   3898  HB2 HID X 253      52.098  28.117  30.843  0.00  0.00            
ATOM   3899  HB3 HID X 253      51.564  29.340  29.773  0.00  0.00            
ATOM   3900  CG  HID X 253      50.457  29.237  31.753  0.00  0.00            
ATOM   3901  ND1 HID X 253      50.294  28.426  32.852  0.00  0.00            
ATOM   3902  HD1 HID X 253      50.370  27.424  32.900  0.00  0.00            
ATOM   3903  CE1 HID X 253      49.834  29.223  33.875  0.00  0.00            
ATOM   3904  HE1 HID X 253      49.332  28.941  34.820  0.00  0.00            
ATOM   3905  NE2 HID X 253      49.637  30.463  33.412  0.00  0.00            
ATOM   3906  CD2 HID X 253      50.134  30.515  32.136  0.00  0.00            
ATOM   3907  HD2 HID X 253      50.262  31.434  31.509  0.00  0.00            
ATOM   3908  C   HID X 253      49.021  28.149  29.325  0.00  0.00            
ATOM   3909  O   HID X 253      48.233  28.533  30.158  0.00  0.00            
ATOM   3910  N   VAL X 254      48.697  28.319  28.020  0.00  0.00            
ATOM   3911  H   VAL X 254      49.406  28.262  27.304  0.00  0.00            
ATOM   3912  CA  VAL X 254      47.411  28.897  27.529  0.00  0.00            
ATOM   3913  HA  VAL X 254      46.729  29.204  28.323  0.00  0.00            
ATOM   3914  CB  VAL X 254      47.688  30.230  26.899  0.00  0.00            
ATOM   3915  HB  VAL X 254      48.204  30.154  25.942  0.00  0.00            
ATOM   3916  CG1 VAL X 254      46.401  31.007  26.562  0.00  0.00            
ATOM   3917 HG11 VAL X 254      45.966  31.311  27.515  0.00  0.00            
ATOM   3918 HG12 VAL X 254      46.698  31.874  25.973  0.00  0.00            
ATOM   3919 HG13 VAL X 254      45.753  30.344  25.988  0.00  0.00            
ATOM   3920  CG2 VAL X 254      48.539  31.249  27.749  0.00  0.00            
ATOM   3921 HG21 VAL X 254      47.940  31.545  28.611  0.00  0.00            
ATOM   3922 HG22 VAL X 254      49.461  30.874  28.192  0.00  0.00            
ATOM   3923 HG23 VAL X 254      48.755  32.070  27.065  0.00  0.00            
ATOM   3924  C   VAL X 254      46.624  27.944  26.560  0.00  0.00            
ATOM   3925  O   VAL X 254      46.479  28.114  25.376  0.00  0.00            
ATOM   3926  N   LEU X 255      46.138  26.925  27.208  0.00  0.00            
ATOM   3927  H   LEU X 255      46.089  27.125  28.197  0.00  0.00            
ATOM   3928  CA  LEU X 255      45.232  25.869  26.604  0.00  0.00            
ATOM   3929  HA  LEU X 255      45.911  25.278  25.989  0.00  0.00            
ATOM   3930  CB  LEU X 255      44.681  24.853  27.621  0.00  0.00            
ATOM   3931  HB2 LEU X 255      43.898  25.374  28.173  0.00  0.00            
ATOM   3932  HB3 LEU X 255      44.268  23.982  27.114  0.00  0.00            
ATOM   3933  CG  LEU X 255      45.648  24.314  28.626  0.00  0.00            
ATOM   3934  HG  LEU X 255      46.071  25.187  29.124  0.00  0.00            
ATOM   3935  CD1 LEU X 255      44.943  23.565  29.771  0.00  0.00            
ATOM   3936 HD11 LEU X 255      44.290  22.875  29.238  0.00  0.00            
ATOM   3937 HD12 LEU X 255      45.731  23.021  30.293  0.00  0.00            
ATOM   3938 HD13 LEU X 255      44.424  24.209  30.482  0.00  0.00            
ATOM   3939  CD2 LEU X 255      46.758  23.501  28.005  0.00  0.00            
ATOM   3940 HD21 LEU X 255      47.675  23.381  28.582  0.00  0.00            
ATOM   3941 HD22 LEU X 255      46.376  22.504  27.788  0.00  0.00            
ATOM   3942 HD23 LEU X 255      47.111  23.868  27.042  0.00  0.00            
ATOM   3943  C   LEU X 255      43.968  26.401  25.754  0.00  0.00            
ATOM   3944  O   LEU X 255      43.452  25.651  24.911  0.00  0.00            
ATOM   3945  N   HIE X 256      43.483  27.620  26.019  0.00  0.00            
ATOM   3946  H   HIE X 256      43.814  28.264  26.723  0.00  0.00            
ATOM   3947  CA  HIE X 256      42.407  28.212  25.243  0.00  0.00            
ATOM   3948  HA  HIE X 256      41.825  27.386  24.833  0.00  0.00            
ATOM   3949  CB  HIE X 256      41.376  29.117  25.980  0.00  0.00            
ATOM   3950  HB2 HIE X 256      40.697  29.650  25.315  0.00  0.00            
ATOM   3951  HB3 HIE X 256      40.877  28.390  26.621  0.00  0.00            
ATOM   3952  CG  HIE X 256      41.946  30.117  26.910  0.00  0.00            
ATOM   3953  ND1 HIE X 256      43.093  29.834  27.701  0.00  0.00            
ATOM   3954  CE1 HIE X 256      43.331  30.937  28.355  0.00  0.00            
ATOM   3955  HE1 HIE X 256      44.158  30.959  29.050  0.00  0.00            
ATOM   3956  NE2 HIE X 256      42.430  31.910  28.005  0.00  0.00            
ATOM   3957  HE2 HIE X 256      42.570  32.816  28.427  0.00  0.00            
ATOM   3958  CD2 HIE X 256      41.502  31.381  27.140  0.00  0.00            
ATOM   3959  HD2 HIE X 256      40.674  31.904  26.685  0.00  0.00            
ATOM   3960  C   HIE X 256      42.778  28.946  23.952  0.00  0.00            
ATOM   3961  O   HIE X 256      41.906  29.310  23.159  0.00  0.00            
ATOM   3962  N   LYS X 257      44.066  29.175  23.814  0.00  0.00            
ATOM   3963  H   LYS X 257      44.725  28.704  24.417  0.00  0.00            
ATOM   3964  CA  LYS X 257      44.755  29.872  22.732  0.00  0.00            
ATOM   3965  HA  LYS X 257      44.038  29.997  21.921  0.00  0.00            
ATOM   3966  CB  LYS X 257      45.176  31.275  23.192  0.00  0.00            
ATOM   3967  HB2 LYS X 257      46.009  31.122  23.878  0.00  0.00            
ATOM   3968  HB3 LYS X 257      45.514  31.760  22.276  0.00  0.00            
ATOM   3969  CG  LYS X 257      44.196  32.292  23.911  0.00  0.00            
ATOM   3970  HG2 LYS X 257      44.078  31.884  24.915  0.00  0.00            
ATOM   3971  HG3 LYS X 257      44.799  33.183  24.088  0.00  0.00            
ATOM   3972  CD  LYS X 257      42.827  32.513  23.229  0.00  0.00            
ATOM   3973  HD2 LYS X 257      42.633  31.860  22.378  0.00  0.00            
ATOM   3974  HD3 LYS X 257      42.133  32.334  24.049  0.00  0.00            
ATOM   3975  CE  LYS X 257      42.714  33.992  22.891  0.00  0.00            
ATOM   3976  HE2 LYS X 257      42.716  34.576  23.811  0.00  0.00            
ATOM   3977  HE3 LYS X 257      43.505  34.340  22.227  0.00  0.00            
ATOM   3978  NZ  LYS X 257      41.488  34.397  22.173  0.00  0.00            
ATOM   3979  HZ1 LYS X 257      40.908  34.849  22.866  0.00  0.00            
ATOM   3980  HZ2 LYS X 257      41.688  35.111  21.487  0.00  0.00            
ATOM   3981  HZ3 LYS X 257      41.008  33.626  21.733  0.00  0.00            
ATOM   3982  C   LYS X 257      46.021  29.099  22.293  0.00  0.00            
ATOM   3983  O   LYS X 257      46.976  29.708  21.812  0.00  0.00            
ATOM   3984  N   GLU X 258      45.885  27.774  22.337  0.00  0.00            
ATOM   3985  H   GLU X 258      44.936  27.439  22.427  0.00  0.00            
ATOM   3986  CA  GLU X 258      46.871  26.697  22.006  0.00  0.00            
ATOM   3987  HA  GLU X 258      47.800  27.262  21.926  0.00  0.00            
ATOM   3988  CB  GLU X 258      46.879  25.526  23.066  0.00  0.00            
ATOM   3989  HB2 GLU X 258      46.006  25.710  23.693  0.00  0.00            
ATOM   3990  HB3 GLU X 258      46.607  24.570  22.618  0.00  0.00            
ATOM   3991  CG  GLU X 258      48.103  25.483  23.856  0.00  0.00            
ATOM   3992  HG2 GLU X 258      48.419  26.507  24.054  0.00  0.00            
ATOM   3993  HG3 GLU X 258      47.897  24.976  24.798  0.00  0.00            
ATOM   3994  CD  GLU X 258      49.242  24.729  23.192  0.00  0.00            
ATOM   3995  OE1 GLU X 258      50.396  24.958  23.600  0.00  0.00            
ATOM   3996  OE2 GLU X 258      49.081  23.953  22.169  0.00  0.00            
ATOM   3997  C   GLU X 258      46.686  26.122  20.563  0.00  0.00            
ATOM   3998  O   GLU X 258      45.920  26.687  19.790  0.00  0.00            
ATOM   3999  N   LEU X 259      47.466  25.095  20.177  0.00  0.00            
ATOM   4000  H   LEU X 259      48.182  24.725  20.787  0.00  0.00            
ATOM   4001  CA  LEU X 259      47.271  24.333  18.941  0.00  0.00            
ATOM   4002  HA  LEU X 259      47.444  24.996  18.094  0.00  0.00            
ATOM   4003  CB  LEU X 259      48.286  23.215  18.845  0.00  0.00            
ATOM   4004  HB2 LEU X 259      48.060  22.725  17.898  0.00  0.00            
ATOM   4005  HB3 LEU X 259      48.101  22.434  19.583  0.00  0.00            
ATOM   4006  CG  LEU X 259      49.801  23.607  18.847  0.00  0.00            
ATOM   4007  HG  LEU X 259      49.949  24.041  19.836  0.00  0.00            
ATOM   4008  CD1 LEU X 259      50.525  22.298  18.697  0.00  0.00            
ATOM   4009 HD11 LEU X 259      51.541  22.365  19.087  0.00  0.00            
ATOM   4010 HD12 LEU X 259      50.015  21.526  19.274  0.00  0.00            
ATOM   4011 HD13 LEU X 259      50.672  21.981  17.664  0.00  0.00            
ATOM   4012  CD2 LEU X 259      50.272  24.682  17.934  0.00  0.00            
ATOM   4013 HD21 LEU X 259      50.153  24.398  16.889  0.00  0.00            
ATOM   4014 HD22 LEU X 259      49.635  25.549  18.108  0.00  0.00            
ATOM   4015 HD23 LEU X 259      51.310  24.980  18.085  0.00  0.00            
ATOM   4016  C   LEU X 259      45.852  23.775  18.923  0.00  0.00            
ATOM   4017  O   LEU X 259      45.313  23.536  20.023  0.00  0.00            
ATOM   4018  N   PRO X 260      45.249  23.640  17.764  0.00  0.00            
ATOM   4019  CD  PRO X 260      45.750  24.272  16.500  0.00  0.00            
ATOM   4020  HD2 PRO X 260      46.568  23.668  16.107  0.00  0.00            
ATOM   4021  HD3 PRO X 260      45.971  25.336  16.592  0.00  0.00            
ATOM   4022  CG  PRO X 260      44.659  24.265  15.552  0.00  0.00            
ATOM   4023  HG2 PRO X 260      45.103  24.051  14.580  0.00  0.00            
ATOM   4024  HG3 PRO X 260      44.106  25.204  15.584  0.00  0.00            
ATOM   4025  CB  PRO X 260      43.739  23.123  16.002  0.00  0.00            
ATOM   4026  HB2 PRO X 260      44.141  22.151  15.716  0.00  0.00            
ATOM   4027  HB3 PRO X 260      42.729  23.196  15.597  0.00  0.00            
ATOM   4028  CA  PRO X 260      43.825  23.350  17.474  0.00  0.00            
ATOM   4029  HA  PRO X 260      43.092  24.108  17.749  0.00  0.00            
ATOM   4030  C   PRO X 260      43.241  22.153  18.236  0.00  0.00            
ATOM   4031  O   PRO X 260      42.035  22.188  18.648  0.00  0.00            
ATOM   4032  N   GLU X 261      43.968  21.080  18.295  0.00  0.00            
ATOM   4033  H   GLU X 261      44.891  20.976  17.898  0.00  0.00            
ATOM   4034  CA  GLU X 261      43.428  19.890  18.955  0.00  0.00            
ATOM   4035  HA  GLU X 261      42.451  19.604  18.565  0.00  0.00            
ATOM   4036  CB  GLU X 261      44.225  18.581  18.662  0.00  0.00            
ATOM   4037  HB2 GLU X 261      43.711  17.784  19.199  0.00  0.00            
ATOM   4038  HB3 GLU X 261      44.246  18.291  17.611  0.00  0.00            
ATOM   4039  CG  GLU X 261      45.597  18.424  19.347  0.00  0.00            
ATOM   4040  HG2 GLU X 261      45.734  18.826  20.351  0.00  0.00            
ATOM   4041  HG3 GLU X 261      45.800  17.363  19.493  0.00  0.00            
ATOM   4042  CD  GLU X 261      46.821  18.878  18.491  0.00  0.00            
ATOM   4043  OE1 GLU X 261      47.905  18.200  18.545  0.00  0.00            
ATOM   4044  OE2 GLU X 261      46.563  19.753  17.629  0.00  0.00            
ATOM   4045  C   GLU X 261      43.167  20.101  20.477  0.00  0.00            
ATOM   4046  O   GLU X 261      42.159  19.640  21.050  0.00  0.00            
ATOM   4047  N   VAL X 262      44.070  20.834  21.115  0.00  0.00            
ATOM   4048  H   VAL X 262      44.821  21.208  20.553  0.00  0.00            
ATOM   4049  CA  VAL X 262      44.023  21.224  22.476  0.00  0.00            
ATOM   4050  HA  VAL X 262      43.740  20.357  23.073  0.00  0.00            
ATOM   4051  CB  VAL X 262      45.354  21.887  22.991  0.00  0.00            
ATOM   4052  HB  VAL X 262      45.763  22.619  22.296  0.00  0.00            
ATOM   4053  CG1 VAL X 262      45.360  22.364  24.418  0.00  0.00            
ATOM   4054 HG11 VAL X 262      44.998  21.549  25.045  0.00  0.00            
ATOM   4055 HG12 VAL X 262      46.352  22.725  24.691  0.00  0.00            
ATOM   4056 HG13 VAL X 262      44.610  23.125  24.634  0.00  0.00            
ATOM   4057  CG2 VAL X 262      46.467  20.863  23.014  0.00  0.00            
ATOM   4058 HG21 VAL X 262      46.744  20.369  22.083  0.00  0.00            
ATOM   4059 HG22 VAL X 262      47.359  21.373  23.379  0.00  0.00            
ATOM   4060 HG23 VAL X 262      46.158  20.084  23.711  0.00  0.00            
ATOM   4061  C   VAL X 262      42.859  22.237  22.564  0.00  0.00            
ATOM   4062  O   VAL X 262      42.034  22.082  23.460  0.00  0.00            
ATOM   4063  N   THR X 263      42.882  23.281  21.736  0.00  0.00            
ATOM   4064  H   THR X 263      43.458  23.267  20.906  0.00  0.00            
ATOM   4065  CA  THR X 263      42.031  24.497  21.961  0.00  0.00            
ATOM   4066  HA  THR X 263      42.014  24.697  23.033  0.00  0.00            
ATOM   4067  CB  THR X 263      42.592  25.699  21.200  0.00  0.00            
ATOM   4068  HB  THR X 263      43.072  25.463  20.250  0.00  0.00            
ATOM   4069  CG2 THR X 263      41.549  26.826  20.994  0.00  0.00            
ATOM   4070 HG21 THR X 263      42.062  27.670  20.534  0.00  0.00            
ATOM   4071 HG22 THR X 263      40.807  26.462  20.283  0.00  0.00            
ATOM   4072 HG23 THR X 263      41.012  27.069  21.911  0.00  0.00            
ATOM   4073  OG1 THR X 263      43.507  26.398  22.031  0.00  0.00            
ATOM   4074  HG1 THR X 263      43.581  25.933  22.868  0.00  0.00            
ATOM   4075  C   THR X 263      40.547  24.153  21.658  0.00  0.00            
ATOM   4076  O   THR X 263      39.603  24.511  22.376  0.00  0.00            
ATOM   4077  N   ASN X 264      40.350  23.223  20.742  0.00  0.00            
ATOM   4078  H   ASN X 264      41.073  23.099  20.047  0.00  0.00            
ATOM   4079  CA  ASN X 264      39.001  22.639  20.426  0.00  0.00            
ATOM   4080  HA  ASN X 264      38.282  23.457  20.445  0.00  0.00            
ATOM   4081  CB  ASN X 264      38.968  22.031  19.019  0.00  0.00            
ATOM   4082  HB2 ASN X 264      39.374  22.706  18.267  0.00  0.00            
ATOM   4083  HB3 ASN X 264      39.699  21.224  19.056  0.00  0.00            
ATOM   4084  CG  ASN X 264      37.625  21.597  18.532  0.00  0.00            
ATOM   4085  OD1 ASN X 264      36.758  22.436  18.423  0.00  0.00            
ATOM   4086  ND2 ASN X 264      37.397  20.494  17.853  0.00  0.00            
ATOM   4087 HD21 ASN X 264      36.569  20.364  17.290  0.00  0.00            
ATOM   4088 HD22 ASN X 264      38.084  19.762  17.739  0.00  0.00            
ATOM   4089  C   ASN X 264      38.591  21.649  21.470  0.00  0.00            
ATOM   4090  O   ASN X 264      37.445  21.724  21.942  0.00  0.00            
ATOM   4091  N   SER X 265      39.551  20.814  21.945  0.00  0.00            
ATOM   4092  H   SER X 265      40.485  20.879  21.567  0.00  0.00            
ATOM   4093  CA  SER X 265      39.286  19.966  23.151  0.00  0.00            
ATOM   4094  HA  SER X 265      38.444  19.339  22.860  0.00  0.00            
ATOM   4095  CB  SER X 265      40.413  19.073  23.483  0.00  0.00            
ATOM   4096  HB2 SER X 265      41.300  19.640  23.766  0.00  0.00            
ATOM   4097  HB3 SER X 265      40.193  18.469  24.364  0.00  0.00            
ATOM   4098  OG  SER X 265      40.771  18.121  22.456  0.00  0.00            
ATOM   4099  HG  SER X 265      41.287  18.619  21.818  0.00  0.00            
ATOM   4100  C   SER X 265      38.829  20.669  24.417  0.00  0.00            
ATOM   4101  O   SER X 265      37.896  20.137  25.031  0.00  0.00            
ATOM   4102  N   VAL X 266      39.555  21.709  24.836  0.00  0.00            
ATOM   4103  H   VAL X 266      40.326  21.986  24.245  0.00  0.00            
ATOM   4104  CA  VAL X 266      39.234  22.571  26.010  0.00  0.00            
ATOM   4105  HA  VAL X 266      39.378  21.948  26.893  0.00  0.00            
ATOM   4106  CB  VAL X 266      40.213  23.726  25.995  0.00  0.00            
ATOM   4107  HB  VAL X 266      40.331  24.138  24.993  0.00  0.00            
ATOM   4108  CG1 VAL X 266      39.884  24.908  26.904  0.00  0.00            
ATOM   4109 HG11 VAL X 266      39.067  25.524  26.528  0.00  0.00            
ATOM   4110 HG12 VAL X 266      39.541  24.642  27.904  0.00  0.00            
ATOM   4111 HG13 VAL X 266      40.719  25.594  27.042  0.00  0.00            
ATOM   4112  CG2 VAL X 266      41.496  23.149  26.520  0.00  0.00            
ATOM   4113 HG21 VAL X 266      42.299  23.875  26.386  0.00  0.00            
ATOM   4114 HG22 VAL X 266      41.403  22.882  27.573  0.00  0.00            
ATOM   4115 HG23 VAL X 266      41.826  22.256  25.990  0.00  0.00            
ATOM   4116  C   VAL X 266      37.786  23.029  25.906  0.00  0.00            
ATOM   4117  O   VAL X 266      37.071  22.771  26.802  0.00  0.00            
ATOM   4118  N   PHE X 267      37.380  23.643  24.829  0.00  0.00            
ATOM   4119  H   PHE X 267      38.088  24.023  24.217  0.00  0.00            
ATOM   4120  CA  PHE X 267      36.058  24.210  24.745  0.00  0.00            
ATOM   4121  HA  PHE X 267      35.882  24.831  25.623  0.00  0.00            
ATOM   4122  CB  PHE X 267      35.963  24.903  23.351  0.00  0.00            
ATOM   4123  HB2 PHE X 267      36.589  24.316  22.679  0.00  0.00            
ATOM   4124  HB3 PHE X 267      34.914  24.940  23.054  0.00  0.00            
ATOM   4125  CG  PHE X 267      36.578  26.327  23.217  0.00  0.00            
ATOM   4126  CD1 PHE X 267      35.944  27.386  22.544  0.00  0.00            
ATOM   4127  HD1 PHE X 267      34.985  27.297  22.055  0.00  0.00            
ATOM   4128  CE1 PHE X 267      36.608  28.659  22.435  0.00  0.00            
ATOM   4129  HE1 PHE X 267      36.170  29.408  21.791  0.00  0.00            
ATOM   4130  CZ  PHE X 267      37.835  28.873  23.043  0.00  0.00            
ATOM   4131  HZ  PHE X 267      38.214  29.880  22.952  0.00  0.00            
ATOM   4132  CE2 PHE X 267      38.488  27.754  23.660  0.00  0.00            
ATOM   4133  HE2 PHE X 267      39.495  27.878  24.030  0.00  0.00            
ATOM   4134  CD2 PHE X 267      37.791  26.529  23.837  0.00  0.00            
ATOM   4135  HD2 PHE X 267      38.322  25.718  24.311  0.00  0.00            
ATOM   4136  C   PHE X 267      35.042  23.046  24.893  0.00  0.00            
ATOM   4137  O   PHE X 267      34.165  23.194  25.715  0.00  0.00            
ATOM   4138  N   HID X 268      35.306  21.945  24.209  0.00  0.00            
ATOM   4139  H   HID X 268      36.048  21.911  23.525  0.00  0.00            
ATOM   4140  CA  HID X 268      34.459  20.800  24.266  0.00  0.00            
ATOM   4141  HA  HID X 268      33.437  21.169  24.179  0.00  0.00            
ATOM   4142  CB  HID X 268      34.829  19.807  23.166  0.00  0.00            
ATOM   4143  HB2 HID X 268      35.889  19.563  23.090  0.00  0.00            
ATOM   4144  HB3 HID X 268      34.266  18.919  23.454  0.00  0.00            
ATOM   4145  CG  HID X 268      34.340  20.230  21.801  0.00  0.00            
ATOM   4146  ND1 HID X 268      34.704  21.326  21.075  0.00  0.00            
ATOM   4147  HD1 HID X 268      35.206  22.127  21.431  0.00  0.00            
ATOM   4148  CE1 HID X 268      34.236  21.175  19.856  0.00  0.00            
ATOM   4149  HE1 HID X 268      34.470  21.881  19.073  0.00  0.00            
ATOM   4150  NE2 HID X 268      33.537  20.017  19.712  0.00  0.00            
ATOM   4151  CD2 HID X 268      33.568  19.425  20.988  0.00  0.00            
ATOM   4152  HD2 HID X 268      33.156  18.479  21.307  0.00  0.00            
ATOM   4153  C   HID X 268      34.477  20.088  25.656  0.00  0.00            
ATOM   4154  O   HID X 268      33.555  19.369  26.001  0.00  0.00            
ATOM   4155  N   GLU X 269      35.465  20.313  26.493  0.00  0.00            
ATOM   4156  H   GLU X 269      36.097  21.038  26.183  0.00  0.00            
ATOM   4157  CA  GLU X 269      35.519  19.712  27.802  0.00  0.00            
ATOM   4158  HA  GLU X 269      35.122  18.698  27.772  0.00  0.00            
ATOM   4159  CB  GLU X 269      36.974  19.617  28.317  0.00  0.00            
ATOM   4160  HB2 GLU X 269      37.483  19.480  27.363  0.00  0.00            
ATOM   4161  HB3 GLU X 269      37.350  20.560  28.715  0.00  0.00            
ATOM   4162  CG  GLU X 269      37.363  18.546  29.282  0.00  0.00            
ATOM   4163  HG2 GLU X 269      38.246  18.878  29.827  0.00  0.00            
ATOM   4164  HG3 GLU X 269      36.580  18.677  30.029  0.00  0.00            
ATOM   4165  CD  GLU X 269      37.461  17.110  28.744  0.00  0.00            
ATOM   4166  OE1 GLU X 269      37.028  16.844  27.588  0.00  0.00            
ATOM   4167  OE2 GLU X 269      38.106  16.298  29.382  0.00  0.00            
ATOM   4168  C   GLU X 269      34.630  20.568  28.739  0.00  0.00            
ATOM   4169  O   GLU X 269      33.842  19.978  29.518  0.00  0.00            
ATOM   4170  N   ILE X 270      34.763  21.911  28.584  0.00  0.00            
ATOM   4171  H   ILE X 270      35.501  22.226  27.970  0.00  0.00            
ATOM   4172  CA  ILE X 270      33.991  22.903  29.252  0.00  0.00            
ATOM   4173  HA  ILE X 270      34.116  22.794  30.330  0.00  0.00            
ATOM   4174  CB  ILE X 270      34.588  24.320  28.977  0.00  0.00            
ATOM   4175  HB  ILE X 270      34.547  24.330  27.888  0.00  0.00            
ATOM   4176  CG2 ILE X 270      33.765  25.462  29.575  0.00  0.00            
ATOM   4177 HG21 ILE X 270      34.025  25.567  30.628  0.00  0.00            
ATOM   4178 HG22 ILE X 270      34.050  26.333  28.984  0.00  0.00            
ATOM   4179 HG23 ILE X 270      32.677  25.436  29.505  0.00  0.00            
ATOM   4180  CG1 ILE X 270      36.071  24.503  29.493  0.00  0.00            
ATOM   4181 HG12 ILE X 270      36.114  24.753  30.553  0.00  0.00            
ATOM   4182 HG13 ILE X 270      36.619  23.567  29.380  0.00  0.00            
ATOM   4183  CD1 ILE X 270      36.773  25.612  28.713  0.00  0.00            
ATOM   4184 HD11 ILE X 270      36.331  26.602  28.824  0.00  0.00            
ATOM   4185 HD12 ILE X 270      37.794  25.647  29.092  0.00  0.00            
ATOM   4186 HD13 ILE X 270      36.829  25.434  27.639  0.00  0.00            
ATOM   4187  C   ILE X 270      32.545  22.801  28.940  0.00  0.00            
ATOM   4188  O   ILE X 270      31.770  22.678  29.922  0.00  0.00            
ATOM   4189  N   ASN X 271      32.207  22.693  27.685  0.00  0.00            
ATOM   4190  H   ASN X 271      32.957  22.648  27.011  0.00  0.00            
ATOM   4191  CA  ASN X 271      30.772  22.406  27.255  0.00  0.00            
ATOM   4192  HA  ASN X 271      30.159  23.249  27.574  0.00  0.00            
ATOM   4193  CB  ASN X 271      30.769  22.149  25.703  0.00  0.00            
ATOM   4194  HB2 ASN X 271      31.274  22.984  25.218  0.00  0.00            
ATOM   4195  HB3 ASN X 271      31.279  21.237  25.393  0.00  0.00            
ATOM   4196  CG  ASN X 271      29.372  22.166  25.159  0.00  0.00            
ATOM   4197  OD1 ASN X 271      28.448  21.929  25.899  0.00  0.00            
ATOM   4198  ND2 ASN X 271      29.212  22.608  23.938  0.00  0.00            
ATOM   4199 HD21 ASN X 271      28.283  22.806  23.596  0.00  0.00            
ATOM   4200 HD22 ASN X 271      30.064  22.682  23.401  0.00  0.00            
ATOM   4201  C   ASN X 271      30.171  21.149  27.958  0.00  0.00            
ATOM   4202  O   ASN X 271      29.177  21.344  28.735  0.00  0.00            
ATOM   4203  N   MET X 272      30.786  19.996  27.821  0.00  0.00            
ATOM   4204  H   MET X 272      31.605  19.919  27.235  0.00  0.00            
ATOM   4205  CA  MET X 272      29.991  18.884  28.384  0.00  0.00            
ATOM   4206  HA  MET X 272      28.940  18.988  28.115  0.00  0.00            
ATOM   4207  CB  MET X 272      30.617  17.510  27.997  0.00  0.00            
ATOM   4208  HB2 MET X 272      30.013  16.697  28.399  0.00  0.00            
ATOM   4209  HB3 MET X 272      30.587  17.458  26.908  0.00  0.00            
ATOM   4210  CG  MET X 272      32.046  17.253  28.526  0.00  0.00            
ATOM   4211  HG2 MET X 272      32.710  18.086  28.294  0.00  0.00            
ATOM   4212  HG3 MET X 272      32.001  17.196  29.614  0.00  0.00            
ATOM   4213  SD  MET X 272      32.693  15.648  27.905  0.00  0.00            
ATOM   4214  CE  MET X 272      33.783  16.061  26.518  0.00  0.00            
ATOM   4215  HE1 MET X 272      34.655  16.578  26.918  0.00  0.00            
ATOM   4216  HE2 MET X 272      34.134  15.155  26.025  0.00  0.00            
ATOM   4217  HE3 MET X 272      33.299  16.707  25.786  0.00  0.00            
ATOM   4218  C   MET X 272      29.952  18.933  29.932  0.00  0.00            
ATOM   4219  O   MET X 272      29.088  18.299  30.580  0.00  0.00            
ATOM   4220  N   TRP X 273      30.869  19.689  30.548  0.00  0.00            
ATOM   4221  H   TRP X 273      31.627  20.009  29.962  0.00  0.00            
ATOM   4222  CA  TRP X 273      30.931  19.856  32.041  0.00  0.00            
ATOM   4223  HA  TRP X 273      30.753  18.858  32.441  0.00  0.00            
ATOM   4224  CB  TRP X 273      32.319  20.270  32.509  0.00  0.00            
ATOM   4225  HB2 TRP X 273      33.066  19.746  31.913  0.00  0.00            
ATOM   4226  HB3 TRP X 273      32.407  21.347  32.372  0.00  0.00            
ATOM   4227  CG  TRP X 273      32.583  19.919  33.902  0.00  0.00            
ATOM   4228  CD1 TRP X 273      33.216  18.762  34.374  0.00  0.00            
ATOM   4229  HD1 TRP X 273      33.532  17.912  33.788  0.00  0.00            
ATOM   4230  NE1 TRP X 273      33.229  18.776  35.713  0.00  0.00            
ATOM   4231  HE1 TRP X 273      33.719  18.149  36.334  0.00  0.00            
ATOM   4232  CE2 TRP X 273      32.556  19.864  36.244  0.00  0.00            
ATOM   4233  CZ2 TRP X 273      32.499  20.321  37.519  0.00  0.00            
ATOM   4234  HZ2 TRP X 273      32.975  19.826  38.353  0.00  0.00            
ATOM   4235  CH2 TRP X 273      32.031  21.618  37.717  0.00  0.00            
ATOM   4236  HH2 TRP X 273      32.158  22.090  38.680  0.00  0.00            
ATOM   4237  CZ3 TRP X 273      31.533  22.398  36.612  0.00  0.00            
ATOM   4238  HZ3 TRP X 273      31.166  23.388  36.839  0.00  0.00            
ATOM   4239  CE3 TRP X 273      31.672  21.944  35.245  0.00  0.00            
ATOM   4240  HE3 TRP X 273      31.370  22.573  34.421  0.00  0.00            
ATOM   4241  CD2 TRP X 273      32.255  20.654  35.073  0.00  0.00            
ATOM   4242  C   TRP X 273      29.782  20.665  32.644  0.00  0.00            
ATOM   4243  O   TRP X 273      29.161  20.277  33.637  0.00  0.00            
ATOM   4244  N   VAL X 274      29.584  21.899  32.080  0.00  0.00            
ATOM   4245  H   VAL X 274      30.307  22.178  31.433  0.00  0.00            
ATOM   4246  CA  VAL X 274      28.552  22.809  32.448  0.00  0.00            
ATOM   4247  HA  VAL X 274      28.459  22.856  33.533  0.00  0.00            
ATOM   4248  CB  VAL X 274      28.808  24.195  31.910  0.00  0.00            
ATOM   4249  HB  VAL X 274      29.824  24.445  32.217  0.00  0.00            
ATOM   4250  CG1 VAL X 274      28.771  24.460  30.423  0.00  0.00            
ATOM   4251 HG11 VAL X 274      27.761  24.608  30.042  0.00  0.00            
ATOM   4252 HG12 VAL X 274      29.398  25.338  30.267  0.00  0.00            
ATOM   4253 HG13 VAL X 274      29.139  23.590  29.879  0.00  0.00            
ATOM   4254  CG2 VAL X 274      27.933  25.231  32.571  0.00  0.00            
ATOM   4255 HG21 VAL X 274      28.164  26.136  32.010  0.00  0.00            
ATOM   4256 HG22 VAL X 274      26.894  24.934  32.714  0.00  0.00            
ATOM   4257 HG23 VAL X 274      28.307  25.408  33.579  0.00  0.00            
ATOM   4258  C   VAL X 274      27.143  22.302  31.964  0.00  0.00            
ATOM   4259  O   VAL X 274      26.181  22.417  32.738  0.00  0.00            
ATOM   4260  N   SER X 275      27.167  21.571  30.859  0.00  0.00            
ATOM   4261  H   SER X 275      28.013  21.384  30.339  0.00  0.00            
ATOM   4262  CA  SER X 275      25.948  21.034  30.165  0.00  0.00            
ATOM   4263  HA  SER X 275      25.216  21.842  30.178  0.00  0.00            
ATOM   4264  CB  SER X 275      26.132  20.571  28.790  0.00  0.00            
ATOM   4265  HB2 SER X 275      26.806  19.718  28.867  0.00  0.00            
ATOM   4266  HB3 SER X 275      25.137  20.172  28.594  0.00  0.00            
ATOM   4267  OG  SER X 275      26.536  21.627  27.845  0.00  0.00            
ATOM   4268  HG  SER X 275      27.495  21.668  27.817  0.00  0.00            
ATOM   4269  C   SER X 275      25.398  19.901  31.165  0.00  0.00            
ATOM   4270  O   SER X 275      24.143  19.937  31.371  0.00  0.00            
ATOM   4271  N   GLN X 276      26.265  19.052  31.743  0.00  0.00            
ATOM   4272  H   GLN X 276      27.217  19.075  31.406  0.00  0.00            
ATOM   4273  CA  GLN X 276      25.811  18.011  32.719  0.00  0.00            
ATOM   4274  HA  GLN X 276      25.169  17.440  32.049  0.00  0.00            
ATOM   4275  CB  GLN X 276      26.991  17.093  33.119  0.00  0.00            
ATOM   4276  HB2 GLN X 276      27.564  16.919  32.208  0.00  0.00            
ATOM   4277  HB3 GLN X 276      27.530  17.609  33.913  0.00  0.00            
ATOM   4278  CG  GLN X 276      26.498  15.736  33.647  0.00  0.00            
ATOM   4279  HG2 GLN X 276      25.863  15.853  34.525  0.00  0.00            
ATOM   4280  HG3 GLN X 276      26.016  15.150  32.865  0.00  0.00            
ATOM   4281  CD  GLN X 276      27.701  14.860  34.044  0.00  0.00            
ATOM   4282  OE1 GLN X 276      27.881  13.787  33.413  0.00  0.00            
ATOM   4283  NE2 GLN X 276      28.452  15.165  35.059  0.00  0.00            
ATOM   4284 HE21 GLN X 276      29.016  14.432  35.464  0.00  0.00            
ATOM   4285 HE22 GLN X 276      28.235  15.964  35.638  0.00  0.00            
ATOM   4286  C   GLN X 276      25.009  18.699  33.912  0.00  0.00            
ATOM   4287  O   GLN X 276      23.903  18.279  34.222  0.00  0.00            
ATOM   4288  N   ARG X 277      25.675  19.756  34.370  0.00  0.00            
ATOM   4289  H   ARG X 277      26.472  20.090  33.847  0.00  0.00            
ATOM   4290  CA  ARG X 277      25.334  20.432  35.713  0.00  0.00            
ATOM   4291  HA  ARG X 277      24.872  19.723  36.401  0.00  0.00            
ATOM   4292  CB  ARG X 277      26.578  20.879  36.411  0.00  0.00            
ATOM   4293  HB2 ARG X 277      27.188  21.565  35.823  0.00  0.00            
ATOM   4294  HB3 ARG X 277      26.327  21.474  37.289  0.00  0.00            
ATOM   4295  CG  ARG X 277      27.501  19.701  36.842  0.00  0.00            
ATOM   4296  HG2 ARG X 277      27.160  19.199  37.747  0.00  0.00            
ATOM   4297  HG3 ARG X 277      27.450  18.960  36.044  0.00  0.00            
ATOM   4298  CD  ARG X 277      28.951  19.936  36.979  0.00  0.00            
ATOM   4299  HD2 ARG X 277      29.505  20.365  36.144  0.00  0.00            
ATOM   4300  HD3 ARG X 277      29.105  20.554  37.863  0.00  0.00            
ATOM   4301  NE  ARG X 277      29.619  18.634  37.273  0.00  0.00            
ATOM   4302  HE  ARG X 277      29.836  18.512  38.252  0.00  0.00            
ATOM   4303  CZ  ARG X 277      30.057  17.676  36.470  0.00  0.00            
ATOM   4304  NH1 ARG X 277      30.017  17.843  35.203  0.00  0.00            
ATOM   4305 HH11 ARG X 277      29.382  18.546  34.852  0.00  0.00            
ATOM   4306 HH12 ARG X 277      30.635  17.237  34.683  0.00  0.00            
ATOM   4307  NH2 ARG X 277      30.786  16.667  36.908  0.00  0.00            
ATOM   4308 HH21 ARG X 277      30.835  16.441  37.892  0.00  0.00            
ATOM   4309 HH22 ARG X 277      31.159  16.033  36.216  0.00  0.00            
ATOM   4310  C   ARG X 277      24.267  21.587  35.538  0.00  0.00            
ATOM   4311  O   ARG X 277      24.055  22.351  36.514  0.00  0.00            
ATOM   4312  N   THR X 278      23.508  21.601  34.434  0.00  0.00            
ATOM   4313  H   THR X 278      23.509  20.818  33.797  0.00  0.00            
ATOM   4314  CA  THR X 278      22.453  22.560  34.133  0.00  0.00            
ATOM   4315  HA  THR X 278      22.051  22.882  35.093  0.00  0.00            
ATOM   4316  CB  THR X 278      22.933  23.784  33.348  0.00  0.00            
ATOM   4317  HB  THR X 278      22.105  24.467  33.157  0.00  0.00            
ATOM   4318  CG2 THR X 278      24.050  24.662  33.971  0.00  0.00            
ATOM   4319 HG21 THR X 278      23.608  24.899  34.939  0.00  0.00            
ATOM   4320 HG22 THR X 278      25.028  24.187  34.047  0.00  0.00            
ATOM   4321 HG23 THR X 278      24.054  25.713  33.683  0.00  0.00            
ATOM   4322  OG1 THR X 278      23.437  23.414  32.053  0.00  0.00            
ATOM   4323  HG1 THR X 278      24.316  23.049  32.179  0.00  0.00            
ATOM   4324  C   THR X 278      21.320  21.801  33.468  0.00  0.00            
ATOM   4325  O   THR X 278      21.471  20.636  33.060  0.00  0.00            
ATOM   4326  N   ALA X 279      20.183  22.478  33.286  0.00  0.00            
ATOM   4327  H   ALA X 279      20.183  23.482  33.394  0.00  0.00            
ATOM   4328  CA  ALA X 279      18.958  21.829  32.714  0.00  0.00            
ATOM   4329  HA  ALA X 279      18.716  20.982  33.356  0.00  0.00            
ATOM   4330  CB  ALA X 279      17.731  22.733  32.760  0.00  0.00            
ATOM   4331  HB1 ALA X 279      18.015  23.580  32.135  0.00  0.00            
ATOM   4332  HB2 ALA X 279      16.856  22.205  32.380  0.00  0.00            
ATOM   4333  HB3 ALA X 279      17.480  23.135  33.742  0.00  0.00            
ATOM   4334  C   ALA X 279      19.310  21.442  31.305  0.00  0.00            
ATOM   4335  O   ALA X 279      19.943  22.221  30.561  0.00  0.00            
ATOM   4336  N   NME X 280      18.933  20.251  31.003  0.00  0.00            
ATOM   4337  H   NME X 280      18.406  19.718  31.680  0.00  0.00            
ATOM   4338  CH3 NME X 280      19.141  19.594  29.817  0.00  0.00            
ATOM   4339 HH31 NME X 280      18.935  18.558  30.088  0.00  0.00            
ATOM   4340 HH32 NME X 280      18.447  19.954  29.057  0.00  0.00            
ATOM   4341 HH33 NME X 280      20.164  19.717  29.464  0.00  0.00            
ATOM   4342  C20 2AG X 281      60.602  35.915  46.523  0.00  0.00            
ATOM   4343  H29 2AG X 281      59.827  35.269  46.935  0.00  0.00            
ATOM   4344  H30 2AG X 281      61.306  36.146  47.322  0.00  0.00            
ATOM   4345  H31 2AG X 281      61.144  35.476  45.685  0.00  0.00            
ATOM   4346  C19 2AG X 281      59.986  37.240  45.920  0.00  0.00            
ATOM   4347  H27 2AG X 281      60.756  37.755  45.518  0.00  0.00            
ATOM   4348  H28 2AG X 281      59.423  37.762  46.694  0.00  0.00            
ATOM   4349  C18 2AG X 281      59.022  36.855  44.837  0.00  0.00            
ATOM   4350  H25 2AG X 281      57.991  36.883  45.188  0.00  0.00            
ATOM   4351  H26 2AG X 281      59.191  35.865  44.414  0.00  0.00            
ATOM   4352  C17 2AG X 281      58.927  37.851  43.580  0.00  0.00            
ATOM   4353  H23 2AG X 281      59.888  37.889  43.065  0.00  0.00            
ATOM   4354  H24 2AG X 281      58.554  38.834  43.864  0.00  0.00            
ATOM   4355  C16 2AG X 281      57.881  37.230  42.500  0.00  0.00            
ATOM   4356  H21 2AG X 281      57.830  37.902  41.643  0.00  0.00            
ATOM   4357  H22 2AG X 281      56.893  37.145  42.967  0.00  0.00            
ATOM   4358  C15 2AG X 281      58.288  35.849  42.004  0.00  0.00            
ATOM   4359  H20 2AG X 281      59.294  35.727  41.583  0.00  0.00            
ATOM   4360  C14 2AG X 281      57.591  34.694  42.266  0.00  0.00            
ATOM   4361  H19 2AG X 281      57.925  33.722  41.883  0.00  0.00            
ATOM   4362  C13 2AG X 281      56.423  34.543  43.223  0.00  0.00            
ATOM   4363  H17 2AG X 281      56.191  35.399  43.868  0.00  0.00            
ATOM   4364  H18 2AG X 281      56.667  33.718  43.903  0.00  0.00            
ATOM   4365  C12 2AG X 281      55.069  34.163  42.597  0.00  0.00            
ATOM   4366  H16 2AG X 281      54.367  33.904  43.399  0.00  0.00            
ATOM   4367  C11 2AG X 281      54.636  34.149  41.326  0.00  0.00            
ATOM   4368  H15 2AG X 281      53.647  33.774  41.037  0.00  0.00            
ATOM   4369  C10 2AG X 281      55.339  34.722  40.147  0.00  0.00            
ATOM   4370  H13 2AG X 281      56.100  35.470  40.400  0.00  0.00            
ATOM   4371  H14 2AG X 281      54.617  35.360  39.622  0.00  0.00            
ATOM   4372  C9  2AG X 281      55.931  33.623  39.261  0.00  0.00            
ATOM   4373  H12 2AG X 281      57.007  33.452  39.383  0.00  0.00            
ATOM   4374  C8  2AG X 281      55.313  32.892  38.357  0.00  0.00            
ATOM   4375  H11 2AG X 281      55.884  32.076  37.898  0.00  0.00            
ATOM   4376  C7  2AG X 281      53.816  32.854  37.976  0.00  0.00            
ATOM   4377  H9  2AG X 281      53.315  33.568  38.626  0.00  0.00            
ATOM   4378  H10 2AG X 281      53.564  31.819  38.195  0.00  0.00            
ATOM   4379  C6  2AG X 281      53.553  33.178  36.484  0.00  0.00            
ATOM   4380  H8  2AG X 281      54.228  32.646  35.803  0.00  0.00            
ATOM   4381  C5  2AG X 281      52.689  34.055  35.943  0.00  0.00            
ATOM   4382  H7  2AG X 281      52.662  34.238  34.862  0.00  0.00            
ATOM   4383  C4  2AG X 281      51.643  34.905  36.633  0.00  0.00            
ATOM   4384  H5  2AG X 281      51.176  35.510  35.859  0.00  0.00            
ATOM   4385  H6  2AG X 281      52.108  35.711  37.196  0.00  0.00            
ATOM   4386  C3  2AG X 281      50.533  34.197  37.404  0.00  0.00            
ATOM   4387  H3  2AG X 281      49.858  35.065  37.570  0.00  0.00            
ATOM   4388  H4  2AG X 281      50.903  33.818  38.365  0.00  0.00            
ATOM   4389  C2  2AG X 281      49.852  33.036  36.632  0.00  0.00            
ATOM   4390  H1  2AG X 281      49.152  32.504  37.214  0.00  0.00            
ATOM   4391  H2  2AG X 281      50.620  32.387  36.289  0.00  0.00            
ATOM   4392  C1  2AG X 281      48.942  33.516  35.434  0.00  0.00            
ATOM   4393  O1  2AG X 281      48.011  34.486  35.528  0.00  0.00            
ATOM   4394  O2  2AG X 281      49.797  33.544  34.290  0.00  0.00            
ATOM   4395  C22 2AG X 281      49.620  34.484  33.232  0.00  0.00            
ATOM   4396  C23 2AG X 281      50.885  34.611  32.367  0.00  0.00            
ATOM   4397  O3  2AG X 281      51.917  35.503  32.862  0.00  0.00            
ATOM   4398  H37 2AG X 281      51.555  36.442  32.642  0.00  0.00            
ATOM   4399  H35 2AG X 281      51.375  33.658  32.237  0.00  0.00            
ATOM   4400  H36 2AG X 281      50.563  34.876  31.354  0.00  0.00            
ATOM   4401  H34 2AG X 281      49.403  35.488  33.631  0.00  0.00            
ATOM   4402  C21 2AG X 281      48.410  34.174  32.343  0.00  0.00            
ATOM   4403  H32 2AG X 281      47.628  33.751  32.986  0.00  0.00            
ATOM   4404  H33 2AG X 281      47.953  35.116  31.808  0.00  0.00            
ATOM   4405  O4  2AG X 281      48.752  33.256  31.321  0.00  0.00            
ATOM   4406  H38 2AG X 281      48.081  32.563  31.149  0.00  0.00            
ATOM   4407  Na+ Na+ X 282      71.761  15.205   9.406  0.00  0.00            
ATOM   4408  Na+ Na+ X 283      23.800  64.502  13.318  0.00  0.00            
ATOM   4409  Na+ Na+ X 284      72.456  42.800   3.695  0.00  0.00            
ATOM   4410  O   WAT X 285      12.122  18.589  45.807  0.00  0.00            
ATOM   4411  H1  WAT X 285      11.516  19.126  45.295  0.00  0.00            
ATOM   4412  H2  WAT X 285      12.347  17.862  45.226  0.00  0.00            
ATOM   4413  O   WAT X 286      69.180  58.186  41.122  0.00  0.00            
ATOM   4414  H1  WAT X 286      68.228  58.087  41.108  0.00  0.00            
ATOM   4415  H2  WAT X 286      69.463  57.674  41.879  0.00  0.00            
ATOM   4416  O   WAT X 287      26.403   8.309  63.219  0.00  0.00            
ATOM   4417  H1  WAT X 287      26.395   8.175  62.272  0.00  0.00            
ATOM   4418  H2  WAT X 287      27.273   8.021  63.495  0.00  0.00            
ATOM   4419  O   WAT X 288      19.292  38.005   6.036  0.00  0.00            
ATOM   4420  H1  WAT X 288      19.642  38.630   5.402  0.00  0.00            
ATOM   4421  H2  WAT X 288      19.550  37.148   5.695  0.00  0.00            
ATOM   4422  O   WAT X 289      61.662  13.325   5.251  0.00  0.00            
ATOM   4423  H1  WAT X 289      61.996  12.461   5.489  0.00  0.00            
ATOM   4424  H2  WAT X 289      61.533  13.280   4.304  0.00  0.00            
ATOM   4425  O   WAT X 290      48.410   3.588  14.460  0.00  0.00            
ATOM   4426  H1  WAT X 290      48.914   3.324  15.230  0.00  0.00            
ATOM   4427  H2  WAT X 290      48.964   4.231  14.019  0.00  0.00            
ATOM   4428  O   WAT X 291      50.218   8.667  49.170  0.00  0.00            
ATOM   4429  H1  WAT X 291      50.233   8.608  50.126  0.00  0.00            
ATOM   4430  H2  WAT X 291      49.292   8.771  48.951  0.00  0.00            
ATOM   4431  O   WAT X 292      44.074  57.308  11.719  0.00  0.00            
ATOM   4432  H1  WAT X 292      43.186  57.652  11.618  0.00  0.00            
ATOM   4433  H2  WAT X 292      43.964  56.506  12.228  0.00  0.00            
ATOM   4434  O   WAT X 293      71.422  17.778  47.287  0.00  0.00            
ATOM   4435  H1  WAT X 293      71.476  18.267  46.466  0.00  0.00            
ATOM   4436  H2  WAT X 293      71.199  18.438  47.944  0.00  0.00            
ATOM   4437  O   WAT X 294      74.188  11.261  59.356  0.00  0.00            
ATOM   4438  H1  WAT X 294      74.237  10.620  60.066  0.00  0.00            
ATOM   4439  H2  WAT X 294      74.473  12.083  59.756  0.00  0.00            
ATOM   4440  O   WAT X 295       9.407  30.494  33.967  0.00  0.00            
ATOM   4441  H1  WAT X 295       9.480  31.251  33.386  0.00  0.00            
ATOM   4442  H2  WAT X 295       8.496  30.501  34.258  0.00  0.00            
ATOM   4443  O   WAT X 296       0.645  42.564  15.543  0.00  0.00            
ATOM   4444  H1  WAT X 296      -0.307  42.527  15.635  0.00  0.00            
ATOM   4445  H2  WAT X 296       0.894  41.679  15.275  0.00  0.00            
ATOM   4446  O   WAT X 297       5.986  48.980  54.459  0.00  0.00            
ATOM   4447  H1  WAT X 297       5.638  49.840  54.220  0.00  0.00            
ATOM   4448  H2  WAT X 297       5.487  48.363  53.924  0.00  0.00            
ATOM   4449  O   WAT X 298       9.598  42.962  20.238  0.00  0.00            
ATOM   4450  H1  WAT X 298       9.770  43.671  20.857  0.00  0.00            
ATOM   4451  H2  WAT X 298       8.684  42.726  20.392  0.00  0.00            
ATOM   4452  O   WAT X 299      60.075   4.052  43.443  0.00  0.00            
ATOM   4453  H1  WAT X 299      61.004   4.246  43.317  0.00  0.00            
ATOM   4454  H2  WAT X 299      59.638   4.489  42.713  0.00  0.00            
ATOM   4455  O   WAT X 300      12.740  35.348  38.270  0.00  0.00            
ATOM   4456  H1  WAT X 300      13.257  36.087  38.592  0.00  0.00            
ATOM   4457  H2  WAT X 300      11.975  35.752  37.859  0.00  0.00            
ATOM   4458  O   WAT X 301      57.727  60.348   2.706  0.00  0.00            
ATOM   4459  H1  WAT X 301      58.368  60.122   2.033  0.00  0.00            
ATOM   4460  H2  WAT X 301      57.277  61.118   2.358  0.00  0.00            
ATOM   4461  O   WAT X 302       6.815  44.734  43.612  0.00  0.00            
ATOM   4462  H1  WAT X 302       5.988  45.143  43.359  0.00  0.00            
ATOM   4463  H2  WAT X 302       7.020  44.141  42.889  0.00  0.00            
ATOM   4464  O   WAT X 303      70.316   7.320  38.919  0.00  0.00            
ATOM   4465  H1  WAT X 303      70.706   7.236  38.049  0.00  0.00            
ATOM   4466  H2  WAT X 303      69.857   8.161  38.895  0.00  0.00            
ATOM   4467  O   WAT X 304      72.743  44.064   5.953  0.00  0.00            
ATOM   4468  H1  WAT X 304      71.970  43.762   6.431  0.00  0.00            
ATOM   4469  H2  WAT X 304      73.475  43.610   6.369  0.00  0.00            
ATOM   4470  O   WAT X 305      67.118  29.398   2.877  0.00  0.00            
ATOM   4471  H1  WAT X 305      66.352  29.061   2.413  0.00  0.00            
ATOM   4472  H2  WAT X 305      67.281  30.254   2.481  0.00  0.00            
ATOM   4473  O   WAT X 306      45.270  64.788  30.971  0.00  0.00            
ATOM   4474  H1  WAT X 306      44.891  64.757  31.849  0.00  0.00            
ATOM   4475  H2  WAT X 306      45.781  63.983  30.901  0.00  0.00            
ATOM   4476  O   WAT X 307      59.457  22.494  10.268  0.00  0.00            
ATOM   4477  H1  WAT X 307      60.234  22.804  10.733  0.00  0.00            
ATOM   4478  H2  WAT X 307      59.599  22.761   9.360  0.00  0.00            
ATOM   4479  O   WAT X 308      30.597  49.546   9.131  0.00  0.00            
ATOM   4480  H1  WAT X 308      30.193  50.384   9.353  0.00  0.00            
ATOM   4481  H2  WAT X 308      29.864  48.989   8.869  0.00  0.00            
ATOM   4482  O   WAT X 309      35.559  34.478   9.786  0.00  0.00            
ATOM   4483  H1  WAT X 309      35.271  33.695  10.255  0.00  0.00            
ATOM   4484  H2  WAT X 309      34.788  34.759   9.294  0.00  0.00            
ATOM   4485  O   WAT X 310      47.913  23.952   7.426  0.00  0.00            
ATOM   4486  H1  WAT X 310      48.275  23.067   7.469  0.00  0.00            
ATOM   4487  H2  WAT X 310      47.114  23.859   6.908  0.00  0.00            
ATOM   4488  O   WAT X 311      60.814  59.699   4.941  0.00  0.00            
ATOM   4489  H1  WAT X 311      60.528  60.231   5.684  0.00  0.00            
ATOM   4490  H2  WAT X 311      61.624  60.115   4.647  0.00  0.00            
ATOM   4491  O   WAT X 312      45.237  56.278  61.783  0.00  0.00            
ATOM   4492  H1  WAT X 312      44.617  57.006  61.731  0.00  0.00            
ATOM   4493  H2  WAT X 312      45.780  56.480  62.545  0.00  0.00            
ATOM   4494  O   WAT X 313      14.004  23.029  12.935  0.00  0.00            
ATOM   4495  H1  WAT X 313      14.835  22.917  13.397  0.00  0.00            
ATOM   4496  H2  WAT X 313      13.459  22.305  13.244  0.00  0.00            
ATOM   4497  O   WAT X 314      36.966   4.840   9.689  0.00  0.00            
ATOM   4498  H1  WAT X 314      36.423   5.626   9.646  0.00  0.00            
ATOM   4499  H2  WAT X 314      36.476   4.239  10.251  0.00  0.00            
ATOM   4500  O   WAT X 315      19.030  32.508  46.557  0.00  0.00            
ATOM   4501  H1  WAT X 315      18.755  31.599  46.441  0.00  0.00            
ATOM   4502  H2  WAT X 315      19.868  32.566  46.096  0.00  0.00            
ATOM   4503  O   WAT X 316      58.171  58.150  54.808  0.00  0.00            
ATOM   4504  H1  WAT X 316      58.587  57.387  55.207  0.00  0.00            
ATOM   4505  H2  WAT X 316      57.497  58.411  55.436  0.00  0.00            
ATOM   4506  O   WAT X 317      75.422  12.460  20.044  0.00  0.00            
ATOM   4507  H1  WAT X 317      74.978  11.612  20.030  0.00  0.00            
ATOM   4508  H2  WAT X 317      75.392  12.762  19.136  0.00  0.00            
ATOM   4509  O   WAT X 318      71.375  57.414  31.426  0.00  0.00            
ATOM   4510  H1  WAT X 318      72.017  56.766  31.716  0.00  0.00            
ATOM   4511  H2  WAT X 318      71.297  57.268  30.483  0.00  0.00            
ATOM   4512  O   WAT X 319      59.652  36.793  57.062  0.00  0.00            
ATOM   4513  H1  WAT X 319      59.770  36.174  57.783  0.00  0.00            
ATOM   4514  H2  WAT X 319      58.968  37.389  57.368  0.00  0.00            
ATOM   4515  O   WAT X 320      51.795   4.628  56.966  0.00  0.00            
ATOM   4516  H1  WAT X 320      51.407   3.805  56.668  0.00  0.00            
ATOM   4517  H2  WAT X 320      52.603   4.366  57.408  0.00  0.00            
ATOM   4518  O   WAT X 321      75.523  30.056  27.447  0.00  0.00            
ATOM   4519  H1  WAT X 321      75.630  30.850  26.924  0.00  0.00            
ATOM   4520  H2  WAT X 321      75.150  29.418  26.839  0.00  0.00            
ATOM   4521  O   WAT X 322       3.756  50.907  40.300  0.00  0.00            
ATOM   4522  H1  WAT X 322       3.635  51.243  41.188  0.00  0.00            
ATOM   4523  H2  WAT X 322       3.573  51.657  39.734  0.00  0.00            
ATOM   4524  O   WAT X 323      74.837  18.412  16.377  0.00  0.00            
ATOM   4525  H1  WAT X 323      74.617  17.712  16.992  0.00  0.00            
ATOM   4526  H2  WAT X 323      74.088  19.007  16.414  0.00  0.00            
ATOM   4527  O   WAT X 324      53.610  19.986  44.822  0.00  0.00            
ATOM   4528  H1  WAT X 324      52.994  19.294  45.065  0.00  0.00            
ATOM   4529  H2  WAT X 324      53.341  20.741  45.346  0.00  0.00            
ATOM   4530  O   WAT X 325      22.841  37.187   7.518  0.00  0.00            
ATOM   4531  H1  WAT X 325      22.442  36.322   7.604  0.00  0.00            
ATOM   4532  H2  WAT X 325      22.512  37.679   8.270  0.00  0.00            
ATOM   4533  O   WAT X 326       9.823  39.192  28.908  0.00  0.00            
ATOM   4534  H1  WAT X 326       9.221  38.637  29.404  0.00  0.00            
ATOM   4535  H2  WAT X 326       9.435  40.066  28.952  0.00  0.00            
ATOM   4536  O   WAT X 327      17.138  40.352   7.538  0.00  0.00            
ATOM   4537  H1  WAT X 327      16.682  40.843   8.222  0.00  0.00            
ATOM   4538  H2  WAT X 327      18.031  40.255   7.867  0.00  0.00            
ATOM   4539  O   WAT X 328      14.550  54.315  25.027  0.00  0.00            
ATOM   4540  H1  WAT X 328      14.348  54.657  24.156  0.00  0.00            
ATOM   4541  H2  WAT X 328      14.082  53.481  25.071  0.00  0.00            
ATOM   4542  O   WAT X 329      30.431  47.626  52.649  0.00  0.00            
ATOM   4543  H1  WAT X 329      31.379  47.728  52.567  0.00  0.00            
ATOM   4544  H2  WAT X 329      30.286  47.487  53.585  0.00  0.00            
ATOM   4545  O   WAT X 330      25.925  16.026  55.288  0.00  0.00            
ATOM   4546  H1  WAT X 330      26.462  16.812  55.394  0.00  0.00            
ATOM   4547  H2  WAT X 330      25.463  16.161  54.461  0.00  0.00            
ATOM   4548  O   WAT X 331      26.198  24.020   5.281  0.00  0.00            
ATOM   4549  H1  WAT X 331      25.250  23.992   5.156  0.00  0.00            
ATOM   4550  H2  WAT X 331      26.474  23.105   5.232  0.00  0.00            
ATOM   4551  O   WAT X 332      26.967  14.918  29.048  0.00  0.00            
ATOM   4552  H1  WAT X 332      27.661  14.535  29.585  0.00  0.00            
ATOM   4553  H2  WAT X 332      26.157  14.558  29.411  0.00  0.00            
ATOM   4554  O   WAT X 333      17.446  63.041  48.956  0.00  0.00            
ATOM   4555  H1  WAT X 333      16.640  63.525  48.777  0.00  0.00            
ATOM   4556  H2  WAT X 333      17.185  62.120  48.917  0.00  0.00            
ATOM   4557  O   WAT X 334      36.066   9.477  20.918  0.00  0.00            
ATOM   4558  H1  WAT X 334      37.021   9.536  20.941  0.00  0.00            
ATOM   4559  H2  WAT X 334      35.784   9.832  21.760  0.00  0.00            
ATOM   4560  O   WAT X 335      71.012  59.553   6.647  0.00  0.00            
ATOM   4561  H1  WAT X 335      70.815  60.421   7.000  0.00  0.00            
ATOM   4562  H2  WAT X 335      70.912  59.650   5.700  0.00  0.00            
ATOM   4563  O   WAT X 336      34.078   2.749  56.410  0.00  0.00            
ATOM   4564  H1  WAT X 336      34.937   3.084  56.667  0.00  0.00            
ATOM   4565  H2  WAT X 336      33.854   3.243  55.621  0.00  0.00            
ATOM   4566  O   WAT X 337      27.453  62.027  54.927  0.00  0.00            
ATOM   4567  H1  WAT X 337      27.678  61.099  54.995  0.00  0.00            
ATOM   4568  H2  WAT X 337      26.995  62.222  55.745  0.00  0.00            
ATOM   4569  O   WAT X 338      48.944  54.726  33.954  0.00  0.00            
ATOM   4570  H1  WAT X 338      48.127  54.958  33.513  0.00  0.00            
ATOM   4571  H2  WAT X 338      48.693  54.594  34.869  0.00  0.00            
ATOM   4572  O   WAT X 339      39.093  23.788   2.668  0.00  0.00            
ATOM   4573  H1  WAT X 339      39.313  23.007   3.176  0.00  0.00            
ATOM   4574  H2  WAT X 339      38.176  23.962   2.881  0.00  0.00            
ATOM   4575  O   WAT X 340      20.737  31.422  12.256  0.00  0.00            
ATOM   4576  H1  WAT X 340      20.413  32.262  12.581  0.00  0.00            
ATOM   4577  H2  WAT X 340      20.670  30.833  13.008  0.00  0.00            
ATOM   4578  O   WAT X 341      40.477  38.089  53.138  0.00  0.00            
ATOM   4579  H1  WAT X 341      40.108  37.966  52.263  0.00  0.00            
ATOM   4580  H2  WAT X 341      40.710  39.017  53.171  0.00  0.00            
ATOM   4581  O   WAT X 342      64.112  10.121  52.023  0.00  0.00            
ATOM   4582  H1  WAT X 342      63.892   9.538  51.296  0.00  0.00            
ATOM   4583  H2  WAT X 342      64.749   9.628  52.540  0.00  0.00            
ATOM   4584  O   WAT X 343      56.804  15.995  31.025  0.00  0.00            
ATOM   4585  H1  WAT X 343      56.413  16.640  30.437  0.00  0.00            
ATOM   4586  H2  WAT X 343      57.461  15.550  30.490  0.00  0.00            
ATOM   4587  O   WAT X 344      61.348  29.386  60.639  0.00  0.00            
ATOM   4588  H1  WAT X 344      61.582  28.848  59.883  0.00  0.00            
ATOM   4589  H2  WAT X 344      62.131  29.908  60.813  0.00  0.00            
ATOM   4590  O   WAT X 345      54.576  54.150  31.418  0.00  0.00            
ATOM   4591  H1  WAT X 345      53.910  53.585  31.026  0.00  0.00            
ATOM   4592  H2  WAT X 345      54.325  55.035  31.153  0.00  0.00            
ATOM   4593  O   WAT X 346      27.217  61.258  17.215  0.00  0.00            
ATOM   4594  H1  WAT X 346      27.873  60.936  17.833  0.00  0.00            
ATOM   4595  H2  WAT X 346      26.432  61.391  17.747  0.00  0.00            
ATOM   4596  O   WAT X 347      35.191  49.839  62.298  0.00  0.00            
ATOM   4597  H1  WAT X 347      35.850  49.181  62.080  0.00  0.00            
ATOM   4598  H2  WAT X 347      34.580  49.819  61.561  0.00  0.00            
ATOM   4599  O   WAT X 348       2.619  23.759  16.981  0.00  0.00            
ATOM   4600  H1  WAT X 348       2.642  23.417  17.875  0.00  0.00            
ATOM   4601  H2  WAT X 348       2.328  23.018  16.449  0.00  0.00            
ATOM   4602  O   WAT X 349      37.545  56.868  46.669  0.00  0.00            
ATOM   4603  H1  WAT X 349      37.920  56.034  46.387  0.00  0.00            
ATOM   4604  H2  WAT X 349      36.644  56.847  46.346  0.00  0.00            
ATOM   4605  O   WAT X 350      48.776  45.312  10.865  0.00  0.00            
ATOM   4606  H1  WAT X 350      48.063  44.697  11.033  0.00  0.00            
ATOM   4607  H2  WAT X 350      49.535  44.756  10.688  0.00  0.00            
ATOM   4608  O   WAT X 351      25.769  46.457  31.648  0.00  0.00            
ATOM   4609  H1  WAT X 351      26.150  47.186  32.138  0.00  0.00            
ATOM   4610  H2  WAT X 351      25.251  45.978  32.295  0.00  0.00            
ATOM   4611  O   WAT X 352      34.466  62.751  34.163  0.00  0.00            
ATOM   4612  H1  WAT X 352      35.357  62.816  34.507  0.00  0.00            
ATOM   4613  H2  WAT X 352      34.575  62.746  33.212  0.00  0.00            
ATOM   4614  O   WAT X 353      47.874  21.836  63.211  0.00  0.00            
ATOM   4615  H1  WAT X 353      48.756  22.083  62.933  0.00  0.00            
ATOM   4616  H2  WAT X 353      47.332  22.593  62.989  0.00  0.00            
ATOM   4617  O   WAT X 354      44.150  13.903  54.608  0.00  0.00            
ATOM   4618  H1  WAT X 354      43.877  12.986  54.567  0.00  0.00            
ATOM   4619  H2  WAT X 354      45.084  13.865  54.814  0.00  0.00            
ATOM   4620  O   WAT X 355      22.267   1.730  22.981  0.00  0.00            
ATOM   4621  H1  WAT X 355      22.601   0.893  23.302  0.00  0.00            
ATOM   4622  H2  WAT X 355      21.729   2.065  23.699  0.00  0.00            
ATOM   4623  O   WAT X 356      14.666  63.916  48.110  0.00  0.00            
ATOM   4624  H1  WAT X 356      14.263  63.588  48.913  0.00  0.00            
ATOM   4625  H2  WAT X 356      14.404  64.836  48.069  0.00  0.00            
ATOM   4626  O   WAT X 357      60.381  41.071  63.159  0.00  0.00            
ATOM   4627  H1  WAT X 357      59.428  41.157  63.144  0.00  0.00            
ATOM   4628  H2  WAT X 357      60.675  41.771  63.743  0.00  0.00            
ATOM   4629  O   WAT X 358      69.293  18.232  25.326  0.00  0.00            
ATOM   4630  H1  WAT X 358      68.728  18.124  26.091  0.00  0.00            
ATOM   4631  H2  WAT X 358      68.936  18.995  24.871  0.00  0.00            
ATOM   4632  O   WAT X 359      30.359  61.542   3.120  0.00  0.00            
ATOM   4633  H1  WAT X 359      30.637  61.818   3.993  0.00  0.00            
ATOM   4634  H2  WAT X 359      29.925  60.701   3.261  0.00  0.00            
ATOM   4635  O   WAT X 360      16.637  15.630  37.369  0.00  0.00            
ATOM   4636  H1  WAT X 360      17.541  15.787  37.096  0.00  0.00            
ATOM   4637  H2  WAT X 360      16.687  15.537  38.321  0.00  0.00            
ATOM   4638  O   WAT X 361      14.055  30.762  15.993  0.00  0.00            
ATOM   4639  H1  WAT X 361      13.534  31.561  16.078  0.00  0.00            
ATOM   4640  H2  WAT X 361      14.175  30.458  16.892  0.00  0.00            
ATOM   4641  O   WAT X 362      13.508  56.341  18.017  0.00  0.00            
ATOM   4642  H1  WAT X 362      13.248  57.132  18.489  0.00  0.00            
ATOM   4643  H2  WAT X 362      13.287  55.624  18.611  0.00  0.00            
ATOM   4644  O   WAT X 363      39.087   0.978  10.898  0.00  0.00            
ATOM   4645  H1  WAT X 363      38.735   1.505  11.616  0.00  0.00            
ATOM   4646  H2  WAT X 363      38.445   1.073  10.195  0.00  0.00            
ATOM   4647  O   WAT X 364       7.089   6.435  17.081  0.00  0.00            
ATOM   4648  H1  WAT X 364       7.555   7.086  17.608  0.00  0.00            
ATOM   4649  H2  WAT X 364       7.542   6.441  16.238  0.00  0.00            
ATOM   4650  O   WAT X 365       2.504  55.490  15.861  0.00  0.00            
ATOM   4651  H1  WAT X 365       1.986  56.274  16.044  0.00  0.00            
ATOM   4652  H2  WAT X 365       3.106  55.422  16.601  0.00  0.00            
ATOM   4653  O   WAT X 366      64.317  37.548  18.231  0.00  0.00            
ATOM   4654  H1  WAT X 366      65.062  37.809  17.690  0.00  0.00            
ATOM   4655  H2  WAT X 366      64.618  37.673  19.131  0.00  0.00            
ATOM   4656  O   WAT X 367      43.596   4.911   7.493  0.00  0.00            
ATOM   4657  H1  WAT X 367      43.247   4.322   8.162  0.00  0.00            
ATOM   4658  H2  WAT X 367      44.492   4.606   7.349  0.00  0.00            
ATOM   4659  O   WAT X 368      61.090  48.823  61.834  0.00  0.00            
ATOM   4660  H1  WAT X 368      61.711  49.542  61.955  0.00  0.00            
ATOM   4661  H2  WAT X 368      61.302  48.204  62.532  0.00  0.00            
ATOM   4662  O   WAT X 369      71.713   9.321  26.163  0.00  0.00            
ATOM   4663  H1  WAT X 369      71.891  10.256  26.266  0.00  0.00            
ATOM   4664  H2  WAT X 369      72.527   8.959  25.813  0.00  0.00            
ATOM   4665  O   WAT X 370      11.730  39.502  49.687  0.00  0.00            
ATOM   4666  H1  WAT X 370      12.371  39.173  50.317  0.00  0.00            
ATOM   4667  H2  WAT X 370      12.136  39.353  48.833  0.00  0.00            
ATOM   4668  O   WAT X 371      14.524  22.060  39.249  0.00  0.00            
ATOM   4669  H1  WAT X 371      13.747  21.545  39.031  0.00  0.00            
ATOM   4670  H2  WAT X 371      14.288  22.519  40.056  0.00  0.00            
ATOM   4671  O   WAT X 372      42.149  14.302  19.541  0.00  0.00            
ATOM   4672  H1  WAT X 372      42.177  13.482  19.048  0.00  0.00            
ATOM   4673  H2  WAT X 372      41.758  14.064  20.381  0.00  0.00            
ATOM   4674  O   WAT X 373      76.879  13.062  44.161  0.00  0.00            
ATOM   4675  H1  WAT X 373      76.744  13.016  43.215  0.00  0.00            
ATOM   4676  H2  WAT X 373      77.535  12.389  44.343  0.00  0.00            
ATOM   4677  O   WAT X 374      47.750  48.074  50.824  0.00  0.00            
ATOM   4678  H1  WAT X 374      47.914  47.290  50.300  0.00  0.00            
ATOM   4679  H2  WAT X 374      47.923  48.802  50.228  0.00  0.00            
ATOM   4680  O   WAT X 375      59.569   4.720  47.831  0.00  0.00            
ATOM   4681  H1  WAT X 375      59.545   5.259  47.040  0.00  0.00            
ATOM   4682  H2  WAT X 375      58.650   4.527  48.016  0.00  0.00            
ATOM   4683  O   WAT X 376      57.156  46.248   2.269  0.00  0.00            
ATOM   4684  H1  WAT X 376      57.271  46.247   1.319  0.00  0.00            
ATOM   4685  H2  WAT X 376      56.377  46.785   2.415  0.00  0.00            
ATOM   4686  O   WAT X 377       0.993  47.972  63.969  0.00  0.00            
ATOM   4687  H1  WAT X 377       1.664  48.129  64.633  0.00  0.00            
ATOM   4688  H2  WAT X 377       1.264  48.506  63.222  0.00  0.00            
ATOM   4689  O   WAT X 378      54.250  11.666  34.008  0.00  0.00            
ATOM   4690  H1  WAT X 378      54.090  11.365  33.113  0.00  0.00            
ATOM   4691  H2  WAT X 378      55.023  12.226  33.938  0.00  0.00            
ATOM   4692  O   WAT X 379      21.777  -0.134  53.617  0.00  0.00            
ATOM   4693  H1  WAT X 379      21.671   0.810  53.731  0.00  0.00            
ATOM   4694  H2  WAT X 379      22.716  -0.254  53.470  0.00  0.00            
ATOM   4695  O   WAT X 380      73.090  25.439  10.640  0.00  0.00            
ATOM   4696  H1  WAT X 380      72.692  26.014  11.293  0.00  0.00            
ATOM   4697  H2  WAT X 380      74.028  25.477  10.828  0.00  0.00            
ATOM   4698  O   WAT X 381      72.791  20.091  56.656  0.00  0.00            
ATOM   4699  H1  WAT X 381      72.015  20.199  57.205  0.00  0.00            
ATOM   4700  H2  WAT X 381      73.272  19.368  57.060  0.00  0.00            
ATOM   4701  O   WAT X 382      76.100  63.176   4.156  0.00  0.00            
ATOM   4702  H1  WAT X 382      76.807  63.317   3.527  0.00  0.00            
ATOM   4703  H2  WAT X 382      75.983  64.027   4.579  0.00  0.00            
ATOM   4704  O   WAT X 383      21.033  33.418  40.154  0.00  0.00            
ATOM   4705  H1  WAT X 383      20.428  33.904  39.593  0.00  0.00            
ATOM   4706  H2  WAT X 383      21.206  32.608  39.673  0.00  0.00            
ATOM   4707  O   WAT X 384       5.710  46.123  14.973  0.00  0.00            
ATOM   4708  H1  WAT X 384       5.075  46.835  15.048  0.00  0.00            
ATOM   4709  H2  WAT X 384       5.263  45.458  14.450  0.00  0.00            
ATOM   4710  O   WAT X 385      10.335  27.859  37.153  0.00  0.00            
ATOM   4711  H1  WAT X 385       9.515  27.366  37.132  0.00  0.00            
ATOM   4712  H2  WAT X 385      10.928  27.315  37.672  0.00  0.00            
ATOM   4713  O   WAT X 386      32.511  10.172   1.860  0.00  0.00            
ATOM   4714  H1  WAT X 386      33.418  10.140   2.165  0.00  0.00            
ATOM   4715  H2  WAT X 386      32.274   9.256   1.719  0.00  0.00            
ATOM   4716  O   WAT X 387      63.800  14.071  33.125  0.00  0.00            
ATOM   4717  H1  WAT X 387      64.026  14.604  32.363  0.00  0.00            
ATOM   4718  H2  WAT X 387      63.225  13.388  32.779  0.00  0.00            
ATOM   4719  O   WAT X 388      58.016  33.114  57.442  0.00  0.00            
ATOM   4720  H1  WAT X 388      58.147  32.167  57.392  0.00  0.00            
ATOM   4721  H2  WAT X 388      57.114  33.215  57.746  0.00  0.00            
ATOM   4722  O   WAT X 389      40.123  49.142   4.520  0.00  0.00            
ATOM   4723  H1  WAT X 389      39.939  49.293   5.447  0.00  0.00            
ATOM   4724  H2  WAT X 389      40.578  48.300   4.501  0.00  0.00            
ATOM   4725  O   WAT X 390      71.720  37.301   8.362  0.00  0.00            
ATOM   4726  H1  WAT X 390      71.142  36.964   9.047  0.00  0.00            
ATOM   4727  H2  WAT X 390      71.189  37.273   7.566  0.00  0.00            
ATOM   4728  O   WAT X 391      55.222   1.972   7.487  0.00  0.00            
ATOM   4729  H1  WAT X 391      55.682   2.684   7.042  0.00  0.00            
ATOM   4730  H2  WAT X 391      54.729   2.405   8.184  0.00  0.00            
ATOM   4731  O   WAT X 392       3.688  44.056  11.370  0.00  0.00            
ATOM   4732  H1  WAT X 392       4.489  44.532  11.149  0.00  0.00            
ATOM   4733  H2  WAT X 392       3.995  43.224  11.729  0.00  0.00            
ATOM   4734  O   WAT X 393       7.217  50.473  47.122  0.00  0.00            
ATOM   4735  H1  WAT X 393       7.125  49.812  47.808  0.00  0.00            
ATOM   4736  H2  WAT X 393       7.597  51.230  47.567  0.00  0.00            
ATOM   4737  O   WAT X 394      43.594   8.208   0.201  0.00  0.00            
ATOM   4738  H1  WAT X 394      43.748   8.174   1.145  0.00  0.00            
ATOM   4739  H2  WAT X 394      43.106   9.020   0.067  0.00  0.00            
ATOM   4740  O   WAT X 395      71.293  24.447  18.036  0.00  0.00            
ATOM   4741  H1  WAT X 395      71.016  25.227  18.517  0.00  0.00            
ATOM   4742  H2  WAT X 395      70.483  24.089  17.673  0.00  0.00            
ATOM   4743  O   WAT X 396       6.646   2.096  18.166  0.00  0.00            
ATOM   4744  H1  WAT X 396       6.930   2.901  18.600  0.00  0.00            
ATOM   4745  H2  WAT X 396       6.687   2.300  17.232  0.00  0.00            
ATOM   4746  O   WAT X 397      20.415   3.176  51.839  0.00  0.00            
ATOM   4747  H1  WAT X 397      19.790   2.654  51.337  0.00  0.00            
ATOM   4748  H2  WAT X 397      20.154   3.050  52.751  0.00  0.00            
ATOM   4749  O   WAT X 398      53.816  13.510  59.436  0.00  0.00            
ATOM   4750  H1  WAT X 398      53.760  14.088  60.197  0.00  0.00            
ATOM   4751  H2  WAT X 398      54.710  13.624  59.114  0.00  0.00            
ATOM   4752  O   WAT X 399      26.184  41.943  12.910  0.00  0.00            
ATOM   4753  H1  WAT X 399      26.680  41.580  12.176  0.00  0.00            
ATOM   4754  H2  WAT X 399      26.853  42.267  13.514  0.00  0.00            
ATOM   4755  O   WAT X 400      30.460  51.507  21.792  0.00  0.00            
ATOM   4756  H1  WAT X 400      30.388  52.141  22.505  0.00  0.00            
ATOM   4757  H2  WAT X 400      30.258  52.010  21.003  0.00  0.00            
ATOM   4758  O   WAT X 401      33.762   0.618  20.006  0.00  0.00            
ATOM   4759  H1  WAT X 401      33.413  -0.098  20.537  0.00  0.00            
ATOM   4760  H2  WAT X 401      33.594   1.405  20.525  0.00  0.00            
ATOM   4761  O   WAT X 402      41.206  11.365  53.329  0.00  0.00            
ATOM   4762  H1  WAT X 402      42.144  11.263  53.492  0.00  0.00            
ATOM   4763  H2  WAT X 402      41.079  11.025  52.443  0.00  0.00            
ATOM   4764  O   WAT X 403      46.034  42.675  61.186  0.00  0.00            
ATOM   4765  H1  WAT X 403      46.557  42.317  60.469  0.00  0.00            
ATOM   4766  H2  WAT X 403      46.655  42.777  61.908  0.00  0.00            
ATOM   4767  O   WAT X 404      75.225  38.462  38.743  0.00  0.00            
ATOM   4768  H1  WAT X 404      75.806  38.184  38.035  0.00  0.00            
ATOM   4769  H2  WAT X 404      75.779  38.454  39.524  0.00  0.00            
ATOM   4770  O   WAT X 405      18.519  49.963  42.440  0.00  0.00            
ATOM   4771  H1  WAT X 405      18.657  50.477  41.645  0.00  0.00            
ATOM   4772  H2  WAT X 405      17.725  50.331  42.828  0.00  0.00            
ATOM   4773  O   WAT X 406      73.400  21.622  42.126  0.00  0.00            
ATOM   4774  H1  WAT X 406      73.058  20.743  42.289  0.00  0.00            
ATOM   4775  H2  WAT X 406      74.326  21.567  42.362  0.00  0.00            
ATOM   4776  O   WAT X 407      27.946  46.271  57.051  0.00  0.00            
ATOM   4777  H1  WAT X 407      27.854  45.741  57.843  0.00  0.00            
ATOM   4778  H2  WAT X 407      27.689  47.153  57.322  0.00  0.00            
ATOM   4779  O   WAT X 408       5.761  35.317  11.932  0.00  0.00            
ATOM   4780  H1  WAT X 408       6.613  35.388  11.502  0.00  0.00            
ATOM   4781  H2  WAT X 408       5.961  34.978  12.805  0.00  0.00            
ATOM   4782  O   WAT X 409      67.924  22.070  26.236  0.00  0.00            
ATOM   4783  H1  WAT X 409      68.399  21.708  25.488  0.00  0.00            
ATOM   4784  H2  WAT X 409      67.001  21.975  26.001  0.00  0.00            
ATOM   4785  O   WAT X 410      15.753   5.834  50.374  0.00  0.00            
ATOM   4786  H1  WAT X 410      15.956   6.427  51.097  0.00  0.00            
ATOM   4787  H2  WAT X 410      15.391   5.056  50.797  0.00  0.00            
ATOM   4788  O   WAT X 411      70.018  61.196  13.405  0.00  0.00            
ATOM   4789  H1  WAT X 411      70.759  60.784  12.960  0.00  0.00            
ATOM   4790  H2  WAT X 411      69.383  61.364  12.709  0.00  0.00            
ATOM   4791  O   WAT X 412      54.918   4.771  38.185  0.00  0.00            
ATOM   4792  H1  WAT X 412      54.075   4.792  38.638  0.00  0.00            
ATOM   4793  H2  WAT X 412      55.104   5.688  37.983  0.00  0.00            
ATOM   4794  O   WAT X 413      26.849  46.945  37.918  0.00  0.00            
ATOM   4795  H1  WAT X 413      27.374  46.587  38.634  0.00  0.00            
ATOM   4796  H2  WAT X 413      26.956  47.893  37.993  0.00  0.00            
ATOM   4797  O   WAT X 414      54.488  54.215   9.838  0.00  0.00            
ATOM   4798  H1  WAT X 414      53.800  54.190   9.173  0.00  0.00            
ATOM   4799  H2  WAT X 414      55.193  54.722   9.435  0.00  0.00            
ATOM   4800  O   WAT X 415      15.588  16.460  21.005  0.00  0.00            
ATOM   4801  H1  WAT X 415      15.248  16.569  21.894  0.00  0.00            
ATOM   4802  H2  WAT X 415      15.235  15.619  20.715  0.00  0.00            
ATOM   4803  O   WAT X 416      16.541  13.212  41.686  0.00  0.00            
ATOM   4804  H1  WAT X 416      16.418  13.006  42.613  0.00  0.00            
ATOM   4805  H2  WAT X 416      17.489  13.172  41.556  0.00  0.00            
ATOM   4806  O   WAT X 417       6.384  32.443  63.342  0.00  0.00            
ATOM   4807  H1  WAT X 417       7.328  32.299  63.401  0.00  0.00            
ATOM   4808  H2  WAT X 417       6.298  33.337  63.008  0.00  0.00            
ATOM   4809  O   WAT X 418      44.786  49.004   2.464  0.00  0.00            
ATOM   4810  H1  WAT X 418      44.366  49.509   1.767  0.00  0.00            
ATOM   4811  H2  WAT X 418      44.222  49.133   3.227  0.00  0.00            
ATOM   4812  O   WAT X 419      32.099  45.594  63.564  0.00  0.00            
ATOM   4813  H1  WAT X 419      33.040  45.732  63.455  0.00  0.00            
ATOM   4814  H2  WAT X 419      31.818  46.307  64.137  0.00  0.00            
ATOM   4815  O   WAT X 420      41.474  62.678  41.518  0.00  0.00            
ATOM   4816  H1  WAT X 420      41.153  61.777  41.520  0.00  0.00            
ATOM   4817  H2  WAT X 420      41.268  63.008  42.393  0.00  0.00            
ATOM   4818  O   WAT X 421      30.392   6.130  25.618  0.00  0.00            
ATOM   4819  H1  WAT X 421      31.326   6.298  25.744  0.00  0.00            
ATOM   4820  H2  WAT X 421      30.093   5.798  26.465  0.00  0.00            
ATOM   4821  O   WAT X 422      57.978  52.717   8.549  0.00  0.00            
ATOM   4822  H1  WAT X 422      57.099  52.370   8.403  0.00  0.00            
ATOM   4823  H2  WAT X 422      58.201  53.158   7.729  0.00  0.00            
ATOM   4824  O   WAT X 423      51.626  62.619   9.617  0.00  0.00            
ATOM   4825  H1  WAT X 423      50.920  62.212  10.120  0.00  0.00            
ATOM   4826  H2  WAT X 423      52.334  61.975   9.634  0.00  0.00            
ATOM   4827  O   WAT X 424      68.445  23.357  61.991  0.00  0.00            
ATOM   4828  H1  WAT X 424      69.126  23.037  62.582  0.00  0.00            
ATOM   4829  H2  WAT X 424      67.624  23.104  62.413  0.00  0.00            
ATOM   4830  O   WAT X 425      42.721  61.285  62.431  0.00  0.00            
ATOM   4831  H1  WAT X 425      43.603  60.933  62.550  0.00  0.00            
ATOM   4832  H2  WAT X 425      42.154  60.681  62.911  0.00  0.00            
ATOM   4833  O   WAT X 426      51.708  10.736  51.051  0.00  0.00            
ATOM   4834  H1  WAT X 426      51.333   9.878  51.252  0.00  0.00            
ATOM   4835  H2  WAT X 426      52.033  10.652  50.155  0.00  0.00            
ATOM   4836  O   WAT X 427      57.141  25.374   2.415  0.00  0.00            
ATOM   4837  H1  WAT X 427      57.741  26.090   2.621  0.00  0.00            
ATOM   4838  H2  WAT X 427      56.982  25.457   1.475  0.00  0.00            
ATOM   4839  O   WAT X 428       4.413  60.863  27.415  0.00  0.00            
ATOM   4840  H1  WAT X 428       5.355  60.742  27.537  0.00  0.00            
ATOM   4841  H2  WAT X 428       4.278  60.757  26.473  0.00  0.00            
ATOM   4842  O   WAT X 429      14.231  59.284   4.665  0.00  0.00            
ATOM   4843  H1  WAT X 429      13.993  60.072   4.176  0.00  0.00            
ATOM   4844  H2  WAT X 429      15.006  59.538   5.166  0.00  0.00            
ATOM   4845  O   WAT X 430       0.223  50.644   1.562  0.00  0.00            
ATOM   4846  H1  WAT X 430       0.630  50.041   2.184  0.00  0.00            
ATOM   4847  H2  WAT X 430       0.004  50.097   0.807  0.00  0.00            
ATOM   4848  O   WAT X 431      23.569   3.262  49.631  0.00  0.00            
ATOM   4849  H1  WAT X 431      24.016   2.831  48.902  0.00  0.00            
ATOM   4850  H2  WAT X 431      22.800   3.670  49.232  0.00  0.00            
ATOM   4851  O   WAT X 432      71.346  19.378  19.516  0.00  0.00            
ATOM   4852  H1  WAT X 432      71.960  18.678  19.740  0.00  0.00            
ATOM   4853  H2  WAT X 432      71.600  19.645  18.633  0.00  0.00            
ATOM   4854  O   WAT X 433       6.309  41.721   8.825  0.00  0.00            
ATOM   4855  H1  WAT X 433       6.283  40.800   8.566  0.00  0.00            
ATOM   4856  H2  WAT X 433       7.080  41.790   9.388  0.00  0.00            
ATOM   4857  O   WAT X 434      49.814  61.568  47.684  0.00  0.00            
ATOM   4858  H1  WAT X 434      50.581  61.692  48.243  0.00  0.00            
ATOM   4859  H2  WAT X 434      49.121  61.296  48.285  0.00  0.00            
ATOM   4860  O   WAT X 435      40.988  64.659  19.656  0.00  0.00            
ATOM   4861  H1  WAT X 435      41.514  65.392  19.976  0.00  0.00            
ATOM   4862  H2  WAT X 435      41.628  64.038  19.309  0.00  0.00            
ATOM   4863  O   WAT X 436      59.138  37.311  13.860  0.00  0.00            
ATOM   4864  H1  WAT X 436      59.803  36.627  13.932  0.00  0.00            
ATOM   4865  H2  WAT X 436      59.613  38.074  13.530  0.00  0.00            
ATOM   4866  O   WAT X 437      19.742  62.867  22.076  0.00  0.00            
ATOM   4867  H1  WAT X 437      20.688  62.852  21.925  0.00  0.00            
ATOM   4868  H2  WAT X 437      19.438  62.011  21.774  0.00  0.00            
ATOM   4869  O   WAT X 438      35.075  38.781  50.580  0.00  0.00            
ATOM   4870  H1  WAT X 438      34.977  37.983  51.100  0.00  0.00            
ATOM   4871  H2  WAT X 438      34.190  38.978  50.274  0.00  0.00            
ATOM   4872  O   WAT X 439      27.615   2.305  62.562  0.00  0.00            
ATOM   4873  H1  WAT X 439      27.860   1.557  62.017  0.00  0.00            
ATOM   4874  H2  WAT X 439      26.696   2.466  62.349  0.00  0.00            
ATOM   4875  O   WAT X 440      46.218  34.671   7.667  0.00  0.00            
ATOM   4876  H1  WAT X 440      46.486  34.548   6.757  0.00  0.00            
ATOM   4877  H2  WAT X 440      46.883  35.253   8.036  0.00  0.00            
ATOM   4878  O   WAT X 441      11.438   9.458  40.978  0.00  0.00            
ATOM   4879  H1  WAT X 441      10.853   8.847  40.531  0.00  0.00            
ATOM   4880  H2  WAT X 441      11.518  10.198  40.377  0.00  0.00            
ATOM   4881  O   WAT X 442      38.210   5.088  18.505  0.00  0.00            
ATOM   4882  H1  WAT X 442      38.117   6.012  18.271  0.00  0.00            
ATOM   4883  H2  WAT X 442      37.315   4.747  18.494  0.00  0.00            
ATOM   4884  O   WAT X 443      61.518  18.635  41.258  0.00  0.00            
ATOM   4885  H1  WAT X 443      62.355  18.988  40.956  0.00  0.00            
ATOM   4886  H2  WAT X 443      61.101  19.364  41.716  0.00  0.00            
ATOM   4887  O   WAT X 444      26.003  42.981  24.606  0.00  0.00            
ATOM   4888  H1  WAT X 444      26.448  43.825  24.670  0.00  0.00            
ATOM   4889  H2  WAT X 444      26.350  42.470  25.337  0.00  0.00            
ATOM   4890  O   WAT X 445      74.022  49.515  56.347  0.00  0.00            
ATOM   4891  H1  WAT X 445      74.082  49.971  55.507  0.00  0.00            
ATOM   4892  H2  WAT X 445      73.928  50.215  56.993  0.00  0.00            
ATOM   4893  O   WAT X 446      18.491  17.135  60.231  0.00  0.00            
ATOM   4894  H1  WAT X 446      18.868  17.375  61.078  0.00  0.00            
ATOM   4895  H2  WAT X 446      17.897  17.855  60.020  0.00  0.00            
ATOM   4896  O   WAT X 447      42.043  51.054   3.396  0.00  0.00            
ATOM   4897  H1  WAT X 447      41.480  50.449   3.879  0.00  0.00            
ATOM   4898  H2  WAT X 447      41.690  51.921   3.596  0.00  0.00            
ATOM   4899  O   WAT X 448      11.897  51.574  32.689  0.00  0.00            
ATOM   4900  H1  WAT X 448      12.571  52.231  32.863  0.00  0.00            
ATOM   4901  H2  WAT X 448      12.265  51.031  31.992  0.00  0.00            
ATOM   4902  O   WAT X 449      50.749   7.426  12.495  0.00  0.00            
ATOM   4903  H1  WAT X 449      51.411   7.798  13.078  0.00  0.00            
ATOM   4904  H2  WAT X 449      50.908   6.483  12.523  0.00  0.00            
ATOM   4905  O   WAT X 450      58.160  52.083  17.795  0.00  0.00            
ATOM   4906  H1  WAT X 450      57.234  52.134  17.560  0.00  0.00            
ATOM   4907  H2  WAT X 450      58.295  51.166  18.037  0.00  0.00            
ATOM   4908  O   WAT X 451       1.864  64.158  19.999  0.00  0.00            
ATOM   4909  H1  WAT X 451       2.255  64.932  19.594  0.00  0.00            
ATOM   4910  H2  WAT X 451       2.589  63.738  20.461  0.00  0.00            
ATOM   4911  O   WAT X 452       4.612   9.089  55.866  0.00  0.00            
ATOM   4912  H1  WAT X 452       4.501   9.397  56.766  0.00  0.00            
ATOM   4913  H2  WAT X 452       4.469   8.143  55.918  0.00  0.00            
ATOM   4914  O   WAT X 453      42.650  14.784   1.122  0.00  0.00            
ATOM   4915  H1  WAT X 453      42.831  14.407   0.261  0.00  0.00            
ATOM   4916  H2  WAT X 453      42.436  14.031   1.673  0.00  0.00            
ATOM   4917  O   WAT X 454      65.059  62.202  28.385  0.00  0.00            
ATOM   4918  H1  WAT X 454      64.327  62.788  28.190  0.00  0.00            
ATOM   4919  H2  WAT X 454      65.143  61.656  27.603  0.00  0.00            
ATOM   4920  O   WAT X 455      11.923   0.288   5.172  0.00  0.00            
ATOM   4921  H1  WAT X 455      11.839  -0.045   6.066  0.00  0.00            
ATOM   4922  H2  WAT X 455      11.680   1.211   5.237  0.00  0.00            
ATOM   4923  O   WAT X 456      70.428   5.038   9.676  0.00  0.00            
ATOM   4924  H1  WAT X 456      71.067   5.553  10.167  0.00  0.00            
ATOM   4925  H2  WAT X 456      69.956   4.541  10.345  0.00  0.00            
ATOM   4926  O   WAT X 457      70.280  35.473  21.418  0.00  0.00            
ATOM   4927  H1  WAT X 457      70.603  34.714  21.903  0.00  0.00            
ATOM   4928  H2  WAT X 457      69.857  35.101  20.644  0.00  0.00            
ATOM   4929  O   WAT X 458      74.401  27.190  32.723  0.00  0.00            
ATOM   4930  H1  WAT X 458      74.944  26.624  32.174  0.00  0.00            
ATOM   4931  H2  WAT X 458      73.644  27.400  32.175  0.00  0.00            
ATOM   4932  O   WAT X 459       4.108   7.810  18.104  0.00  0.00            
ATOM   4933  H1  WAT X 459       3.509   7.231  17.633  0.00  0.00            
ATOM   4934  H2  WAT X 459       3.572   8.199  18.795  0.00  0.00            
ATOM   4935  O   WAT X 460      45.680  52.543  47.142  0.00  0.00            
ATOM   4936  H1  WAT X 460      44.760  52.467  47.394  0.00  0.00            
ATOM   4937  H2  WAT X 460      46.163  52.183  47.885  0.00  0.00            
ATOM   4938  O   WAT X 461      16.096  42.198   0.319  0.00  0.00            
ATOM   4939  H1  WAT X 461      16.480  42.786   0.970  0.00  0.00            
ATOM   4940  H2  WAT X 461      15.325  41.831   0.752  0.00  0.00            
ATOM   4941  O   WAT X 462       1.360  17.087  36.479  0.00  0.00            
ATOM   4942  H1  WAT X 462       1.517  16.406  35.825  0.00  0.00            
ATOM   4943  H2  WAT X 462       2.145  17.079  37.026  0.00  0.00            
ATOM   4944  O   WAT X 463      70.406  52.180  26.424  0.00  0.00            
ATOM   4945  H1  WAT X 463      70.757  52.284  25.540  0.00  0.00            
ATOM   4946  H2  WAT X 463      70.987  52.703  26.976  0.00  0.00            
ATOM   4947  O   WAT X 464      27.685  22.179  56.231  0.00  0.00            
ATOM   4948  H1  WAT X 464      28.617  21.978  56.143  0.00  0.00            
ATOM   4949  H2  WAT X 464      27.519  22.132  57.173  0.00  0.00            
ATOM   4950  O   WAT X 465      25.870  59.966  58.439  0.00  0.00            
ATOM   4951  H1  WAT X 465      26.147  59.230  57.893  0.00  0.00            
ATOM   4952  H2  WAT X 465      26.382  59.875  59.242  0.00  0.00            
ATOM   4953  O   WAT X 466      42.289   8.621  37.925  0.00  0.00            
ATOM   4954  H1  WAT X 466      41.663   9.129  38.440  0.00  0.00            
ATOM   4955  H2  WAT X 466      42.734   9.270  37.380  0.00  0.00            
ATOM   4956  O   WAT X 467      49.107  63.996  55.690  0.00  0.00            
ATOM   4957  H1  WAT X 467      49.813  64.621  55.858  0.00  0.00            
ATOM   4958  H2  WAT X 467      49.052  63.476  56.492  0.00  0.00            
ATOM   4959  O   WAT X 468       9.102  61.361  11.228  0.00  0.00            
ATOM   4960  H1  WAT X 468       9.144  62.190  10.753  0.00  0.00            
ATOM   4961  H2  WAT X 468       9.215  61.605  12.147  0.00  0.00            
ATOM   4962  O   WAT X 469      64.403  61.618  46.962  0.00  0.00            
ATOM   4963  H1  WAT X 469      63.706  62.230  46.723  0.00  0.00            
ATOM   4964  H2  WAT X 469      64.785  61.352  46.125  0.00  0.00            
ATOM   4965  O   WAT X 470      55.222  59.328  52.262  0.00  0.00            
ATOM   4966  H1  WAT X 470      56.172  59.426  52.328  0.00  0.00            
ATOM   4967  H2  WAT X 470      54.915  60.176  51.941  0.00  0.00            
ATOM   4968  O   WAT X 471      61.844  47.559   4.457  0.00  0.00            
ATOM   4969  H1  WAT X 471      61.234  47.828   5.144  0.00  0.00            
ATOM   4970  H2  WAT X 471      62.318  48.359   4.231  0.00  0.00            
ATOM   4971  O   WAT X 472       4.242  12.887  16.240  0.00  0.00            
ATOM   4972  H1  WAT X 472       3.590  13.408  16.707  0.00  0.00            
ATOM   4973  H2  WAT X 472       3.732  12.359  15.626  0.00  0.00            
ATOM   4974  O   WAT X 473      31.169   1.672  18.016  0.00  0.00            
ATOM   4975  H1  WAT X 473      31.663   2.195  17.385  0.00  0.00            
ATOM   4976  H2  WAT X 473      31.784   0.994  18.298  0.00  0.00            
ATOM   4977  O   WAT X 474       8.826  47.933  10.168  0.00  0.00            
ATOM   4978  H1  WAT X 474       8.114  48.548   9.989  0.00  0.00            
ATOM   4979  H2  WAT X 474       9.520  48.473  10.546  0.00  0.00            
ATOM   4980  O   WAT X 475       9.127  25.025   8.737  0.00  0.00            
ATOM   4981  H1  WAT X 475       9.736  25.140   8.008  0.00  0.00            
ATOM   4982  H2  WAT X 475       9.662  24.657   9.440  0.00  0.00            
ATOM   4983  O   WAT X 476      64.636  52.989  21.950  0.00  0.00            
ATOM   4984  H1  WAT X 476      65.529  53.069  21.615  0.00  0.00            
ATOM   4985  H2  WAT X 476      64.223  52.339  21.381  0.00  0.00            
ATOM   4986  O   WAT X 477      28.168  31.943  60.390  0.00  0.00            
ATOM   4987  H1  WAT X 477      27.564  32.083  59.661  0.00  0.00            
ATOM   4988  H2  WAT X 477      28.832  31.349  60.041  0.00  0.00            
ATOM   4989  O   WAT X 478       1.621  21.564  45.311  0.00  0.00            
ATOM   4990  H1  WAT X 478       1.898  21.377  46.208  0.00  0.00            
ATOM   4991  H2  WAT X 478       1.064  20.823  45.073  0.00  0.00            
ATOM   4992  O   WAT X 479      47.971   6.509   6.199  0.00  0.00            
ATOM   4993  H1  WAT X 479      48.229   6.602   7.116  0.00  0.00            
ATOM   4994  H2  WAT X 479      48.793   6.563   5.712  0.00  0.00            
ATOM   4995  O   WAT X 480      66.430  38.696  30.412  0.00  0.00            
ATOM   4996  H1  WAT X 480      66.258  37.781  30.634  0.00  0.00            
ATOM   4997  H2  WAT X 480      66.488  39.140  31.258  0.00  0.00            
ATOM   4998  O   WAT X 481      54.395  40.886  15.194  0.00  0.00            
ATOM   4999  H1  WAT X 481      54.227  41.211  16.079  0.00  0.00            
ATOM   5000  H2  WAT X 481      54.171  39.957  15.233  0.00  0.00            
ATOM   5001  O   WAT X 482      28.244  58.193  57.609  0.00  0.00            
ATOM   5002  H1  WAT X 482      28.823  58.239  58.370  0.00  0.00            
ATOM   5003  H2  WAT X 482      28.666  57.563  57.025  0.00  0.00            
ATOM   5004  O   WAT X 483      34.629  13.423  48.932  0.00  0.00            
ATOM   5005  H1  WAT X 483      35.032  12.834  48.294  0.00  0.00            
ATOM   5006  H2  WAT X 483      34.863  13.051  49.783  0.00  0.00            
ATOM   5007  O   WAT X 484      19.605  46.977   3.791  0.00  0.00            
ATOM   5008  H1  WAT X 484      18.946  47.503   3.338  0.00  0.00            
ATOM   5009  H2  WAT X 484      20.173  47.619   4.217  0.00  0.00            
ATOM   5010  O   WAT X 485      27.553  34.758  60.481  0.00  0.00            
ATOM   5011  H1  WAT X 485      27.286  33.842  60.558  0.00  0.00            
ATOM   5012  H2  WAT X 485      28.393  34.802  60.938  0.00  0.00            
ATOM   5013  O   WAT X 486      65.881  16.717   6.396  0.00  0.00            
ATOM   5014  H1  WAT X 486      65.363  16.016   6.791  0.00  0.00            
ATOM   5015  H2  WAT X 486      65.700  16.650   5.458  0.00  0.00            
ATOM   5016  O   WAT X 487      49.888  32.779   8.955  0.00  0.00            
ATOM   5017  H1  WAT X 487      50.422  32.133   9.417  0.00  0.00            
ATOM   5018  H2  WAT X 487      49.268  33.093   9.613  0.00  0.00            
ATOM   5019  O   WAT X 488      58.484   1.731  42.411  0.00  0.00            
ATOM   5020  H1  WAT X 488      58.422   2.686  42.435  0.00  0.00            
ATOM   5021  H2  WAT X 488      57.831   1.465  41.763  0.00  0.00            
ATOM   5022  O   WAT X 489      67.365  39.880  53.747  0.00  0.00            
ATOM   5023  H1  WAT X 489      67.913  39.097  53.699  0.00  0.00            
ATOM   5024  H2  WAT X 489      67.794  40.508  53.166  0.00  0.00            
ATOM   5025  O   WAT X 490      21.455  24.201  16.214  0.00  0.00            
ATOM   5026  H1  WAT X 490      21.575  23.977  15.292  0.00  0.00            
ATOM   5027  H2  WAT X 490      21.914  23.509  16.691  0.00  0.00            
ATOM   5028  O   WAT X 491      31.978   8.709  31.665  0.00  0.00            
ATOM   5029  H1  WAT X 491      32.857   8.932  31.357  0.00  0.00            
ATOM   5030  H2  WAT X 491      31.898   9.157  32.507  0.00  0.00            
ATOM   5031  O   WAT X 492      20.128  29.590  43.895  0.00  0.00            
ATOM   5032  H1  WAT X 492      20.382  28.756  44.289  0.00  0.00            
ATOM   5033  H2  WAT X 492      20.863  29.820  43.326  0.00  0.00            
ATOM   5034  O   WAT X 493       4.859  46.428  46.039  0.00  0.00            
ATOM   5035  H1  WAT X 493       4.281  47.167  46.230  0.00  0.00            
ATOM   5036  H2  WAT X 493       5.553  46.800  45.495  0.00  0.00            
ATOM   5037  O   WAT X 494      24.455  46.283  50.649  0.00  0.00            
ATOM   5038  H1  WAT X 494      24.959  47.023  50.988  0.00  0.00            
ATOM   5039  H2  WAT X 494      24.740  46.197  49.739  0.00  0.00            
ATOM   5040  O   WAT X 495      24.934  27.183   2.567  0.00  0.00            
ATOM   5041  H1  WAT X 495      25.609  26.552   2.818  0.00  0.00            
ATOM   5042  H2  WAT X 495      24.545  26.814   1.774  0.00  0.00            
ATOM   5043  O   WAT X 496       2.834  61.964  60.474  0.00  0.00            
ATOM   5044  H1  WAT X 496       3.104  61.205  60.990  0.00  0.00            
ATOM   5045  H2  WAT X 496       1.966  61.732  60.143  0.00  0.00            
ATOM   5046  O   WAT X 497       0.415  12.740  24.564  0.00  0.00            
ATOM   5047  H1  WAT X 497       0.840  12.328  25.317  0.00  0.00            
ATOM   5048  H2  WAT X 497       0.399  13.673  24.779  0.00  0.00            
ATOM   5049  O   WAT X 498      15.517  16.561   4.185  0.00  0.00            
ATOM   5050  H1  WAT X 498      15.129  17.188   3.574  0.00  0.00            
ATOM   5051  H2  WAT X 498      14.774  16.228   4.689  0.00  0.00            
ATOM   5052  O   WAT X 499      25.046  58.372  62.375  0.00  0.00            
ATOM   5053  H1  WAT X 499      24.349  58.263  61.728  0.00  0.00            
ATOM   5054  H2  WAT X 499      24.807  57.778  63.087  0.00  0.00            
ATOM   5055  O   WAT X 500      49.390  63.324  51.181  0.00  0.00            
ATOM   5056  H1  WAT X 500      49.880  62.548  51.455  0.00  0.00            
ATOM   5057  H2  WAT X 500      50.063  63.949  50.912  0.00  0.00            
ATOM   5058  O   WAT X 501       5.565   2.777  52.370  0.00  0.00            
ATOM   5059  H1  WAT X 501       4.929   3.235  51.821  0.00  0.00            
ATOM   5060  H2  WAT X 501       5.065   2.502  53.138  0.00  0.00            
ATOM   5061  O   WAT X 502      38.316  35.683  18.531  0.00  0.00            
ATOM   5062  H1  WAT X 502      37.612  35.530  17.900  0.00  0.00
[truncated: 2,156,310 more chars]
