# Supplementary material for: Mechanistic Modeling of Monoglyceride Lipase Covalent Modification Elucidates the Role of Leaving Group Expulsion and Discriminates Inhibitors with High and Low Potency
Source: J Chem Inf Model. 2022 May 17;62(11):2771–87. doi: 10.1021/acs.jcim.2c00140 (PMC9198976; doi:10.1021/acs.jcim.2c00140)
Supplement: Supplementary file 4 — ci2c00140_si_004.zip [file ci2c00140_si_004.zip › geometries/cpd1_confV.pdb]

CRYST1   77.075   64.983   64.054  90.00  90.00  90.00 P 1           1
ATOM      1 HH31 ACE X   1      31.633  56.690  32.713  0.00  0.00            
ATOM      2  CH3 ACE X   1      31.655  55.929  31.933  0.00  0.00            
ATOM      3 HH32 ACE X   1      31.645  54.992  32.490  0.00  0.00            
ATOM      4 HH33 ACE X   1      32.596  56.166  31.437  0.00  0.00            
ATOM      5  C   ACE X   1      30.532  55.932  30.904  0.00  0.00            
ATOM      6  O   ACE X   1      29.377  56.090  31.321  0.00  0.00            
ATOM      7  N   ASP X   2      30.897  55.875  29.629  0.00  0.00            
ATOM      8  H   ASP X   2      31.914  56.031  29.269  0.00  0.00            
ATOM      9  CA  ASP X   2      29.975  55.849  28.478  0.00  0.00            
ATOM     10  HA  ASP X   2      29.081  56.424  28.719  0.00  0.00            
ATOM     11  CB  ASP X   2      30.622  56.469  27.274  0.00  0.00            
ATOM     12  HB2 ASP X   2      30.841  57.517  27.474  0.00  0.00            
ATOM     13  HB3 ASP X   2      31.537  55.970  26.954  0.00  0.00            
ATOM     14  CG  ASP X   2      29.609  56.522  26.080  0.00  0.00            
ATOM     15  OD1 ASP X   2      28.392  56.703  26.309  0.00  0.00            
ATOM     16  OD2 ASP X   2      30.091  56.367  24.954  0.00  0.00            
ATOM     17  C   ASP X   2      29.548  54.328  28.192  0.00  0.00            
ATOM     18  O   ASP X   2      28.390  54.055  27.837  0.00  0.00            
ATOM     19  N   LEU X   3      30.545  53.431  28.362  0.00  0.00            
ATOM     20  H   LEU X   3      31.439  53.776  28.682  0.00  0.00            
ATOM     21  CA  LEU X   3      30.525  51.986  28.125  0.00  0.00            
ATOM     22  HA  LEU X   3      29.727  51.712  27.451  0.00  0.00            
ATOM     23  CB  LEU X   3      31.935  51.620  27.505  0.00  0.00            
ATOM     24  HB2 LEU X   3      32.572  51.813  28.356  0.00  0.00            
ATOM     25  HB3 LEU X   3      32.063  50.548  27.355  0.00  0.00            
ATOM     26  CG  LEU X   3      32.348  52.320  26.222  0.00  0.00            
ATOM     27  HG  LEU X   3      32.532  53.369  26.457  0.00  0.00            
ATOM     28  CD1 LEU X   3      33.713  51.811  25.758  0.00  0.00            
ATOM     29 HD11 LEU X   3      33.806  50.727  25.823  0.00  0.00            
ATOM     30 HD12 LEU X   3      33.871  52.167  24.739  0.00  0.00            
ATOM     31 HD13 LEU X   3      34.484  52.170  26.439  0.00  0.00            
ATOM     32  CD2 LEU X   3      31.384  52.129  25.035  0.00  0.00            
ATOM     33 HD21 LEU X   3      31.252  51.061  24.858  0.00  0.00            
ATOM     34 HD22 LEU X   3      30.469  52.671  25.276  0.00  0.00            
ATOM     35 HD23 LEU X   3      31.750  52.564  24.201  0.00  0.00            
ATOM     36  C   LEU X   3      30.217  51.256  29.413  0.00  0.00            
ATOM     37  O   LEU X   3      30.261  51.868  30.419  0.00  0.00            
ATOM     38  N   PRO X   4      29.827  49.989  29.390  0.00  0.00            
ATOM     39  CD  PRO X   4      29.582  49.088  28.240  0.00  0.00            
ATOM     40  HD2 PRO X   4      30.446  48.534  27.874  0.00  0.00            
ATOM     41  HD3 PRO X   4      29.263  49.666  27.373  0.00  0.00            
ATOM     42  CG  PRO X   4      28.585  48.125  28.701  0.00  0.00            
ATOM     43  HG2 PRO X   4      28.560  47.202  28.122  0.00  0.00            
ATOM     44  HG3 PRO X   4      27.695  48.568  28.523  0.00  0.00            
ATOM     45  CB  PRO X   4      29.017  47.890  30.158  0.00  0.00            
ATOM     46  HB2 PRO X   4      29.900  47.252  30.128  0.00  0.00            
ATOM     47  HB3 PRO X   4      28.406  47.336  30.871  0.00  0.00            
ATOM     48  CA  PRO X   4      29.380  49.301  30.636  0.00  0.00            
ATOM     49  HA  PRO X   4      28.498  49.745  31.097  0.00  0.00            
ATOM     50  C   PRO X   4      30.511  49.083  31.632  0.00  0.00            
ATOM     51  O   PRO X   4      31.638  48.823  31.233  0.00  0.00            
ATOM     52  N   HID X   5      30.095  49.260  32.849  0.00  0.00            
ATOM     53  H   HID X   5      29.171  49.767  33.125  0.00  0.00            
ATOM     54  CA  HID X   5      31.055  49.251  33.970  0.00  0.00            
ATOM     55  HA  HID X   5      31.849  48.539  33.740  0.00  0.00            
ATOM     56  CB  HID X   5      31.772  50.548  33.938  0.00  0.00            
ATOM     57  HB2 HID X   5      32.637  50.500  34.599  0.00  0.00            
ATOM     58  HB3 HID X   5      32.318  50.566  32.995  0.00  0.00            
ATOM     59  CG  HID X   5      30.885  51.799  34.224  0.00  0.00            
ATOM     60  ND1 HID X   5      30.175  52.497  33.291  0.00  0.00            
ATOM     61  HD1 HID X   5      30.290  52.312  32.223  0.00  0.00            
ATOM     62  CE1 HID X   5      29.583  53.494  33.913  0.00  0.00            
ATOM     63  HE1 HID X   5      28.905  54.218  33.461  0.00  0.00            
ATOM     64  NE2 HID X   5      29.939  53.557  35.170  0.00  0.00            
ATOM     65  CD2 HID X   5      30.738  52.446  35.430  0.00  0.00            
ATOM     66  HD2 HID X   5      31.273  52.321  36.372  0.00  0.00            
ATOM     67  C   HID X   5      30.375  48.991  35.322  0.00  0.00            
ATOM     68  O   HID X   5      29.150  49.226  35.453  0.00  0.00            
ATOM     69  N   LEU X   6      31.158  48.685  36.296  0.00  0.00            
ATOM     70  H   LEU X   6      32.123  48.461  36.097  0.00  0.00            
ATOM     71  CA  LEU X   6      30.782  48.846  37.699  0.00  0.00            
ATOM     72  HA  LEU X   6      29.821  49.145  37.775  0.00  0.00            
ATOM     73  CB  LEU X   6      30.889  47.484  38.365  0.00  0.00            
ATOM     74  HB2 LEU X   6      30.493  47.628  39.371  0.00  0.00            
ATOM     75  HB3 LEU X   6      30.168  46.781  37.948  0.00  0.00            
ATOM     76  CG  LEU X   6      32.244  46.789  38.439  0.00  0.00            
ATOM     77  HG  LEU X   6      32.979  47.190  37.741  0.00  0.00            
ATOM     78  CD1 LEU X   6      32.863  46.935  39.853  0.00  0.00            
ATOM     79 HD11 LEU X   6      33.711  46.266  40.001  0.00  0.00            
ATOM     80 HD12 LEU X   6      33.266  47.948  39.857  0.00  0.00            
ATOM     81 HD13 LEU X   6      32.080  46.770  40.593  0.00  0.00            
ATOM     82  CD2 LEU X   6      32.086  45.266  38.023  0.00  0.00            
ATOM     83 HD21 LEU X   6      31.952  45.125  36.951  0.00  0.00            
ATOM     84 HD22 LEU X   6      32.874  44.719  38.540  0.00  0.00            
ATOM     85 HD23 LEU X   6      31.267  44.943  38.519  0.00  0.00            
ATOM     86  C   LEU X   6      31.777  49.849  38.327  0.00  0.00            
ATOM     87  O   LEU X   6      32.815  50.160  37.734  0.00  0.00            
ATOM     88  N   VAL X   7      31.367  50.351  39.488  0.00  0.00            
ATOM     89  H   VAL X   7      30.432  49.933  39.862  0.00  0.00            
ATOM     90  CA  VAL X   7      32.336  51.188  40.306  0.00  0.00            
ATOM     91  HA  VAL X   7      33.304  51.247  39.808  0.00  0.00            
ATOM     92  CB  VAL X   7      31.812  52.612  40.564  0.00  0.00            
ATOM     93  HB  VAL X   7      30.931  52.566  41.204  0.00  0.00            
ATOM     94  CG1 VAL X   7      32.941  53.477  41.298  0.00  0.00            
ATOM     95 HG11 VAL X   7      33.138  53.010  42.263  0.00  0.00            
ATOM     96 HG12 VAL X   7      33.791  53.559  40.760  0.00  0.00            
ATOM     97 HG13 VAL X   7      32.482  54.457  41.435  0.00  0.00            
ATOM     98  CG2 VAL X   7      31.261  53.181  39.268  0.00  0.00            
ATOM     99 HG21 VAL X   7      30.197  52.949  39.220  0.00  0.00            
ATOM    100 HG22 VAL X   7      31.398  54.262  39.308  0.00  0.00            
ATOM    101 HG23 VAL X   7      31.719  52.768  38.468  0.00  0.00            
ATOM    102  C   VAL X   7      32.585  50.537  41.627  0.00  0.00            
ATOM    103  O   VAL X   7      31.572  50.150  42.258  0.00  0.00            
ATOM    104  N   ASN X   8      33.858  50.277  41.954  0.00  0.00            
ATOM    105  H   ASN X   8      34.611  50.520  41.204  0.00  0.00            
ATOM    106  CA  ASN X   8      34.243  49.330  42.966  0.00  0.00            
ATOM    107  HA  ASN X   8      33.481  48.675  43.063  0.00  0.00            
ATOM    108  CB  ASN X   8      35.456  48.576  42.540  0.00  0.00            
ATOM    109  HB2 ASN X   8      35.586  47.640  43.083  0.00  0.00            
ATOM    110  HB3 ASN X   8      35.473  48.257  41.498  0.00  0.00            
ATOM    111  CG  ASN X   8      36.779  49.293  42.773  0.00  0.00            
ATOM    112  OD1 ASN X   8      36.790  50.473  43.229  0.00  0.00            
ATOM    113  ND2 ASN X   8      37.890  48.631  42.710  0.00  0.00            
ATOM    114 HD21 ASN X   8      37.876  47.543  42.648  0.00  0.00            
ATOM    115 HD22 ASN X   8      38.778  49.109  42.650  0.00  0.00            
ATOM    116  C   ASN X   8      34.307  50.006  44.321  0.00  0.00            
ATOM    117  O   ASN X   8      33.954  51.179  44.472  0.00  0.00            
ATOM    118  N   ALA X   9      34.756  49.310  45.297  0.00  0.00            
ATOM    119  H   ALA X   9      35.051  48.264  45.214  0.00  0.00            
ATOM    120  CA  ALA X   9      34.622  49.770  46.672  0.00  0.00            
ATOM    121  HA  ALA X   9      33.706  50.101  46.942  0.00  0.00            
ATOM    122  CB  ALA X   9      34.768  48.534  47.646  0.00  0.00            
ATOM    123  HB1 ALA X   9      34.406  48.783  48.555  0.00  0.00            
ATOM    124  HB2 ALA X   9      34.219  47.762  47.296  0.00  0.00            
ATOM    125  HB3 ALA X   9      35.773  48.134  47.776  0.00  0.00            
ATOM    126  C   ALA X   9      35.689  50.863  46.991  0.00  0.00            
ATOM    127  O   ALA X   9      35.564  51.405  48.047  0.00  0.00            
ATOM    128  N   ASP X  10      36.740  51.095  46.152  0.00  0.00            
ATOM    129  H   ASP X  10      36.785  50.518  45.228  0.00  0.00            
ATOM    130  CA  ASP X  10      37.737  52.183  46.162  0.00  0.00            
ATOM    131  HA  ASP X  10      37.851  52.618  47.155  0.00  0.00            
ATOM    132  CB  ASP X  10      39.127  51.521  45.852  0.00  0.00            
ATOM    133  HB2 ASP X  10      39.272  51.239  44.809  0.00  0.00            
ATOM    134  HB3 ASP X  10      39.896  52.260  46.072  0.00  0.00            
ATOM    135  CG  ASP X  10      39.481  50.401  46.747  0.00  0.00            
ATOM    136  OD1 ASP X  10      39.815  49.354  46.154  0.00  0.00            
ATOM    137  OD2 ASP X  10      39.407  50.573  47.986  0.00  0.00            
ATOM    138  C   ASP X  10      37.304  53.337  45.218  0.00  0.00            
ATOM    139  O   ASP X  10      38.020  54.359  45.126  0.00  0.00            
ATOM    140  N   GLY X  11      36.221  53.268  44.412  0.00  0.00            
ATOM    141  H   GLY X  11      35.723  52.328  44.223  0.00  0.00            
ATOM    142  CA  GLY X  11      35.756  54.403  43.509  0.00  0.00            
ATOM    143  HA2 GLY X  11      34.695  54.337  43.319  0.00  0.00            
ATOM    144  HA3 GLY X  11      36.088  55.266  43.916  0.00  0.00            
ATOM    145  C   GLY X  11      36.315  54.251  42.104  0.00  0.00            
ATOM    146  O   GLY X  11      36.216  55.243  41.383  0.00  0.00            
ATOM    147  N   GLN X  12      36.897  53.093  41.871  0.00  0.00            
ATOM    148  H   GLN X  12      36.803  52.312  42.625  0.00  0.00            
ATOM    149  CA  GLN X  12      37.454  52.798  40.555  0.00  0.00            
ATOM    150  HA  GLN X  12      37.769  53.640  40.095  0.00  0.00            
ATOM    151  CB  GLN X  12      38.673  51.853  40.696  0.00  0.00            
ATOM    152  HB2 GLN X  12      38.457  50.845  41.051  0.00  0.00            
ATOM    153  HB3 GLN X  12      39.219  51.690  39.767  0.00  0.00            
ATOM    154  CG  GLN X  12      39.681  52.462  41.672  0.00  0.00            
ATOM    155  HG2 GLN X  12      40.007  53.455  41.362  0.00  0.00            
ATOM    156  HG3 GLN X  12      39.350  52.694  42.673  0.00  0.00            
ATOM    157  CD  GLN X  12      40.891  51.573  41.914  0.00  0.00            
ATOM    158  OE1 GLN X  12      40.739  50.389  42.166  0.00  0.00            
ATOM    159  NE2 GLN X  12      42.094  52.107  41.802  0.00  0.00            
ATOM    160 HE21 GLN X  12      42.918  51.440  42.005  0.00  0.00            
ATOM    161 HE22 GLN X  12      42.178  53.061  41.727  0.00  0.00            
ATOM    162  C   GLN X  12      36.340  52.179  39.615  0.00  0.00            
ATOM    163  O   GLN X  12      35.726  51.181  39.933  0.00  0.00            
ATOM    164  N   TYR X  13      36.306  52.763  38.486  0.00  0.00            
ATOM    165  H   TYR X  13      36.945  53.587  38.169  0.00  0.00            
ATOM    166  CA  TYR X  13      35.589  52.195  37.330  0.00  0.00            
ATOM    167  HA  TYR X  13      34.558  51.960  37.594  0.00  0.00            
ATOM    168  CB  TYR X  13      35.452  53.178  36.098  0.00  0.00            
ATOM    169  HB2 TYR X  13      36.438  53.452  35.724  0.00  0.00            
ATOM    170  HB3 TYR X  13      35.000  52.609  35.286  0.00  0.00            
ATOM    171  CG  TYR X  13      34.666  54.435  36.148  0.00  0.00            
ATOM    172  CD1 TYR X  13      34.398  55.226  34.976  0.00  0.00            
ATOM    173  HD1 TYR X  13      34.706  54.872  33.992  0.00  0.00            
ATOM    174  CE1 TYR X  13      33.647  56.424  35.137  0.00  0.00            
ATOM    175  HE1 TYR X  13      33.405  57.041  34.272  0.00  0.00            
ATOM    176  CZ  TYR X  13      32.944  56.669  36.297  0.00  0.00            
ATOM    177  OH  TYR X  13      32.204  57.732  36.528  0.00  0.00            
ATOM    178  HH  TYR X  13      32.407  58.583  35.877  0.00  0.00            
ATOM    179  CE2 TYR X  13      33.143  55.840  37.367  0.00  0.00            
ATOM    180  HE2 TYR X  13      32.606  56.014  38.300  0.00  0.00            
ATOM    181  CD2 TYR X  13      33.988  54.705  37.325  0.00  0.00            
ATOM    182  HD2 TYR X  13      33.986  54.090  38.225  0.00  0.00            
ATOM    183  C   TYR X  13      36.334  50.944  36.776  0.00  0.00            
ATOM    184  O   TYR X  13      37.551  50.950  36.421  0.00  0.00            
ATOM    185  N   LEU X  14      35.679  49.847  36.785  0.00  0.00            
ATOM    186  H   LEU X  14      34.469  50.002  37.332  0.00  0.00            
ATOM    187  CA  LEU X  14      36.018  48.540  36.150  0.00  0.00            
ATOM    188  HA  LEU X  14      36.864  48.700  35.622  0.00  0.00            
ATOM    189  CB  LEU X  14      36.074  47.413  37.187  0.00  0.00            
ATOM    190  HB2 LEU X  14      35.063  47.308  37.580  0.00  0.00            
ATOM    191  HB3 LEU X  14      36.266  46.479  36.659  0.00  0.00            
ATOM    192  CG  LEU X  14      36.998  47.611  38.393  0.00  0.00            
ATOM    193  HG  LEU X  14      36.726  48.374  39.122  0.00  0.00            
ATOM    194  CD1 LEU X  14      36.831  46.358  39.257  0.00  0.00            
ATOM    195 HD11 LEU X  14      37.482  46.320  40.117  0.00  0.00            
ATOM    196 HD12 LEU X  14      35.771  46.258  39.443  0.00  0.00            
ATOM    197 HD13 LEU X  14      37.073  45.574  38.554  0.00  0.00            
ATOM    198  CD2 LEU X  14      38.439  47.698  37.946  0.00  0.00            
ATOM    199 HD21 LEU X  14      38.989  47.821  38.868  0.00  0.00            
ATOM    200 HD22 LEU X  14      38.787  46.806  37.447  0.00  0.00            
ATOM    201 HD23 LEU X  14      38.617  48.475  37.327  0.00  0.00            
ATOM    202  C   LEU X  14      35.082  48.159  35.037  0.00  0.00            
ATOM    203  O   LEU X  14      33.802  48.096  35.193  0.00  0.00            
ATOM    204  N   PHE X  15      35.574  47.930  33.854  0.00  0.00            
ATOM    205  H   PHE X  15      36.556  47.846  33.637  0.00  0.00            
ATOM    206  CA  PHE X  15      34.744  47.923  32.617  0.00  0.00            
ATOM    207  HA  PHE X  15      33.913  48.456  32.832  0.00  0.00            
ATOM    208  CB  PHE X  15      35.493  48.703  31.494  0.00  0.00            
ATOM    209  HB2 PHE X  15      36.482  48.505  31.442  0.00  0.00            
ATOM    210  HB3 PHE X  15      35.179  48.526  30.550  0.00  0.00            
ATOM    211  CG  PHE X  15      35.189  50.203  31.682  0.00  0.00            
ATOM    212  CD1 PHE X  15      35.964  50.966  32.597  0.00  0.00            
ATOM    213  HD1 PHE X  15      36.726  50.528  33.097  0.00  0.00            
ATOM    214  CE1 PHE X  15      35.755  52.354  32.687  0.00  0.00            
ATOM    215  HE1 PHE X  15      36.267  52.935  33.336  0.00  0.00            
ATOM    216  CZ  PHE X  15      34.665  52.954  31.947  0.00  0.00            
ATOM    217  HZ  PHE X  15      34.439  53.999  32.157  0.00  0.00            
ATOM    218  CE2 PHE X  15      33.894  52.154  31.059  0.00  0.00            
ATOM    219  HE2 PHE X  15      33.084  52.503  30.420  0.00  0.00            
ATOM    220  CD2 PHE X  15      34.127  50.818  30.973  0.00  0.00            
ATOM    221  HD2 PHE X  15      33.436  50.236  30.363  0.00  0.00            
ATOM    222  C   PHE X  15      34.325  46.516  32.268  0.00  0.00            
ATOM    223  O   PHE X  15      35.183  45.628  32.188  0.00  0.00            
ATOM    224  N   CYS X  16      33.032  46.299  32.210  0.00  0.00            
ATOM    225  H   CYS X  16      32.379  47.169  32.140  0.00  0.00            
ATOM    226  CA  CYS X  16      32.366  44.992  32.070  0.00  0.00            
ATOM    227  HA  CYS X  16      32.959  44.250  32.605  0.00  0.00            
ATOM    228  CB  CYS X  16      30.930  45.001  32.715  0.00  0.00            
ATOM    229  HB2 CYS X  16      30.208  45.530  32.093  0.00  0.00            
ATOM    230  HB3 CYS X  16      30.590  43.990  32.938  0.00  0.00            
ATOM    231  SG  CYS X  16      30.976  45.849  34.316  0.00  0.00            
ATOM    232  HG  CYS X  16      31.010  45.081  35.088  0.00  0.00            
ATOM    233  C   CYS X  16      32.293  44.579  30.587  0.00  0.00            
ATOM    234  O   CYS X  16      32.031  45.395  29.781  0.00  0.00            
ATOM    235  N   ARG X  17      32.344  43.241  30.396  0.00  0.00            
ATOM    236  H   ARG X  17      32.286  42.642  31.292  0.00  0.00            
ATOM    237  CA  ARG X  17      31.871  42.574  29.187  0.00  0.00            
ATOM    238  HA  ARG X  17      31.571  43.246  28.495  0.00  0.00            
ATOM    239  CB  ARG X  17      33.093  41.686  28.703  0.00  0.00            
ATOM    240  HB2 ARG X  17      33.443  40.974  29.451  0.00  0.00            
ATOM    241  HB3 ARG X  17      32.809  41.171  27.785  0.00  0.00            
ATOM    242  CG  ARG X  17      34.249  42.483  28.156  0.00  0.00            
ATOM    243  HG2 ARG X  17      34.770  42.924  29.006  0.00  0.00            
ATOM    244  HG3 ARG X  17      35.015  41.854  27.728  0.00  0.00            
ATOM    245  CD  ARG X  17      33.914  43.561  27.156  0.00  0.00            
ATOM    246  HD2 ARG X  17      33.328  44.363  27.582  0.00  0.00            
ATOM    247  HD3 ARG X  17      34.741  44.024  27.006  0.00  0.00            
ATOM    248  NE  ARG X  17      33.324  43.072  25.907  0.00  0.00            
ATOM    249  HE  ARG X  17      32.249  43.123  25.811  0.00  0.00            
ATOM    250  CZ  ARG X  17      33.843  42.315  24.957  0.00  0.00            
ATOM    251  NH1 ARG X  17      35.192  42.272  24.742  0.00  0.00            
ATOM    252 HH11 ARG X  17      35.879  42.945  25.233  0.00  0.00            
ATOM    253 HH12 ARG X  17      35.404  41.915  23.821  0.00  0.00            
ATOM    254  NH2 ARG X  17      33.087  41.829  24.047  0.00  0.00            
ATOM    255 HH21 ARG X  17      32.013  41.761  24.220  0.00  0.00            
ATOM    256 HH22 ARG X  17      33.479  41.232  23.223  0.00  0.00            
ATOM    257  C   ARG X  17      30.717  41.656  29.590  0.00  0.00            
ATOM    258  O   ARG X  17      30.555  41.254  30.715  0.00  0.00            
ATOM    259  N   TYR X  18      29.833  41.398  28.642  0.00  0.00            
ATOM    260  H   TYR X  18      29.839  41.925  27.781  0.00  0.00            
ATOM    261  CA  TYR X  18      28.695  40.513  28.808  0.00  0.00            
ATOM    262  HA  TYR X  18      28.834  39.728  29.552  0.00  0.00            
ATOM    263  CB  TYR X  18      27.477  41.338  29.168  0.00  0.00            
ATOM    264  HB2 TYR X  18      27.453  42.125  28.415  0.00  0.00            
ATOM    265  HB3 TYR X  18      26.644  40.641  29.075  0.00  0.00            
ATOM    266  CG  TYR X  18      27.485  41.942  30.507  0.00  0.00            
ATOM    267  CD1 TYR X  18      27.230  41.167  31.649  0.00  0.00            
ATOM    268  HD1 TYR X  18      27.143  40.092  31.591  0.00  0.00            
ATOM    269  CE1 TYR X  18      27.208  41.726  32.922  0.00  0.00            
ATOM    270  HE1 TYR X  18      27.110  41.134  33.734  0.00  0.00            
ATOM    271  CZ  TYR X  18      27.556  43.087  33.088  0.00  0.00            
ATOM    272  OH  TYR X  18      27.662  43.803  34.207  0.00  0.00            
ATOM    273  HH  TYR X  18      27.977  43.201  35.047  0.00  0.00            
ATOM    274  CE2 TYR X  18      27.747  43.876  31.996  0.00  0.00            
ATOM    275  HE2 TYR X  18      27.891  44.937  32.135  0.00  0.00            
ATOM    276  CD2 TYR X  18      27.655  43.322  30.695  0.00  0.00            
ATOM    277  HD2 TYR X  18      27.779  43.948  29.824  0.00  0.00            
ATOM    278  C   TYR X  18      28.413  39.828  27.484  0.00  0.00            
ATOM    279  O   TYR X  18      28.453  40.548  26.467  0.00  0.00            
ATOM    280  N   TRP X  19      28.045  38.565  27.481  0.00  0.00            
ATOM    281  H   TRP X  19      27.984  38.100  28.465  0.00  0.00            
ATOM    282  CA  TRP X  19      27.582  37.872  26.316  0.00  0.00            
ATOM    283  HA  TRP X  19      27.353  38.649  25.586  0.00  0.00            
ATOM    284  CB  TRP X  19      28.572  36.974  25.607  0.00  0.00            
ATOM    285  HB2 TRP X  19      28.697  36.110  26.260  0.00  0.00            
ATOM    286  HB3 TRP X  19      28.288  36.641  24.609  0.00  0.00            
ATOM    287  CG  TRP X  19      29.934  37.590  25.430  0.00  0.00            
ATOM    288  CD1 TRP X  19      30.405  38.091  24.247  0.00  0.00            
ATOM    289  HD1 TRP X  19      29.821  38.126  23.328  0.00  0.00            
ATOM    290  NE1 TRP X  19      31.717  38.434  24.374  0.00  0.00            
ATOM    291  HE1 TRP X  19      32.296  38.796  23.524  0.00  0.00            
ATOM    292  CE2 TRP X  19      32.151  38.318  25.642  0.00  0.00            
ATOM    293  CZ2 TRP X  19      33.429  38.566  26.252  0.00  0.00            
ATOM    294  HZ2 TRP X  19      34.243  38.775  25.558  0.00  0.00            
ATOM    295  CH2 TRP X  19      33.599  38.362  27.608  0.00  0.00            
ATOM    296  HH2 TRP X  19      34.490  38.399  28.082  0.00  0.00            
ATOM    297  CZ3 TRP X  19      32.498  37.946  28.364  0.00  0.00            
ATOM    298  HZ3 TRP X  19      32.539  37.860  29.370  0.00  0.00            
ATOM    299  CE3 TRP X  19      31.216  37.637  27.814  0.00  0.00            
ATOM    300  HE3 TRP X  19      30.411  37.360  28.357  0.00  0.00            
ATOM    301  CD2 TRP X  19      31.077  37.743  26.410  0.00  0.00            
ATOM    302  C   TRP X  19      26.261  37.237  26.745  0.00  0.00            
ATOM    303  O   TRP X  19      26.224  36.213  27.358  0.00  0.00            
ATOM    304  N   LYS X  20      25.134  37.910  26.343  0.00  0.00            
ATOM    305  H   LYS X  20      25.268  38.735  25.644  0.00  0.00            
ATOM    306  CA  LYS X  20      23.727  37.611  26.745  0.00  0.00            
ATOM    307  HA  LYS X  20      23.716  36.943  27.606  0.00  0.00            
ATOM    308  CB  LYS X  20      23.035  38.939  27.015  0.00  0.00            
ATOM    309  HB2 LYS X  20      23.256  39.339  27.859  0.00  0.00            
ATOM    310  HB3 LYS X  20      23.432  39.700  26.343  0.00  0.00            
ATOM    311  CG  LYS X  20      21.547  38.944  27.045  0.00  0.00            
ATOM    312  HG2 LYS X  20      21.236  39.891  26.603  0.00  0.00            
ATOM    313  HG3 LYS X  20      21.010  38.296  26.352  0.00  0.00            
ATOM    314  CD  LYS X  20      20.888  38.730  28.410  0.00  0.00            
ATOM    315  HD2 LYS X  20      19.816  38.579  28.290  0.00  0.00            
ATOM    316  HD3 LYS X  20      21.164  37.737  28.765  0.00  0.00            
ATOM    317  CE  LYS X  20      21.153  39.974  29.355  0.00  0.00            
ATOM    318  HE2 LYS X  20      20.726  39.822  30.346  0.00  0.00            
ATOM    319  HE3 LYS X  20      22.217  40.129  29.530  0.00  0.00            
ATOM    320  NZ  LYS X  20      20.492  41.168  28.898  0.00  0.00            
ATOM    321  HZ1 LYS X  20      19.517  41.132  29.159  0.00  0.00            
ATOM    322  HZ2 LYS X  20      20.924  42.019  29.424  0.00  0.00            
ATOM    323  HZ3 LYS X  20      20.420  41.273  27.815  0.00  0.00            
ATOM    324  C   LYS X  20      23.067  36.840  25.576  0.00  0.00            
ATOM    325  O   LYS X  20      22.898  37.430  24.473  0.00  0.00            
ATOM    326  N   PRO X  21      22.480  35.617  25.888  0.00  0.00            
ATOM    327  CD  PRO X  21      22.621  34.822  27.071  0.00  0.00            
ATOM    328  HD2 PRO X  21      22.461  35.308  27.942  0.00  0.00            
ATOM    329  HD3 PRO X  21      23.629  34.416  27.158  0.00  0.00            
ATOM    330  CG  PRO X  21      21.654  33.660  26.982  0.00  0.00            
ATOM    331  HG2 PRO X  21      20.727  33.994  27.448  0.00  0.00            
ATOM    332  HG3 PRO X  21      22.081  32.856  27.420  0.00  0.00            
ATOM    333  CB  PRO X  21      21.541  33.378  25.537  0.00  0.00            
ATOM    334  HB2 PRO X  21      20.540  33.087  25.218  0.00  0.00            
ATOM    335  HB3 PRO X  21      22.253  32.672  25.111  0.00  0.00            
ATOM    336  CA  PRO X  21      21.814  34.752  24.819  0.00  0.00            
ATOM    337  HA  PRO X  21      22.364  34.758  23.878  0.00  0.00            
ATOM    338  C   PRO X  21      20.405  35.401  24.495  0.00  0.00            
ATOM    339  O   PRO X  21      19.960  36.223  25.311  0.00  0.00            
ATOM    340  N   THR X  22      19.702  35.037  23.388  0.00  0.00            
ATOM    341  H   THR X  22      20.195  34.516  22.678  0.00  0.00            
ATOM    342  CA  THR X  22      18.416  35.582  22.995  0.00  0.00            
ATOM    343  HA  THR X  22      18.457  36.575  23.442  0.00  0.00            
ATOM    344  CB  THR X  22      18.233  35.648  21.464  0.00  0.00            
ATOM    345  HB  THR X  22      17.228  36.039  21.302  0.00  0.00            
ATOM    346  CG2 THR X  22      19.233  36.535  20.900  0.00  0.00            
ATOM    347 HG21 THR X  22      19.166  37.550  21.292  0.00  0.00            
ATOM    348 HG22 THR X  22      20.206  36.153  21.210  0.00  0.00            
ATOM    349 HG23 THR X  22      19.105  36.462  19.820  0.00  0.00            
ATOM    350  OG1 THR X  22      18.383  34.287  20.985  0.00  0.00            
ATOM    351  HG1 THR X  22      17.513  33.891  20.897  0.00  0.00            
ATOM    352  C   THR X  22      17.275  34.852  23.665  0.00  0.00            
ATOM    353  O   THR X  22      16.210  35.426  23.856  0.00  0.00            
ATOM    354  N   GLY X  23      17.499  33.595  24.028  0.00  0.00            
ATOM    355  H   GLY X  23      18.446  33.087  23.848  0.00  0.00            
ATOM    356  CA  GLY X  23      16.503  32.709  24.763  0.00  0.00            
ATOM    357  HA2 GLY X  23      15.499  33.014  24.471  0.00  0.00            
ATOM    358  HA3 GLY X  23      16.832  31.671  24.709  0.00  0.00            
ATOM    359  C   GLY X  23      16.657  32.965  26.252  0.00  0.00            
ATOM    360  O   GLY X  23      17.682  33.460  26.792  0.00  0.00            
ATOM    361  N   THR X  24      15.563  32.609  26.971  0.00  0.00            
ATOM    362  H   THR X  24      14.955  31.912  26.565  0.00  0.00            
ATOM    363  CA  THR X  24      15.588  32.674  28.459  0.00  0.00            
ATOM    364  HA  THR X  24      15.440  33.643  28.701  0.00  0.00            
ATOM    365  CB  THR X  24      14.394  31.926  29.042  0.00  0.00            
ATOM    366  HB  THR X  24      14.515  31.892  30.044  0.00  0.00            
ATOM    367  CG2 THR X  24      13.103  32.685  28.842  0.00  0.00            
ATOM    368 HG21 THR X  24      13.075  32.804  27.759  0.00  0.00            
ATOM    369 HG22 THR X  24      12.238  32.096  29.149  0.00  0.00            
ATOM    370 HG23 THR X  24      13.145  33.697  29.245  0.00  0.00            
ATOM    371  OG1 THR X  24      14.274  30.573  28.552  0.00  0.00            
ATOM    372  HG1 THR X  24      15.277  30.148  28.507  0.00  0.00            
ATOM    373  C   THR X  24      16.867  31.932  29.034  0.00  0.00            
ATOM    374  O   THR X  24      17.030  30.705  28.894  0.00  0.00            
ATOM    375  N   PRO X  25      17.776  32.638  29.688  0.00  0.00            
ATOM    376  CD  PRO X  25      17.789  34.073  30.080  0.00  0.00            
ATOM    377  HD2 PRO X  25      16.960  34.278  30.756  0.00  0.00            
ATOM    378  HD3 PRO X  25      17.888  34.714  29.204  0.00  0.00            
ATOM    379  CG  PRO X  25      18.981  34.314  30.884  0.00  0.00            
ATOM    380  HG2 PRO X  25      18.799  34.187  31.952  0.00  0.00            
ATOM    381  HG3 PRO X  25      19.471  35.282  30.774  0.00  0.00            
ATOM    382  CB  PRO X  25      19.974  33.197  30.447  0.00  0.00            
ATOM    383  HB2 PRO X  25      20.687  32.946  31.232  0.00  0.00            
ATOM    384  HB3 PRO X  25      20.530  33.555  29.581  0.00  0.00            
ATOM    385  CA  PRO X  25      19.092  32.028  30.044  0.00  0.00            
ATOM    386  HA  PRO X  25      19.528  31.438  29.238  0.00  0.00            
ATOM    387  C   PRO X  25      19.040  31.019  31.271  0.00  0.00            
ATOM    388  O   PRO X  25      18.418  31.334  32.289  0.00  0.00            
ATOM    389  N   LYS X  26      19.722  29.869  31.263  0.00  0.00            
ATOM    390  H   LYS X  26      20.167  29.625  30.299  0.00  0.00            
ATOM    391  CA  LYS X  26      19.571  28.746  32.202  0.00  0.00            
ATOM    392  HA  LYS X  26      18.563  28.851  32.601  0.00  0.00            
ATOM    393  CB  LYS X  26      19.556  27.346  31.577  0.00  0.00            
ATOM    394  HB2 LYS X  26      19.332  26.618  32.357  0.00  0.00            
ATOM    395  HB3 LYS X  26      18.785  27.317  30.807  0.00  0.00            
ATOM    396  CG  LYS X  26      20.925  26.905  30.932  0.00  0.00            
ATOM    397  HG2 LYS X  26      21.165  27.603  30.129  0.00  0.00            
ATOM    398  HG3 LYS X  26      21.692  26.937  31.588  0.00  0.00            
ATOM    399  CD  LYS X  26      20.667  25.455  30.396  0.00  0.00            
ATOM    400  HD2 LYS X  26      21.649  24.999  30.270  0.00  0.00            
ATOM    401  HD3 LYS X  26      20.139  24.837  31.121  0.00  0.00            
ATOM    402  CE  LYS X  26      19.793  25.538  29.144  0.00  0.00            
ATOM    403  HE2 LYS X  26      18.959  24.857  29.312  0.00  0.00            
ATOM    404  HE3 LYS X  26      19.232  26.472  29.177  0.00  0.00            
ATOM    405  NZ  LYS X  26      20.357  25.321  27.818  0.00  0.00            
ATOM    406  HZ1 LYS X  26      20.939  24.496  27.842  0.00  0.00            
ATOM    407  HZ2 LYS X  26      19.588  24.911  27.163  0.00  0.00            
ATOM    408  HZ3 LYS X  26      20.885  26.187  27.419  0.00  0.00            
ATOM    409  C   LYS X  26      20.525  28.835  33.444  0.00  0.00            
ATOM    410  O   LYS X  26      20.418  27.973  34.307  0.00  0.00            
ATOM    411  N   ALA X  27      21.481  29.740  33.406  0.00  0.00            
ATOM    412  H   ALA X  27      21.518  30.439  32.571  0.00  0.00            
ATOM    413  CA  ALA X  27      22.545  29.823  34.370  0.00  0.00            
ATOM    414  HA  ALA X  27      22.209  29.923  35.402  0.00  0.00            
ATOM    415  CB  ALA X  27      23.476  28.564  34.324  0.00  0.00            
ATOM    416  HB1 ALA X  27      24.186  28.563  35.151  0.00  0.00            
ATOM    417  HB2 ALA X  27      22.959  27.608  34.409  0.00  0.00            
ATOM    418  HB3 ALA X  27      24.037  28.552  33.390  0.00  0.00            
ATOM    419  C   ALA X  27      23.231  31.127  34.088  0.00  0.00            
ATOM    420  O   ALA X  27      23.096  31.659  32.962  0.00  0.00            
ATOM    421  N   LEU X  28      24.066  31.574  35.042  0.00  0.00            
ATOM    422  H   LEU X  28      24.297  30.898  35.865  0.00  0.00            
ATOM    423  CA  LEU X  28      25.116  32.594  34.756  0.00  0.00            
ATOM    424  HA  LEU X  28      24.928  32.860  33.716  0.00  0.00            
ATOM    425  CB  LEU X  28      25.131  33.753  35.726  0.00  0.00            
ATOM    426  HB2 LEU X  28      25.577  33.396  36.654  0.00  0.00            
ATOM    427  HB3 LEU X  28      25.622  34.607  35.259  0.00  0.00            
ATOM    428  CG  LEU X  28      23.734  34.214  36.072  0.00  0.00            
ATOM    429  HG  LEU X  28      23.060  33.426  36.407  0.00  0.00            
ATOM    430  CD1 LEU X  28      23.817  35.233  37.244  0.00  0.00            
ATOM    431 HD11 LEU X  28      24.033  36.264  36.965  0.00  0.00            
ATOM    432 HD12 LEU X  28      22.983  35.201  37.945  0.00  0.00            
ATOM    433 HD13 LEU X  28      24.649  35.039  37.921  0.00  0.00            
ATOM    434  CD2 LEU X  28      23.188  34.973  34.870  0.00  0.00            
ATOM    435 HD21 LEU X  28      23.938  35.718  34.606  0.00  0.00            
ATOM    436 HD22 LEU X  28      22.966  34.196  34.139  0.00  0.00            
ATOM    437 HD23 LEU X  28      22.317  35.383  35.176  0.00  0.00            
ATOM    438  C   LEU X  28      26.498  31.922  34.841  0.00  0.00            
ATOM    439  O   LEU X  28      26.606  30.787  35.292  0.00  0.00            
ATOM    440  N   ILE X  29      27.513  32.650  34.342  0.00  0.00            
ATOM    441  H   ILE X  29      27.298  33.495  33.688  0.00  0.00            
ATOM    442  CA  ILE X  29      28.920  32.351  34.449  0.00  0.00            
ATOM    443  HA  ILE X  29      29.139  31.919  35.336  0.00  0.00            
ATOM    444  CB  ILE X  29      29.451  31.397  33.365  0.00  0.00            
ATOM    445  HB  ILE X  29      28.853  30.505  33.550  0.00  0.00            
ATOM    446  CG2 ILE X  29      29.159  31.872  31.947  0.00  0.00            
ATOM    447 HG21 ILE X  29      29.821  32.707  31.718  0.00  0.00            
ATOM    448 HG22 ILE X  29      29.346  30.978  31.352  0.00  0.00            
ATOM    449 HG23 ILE X  29      28.159  32.223  31.742  0.00  0.00            
ATOM    450  CG1 ILE X  29      30.981  31.044  33.547  0.00  0.00            
ATOM    451 HG12 ILE X  29      31.529  31.655  32.845  0.00  0.00            
ATOM    452 HG13 ILE X  29      31.278  31.257  34.563  0.00  0.00            
ATOM    453  CD1 ILE X  29      31.199  29.558  33.331  0.00  0.00            
ATOM    454 HD11 ILE X  29      31.107  29.366  32.272  0.00  0.00            
ATOM    455 HD12 ILE X  29      32.150  29.297  33.770  0.00  0.00            
ATOM    456 HD13 ILE X  29      30.462  29.105  33.852  0.00  0.00            
ATOM    457  C   ILE X  29      29.615  33.673  34.517  0.00  0.00            
ATOM    458  O   ILE X  29      29.358  34.539  33.713  0.00  0.00            
ATOM    459  N   PHE X  30      30.651  33.780  35.418  0.00  0.00            
ATOM    460  H   PHE X  30      30.849  33.025  35.977  0.00  0.00            
ATOM    461  CA  PHE X  30      31.617  34.961  35.399  0.00  0.00            
ATOM    462  HA  PHE X  30      31.233  35.738  34.881  0.00  0.00            
ATOM    463  CB  PHE X  30      31.870  35.284  36.849  0.00  0.00            
ATOM    464  HB2 PHE X  30      30.972  35.615  37.369  0.00  0.00            
ATOM    465  HB3 PHE X  30      32.305  34.422  37.355  0.00  0.00            
ATOM    466  CG  PHE X  30      32.829  36.520  36.890  0.00  0.00            
ATOM    467  CD1 PHE X  30      32.308  37.752  36.622  0.00  0.00            
ATOM    468  HD1 PHE X  30      31.257  37.829  36.342  0.00  0.00            
ATOM    469  CE1 PHE X  30      33.122  38.941  36.548  0.00  0.00            
ATOM    470  HE1 PHE X  30      32.730  39.937  36.338  0.00  0.00            
ATOM    471  CZ  PHE X  30      34.468  38.795  36.795  0.00  0.00            
ATOM    472  HZ  PHE X  30      35.098  39.685  36.788  0.00  0.00            
ATOM    473  CE2 PHE X  30      35.007  37.498  37.118  0.00  0.00            
ATOM    474  HE2 PHE X  30      36.084  37.436  37.274  0.00  0.00            
ATOM    475  CD2 PHE X  30      34.158  36.372  37.153  0.00  0.00            
ATOM    476  HD2 PHE X  30      34.529  35.407  37.499  0.00  0.00            
ATOM    477  C   PHE X  30      32.905  34.471  34.713  0.00  0.00            
ATOM    478  O   PHE X  30      33.243  33.342  34.962  0.00  0.00            
ATOM    479  N   VAL X  31      33.699  35.306  34.021  0.00  0.00            
ATOM    480  H   VAL X  31      33.425  36.356  33.912  0.00  0.00            
ATOM    481  CA  VAL X  31      35.044  34.839  33.524  0.00  0.00            
ATOM    482  HA  VAL X  31      35.145  33.838  33.943  0.00  0.00            
ATOM    483  CB  VAL X  31      35.053  34.855  31.982  0.00  0.00            
ATOM    484  HB  VAL X  31      34.777  35.764  31.639  0.00  0.00            
ATOM    485  CG1 VAL X  31      36.343  34.548  31.235  0.00  0.00            
ATOM    486 HG11 VAL X  31      36.962  35.433  31.218  0.00  0.00            
ATOM    487 HG12 VAL X  31      36.795  33.759  31.818  0.00  0.00            
ATOM    488 HG13 VAL X  31      36.097  34.382  30.270  0.00  0.00            
ATOM    489  CG2 VAL X  31      33.986  33.924  31.427  0.00  0.00            
ATOM    490 HG21 VAL X  31      34.158  33.769  30.362  0.00  0.00            
ATOM    491 HG22 VAL X  31      34.090  32.919  31.837  0.00  0.00            
ATOM    492 HG23 VAL X  31      32.983  34.286  31.654  0.00  0.00            
ATOM    493  C   VAL X  31      36.144  35.648  34.079  0.00  0.00            
ATOM    494  O   VAL X  31      36.354  36.823  33.806  0.00  0.00            
ATOM    495  N   SER X  32      36.877  35.054  34.999  0.00  0.00            
ATOM    496  H   SER X  32      36.402  34.242  35.368  0.00  0.00            
ATOM    497  CA  SER X  32      38.069  35.701  35.687  0.00  0.00            
ATOM    498  HA  SER X  32      37.919  36.771  35.832  0.00  0.00            
ATOM    499  CB  SER X  32      38.076  35.145  37.114  0.00  0.00            
ATOM    500  HB2 SER X  32      37.094  35.387  37.521  0.00  0.00            
ATOM    501  HB3 SER X  32      38.063  34.139  37.022  0.00  0.00            
ATOM    502  OG  SER X  32      39.112  35.541  37.963  0.00  0.00            
ATOM    503  HG  SER X  32      39.480  34.654  38.478  0.00  0.00            
ATOM    504  C   SER X  32      39.415  35.349  34.960  0.00  0.00            
ATOM    505  O   SER X  32      39.992  34.271  35.024  0.00  0.00            
ATOM    506  N   HID X  33      39.818  36.399  34.230  0.00  0.00            
ATOM    507  H   HID X  33      39.042  37.160  34.146  0.00  0.00            
ATOM    508  CA  HID X  33      41.044  36.595  33.529  0.00  0.00            
ATOM    509  HA  HID X  33      41.192  35.713  32.904  0.00  0.00            
ATOM    510  CB  HID X  33      40.841  37.810  32.570  0.00  0.00            
ATOM    511  HB2 HID X  33      41.549  37.879  31.853  0.00  0.00            
ATOM    512  HB3 HID X  33      39.969  37.527  31.979  0.00  0.00            
ATOM    513  CG  HID X  33      40.707  39.137  33.240  0.00  0.00            
ATOM    514  ND1 HID X  33      39.503  39.599  33.756  0.00  0.00            
ATOM    515  HD1 HID X  33      38.500  39.175  33.719  0.00  0.00            
ATOM    516  CE1 HID X  33      39.834  40.766  34.338  0.00  0.00            
ATOM    517  HE1 HID X  33      39.146  41.247  35.034  0.00  0.00            
ATOM    518  NE2 HID X  33      41.109  41.089  34.201  0.00  0.00            
ATOM    519  CD2 HID X  33      41.726  40.036  33.462  0.00  0.00            
ATOM    520  HD2 HID X  33      42.723  40.051  33.022  0.00  0.00            
ATOM    521  C   HID X  33      42.255  36.675  34.439  0.00  0.00            
ATOM    522  O   HID X  33      42.176  37.043  35.642  0.00  0.00            
ATOM    523  N   GLY X  34      43.430  36.375  33.772  0.00  0.00            
ATOM    524  H   GLY X  34      43.382  36.331  32.684  0.00  0.00            
ATOM    525  CA  GLY X  34      44.660  36.431  34.468  0.00  0.00            
ATOM    526  HA2 GLY X  34      44.435  36.154  35.498  0.00  0.00            
ATOM    527  HA3 GLY X  34      45.229  35.729  34.016  0.00  0.00            
ATOM    528  C   GLY X  34      45.507  37.734  34.376  0.00  0.00            
ATOM    529  O   GLY X  34      45.149  38.768  33.829  0.00  0.00            
ATOM    530  N   ALA X  35      46.683  37.565  34.924  0.00  0.00            
ATOM    531  H   ALA X  35      46.961  36.544  35.140  0.00  0.00            
ATOM    532  CA  ALA X  35      47.706  38.551  35.227  0.00  0.00            
ATOM    533  HA  ALA X  35      47.429  39.282  35.867  0.00  0.00            
ATOM    534  CB  ALA X  35      48.930  37.884  35.690  0.00  0.00            
ATOM    535  HB1 ALA X  35      49.654  38.675  35.885  0.00  0.00            
ATOM    536  HB2 ALA X  35      48.806  37.284  36.591  0.00  0.00            
ATOM    537  HB3 ALA X  35      49.450  37.274  34.952  0.00  0.00            
ATOM    538  C   ALA X  35      47.991  39.235  33.858  0.00  0.00            
ATOM    539  O   ALA X  35      48.713  38.829  32.978  0.00  0.00            
ATOM    540  N   GLY X  36      47.583  40.490  33.777  0.00  0.00            
ATOM    541  H   GLY X  36      46.801  40.837  34.452  0.00  0.00            
ATOM    542  CA  GLY X  36      48.026  41.496  32.778  0.00  0.00            
ATOM    543  HA2 GLY X  36      47.765  42.475  33.151  0.00  0.00            
ATOM    544  HA3 GLY X  36      49.032  41.505  32.682  0.00  0.00            
ATOM    545  C   GLY X  36      47.448  41.346  31.388  0.00  0.00            
ATOM    546  O   GLY X  36      47.735  42.218  30.551  0.00  0.00            
ATOM    547  N   GLU X  37      46.471  40.488  31.202  0.00  0.00            
ATOM    548  H   GLU X  37      46.091  39.996  32.097  0.00  0.00            
ATOM    549  CA  GLU X  37      45.678  40.448  29.994  0.00  0.00            
ATOM    550  HA  GLU X  37      46.163  41.060  29.234  0.00  0.00            
ATOM    551  CB  GLU X  37      45.630  38.980  29.424  0.00  0.00            
ATOM    552  HB2 GLU X  37      45.018  39.027  28.687  0.00  0.00            
ATOM    553  HB3 GLU X  37      46.578  38.796  29.125  0.00  0.00            
ATOM    554  CG  GLU X  37      45.067  37.978  30.466  0.00  0.00            
ATOM    555  HG2 GLU X  37      45.968  37.466  30.804  0.00  0.00            
ATOM    556  HG3 GLU X  37      44.509  38.421  31.291  0.00  0.00            
ATOM    557  CD  GLU X  37      44.124  36.868  29.974  0.00  0.00            
ATOM    558  OE1 GLU X  37      44.310  36.404  28.825  0.00  0.00            
ATOM    559  OE2 GLU X  37      43.300  36.366  30.776  0.00  0.00            
ATOM    560  C   GLU X  37      44.341  41.118  30.406  0.00  0.00            
ATOM    561  O   GLU X  37      44.262  41.969  31.296  0.00  0.00            
ATOM    562  N   HIE X  38      43.175  40.749  29.758  0.00  0.00            
ATOM    563  H   HIE X  38      43.200  39.962  29.125  0.00  0.00            
ATOM    564  CA  HIE X  38      41.873  41.358  29.891  0.00  0.00            
ATOM    565  HA  HIE X  38      41.631  41.432  30.869  0.00  0.00            
ATOM    566  CB  HIE X  38      41.896  42.728  29.150  0.00  0.00            
ATOM    567  HB2 HIE X  38      40.933  43.017  29.249  0.00  0.00            
ATOM    568  HB3 HIE X  38      42.578  43.412  29.655  0.00  0.00            
ATOM    569  CG  HIE X  38      42.231  42.648  27.697  0.00  0.00            
ATOM    570  ND1 HIE X  38      41.271  42.610  26.691  0.00  0.00            
ATOM    571  CE1 HIE X  38      41.926  42.510  25.567  0.00  0.00            
ATOM    572  HE1 HIE X  38      41.482  42.458  24.573  0.00  0.00            
ATOM    573  NE2 HIE X  38      43.236  42.454  25.809  0.00  0.00            
ATOM    574  HE2 HIE X  38      43.911  42.325  25.070  0.00  0.00            
ATOM    575  CD2 HIE X  38      43.468  42.623  27.156  0.00  0.00            
ATOM    576  HD2 HIE X  38      44.450  42.753  27.610  0.00  0.00            
ATOM    577  C   HIE X  38      40.865  40.329  29.329  0.00  0.00            
ATOM    578  O   HIE X  38      41.180  39.340  28.631  0.00  0.00            
ATOM    579  N   SER X  39      39.670  40.595  29.825  0.00  0.00            
ATOM    580  H   SER X  39      39.598  41.589  30.266  0.00  0.00            
ATOM    581  CA  SER X  39      38.496  39.798  29.563  0.00  0.00            
ATOM    582  HA  SER X  39      38.730  38.799  29.932  0.00  0.00            
ATOM    583  CB  SER X  39      37.299  40.265  30.499  0.00  0.00            
ATOM    584  HB2 SER X  39      36.484  39.691  30.337  0.00  0.00            
ATOM    585  HB3 SER X  39      37.589  40.164  31.461  0.00  0.00            
ATOM    586  OG  SER X  39      36.933  41.591  30.156  0.00  0.00            
ATOM    587  HG  SER X  39      37.718  42.206  30.320  0.00  0.00            
ATOM    588  C   SER X  39      38.042  39.785  28.083  0.00  0.00            
ATOM    589  O   SER X  39      37.446  38.772  27.661  0.00  0.00            
ATOM    590  N   GLY X  40      38.547  40.719  27.295  0.00  0.00            
ATOM    591  H   GLY X  40      39.117  41.532  27.743  0.00  0.00            
ATOM    592  CA  GLY X  40      38.309  40.671  25.837  0.00  0.00            
ATOM    593  HA2 GLY X  40      37.247  40.692  25.590  0.00  0.00            
ATOM    594  HA3 GLY X  40      38.746  41.570  25.404  0.00  0.00            
ATOM    595  C   GLY X  40      38.868  39.451  25.119  0.00  0.00            
ATOM    596  O   GLY X  40      38.694  39.382  23.911  0.00  0.00            
ATOM    597  N   ARG X  41      39.690  38.647  25.856  0.00  0.00            
ATOM    598  H   ARG X  41      39.890  38.906  26.896  0.00  0.00            
ATOM    599  CA  ARG X  41      40.390  37.457  25.283  0.00  0.00            
ATOM    600  HA  ARG X  41      40.506  37.639  24.297  0.00  0.00            
ATOM    601  CB  ARG X  41      41.786  37.536  25.859  0.00  0.00            
ATOM    602  HB2 ARG X  41      41.720  37.323  26.926  0.00  0.00            
ATOM    603  HB3 ARG X  41      42.278  36.687  25.384  0.00  0.00            
ATOM    604  CG  ARG X  41      42.581  38.787  25.543  0.00  0.00            
ATOM    605  HG2 ARG X  41      42.692  38.976  24.475  0.00  0.00            
ATOM    606  HG3 ARG X  41      42.201  39.661  26.052  0.00  0.00            
ATOM    607  CD  ARG X  41      44.029  38.400  26.106  0.00  0.00            
ATOM    608  HD2 ARG X  41      44.614  39.307  26.145  0.00  0.00            
ATOM    609  HD3 ARG X  41      44.044  37.980  26.969  0.00  0.00            
ATOM    610  NE  ARG X  41      44.707  37.513  25.158  0.00  0.00            
ATOM    611  HE  ARG X  41      44.422  37.589  24.119  0.00  0.00            
ATOM    612  CZ  ARG X  41      45.861  36.915  25.445  0.00  0.00            
ATOM    613  NH1 ARG X  41      46.297  36.728  26.659  0.00  0.00            
ATOM    614 HH11 ARG X  41      45.665  36.894  27.519  0.00  0.00            
ATOM    615 HH12 ARG X  41      47.209  36.305  26.749  0.00  0.00            
ATOM    616  NH2 ARG X  41      46.613  36.383  24.515  0.00  0.00            
ATOM    617 HH21 ARG X  41      46.272  36.451  23.482  0.00  0.00            
ATOM    618 HH22 ARG X  41      47.324  35.615  24.819  0.00  0.00            
ATOM    619  C   ARG X  41      39.677  36.184  25.396  0.00  0.00            
ATOM    620  O   ARG X  41      40.233  35.132  25.045  0.00  0.00            
ATOM    621  N   TYR X  42      38.453  36.223  25.917  0.00  0.00            
ATOM    622  H   TYR X  42      38.164  37.114  26.474  0.00  0.00            
ATOM    623  CA  TYR X  42      37.590  34.989  26.042  0.00  0.00            
ATOM    624  HA  TYR X  42      38.173  34.113  25.759  0.00  0.00            
ATOM    625  CB  TYR X  42      37.240  34.936  27.520  0.00  0.00            
ATOM    626  HB2 TYR X  42      36.619  35.815  27.699  0.00  0.00            
ATOM    627  HB3 TYR X  42      36.537  34.104  27.504  0.00  0.00            
ATOM    628  CG  TYR X  42      38.446  34.743  28.502  0.00  0.00            
ATOM    629  CD1 TYR X  42      38.807  33.536  29.050  0.00  0.00            
ATOM    630  HD1 TYR X  42      38.129  32.805  28.889  0.00  0.00            
ATOM    631  CE1 TYR X  42      39.868  33.399  29.965  0.00  0.00            
ATOM    632  HE1 TYR X  42      40.298  32.470  30.340  0.00  0.00            
ATOM    633  CZ  TYR X  42      40.649  34.566  30.187  0.00  0.00            
ATOM    634  OH  TYR X  42      41.804  34.440  30.935  0.00  0.00            
ATOM    635  HH  TYR X  42      42.452  35.311  30.844  0.00  0.00            
ATOM    636  CE2 TYR X  42      40.358  35.813  29.549  0.00  0.00            
ATOM    637  HE2 TYR X  42      41.070  36.636  29.612  0.00  0.00            
ATOM    638  CD2 TYR X  42      39.228  35.875  28.744  0.00  0.00            
ATOM    639  HD2 TYR X  42      39.030  36.796  28.197  0.00  0.00            
ATOM    640  C   TYR X  42      36.353  34.971  25.114  0.00  0.00            
ATOM    641  O   TYR X  42      35.357  34.354  25.456  0.00  0.00            
ATOM    642  N   GLU X  43      36.342  35.788  24.060  0.00  0.00            
ATOM    643  H   GLU X  43      37.243  36.382  23.904  0.00  0.00            
ATOM    644  CA  GLU X  43      35.343  36.161  23.056  0.00  0.00            
ATOM    645  HA  GLU X  43      34.513  36.712  23.498  0.00  0.00            
ATOM    646  CB  GLU X  43      35.836  36.907  21.795  0.00  0.00            
ATOM    647  HB2 GLU X  43      36.729  36.419  21.403  0.00  0.00            
ATOM    648  HB3 GLU X  43      35.180  36.881  20.925  0.00  0.00            
ATOM    649  CG  GLU X  43      36.179  38.358  22.081  0.00  0.00            
ATOM    650  HG2 GLU X  43      36.732  38.456  22.920  0.00  0.00            
ATOM    651  HG3 GLU X  43      36.746  38.850  21.290  0.00  0.00            
ATOM    652  CD  GLU X  43      34.964  39.245  22.211  0.00  0.00            
ATOM    653  OE1 GLU X  43      35.115  40.471  22.178  0.00  0.00            
ATOM    654  OE2 GLU X  43      33.797  38.758  22.187  0.00  0.00            
ATOM    655  C   GLU X  43      34.673  34.881  22.573  0.00  0.00            
ATOM    656  O   GLU X  43      33.513  34.726  22.624  0.00  0.00            
ATOM    657  N   GLU X  44      35.461  34.048  21.968  0.00  0.00            
ATOM    658  H   GLU X  44      36.531  34.256  21.969  0.00  0.00            
ATOM    659  CA  GLU X  44      35.033  32.818  21.290  0.00  0.00            
ATOM    660  HA  GLU X  44      34.135  33.110  20.746  0.00  0.00            
ATOM    661  CB  GLU X  44      36.153  32.343  20.359  0.00  0.00            
ATOM    662  HB2 GLU X  44      35.603  31.508  19.924  0.00  0.00            
ATOM    663  HB3 GLU X  44      36.258  32.870  19.411  0.00  0.00            
ATOM    664  CG  GLU X  44      37.553  31.915  20.999  0.00  0.00            
ATOM    665  HG2 GLU X  44      37.340  31.379  21.924  0.00  0.00            
ATOM    666  HG3 GLU X  44      38.037  31.230  20.303  0.00  0.00            
ATOM    667  CD  GLU X  44      38.515  33.000  21.286  0.00  0.00            
ATOM    668  OE1 GLU X  44      39.602  32.611  21.765  0.00  0.00            
ATOM    669  OE2 GLU X  44      38.214  34.213  21.252  0.00  0.00            
ATOM    670  C   GLU X  44      34.616  31.839  22.383  0.00  0.00            
ATOM    671  O   GLU X  44      33.641  31.160  22.114  0.00  0.00            
ATOM    672  N   LEU X  45      35.225  31.817  23.559  0.00  0.00            
ATOM    673  H   LEU X  45      35.934  32.490  23.812  0.00  0.00            
ATOM    674  CA  LEU X  45      34.840  30.925  24.674  0.00  0.00            
ATOM    675  HA  LEU X  45      34.866  29.990  24.293  0.00  0.00            
ATOM    676  CB  LEU X  45      35.928  30.965  25.795  0.00  0.00            
ATOM    677  HB2 LEU X  45      36.816  31.166  25.357  0.00  0.00            
ATOM    678  HB3 LEU X  45      35.700  31.699  26.450  0.00  0.00            
ATOM    679  CG  LEU X  45      36.068  29.731  26.689  0.00  0.00            
ATOM    680  HG  LEU X  45      36.111  28.878  26.149  0.00  0.00            
ATOM    681  CD1 LEU X  45      37.390  29.779  27.566  0.00  0.00            
ATOM    682 HD11 LEU X  45      37.436  28.902  28.064  0.00  0.00            
ATOM    683 HD12 LEU X  45      38.188  29.783  26.823  0.00  0.00            
ATOM    684 HD13 LEU X  45      37.410  30.612  28.269  0.00  0.00            
ATOM    685  CD2 LEU X  45      34.785  29.661  27.610  0.00  0.00            
ATOM    686 HD21 LEU X  45      34.850  28.743  28.194  0.00  0.00            
ATOM    687 HD22 LEU X  45      34.664  30.549  28.231  0.00  0.00            
ATOM    688 HD23 LEU X  45      33.980  29.437  27.044  0.00  0.00            
ATOM    689  C   LEU X  45      33.398  31.340  25.199  0.00  0.00            
ATOM    690  O   LEU X  45      32.541  30.466  25.456  0.00  0.00            
ATOM    691  N   ALA X  46      33.181  32.629  25.480  0.00  0.00            
ATOM    692  H   ALA X  46      34.034  33.294  25.349  0.00  0.00            
ATOM    693  CA  ALA X  46      31.870  33.197  25.807  0.00  0.00            
ATOM    694  HA  ALA X  46      31.538  32.683  26.709  0.00  0.00            
ATOM    695  CB  ALA X  46      31.972  34.695  26.088  0.00  0.00            
ATOM    696  HB1 ALA X  46      32.761  34.921  26.806  0.00  0.00            
ATOM    697  HB2 ALA X  46      32.099  35.251  25.159  0.00  0.00            
ATOM    698  HB3 ALA X  46      31.016  34.992  26.519  0.00  0.00            
ATOM    699  C   ALA X  46      30.886  32.977  24.665  0.00  0.00            
ATOM    700  O   ALA X  46      29.724  32.715  24.988  0.00  0.00            
ATOM    701  N   ARG X  47      31.311  33.121  23.390  0.00  0.00            
ATOM    702  H   ARG X  47      32.361  33.380  23.255  0.00  0.00            
ATOM    703  CA  ARG X  47      30.397  32.799  22.243  0.00  0.00            
ATOM    704  HA  ARG X  47      29.608  33.416  22.370  0.00  0.00            
ATOM    705  CB  ARG X  47      31.090  33.270  20.945  0.00  0.00            
ATOM    706  HB2 ARG X  47      31.304  34.336  21.021  0.00  0.00            
ATOM    707  HB3 ARG X  47      32.079  32.827  20.827  0.00  0.00            
ATOM    708  CG  ARG X  47      30.196  33.116  19.667  0.00  0.00            
ATOM    709  HG2 ARG X  47      29.924  32.070  19.525  0.00  0.00            
ATOM    710  HG3 ARG X  47      30.779  33.450  18.809  0.00  0.00            
ATOM    711  CD  ARG X  47      29.003  34.103  19.682  0.00  0.00            
ATOM    712  HD2 ARG X  47      28.268  33.833  18.924  0.00  0.00            
ATOM    713  HD3 ARG X  47      28.371  33.963  20.559  0.00  0.00            
ATOM    714  NE  ARG X  47      29.475  35.445  19.536  0.00  0.00            
ATOM    715  HE  ARG X  47      29.604  36.009  20.460  0.00  0.00            
ATOM    716  CZ  ARG X  47      29.945  36.038  18.478  0.00  0.00            
ATOM    717  NH1 ARG X  47      29.971  35.595  17.256  0.00  0.00            
ATOM    718 HH11 ARG X  47      29.584  34.598  17.049  0.00  0.00            
ATOM    719 HH12 ARG X  47      30.128  36.224  16.481  0.00  0.00            
ATOM    720  NH2 ARG X  47      30.516  37.119  18.665  0.00  0.00            
ATOM    721 HH21 ARG X  47      30.671  37.556  19.651  0.00  0.00            
ATOM    722 HH22 ARG X  47      30.800  37.696  17.785  0.00  0.00            
ATOM    723  C   ARG X  47      29.829  31.357  22.243  0.00  0.00            
ATOM    724  O   ARG X  47      28.650  31.183  21.958  0.00  0.00            
ATOM    725  N   MET X  48      30.646  30.396  22.725  0.00  0.00            
ATOM    726  H   MET X  48      31.635  30.648  23.105  0.00  0.00            
ATOM    727  CA  MET X  48      30.267  29.000  22.871  0.00  0.00            
ATOM    728  HA  MET X  48      29.869  28.715  21.897  0.00  0.00            
ATOM    729  CB  MET X  48      31.548  28.179  23.040  0.00  0.00            
ATOM    730  HB2 MET X  48      32.080  28.449  22.127  0.00  0.00            
ATOM    731  HB3 MET X  48      32.055  28.359  23.988  0.00  0.00            
ATOM    732  CG  MET X  48      31.242  26.669  23.081  0.00  0.00            
ATOM    733  HG2 MET X  48      30.533  26.323  22.328  0.00  0.00            
ATOM    734  HG3 MET X  48      32.134  26.126  22.769  0.00  0.00            
ATOM    735  SD  MET X  48      30.719  25.920  24.663  0.00  0.00            
ATOM    736  CE  MET X  48      32.088  26.187  25.769  0.00  0.00            
ATOM    737  HE1 MET X  48      33.042  25.897  25.327  0.00  0.00            
ATOM    738  HE2 MET X  48      32.255  27.250  25.942  0.00  0.00            
ATOM    739  HE3 MET X  48      32.054  25.700  26.744  0.00  0.00            
ATOM    740  C   MET X  48      29.195  28.823  24.007  0.00  0.00            
ATOM    741  O   MET X  48      28.062  28.436  23.829  0.00  0.00            
ATOM    742  N   LEU X  49      29.599  29.304  25.185  0.00  0.00            
ATOM    743  H   LEU X  49      30.612  29.679  25.329  0.00  0.00            
ATOM    744  CA  LEU X  49      28.679  29.230  26.370  0.00  0.00            
ATOM    745  HA  LEU X  49      28.370  28.285  26.544  0.00  0.00            
ATOM    746  CB  LEU X  49      29.489  29.839  27.583  0.00  0.00            
ATOM    747  HB2 LEU X  49      29.976  30.772  27.301  0.00  0.00            
ATOM    748  HB3 LEU X  49      28.791  29.906  28.418  0.00  0.00            
ATOM    749  CG  LEU X  49      30.730  28.953  28.043  0.00  0.00            
ATOM    750  HG  LEU X  49      31.205  28.662  27.105  0.00  0.00            
ATOM    751  CD1 LEU X  49      31.654  29.679  29.054  0.00  0.00            
ATOM    752 HD11 LEU X  49      32.492  29.092  29.428  0.00  0.00            
ATOM    753 HD12 LEU X  49      32.185  30.500  28.572  0.00  0.00            
ATOM    754 HD13 LEU X  49      31.057  30.122  29.852  0.00  0.00            
ATOM    755  CD2 LEU X  49      30.168  27.614  28.699  0.00  0.00            
ATOM    756 HD21 LEU X  49      29.449  27.938  29.452  0.00  0.00            
ATOM    757 HD22 LEU X  49      29.643  26.982  27.983  0.00  0.00            
ATOM    758 HD23 LEU X  49      30.943  27.160  29.161  0.00  0.00            
ATOM    759  C   LEU X  49      27.359  30.043  26.143  0.00  0.00            
ATOM    760  O   LEU X  49      26.371  29.664  26.679  0.00  0.00            
ATOM    761  N   MET X  50      27.475  31.139  25.361  0.00  0.00            
ATOM    762  H   MET X  50      28.405  31.423  24.868  0.00  0.00            
ATOM    763  CA  MET X  50      26.247  31.886  25.018  0.00  0.00            
ATOM    764  HA  MET X  50      25.590  32.008  25.880  0.00  0.00            
ATOM    765  CB  MET X  50      26.554  33.323  24.555  0.00  0.00            
ATOM    766  HB2 MET X  50      27.182  33.867  25.261  0.00  0.00            
ATOM    767  HB3 MET X  50      27.043  33.301  23.581  0.00  0.00            
ATOM    768  CG  MET X  50      25.277  34.183  24.500  0.00  0.00            
ATOM    769  HG2 MET X  50      24.425  33.615  24.125  0.00  0.00            
ATOM    770  HG3 MET X  50      25.027  34.373  25.544  0.00  0.00            
ATOM    771  SD  MET X  50      25.504  35.735  23.602  0.00  0.00            
ATOM    772  CE  MET X  50      25.204  35.079  21.994  0.00  0.00            
ATOM    773  HE1 MET X  50      25.625  35.762  21.256  0.00  0.00            
ATOM    774  HE2 MET X  50      25.628  34.180  21.815  0.00  0.00            
ATOM    775  HE3 MET X  50      24.141  35.020  21.760  0.00  0.00            
ATOM    776  C   MET X  50      25.327  31.104  24.084  0.00  0.00            
ATOM    777  O   MET X  50      24.094  31.272  24.054  0.00  0.00            
ATOM    778  N   GLY X  51      25.885  30.258  23.230  0.00  0.00            
ATOM    779  H   GLY X  51      26.971  30.160  23.221  0.00  0.00            
ATOM    780  CA  GLY X  51      25.168  29.259  22.498  0.00  0.00            
ATOM    781  HA2 GLY X  51      24.486  29.896  21.933  0.00  0.00            
ATOM    782  HA3 GLY X  51      25.816  28.716  21.810  0.00  0.00            
ATOM    783  C   GLY X  51      24.404  28.269  23.316  0.00  0.00            
ATOM    784  O   GLY X  51      23.386  27.763  22.847  0.00  0.00            
ATOM    785  N   LEU X  52      24.918  27.887  24.501  0.00  0.00            
ATOM    786  H   LEU X  52      25.873  28.309  24.815  0.00  0.00            
ATOM    787  CA  LEU X  52      24.212  26.961  25.416  0.00  0.00            
ATOM    788  HA  LEU X  52      23.702  26.220  24.800  0.00  0.00            
ATOM    789  CB  LEU X  52      25.173  26.263  26.469  0.00  0.00            
ATOM    790  HB2 LEU X  52      25.802  26.957  27.027  0.00  0.00            
ATOM    791  HB3 LEU X  52      24.622  25.646  27.177  0.00  0.00            
ATOM    792  CG  LEU X  52      26.203  25.370  25.835  0.00  0.00            
ATOM    793  HG  LEU X  52      26.834  26.005  25.212  0.00  0.00            
ATOM    794  CD1 LEU X  52      27.104  24.635  26.862  0.00  0.00            
ATOM    795 HD11 LEU X  52      27.845  25.359  27.202  0.00  0.00            
ATOM    796 HD12 LEU X  52      26.644  24.068  27.559  0.00  0.00            
ATOM    797 HD13 LEU X  52      27.744  23.865  26.430  0.00  0.00            
ATOM    798  CD2 LEU X  52      25.492  24.264  25.120  0.00  0.00            
ATOM    799 HD21 LEU X  52      24.695  23.814  25.713  0.00  0.00            
ATOM    800 HD22 LEU X  52      25.099  24.624  24.169  0.00  0.00            
ATOM    801 HD23 LEU X  52      26.092  23.456  25.035  0.00  0.00            
ATOM    802  C   LEU X  52      23.147  27.707  26.295  0.00  0.00            
ATOM    803  O   LEU X  52      22.561  27.111  27.195  0.00  0.00            
ATOM    804  N   ASP X  53      22.988  29.008  26.167  0.00  0.00            
ATOM    805  H   ASP X  53      23.470  29.579  25.373  0.00  0.00            
ATOM    806  CA  ASP X  53      22.090  29.956  26.922  0.00  0.00            
ATOM    807  HA  ASP X  53      22.202  30.873  26.345  0.00  0.00            
ATOM    808  CB  ASP X  53      20.646  29.557  26.793  0.00  0.00            
ATOM    809  HB2 ASP X  53      20.396  28.783  27.519  0.00  0.00            
ATOM    810  HB3 ASP X  53      19.975  30.387  27.015  0.00  0.00            
ATOM    811  CG  ASP X  53      20.281  29.063  25.450  0.00  0.00            
ATOM    812  OD1 ASP X  53      20.332  29.864  24.462  0.00  0.00            
ATOM    813  OD2 ASP X  53      19.937  27.896  25.380  0.00  0.00            
ATOM    814  C   ASP X  53      22.592  30.225  28.379  0.00  0.00            
ATOM    815  O   ASP X  53      21.734  30.526  29.183  0.00  0.00            
ATOM    816  N   LEU X  54      23.915  30.156  28.606  0.00  0.00            
ATOM    817  H   LEU X  54      24.614  29.795  27.852  0.00  0.00            
ATOM    818  CA  LEU X  54      24.446  30.887  29.776  0.00  0.00            
ATOM    819  HA  LEU X  54      23.771  30.829  30.629  0.00  0.00            
ATOM    820  CB  LEU X  54      25.808  30.369  30.289  0.00  0.00            
ATOM    821  HB2 LEU X  54      26.590  30.404  29.530  0.00  0.00            
ATOM    822  HB3 LEU X  54      26.164  31.060  31.052  0.00  0.00            
ATOM    823  CG  LEU X  54      25.728  28.952  31.016  0.00  0.00            
ATOM    824  HG  LEU X  54      24.776  28.861  31.538  0.00  0.00            
ATOM    825  CD1 LEU X  54      25.834  27.912  29.926  0.00  0.00            
ATOM    826 HD11 LEU X  54      24.923  27.752  29.350  0.00  0.00            
ATOM    827 HD12 LEU X  54      26.745  28.128  29.368  0.00  0.00            
ATOM    828 HD13 LEU X  54      26.072  27.017  30.501  0.00  0.00            
ATOM    829  CD2 LEU X  54      26.808  28.810  32.136  0.00  0.00            
ATOM    830 HD21 LEU X  54      26.737  27.837  32.622  0.00  0.00            
ATOM    831 HD22 LEU X  54      27.805  28.899  31.705  0.00  0.00            
ATOM    832 HD23 LEU X  54      26.756  29.496  32.876  0.00  0.00            
ATOM    833  C   LEU X  54      24.571  32.352  29.383  0.00  0.00            
ATOM    834  O   LEU X  54      25.074  32.783  28.368  0.00  0.00            
ATOM    835  N   LEU X  55      24.206  33.171  30.403  0.00  0.00            
ATOM    836  H   LEU X  55      23.827  32.837  31.357  0.00  0.00            
ATOM    837  CA  LEU X  55      24.617  34.557  30.275  0.00  0.00            
ATOM    838  HA  LEU X  55      24.637  34.910  29.329  0.00  0.00            
ATOM    839  CB  LEU X  55      23.681  35.396  31.157  0.00  0.00            
ATOM    840  HB2 LEU X  55      22.650  35.061  31.044  0.00  0.00            
ATOM    841  HB3 LEU X  55      23.916  35.211  32.205  0.00  0.00            
ATOM    842  CG  LEU X  55      23.699  36.949  30.853  0.00  0.00            
ATOM    843  HG  LEU X  55      23.416  37.106  29.812  0.00  0.00            
ATOM    844  CD1 LEU X  55      22.708  37.687  31.835  0.00  0.00            
ATOM    845 HD11 LEU X  55      22.602  38.733  31.546  0.00  0.00            
ATOM    846 HD12 LEU X  55      21.719  37.230  31.872  0.00  0.00            
ATOM    847 HD13 LEU X  55      22.952  37.694  32.897  0.00  0.00            
ATOM    848  CD2 LEU X  55      25.001  37.676  31.290  0.00  0.00            
ATOM    849 HD21 LEU X  55      24.910  38.762  31.331  0.00  0.00            
ATOM    850 HD22 LEU X  55      25.175  37.294  32.296  0.00  0.00            
ATOM    851 HD23 LEU X  55      25.752  37.397  30.674  0.00  0.00            
ATOM    852  C   LEU X  55      26.049  34.642  30.940  0.00  0.00            
ATOM    853  O   LEU X  55      26.224  34.375  32.115  0.00  0.00            
ATOM    854  N   VAL X  56      27.031  35.033  30.035  0.00  0.00            
ATOM    855  H   VAL X  56      26.810  35.435  29.046  0.00  0.00            
ATOM    856  CA  VAL X  56      28.501  35.160  30.416  0.00  0.00            
ATOM    857  HA  VAL X  56      28.607  34.496  31.169  0.00  0.00            
ATOM    858  CB  VAL X  56      29.487  34.711  29.323  0.00  0.00            
ATOM    859  HB  VAL X  56      29.553  35.512  28.586  0.00  0.00            
ATOM    860  CG1 VAL X  56      30.942  34.547  29.853  0.00  0.00            
ATOM    861 HG11 VAL X  56      31.687  34.337  29.085  0.00  0.00            
ATOM    862 HG12 VAL X  56      31.289  35.437  30.379  0.00  0.00            
ATOM    863 HG13 VAL X  56      31.008  33.665  30.473  0.00  0.00            
ATOM    864  CG2 VAL X  56      29.155  33.408  28.588  0.00  0.00            
ATOM    865 HG21 VAL X  56      29.058  32.595  29.291  0.00  0.00            
ATOM    866 HG22 VAL X  56      28.218  33.618  28.093  0.00  0.00            
ATOM    867 HG23 VAL X  56      29.880  33.134  27.835  0.00  0.00            
ATOM    868  C   VAL X  56      28.690  36.608  30.900  0.00  0.00            
ATOM    869  O   VAL X  56      28.264  37.510  30.232  0.00  0.00            
ATOM    870  N   PHE X  57      29.380  36.854  31.985  0.00  0.00            
ATOM    871  H   PHE X  57      29.643  36.061  32.685  0.00  0.00            
ATOM    872  CA  PHE X  57      29.709  38.226  32.391  0.00  0.00            
ATOM    873  HA  PHE X  57      29.776  38.829  31.485  0.00  0.00            
ATOM    874  CB  PHE X  57      28.661  38.785  33.388  0.00  0.00            
ATOM    875  HB2 PHE X  57      29.048  39.754  33.669  0.00  0.00            
ATOM    876  HB3 PHE X  57      27.735  38.842  32.988  0.00  0.00            
ATOM    877  CG  PHE X  57      28.591  38.111  34.772  0.00  0.00            
ATOM    878  CD1 PHE X  57      29.096  38.774  35.880  0.00  0.00            
ATOM    879  HD1 PHE X  57      29.697  39.667  35.790  0.00  0.00            
ATOM    880  CE1 PHE X  57      28.828  38.314  37.172  0.00  0.00            
ATOM    881  HE1 PHE X  57      29.161  38.889  37.932  0.00  0.00            
ATOM    882  CZ  PHE X  57      28.031  37.145  37.393  0.00  0.00            
ATOM    883  HZ  PHE X  57      27.893  36.707  38.382  0.00  0.00            
ATOM    884  CE2 PHE X  57      27.619  36.451  36.267  0.00  0.00            
ATOM    885  HE2 PHE X  57      27.101  35.506  36.430  0.00  0.00            
ATOM    886  CD2 PHE X  57      27.878  36.913  35.010  0.00  0.00            
ATOM    887  HD2 PHE X  57      27.632  36.313  34.134  0.00  0.00            
ATOM    888  C   PHE X  57      31.226  38.317  32.798  0.00  0.00            
ATOM    889  O   PHE X  57      31.794  37.321  33.205  0.00  0.00            
ATOM    890  N   ALA X  58      31.839  39.480  32.628  0.00  0.00            
ATOM    891  H   ALA X  58      31.301  40.380  32.332  0.00  0.00            
ATOM    892  CA  ALA X  58      33.216  39.683  33.066  0.00  0.00            
ATOM    893  HA  ALA X  58      33.472  39.037  33.906  0.00  0.00            
ATOM    894  CB  ALA X  58      34.262  39.217  32.010  0.00  0.00            
ATOM    895  HB1 ALA X  58      35.225  39.167  32.520  0.00  0.00            
ATOM    896  HB2 ALA X  58      34.150  38.294  31.616  0.00  0.00            
ATOM    897  HB3 ALA X  58      34.289  39.839  31.115  0.00  0.00            
ATOM    898  C   ALA X  58      33.384  41.166  33.396  0.00  0.00            
ATOM    899  O   ALA X  58      32.581  42.009  32.999  0.00  0.00            
ATOM    900  N   HIE X  59      34.462  41.525  34.083  0.00  0.00            
ATOM    901  H   HIE X  59      35.170  40.814  34.509  0.00  0.00            
ATOM    902  CA  HIE X  59      35.083  42.871  34.090  0.00  0.00            
ATOM    903  HA  HIE X  59      34.694  43.386  33.211  0.00  0.00            
ATOM    904  CB  HIE X  59      34.823  43.610  35.455  0.00  0.00            
ATOM    905  HB2 HIE X  59      35.192  44.633  35.386  0.00  0.00            
ATOM    906  HB3 HIE X  59      33.762  43.813  35.468  0.00  0.00            
ATOM    907  CG  HIE X  59      35.213  42.915  36.778  0.00  0.00            
ATOM    908  ND1 HIE X  59      34.250  42.458  37.722  0.00  0.00            
ATOM    909  CE1 HIE X  59      35.002  41.972  38.723  0.00  0.00            
ATOM    910  HE1 HIE X  59      34.674  41.470  39.535  0.00  0.00            
ATOM    911  NE2 HIE X  59      36.333  42.137  38.454  0.00  0.00            
ATOM    912  HE2 HIE X  59      37.152  41.675  38.984  0.00  0.00            
ATOM    913  CD2 HIE X  59      36.494  42.789  37.237  0.00  0.00            
ATOM    914  HD2 HIE X  59      37.343  43.131  36.810  0.00  0.00            
ATOM    915  C   HIE X  59      36.587  42.778  33.938  0.00  0.00            
ATOM    916  O   HIE X  59      37.148  41.762  34.302  0.00  0.00            
ATOM    917  N   ASP X  60      37.292  43.767  33.478  0.00  0.00            
ATOM    918  H   ASP X  60      36.759  44.663  33.160  0.00  0.00            
ATOM    919  CA  ASP X  60      38.746  43.764  33.582  0.00  0.00            
ATOM    920  HA  ASP X  60      39.217  42.793  33.426  0.00  0.00            
ATOM    921  CB  ASP X  60      39.464  44.668  32.602  0.00  0.00            
ATOM    922  HB2 ASP X  60      39.089  45.683  32.728  0.00  0.00            
ATOM    923  HB3 ASP X  60      40.451  44.637  32.814  0.00  0.00            
ATOM    924  CG  ASP X  60      39.342  44.340  31.110  0.00  0.00            
ATOM    925  OD1 ASP X  60      38.898  43.194  30.847  0.00  0.00            
ATOM    926  OD2 ASP X  60      39.373  45.215  30.189  0.00  0.00            
ATOM    927  C   ASP X  60      39.094  44.226  34.976  0.00  0.00            
ATOM    928  O   ASP X  60      38.544  45.138  35.598  0.00  0.00            
ATOM    929  N   HIE X  61      40.071  43.590  35.619  0.00  0.00            
ATOM    930  H   HIE X  61      40.595  42.772  35.127  0.00  0.00            
ATOM    931  CA  HIE X  61      40.403  43.827  36.980  0.00  0.00            
ATOM    932  HA  HIE X  61      39.570  43.746  37.545  0.00  0.00            
ATOM    933  CB  HIE X  61      41.338  42.703  37.459  0.00  0.00            
ATOM    934  HB2 HIE X  61      42.237  42.631  36.847  0.00  0.00            
ATOM    935  HB3 HIE X  61      41.690  42.927  38.466  0.00  0.00            
ATOM    936  CG  HIE X  61      40.850  41.270  37.578  0.00  0.00            
ATOM    937  ND1 HIE X  61      39.620  40.818  38.084  0.00  0.00            
ATOM    938  CE1 HIE X  61      39.694  39.445  37.970  0.00  0.00            
ATOM    939  HE1 HIE X  61      38.865  38.784  38.222  0.00  0.00            
ATOM    940  NE2 HIE X  61      40.816  39.065  37.310  0.00  0.00            
ATOM    941  HE2 HIE X  61      41.081  38.064  36.970  0.00  0.00            
ATOM    942  CD2 HIE X  61      41.539  40.198  37.035  0.00  0.00            
ATOM    943  HD2 HIE X  61      42.563  40.247  36.666  0.00  0.00            
ATOM    944  C   HIE X  61      41.137  45.190  37.214  0.00  0.00            
ATOM    945  O   HIE X  61      41.429  45.963  36.270  0.00  0.00            
ATOM    946  N   VAL X  62      41.232  45.593  38.475  0.00  0.00            
ATOM    947  H   VAL X  62      40.694  45.084  39.162  0.00  0.00            
ATOM    948  CA  VAL X  62      41.996  46.784  38.871  0.00  0.00            
ATOM    949  HA  VAL X  62      41.527  47.718  38.559  0.00  0.00            
ATOM    950  CB  VAL X  62      42.142  46.746  40.409  0.00  0.00            
ATOM    951  HB  VAL X  62      42.236  45.683  40.631  0.00  0.00            
ATOM    952  CG1 VAL X  62      43.362  47.535  40.815  0.00  0.00            
ATOM    953 HG11 VAL X  62      43.410  47.642  41.899  0.00  0.00            
ATOM    954 HG12 VAL X  62      44.173  47.001  40.537  0.00  0.00            
ATOM    955 HG13 VAL X  62      43.471  48.510  40.363  0.00  0.00            
ATOM    956  CG2 VAL X  62      40.866  47.234  41.114  0.00  0.00            
ATOM    957 HG21 VAL X  62      40.444  48.141  40.707  0.00  0.00            
ATOM    958 HG22 VAL X  62      40.139  46.537  41.037  0.00  0.00            
ATOM    959 HG23 VAL X  62      41.089  47.315  42.178  0.00  0.00            
ATOM    960  C   VAL X  62      43.335  46.586  38.091  0.00  0.00            
ATOM    961  O   VAL X  62      44.024  45.552  38.185  0.00  0.00            
ATOM    962  N   GLY X  63      43.606  47.637  37.277  0.00  0.00            
ATOM    963  H   GLY X  63      42.924  48.372  37.154  0.00  0.00            
ATOM    964  CA  GLY X  63      44.910  47.788  36.600  0.00  0.00            
ATOM    965  HA2 GLY X  63      44.918  48.795  36.184  0.00  0.00            
ATOM    966  HA3 GLY X  63      45.662  47.642  37.375  0.00  0.00            
ATOM    967  C   GLY X  63      45.160  46.852  35.373  0.00  0.00            
ATOM    968  O   GLY X  63      46.327  46.485  35.097  0.00  0.00            
ATOM    969  N   HID X  64      44.083  46.475  34.722  0.00  0.00            
ATOM    970  H   HID X  64      43.144  46.823  35.154  0.00  0.00            
ATOM    971  CA  HID X  64      43.982  45.560  33.555  0.00  0.00            
ATOM    972  HA  HID X  64      44.950  45.461  33.063  0.00  0.00            
ATOM    973  CB  HID X  64      43.335  44.245  33.988  0.00  0.00            
ATOM    974  HB2 HID X  64      42.500  44.510  34.636  0.00  0.00            
ATOM    975  HB3 HID X  64      42.919  43.707  33.137  0.00  0.00            
ATOM    976  CG  HID X  64      44.321  43.381  34.817  0.00  0.00            
ATOM    977  ND1 HID X  64      44.780  43.627  36.045  0.00  0.00            
ATOM    978  HD1 HID X  64      44.305  44.392  36.659  0.00  0.00            
ATOM    979  CE1 HID X  64      45.528  42.602  36.484  0.00  0.00            
ATOM    980  HE1 HID X  64      45.870  42.552  37.433  0.00  0.00            
ATOM    981  NE2 HID X  64      45.603  41.627  35.550  0.00  0.00            
ATOM    982  CD2 HID X  64      44.862  42.107  34.462  0.00  0.00            
ATOM    983  HD2 HID X  64      44.594  41.580  33.643  0.00  0.00            
ATOM    984  C   HID X  64      43.136  46.254  32.475  0.00  0.00            
ATOM    985  O   HID X  64      42.329  47.055  32.840  0.00  0.00            
ATOM    986  N   GLY X  65      43.360  45.866  31.214  0.00  0.00            
ATOM    987  H   GLY X  65      44.139  45.111  31.118  0.00  0.00            
ATOM    988  CA  GLY X  65      42.634  46.232  30.025  0.00  0.00            
ATOM    989  HA2 GLY X  65      43.205  46.201  29.254  0.00  0.00            
ATOM    990  HA3 GLY X  65      41.895  45.563  29.866  0.00  0.00            
ATOM    991  C   GLY X  65      42.021  47.676  29.945  0.00  0.00            
ATOM    992  O   GLY X  65      42.725  48.654  30.055  0.00  0.00            
ATOM    993  N   GLN X  66      40.725  47.786  29.962  0.00  0.00            
ATOM    994  H   GLN X  66      40.135  46.870  29.961  0.00  0.00            
ATOM    995  CA  GLN X  66      39.951  49.023  29.925  0.00  0.00            
ATOM    996  HA  GLN X  66      40.614  49.755  29.464  0.00  0.00            
ATOM    997  CB  GLN X  66      38.739  48.656  28.978  0.00  0.00            
ATOM    998  HB2 GLN X  66      38.171  47.869  29.473  0.00  0.00            
ATOM    999  HB3 GLN X  66      38.071  49.514  28.912  0.00  0.00            
ATOM   1000  CG  GLN X  66      39.157  48.255  27.622  0.00  0.00            
ATOM   1001  HG2 GLN X  66      39.850  47.415  27.583  0.00  0.00            
ATOM   1002  HG3 GLN X  66      38.358  47.987  27.065  0.00  0.00            
ATOM   1003  CD  GLN X  66      39.831  49.387  26.790  0.00  0.00            
ATOM   1004  OE1 GLN X  66      40.294  50.452  27.166  0.00  0.00            
ATOM   1005  NE2 GLN X  66      39.876  49.119  25.535  0.00  0.00            
ATOM   1006 HE21 GLN X  66      40.091  49.875  24.780  0.00  0.00            
ATOM   1007 HE22 GLN X  66      39.498  48.135  25.260  0.00  0.00            
ATOM   1008  C   GLN X  66      39.507  49.634  31.270  0.00  0.00            
ATOM   1009  O   GLN X  66      38.778  50.649  31.218  0.00  0.00            
ATOM   1010  N   SER X  67      39.840  48.943  32.344  0.00  0.00            
ATOM   1011  H   SER X  67      40.268  47.950  32.205  0.00  0.00            
ATOM   1012  CA  SER X  67      39.547  49.447  33.724  0.00  0.00            
ATOM   1013  HA  SER X  67      38.626  49.848  33.832  0.00  0.00            
ATOM   1014  CB  SER X  67      39.575  48.264  34.669  0.00  0.00            
ATOM   1015  HB2 SER X  67      40.471  47.677  34.469  0.00  0.00            
ATOM   1016  HB3 SER X  67      39.616  48.579  35.712  0.00  0.00            
ATOM   1017  OG  SER X  67      38.433  47.445  34.403  0.00  0.00            
ATOM   1018  HG  SER X  67      38.555  46.533  34.818  0.00  0.00            
ATOM   1019  C   SER X  67      40.624  50.435  34.246  0.00  0.00            
ATOM   1020  O   SER X  67      41.810  50.313  33.880  0.00  0.00            
ATOM   1021  N   GLU X  68      40.169  51.223  35.206  0.00  0.00            
ATOM   1022  H   GLU X  68      39.274  51.036  35.636  0.00  0.00            
ATOM   1023  CA  GLU X  68      41.029  52.143  35.933  0.00  0.00            
ATOM   1024  HA  GLU X  68      41.477  52.738  35.251  0.00  0.00            
ATOM   1025  CB  GLU X  68      39.974  53.013  36.721  0.00  0.00            
ATOM   1026  HB2 GLU X  68      39.287  53.375  35.956  0.00  0.00            
ATOM   1027  HB3 GLU X  68      39.512  52.288  37.391  0.00  0.00            
ATOM   1028  CG  GLU X  68      40.551  54.114  37.632  0.00  0.00            
ATOM   1029  HG2 GLU X  68      39.770  54.684  38.136  0.00  0.00            
ATOM   1030  HG3 GLU X  68      41.176  53.699  38.424  0.00  0.00            
ATOM   1031  CD  GLU X  68      41.408  55.081  36.874  0.00  0.00            
ATOM   1032  OE1 GLU X  68      42.473  54.741  36.275  0.00  0.00            
ATOM   1033  OE2 GLU X  68      40.963  56.234  36.910  0.00  0.00            
ATOM   1034  C   GLU X  68      42.119  51.394  36.769  0.00  0.00            
ATOM   1035  O   GLU X  68      42.159  50.183  36.879  0.00  0.00            
ATOM   1036  N   GLY X  69      43.095  52.149  37.251  0.00  0.00            
ATOM   1037  H   GLY X  69      43.125  53.122  36.982  0.00  0.00            
ATOM   1038  CA  GLY X  69      44.230  51.630  38.077  0.00  0.00            
ATOM   1039  HA2 GLY X  69      44.324  52.121  38.954  0.00  0.00            
ATOM   1040  HA3 GLY X  69      44.033  50.707  38.439  0.00  0.00            
ATOM   1041  C   GLY X  69      45.570  51.452  37.283  0.00  0.00            
ATOM   1042  O   GLY X  69      45.669  51.256  36.079  0.00  0.00            
ATOM   1043  N   GLU X  70      46.601  51.487  38.088  0.00  0.00            
ATOM   1044  H   GLU X  70      46.393  51.444  39.157  0.00  0.00            
ATOM   1045  CA  GLU X  70      47.967  51.301  37.572  0.00  0.00            
ATOM   1046  HA  GLU X  70      48.272  51.902  36.716  0.00  0.00            
ATOM   1047  CB  GLU X  70      49.030  51.541  38.688  0.00  0.00            
ATOM   1048  HB2 GLU X  70      48.735  50.927  39.539  0.00  0.00            
ATOM   1049  HB3 GLU X  70      49.994  51.430  38.192  0.00  0.00            
ATOM   1050  CG  GLU X  70      48.913  53.016  39.133  0.00  0.00            
ATOM   1051  HG2 GLU X  70      47.897  53.400  39.220  0.00  0.00            
ATOM   1052  HG3 GLU X  70      49.365  53.057  40.035  0.00  0.00            
ATOM   1053  CD  GLU X  70      49.738  53.992  38.202  0.00  0.00            
ATOM   1054  OE1 GLU X  70      50.216  55.026  38.696  0.00  0.00            
ATOM   1055  OE2 GLU X  70      49.778  53.814  37.004  0.00  0.00            
ATOM   1056  C   GLU X  70      48.174  49.845  37.183  0.00  0.00            
ATOM   1057  O   GLU X  70      47.591  48.984  37.766  0.00  0.00            
ATOM   1058  N   ARG X  71      48.955  49.621  36.118  0.00  0.00            
ATOM   1059  H   ARG X  71      49.239  50.489  35.524  0.00  0.00            
ATOM   1060  CA  ARG X  71      48.948  48.314  35.382  0.00  0.00            
ATOM   1061  HA  ARG X  71      48.009  48.003  35.182  0.00  0.00            
ATOM   1062  CB  ARG X  71      49.843  48.353  34.144  0.00  0.00            
ATOM   1063  HB2 ARG X  71      50.822  48.734  34.434  0.00  0.00            
ATOM   1064  HB3 ARG X  71      49.929  47.325  33.792  0.00  0.00            
ATOM   1065  CG  ARG X  71      49.310  49.123  32.920  0.00  0.00            
ATOM   1066  HG2 ARG X  71      49.350  50.174  33.205  0.00  0.00            
ATOM   1067  HG3 ARG X  71      49.988  48.977  32.079  0.00  0.00            
ATOM   1068  CD  ARG X  71      47.893  48.755  32.464  0.00  0.00            
ATOM   1069  HD2 ARG X  71      47.837  49.174  31.459  0.00  0.00            
ATOM   1070  HD3 ARG X  71      47.911  47.669  32.368  0.00  0.00            
ATOM   1071  NE  ARG X  71      46.778  49.355  33.191  0.00  0.00            
ATOM   1072  HE  ARG X  71      46.867  49.937  34.108  0.00  0.00            
ATOM   1073  CZ  ARG X  71      45.498  49.320  32.873  0.00  0.00            
ATOM   1074  NH1 ARG X  71      45.151  48.795  31.711  0.00  0.00            
ATOM   1075 HH11 ARG X  71      45.952  48.531  31.021  0.00  0.00            
ATOM   1076 HH12 ARG X  71      44.186  48.644  31.452  0.00  0.00            
ATOM   1077  NH2 ARG X  71      44.572  49.807  33.639  0.00  0.00            
ATOM   1078 HH21 ARG X  71      44.776  50.513  34.444  0.00  0.00            
ATOM   1079 HH22 ARG X  71      43.534  49.630  33.355  0.00  0.00            
ATOM   1080  C   ARG X  71      49.587  47.356  36.414  0.00  0.00            
ATOM   1081  O   ARG X  71      50.664  47.603  36.931  0.00  0.00            
ATOM   1082  N   MET X  72      48.982  46.182  36.556  0.00  0.00            
ATOM   1083  H   MET X  72      48.059  45.915  36.040  0.00  0.00            
ATOM   1084  CA  MET X  72      49.490  45.096  37.355  0.00  0.00            
ATOM   1085  HA  MET X  72      48.748  44.465  37.622  0.00  0.00            
ATOM   1086  CB  MET X  72      50.530  44.326  36.476  0.00  0.00            
ATOM   1087  HB2 MET X  72      51.507  44.796  36.361  0.00  0.00            
ATOM   1088  HB3 MET X  72      50.817  43.450  37.056  0.00  0.00            
ATOM   1089  CG  MET X  72      49.989  43.806  35.121  0.00  0.00            
ATOM   1090  HG2 MET X  72      49.039  43.317  35.332  0.00  0.00            
ATOM   1091  HG3 MET X  72      49.833  44.714  34.539  0.00  0.00            
ATOM   1092  SD  MET X  72      51.071  42.717  34.170  0.00  0.00            
ATOM   1093  CE  MET X  72      50.878  41.201  35.165  0.00  0.00            
ATOM   1094  HE1 MET X  72      50.590  40.411  34.472  0.00  0.00            
ATOM   1095  HE2 MET X  72      51.836  40.998  35.645  0.00  0.00            
ATOM   1096  HE3 MET X  72      50.089  41.360  35.900  0.00  0.00            
ATOM   1097  C   MET X  72      50.117  45.536  38.746  0.00  0.00            
ATOM   1098  O   MET X  72      51.227  45.029  39.174  0.00  0.00            
ATOM   1099  N   VAL X  73      49.348  46.375  39.499  0.00  0.00            
ATOM   1100  H   VAL X  73      48.518  46.626  39.087  0.00  0.00            
ATOM   1101  CA  VAL X  73      49.582  46.762  40.915  0.00  0.00            
ATOM   1102  HA  VAL X  73      50.339  46.192  41.266  0.00  0.00            
ATOM   1103  CB  VAL X  73      49.967  48.277  41.137  0.00  0.00            
ATOM   1104  HB  VAL X  73      49.107  48.826  40.754  0.00  0.00            
ATOM   1105  CG1 VAL X  73      50.146  48.727  42.582  0.00  0.00            
ATOM   1106 HG11 VAL X  73      50.966  48.220  43.091  0.00  0.00            
ATOM   1107 HG12 VAL X  73      50.387  49.787  42.667  0.00  0.00            
ATOM   1108 HG13 VAL X  73      49.186  48.497  43.044  0.00  0.00            
ATOM   1109  CG2 VAL X  73      51.140  48.803  40.270  0.00  0.00            
ATOM   1110 HG21 VAL X  73      51.914  48.049  40.414  0.00  0.00            
ATOM   1111 HG22 VAL X  73      50.906  48.806  39.205  0.00  0.00            
ATOM   1112 HG23 VAL X  73      51.566  49.731  40.650  0.00  0.00            
ATOM   1113  C   VAL X  73      48.262  46.470  41.693  0.00  0.00            
ATOM   1114  O   VAL X  73      47.180  46.528  41.101  0.00  0.00            
ATOM   1115  N   VAL X  74      48.363  46.007  42.905  0.00  0.00            
ATOM   1116  H   VAL X  74      49.353  46.024  43.334  0.00  0.00            
ATOM   1117  CA  VAL X  74      47.223  45.874  43.821  0.00  0.00            
ATOM   1118  HA  VAL X  74      46.573  46.627  43.648  0.00  0.00            
ATOM   1119  CB  VAL X  74      46.557  44.549  43.447  0.00  0.00            
ATOM   1120  HB  VAL X  74      46.472  44.372  42.374  0.00  0.00            
ATOM   1121  CG1 VAL X  74      47.188  43.224  43.990  0.00  0.00            
ATOM   1122 HG11 VAL X  74      47.036  43.143  45.066  0.00  0.00            
ATOM   1123 HG12 VAL X  74      46.802  42.379  43.419  0.00  0.00            
ATOM   1124 HG13 VAL X  74      48.188  43.212  43.843  0.00  0.00            
ATOM   1125  CG2 VAL X  74      45.156  44.527  43.925  0.00  0.00            
ATOM   1126 HG21 VAL X  74      44.551  45.315  43.477  0.00  0.00            
ATOM   1127 HG22 VAL X  74      44.708  43.584  43.610  0.00  0.00            
ATOM   1128 HG23 VAL X  74      45.083  44.604  45.010  0.00  0.00            
ATOM   1129  C   VAL X  74      47.663  46.011  45.265  0.00  0.00            
ATOM   1130  O   VAL X  74      48.725  45.538  45.661  0.00  0.00            
ATOM   1131  N   SER X  75      46.803  46.731  45.942  0.00  0.00            
ATOM   1132  H   SER X  75      45.852  47.074  45.533  0.00  0.00            
ATOM   1133  CA  SER X  75      46.997  47.121  47.300  0.00  0.00            
ATOM   1134  HA  SER X  75      48.013  47.483  47.349  0.00  0.00            
ATOM   1135  CB  SER X  75      46.033  48.287  47.654  0.00  0.00            
ATOM   1136  HB2 SER X  75      46.281  48.641  48.644  0.00  0.00            
ATOM   1137  HB3 SER X  75      46.417  49.172  47.168  0.00  0.00            
ATOM   1138  OG  SER X  75      44.602  48.166  47.475  0.00  0.00            
ATOM   1139  HG  SER X  75      44.397  48.051  46.421  0.00  0.00            
ATOM   1140  C   SER X  75      46.804  45.962  48.357  0.00  0.00            
ATOM   1141  O   SER X  75      47.447  45.876  49.402  0.00  0.00            
ATOM   1142  N   ASP X  76      45.881  45.041  47.987  0.00  0.00            
ATOM   1143  H   ASP X  76      45.334  45.105  47.058  0.00  0.00            
ATOM   1144  CA  ASP X  76      45.825  43.723  48.602  0.00  0.00            
ATOM   1145  HA  ASP X  76      46.762  43.434  48.843  0.00  0.00            
ATOM   1146  CB  ASP X  76      44.991  43.780  49.907  0.00  0.00            
ATOM   1147  HB2 ASP X  76      45.334  44.629  50.498  0.00  0.00            
ATOM   1148  HB3 ASP X  76      43.964  43.961  49.590  0.00  0.00            
ATOM   1149  CG  ASP X  76      45.142  42.521  50.690  0.00  0.00            
ATOM   1150  OD1 ASP X  76      44.519  41.492  50.306  0.00  0.00            
ATOM   1151  OD2 ASP X  76      45.951  42.381  51.624  0.00  0.00            
ATOM   1152  C   ASP X  76      45.153  42.863  47.539  0.00  0.00            
ATOM   1153  O   ASP X  76      44.268  43.297  46.824  0.00  0.00            
ATOM   1154  N   PHE X  77      45.572  41.563  47.492  0.00  0.00            
ATOM   1155  H   PHE X  77      46.417  41.284  48.122  0.00  0.00            
ATOM   1156  CA  PHE X  77      45.196  40.583  46.400  0.00  0.00            
ATOM   1157  HA  PHE X  77      45.317  41.024  45.410  0.00  0.00            
ATOM   1158  CB  PHE X  77      46.030  39.231  46.415  0.00  0.00            
ATOM   1159  HB2 PHE X  77      47.095  39.440  46.323  0.00  0.00            
ATOM   1160  HB3 PHE X  77      45.834  38.791  47.303  0.00  0.00            
ATOM   1161  CG  PHE X  77      45.704  38.447  45.144  0.00  0.00            
ATOM   1162  CD1 PHE X  77      46.486  38.603  43.946  0.00  0.00            
ATOM   1163  HD1 PHE X  77      47.210  39.417  43.969  0.00  0.00            
ATOM   1164  CE1 PHE X  77      46.216  37.734  42.899  0.00  0.00            
ATOM   1165  HE1 PHE X  77      46.689  37.845  41.923  0.00  0.00            
ATOM   1166  CZ  PHE X  77      45.218  36.755  42.956  0.00  0.00            
ATOM   1167  HZ  PHE X  77      44.843  36.210  42.090  0.00  0.00            
ATOM   1168  CE2 PHE X  77      44.380  36.759  44.069  0.00  0.00            
ATOM   1169  HE2 PHE X  77      43.556  36.061  44.091  0.00  0.00            
ATOM   1170  CD2 PHE X  77      44.711  37.475  45.245  0.00  0.00            
ATOM   1171  HD2 PHE X  77      44.106  37.419  46.051  0.00  0.00            
ATOM   1172  C   PHE X  77      43.667  40.260  46.524  0.00  0.00            
ATOM   1173  O   PHE X  77      43.015  39.992  45.503  0.00  0.00            
ATOM   1174  N   HIE X  78      43.135  40.366  47.735  0.00  0.00            
ATOM   1175  H   HIE X  78      43.843  40.707  48.475  0.00  0.00            
ATOM   1176  CA  HIE X  78      41.736  40.259  48.045  0.00  0.00            
ATOM   1177  HA  HIE X  78      41.339  39.411  47.665  0.00  0.00            
ATOM   1178  CB  HIE X  78      41.425  40.332  49.576  0.00  0.00            
ATOM   1179  HB2 HIE X  78      42.124  39.750  50.178  0.00  0.00            
ATOM   1180  HB3 HIE X  78      41.567  41.343  49.956  0.00  0.00            
ATOM   1181  CG  HIE X  78      40.065  39.922  49.893  0.00  0.00            
ATOM   1182  ND1 HIE X  78      39.613  38.658  50.018  0.00  0.00            
ATOM   1183  CE1 HIE X  78      38.306  38.631  50.400  0.00  0.00            
ATOM   1184  HE1 HIE X  78      37.650  37.829  50.740  0.00  0.00            
ATOM   1185  NE2 HIE X  78      37.856  39.910  50.428  0.00  0.00            
ATOM   1186  HE2 HIE X  78      36.845  40.216  50.698  0.00  0.00            
ATOM   1187  CD2 HIE X  78      38.941  40.717  50.086  0.00  0.00            
ATOM   1188  HD2 HIE X  78      38.848  41.781  49.868  0.00  0.00            
ATOM   1189  C   HIE X  78      40.935  41.347  47.300  0.00  0.00            
ATOM   1190  O   HIE X  78      39.775  41.019  46.997  0.00  0.00            
ATOM   1191  N   VAL X  79      41.391  42.538  46.837  0.00  0.00            
ATOM   1192  H   VAL X  79      42.457  42.694  47.002  0.00  0.00            
ATOM   1193  CA  VAL X  79      40.681  43.557  45.981  0.00  0.00            
ATOM   1194  HA  VAL X  79      40.009  44.101  46.503  0.00  0.00            
ATOM   1195  CB  VAL X  79      41.640  44.633  45.435  0.00  0.00            
ATOM   1196  HB  VAL X  79      42.535  44.235  44.956  0.00  0.00            
ATOM   1197  CG1 VAL X  79      41.172  45.662  44.265  0.00  0.00            
ATOM   1198 HG11 VAL X  79      41.115  45.188  43.285  0.00  0.00            
ATOM   1199 HG12 VAL X  79      40.221  46.171  44.419  0.00  0.00            
ATOM   1200 HG13 VAL X  79      41.923  46.438  44.264  0.00  0.00            
ATOM   1201  CG2 VAL X  79      42.182  45.445  46.599  0.00  0.00            
ATOM   1202 HG21 VAL X  79      42.814  46.243  46.238  0.00  0.00            
ATOM   1203 HG22 VAL X  79      41.312  45.851  47.093  0.00  0.00            
ATOM   1204 HG23 VAL X  79      42.665  44.847  47.359  0.00  0.00            
ATOM   1205  C   VAL X  79      40.027  42.821  44.802  0.00  0.00            
ATOM   1206  O   VAL X  79      38.829  42.963  44.547  0.00  0.00            
ATOM   1207  N   PHE X  80      40.773  41.892  44.151  0.00  0.00            
ATOM   1208  H   PHE X  80      41.777  41.830  44.243  0.00  0.00            
ATOM   1209  CA  PHE X  80      40.230  41.183  42.995  0.00  0.00            
ATOM   1210  HA  PHE X  80      39.946  41.933  42.382  0.00  0.00            
ATOM   1211  CB  PHE X  80      41.301  40.360  42.245  0.00  0.00            
ATOM   1212  HB2 PHE X  80      41.530  39.459  42.815  0.00  0.00            
ATOM   1213  HB3 PHE X  80      40.857  40.112  41.280  0.00  0.00            
ATOM   1214  CG  PHE X  80      42.559  41.166  41.886  0.00  0.00            
ATOM   1215  CD1 PHE X  80      43.775  40.663  42.325  0.00  0.00            
ATOM   1216  HD1 PHE X  80      43.776  39.863  43.065  0.00  0.00            
ATOM   1217  CE1 PHE X  80      44.975  41.078  41.746  0.00  0.00            
ATOM   1218  HE1 PHE X  80      45.900  40.554  41.984  0.00  0.00            
ATOM   1219  CZ  PHE X  80      44.965  42.006  40.699  0.00  0.00            
ATOM   1220  HZ  PHE X  80      45.880  42.290  40.180  0.00  0.00            
ATOM   1221  CE2 PHE X  80      43.731  42.576  40.373  0.00  0.00            
ATOM   1222  HE2 PHE X  80      43.810  43.445  39.719  0.00  0.00            
ATOM   1223  CD2 PHE X  80      42.535  42.220  40.966  0.00  0.00            
ATOM   1224  HD2 PHE X  80      41.598  42.691  40.668  0.00  0.00            
ATOM   1225  C   PHE X  80      38.965  40.334  43.354  0.00  0.00            
ATOM   1226  O   PHE X  80      37.986  40.370  42.656  0.00  0.00            
ATOM   1227  N   VAL X  81      39.117  39.625  44.468  0.00  0.00            
ATOM   1228  H   VAL X  81      39.971  39.790  45.124  0.00  0.00            
ATOM   1229  CA  VAL X  81      38.041  38.772  45.004  0.00  0.00            
ATOM   1230  HA  VAL X  81      37.732  38.023  44.275  0.00  0.00            
ATOM   1231  CB  VAL X  81      38.528  37.953  46.263  0.00  0.00            
ATOM   1232  HB  VAL X  81      38.398  38.598  47.132  0.00  0.00            
ATOM   1233  CG1 VAL X  81      37.584  36.725  46.612  0.00  0.00            
ATOM   1234 HG11 VAL X  81      37.878  36.242  47.544  0.00  0.00            
ATOM   1235 HG12 VAL X  81      36.597  37.187  46.610  0.00  0.00            
ATOM   1236 HG13 VAL X  81      37.635  36.134  45.794  0.00  0.00            
ATOM   1237  CG2 VAL X  81      39.922  37.460  46.017  0.00  0.00            
ATOM   1238 HG21 VAL X  81      40.586  38.212  46.137  0.00  0.00            
ATOM   1239 HG22 VAL X  81      40.184  36.811  46.745  0.00  0.00            
ATOM   1240 HG23 VAL X  81      39.999  37.058  45.094  0.00  0.00            
ATOM   1241  C   VAL X  81      36.826  39.538  45.363  0.00  0.00            
ATOM   1242  O   VAL X  81      35.717  39.148  44.887  0.00  0.00            
ATOM   1243  N   ARG X  82      37.023  40.651  45.983  0.00  0.00            
ATOM   1244  H   ARG X  82      38.063  40.933  46.145  0.00  0.00            
ATOM   1245  CA  ARG X  82      35.959  41.537  46.583  0.00  0.00            
ATOM   1246  HA  ARG X  82      35.219  41.026  47.199  0.00  0.00            
ATOM   1247  CB  ARG X  82      36.766  42.563  47.443  0.00  0.00            
ATOM   1248  HB2 ARG X  82      37.160  42.063  48.328  0.00  0.00            
ATOM   1249  HB3 ARG X  82      37.580  42.816  46.764  0.00  0.00            
ATOM   1250  CG  ARG X  82      35.867  43.667  47.955  0.00  0.00            
ATOM   1251  HG2 ARG X  82      35.026  43.971  47.331  0.00  0.00            
ATOM   1252  HG3 ARG X  82      35.472  43.349  48.920  0.00  0.00            
ATOM   1253  CD  ARG X  82      36.755  44.901  48.120  0.00  0.00            
ATOM   1254  HD2 ARG X  82      36.415  45.566  48.800  0.00  0.00            
ATOM   1255  HD3 ARG X  82      37.702  44.557  48.535  0.00  0.00            
ATOM   1256  NE  ARG X  82      37.065  45.664  46.896  0.00  0.00            
ATOM   1257  HE  ARG X  82      36.615  45.236  46.001  0.00  0.00            
ATOM   1258  CZ  ARG X  82      37.892  46.664  46.681  0.00  0.00            
ATOM   1259  NH1 ARG X  82      38.577  47.278  47.649  0.00  0.00            
ATOM   1260 HH11 ARG X  82      38.539  46.964  48.692  0.00  0.00            
ATOM   1261 HH12 ARG X  82      39.171  48.044  47.365  0.00  0.00            
ATOM   1262  NH2 ARG X  82      38.045  47.179  45.454  0.00  0.00            
ATOM   1263 HH21 ARG X  82      37.680  46.545  44.646  0.00  0.00            
ATOM   1264 HH22 ARG X  82      38.790  47.950  45.259  0.00  0.00            
ATOM   1265  C   ARG X  82      35.132  42.147  45.461  0.00  0.00            
ATOM   1266  O   ARG X  82      33.938  42.347  45.598  0.00  0.00            
ATOM   1267  N   ASP X  83      35.782  42.303  44.325  0.00  0.00            
ATOM   1268  H   ASP X  83      36.865  42.187  44.304  0.00  0.00            
ATOM   1269  CA  ASP X  83      35.269  42.948  43.133  0.00  0.00            
ATOM   1270  HA  ASP X  83      34.584  43.645  43.388  0.00  0.00            
ATOM   1271  CB  ASP X  83      36.396  43.728  42.465  0.00  0.00            
ATOM   1272  HB2 ASP X  83      37.336  43.175  42.455  0.00  0.00            
ATOM   1273  HB3 ASP X  83      36.081  43.849  41.429  0.00  0.00            
ATOM   1274  CG  ASP X  83      36.606  45.056  43.177  0.00  0.00            
ATOM   1275  OD1 ASP X  83      36.042  45.357  44.259  0.00  0.00            
ATOM   1276  OD2 ASP X  83      37.453  45.876  42.787  0.00  0.00            
ATOM   1277  C   ASP X  83      34.611  41.925  42.159  0.00  0.00            
ATOM   1278  O   ASP X  83      33.610  42.243  41.528  0.00  0.00            
ATOM   1279  N   VAL X  84      35.030  40.631  42.090  0.00  0.00            
ATOM   1280  H   VAL X  84      36.041  40.397  42.425  0.00  0.00            
ATOM   1281  CA  VAL X  84      34.194  39.468  41.646  0.00  0.00            
ATOM   1282  HA  VAL X  84      33.754  39.655  40.666  0.00  0.00            
ATOM   1283  CB  VAL X  84      34.969  38.092  41.571  0.00  0.00            
ATOM   1284  HB  VAL X  84      35.219  37.758  42.578  0.00  0.00            
ATOM   1285  CG1 VAL X  84      34.022  36.947  40.933  0.00  0.00            
ATOM   1286 HG11 VAL X  84      33.542  37.397  40.064  0.00  0.00            
ATOM   1287 HG12 VAL X  84      34.692  36.120  40.702  0.00  0.00            
ATOM   1288 HG13 VAL X  84      33.332  36.640  41.720  0.00  0.00            
ATOM   1289  CG2 VAL X  84      36.278  38.189  40.826  0.00  0.00            
ATOM   1290 HG21 VAL X  84      36.127  38.650  39.850  0.00  0.00            
ATOM   1291 HG22 VAL X  84      37.031  38.701  41.425  0.00  0.00            
ATOM   1292 HG23 VAL X  84      36.626  37.215  40.483  0.00  0.00            
ATOM   1293  C   VAL X  84      32.904  39.373  42.428  0.00  0.00            
ATOM   1294  O   VAL X  84      31.803  39.516  41.817  0.00  0.00            
ATOM   1295  N   LEU X  85      33.008  39.384  43.765  0.00  0.00            
ATOM   1296  H   LEU X  85      33.997  39.179  44.147  0.00  0.00            
ATOM   1297  CA  LEU X  85      31.890  39.138  44.661  0.00  0.00            
ATOM   1298  HA  LEU X  85      31.531  38.168  44.351  0.00  0.00            
ATOM   1299  CB  LEU X  85      32.357  39.117  46.152  0.00  0.00            
ATOM   1300  HB2 LEU X  85      32.936  39.922  46.344  0.00  0.00            
ATOM   1301  HB3 LEU X  85      31.526  39.303  46.833  0.00  0.00            
ATOM   1302  CG  LEU X  85      32.983  37.818  46.582  0.00  0.00            
ATOM   1303  HG  LEU X  85      33.853  37.581  45.969  0.00  0.00            
ATOM   1304  CD1 LEU X  85      33.524  38.085  47.952  0.00  0.00            
ATOM   1305 HD11 LEU X  85      34.217  38.926  47.921  0.00  0.00            
ATOM   1306 HD12 LEU X  85      32.699  38.189  48.656  0.00  0.00            
ATOM   1307 HD13 LEU X  85      34.042  37.158  48.197  0.00  0.00            
ATOM   1308  CD2 LEU X  85      32.085  36.534  46.641  0.00  0.00            
ATOM   1309 HD21 LEU X  85      32.714  35.762  46.814  0.00  0.00            
ATOM   1310 HD22 LEU X  85      31.451  36.693  47.411  0.00  0.00            
ATOM   1311 HD23 LEU X  85      31.655  36.382  45.740  0.00  0.00            
ATOM   1312  C   LEU X  85      30.721  40.095  44.394  0.00  0.00            
ATOM   1313  O   LEU X  85      29.512  39.644  44.382  0.00  0.00            
ATOM   1314  N   GLN X  86      31.053  41.421  44.259  0.00  0.00            
ATOM   1315  H   GLN X  86      32.022  41.806  44.576  0.00  0.00            
ATOM   1316  CA  GLN X  86      29.874  42.315  44.140  0.00  0.00            
ATOM   1317  HA  GLN X  86      29.135  41.951  44.854  0.00  0.00            
ATOM   1318  CB  GLN X  86      30.157  43.697  44.867  0.00  0.00            
ATOM   1319  HB2 GLN X  86      30.730  44.342  44.200  0.00  0.00            
ATOM   1320  HB3 GLN X  86      29.332  44.273  44.945  0.00  0.00            
ATOM   1321  CG  GLN X  86      30.897  43.651  46.205  0.00  0.00            
ATOM   1322  HG2 GLN X  86      31.041  42.617  46.520  0.00  0.00            
ATOM   1323  HG3 GLN X  86      31.856  44.132  46.015  0.00  0.00            
ATOM   1324  CD  GLN X  86      30.107  44.359  47.298  0.00  0.00            
ATOM   1325  OE1 GLN X  86      29.324  43.775  47.991  0.00  0.00            
ATOM   1326  NE2 GLN X  86      30.340  45.559  47.644  0.00  0.00            
ATOM   1327 HE21 GLN X  86      29.586  45.868  48.368  0.00  0.00            
ATOM   1328 HE22 GLN X  86      31.127  46.161  47.450  0.00  0.00            
ATOM   1329  C   GLN X  86      29.148  42.384  42.794  0.00  0.00            
ATOM   1330  O   GLN X  86      27.945  42.526  42.747  0.00  0.00            
ATOM   1331  N   HID X  87      29.914  42.175  41.691  0.00  0.00            
ATOM   1332  H   HID X  87      30.994  42.299  41.774  0.00  0.00            
ATOM   1333  CA  HID X  87      29.456  41.911  40.342  0.00  0.00            
ATOM   1334  HA  HID X  87      28.912  42.699  40.021  0.00  0.00            
ATOM   1335  CB  HID X  87      30.581  41.886  39.350  0.00  0.00            
ATOM   1336  HB2 HID X  87      31.202  42.768  39.511  0.00  0.00            
ATOM   1337  HB3 HID X  87      31.105  40.951  39.548  0.00  0.00            
ATOM   1338  CG  HID X  87      30.248  41.976  37.897  0.00  0.00            
ATOM   1339  ND1 HID X  87      31.217  42.265  36.923  0.00  0.00            
ATOM   1340  HD1 HID X  87      32.275  42.345  37.174  0.00  0.00            
ATOM   1341  CE1 HID X  87      30.574  42.437  35.759  0.00  0.00            
ATOM   1342  HE1 HID X  87      31.072  42.703  34.827  0.00  0.00            
ATOM   1343  NE2 HID X  87      29.311  42.185  35.917  0.00  0.00            
ATOM   1344  CD2 HID X  87      29.042  41.978  37.307  0.00  0.00            
ATOM   1345  HD2 HID X  87      28.065  42.003  37.790  0.00  0.00            
ATOM   1346  C   HID X  87      28.537  40.638  40.336  0.00  0.00            
ATOM   1347  O   HID X  87      27.449  40.628  39.811  0.00  0.00            
ATOM   1348  N   VAL X  88      29.024  39.587  41.084  0.00  0.00            
ATOM   1349  H   VAL X  88      29.992  39.725  41.566  0.00  0.00            
ATOM   1350  CA  VAL X  88      28.272  38.337  41.245  0.00  0.00            
ATOM   1351  HA  VAL X  88      28.136  38.033  40.291  0.00  0.00            
ATOM   1352  CB  VAL X  88      29.052  37.206  42.038  0.00  0.00            
ATOM   1353  HB  VAL X  88      29.623  37.617  42.870  0.00  0.00            
ATOM   1354  CG1 VAL X  88      28.091  36.200  42.699  0.00  0.00            
ATOM   1355 HG11 VAL X  88      27.535  36.593  43.550  0.00  0.00            
ATOM   1356 HG12 VAL X  88      27.472  35.705  41.950  0.00  0.00            
ATOM   1357 HG13 VAL X  88      28.652  35.527  43.092  0.00  0.00            
ATOM   1358  CG2 VAL X  88      30.004  36.433  41.182  0.00  0.00            
ATOM   1359 HG21 VAL X  88      30.393  35.683  41.736  0.00  0.00            
ATOM   1360 HG22 VAL X  88      29.557  36.195  40.216  0.00  0.00            
ATOM   1361 HG23 VAL X  88      30.839  37.104  40.981  0.00  0.00            
ATOM   1362  C   VAL X  88      26.899  38.664  41.853  0.00  0.00            
ATOM   1363  O   VAL X  88      25.936  38.419  41.187  0.00  0.00            
ATOM   1364  N   ASP X  89      26.948  39.247  43.050  0.00  0.00            
ATOM   1365  H   ASP X  89      27.946  39.520  43.395  0.00  0.00            
ATOM   1366  CA  ASP X  89      25.811  39.525  43.880  0.00  0.00            
ATOM   1367  HA  ASP X  89      25.334  38.575  44.120  0.00  0.00            
ATOM   1368  CB  ASP X  89      26.340  40.189  45.136  0.00  0.00            
ATOM   1369  HB2 ASP X  89      27.140  39.545  45.503  0.00  0.00            
ATOM   1370  HB3 ASP X  89      26.708  41.188  44.904  0.00  0.00            
ATOM   1371  CG  ASP X  89      25.223  40.231  46.125  0.00  0.00            
ATOM   1372  OD1 ASP X  89      24.461  41.211  46.124  0.00  0.00            
ATOM   1373  OD2 ASP X  89      24.958  39.113  46.692  0.00  0.00            
ATOM   1374  C   ASP X  89      24.819  40.425  43.107  0.00  0.00            
ATOM   1375  O   ASP X  89      23.657  40.095  43.065  0.00  0.00            
ATOM   1376  N   SER X  90      25.276  41.425  42.312  0.00  0.00            
ATOM   1377  H   SER X  90      26.244  41.689  42.426  0.00  0.00            
ATOM   1378  CA  SER X  90      24.438  42.270  41.485  0.00  0.00            
ATOM   1379  HA  SER X  90      23.749  42.678  42.102  0.00  0.00            
ATOM   1380  CB  SER X  90      25.172  43.349  40.767  0.00  0.00            
ATOM   1381  HB2 SER X  90      25.889  43.842  41.423  0.00  0.00            
ATOM   1382  HB3 SER X  90      25.769  42.922  39.961  0.00  0.00            
ATOM   1383  OG  SER X  90      24.319  44.349  40.242  0.00  0.00            
ATOM   1384  HG  SER X  90      23.638  44.716  41.011  0.00  0.00            
ATOM   1385  C   SER X  90      23.618  41.473  40.336  0.00  0.00            
ATOM   1386  O   SER X  90      22.423  41.687  40.089  0.00  0.00            
ATOM   1387  N   MET X  91      24.378  40.490  39.835  0.00  0.00            
ATOM   1388  H   MET X  91      25.350  40.367  40.083  0.00  0.00            
ATOM   1389  CA  MET X  91      23.890  39.750  38.595  0.00  0.00            
ATOM   1390  HA  MET X  91      23.433  40.405  37.976  0.00  0.00            
ATOM   1391  CB  MET X  91      25.072  39.138  37.791  0.00  0.00            
ATOM   1392  HB2 MET X  91      25.838  38.907  38.407  0.00  0.00            
ATOM   1393  HB3 MET X  91      24.714  38.239  37.290  0.00  0.00            
ATOM   1394  CG  MET X  91      25.558  40.188  36.759  0.00  0.00            
ATOM   1395  HG2 MET X  91      26.546  39.870  36.427  0.00  0.00            
ATOM   1396  HG3 MET X  91      25.632  41.119  37.320  0.00  0.00            
ATOM   1397  SD  MET X  91      24.451  40.396  35.361  0.00  0.00            
ATOM   1398  CE  MET X  91      24.955  38.951  34.474  0.00  0.00            
ATOM   1399  HE1 MET X  91      25.945  39.107  34.044  0.00  0.00            
ATOM   1400  HE2 MET X  91      25.049  38.115  35.168  0.00  0.00            
ATOM   1401  HE3 MET X  91      24.316  38.648  33.753  0.00  0.00            
ATOM   1402  C   MET X  91      22.835  38.737  39.141  0.00  0.00            
ATOM   1403  O   MET X  91      21.757  38.596  38.561  0.00  0.00            
ATOM   1404  N   GLN X  92      23.091  38.082  40.282  0.00  0.00            
ATOM   1405  H   GLN X  92      23.912  38.368  40.939  0.00  0.00            
ATOM   1406  CA  GLN X  92      22.160  37.039  40.745  0.00  0.00            
ATOM   1407  HA  GLN X  92      21.925  36.422  39.878  0.00  0.00            
ATOM   1408  CB  GLN X  92      22.877  36.054  41.732  0.00  0.00            
ATOM   1409  HB2 GLN X  92      22.127  35.387  42.159  0.00  0.00            
ATOM   1410  HB3 GLN X  92      23.661  35.547  41.169  0.00  0.00            
ATOM   1411  CG  GLN X  92      23.572  36.597  43.054  0.00  0.00            
ATOM   1412  HG2 GLN X  92      24.331  35.870  43.342  0.00  0.00            
ATOM   1413  HG3 GLN X  92      24.009  37.542  42.730  0.00  0.00            
ATOM   1414  CD  GLN X  92      22.583  36.885  44.163  0.00  0.00            
ATOM   1415  OE1 GLN X  92      22.055  36.006  44.880  0.00  0.00            
ATOM   1416  NE2 GLN X  92      22.146  38.105  44.378  0.00  0.00            
ATOM   1417 HE21 GLN X  92      22.455  38.947  43.758  0.00  0.00            
ATOM   1418 HE22 GLN X  92      21.409  38.254  45.052  0.00  0.00            
ATOM   1419  C   GLN X  92      20.829  37.662  41.299  0.00  0.00            
ATOM   1420  O   GLN X  92      19.924  36.869  41.607  0.00  0.00            
ATOM   1421  N   LYS X  93      20.817  38.966  41.536  0.00  0.00            
ATOM   1422  H   LYS X  93      21.699  39.484  41.159  0.00  0.00            
ATOM   1423  CA  LYS X  93      19.666  39.761  41.952  0.00  0.00            
ATOM   1424  HA  LYS X  93      18.984  39.183  42.558  0.00  0.00            
ATOM   1425  CB  LYS X  93      20.222  40.838  42.865  0.00  0.00            
ATOM   1426  HB2 LYS X  93      20.616  40.285  43.706  0.00  0.00            
ATOM   1427  HB3 LYS X  93      20.992  41.263  42.479  0.00  0.00            
ATOM   1428  CG  LYS X  93      19.166  41.950  43.197  0.00  0.00            
ATOM   1429  HG2 LYS X  93      19.689  42.728  43.733  0.00  0.00            
ATOM   1430  HG3 LYS X  93      18.825  42.349  42.253  0.00  0.00            
ATOM   1431  CD  LYS X  93      18.016  41.447  44.134  0.00  0.00            
ATOM   1432  HD2 LYS X  93      17.297  42.136  44.301  0.00  0.00            
ATOM   1433  HD3 LYS X  93      17.590  40.503  43.795  0.00  0.00            
ATOM   1434  CE  LYS X  93      18.539  41.040  45.536  0.00  0.00            
ATOM   1435  HE2 LYS X  93      17.741  40.715  46.203  0.00  0.00            
ATOM   1436  HE3 LYS X  93      19.241  40.217  45.407  0.00  0.00            
ATOM   1437  NZ  LYS X  93      19.350  42.134  46.158  0.00  0.00            
ATOM   1438  HZ1 LYS X  93      19.371  41.897  47.140  0.00  0.00            
ATOM   1439  HZ2 LYS X  93      20.366  42.196  45.769  0.00  0.00            
ATOM   1440  HZ3 LYS X  93      18.881  43.106  46.004  0.00  0.00            
ATOM   1441  C   LYS X  93      18.797  40.298  40.770  0.00  0.00            
ATOM   1442  O   LYS X  93      17.570  40.462  40.947  0.00  0.00            
ATOM   1443  N   ASP X  94      19.456  40.487  39.659  0.00  0.00            
ATOM   1444  H   ASP X  94      20.531  40.654  39.719  0.00  0.00            
ATOM   1445  CA  ASP X  94      18.791  40.624  38.355  0.00  0.00            
ATOM   1446  HA  ASP X  94      17.884  41.055  38.459  0.00  0.00            
ATOM   1447  CB  ASP X  94      19.687  41.349  37.309  0.00  0.00            
ATOM   1448  HB2 ASP X  94      20.606  40.763  37.329  0.00  0.00            
ATOM   1449  HB3 ASP X  94      19.197  41.405  36.337  0.00  0.00            
ATOM   1450  CG  ASP X  94      19.978  42.795  37.627  0.00  0.00            
ATOM   1451  OD1 ASP X  94      20.954  43.241  37.034  0.00  0.00            
ATOM   1452  OD2 ASP X  94      19.201  43.472  38.376  0.00  0.00            
ATOM   1453  C   ASP X  94      18.291  39.209  37.830  0.00  0.00            
ATOM   1454  O   ASP X  94      17.235  39.120  37.137  0.00  0.00            
ATOM   1455  N   TYR X  95      19.010  38.142  38.167  0.00  0.00            
ATOM   1456  H   TYR X  95      19.845  38.254  38.724  0.00  0.00            
ATOM   1457  CA  TYR X  95      18.613  36.767  37.801  0.00  0.00            
ATOM   1458  HA  TYR X  95      17.585  36.702  37.444  0.00  0.00            
ATOM   1459  CB  TYR X  95      19.655  36.241  36.778  0.00  0.00            
ATOM   1460  HB2 TYR X  95      20.670  36.422  37.130  0.00  0.00            
ATOM   1461  HB3 TYR X  95      19.496  35.163  36.742  0.00  0.00            
ATOM   1462  CG  TYR X  95      19.490  36.822  35.420  0.00  0.00            
ATOM   1463  CD1 TYR X  95      20.249  37.974  35.182  0.00  0.00            
ATOM   1464  HD1 TYR X  95      20.924  38.297  35.974  0.00  0.00            
ATOM   1465  CE1 TYR X  95      20.167  38.564  33.912  0.00  0.00            
ATOM   1466  HE1 TYR X  95      20.808  39.390  33.604  0.00  0.00            
ATOM   1467  CZ  TYR X  95      19.248  38.041  32.973  0.00  0.00            
ATOM   1468  OH  TYR X  95      19.188  38.679  31.807  0.00  0.00            
ATOM   1469  HH  TYR X  95      18.333  38.307  31.243  0.00  0.00            
ATOM   1470  CE2 TYR X  95      18.474  36.899  33.273  0.00  0.00            
ATOM   1471  HE2 TYR X  95      17.806  36.533  32.493  0.00  0.00            
ATOM   1472  CD2 TYR X  95      18.698  36.213  34.463  0.00  0.00            
ATOM   1473  HD2 TYR X  95      18.146  35.322  34.761  0.00  0.00            
ATOM   1474  C   TYR X  95      18.522  35.863  39.020  0.00  0.00            
ATOM   1475  O   TYR X  95      19.284  34.940  39.185  0.00  0.00            
ATOM   1476  N   PRO X  96      17.482  36.006  39.871  0.00  0.00            
ATOM   1477  CD  PRO X  96      16.425  37.028  39.804  0.00  0.00            
ATOM   1478  HD2 PRO X  96      15.590  36.751  39.161  0.00  0.00            
ATOM   1479  HD3 PRO X  96      16.803  37.955  39.374  0.00  0.00            
ATOM   1480  CG  PRO X  96      15.993  37.225  41.206  0.00  0.00            
ATOM   1481  HG2 PRO X  96      14.976  37.618  41.178  0.00  0.00            
ATOM   1482  HG3 PRO X  96      16.596  38.031  41.622  0.00  0.00            
ATOM   1483  CB  PRO X  96      16.052  35.788  41.752  0.00  0.00            
ATOM   1484  HB2 PRO X  96      15.048  35.377  41.646  0.00  0.00            
ATOM   1485  HB3 PRO X  96      16.160  35.828  42.836  0.00  0.00            
ATOM   1486  CA  PRO X  96      17.209  35.167  41.049  0.00  0.00            
ATOM   1487  HA  PRO X  96      18.059  35.154  41.731  0.00  0.00            
ATOM   1488  C   PRO X  96      16.738  33.795  40.663  0.00  0.00            
ATOM   1489  O   PRO X  96      15.878  33.434  39.816  0.00  0.00            
ATOM   1490  N   GLY X  97      17.402  32.858  41.267  0.00  0.00            
ATOM   1491  H   GLY X  97      18.118  33.170  42.026  0.00  0.00            
ATOM   1492  CA  GLY X  97      17.181  31.403  40.989  0.00  0.00            
ATOM   1493  HA2 GLY X  97      17.312  30.853  41.921  0.00  0.00            
ATOM   1494  HA3 GLY X  97      16.128  31.148  40.867  0.00  0.00            
ATOM   1495  C   GLY X  97      18.039  30.698  39.900  0.00  0.00            
ATOM   1496  O   GLY X  97      18.162  29.487  39.803  0.00  0.00            
ATOM   1497  N   LEU X  98      18.835  31.514  39.215  0.00  0.00            
ATOM   1498  H   LEU X  98      18.739  32.584  39.396  0.00  0.00            
ATOM   1499  CA  LEU X  98      19.782  30.944  38.251  0.00  0.00            
ATOM   1500  HA  LEU X  98      19.294  30.104  37.758  0.00  0.00            
ATOM   1501  CB  LEU X  98      20.146  31.982  37.205  0.00  0.00            
ATOM   1502  HB2 LEU X  98      20.098  32.981  37.639  0.00  0.00            
ATOM   1503  HB3 LEU X  98      21.141  31.722  36.845  0.00  0.00            
ATOM   1504  CG  LEU X  98      19.196  31.989  36.004  0.00  0.00            
ATOM   1505  HG  LEU X  98      18.986  30.962  35.705  0.00  0.00            
ATOM   1506  CD1 LEU X  98      17.790  32.580  36.261  0.00  0.00            
ATOM   1507 HD11 LEU X  98      17.894  33.646  36.464  0.00  0.00            
ATOM   1508 HD12 LEU X  98      17.237  32.330  35.355  0.00  0.00            
ATOM   1509 HD13 LEU X  98      17.425  31.982  37.095  0.00  0.00            
ATOM   1510  CD2 LEU X  98      19.808  32.662  34.768  0.00  0.00            
ATOM   1511 HD21 LEU X  98      20.436  33.456  35.172  0.00  0.00            
ATOM   1512 HD22 LEU X  98      20.269  31.939  34.095  0.00  0.00            
ATOM   1513 HD23 LEU X  98      19.088  33.121  34.229  0.00  0.00            
ATOM   1514  C   LEU X  98      21.052  30.453  39.034  0.00  0.00            
ATOM   1515  O   LEU X  98      21.576  31.181  39.826  0.00  0.00            
ATOM   1516  N   PRO X  99      21.537  29.189  38.759  0.00  0.00            
ATOM   1517  CD  PRO X  99      20.949  28.174  37.890  0.00  0.00            
ATOM   1518  HD2 PRO X  99      20.571  28.633  36.989  0.00  0.00            
ATOM   1519  HD3 PRO X  99      20.191  27.708  38.367  0.00  0.00            
ATOM   1520  CG  PRO X  99      22.066  27.178  37.611  0.00  0.00            
ATOM   1521  HG2 PRO X  99      22.587  27.607  36.755  0.00  0.00            
ATOM   1522  HG3 PRO X  99      21.724  26.155  37.455  0.00  0.00            
ATOM   1523  CB  PRO X  99      23.003  27.280  38.819  0.00  0.00            
ATOM   1524  HB2 PRO X  99      24.015  26.962  38.570  0.00  0.00            
ATOM   1525  HB3 PRO X  99      22.590  26.631  39.591  0.00  0.00            
ATOM   1526  CA  PRO X  99      22.848  28.727  39.219  0.00  0.00            
ATOM   1527  HA  PRO X  99      22.957  28.871  40.294  0.00  0.00            
ATOM   1528  C   PRO X  99      23.924  29.618  38.592  0.00  0.00            
ATOM   1529  O   PRO X  99      23.874  29.943  37.405  0.00  0.00            
ATOM   1530  N   VAL X 100      24.836  30.022  39.421  0.00  0.00            
ATOM   1531  H   VAL X 100      24.892  29.489  40.370  0.00  0.00            
ATOM   1532  CA  VAL X 100      26.000  30.884  39.069  0.00  0.00            
ATOM   1533  HA  VAL X 100      25.796  31.278  38.161  0.00  0.00            
ATOM   1534  CB  VAL X 100      26.168  32.041  40.081  0.00  0.00            
ATOM   1535  HB  VAL X 100      26.309  31.666  41.095  0.00  0.00            
ATOM   1536  CG1 VAL X 100      27.383  32.993  39.801  0.00  0.00            
ATOM   1537 HG11 VAL X 100      27.272  33.489  38.836  0.00  0.00            
ATOM   1538 HG12 VAL X 100      27.554  33.743  40.572  0.00  0.00            
ATOM   1539 HG13 VAL X 100      28.231  32.333  39.693  0.00  0.00            
ATOM   1540  CG2 VAL X 100      24.973  32.921  40.154  0.00  0.00            
ATOM   1541 HG21 VAL X 100      24.123  32.349  40.496  0.00  0.00            
ATOM   1542 HG22 VAL X 100      25.082  33.722  40.871  0.00  0.00            
ATOM   1543 HG23 VAL X 100      24.788  33.209  39.130  0.00  0.00            
ATOM   1544  C   VAL X 100      27.180  29.968  38.975  0.00  0.00            
ATOM   1545  O   VAL X 100      27.534  29.322  39.931  0.00  0.00            
ATOM   1546  N   PHE X 101      27.791  29.956  37.758  0.00  0.00            
ATOM   1547  H   PHE X 101      27.357  30.621  37.012  0.00  0.00            
ATOM   1548  CA  PHE X 101      29.155  29.363  37.509  0.00  0.00            
ATOM   1549  HA  PHE X 101      29.340  28.676  38.335  0.00  0.00            
ATOM   1550  CB  PHE X 101      29.207  28.662  36.214  0.00  0.00            
ATOM   1551  HB2 PHE X 101      28.955  29.347  35.405  0.00  0.00            
ATOM   1552  HB3 PHE X 101      30.191  28.237  36.016  0.00  0.00            
ATOM   1553  CG  PHE X 101      28.321  27.458  36.226  0.00  0.00            
ATOM   1554  CD1 PHE X 101      28.814  26.174  36.625  0.00  0.00            
ATOM   1555  HD1 PHE X 101      29.862  25.990  36.859  0.00  0.00            
ATOM   1556  CE1 PHE X 101      27.971  25.068  36.699  0.00  0.00            
ATOM   1557  HE1 PHE X 101      28.343  24.062  36.895  0.00  0.00            
ATOM   1558  CZ  PHE X 101      26.606  25.266  36.488  0.00  0.00            
ATOM   1559  HZ  PHE X 101      25.809  24.524  36.520  0.00  0.00            
ATOM   1560  CE2 PHE X 101      26.065  26.549  36.274  0.00  0.00            
ATOM   1561  HE2 PHE X 101      24.989  26.715  36.222  0.00  0.00            
ATOM   1562  CD2 PHE X 101      26.927  27.587  36.060  0.00  0.00            
ATOM   1563  HD2 PHE X 101      26.493  28.558  35.822  0.00  0.00            
ATOM   1564  C   PHE X 101      30.388  30.379  37.516  0.00  0.00            
ATOM   1565  O   PHE X 101      30.134  31.557  37.376  0.00  0.00            
ATOM   1566  N   LEU X 102      31.591  29.845  37.675  0.00  0.00            
ATOM   1567  H   LEU X 102      31.603  28.803  37.994  0.00  0.00            
ATOM   1568  CA  LEU X 102      32.894  30.526  37.636  0.00  0.00            
ATOM   1569  HA  LEU X 102      32.833  31.602  37.473  0.00  0.00            
ATOM   1570  CB  LEU X 102      33.658  30.250  38.937  0.00  0.00            
ATOM   1571  HB2 LEU X 102      33.860  29.190  39.089  0.00  0.00            
ATOM   1572  HB3 LEU X 102      34.651  30.658  38.749  0.00  0.00            
ATOM   1573  CG  LEU X 102      33.123  30.950  40.191  0.00  0.00            
ATOM   1574  HG  LEU X 102      32.056  30.739  40.261  0.00  0.00            
ATOM   1575  CD1 LEU X 102      33.849  30.446  41.501  0.00  0.00            
ATOM   1576 HD11 LEU X 102      33.448  30.927  42.393  0.00  0.00            
ATOM   1577 HD12 LEU X 102      33.516  29.408  41.533  0.00  0.00            
ATOM   1578 HD13 LEU X 102      34.932  30.506  41.400  0.00  0.00            
ATOM   1579  CD2 LEU X 102      33.324  32.404  40.105  0.00  0.00            
ATOM   1580 HD21 LEU X 102      32.852  32.881  40.964  0.00  0.00            
ATOM   1581 HD22 LEU X 102      34.349  32.749  39.968  0.00  0.00            
ATOM   1582 HD23 LEU X 102      32.915  32.744  39.247  0.00  0.00            
ATOM   1583  C   LEU X 102      33.763  29.904  36.559  0.00  0.00            
ATOM   1584  O   LEU X 102      33.905  28.719  36.456  0.00  0.00            
ATOM   1585  N   LEU X 103      34.547  30.834  35.945  0.00  0.00            
ATOM   1586  H   LEU X 103      34.223  31.790  35.907  0.00  0.00            
ATOM   1587  CA  LEU X 103      35.689  30.462  35.069  0.00  0.00            
ATOM   1588  HA  LEU X 103      35.882  29.396  35.193  0.00  0.00            
ATOM   1589  CB  LEU X 103      35.316  30.715  33.574  0.00  0.00            
ATOM   1590  HB2 LEU X 103      34.251  30.519  33.448  0.00  0.00            
ATOM   1591  HB3 LEU X 103      35.493  31.771  33.369  0.00  0.00            
ATOM   1592  CG  LEU X 103      35.974  29.871  32.417  0.00  0.00            
ATOM   1593  HG  LEU X 103      35.607  28.943  32.571  0.00  0.00            
ATOM   1594  CD1 LEU X 103      35.587  30.474  31.097  0.00  0.00            
ATOM   1595 HD11 LEU X 103      34.508  30.473  31.050  0.00  0.00            
ATOM   1596 HD12 LEU X 103      35.978  31.480  31.085  0.00  0.00            
ATOM   1597 HD13 LEU X 103      36.065  30.004  30.342  0.00  0.00            
ATOM   1598  CD2 LEU X 103      37.411  29.847  32.439  0.00  0.00            
ATOM   1599 HD21 LEU X 103      37.795  29.231  33.252  0.00  0.00            
ATOM   1600 HD22 LEU X 103      37.719  29.378  31.504  0.00  0.00            
ATOM   1601 HD23 LEU X 103      37.808  30.776  32.435  0.00  0.00            
ATOM   1602  C   LEU X 103      36.874  31.246  35.579  0.00  0.00            
ATOM   1603  O   LEU X 103      36.732  32.426  35.923  0.00  0.00            
ATOM   1604  N   GLY X 104      38.039  30.584  35.726  0.00  0.00            
ATOM   1605  H   GLY X 104      38.143  29.503  35.630  0.00  0.00            
ATOM   1606  CA  GLY X 104      39.256  31.313  35.922  0.00  0.00            
ATOM   1607  HA2 GLY X 104      39.127  32.364  35.661  0.00  0.00            
ATOM   1608  HA3 GLY X 104      39.474  31.277  36.856  0.00  0.00            
ATOM   1609  C   GLY X 104      40.471  30.701  35.127  0.00  0.00            
ATOM   1610  O   GLY X 104      40.539  29.515  34.771  0.00  0.00            
ATOM   1611  N   HID X 105      41.506  31.525  35.033  0.00  0.00            
ATOM   1612  H   HID X 105      41.349  32.556  35.349  0.00  0.00            
ATOM   1613  CA  HID X 105      42.750  31.266  34.323  0.00  0.00            
ATOM   1614  HA  HID X 105      42.895  30.191  34.427  0.00  0.00            
ATOM   1615  CB  HID X 105      42.541  31.758  32.806  0.00  0.00            
ATOM   1616  HB2 HID X 105      41.751  31.186  32.318  0.00  0.00            
ATOM   1617  HB3 HID X 105      42.119  32.761  32.863  0.00  0.00            
ATOM   1618  CG  HID X 105      43.758  31.712  31.936  0.00  0.00            
ATOM   1619  ND1 HID X 105      44.544  30.625  31.502  0.00  0.00            
ATOM   1620  HD1 HID X 105      44.441  29.556  31.687  0.00  0.00            
ATOM   1621  CE1 HID X 105      45.632  31.037  30.885  0.00  0.00            
ATOM   1622  HE1 HID X 105      46.280  30.414  30.424  0.00  0.00            
ATOM   1623  NE2 HID X 105      45.673  32.385  30.911  0.00  0.00            
ATOM   1624  CD2 HID X 105      44.514  32.841  31.598  0.00  0.00            
ATOM   1625  HD2 HID X 105      44.277  33.813  32.033  0.00  0.00            
ATOM   1626  C   HID X 105      43.949  31.961  34.936  0.00  0.00            
ATOM   1627  O   HID X 105      43.893  33.162  35.231  0.00  0.00            
ATOM   1628  N   SER X 106      45.050  31.258  35.068  0.00  0.00            
ATOM   1629  H   SER X 106      44.983  30.228  34.718  0.00  0.00            
ATOM   1630  CA  SER X 106      46.306  31.739  35.520  0.00  0.00            
ATOM   1631  HA  SER X 106      46.872  30.830  35.721  0.00  0.00            
ATOM   1632  CB  SER X 106      46.967  32.593  34.469  0.00  0.00            
ATOM   1633  HB2 SER X 106      47.092  32.079  33.525  0.00  0.00            
ATOM   1634  HB3 SER X 106      46.434  33.477  34.236  0.00  0.00            
ATOM   1635  OG  SER X 106      48.280  32.814  34.918  0.00  0.00            
ATOM   1636  HG  SER X 106      49.657  33.666  32.261  0.00  0.00            
ATOM   1637  C   SER X 106      46.106  32.339  36.973  0.00  0.00            
ATOM   1638  O   SER X 106      45.639  31.587  37.843  0.00  0.00            
ATOM   1639  N   MET X 107      46.242  33.632  37.112  0.00  0.00            
ATOM   1640  H   MET X 107      46.428  34.228  36.218  0.00  0.00            
ATOM   1641  CA  MET X 107      45.993  34.417  38.382  0.00  0.00            
ATOM   1642  HA  MET X 107      46.534  34.054  39.154  0.00  0.00            
ATOM   1643  CB  MET X 107      46.414  35.846  38.121  0.00  0.00            
ATOM   1644  HB2 MET X 107      47.490  35.955  37.985  0.00  0.00            
ATOM   1645  HB3 MET X 107      45.877  36.152  37.223  0.00  0.00            
ATOM   1646  CG  MET X 107      46.046  36.741  39.283  0.00  0.00            
ATOM   1647  HG2 MET X 107      45.052  36.767  39.464  0.00  0.00            
ATOM   1648  HG3 MET X 107      46.487  36.281  40.167  0.00  0.00            
ATOM   1649  SD  MET X 107      46.560  38.427  39.028  0.00  0.00            
ATOM   1650  CE  MET X 107      45.273  39.161  37.975  0.00  0.00            
ATOM   1651  HE1 MET X 107      45.304  40.251  37.964  0.00  0.00            
ATOM   1652  HE2 MET X 107      45.263  38.857  37.012  0.00  0.00            
ATOM   1653  HE3 MET X 107      44.299  38.947  38.414  0.00  0.00            
ATOM   1654  C   MET X 107      44.430  34.296  38.716  0.00  0.00            
ATOM   1655  O   MET X 107      44.059  34.103  39.860  0.00  0.00            
ATOM   1656  N   GLY X 108      43.624  34.482  37.699  0.00  0.00            
ATOM   1657  H   GLY X 108      44.030  34.651  36.701  0.00  0.00            
ATOM   1658  CA  GLY X 108      42.170  34.505  37.824  0.00  0.00            
ATOM   1659  HA2 GLY X 108      41.969  35.094  38.719  0.00  0.00            
ATOM   1660  HA3 GLY X 108      41.710  34.979  36.958  0.00  0.00            
ATOM   1661  C   GLY X 108      41.590  33.094  38.197  0.00  0.00            
ATOM   1662  O   GLY X 108      40.501  33.148  38.787  0.00  0.00            
ATOM   1663  N   GLY X 109      42.356  31.964  38.142  0.00  0.00            
ATOM   1664  H   GLY X 109      43.364  32.129  37.763  0.00  0.00            
ATOM   1665  CA  GLY X 109      42.054  30.690  38.793  0.00  0.00            
ATOM   1666  HA2 GLY X 109      41.082  30.365  38.421  0.00  0.00            
ATOM   1667  HA3 GLY X 109      42.604  29.908  38.466  0.00  0.00            
ATOM   1668  C   GLY X 109      42.088  30.739  40.309  0.00  0.00            
ATOM   1669  O   GLY X 109      41.337  30.119  41.022  0.00  0.00            
ATOM   1670  N   ALA X 110      43.002  31.614  40.793  0.00  0.00            
ATOM   1671  H   ALA X 110      43.730  32.146  40.180  0.00  0.00            
ATOM   1672  CA  ALA X 110      43.267  31.774  42.225  0.00  0.00            
ATOM   1673  HA  ALA X 110      43.158  30.781  42.662  0.00  0.00            
ATOM   1674  CB  ALA X 110      44.636  32.297  42.658  0.00  0.00            
ATOM   1675  HB1 ALA X 110      45.444  31.587  42.483  0.00  0.00            
ATOM   1676  HB2 ALA X 110      44.736  33.245  42.128  0.00  0.00            
ATOM   1677  HB3 ALA X 110      44.598  32.378  43.744  0.00  0.00            
ATOM   1678  C   ALA X 110      42.199  32.728  42.788  0.00  0.00            
ATOM   1679  O   ALA X 110      41.746  32.314  43.834  0.00  0.00            
ATOM   1680  N   ILE X 111      41.827  33.750  42.047  0.00  0.00            
ATOM   1681  H   ILE X 111      42.405  34.015  41.162  0.00  0.00            
ATOM   1682  CA  ILE X 111      40.755  34.673  42.403  0.00  0.00            
ATOM   1683  HA  ILE X 111      41.045  35.183  43.322  0.00  0.00            
ATOM   1684  CB  ILE X 111      40.678  35.767  41.318  0.00  0.00            
ATOM   1685  HB  ILE X 111      40.636  35.372  40.389  0.00  0.00            
ATOM   1686  CG2 ILE X 111      39.425  36.633  41.526  0.00  0.00            
ATOM   1687 HG21 ILE X 111      39.471  37.430  40.784  0.00  0.00            
ATOM   1688 HG22 ILE X 111      38.479  36.092  41.499  0.00  0.00            
ATOM   1689 HG23 ILE X 111      39.423  37.088  42.517  0.00  0.00            
ATOM   1690  CG1 ILE X 111      41.970  36.638  41.327  0.00  0.00            
ATOM   1691 HG12 ILE X 111      41.912  37.144  42.291  0.00  0.00            
ATOM   1692 HG13 ILE X 111      42.816  36.112  41.494  0.00  0.00            
ATOM   1693  CD1 ILE X 111      42.182  37.623  40.162  0.00  0.00            
ATOM   1694 HD11 ILE X 111      43.112  38.172  40.307  0.00  0.00            
ATOM   1695 HD12 ILE X 111      42.199  37.087  39.213  0.00  0.00            
ATOM   1696 HD13 ILE X 111      41.297  38.260  40.155  0.00  0.00            
ATOM   1697  C   ILE X 111      39.493  33.827  42.575  0.00  0.00            
ATOM   1698  O   ILE X 111      38.761  33.983  43.544  0.00  0.00            
ATOM   1699  N   ALA X 112      39.121  32.964  41.630  0.00  0.00            
ATOM   1700  H   ALA X 112      39.694  33.115  40.715  0.00  0.00            
ATOM   1701  CA  ALA X 112      38.117  31.993  41.551  0.00  0.00            
ATOM   1702  HA  ALA X 112      37.178  32.541  41.627  0.00  0.00            
ATOM   1703  CB  ALA X 112      38.152  31.257  40.190  0.00  0.00            
ATOM   1704  HB1 ALA X 112      37.789  31.892  39.382  0.00  0.00            
ATOM   1705  HB2 ALA X 112      39.164  30.879  40.044  0.00  0.00            
ATOM   1706  HB3 ALA X 112      37.501  30.403  40.377  0.00  0.00            
ATOM   1707  C   ALA X 112      38.144  31.060  42.796  0.00  0.00            
ATOM   1708  O   ALA X 112      37.128  31.052  43.464  0.00  0.00            
ATOM   1709  N   ILE X 113      39.254  30.402  43.032  0.00  0.00            
ATOM   1710  H   ILE X 113      40.160  30.765  42.547  0.00  0.00            
ATOM   1711  CA  ILE X 113      39.393  29.561  44.255  0.00  0.00            
ATOM   1712  HA  ILE X 113      38.674  28.745  44.327  0.00  0.00            
ATOM   1713  CB  ILE X 113      40.838  28.826  44.391  0.00  0.00            
ATOM   1714  HB  ILE X 113      41.676  29.472  44.131  0.00  0.00            
ATOM   1715  CG2 ILE X 113      41.150  28.649  45.945  0.00  0.00            
ATOM   1716 HG21 ILE X 113      42.126  28.199  46.125  0.00  0.00            
ATOM   1717 HG22 ILE X 113      41.102  29.628  46.420  0.00  0.00            
ATOM   1718 HG23 ILE X 113      40.419  27.939  46.333  0.00  0.00            
ATOM   1719  CG1 ILE X 113      41.074  27.631  43.427  0.00  0.00            
ATOM   1720 HG12 ILE X 113      40.246  26.936  43.564  0.00  0.00            
ATOM   1721 HG13 ILE X 113      40.979  27.965  42.478  0.00  0.00            
ATOM   1722  CD1 ILE X 113      42.387  26.789  43.498  0.00  0.00            
ATOM   1723 HD11 ILE X 113      42.343  26.245  44.442  0.00  0.00            
ATOM   1724 HD12 ILE X 113      42.449  26.089  42.665  0.00  0.00            
ATOM   1725 HD13 ILE X 113      43.213  27.500  43.495  0.00  0.00            
ATOM   1726  C   ILE X 113      38.935  30.333  45.546  0.00  0.00            
ATOM   1727  O   ILE X 113      38.231  29.752  46.398  0.00  0.00            
ATOM   1728  N   LEU X 114      39.420  31.550  45.655  0.00  0.00            
ATOM   1729  H   LEU X 114      40.053  31.939  44.971  0.00  0.00            
ATOM   1730  CA  LEU X 114      39.208  32.271  46.866  0.00  0.00            
ATOM   1731  HA  LEU X 114      39.365  31.590  47.703  0.00  0.00            
ATOM   1732  CB  LEU X 114      40.181  33.476  47.007  0.00  0.00            
ATOM   1733  HB2 LEU X 114      40.053  34.192  46.196  0.00  0.00            
ATOM   1734  HB3 LEU X 114      39.914  34.066  47.884  0.00  0.00            
ATOM   1735  CG  LEU X 114      41.670  33.049  47.156  0.00  0.00            
ATOM   1736  HG  LEU X 114      41.865  32.230  46.464  0.00  0.00            
ATOM   1737  CD1 LEU X 114      42.574  34.318  46.779  0.00  0.00            
ATOM   1738 HD11 LEU X 114      42.599  35.092  47.546  0.00  0.00            
ATOM   1739 HD12 LEU X 114      43.499  34.098  46.648  0.00  0.00            
ATOM   1740 HD13 LEU X 114      42.195  34.753  45.950  0.00  0.00            
ATOM   1741  CD2 LEU X 114      41.875  32.597  48.625  0.00  0.00            
ATOM   1742 HD21 LEU X 114      41.865  33.474  49.273  0.00  0.00            
ATOM   1743 HD22 LEU X 114      41.115  31.869  48.909  0.00  0.00            
ATOM   1744 HD23 LEU X 114      42.877  32.209  48.804  0.00  0.00            
ATOM   1745  C   LEU X 114      37.740  32.761  47.028  0.00  0.00            
ATOM   1746  O   LEU X 114      37.278  33.031  48.145  0.00  0.00            
ATOM   1747  N   THR X 115      37.065  32.919  45.851  0.00  0.00            
ATOM   1748  H   THR X 115      37.671  32.839  44.949  0.00  0.00            
ATOM   1749  CA  THR X 115      35.651  33.385  45.817  0.00  0.00            
ATOM   1750  HA  THR X 115      35.597  34.132  46.609  0.00  0.00            
ATOM   1751  CB  THR X 115      35.286  33.869  44.382  0.00  0.00            
ATOM   1752  HB  THR X 115      35.415  33.085  43.758  0.00  0.00            
ATOM   1753  CG2 THR X 115      33.886  34.533  44.199  0.00  0.00            
ATOM   1754 HG21 THR X 115      33.262  34.009  44.923  0.00  0.00            
ATOM   1755 HG22 THR X 115      33.882  35.547  44.600  0.00  0.00            
ATOM   1756 HG23 THR X 115      33.633  34.545  43.139  0.00  0.00            
ATOM   1757  OG1 THR X 115      36.167  34.805  43.982  0.00  0.00            
ATOM   1758  HG1 THR X 115      37.123  34.304  43.828  0.00  0.00            
ATOM   1759  C   THR X 115      34.810  32.192  46.201  0.00  0.00            
ATOM   1760  O   THR X 115      33.893  32.305  47.041  0.00  0.00            
ATOM   1761  N   ALA X 116      34.993  31.076  45.524  0.00  0.00            
ATOM   1762  H   ALA X 116      35.826  31.006  44.824  0.00  0.00            
ATOM   1763  CA  ALA X 116      34.326  29.783  45.820  0.00  0.00            
ATOM   1764  HA  ALA X 116      33.273  29.927  45.577  0.00  0.00            
ATOM   1765  CB  ALA X 116      34.800  28.714  44.846  0.00  0.00            
ATOM   1766  HB1 ALA X 116      35.611  28.269  45.252  0.00  0.00            
ATOM   1767  HB2 ALA X 116      34.040  27.969  44.610  0.00  0.00            
ATOM   1768  HB3 ALA X 116      35.027  29.103  43.853  0.00  0.00            
ATOM   1769  C   ALA X 116      34.506  29.386  47.274  0.00  0.00            
ATOM   1770  O   ALA X 116      33.662  28.708  47.896  0.00  0.00            
ATOM   1771  N   ALA X 117      35.658  29.686  47.895  0.00  0.00            
ATOM   1772  H   ALA X 117      36.464  29.996  47.371  0.00  0.00            
ATOM   1773  CA  ALA X 117      35.794  29.548  49.394  0.00  0.00            
ATOM   1774  HA  ALA X 117      35.370  28.650  49.578  0.00  0.00            
ATOM   1775  CB  ALA X 117      37.274  29.644  49.736  0.00  0.00            
ATOM   1776  HB1 ALA X 117      37.817  28.986  49.058  0.00  0.00            
ATOM   1777  HB2 ALA X 117      37.633  30.670  49.656  0.00  0.00            
ATOM   1778  HB3 ALA X 117      37.450  29.453  50.794  0.00  0.00            
ATOM   1779  C   ALA X 117      34.995  30.538  50.272  0.00  0.00            
ATOM   1780  O   ALA X 117      34.569  30.151  51.324  0.00  0.00            
ATOM   1781  N   GLU X 118      34.908  31.833  49.901  0.00  0.00            
ATOM   1782  H   GLU X 118      35.357  32.177  48.970  0.00  0.00            
ATOM   1783  CA  GLU X 118      34.109  32.856  50.644  0.00  0.00            
ATOM   1784  HA  GLU X 118      34.538  33.033  51.631  0.00  0.00            
ATOM   1785  CB  GLU X 118      34.119  34.211  49.883  0.00  0.00            
ATOM   1786  HB2 GLU X 118      33.968  34.082  48.892  0.00  0.00            
ATOM   1787  HB3 GLU X 118      33.390  34.819  50.229  0.00  0.00            
ATOM   1788  CG  GLU X 118      35.445  34.886  50.091  0.00  0.00            
ATOM   1789  HG2 GLU X 118      36.226  34.318  49.796  0.00  0.00            
ATOM   1790  HG3 GLU X 118      35.460  35.695  49.487  0.00  0.00            
ATOM   1791  CD  GLU X 118      35.889  35.311  51.443  0.00  0.00            
ATOM   1792  OE1 GLU X 118      35.270  36.149  52.114  0.00  0.00            
ATOM   1793  OE2 GLU X 118      36.918  34.776  51.854  0.00  0.00            
ATOM   1794  C   GLU X 118      32.613  32.425  50.800  0.00  0.00            
ATOM   1795  O   GLU X 118      31.980  32.718  51.812  0.00  0.00            
ATOM   1796  N   ARG X 119      32.169  31.761  49.790  0.00  0.00            
ATOM   1797  H   ARG X 119      32.966  31.742  49.047  0.00  0.00            
ATOM   1798  CA  ARG X 119      30.758  31.478  49.521  0.00  0.00            
ATOM   1799  HA  ARG X 119      30.128  31.872  50.317  0.00  0.00            
ATOM   1800  CB  ARG X 119      30.362  32.320  48.317  0.00  0.00            
ATOM   1801  HB2 ARG X 119      30.803  31.865  47.430  0.00  0.00            
ATOM   1802  HB3 ARG X 119      29.285  32.207  48.187  0.00  0.00            
ATOM   1803  CG  ARG X 119      30.670  33.842  48.377  0.00  0.00            
ATOM   1804  HG2 ARG X 119      31.737  34.062  48.353  0.00  0.00            
ATOM   1805  HG3 ARG X 119      30.344  34.352  47.471  0.00  0.00            
ATOM   1806  CD  ARG X 119      30.151  34.571  49.652  0.00  0.00            
ATOM   1807  HD2 ARG X 119      30.501  33.930  50.461  0.00  0.00            
ATOM   1808  HD3 ARG X 119      30.599  35.468  49.776  0.00  0.00            
ATOM   1809  NE  ARG X 119      28.668  34.691  49.647  0.00  0.00            
ATOM   1810  HE  ARG X 119      28.110  33.756  49.687  0.00  0.00            
ATOM   1811  CZ  ARG X 119      27.910  35.759  49.511  0.00  0.00            
ATOM   1812  NH1 ARG X 119      28.412  36.994  49.478  0.00  0.00            
ATOM   1813 HH11 ARG X 119      29.443  37.125  49.806  0.00  0.00            
ATOM   1814 HH12 ARG X 119      27.722  37.834  49.559  0.00  0.00            
ATOM   1815  NH2 ARG X 119      26.608  35.661  49.555  0.00  0.00            
ATOM   1816 HH21 ARG X 119      26.135  34.708  49.792  0.00  0.00            
ATOM   1817 HH22 ARG X 119      26.008  36.529  49.282  0.00  0.00            
ATOM   1818  C   ARG X 119      30.468  30.018  49.381  0.00  0.00            
ATOM   1819  O   ARG X 119      30.534  29.536  48.218  0.00  0.00            
ATOM   1820  N   PRO X 120      30.382  29.240  50.497  0.00  0.00            
ATOM   1821  CD  PRO X 120      30.608  29.664  51.879  0.00  0.00            
ATOM   1822  HD2 PRO X 120      30.076  30.603  52.038  0.00  0.00            
ATOM   1823  HD3 PRO X 120      31.597  29.686  52.080  0.00  0.00            
ATOM   1824  CG  PRO X 120      29.951  28.591  52.749  0.00  0.00            
ATOM   1825  HG2 PRO X 120      28.873  28.655  52.790  0.00  0.00            
ATOM   1826  HG3 PRO X 120      30.335  28.627  53.758  0.00  0.00            
ATOM   1827  CB  PRO X 120      30.327  27.367  51.816  0.00  0.00            
ATOM   1828  HB2 PRO X 120      29.661  26.650  52.063  0.00  0.00            
ATOM   1829  HB3 PRO X 120      31.348  27.110  52.100  0.00  0.00            
ATOM   1830  CA  PRO X 120      30.158  27.799  50.361  0.00  0.00            
ATOM   1831  HA  PRO X 120      30.902  27.277  49.759  0.00  0.00            
ATOM   1832  C   PRO X 120      28.743  27.429  49.819  0.00  0.00            
ATOM   1833  O   PRO X 120      27.720  27.871  50.320  0.00  0.00            
ATOM   1834  N   GLY X 121      28.620  26.535  48.865  0.00  0.00            
ATOM   1835  H   GLY X 121      29.443  26.104  48.470  0.00  0.00            
ATOM   1836  CA  GLY X 121      27.354  26.000  48.283  0.00  0.00            
ATOM   1837  HA2 GLY X 121      27.564  25.154  47.628  0.00  0.00            
ATOM   1838  HA3 GLY X 121      26.884  25.580  49.172  0.00  0.00            
ATOM   1839  C   GLY X 121      26.481  27.085  47.641  0.00  0.00            
ATOM   1840  O   GLY X 121      25.290  26.911  47.439  0.00  0.00            
ATOM   1841  N   HID X 122      27.135  28.172  47.278  0.00  0.00            
ATOM   1842  H   HID X 122      28.183  27.963  47.494  0.00  0.00            
ATOM   1843  CA  HID X 122      26.697  29.188  46.446  0.00  0.00            
ATOM   1844  HA  HID X 122      25.638  29.324  46.664  0.00  0.00            
ATOM   1845  CB  HID X 122      27.313  30.544  46.769  0.00  0.00            
ATOM   1846  HB2 HID X 122      28.386  30.423  46.809  0.00  0.00            
ATOM   1847  HB3 HID X 122      27.100  31.203  45.941  0.00  0.00            
ATOM   1848  CG  HID X 122      26.847  31.190  48.033  0.00  0.00            
ATOM   1849  ND1 HID X 122      26.869  30.649  49.287  0.00  0.00            
ATOM   1850  HD1 HID X 122      27.145  29.639  49.554  0.00  0.00            
ATOM   1851  CE1 HID X 122      26.518  31.534  50.205  0.00  0.00            
ATOM   1852  HE1 HID X 122      26.566  31.340  51.266  0.00  0.00            
ATOM   1853  NE2 HID X 122      26.292  32.726  49.617  0.00  0.00            
ATOM   1854  CD2 HID X 122      26.487  32.505  48.204  0.00  0.00            
ATOM   1855  HD2 HID X 122      26.370  33.273  47.454  0.00  0.00            
ATOM   1856  C   HID X 122      26.849  28.838  44.958  0.00  0.00            
ATOM   1857  O   HID X 122      25.846  28.487  44.377  0.00  0.00            
ATOM   1858  N   PHE X 123      28.052  28.851  44.388  0.00  0.00            
ATOM   1859  H   PHE X 123      28.914  28.934  45.050  0.00  0.00            
ATOM   1860  CA  PHE X 123      28.297  28.540  42.946  0.00  0.00            
ATOM   1861  HA  PHE X 123      27.632  29.217  42.409  0.00  0.00            
ATOM   1862  CB  PHE X 123      29.756  28.847  42.626  0.00  0.00            
ATOM   1863  HB2 PHE X 123      30.408  28.269  43.137  0.00  0.00            
ATOM   1864  HB3 PHE X 123      29.853  28.647  41.559  0.00  0.00            
ATOM   1865  CG  PHE X 123      30.113  30.290  42.823  0.00  0.00            
ATOM   1866  CD1 PHE X 123      29.955  31.242  41.775  0.00  0.00            
ATOM   1867  HD1 PHE X 123      29.752  30.781  40.808  0.00  0.00            
ATOM   1868  CE1 PHE X 123      30.315  32.606  42.008  0.00  0.00            
ATOM   1869  HE1 PHE X 123      30.266  33.369  41.231  0.00  0.00            
ATOM   1870  CZ  PHE X 123      30.886  33.013  43.257  0.00  0.00            
ATOM   1871  HZ  PHE X 123      31.247  34.023  43.452  0.00  0.00            
ATOM   1872  CE2 PHE X 123      30.997  32.040  44.238  0.00  0.00            
ATOM   1873  HE2 PHE X 123      31.422  32.324  45.109  0.00  0.00            
ATOM   1874  CD2 PHE X 123      30.635  30.732  44.048  0.00  0.00            
ATOM   1875  HD2 PHE X 123      30.787  30.033  44.870  0.00  0.00            
ATOM   1876  C   PHE X 123      28.078  27.053  42.610  0.00  0.00            
ATOM   1877  O   PHE X 123      28.397  26.152  43.369  0.00  0.00            
ATOM   1878  N   ALA X 124      27.463  26.900  41.412  0.00  0.00            
ATOM   1879  H   ALA X 124      27.110  27.782  40.878  0.00  0.00            
ATOM   1880  CA  ALA X 124      26.985  25.558  41.003  0.00  0.00            
ATOM   1881  HA  ALA X 124      26.413  24.933  41.689  0.00  0.00            
ATOM   1882  CB  ALA X 124      26.031  25.748  39.827  0.00  0.00            
ATOM   1883  HB1 ALA X 124      25.171  26.212  40.310  0.00  0.00            
ATOM   1884  HB2 ALA X 124      26.415  26.413  39.053  0.00  0.00            
ATOM   1885  HB3 ALA X 124      25.713  24.892  39.395  0.00  0.00            
ATOM   1886  C   ALA X 124      28.135  24.669  40.558  0.00  0.00            
ATOM   1887  O   ALA X 124      28.066  23.428  40.506  0.00  0.00            
ATOM   1888  N   GLY X 125      29.239  25.286  40.164  0.00  0.00            
ATOM   1889  H   GLY X 125      29.243  26.374  40.113  0.00  0.00            
ATOM   1890  CA  GLY X 125      30.525  24.650  39.804  0.00  0.00            
ATOM   1891  HA2 GLY X 125      30.864  24.034  40.636  0.00  0.00            
ATOM   1892  HA3 GLY X 125      30.491  24.043  38.899  0.00  0.00            
ATOM   1893  C   GLY X 125      31.531  25.721  39.473  0.00  0.00            
ATOM   1894  O   GLY X 125      31.274  26.929  39.489  0.00  0.00            
ATOM   1895  N   MET X 126      32.739  25.289  39.173  0.00  0.00            
ATOM   1896  H   MET X 126      33.030  24.263  39.400  0.00  0.00            
ATOM   1897  CA  MET X 126      33.907  26.136  38.949  0.00  0.00            
ATOM   1898  HA  MET X 126      33.594  27.090  38.526  0.00  0.00            
ATOM   1899  CB  MET X 126      34.578  26.248  40.358  0.00  0.00            
ATOM   1900  HB2 MET X 126      33.843  26.767  40.974  0.00  0.00            
ATOM   1901  HB3 MET X 126      34.620  25.258  40.811  0.00  0.00            
ATOM   1902  CG  MET X 126      35.981  26.968  40.341  0.00  0.00            
ATOM   1903  HG2 MET X 126      36.709  26.229  40.006  0.00  0.00            
ATOM   1904  HG3 MET X 126      35.904  27.856  39.714  0.00  0.00            
ATOM   1905  SD  MET X 126      36.490  27.625  41.874  0.00  0.00            
ATOM   1906  CE  MET X 126      37.524  26.324  42.537  0.00  0.00            
ATOM   1907  HE1 MET X 126      37.779  26.666  43.541  0.00  0.00            
ATOM   1908  HE2 MET X 126      37.069  25.433  42.673  0.00  0.00            
ATOM   1909  HE3 MET X 126      38.431  26.304  41.933  0.00  0.00            
ATOM   1910  C   MET X 126      34.729  25.463  37.833  0.00  0.00            
ATOM   1911  O   MET X 126      34.819  24.203  37.834  0.00  0.00            
ATOM   1912  N   VAL X 127      35.345  26.251  36.896  0.00  0.00            
ATOM   1913  H   VAL X 127      35.175  27.326  36.957  0.00  0.00            
ATOM   1914  CA  VAL X 127      36.043  25.707  35.730  0.00  0.00            
ATOM   1915  HA  VAL X 127      36.162  24.629  35.836  0.00  0.00            
ATOM   1916  CB  VAL X 127      35.226  25.956  34.415  0.00  0.00            
ATOM   1917  HB  VAL X 127      34.892  26.994  34.407  0.00  0.00            
ATOM   1918  CG1 VAL X 127      36.052  25.770  33.149  0.00  0.00            
ATOM   1919 HG11 VAL X 127      36.295  24.715  33.028  0.00  0.00            
ATOM   1920 HG12 VAL X 127      35.431  26.114  32.321  0.00  0.00            
ATOM   1921 HG13 VAL X 127      36.935  26.408  33.170  0.00  0.00            
ATOM   1922  CG2 VAL X 127      33.981  25.112  34.408  0.00  0.00            
ATOM   1923 HG21 VAL X 127      33.483  25.258  35.366  0.00  0.00            
ATOM   1924 HG22 VAL X 127      33.321  25.319  33.673  0.00  0.00            
ATOM   1925 HG23 VAL X 127      34.213  24.056  34.268  0.00  0.00            
ATOM   1926  C   VAL X 127      37.417  26.440  35.718  0.00  0.00            
ATOM   1927  O   VAL X 127      37.473  27.639  35.364  0.00  0.00            
ATOM   1928  N   LEU X 128      38.535  25.760  35.918  0.00  0.00            
ATOM   1929  H   LEU X 128      38.479  24.672  35.972  0.00  0.00            
ATOM   1930  CA  LEU X 128      39.894  26.321  35.910  0.00  0.00            
ATOM   1931  HA  LEU X 128      39.735  27.400  35.911  0.00  0.00            
ATOM   1932  CB  LEU X 128      40.560  25.797  37.200  0.00  0.00            
ATOM   1933  HB2 LEU X 128      40.641  24.727  37.010  0.00  0.00            
ATOM   1934  HB3 LEU X 128      41.558  26.217  37.327  0.00  0.00            
ATOM   1935  CG  LEU X 128      39.769  25.865  38.469  0.00  0.00            
ATOM   1936  HG  LEU X 128      38.843  25.308  38.327  0.00  0.00            
ATOM   1937  CD1 LEU X 128      40.659  25.282  39.577  0.00  0.00            
ATOM   1938 HD11 LEU X 128      41.690  25.561  39.356  0.00  0.00            
ATOM   1939 HD12 LEU X 128      40.249  25.428  40.576  0.00  0.00            
ATOM   1940 HD13 LEU X 128      40.688  24.291  39.384  0.00  0.00            
ATOM   1941  CD2 LEU X 128      39.439  27.388  38.839  0.00  0.00            
ATOM   1942 HD21 LEU X 128      38.943  27.383  39.810  0.00  0.00            
ATOM   1943 HD22 LEU X 128      40.352  27.984  38.856  0.00  0.00            
ATOM   1944 HD23 LEU X 128      38.825  27.907  38.103  0.00  0.00            
ATOM   1945  C   LEU X 128      40.705  25.924  34.689  0.00  0.00            
ATOM   1946  O   LEU X 128      40.736  24.708  34.329  0.00  0.00            
ATOM   1947  N   ILE X 129      41.404  26.890  34.030  0.00  0.00            
ATOM   1948  H   ILE X 129      41.293  27.960  34.207  0.00  0.00            
ATOM   1949  CA  ILE X 129      42.387  26.698  32.964  0.00  0.00            
ATOM   1950  HA  ILE X 129      42.414  25.621  32.799  0.00  0.00            
ATOM   1951  CB  ILE X 129      42.018  27.323  31.592  0.00  0.00            
ATOM   1952  HB  ILE X 129      41.867  28.316  31.696  0.00  0.00            
ATOM   1953  CG2 ILE X 129      43.162  27.132  30.532  0.00  0.00            
ATOM   1954 HG21 ILE X 129      43.432  26.077  30.582  0.00  0.00            
ATOM   1955 HG22 ILE X 129      42.753  27.378  29.553  0.00  0.00            
ATOM   1956 HG23 ILE X 129      44.034  27.782  30.604  0.00  0.00            
ATOM   1957  CG1 ILE X 129      40.645  26.717  31.136  0.00  0.00            
ATOM   1958 HG12 ILE X 129      40.728  25.773  30.979  0.00  0.00            
ATOM   1959 HG13 ILE X 129      40.015  26.703  31.926  0.00  0.00            
ATOM   1960  CD1 ILE X 129      39.939  27.586  30.054  0.00  0.00            
ATOM   1961 HD11 ILE X 129      39.599  28.522  30.497  0.00  0.00            
ATOM   1962 HD12 ILE X 129      40.593  27.685  29.188  0.00  0.00            
ATOM   1963 HD13 ILE X 129      38.992  27.165  29.714  0.00  0.00            
ATOM   1964  C   ILE X 129      43.741  27.203  33.411  0.00  0.00            
ATOM   1965  O   ILE X 129      44.085  28.353  33.140  0.00  0.00            
ATOM   1966  N   SER X 130      44.491  26.212  33.963  0.00  0.00            
ATOM   1967  H   SER X 130      44.117  25.190  34.028  0.00  0.00            
ATOM   1968  CA  SER X 130      45.926  26.434  34.313  0.00  0.00            
ATOM   1969  HA  SER X 130      46.434  25.525  34.638  0.00  0.00            
ATOM   1970  CB  SER X 130      46.783  26.903  33.072  0.00  0.00            
ATOM   1971  HB2 SER X 130      46.398  27.894  32.832  0.00  0.00            
ATOM   1972  HB3 SER X 130      47.804  27.008  33.440  0.00  0.00            
ATOM   1973  OG  SER X 130      46.584  26.070  31.982  0.00  0.00            
ATOM   1974  HG  SER X 130      47.503  25.484  31.940  0.00  0.00            
ATOM   1975  C   SER X 130      46.036  27.437  35.476  0.00  0.00            
ATOM   1976  O   SER X 130      46.223  28.610  35.254  0.00  0.00            
ATOM   1977  N   PRO X 131      45.708  26.958  36.720  0.00  0.00            
ATOM   1978  CD  PRO X 131      45.372  25.598  37.036  0.00  0.00            
ATOM   1979  HD2 PRO X 131      46.201  24.925  36.819  0.00  0.00            
ATOM   1980  HD3 PRO X 131      44.442  25.313  36.542  0.00  0.00            
ATOM   1981  CG  PRO X 131      45.217  25.518  38.518  0.00  0.00            
ATOM   1982  HG2 PRO X 131      46.158  25.396  39.056  0.00  0.00            
ATOM   1983  HG3 PRO X 131      44.465  24.778  38.794  0.00  0.00            
ATOM   1984  CB  PRO X 131      44.785  26.863  38.817  0.00  0.00            
ATOM   1985  HB2 PRO X 131      44.980  27.029  39.876  0.00  0.00            
ATOM   1986  HB3 PRO X 131      43.734  26.922  38.534  0.00  0.00            
ATOM   1987  CA  PRO X 131      45.728  27.748  37.994  0.00  0.00            
ATOM   1988  HA  PRO X 131      45.217  28.684  37.766  0.00  0.00            
ATOM   1989  C   PRO X 131      47.100  28.046  38.670  0.00  0.00            
ATOM   1990  O   PRO X 131      47.852  27.149  38.897  0.00  0.00            
ATOM   1991  N   LEU X 132      47.260  29.318  39.070  0.00  0.00            
ATOM   1992  H   LEU X 132      46.406  29.944  38.812  0.00  0.00            
ATOM   1993  CA  LEU X 132      48.388  29.809  39.827  0.00  0.00            
ATOM   1994  HA  LEU X 132      49.282  29.352  39.404  0.00  0.00            
ATOM   1995  CB  LEU X 132      48.404  31.358  39.741  0.00  0.00            
ATOM   1996  HB2 LEU X 132      48.707  31.481  38.701  0.00  0.00            
ATOM   1997  HB3 LEU X 132      47.401  31.580  40.106  0.00  0.00            
ATOM   1998  CG  LEU X 132      49.305  32.068  40.786  0.00  0.00            
ATOM   1999  HG  LEU X 132      49.039  31.619  41.743  0.00  0.00            
ATOM   2000  CD1 LEU X 132      50.796  31.786  40.529  0.00  0.00            
ATOM   2001 HD11 LEU X 132      51.345  32.346  41.286  0.00  0.00            
ATOM   2002 HD12 LEU X 132      50.898  30.733  40.792  0.00  0.00            
ATOM   2003 HD13 LEU X 132      50.952  32.026  39.561  0.00  0.00            
ATOM   2004  CD2 LEU X 132      48.998  33.614  40.817  0.00  0.00            
ATOM   2005 HD21 LEU X 132      47.927  33.768  40.946  0.00  0.00            
ATOM   2006 HD22 LEU X 132      49.426  34.038  41.725  0.00  0.00            
ATOM   2007 HD23 LEU X 132      49.483  34.139  39.994  0.00  0.00            
ATOM   2008  C   LEU X 132      48.083  29.301  41.245  0.00  0.00            
ATOM   2009  O   LEU X 132      47.157  29.774  41.957  0.00  0.00            
ATOM   2010  N   VAL X 133      48.939  28.370  41.718  0.00  0.00            
ATOM   2011  H   VAL X 133      49.694  27.933  41.064  0.00  0.00            
ATOM   2012  CA  VAL X 133      48.674  27.599  42.994  0.00  0.00            
ATOM   2013  HA  VAL X 133      47.993  28.215  43.581  0.00  0.00            
ATOM   2014  CB  VAL X 133      48.057  26.162  42.699  0.00  0.00            
ATOM   2015  HB  VAL X 133      48.818  25.590  42.167  0.00  0.00            
ATOM   2016  CG1 VAL X 133      47.669  25.420  44.029  0.00  0.00            
ATOM   2017 HG11 VAL X 133      47.167  26.138  44.678  0.00  0.00            
ATOM   2018 HG12 VAL X 133      46.940  24.610  44.000  0.00  0.00            
ATOM   2019 HG13 VAL X 133      48.553  25.038  44.539  0.00  0.00            
ATOM   2020  CG2 VAL X 133      46.796  26.066  41.975  0.00  0.00            
ATOM   2021 HG21 VAL X 133      46.076  26.603  42.593  0.00  0.00            
ATOM   2022 HG22 VAL X 133      46.930  26.398  41.031  0.00  0.00            
ATOM   2023 HG23 VAL X 133      46.433  25.047  41.845  0.00  0.00            
ATOM   2024  C   VAL X 133      49.996  27.435  43.827  0.00  0.00            
ATOM   2025  O   VAL X 133      49.888  27.282  45.056  0.00  0.00            
ATOM   2026  N   LEU X 134      51.197  27.551  43.268  0.00  0.00            
ATOM   2027  H   LEU X 134      51.240  27.728  42.274  0.00  0.00            
ATOM   2028  CA  LEU X 134      52.421  27.463  44.133  0.00  0.00            
ATOM   2029  HA  LEU X 134      52.196  27.627  45.104  0.00  0.00            
ATOM   2030  CB  LEU X 134      53.059  26.076  43.912  0.00  0.00            
ATOM   2031  HB2 LEU X 134      53.329  25.928  42.950  0.00  0.00            
ATOM   2032  HB3 LEU X 134      53.961  26.013  44.520  0.00  0.00            
ATOM   2033  CG  LEU X 134      52.130  24.863  44.351  0.00  0.00            
ATOM   2034  HG  LEU X 134      51.100  24.969  44.010  0.00  0.00            
ATOM   2035  CD1 LEU X 134      52.759  23.560  43.795  0.00  0.00            
ATOM   2036 HD11 LEU X 134      52.074  22.749  44.044  0.00  0.00            
ATOM   2037 HD12 LEU X 134      52.880  23.604  42.713  0.00  0.00            
ATOM   2038 HD13 LEU X 134      53.640  23.264  44.192  0.00  0.00            
ATOM   2039  CD2 LEU X 134      51.988  24.761  45.879  0.00  0.00            
ATOM   2040 HD21 LEU X 134      51.230  24.014  46.112  0.00  0.00            
ATOM   2041 HD22 LEU X 134      52.932  24.455  46.331  0.00  0.00            
ATOM   2042 HD23 LEU X 134      51.687  25.747  46.233  0.00  0.00            
ATOM   2043  C   LEU X 134      53.449  28.487  43.683  0.00  0.00            
ATOM   2044  O   LEU X 134      53.444  28.972  42.560  0.00  0.00            
ATOM   2045  N   ALA X 135      54.363  28.858  44.549  0.00  0.00            
ATOM   2046  H   ALA X 135      54.392  28.504  45.580  0.00  0.00            
ATOM   2047  CA  ALA X 135      55.629  29.495  44.213  0.00  0.00            
ATOM   2048  HA  ALA X 135      55.370  29.996  43.376  0.00  0.00            
ATOM   2049  CB  ALA X 135      56.172  30.440  45.289  0.00  0.00            
ATOM   2050  HB1 ALA X 135      57.055  30.946  44.900  0.00  0.00            
ATOM   2051  HB2 ALA X 135      55.511  31.282  45.496  0.00  0.00            
ATOM   2052  HB3 ALA X 135      56.539  29.873  46.145  0.00  0.00            
ATOM   2053  C   ALA X 135      56.647  28.407  43.887  0.00  0.00            
ATOM   2054  O   ALA X 135      56.824  27.486  44.630  0.00  0.00            
ATOM   2055  N   ASN X 136      57.397  28.680  42.868  0.00  0.00            
ATOM   2056  H   ASN X 136      57.143  29.536  42.244  0.00  0.00            
ATOM   2057  CA  ASN X 136      58.665  28.030  42.549  0.00  0.00            
ATOM   2058  HA  ASN X 136      58.421  27.021  42.216  0.00  0.00            
ATOM   2059  CB  ASN X 136      59.372  28.692  41.358  0.00  0.00            
ATOM   2060  HB2 ASN X 136      58.779  28.670  40.444  0.00  0.00            
ATOM   2061  HB3 ASN X 136      59.539  29.745  41.585  0.00  0.00            
ATOM   2062  CG  ASN X 136      60.742  28.022  41.096  0.00  0.00            
ATOM   2063  OD1 ASN X 136      61.796  28.480  41.607  0.00  0.00            
ATOM   2064  ND2 ASN X 136      60.706  26.774  40.676  0.00  0.00            
ATOM   2065 HD21 ASN X 136      61.604  26.261  41.020  0.00  0.00            
ATOM   2066 HD22 ASN X 136      59.847  26.140  40.457  0.00  0.00            
ATOM   2067  C   ASN X 136      59.518  28.061  43.896  0.00  0.00            
ATOM   2068  O   ASN X 136      59.834  29.225  44.247  0.00  0.00            
ATOM   2069  N   PRO X 137      59.993  26.989  44.477  0.00  0.00            
ATOM   2070  CD  PRO X 137      59.898  25.674  43.955  0.00  0.00            
ATOM   2071  HD2 PRO X 137      60.767  25.442  43.619  0.00  0.00            
ATOM   2072  HD3 PRO X 137      59.185  25.512  43.258  0.00  0.00            
ATOM   2073  CG  PRO X 137      59.625  24.872  45.220  0.00  0.00            
ATOM   2074  HG2 PRO X 137      59.801  23.824  44.981  0.00  0.00            
ATOM   2075  HG3 PRO X 137      58.562  25.003  45.422  0.00  0.00            
ATOM   2076  CB  PRO X 137      60.482  25.494  46.302  0.00  0.00            
ATOM   2077  HB2 PRO X 137      61.502  25.137  46.161  0.00  0.00            
ATOM   2078  HB3 PRO X 137      60.178  25.363  47.341  0.00  0.00            
ATOM   2079  CA  PRO X 137      60.538  26.956  45.822  0.00  0.00            
ATOM   2080  HA  PRO X 137      59.929  27.576  46.479  0.00  0.00            
ATOM   2081  C   PRO X 137      61.934  27.624  45.948  0.00  0.00            
ATOM   2082  O   PRO X 137      62.026  28.513  46.848  0.00  0.00            
ATOM   2083  N   GLU X 138      62.919  27.367  45.070  0.00  0.00            
ATOM   2084  H   GLU X 138      62.775  26.645  44.266  0.00  0.00            
ATOM   2085  CA  GLU X 138      64.179  28.098  45.032  0.00  0.00            
ATOM   2086  HA  GLU X 138      64.483  28.196  46.074  0.00  0.00            
ATOM   2087  CB  GLU X 138      65.306  27.495  44.148  0.00  0.00            
ATOM   2088  HB2 GLU X 138      66.009  28.215  44.226  0.00  0.00            
ATOM   2089  HB3 GLU X 138      65.635  26.537  44.551  0.00  0.00            
ATOM   2090  CG  GLU X 138      64.943  27.392  42.595  0.00  0.00            
ATOM   2091  HG2 GLU X 138      64.591  28.366  42.256  0.00  0.00            
ATOM   2092  HG3 GLU X 138      65.866  27.096  42.095  0.00  0.00            
ATOM   2093  CD  GLU X 138      63.971  26.301  42.256  0.00  0.00            
ATOM   2094  OE1 GLU X 138      63.481  25.604  43.188  0.00  0.00            
ATOM   2095  OE2 GLU X 138      63.669  26.028  41.046  0.00  0.00            
ATOM   2096  C   GLU X 138      63.943  29.661  44.694  0.00  0.00            
ATOM   2097  O   GLU X 138      64.736  30.440  45.258  0.00  0.00            
ATOM   2098  N   SER X 139      62.900  30.141  43.927  0.00  0.00            
ATOM   2099  H   SER X 139      62.317  29.504  43.263  0.00  0.00            
ATOM   2100  CA  SER X 139      62.535  31.554  43.718  0.00  0.00            
ATOM   2101  HA  SER X 139      63.353  32.029  43.557  0.00  0.00            
ATOM   2102  CB  SER X 139      61.658  31.732  42.473  0.00  0.00            
ATOM   2103  HB2 SER X 139      60.724  31.352  42.527  0.00  0.00            
ATOM   2104  HB3 SER X 139      61.618  32.810  42.315  0.00  0.00            
ATOM   2105  OG  SER X 139      62.391  31.071  41.444  0.00  0.00            
ATOM   2106  HG  SER X 139      62.263  29.989  41.401  0.00  0.00            
ATOM   2107  C   SER X 139      61.796  32.191  44.865  0.00  0.00            
ATOM   2108  O   SER X 139      61.590  33.405  44.797  0.00  0.00            
ATOM   2109  N   ALA X 140      61.490  31.431  45.948  0.00  0.00            
ATOM   2110  H   ALA X 140      61.549  30.423  45.905  0.00  0.00            
ATOM   2111  CA  ALA X 140      60.736  31.817  47.119  0.00  0.00            
ATOM   2112  HA  ALA X 140      61.018  32.836  47.382  0.00  0.00            
ATOM   2113  CB  ALA X 140      59.269  31.983  46.742  0.00  0.00            
ATOM   2114  HB1 ALA X 140      58.765  32.494  47.562  0.00  0.00            
ATOM   2115  HB2 ALA X 140      59.072  32.432  45.769  0.00  0.00            
ATOM   2116  HB3 ALA X 140      58.976  30.937  46.651  0.00  0.00            
ATOM   2117  C   ALA X 140      61.027  31.013  48.468  0.00  0.00            
ATOM   2118  O   ALA X 140      60.108  30.689  49.258  0.00  0.00            
ATOM   2119  N   THR X 141      62.342  30.758  48.557  0.00  0.00            
ATOM   2120  H   THR X 141      63.012  31.176  47.927  0.00  0.00            
ATOM   2121  CA  THR X 141      63.002  30.510  49.872  0.00  0.00            
ATOM   2122  HA  THR X 141      62.546  29.632  50.328  0.00  0.00            
ATOM   2123  CB  THR X 141      64.551  30.361  49.726  0.00  0.00            
ATOM   2124  HB  THR X 141      65.058  30.224  50.681  0.00  0.00            
ATOM   2125  CG2 THR X 141      64.898  29.150  48.942  0.00  0.00            
ATOM   2126 HG21 THR X 141      64.787  29.307  47.869  0.00  0.00            
ATOM   2127 HG22 THR X 141      65.914  28.846  49.191  0.00  0.00            
ATOM   2128 HG23 THR X 141      64.181  28.372  49.204  0.00  0.00            
ATOM   2129  OG1 THR X 141      65.141  31.487  49.146  0.00  0.00            
ATOM   2130  HG1 THR X 141      66.068  31.272  49.019  0.00  0.00            
ATOM   2131  C   THR X 141      62.797  31.729  50.792  0.00  0.00            
ATOM   2132  O   THR X 141      62.454  32.829  50.355  0.00  0.00            
ATOM   2133  N   THR X 142      63.014  31.589  52.046  0.00  0.00            
ATOM   2134  H   THR X 142      63.388  30.615  52.363  0.00  0.00            
ATOM   2135  CA  THR X 142      62.771  32.562  53.149  0.00  0.00            
ATOM   2136  HA  THR X 142      61.725  32.856  53.066  0.00  0.00            
ATOM   2137  CB  THR X 142      63.112  32.063  54.611  0.00  0.00            
ATOM   2138  HB  THR X 142      63.080  32.857  55.342  0.00  0.00            
ATOM   2139  CG2 THR X 142      62.079  30.985  54.973  0.00  0.00            
ATOM   2140 HG21 THR X 142      61.039  31.275  55.021  0.00  0.00            
ATOM   2141 HG22 THR X 142      62.155  30.094  54.367  0.00  0.00            
ATOM   2142 HG23 THR X 142      62.229  30.575  55.960  0.00  0.00            
ATOM   2143  OG1 THR X 142      64.361  31.427  54.629  0.00  0.00            
ATOM   2144  HG1 THR X 142      65.096  31.716  55.366  0.00  0.00            
ATOM   2145  C   THR X 142      63.638  33.862  52.833  0.00  0.00            
ATOM   2146  O   THR X 142      63.259  35.001  52.890  0.00  0.00            
ATOM   2147  N   PHE X 143      64.879  33.565  52.394  0.00  0.00            
ATOM   2148  H   PHE X 143      65.262  32.561  52.576  0.00  0.00            
ATOM   2149  CA  PHE X 143      65.918  34.481  52.014  0.00  0.00            
ATOM   2150  HA  PHE X 143      66.136  35.187  52.815  0.00  0.00            
ATOM   2151  CB  PHE X 143      67.117  33.610  51.667  0.00  0.00            
ATOM   2152  HB2 PHE X 143      66.808  32.857  50.942  0.00  0.00            
ATOM   2153  HB3 PHE X 143      67.814  34.228  51.102  0.00  0.00            
ATOM   2154  CG  PHE X 143      67.884  32.956  52.742  0.00  0.00            
ATOM   2155  CD1 PHE X 143      68.009  33.606  53.988  0.00  0.00            
ATOM   2156  HD1 PHE X 143      67.641  34.536  54.130  0.00  0.00            
ATOM   2157  CE1 PHE X 143      68.806  32.990  55.029  0.00  0.00            
ATOM   2158  HE1 PHE X 143      68.911  33.383  55.954  0.00  0.00            
ATOM   2159  CZ  PHE X 143      69.441  31.751  54.746  0.00  0.00            
ATOM   2160  HZ  PHE X 143      69.996  31.335  55.480  0.00  0.00            
ATOM   2161  CE2 PHE X 143      69.361  31.134  53.469  0.00  0.00            
ATOM   2162  HE2 PHE X 143      69.900  30.291  53.329  0.00  0.00            
ATOM   2163  CD2 PHE X 143      68.551  31.759  52.448  0.00  0.00            
ATOM   2164  HD2 PHE X 143      68.467  31.225  51.501  0.00  0.00            
ATOM   2165  C   PHE X 143      65.453  35.304  50.753  0.00  0.00            
ATOM   2166  O   PHE X 143      65.846  36.449  50.674  0.00  0.00            
ATOM   2167  N   LYS X 144      64.736  34.616  49.806  0.00  0.00            
ATOM   2168  H   LYS X 144      64.882  33.536  49.841  0.00  0.00            
ATOM   2169  CA  LYS X 144      64.243  35.267  48.589  0.00  0.00            
ATOM   2170  HA  LYS X 144      65.039  35.894  48.187  0.00  0.00            
ATOM   2171  CB  LYS X 144      63.968  34.341  47.441  0.00  0.00            
ATOM   2172  HB2 LYS X 144      63.561  33.387  47.777  0.00  0.00            
ATOM   2173  HB3 LYS X 144      63.292  34.755  46.693  0.00  0.00            
ATOM   2174  CG  LYS X 144      65.216  33.950  46.754  0.00  0.00            
ATOM   2175  HG2 LYS X 144      65.837  33.295  47.365  0.00  0.00            
ATOM   2176  HG3 LYS X 144      64.877  33.410  45.870  0.00  0.00            
ATOM   2177  CD  LYS X 144      66.045  35.076  46.084  0.00  0.00            
ATOM   2178  HD2 LYS X 144      65.438  35.631  45.369  0.00  0.00            
ATOM   2179  HD3 LYS X 144      66.403  35.722  46.772  0.00  0.00            
ATOM   2180  CE  LYS X 144      67.253  34.426  45.408  0.00  0.00            
ATOM   2181  HE2 LYS X 144      67.869  35.147  44.870  0.00  0.00            
ATOM   2182  HE3 LYS X 144      67.917  33.935  46.119  0.00  0.00            
ATOM   2183  NZ  LYS X 144      66.853  33.245  44.501  0.00  0.00            
ATOM   2184  HZ1 LYS X 144      65.929  33.263  43.925  0.00  0.00            
ATOM   2185  HZ2 LYS X 144      67.652  33.094  43.776  0.00  0.00            
ATOM   2186  HZ3 LYS X 144      66.883  32.374  45.157  0.00  0.00            
ATOM   2187  C   LYS X 144      63.019  36.146  48.900  0.00  0.00            
ATOM   2188  O   LYS X 144      62.796  37.209  48.282  0.00  0.00            
ATOM   2189  N   VAL X 145      62.136  35.688  49.816  0.00  0.00            
ATOM   2190  H   VAL X 145      62.282  34.716  50.288  0.00  0.00            
ATOM   2191  CA  VAL X 145      61.047  36.528  50.383  0.00  0.00            
ATOM   2192  HA  VAL X 145      60.535  36.843  49.474  0.00  0.00            
ATOM   2193  CB  VAL X 145      60.140  35.649  51.239  0.00  0.00            
ATOM   2194  HB  VAL X 145      60.714  35.293  52.094  0.00  0.00            
ATOM   2195  CG1 VAL X 145      59.063  36.555  51.816  0.00  0.00            
ATOM   2196 HG11 VAL X 145      58.615  37.181  51.044  0.00  0.00            
ATOM   2197 HG12 VAL X 145      58.336  35.859  52.235  0.00  0.00            
ATOM   2198 HG13 VAL X 145      59.456  37.252  52.556  0.00  0.00            
ATOM   2199  CG2 VAL X 145      59.557  34.441  50.481  0.00  0.00            
ATOM   2200 HG21 VAL X 145      58.740  33.994  51.048  0.00  0.00            
ATOM   2201 HG22 VAL X 145      59.385  34.533  49.490  0.00  0.00            
ATOM   2202 HG23 VAL X 145      60.307  33.651  50.461  0.00  0.00            
ATOM   2203  C   VAL X 145      61.517  37.796  51.078  0.00  0.00            
ATOM   2204  O   VAL X 145      61.095  38.848  50.689  0.00  0.00            
ATOM   2205  N   LEU X 146      62.417  37.671  52.004  0.00  0.00            
ATOM   2206  H   LEU X 146      62.797  36.689  52.287  0.00  0.00            
ATOM   2207  CA  LEU X 146      63.190  38.779  52.639  0.00  0.00            
ATOM   2208  HA  LEU X 146      62.558  39.322  53.341  0.00  0.00            
ATOM   2209  CB  LEU X 146      64.189  38.074  53.536  0.00  0.00            
ATOM   2210  HB2 LEU X 146      63.618  37.483  54.123  0.00  0.00            
ATOM   2211  HB3 LEU X 146      64.869  37.476  52.929  0.00  0.00            
ATOM   2212  CG  LEU X 146      65.066  39.105  54.319  0.00  0.00            
ATOM   2213  HG  LEU X 146      65.331  39.949  53.684  0.00  0.00            
ATOM   2214  CD1 LEU X 146      64.362  39.794  55.481  0.00  0.00            
ATOM   2215 HD11 LEU X 146      65.074  40.447  55.985  0.00  0.00            
ATOM   2216 HD12 LEU X 146      63.498  40.365  55.140  0.00  0.00            
ATOM   2217 HD13 LEU X 146      64.050  39.112  56.158  0.00  0.00            
ATOM   2218  CD2 LEU X 146      66.333  38.329  54.759  0.00  0.00            
ATOM   2219 HD21 LEU X 146      66.957  38.925  55.424  0.00  0.00            
ATOM   2220 HD22 LEU X 146      65.922  37.564  55.418  0.00  0.00            
ATOM   2221 HD23 LEU X 146      66.935  37.855  53.983  0.00  0.00            
ATOM   2222  C   LEU X 146      63.791  39.823  51.682  0.00  0.00            
ATOM   2223  O   LEU X 146      63.497  40.999  51.754  0.00  0.00            
ATOM   2224  N   ALA X 147      64.548  39.290  50.711  0.00  0.00            
ATOM   2225  H   ALA X 147      64.533  38.309  50.471  0.00  0.00            
ATOM   2226  CA  ALA X 147      65.166  40.079  49.602  0.00  0.00            
ATOM   2227  HA  ALA X 147      65.592  40.859  50.082  0.00  0.00            
ATOM   2228  CB  ALA X 147      66.204  39.259  48.744  0.00  0.00            
ATOM   2229  HB1 ALA X 147      66.533  39.950  48.086  0.00  0.00            
ATOM   2230  HB2 ALA X 147      66.981  38.777  49.337  0.00  0.00            
ATOM   2231  HB3 ALA X 147      65.694  38.508  48.141  0.00  0.00            
ATOM   2232  C   ALA X 147      64.106  40.758  48.717  0.00  0.00            
ATOM   2233  O   ALA X 147      64.383  41.902  48.257  0.00  0.00            
ATOM   2234  N   ALA X 148      62.995  40.063  48.532  0.00  0.00            
ATOM   2235  H   ALA X 148      62.938  39.007  48.795  0.00  0.00            
ATOM   2236  CA  ALA X 148      61.851  40.667  47.831  0.00  0.00            
ATOM   2237  HA  ALA X 148      62.240  41.004  46.870  0.00  0.00            
ATOM   2238  CB  ALA X 148      60.909  39.551  47.512  0.00  0.00            
ATOM   2239  HB1 ALA X 148      60.158  39.936  46.821  0.00  0.00            
ATOM   2240  HB2 ALA X 148      61.357  38.689  47.017  0.00  0.00            
ATOM   2241  HB3 ALA X 148      60.368  39.247  48.308  0.00  0.00            
ATOM   2242  C   ALA X 148      61.274  41.889  48.560  0.00  0.00            
ATOM   2243  O   ALA X 148      61.048  42.942  47.993  0.00  0.00            
ATOM   2244  N   LYS X 149      61.260  41.794  49.936  0.00  0.00            
ATOM   2245  H   LYS X 149      61.564  40.881  50.447  0.00  0.00            
ATOM   2246  CA  LYS X 149      60.683  42.769  50.892  0.00  0.00            
ATOM   2247  HA  LYS X 149      59.762  43.225  50.527  0.00  0.00            
ATOM   2248  CB  LYS X 149      60.306  42.153  52.281  0.00  0.00            
ATOM   2249  HB2 LYS X 149      61.230  41.695  52.633  0.00  0.00            
ATOM   2250  HB3 LYS X 149      60.133  42.902  53.054  0.00  0.00            
ATOM   2251  CG  LYS X 149      59.226  41.081  52.137  0.00  0.00            
ATOM   2252  HG2 LYS X 149      58.263  41.579  52.026  0.00  0.00            
ATOM   2253  HG3 LYS X 149      59.379  40.413  51.289  0.00  0.00            
ATOM   2254  CD  LYS X 149      59.167  40.213  53.395  0.00  0.00            
ATOM   2255  HD2 LYS X 149      58.321  39.531  53.304  0.00  0.00            
ATOM   2256  HD3 LYS X 149      59.971  39.682  53.698  0.00  0.00            
ATOM   2257  CE  LYS X 149      58.877  40.921  54.719  0.00  0.00            
ATOM   2258  HE2 LYS X 149      58.959  40.119  55.453  0.00  0.00            
ATOM   2259  HE3 LYS X 149      59.739  41.583  54.809  0.00  0.00            
ATOM   2260  NZ  LYS X 149      57.627  41.670  54.839  0.00  0.00            
ATOM   2261  HZ1 LYS X 149      56.840  40.988  54.519  0.00  0.00            
ATOM   2262  HZ2 LYS X 149      57.440  41.872  55.894  0.00  0.00            
ATOM   2263  HZ3 LYS X 149      57.634  42.582  54.242  0.00  0.00            
ATOM   2264  C   LYS X 149      61.532  43.964  50.995  0.00  0.00            
ATOM   2265  O   LYS X 149      61.087  45.118  51.068  0.00  0.00            
ATOM   2266  N   VAL X 150      62.846  43.646  51.107  0.00  0.00            
ATOM   2267  H   VAL X 150      63.198  42.664  51.423  0.00  0.00            
ATOM   2268  CA  VAL X 150      63.922  44.706  51.095  0.00  0.00            
ATOM   2269  HA  VAL X 150      63.655  45.362  51.924  0.00  0.00            
ATOM   2270  CB  VAL X 150      65.325  44.084  51.386  0.00  0.00            
ATOM   2271  HB  VAL X 150      65.338  43.186  50.768  0.00  0.00            
ATOM   2272  CG1 VAL X 150      66.485  44.890  50.992  0.00  0.00            
ATOM   2273 HG11 VAL X 150      67.357  44.236  51.017  0.00  0.00            
ATOM   2274 HG12 VAL X 150      66.452  45.313  49.988  0.00  0.00            
ATOM   2275 HG13 VAL X 150      66.644  45.678  51.728  0.00  0.00            
ATOM   2276  CG2 VAL X 150      65.415  43.624  52.835  0.00  0.00            
ATOM   2277 HG21 VAL X 150      64.597  42.917  52.974  0.00  0.00            
ATOM   2278 HG22 VAL X 150      66.264  43.087  52.942  0.00  0.00            
ATOM   2279 HG23 VAL X 150      65.557  44.447  53.536  0.00  0.00            
ATOM   2280  C   VAL X 150      63.766  45.532  49.897  0.00  0.00            
ATOM   2281  O   VAL X 150      63.644  46.743  49.955  0.00  0.00            
ATOM   2282  N   LEU X 151      63.694  44.820  48.746  0.00  0.00            
ATOM   2283  H   LEU X 151      63.528  43.748  48.632  0.00  0.00            
ATOM   2284  CA  LEU X 151      63.543  45.560  47.458  0.00  0.00            
ATOM   2285  HA  LEU X 151      64.211  46.316  47.415  0.00  0.00            
ATOM   2286  CB  LEU X 151      63.786  44.504  46.398  0.00  0.00            
ATOM   2287  HB2 LEU X 151      64.696  43.927  46.560  0.00  0.00            
ATOM   2288  HB3 LEU X 151      62.972  43.792  46.532  0.00  0.00            
ATOM   2289  CG  LEU X 151      63.793  44.992  44.902  0.00  0.00            
ATOM   2290  HG  LEU X 151      62.851  45.489  44.667  0.00  0.00            
ATOM   2291  CD1 LEU X 151      64.876  46.015  44.668  0.00  0.00            
ATOM   2292 HD11 LEU X 151      65.086  46.179  43.694  0.00  0.00            
ATOM   2293 HD12 LEU X 151      64.575  46.862  45.129  0.00  0.00            
ATOM   2294 HD13 LEU X 151      65.714  45.706  45.139  0.00  0.00            
ATOM   2295  CD2 LEU X 151      64.036  43.869  43.884  0.00  0.00            
ATOM   2296 HD21 LEU X 151      64.369  44.272  42.928  0.00  0.00            
ATOM   2297 HD22 LEU X 151      64.805  43.241  44.334  0.00  0.00            
ATOM   2298 HD23 LEU X 151      63.101  43.324  43.757  0.00  0.00            
ATOM   2299  C   LEU X 151      62.200  46.360  47.440  0.00  0.00            
ATOM   2300  O   LEU X 151      62.134  47.500  46.987  0.00  0.00            
ATOM   2301  N   ASN X 152      61.133  45.799  47.959  0.00  0.00            
ATOM   2302  H   ASN X 152      61.292  44.748  48.203  0.00  0.00            
ATOM   2303  CA  ASN X 152      59.757  46.343  47.915  0.00  0.00            
ATOM   2304  HA  ASN X 152      59.550  46.628  46.884  0.00  0.00            
ATOM   2305  CB  ASN X 152      58.766  45.337  48.483  0.00  0.00            
ATOM   2306  HB2 ASN X 152      58.906  44.400  47.946  0.00  0.00            
ATOM   2307  HB3 ASN X 152      58.907  45.165  49.550  0.00  0.00            
ATOM   2308  CG  ASN X 152      57.320  45.835  48.227  0.00  0.00            
ATOM   2309  OD1 ASN X 152      56.910  46.387  47.223  0.00  0.00            
ATOM   2310  ND2 ASN X 152      56.524  45.721  49.239  0.00  0.00            
ATOM   2311 HD21 ASN X 152      55.529  46.167  49.244  0.00  0.00            
ATOM   2312 HD22 ASN X 152      56.831  45.147  50.114  0.00  0.00            
ATOM   2313  C   ASN X 152      59.638  47.708  48.744  0.00  0.00            
ATOM   2314  O   ASN X 152      58.659  48.386  48.564  0.00  0.00            
ATOM   2315  N   LEU X 153      60.608  48.007  49.588  0.00  0.00            
ATOM   2316  H   LEU X 153      61.463  47.335  49.517  0.00  0.00            
ATOM   2317  CA  LEU X 153      60.768  49.285  50.252  0.00  0.00            
ATOM   2318  HA  LEU X 153      59.789  49.616  50.598  0.00  0.00            
ATOM   2319  CB  LEU X 153      61.530  48.960  51.495  0.00  0.00            
ATOM   2320  HB2 LEU X 153      60.939  48.306  52.137  0.00  0.00            
ATOM   2321  HB3 LEU X 153      62.473  48.476  51.241  0.00  0.00            
ATOM   2322  CG  LEU X 153      61.924  50.176  52.366  0.00  0.00            
ATOM   2323  HG  LEU X 153      62.509  50.818  51.706  0.00  0.00            
ATOM   2324  CD1 LEU X 153      60.761  50.852  53.137  0.00  0.00            
ATOM   2325 HD11 LEU X 153      60.018  51.183  52.412  0.00  0.00            
ATOM   2326 HD12 LEU X 153      60.428  50.183  53.931  0.00  0.00            
ATOM   2327 HD13 LEU X 153      61.132  51.706  53.529  0.00  0.00            
ATOM   2328  CD2 LEU X 153      62.897  49.631  53.458  0.00  0.00            
ATOM   2329 HD21 LEU X 153      62.493  48.960  54.216  0.00  0.00            
ATOM   2330 HD22 LEU X 153      63.735  49.127  52.975  0.00  0.00            
ATOM   2331 HD23 LEU X 153      63.277  50.422  54.104  0.00  0.00            
ATOM   2332  C   LEU X 153      61.405  50.319  49.276  0.00  0.00            
ATOM   2333  O   LEU X 153      60.963  51.494  49.419  0.00  0.00            
ATOM   2334  N   VAL X 154      62.510  50.011  48.641  0.00  0.00            
ATOM   2335  H   VAL X 154      62.937  49.021  48.800  0.00  0.00            
ATOM   2336  CA  VAL X 154      63.369  51.017  47.988  0.00  0.00            
ATOM   2337  HA  VAL X 154      63.279  51.977  48.495  0.00  0.00            
ATOM   2338  CB  VAL X 154      64.844  50.628  48.089  0.00  0.00            
ATOM   2339  HB  VAL X 154      65.454  51.449  47.714  0.00  0.00            
ATOM   2340  CG1 VAL X 154      65.062  50.399  49.636  0.00  0.00            
ATOM   2341 HG11 VAL X 154      66.086  50.442  50.005  0.00  0.00            
ATOM   2342 HG12 VAL X 154      64.432  51.004  50.289  0.00  0.00            
ATOM   2343 HG13 VAL X 154      64.780  49.383  49.911  0.00  0.00            
ATOM   2344  CG2 VAL X 154      65.319  49.428  47.252  0.00  0.00            
ATOM   2345 HG21 VAL X 154      65.395  49.710  46.202  0.00  0.00            
ATOM   2346 HG22 VAL X 154      66.210  48.998  47.457  0.00  0.00            
ATOM   2347 HG23 VAL X 154      64.557  48.663  47.398  0.00  0.00            
ATOM   2348  C   VAL X 154      62.993  51.338  46.551  0.00  0.00            
ATOM   2349  O   VAL X 154      63.408  52.399  46.048  0.00  0.00            
ATOM   2350  N   LEU X 155      62.282  50.439  45.903  0.00  0.00            
ATOM   2351  H   LEU X 155      62.096  49.554  46.512  0.00  0.00            
ATOM   2352  CA  LEU X 155      62.079  50.429  44.472  0.00  0.00            
ATOM   2353  HA  LEU X 155      61.723  51.409  44.154  0.00  0.00            
ATOM   2354  CB  LEU X 155      63.461  50.112  43.828  0.00  0.00            
ATOM   2355  HB2 LEU X 155      64.208  50.829  44.168  0.00  0.00            
ATOM   2356  HB3 LEU X 155      63.794  49.113  44.112  0.00  0.00            
ATOM   2357  CG  LEU X 155      63.457  50.223  42.293  0.00  0.00            
ATOM   2358  HG  LEU X 155      62.786  49.521  41.798  0.00  0.00            
ATOM   2359  CD1 LEU X 155      63.032  51.590  41.823  0.00  0.00            
ATOM   2360 HD11 LEU X 155      63.621  52.317  42.382  0.00  0.00            
ATOM   2361 HD12 LEU X 155      63.364  51.694  40.790  0.00  0.00            
ATOM   2362 HD13 LEU X 155      62.059  51.820  41.965  0.00  0.00            
ATOM   2363  CD2 LEU X 155      64.813  49.915  41.687  0.00  0.00            
ATOM   2364 HD21 LEU X 155      64.797  50.196  40.634  0.00  0.00            
ATOM   2365 HD22 LEU X 155      65.590  50.360  42.309  0.00  0.00            
ATOM   2366 HD23 LEU X 155      64.930  48.831  41.702  0.00  0.00            
ATOM   2367  C   LEU X 155      60.923  49.339  44.314  0.00  0.00            
ATOM   2368  O   LEU X 155      61.248  48.252  43.810  0.00  0.00            
ATOM   2369  N   PRO X 156      59.650  49.660  44.660  0.00  0.00            
ATOM   2370  CD  PRO X 156      59.224  50.911  45.159  0.00  0.00            
ATOM   2371  HD2 PRO X 156      59.749  51.680  44.593  0.00  0.00            
ATOM   2372  HD3 PRO X 156      59.397  50.909  46.154  0.00  0.00            
ATOM   2373  CG  PRO X 156      57.733  50.895  44.876  0.00  0.00            
ATOM   2374  HG2 PRO X 156      57.523  51.164  43.841  0.00  0.00            
ATOM   2375  HG3 PRO X 156      57.191  51.575  45.533  0.00  0.00            
ATOM   2376  CB  PRO X 156      57.349  49.432  45.150  0.00  0.00            
ATOM   2377  HB2 PRO X 156      56.394  49.085  44.754  0.00  0.00            
ATOM   2378  HB3 PRO X 156      57.357  49.271  46.147  0.00  0.00            
ATOM   2379  CA  PRO X 156      58.514  48.737  44.493  0.00  0.00            
ATOM   2380  HA  PRO X 156      58.697  47.889  45.010  0.00  0.00            
ATOM   2381  C   PRO X 156      58.060  48.440  43.028  0.00  0.00            
ATOM   2382  O   PRO X 156      57.464  47.429  42.700  0.00  0.00            
ATOM   2383  N   ASN X 157      58.488  49.334  42.111  0.00  0.00            
ATOM   2384  H   ASN X 157      59.027  50.217  42.454  0.00  0.00            
ATOM   2385  CA  ASN X 157      58.210  49.287  40.633  0.00  0.00            
ATOM   2386  HA  ASN X 157      57.310  48.711  40.415  0.00  0.00            
ATOM   2387  CB  ASN X 157      58.072  50.808  40.177  0.00  0.00            
ATOM   2388  HB2 ASN X 157      57.902  50.828  39.100  0.00  0.00            
ATOM   2389  HB3 ASN X 157      57.272  51.153  40.832  0.00  0.00            
ATOM   2390  CG  ASN X 157      59.232  51.779  40.476  0.00  0.00            
ATOM   2391  OD1 ASN X 157      59.636  52.031  41.646  0.00  0.00            
ATOM   2392  ND2 ASN X 157      59.711  52.464  39.511  0.00  0.00            
ATOM   2393 HD21 ASN X 157      60.540  53.136  39.736  0.00  0.00            
ATOM   2394 HD22 ASN X 157      59.473  52.131  38.501  0.00  0.00            
ATOM   2395  C   ASN X 157      59.455  48.617  39.896  0.00  0.00            
ATOM   2396  O   ASN X 157      59.571  48.854  38.699  0.00  0.00            
ATOM   2397  N   LEU X 158      60.323  47.862  40.595  0.00  0.00            
ATOM   2398  H   LEU X 158      60.221  47.883  41.680  0.00  0.00            
ATOM   2399  CA  LEU X 158      61.379  47.058  39.906  0.00  0.00            
ATOM   2400  HA  LEU X 158      61.862  47.652  39.130  0.00  0.00            
ATOM   2401  CB  LEU X 158      62.441  46.678  40.965  0.00  0.00            
ATOM   2402  HB2 LEU X 158      62.766  47.495  41.462  0.00  0.00            
ATOM   2403  HB3 LEU X 158      61.991  46.036  41.722  0.00  0.00            
ATOM   2404  CG  LEU X 158      63.769  46.158  40.361  0.00  0.00            
ATOM   2405  HG  LEU X 158      64.470  46.232  41.192  0.00  0.00            
ATOM   2406  CD1 LEU X 158      63.776  44.691  39.972  0.00  0.00            
ATOM   2407 HD11 LEU X 158      63.821  44.018  40.828  0.00  0.00            
ATOM   2408 HD12 LEU X 158      63.064  44.448  39.376  0.00  0.00            
ATOM   2409 HD13 LEU X 158      64.576  44.561  39.370  0.00  0.00            
ATOM   2410  CD2 LEU X 158      64.272  46.926  39.103  0.00  0.00            
ATOM   2411 HD21 LEU X 158      63.679  46.699  38.216  0.00  0.00            
ATOM   2412 HD22 LEU X 158      64.207  48.011  39.181  0.00  0.00            
ATOM   2413 HD23 LEU X 158      65.322  46.683  38.944  0.00  0.00            
ATOM   2414  C   LEU X 158      60.786  45.855  39.181  0.00  0.00            
ATOM   2415  O   LEU X 158      60.222  44.871  39.733  0.00  0.00            
ATOM   2416  N   SER X 159      60.855  45.914  37.834  0.00  0.00            
ATOM   2417  H   SER X 159      61.014  46.909  37.418  0.00  0.00            
ATOM   2418  CA  SER X 159      60.369  44.865  36.909  0.00  0.00            
ATOM   2419  HA  SER X 159      59.541  44.446  37.481  0.00  0.00            
ATOM   2420  CB  SER X 159      59.984  45.382  35.478  0.00  0.00            
ATOM   2421  HB2 SER X 159      60.651  46.226  35.306  0.00  0.00            
ATOM   2422  HB3 SER X 159      60.127  44.714  34.629  0.00  0.00            
ATOM   2423  OG  SER X 159      58.655  45.757  35.418  0.00  0.00            
ATOM   2424  HG  SER X 159      58.022  44.871  35.454  0.00  0.00            
ATOM   2425  C   SER X 159      61.426  43.800  36.701  0.00  0.00            
ATOM   2426  O   SER X 159      62.567  44.130  36.443  0.00  0.00            
ATOM   2427  N   LEU X 160      61.001  42.506  36.726  0.00  0.00            
ATOM   2428  H   LEU X 160      59.984  42.178  36.941  0.00  0.00            
ATOM   2429  CA  LEU X 160      62.001  41.432  37.004  0.00  0.00            
ATOM   2430  HA  LEU X 160      62.962  41.792  37.370  0.00  0.00            
ATOM   2431  CB  LEU X 160      61.248  40.544  38.014  0.00  0.00            
ATOM   2432  HB2 LEU X 160      60.315  40.226  37.549  0.00  0.00            
ATOM   2433  HB3 LEU X 160      61.834  39.627  38.081  0.00  0.00            
ATOM   2434  CG  LEU X 160      60.955  41.134  39.375  0.00  0.00            
ATOM   2435  HG  LEU X 160      60.630  42.074  39.199  0.00  0.00            
ATOM   2436  CD1 LEU X 160      60.008  40.320  40.270  0.00  0.00            
ATOM   2437 HD11 LEU X 160      59.927  40.784  41.253  0.00  0.00            
ATOM   2438 HD12 LEU X 160      59.002  40.294  39.850  0.00  0.00            
ATOM   2439 HD13 LEU X 160      60.448  39.427  40.442  0.00  0.00            
ATOM   2440  CD2 LEU X 160      62.286  41.187  40.154  0.00  0.00            
ATOM   2441 HD21 LEU X 160      62.692  40.176  40.180  0.00  0.00            
ATOM   2442 HD22 LEU X 160      62.968  41.794  39.557  0.00  0.00            
ATOM   2443 HD23 LEU X 160      62.073  41.676  41.105  0.00  0.00            
ATOM   2444  C   LEU X 160      62.426  40.684  35.709  0.00  0.00            
ATOM   2445  O   LEU X 160      62.502  39.479  35.635  0.00  0.00            
ATOM   2446  N   GLY X 161      62.409  41.526  34.644  0.00  0.00            
ATOM   2447  H   GLY X 161      62.595  42.562  34.926  0.00  0.00            
ATOM   2448  CA  GLY X 161      62.543  41.161  33.227  0.00  0.00            
ATOM   2449  HA2 GLY X 161      62.664  42.046  32.602  0.00  0.00            
ATOM   2450  HA3 GLY X 161      63.365  40.456  33.106  0.00  0.00            
ATOM   2451  C   GLY X 161      61.282  40.458  32.666  0.00  0.00            
ATOM   2452  O   GLY X 161      60.409  40.011  33.417  0.00  0.00            
ATOM   2453  N   PRO X 162      61.119  40.482  31.324  0.00  0.00            
ATOM   2454  CD  PRO X 162      62.023  40.993  30.278  0.00  0.00            
ATOM   2455  HD2 PRO X 162      63.070  40.811  30.522  0.00  0.00            
ATOM   2456  HD3 PRO X 162      61.992  42.083  30.285  0.00  0.00            
ATOM   2457  CG  PRO X 162      61.545  40.312  29.032  0.00  0.00            
ATOM   2458  HG2 PRO X 162      61.937  39.299  28.943  0.00  0.00            
ATOM   2459  HG3 PRO X 162      61.840  40.852  28.132  0.00  0.00            
ATOM   2460  CB  PRO X 162      60.087  40.331  29.371  0.00  0.00            
ATOM   2461  HB2 PRO X 162      59.542  39.593  28.782  0.00  0.00            
ATOM   2462  HB3 PRO X 162      59.706  41.352  29.368  0.00  0.00            
ATOM   2463  CA  PRO X 162      59.961  39.801  30.762  0.00  0.00            
ATOM   2464  HA  PRO X 162      58.999  40.031  31.219  0.00  0.00            
ATOM   2465  C   PRO X 162      60.092  38.245  30.742  0.00  0.00            
ATOM   2466  O   PRO X 162      61.110  37.673  31.101  0.00  0.00            
ATOM   2467  N   ILE X 163      58.936  37.628  30.324  0.00  0.00            
ATOM   2468  H   ILE X 163      58.036  38.233  30.219  0.00  0.00            
ATOM   2469  CA  ILE X 163      58.919  36.209  30.069  0.00  0.00            
ATOM   2470  HA  ILE X 163      59.758  35.724  30.569  0.00  0.00            
ATOM   2471  CB  ILE X 163      57.610  35.568  30.471  0.00  0.00            
ATOM   2472  HB  ILE X 163      57.745  34.640  30.266  0.00  0.00            
ATOM   2473  CG2 ILE X 163      57.551  35.689  31.991  0.00  0.00            
ATOM   2474 HG21 ILE X 163      56.767  35.182  32.377  0.00  0.00            
ATOM   2475 HG22 ILE X 163      58.550  35.548  32.403  0.00  0.00            
ATOM   2476 HG23 ILE X 163      57.187  36.695  32.200  0.00  0.00            
ATOM   2477  CG1 ILE X 163      56.363  36.018  29.617  0.00  0.00            
ATOM   2478 HG12 ILE X 163      56.283  37.103  29.696  0.00  0.00            
ATOM   2479 HG13 ILE X 163      56.508  35.621  28.700  0.00  0.00            
ATOM   2480  CD1 ILE X 163      55.002  35.543  30.090  0.00  0.00            
ATOM   2481 HD11 ILE X 163      54.139  35.872  29.511  0.00  0.00            
ATOM   2482 HD12 ILE X 163      55.115  34.459  30.116  0.00  0.00            
ATOM   2483 HD13 ILE X 163      54.820  35.966  31.078  0.00  0.00            
ATOM   2484  C   ILE X 163      59.146  36.063  28.588  0.00  0.00            
ATOM   2485  O   ILE X 163      58.729  36.838  27.758  0.00  0.00            
ATOM   2486  N   ASP X 164      59.787  34.979  28.107  0.00  0.00            
ATOM   2487  H   ASP X 164      60.046  34.200  28.824  0.00  0.00            
ATOM   2488  CA  ASP X 164      59.801  34.427  26.728  0.00  0.00            
ATOM   2489  HA  ASP X 164      60.102  35.101  26.115  0.00  0.00            
ATOM   2490  CB  ASP X 164      60.649  33.188  26.687  0.00  0.00            
ATOM   2491  HB2 ASP X 164      61.503  33.288  27.216  0.00  0.00            
ATOM   2492  HB3 ASP X 164      60.210  32.371  27.260  0.00  0.00            
ATOM   2493  CG  ASP X 164      60.819  32.567  25.300  0.00  0.00            
ATOM   2494  OD1 ASP X 164      60.001  32.745  24.399  0.00  0.00            
ATOM   2495  OD2 ASP X 164      61.897  32.000  25.010  0.00  0.00            
ATOM   2496  C   ASP X 164      58.349  34.124  26.382  0.00  0.00            
ATOM   2497  O   ASP X 164      57.770  33.286  27.003  0.00  0.00            
ATOM   2498  N   SER X 165      57.851  34.852  25.376  0.00  0.00            
ATOM   2499  H   SER X 165      58.520  35.431  24.740  0.00  0.00            
ATOM   2500  CA  SER X 165      56.499  34.745  24.956  0.00  0.00            
ATOM   2501  HA  SER X 165      55.868  34.880  25.835  0.00  0.00            
ATOM   2502  CB  SER X 165      56.038  35.683  23.879  0.00  0.00            
ATOM   2503  HB2 SER X 165      55.035  35.724  23.769  0.00  0.00            
ATOM   2504  HB3 SER X 165      56.285  36.700  24.183  0.00  0.00            
ATOM   2505  OG  SER X 165      56.699  35.401  22.603  0.00  0.00            
ATOM   2506  HG  SER X 165      57.721  35.122  22.859  0.00  0.00            
ATOM   2507  C   SER X 165      56.194  33.306  24.384  0.00  0.00            
ATOM   2508  O   SER X 165      55.038  32.855  24.452  0.00  0.00            
ATOM   2509  N   SER X 166      57.181  32.535  23.971  0.00  0.00            
ATOM   2510  H   SER X 166      58.172  32.988  24.012  0.00  0.00            
ATOM   2511  CA  SER X 166      56.938  31.163  23.540  0.00  0.00            
ATOM   2512  HA  SER X 166      56.124  31.120  22.816  0.00  0.00            
ATOM   2513  CB  SER X 166      58.162  30.645  22.866  0.00  0.00            
ATOM   2514  HB2 SER X 166      57.965  29.658  22.448  0.00  0.00            
ATOM   2515  HB3 SER X 166      58.450  31.309  22.051  0.00  0.00            
ATOM   2516  OG  SER X 166      59.265  30.573  23.717  0.00  0.00            
ATOM   2517  HG  SER X 166      59.589  31.583  23.967  0.00  0.00            
ATOM   2518  C   SER X 166      56.545  30.222  24.649  0.00  0.00            
ATOM   2519  O   SER X 166      55.847  29.233  24.377  0.00  0.00            
ATOM   2520  N   VAL X 167      56.851  30.547  25.915  0.00  0.00            
ATOM   2521  H   VAL X 167      57.087  31.574  26.193  0.00  0.00            
ATOM   2522  CA  VAL X 167      56.463  29.616  27.042  0.00  0.00            
ATOM   2523  HA  VAL X 167      56.480  28.587  26.685  0.00  0.00            
ATOM   2524  CB  VAL X 167      57.366  29.633  28.313  0.00  0.00            
ATOM   2525  HB  VAL X 167      57.163  28.750  28.919  0.00  0.00            
ATOM   2526  CG1 VAL X 167      58.840  29.798  27.904  0.00  0.00            
ATOM   2527 HG11 VAL X 167      58.840  30.667  27.246  0.00  0.00            
ATOM   2528 HG12 VAL X 167      59.497  29.951  28.759  0.00  0.00            
ATOM   2529 HG13 VAL X 167      59.174  28.960  27.292  0.00  0.00            
ATOM   2530  CG2 VAL X 167      57.122  30.835  29.323  0.00  0.00            
ATOM   2531 HG21 VAL X 167      56.222  30.690  29.920  0.00  0.00            
ATOM   2532 HG22 VAL X 167      57.920  30.880  29.940  0.00  0.00            
ATOM   2533 HG23 VAL X 167      57.049  31.796  28.814  0.00  0.00            
ATOM   2534  C   VAL X 167      55.020  29.860  27.557  0.00  0.00            
ATOM   2535  O   VAL X 167      54.586  29.307  28.547  0.00  0.00            
ATOM   2536  N   LEU X 168      54.219  30.629  26.825  0.00  0.00            
ATOM   2537  H   LEU X 168      54.565  30.978  25.943  0.00  0.00            
ATOM   2538  CA  LEU X 168      52.743  30.723  26.963  0.00  0.00            
ATOM   2539  HA  LEU X 168      52.445  30.651  27.925  0.00  0.00            
ATOM   2540  CB  LEU X 168      52.371  32.127  26.577  0.00  0.00            
ATOM   2541  HB2 LEU X 168      52.792  32.336  25.682  0.00  0.00            
ATOM   2542  HB3 LEU X 168      51.283  32.064  26.558  0.00  0.00            
ATOM   2543  CG  LEU X 168      52.849  33.221  27.598  0.00  0.00            
ATOM   2544  HG  LEU X 168      53.932  33.241  27.719  0.00  0.00            
ATOM   2545  CD1 LEU X 168      52.413  34.556  26.984  0.00  0.00            
ATOM   2546 HD11 LEU X 168      51.340  34.581  26.796  0.00  0.00            
ATOM   2547 HD12 LEU X 168      52.766  35.283  27.504  0.00  0.00            
ATOM   2548 HD13 LEU X 168      52.785  34.773  26.070  0.00  0.00            
ATOM   2549  CD2 LEU X 168      52.126  33.165  28.993  0.00  0.00            
ATOM   2550 HD21 LEU X 168      52.679  33.854  29.633  0.00  0.00            
ATOM   2551 HD22 LEU X 168      51.090  33.486  28.887  0.00  0.00            
ATOM   2552 HD23 LEU X 168      51.961  32.167  29.399  0.00  0.00            
ATOM   2553  C   LEU X 168      51.939  29.643  26.243  0.00  0.00            
ATOM   2554  O   LEU X 168      51.002  29.020  26.706  0.00  0.00            
ATOM   2555  N   SER X 169      52.522  29.254  25.030  0.00  0.00            
ATOM   2556  H   SER X 169      53.453  29.721  24.709  0.00  0.00            
ATOM   2557  CA  SER X 169      51.748  28.537  23.913  0.00  0.00            
ATOM   2558  HA  SER X 169      51.416  27.554  24.247  0.00  0.00            
ATOM   2559  CB  SER X 169      50.477  29.309  23.379  0.00  0.00            
ATOM   2560  HB2 SER X 169      49.856  29.398  24.171  0.00  0.00            
ATOM   2561  HB3 SER X 169      50.828  30.232  23.163  0.00  0.00            
ATOM   2562  OG  SER X 169      49.819  28.577  22.333  0.00  0.00            
ATOM   2563  HG  SER X 169      49.093  29.243  22.110  0.00  0.00            
ATOM   2564  C   SER X 169      52.676  28.207  22.711  0.00  0.00            
ATOM   2565  O   SER X 169      53.604  28.926  22.289  0.00  0.00            
ATOM   2566  N   ARG X 170      52.312  27.027  22.192  0.00  0.00            
ATOM   2567  H   ARG X 170      51.696  26.424  22.718  0.00  0.00            
ATOM   2568  CA  ARG X 170      52.891  26.483  20.969  0.00  0.00            
ATOM   2569  HA  ARG X 170      53.879  26.679  20.900  0.00  0.00            
ATOM   2570  CB  ARG X 170      52.819  24.923  21.106  0.00  0.00            
ATOM   2571  HB2 ARG X 170      51.778  24.649  21.273  0.00  0.00            
ATOM   2572  HB3 ARG X 170      53.289  24.475  20.230  0.00  0.00            
ATOM   2573  CG  ARG X 170      53.703  24.433  22.273  0.00  0.00            
ATOM   2574  HG2 ARG X 170      54.749  24.506  21.975  0.00  0.00            
ATOM   2575  HG3 ARG X 170      53.574  25.020  23.085  0.00  0.00            
ATOM   2576  CD  ARG X 170      53.502  22.937  22.505  0.00  0.00            
ATOM   2577  HD2 ARG X 170      53.842  22.352  21.755  0.00  0.00            
ATOM   2578  HD3 ARG X 170      54.117  22.685  23.265  0.00  0.00            
ATOM   2579  NE  ARG X 170      52.104  22.661  22.871  0.00  0.00            
ATOM   2580  HE  ARG X 170      51.627  23.472  23.421  0.00  0.00            
ATOM   2581  CZ  ARG X 170      51.400  21.611  22.468  0.00  0.00            
ATOM   2582  NH1 ARG X 170      51.934  20.528  21.912  0.00  0.00            
ATOM   2583 HH11 ARG X 170      53.010  20.523  21.736  0.00  0.00            
ATOM   2584 HH12 ARG X 170      51.347  19.699  21.518  0.00  0.00            
ATOM   2585  NH2 ARG X 170      50.130  21.677  22.635  0.00  0.00            
ATOM   2586 HH21 ARG X 170      49.861  22.728  22.740  0.00  0.00            
ATOM   2587 HH22 ARG X 170      49.466  20.907  22.243  0.00  0.00            
ATOM   2588  C   ARG X 170      52.251  27.052  19.631  0.00  0.00            
ATOM   2589  O   ARG X 170      52.877  26.990  18.581  0.00  0.00            
ATOM   2590  N   ASN X 171      51.104  27.726  19.744  0.00  0.00            
ATOM   2591  H   ASN X 171      50.663  27.862  20.732  0.00  0.00            
ATOM   2592  CA  ASN X 171      50.316  28.332  18.608  0.00  0.00            
ATOM   2593  HA  ASN X 171      50.366  27.755  17.685  0.00  0.00            
ATOM   2594  CB  ASN X 171      48.832  28.395  19.039  0.00  0.00            
ATOM   2595  HB2 ASN X 171      48.477  27.379  19.210  0.00  0.00            
ATOM   2596  HB3 ASN X 171      48.715  28.906  19.995  0.00  0.00            
ATOM   2597  CG  ASN X 171      47.838  29.022  18.106  0.00  0.00            
ATOM   2598  OD1 ASN X 171      48.249  29.819  17.300  0.00  0.00            
ATOM   2599  ND2 ASN X 171      46.631  28.484  18.044  0.00  0.00            
ATOM   2600 HD21 ASN X 171      46.455  27.788  18.754  0.00  0.00            
ATOM   2601 HD22 ASN X 171      46.085  28.742  17.234  0.00  0.00            
ATOM   2602  C   ASN X 171      51.049  29.679  18.415  0.00  0.00            
ATOM   2603  O   ASN X 171      50.707  30.634  19.086  0.00  0.00            
ATOM   2604  N   LYS X 172      51.987  29.763  17.479  0.00  0.00            
ATOM   2605  H   LYS X 172      52.146  28.983  16.857  0.00  0.00            
ATOM   2606  CA  LYS X 172      52.818  30.911  17.170  0.00  0.00            
ATOM   2607  HA  LYS X 172      53.332  31.237  18.075  0.00  0.00            
ATOM   2608  CB  LYS X 172      53.859  30.596  16.086  0.00  0.00            
ATOM   2609  HB2 LYS X 172      53.267  30.504  15.176  0.00  0.00            
ATOM   2610  HB3 LYS X 172      54.523  31.460  16.069  0.00  0.00            
ATOM   2611  CG  LYS X 172      54.612  29.273  16.362  0.00  0.00            
ATOM   2612  HG2 LYS X 172      53.890  28.480  16.558  0.00  0.00            
ATOM   2613  HG3 LYS X 172      55.230  28.986  15.511  0.00  0.00            
ATOM   2614  CD  LYS X 172      55.449  29.373  17.658  0.00  0.00            
ATOM   2615  HD2 LYS X 172      54.921  29.517  18.447  0.00  0.00            
ATOM   2616  HD3 LYS X 172      55.920  28.486  17.766  0.00  0.00            
ATOM   2617  CE  LYS X 172      56.562  30.466  17.578  0.00  0.00            
ATOM   2618  HE2 LYS X 172      56.928  30.297  16.565  0.00  0.00            
ATOM   2619  HE3 LYS X 172      56.040  31.423  17.596  0.00  0.00            
ATOM   2620  NZ  LYS X 172      57.612  30.312  18.612  0.00  0.00            
ATOM   2621  HZ1 LYS X 172      58.363  29.590  18.294  0.00  0.00            
ATOM   2622  HZ2 LYS X 172      58.066  31.273  18.854  0.00  0.00            
ATOM   2623  HZ3 LYS X 172      57.226  29.874  19.532  0.00  0.00            
ATOM   2624  C   LYS X 172      51.951  32.045  16.697  0.00  0.00            
ATOM   2625  O   LYS X 172      52.206  33.198  17.154  0.00  0.00            
ATOM   2626  N   THR X 173      50.869  31.788  15.886  0.00  0.00            
ATOM   2627  H   THR X 173      50.765  30.750  15.570  0.00  0.00            
ATOM   2628  CA  THR X 173      49.918  32.884  15.565  0.00  0.00            
ATOM   2629  HA  THR X 173      50.563  33.568  15.196  0.00  0.00            
ATOM   2630  CB  THR X 173      48.899  32.396  14.494  0.00  0.00            
ATOM   2631  HB  THR X 173      48.170  33.199  14.389  0.00  0.00            
ATOM   2632  CG2 THR X 173      49.437  32.237  13.077  0.00  0.00            
ATOM   2633 HG21 THR X 173      48.617  32.030  12.390  0.00  0.00            
ATOM   2634 HG22 THR X 173      49.951  33.162  12.817  0.00  0.00            
ATOM   2635 HG23 THR X 173      50.155  31.417  13.108  0.00  0.00            
ATOM   2636  OG1 THR X 173      48.306  31.155  14.861  0.00  0.00            
ATOM   2637  HG1 THR X 173      47.476  31.427  15.513  0.00  0.00            
ATOM   2638  C   THR X 173      49.120  33.417  16.764  0.00  0.00            
ATOM   2639  O   THR X 173      48.736  34.592  16.709  0.00  0.00            
ATOM   2640  N   GLU X 174      48.943  32.633  17.839  0.00  0.00            
ATOM   2641  H   GLU X 174      48.896  31.552  17.703  0.00  0.00            
ATOM   2642  CA  GLU X 174      48.282  33.243  19.007  0.00  0.00            
ATOM   2643  HA  GLU X 174      47.578  34.004  18.673  0.00  0.00            
ATOM   2644  CB  GLU X 174      47.604  32.114  19.791  0.00  0.00            
ATOM   2645  HB2 GLU X 174      48.351  31.363  20.048  0.00  0.00            
ATOM   2646  HB3 GLU X 174      47.450  32.504  20.797  0.00  0.00            
ATOM   2647  CG  GLU X 174      46.289  31.649  19.274  0.00  0.00            
ATOM   2648  HG2 GLU X 174      46.366  31.507  18.196  0.00  0.00            
ATOM   2649  HG3 GLU X 174      46.130  30.684  19.754  0.00  0.00            
ATOM   2650  CD  GLU X 174      45.016  32.548  19.519  0.00  0.00            
ATOM   2651  OE1 GLU X 174      43.853  32.133  19.343  0.00  0.00            
ATOM   2652  OE2 GLU X 174      45.188  33.700  19.854  0.00  0.00            
ATOM   2653  C   GLU X 174      49.321  34.046  19.855  0.00  0.00            
ATOM   2654  O   GLU X 174      48.960  34.939  20.644  0.00  0.00            
ATOM   2655  N   VAL X 175      50.609  33.740  19.704  0.00  0.00            
ATOM   2656  H   VAL X 175      50.812  32.868  19.083  0.00  0.00            
ATOM   2657  CA  VAL X 175      51.709  34.347  20.480  0.00  0.00            
ATOM   2658  HA  VAL X 175      51.232  34.475  21.452  0.00  0.00            
ATOM   2659  CB  VAL X 175      52.911  33.374  20.517  0.00  0.00            
ATOM   2660  HB  VAL X 175      53.085  32.999  19.508  0.00  0.00            
ATOM   2661  CG1 VAL X 175      54.137  34.076  21.095  0.00  0.00            
ATOM   2662 HG11 VAL X 175      53.782  34.554  21.911  0.00  0.00            
ATOM   2663 HG12 VAL X 175      54.893  33.363  21.422  0.00  0.00            
ATOM   2664 HG13 VAL X 175      54.430  34.785  20.321  0.00  0.00            
ATOM   2665  CG2 VAL X 175      52.591  32.171  21.403  0.00  0.00            
ATOM   2666 HG21 VAL X 175      52.569  32.458  22.455  0.00  0.00            
ATOM   2667 HG22 VAL X 175      51.640  31.890  21.211  0.00  0.00            
ATOM   2668 HG23 VAL X 175      53.372  31.418  21.298  0.00  0.00            
ATOM   2669  C   VAL X 175      51.988  35.676  19.824  0.00  0.00            
ATOM   2670  O   VAL X 175      52.071  36.673  20.532  0.00  0.00            
ATOM   2671  N   ASP X 176      51.989  35.849  18.573  0.00  0.00            
ATOM   2672  H   ASP X 176      51.963  34.909  18.022  0.00  0.00            
ATOM   2673  CA  ASP X 176      51.987  37.086  17.866  0.00  0.00            
ATOM   2674  HA  ASP X 176      52.847  37.718  18.088  0.00  0.00            
ATOM   2675  CB  ASP X 176      51.966  36.784  16.332  0.00  0.00            
ATOM   2676  HB2 ASP X 176      52.510  35.909  15.976  0.00  0.00            
ATOM   2677  HB3 ASP X 176      50.943  36.421  16.231  0.00  0.00            
ATOM   2678  CG  ASP X 176      52.112  38.018  15.495  0.00  0.00            
ATOM   2679  OD1 ASP X 176      51.242  38.268  14.652  0.00  0.00            
ATOM   2680  OD2 ASP X 176      53.031  38.819  15.694  0.00  0.00            
ATOM   2681  C   ASP X 176      50.789  37.910  18.347  0.00  0.00            
ATOM   2682  O   ASP X 176      50.931  39.143  18.529  0.00  0.00            
ATOM   2683  N   ILE X 177      49.572  37.287  18.435  0.00  0.00            
ATOM   2684  H   ILE X 177      49.575  36.217  18.230  0.00  0.00            
ATOM   2685  CA  ILE X 177      48.362  37.953  19.048  0.00  0.00            
ATOM   2686  HA  ILE X 177      48.200  38.794  18.375  0.00  0.00            
ATOM   2687  CB  ILE X 177      47.027  37.256  18.940  0.00  0.00            
ATOM   2688  HB  ILE X 177      47.162  36.268  19.354  0.00  0.00            
ATOM   2689  CG2 ILE X 177      45.902  37.747  19.834  0.00  0.00            
ATOM   2690 HG21 ILE X 177      46.185  37.570  20.861  0.00  0.00            
ATOM   2691 HG22 ILE X 177      45.893  38.703  19.746  0.00  0.00            
ATOM   2692 HG23 ILE X 177      45.003  37.226  19.542  0.00  0.00            
ATOM   2693  CG1 ILE X 177      46.651  37.055  17.487  0.00  0.00            
ATOM   2694 HG12 ILE X 177      46.264  37.999  17.131  0.00  0.00            
ATOM   2695 HG13 ILE X 177      47.430  36.775  16.908  0.00  0.00            
ATOM   2696  CD1 ILE X 177      45.574  35.976  17.260  0.00  0.00            
ATOM   2697 HD11 ILE X 177      45.470  35.749  16.199  0.00  0.00            
ATOM   2698 HD12 ILE X 177      46.036  35.081  17.677  0.00  0.00            
ATOM   2699 HD13 ILE X 177      44.624  36.210  17.741  0.00  0.00            
ATOM   2700  C   ILE X 177      48.561  38.580  20.411  0.00  0.00            
ATOM   2701  O   ILE X 177      48.200  39.759  20.596  0.00  0.00            
ATOM   2702  N   TYR X 178      49.210  37.850  21.274  0.00  0.00            
ATOM   2703  H   TYR X 178      49.544  36.998  20.985  0.00  0.00            
ATOM   2704  CA  TYR X 178      49.710  38.296  22.642  0.00  0.00            
ATOM   2705  HA  TYR X 178      48.879  38.551  23.158  0.00  0.00            
ATOM   2706  CB  TYR X 178      50.439  37.118  23.452  0.00  0.00            
ATOM   2707  HB2 TYR X 178      49.617  36.430  23.650  0.00  0.00            
ATOM   2708  HB3 TYR X 178      51.108  36.592  22.771  0.00  0.00            
ATOM   2709  CG  TYR X 178      51.149  37.470  24.684  0.00  0.00            
ATOM   2710  CD1 TYR X 178      50.384  37.525  25.863  0.00  0.00            
ATOM   2711  HD1 TYR X 178      49.309  37.349  25.874  0.00  0.00            
ATOM   2712  CE1 TYR X 178      51.026  37.713  27.069  0.00  0.00            
ATOM   2713  HE1 TYR X 178      50.580  37.833  27.967  0.00  0.00            
ATOM   2714  CZ  TYR X 178      52.429  37.893  27.136  0.00  0.00            
ATOM   2715  OH  TYR X 178      53.088  38.100  28.291  0.00  0.00            
ATOM   2716  HH  TYR X 178      53.888  38.674  28.067  0.00  0.00            
ATOM   2717  CE2 TYR X 178      53.172  38.067  25.969  0.00  0.00            
ATOM   2718  HE2 TYR X 178      54.172  38.181  26.052  0.00  0.00            
ATOM   2719  CD2 TYR X 178      52.554  37.762  24.701  0.00  0.00            
ATOM   2720  HD2 TYR X 178      53.151  37.632  23.798  0.00  0.00            
ATOM   2721  C   TYR X 178      50.693  39.479  22.500  0.00  0.00            
ATOM   2722  O   TYR X 178      50.588  40.355  23.358  0.00  0.00            
ATOM   2723  N   ASN X 179      51.556  39.385  21.515  0.00  0.00            
ATOM   2724  H   ASN X 179      51.441  38.614  20.753  0.00  0.00            
ATOM   2725  CA  ASN X 179      52.652  40.357  21.376  0.00  0.00            
ATOM   2726  HA  ASN X 179      52.975  40.778  22.329  0.00  0.00            
ATOM   2727  CB  ASN X 179      53.917  39.574  20.760  0.00  0.00            
ATOM   2728  HB2 ASN X 179      53.614  39.174  19.884  0.00  0.00            
ATOM   2729  HB3 ASN X 179      54.615  40.344  20.432  0.00  0.00            
ATOM   2730  CG  ASN X 179      54.704  38.658  21.629  0.00  0.00            
ATOM   2731  OD1 ASN X 179      55.083  38.943  22.695  0.00  0.00            
ATOM   2732  ND2 ASN X 179      55.065  37.475  21.076  0.00  0.00            
ATOM   2733 HD21 ASN X 179      55.546  36.789  21.773  0.00  0.00            
ATOM   2734 HD22 ASN X 179      54.702  37.181  20.090  0.00  0.00            
ATOM   2735  C   ASN X 179      52.289  41.533  20.511  0.00  0.00            
ATOM   2736  O   ASN X 179      53.053  42.442  20.435  0.00  0.00            
ATOM   2737  N   SER X 180      51.050  41.599  19.985  0.00  0.00            
ATOM   2738  H   SER X 180      50.465  40.687  20.109  0.00  0.00            
ATOM   2739  CA  SER X 180      50.432  42.721  19.203  0.00  0.00            
ATOM   2740  HA  SER X 180      51.197  43.493  19.118  0.00  0.00            
ATOM   2741  CB  SER X 180      50.181  42.285  17.813  0.00  0.00            
ATOM   2742  HB2 SER X 180      49.517  42.957  17.269  0.00  0.00            
ATOM   2743  HB3 SER X 180      51.029  42.123  17.289  0.00  0.00            
ATOM   2744  OG  SER X 180      49.498  41.060  17.824  0.00  0.00            
ATOM   2745  HG  SER X 180      50.106  40.216  18.148  0.00  0.00            
ATOM   2746  C   SER X 180      49.215  43.414  19.972  0.00  0.00            
ATOM   2747  O   SER X 180      48.953  44.630  19.697  0.00  0.00            
ATOM   2748  N   ASP X 181      48.591  42.775  20.989  0.00  0.00            
ATOM   2749  H   ASP X 181      48.884  41.830  21.446  0.00  0.00            
ATOM   2750  CA  ASP X 181      47.435  43.304  21.575  0.00  0.00            
ATOM   2751  HA  ASP X 181      46.615  43.461  20.874  0.00  0.00            
ATOM   2752  CB  ASP X 181      46.888  42.138  22.415  0.00  0.00            
ATOM   2753  HB2 ASP X 181      46.351  41.491  21.722  0.00  0.00            
ATOM   2754  HB3 ASP X 181      47.662  41.569  22.930  0.00  0.00            
ATOM   2755  CG  ASP X 181      45.685  42.555  23.317  0.00  0.00            
ATOM   2756  OD1 ASP X 181      45.318  43.734  23.353  0.00  0.00            
ATOM   2757  OD2 ASP X 181      45.009  41.615  23.831  0.00  0.00            
ATOM   2758  C   ASP X 181      47.810  44.505  22.438  0.00  0.00            
ATOM   2759  O   ASP X 181      48.641  44.411  23.374  0.00  0.00            
ATOM   2760  N   PRO X 182      47.164  45.682  22.168  0.00  0.00            
ATOM   2761  CD  PRO X 182      46.228  45.899  21.089  0.00  0.00            
ATOM   2762  HD2 PRO X 182      45.353  45.258  21.201  0.00  0.00            
ATOM   2763  HD3 PRO X 182      46.683  45.784  20.105  0.00  0.00            
ATOM   2764  CG  PRO X 182      45.840  47.368  21.236  0.00  0.00            
ATOM   2765  HG2 PRO X 182      44.960  47.484  21.867  0.00  0.00            
ATOM   2766  HG3 PRO X 182      45.565  47.789  20.269  0.00  0.00            
ATOM   2767  CB  PRO X 182      47.052  48.028  21.926  0.00  0.00            
ATOM   2768  HB2 PRO X 182      46.889  49.025  22.336  0.00  0.00            
ATOM   2769  HB3 PRO X 182      47.768  48.048  21.104  0.00  0.00            
ATOM   2770  CA  PRO X 182      47.488  46.951  22.899  0.00  0.00            
ATOM   2771  HA  PRO X 182      48.572  46.927  23.007  0.00  0.00            
ATOM   2772  C   PRO X 182      46.917  47.070  24.275  0.00  0.00            
ATOM   2773  O   PRO X 182      47.235  48.034  24.957  0.00  0.00            
ATOM   2774  N   LEU X 183      46.132  46.116  24.703  0.00  0.00            
ATOM   2775  H   LEU X 183      45.867  45.357  23.967  0.00  0.00            
ATOM   2776  CA  LEU X 183      45.599  46.109  26.077  0.00  0.00            
ATOM   2777  HA  LEU X 183      45.670  47.085  26.558  0.00  0.00            
ATOM   2778  CB  LEU X 183      44.085  45.783  26.071  0.00  0.00            
ATOM   2779  HB2 LEU X 183      43.878  44.853  25.542  0.00  0.00            
ATOM   2780  HB3 LEU X 183      43.789  45.643  27.111  0.00  0.00            
ATOM   2781  CG  LEU X 183      43.235  46.954  25.496  0.00  0.00            
ATOM   2782  HG  LEU X 183      43.600  47.167  24.491  0.00  0.00            
ATOM   2783  CD1 LEU X 183      41.766  46.489  25.337  0.00  0.00            
ATOM   2784 HD11 LEU X 183      41.614  45.604  24.719  0.00  0.00            
ATOM   2785 HD12 LEU X 183      41.324  46.332  26.321  0.00  0.00            
ATOM   2786 HD13 LEU X 183      41.277  47.277  24.936  0.00  0.00            
ATOM   2787  CD2 LEU X 183      43.286  48.270  26.267  0.00  0.00            
ATOM   2788 HD21 LEU X 183      42.653  49.045  25.837  0.00  0.00            
ATOM   2789 HD22 LEU X 183      43.044  48.027  27.302  0.00  0.00            
ATOM   2790 HD23 LEU X 183      44.245  48.769  26.130  0.00  0.00            
ATOM   2791  C   LEU X 183      46.276  44.994  26.937  0.00  0.00            
ATOM   2792  O   LEU X 183      45.939  44.891  28.175  0.00  0.00            
ATOM   2793  N   ILE X 184      47.335  44.238  26.417  0.00  0.00            
ATOM   2794  H   ILE X 184      47.667  44.428  25.483  0.00  0.00            
ATOM   2795  CA  ILE X 184      48.180  43.417  27.292  0.00  0.00            
ATOM   2796  HA  ILE X 184      47.621  43.126  28.081  0.00  0.00            
ATOM   2797  CB  ILE X 184      48.638  42.056  26.597  0.00  0.00            
ATOM   2798  HB  ILE X 184      49.234  42.210  25.796  0.00  0.00            
ATOM   2799  CG2 ILE X 184      49.487  41.234  27.534  0.00  0.00            
ATOM   2800 HG21 ILE X 184      49.755  40.298  27.043  0.00  0.00            
ATOM   2801 HG22 ILE X 184      50.404  41.783  27.748  0.00  0.00            
ATOM   2802 HG23 ILE X 184      48.967  40.955  28.450  0.00  0.00            
ATOM   2803  CG1 ILE X 184      47.439  41.230  26.136  0.00  0.00            
ATOM   2804 HG12 ILE X 184      46.590  41.141  27.164  0.00  0.00            
ATOM   2805 HG13 ILE X 184      46.952  41.825  25.481  0.00  0.00            
ATOM   2806  CD1 ILE X 184      47.656  39.858  25.477  0.00  0.00            
ATOM   2807 HD11 ILE X 184      46.775  39.435  24.995  0.00  0.00            
ATOM   2808 HD12 ILE X 184      48.411  39.980  24.701  0.00  0.00            
ATOM   2809 HD13 ILE X 184      47.986  39.207  26.288  0.00  0.00            
ATOM   2810  C   ILE X 184      49.310  44.262  27.886  0.00  0.00            
ATOM   2811  O   ILE X 184      49.961  45.065  27.155  0.00  0.00            
ATOM   2812  N   CYS X 185      49.576  44.156  29.143  0.00  0.00            
ATOM   2813  H   CYS X 185      48.927  43.464  29.680  0.00  0.00            
ATOM   2814  CA  CYS X 185      50.835  44.654  29.788  0.00  0.00            
ATOM   2815  HA  CYS X 185      51.254  45.535  29.302  0.00  0.00            
ATOM   2816  CB  CYS X 185      50.573  44.944  31.306  0.00  0.00            
ATOM   2817  HB2 CYS X 185      49.850  45.632  31.461  0.00  0.00            
ATOM   2818  HB3 CYS X 185      50.179  44.224  31.894  0.00  0.00            
ATOM   2819  SG  CYS X 185      52.087  45.540  32.113  0.00  0.00            
ATOM   2820  HG  CYS X 185      52.263  44.651  32.559  0.00  0.00            
ATOM   2821  C   CYS X 185      51.921  43.558  29.682  0.00  0.00            
ATOM   2822  O   CYS X 185      51.755  42.397  30.191  0.00  0.00            
ATOM   2823  N   ARG X 186      53.053  43.911  28.955  0.00  0.00            
ATOM   2824  H   ARG X 186      53.117  44.894  28.488  0.00  0.00            
ATOM   2825  CA  ARG X 186      54.219  42.983  28.655  0.00  0.00            
ATOM   2826  HA  ARG X 186      54.089  41.937  28.933  0.00  0.00            
ATOM   2827  CB  ARG X 186      54.310  42.924  27.084  0.00  0.00            
ATOM   2828  HB2 ARG X 186      54.343  43.811  26.601  0.00  0.00            
ATOM   2829  HB3 ARG X 186      55.195  42.416  26.703  0.00  0.00            
ATOM   2830  CG  ARG X 186      53.161  42.184  26.503  0.00  0.00            
ATOM   2831  HG2 ARG X 186      52.963  41.230  26.991  0.00  0.00            
ATOM   2832  HG3 ARG X 186      52.231  42.749  26.581  0.00  0.00            
ATOM   2833  CD  ARG X 186      53.352  41.881  25.005  0.00  0.00            
ATOM   2834  HD2 ARG X 186      54.171  41.180  24.839  0.00  0.00            
ATOM   2835  HD3 ARG X 186      52.542  41.338  24.743  0.00  0.00            
ATOM   2836  NE  ARG X 186      53.464  43.106  24.174  0.00  0.00            
ATOM   2837  HE  ARG X 186      54.413  43.617  24.011  0.00  0.00            
ATOM   2838  CZ  ARG X 186      52.497  43.790  23.616  0.00  0.00            
ATOM   2839  NH1 ARG X 186      51.318  43.326  23.359  0.00  0.00            
ATOM   2840 HH11 ARG X 186      51.153  42.251  23.428  0.00  0.00            
ATOM   2841 HH12 ARG X 186      50.460  43.987  23.239  0.00  0.00            
ATOM   2842  NH2 ARG X 186      52.608  45.024  23.270  0.00  0.00            
ATOM   2843 HH21 ARG X 186      53.574  45.469  23.510  0.00  0.00            
ATOM   2844 HH22 ARG X 186      52.040  45.528  22.488  0.00  0.00            
ATOM   2845  C   ARG X 186      55.533  43.380  29.381  0.00  0.00            
ATOM   2846  O   ARG X 186      56.580  42.810  29.116  0.00  0.00            
ATOM   2847  N   ALA X 187      55.544  44.452  30.221  0.00  0.00            
ATOM   2848  H   ALA X 187      54.873  45.249  29.900  0.00  0.00            
ATOM   2849  CA  ALA X 187      56.538  44.643  31.251  0.00  0.00            
ATOM   2850  HA  ALA X 187      57.496  44.738  30.740  0.00  0.00            
ATOM   2851  CB  ALA X 187      56.207  45.968  31.995  0.00  0.00            
ATOM   2852  HB1 ALA X 187      56.295  46.750  31.242  0.00  0.00            
ATOM   2853  HB2 ALA X 187      55.215  45.903  32.444  0.00  0.00            
ATOM   2854  HB3 ALA X 187      56.914  46.193  32.681  0.00  0.00            
ATOM   2855  C   ALA X 187      56.599  43.447  32.192  0.00  0.00            
ATOM   2856  O   ALA X 187      55.544  42.881  32.505  0.00  0.00            
ATOM   2857  N   GLY X 188      57.803  43.226  32.691  0.00  0.00            
ATOM   2858  H   GLY X 188      58.587  43.981  32.745  0.00  0.00            
ATOM   2859  CA  GLY X 188      57.988  42.161  33.660  0.00  0.00            
ATOM   2860  HA2 GLY X 188      57.601  41.208  33.299  0.00  0.00            
ATOM   2861  HA3 GLY X 188      59.064  42.050  33.791  0.00  0.00            
ATOM   2862  C   GLY X 188      57.338  42.505  34.992  0.00  0.00            
ATOM   2863  O   GLY X 188      57.089  43.656  35.387  0.00  0.00            
ATOM   2864  N   LEU X 189      57.047  41.392  35.664  0.00  0.00            
ATOM   2865  H   LEU X 189      57.411  40.460  35.230  0.00  0.00            
ATOM   2866  CA  LEU X 189      56.434  41.352  37.028  0.00  0.00            
ATOM   2867  HA  LEU X 189      55.363  41.554  37.017  0.00  0.00            
ATOM   2868  CB  LEU X 189      56.496  39.863  37.597  0.00  0.00            
ATOM   2869  HB2 LEU X 189      55.874  39.262  36.933  0.00  0.00            
ATOM   2870  HB3 LEU X 189      57.544  39.580  37.502  0.00  0.00            
ATOM   2871  CG  LEU X 189      56.131  39.638  39.056  0.00  0.00            
ATOM   2872  HG  LEU X 189      56.735  40.142  39.689  0.00  0.00            
ATOM   2873  CD1 LEU X 189      54.666  39.991  39.357  0.00  0.00            
ATOM   2874 HD11 LEU X 189      54.482  40.208  40.326  0.00  0.00            
ATOM   2875 HD12 LEU X 189      54.425  40.860  38.902  0.00  0.00            
ATOM   2876 HD13 LEU X 189      54.023  39.232  39.182  0.00  0.00            
ATOM   2877  CD2 LEU X 189      56.254  38.184  39.466  0.00  0.00            
ATOM   2878 HD21 LEU X 189      57.273  37.797  39.477  0.00  0.00            
ATOM   2879 HD22 LEU X 189      55.893  38.140  40.494  0.00  0.00            
ATOM   2880 HD23 LEU X 189      55.685  37.476  38.862  0.00  0.00            
ATOM   2881  C   LEU X 189      57.183  42.329  38.006  0.00  0.00            
ATOM   2882  O   LEU X 189      58.413  42.300  38.076  0.00  0.00            
ATOM   2883  N   LYS X 190      56.369  43.214  38.558  0.00  0.00            
ATOM   2884  H   LYS X 190      55.315  43.281  38.286  0.00  0.00            
ATOM   2885  CA  LYS X 190      56.939  44.176  39.543  0.00  0.00            
ATOM   2886  HA  LYS X 190      57.950  44.359  39.178  0.00  0.00            
ATOM   2887  CB  LYS X 190      56.236  45.556  39.592  0.00  0.00            
ATOM   2888  HB2 LYS X 190      55.171  45.412  39.779  0.00  0.00            
ATOM   2889  HB3 LYS X 190      56.661  46.140  40.408  0.00  0.00            
ATOM   2890  CG  LYS X 190      56.512  46.406  38.359  0.00  0.00            
ATOM   2891  HG2 LYS X 190      56.378  47.392  38.803  0.00  0.00            
ATOM   2892  HG3 LYS X 190      57.547  46.264  38.047  0.00  0.00            
ATOM   2893  CD  LYS X 190      55.610  46.180  37.116  0.00  0.00            
ATOM   2894  HD2 LYS X 190      55.914  46.943  36.400  0.00  0.00            
ATOM   2895  HD3 LYS X 190      55.778  45.246  36.769  0.00  0.00            
ATOM   2896  CE  LYS X 190      54.125  46.203  37.399  0.00  0.00            
ATOM   2897  HE2 LYS X 190      53.708  45.890  36.442  0.00  0.00            
ATOM   2898  HE3 LYS X 190      53.899  45.548  38.241  0.00  0.00            
ATOM   2899  NZ  LYS X 190      53.633  47.593  37.678  0.00  0.00            
ATOM   2900  HZ1 LYS X 190      52.590  47.695  37.975  0.00  0.00            
ATOM   2901  HZ2 LYS X 190      54.185  48.094  38.473  0.00  0.00            
ATOM   2902  HZ3 LYS X 190      53.852  48.255  36.839  0.00  0.00            
ATOM   2903  C   LYS X 190      56.979  43.402  40.901  0.00  0.00            
ATOM   2904  O   LYS X 190      55.958  42.859  41.392  0.00  0.00            
ATOM   2905  N   VAL X 191      58.154  43.440  41.574  0.00  0.00            
ATOM   2906  H   VAL X 191      58.782  44.210  41.149  0.00  0.00            
ATOM   2907  CA  VAL X 191      58.391  42.991  42.957  0.00  0.00            
ATOM   2908  HA  VAL X 191      58.466  41.919  42.849  0.00  0.00            
ATOM   2909  CB  VAL X 191      59.678  43.556  43.665  0.00  0.00            
ATOM   2910  HB  VAL X 191      60.453  43.217  43.112  0.00  0.00            
ATOM   2911  CG1 VAL X 191      59.692  45.086  43.926  0.00  0.00            
ATOM   2912 HG11 VAL X 191      58.869  45.436  44.549  0.00  0.00            
ATOM   2913 HG12 VAL X 191      60.649  45.356  44.373  0.00  0.00            
ATOM   2914 HG13 VAL X 191      59.648  45.721  43.041  0.00  0.00            
ATOM   2915  CG2 VAL X 191      59.889  42.900  45.040  0.00  0.00            
ATOM   2916 HG21 VAL X 191      59.858  41.575  44.873  0.00  0.00            
ATOM   2917 HG22 VAL X 191      60.763  43.197  45.449  0.00  0.00            
ATOM   2918 HG23 VAL X 191      59.091  43.275  45.682  0.00  0.00            
ATOM   2919  C   VAL X 191      57.214  43.050  43.891  0.00  0.00            
ATOM   2920  O   VAL X 191      56.846  42.007  44.470  0.00  0.00            
ATOM   2921  N   CYS X 192      56.525  44.247  44.029  0.00  0.00            
ATOM   2922  H   CYS X 192      56.778  45.062  43.351  0.00  0.00            
ATOM   2923  CA  CYS X 192      55.380  44.619  44.889  0.00  0.00            
ATOM   2924  HA  CYS X 192      55.706  44.456  45.916  0.00  0.00            
ATOM   2925  CB  CYS X 192      55.051  46.079  44.756  0.00  0.00            
ATOM   2926  HB2 CYS X 192      54.253  46.318  45.444  0.00  0.00            
ATOM   2927  HB3 CYS X 192      55.956  46.619  44.994  0.00  0.00            
ATOM   2928  SG  CYS X 192      54.576  46.556  43.034  0.00  0.00            
ATOM   2929  HG  CYS X 192      55.234  47.368  42.763  0.00  0.00            
ATOM   2930  C   CYS X 192      54.126  43.792  44.641  0.00  0.00            
ATOM   2931  O   CYS X 192      53.386  43.488  45.557  0.00  0.00            
ATOM   2932  N   PHE X 193      53.956  43.483  43.410  0.00  0.00            
ATOM   2933  H   PHE X 193      54.712  43.837  42.709  0.00  0.00            
ATOM   2934  CA  PHE X 193      52.883  42.610  42.938  0.00  0.00            
ATOM   2935  HA  PHE X 193      51.976  42.806  43.510  0.00  0.00            
ATOM   2936  CB  PHE X 193      52.490  42.916  41.485  0.00  0.00            
ATOM   2937  HB2 PHE X 193      52.451  44.004  41.427  0.00  0.00            
ATOM   2938  HB3 PHE X 193      53.314  42.617  40.837  0.00  0.00            
ATOM   2939  CG  PHE X 193      51.212  42.391  40.968  0.00  0.00            
ATOM   2940  CD1 PHE X 193      50.065  43.096  41.266  0.00  0.00            
ATOM   2941  HD1 PHE X 193      50.012  43.814  41.974  0.00  0.00            
ATOM   2942  CE1 PHE X 193      48.831  42.706  40.673  0.00  0.00            
ATOM   2943  HE1 PHE X 193      47.925  43.208  41.011  0.00  0.00            
ATOM   2944  CZ  PHE X 193      48.809  41.687  39.756  0.00  0.00            
ATOM   2945  HZ  PHE X 193      47.821  41.398  39.397  0.00  0.00            
ATOM   2946  CE2 PHE X 193      49.940  40.887  39.538  0.00  0.00            
ATOM   2947  HE2 PHE X 193      49.879  40.048  38.979  0.00  0.00            
ATOM   2948  CD2 PHE X 193      51.186  41.340  40.085  0.00  0.00            
ATOM   2949  HD2 PHE X 193      52.100  40.776  39.895  0.00  0.00            
ATOM   2950  C   PHE X 193      53.340  41.200  43.246  0.00  0.00            
ATOM   2951  O   PHE X 193      52.503  40.427  43.617  0.00  0.00            
ATOM   2952  N   GLY X 194      54.627  40.930  43.035  0.00  0.00            
ATOM   2953  H   GLY X 194      55.251  41.774  42.741  0.00  0.00            
ATOM   2954  CA  GLY X 194      55.115  39.623  43.430  0.00  0.00            
ATOM   2955  HA2 GLY X 194      54.654  38.861  42.800  0.00  0.00            
ATOM   2956  HA3 GLY X 194      56.190  39.627  43.251  0.00  0.00            
ATOM   2957  C   GLY X 194      54.889  39.159  44.839  0.00  0.00            
ATOM   2958  O   GLY X 194      54.573  38.036  45.194  0.00  0.00            
ATOM   2959  N   ILE X 195      54.923  40.201  45.729  0.00  0.00            
ATOM   2960  H   ILE X 195      55.310  41.174  45.427  0.00  0.00            
ATOM   2961  CA  ILE X 195      54.515  39.989  47.144  0.00  0.00            
ATOM   2962  HA  ILE X 195      55.003  39.095  47.532  0.00  0.00            
ATOM   2963  CB  ILE X 195      54.779  41.211  47.995  0.00  0.00            
ATOM   2964  HB  ILE X 195      54.062  41.982  47.711  0.00  0.00            
ATOM   2965  CG2 ILE X 195      54.666  40.814  49.507  0.00  0.00            
ATOM   2966 HG21 ILE X 195      54.900  41.670  50.140  0.00  0.00            
ATOM   2967 HG22 ILE X 195      53.664  40.468  49.760  0.00  0.00            
ATOM   2968 HG23 ILE X 195      55.314  40.091  49.786  0.00  0.00            
ATOM   2969  CG1 ILE X 195      56.213  41.888  47.890  0.00  0.00            
ATOM   2970 HG12 ILE X 195      56.152  42.446  47.050  0.00  0.00            
ATOM   2971 HG13 ILE X 195      56.298  42.517  48.676  0.00  0.00            
ATOM   2972  CD1 ILE X 195      57.439  40.965  47.893  0.00  0.00            
ATOM   2973 HD11 ILE X 195      57.707  40.469  48.826  0.00  0.00            
ATOM   2974 HD12 ILE X 195      57.274  40.200  47.135  0.00  0.00            
ATOM   2975 HD13 ILE X 195      58.356  41.486  47.616  0.00  0.00            
ATOM   2976  C   ILE X 195      53.025  39.593  47.254  0.00  0.00            
ATOM   2977  O   ILE X 195      52.674  38.698  48.020  0.00  0.00            
ATOM   2978  N   GLN X 196      52.178  40.178  46.367  0.00  0.00            
ATOM   2979  H   GLN X 196      52.504  40.689  45.461  0.00  0.00            
ATOM   2980  CA  GLN X 196      50.709  39.911  46.388  0.00  0.00            
ATOM   2981  HA  GLN X 196      50.509  39.858  47.458  0.00  0.00            
ATOM   2982  CB  GLN X 196      49.880  41.156  45.701  0.00  0.00            
ATOM   2983  HB2 GLN X 196      50.403  41.441  44.788  0.00  0.00            
ATOM   2984  HB3 GLN X 196      48.871  40.903  45.376  0.00  0.00            
ATOM   2985  CG  GLN X 196      49.930  42.422  46.592  0.00  0.00            
ATOM   2986  HG2 GLN X 196      50.956  42.769  46.712  0.00  0.00            
ATOM   2987  HG3 GLN X 196      49.402  43.242  46.105  0.00  0.00            
ATOM   2988  CD  GLN X 196      49.221  42.170  47.931  0.00  0.00            
ATOM   2989  OE1 GLN X 196      48.374  41.340  48.273  0.00  0.00            
ATOM   2990  NE2 GLN X 196      49.642  43.062  48.792  0.00  0.00            
ATOM   2991 HE21 GLN X 196      49.011  43.277  49.654  0.00  0.00            
ATOM   2992 HE22 GLN X 196      50.296  43.763  48.474  0.00  0.00            
ATOM   2993  C   GLN X 196      50.289  38.585  45.766  0.00  0.00            
ATOM   2994  O   GLN X 196      49.368  37.940  46.240  0.00  0.00            
ATOM   2995  N   LEU X 197      51.099  38.148  44.776  0.00  0.00            
ATOM   2996  H   LEU X 197      51.968  38.758  44.529  0.00  0.00            
ATOM   2997  CA  LEU X 197      50.890  36.886  44.082  0.00  0.00            
ATOM   2998  HA  LEU X 197      49.811  36.805  43.950  0.00  0.00            
ATOM   2999  CB  LEU X 197      51.520  36.744  42.736  0.00  0.00            
ATOM   3000  HB2 LEU X 197      52.545  37.083  42.888  0.00  0.00            
ATOM   3001  HB3 LEU X 197      51.466  35.679  42.510  0.00  0.00            
ATOM   3002  CG  LEU X 197      50.948  37.626  41.572  0.00  0.00            
ATOM   3003  HG  LEU X 197      51.191  38.663  41.804  0.00  0.00            
ATOM   3004  CD1 LEU X 197      51.657  37.248  40.276  0.00  0.00            
ATOM   3005 HD11 LEU X 197      51.106  37.776  39.499  0.00  0.00            
ATOM   3006 HD12 LEU X 197      52.676  37.636  40.271  0.00  0.00            
ATOM   3007 HD13 LEU X 197      51.582  36.242  40.216  0.00  0.00            
ATOM   3008  CD2 LEU X 197      49.365  37.502  41.433  0.00  0.00            
ATOM   3009 HD21 LEU X 197      49.065  37.923  40.473  0.00  0.00            
ATOM   3010 HD22 LEU X 197      49.014  36.473  41.510  0.00  0.00            
ATOM   3011 HD23 LEU X 197      48.847  38.005  42.250  0.00  0.00            
ATOM   3012  C   LEU X 197      51.294  35.770  45.058  0.00  0.00            
ATOM   3013  O   LEU X 197      50.515  34.832  45.276  0.00  0.00            
ATOM   3014  N   LEU X 198      52.379  36.032  45.806  0.00  0.00            
ATOM   3015  H   LEU X 198      53.019  36.862  45.506  0.00  0.00            
ATOM   3016  CA  LEU X 198      52.767  35.158  46.925  0.00  0.00            
ATOM   3017  HA  LEU X 198      52.876  34.203  46.614  0.00  0.00            
ATOM   3018  CB  LEU X 198      54.114  35.663  47.379  0.00  0.00            
ATOM   3019  HB2 LEU X 198      54.803  35.700  46.535  0.00  0.00            
ATOM   3020  HB3 LEU X 198      54.057  36.644  47.852  0.00  0.00            
ATOM   3021  CG  LEU X 198      54.842  34.771  48.355  0.00  0.00            
ATOM   3022  HG  LEU X 198      54.273  34.517  49.250  0.00  0.00            
ATOM   3023  CD1 LEU X 198      55.368  33.400  47.867  0.00  0.00            
ATOM   3024 HD11 LEU X 198      54.595  32.792  47.637  0.00  0.00            
ATOM   3025 HD12 LEU X 198      55.931  33.534  47.039  0.00  0.00            
ATOM   3026 HD13 LEU X 198      55.881  32.931  48.600  0.00  0.00            
ATOM   3027  CD2 LEU X 198      56.037  35.557  48.950  0.00  0.00            
ATOM   3028 HD21 LEU X 198      55.657  36.415  49.504  0.00  0.00            
ATOM   3029 HD22 LEU X 198      56.540  34.913  49.671  0.00  0.00            
ATOM   3030 HD23 LEU X 198      56.674  35.869  48.122  0.00  0.00            
ATOM   3031  C   LEU X 198      51.712  35.156  48.172  0.00  0.00            
ATOM   3032  O   LEU X 198      51.522  34.037  48.695  0.00  0.00            
ATOM   3033  N   ASN X 199      51.077  36.301  48.449  0.00  0.00            
ATOM   3034  H   ASN X 199      51.491  37.252  48.114  0.00  0.00            
ATOM   3035  CA  ASN X 199      49.954  36.319  49.355  0.00  0.00            
ATOM   3036  HA  ASN X 199      50.206  35.975  50.358  0.00  0.00            
ATOM   3037  CB  ASN X 199      49.333  37.744  49.406  0.00  0.00            
ATOM   3038  HB2 ASN X 199      49.267  38.201  48.508  0.00  0.00            
ATOM   3039  HB3 ASN X 199      48.324  37.569  49.780  0.00  0.00            
ATOM   3040  CG  ASN X 199      50.063  38.684  50.333  0.00  0.00            
ATOM   3041  OD1 ASN X 199      50.625  38.301  51.359  0.00  0.00            
ATOM   3042  ND2 ASN X 199      49.929  39.936  50.102  0.00  0.00            
ATOM   3043 HD21 ASN X 199      50.381  40.708  50.724  0.00  0.00            
ATOM   3044 HD22 ASN X 199      49.112  40.281  49.468  0.00  0.00            
ATOM   3045  C   ASN X 199      48.910  35.362  48.787  0.00  0.00            
ATOM   3046  O   ASN X 199      48.268  34.750  49.627  0.00  0.00            
ATOM   3047  N   ALA X 200      48.771  35.248  47.438  0.00  0.00            
ATOM   3048  H   ALA X 200      49.347  35.838  46.724  0.00  0.00            
ATOM   3049  CA  ALA X 200      47.590  34.557  46.855  0.00  0.00            
ATOM   3050  HA  ALA X 200      46.662  34.719  47.403  0.00  0.00            
ATOM   3051  CB  ALA X 200      47.514  35.064  45.376  0.00  0.00            
ATOM   3052  HB1 ALA X 200      47.367  36.143  45.329  0.00  0.00            
ATOM   3053  HB2 ALA X 200      48.269  34.637  44.716  0.00  0.00            
ATOM   3054  HB3 ALA X 200      46.641  34.554  44.968  0.00  0.00            
ATOM   3055  C   ALA X 200      47.849  33.066  46.926  0.00  0.00            
ATOM   3056  O   ALA X 200      46.963  32.426  47.400  0.00  0.00            
ATOM   3057  N   VAL X 201      48.901  32.606  46.359  0.00  0.00            
ATOM   3058  H   VAL X 201      49.644  33.178  45.985  0.00  0.00            
ATOM   3059  CA  VAL X 201      49.199  31.115  46.359  0.00  0.00            
ATOM   3060  HA  VAL X 201      48.421  30.626  45.941  0.00  0.00            
ATOM   3061  CB  VAL X 201      50.489  30.602  45.622  0.00  0.00            
ATOM   3062  HB  VAL X 201      50.687  29.624  45.775  0.00  0.00            
ATOM   3063  CG1 VAL X 201      50.290  30.800  44.095  0.00  0.00            
ATOM   3064 HG11 VAL X 201      51.238  30.691  43.568  0.00  0.00            
ATOM   3065 HG12 VAL X 201      49.513  30.148  43.696  0.00  0.00            
ATOM   3066 HG13 VAL X 201      49.928  31.815  43.928  0.00  0.00            
ATOM   3067  CG2 VAL X 201      51.778  31.307  46.152  0.00  0.00            
ATOM   3068 HG21 VAL X 201      52.534  30.973  45.663  0.00  0.00            
ATOM   3069 HG22 VAL X 201      51.857  32.290  45.931  0.00  0.00            
ATOM   3070 HG23 VAL X 201      51.985  31.145  47.210  0.00  0.00            
ATOM   3071  C   VAL X 201      49.244  30.573  47.816  0.00  0.00            
ATOM   3072  O   VAL X 201      48.787  29.434  48.085  0.00  0.00            
ATOM   3073  N   SER X 202      49.777  31.321  48.758  0.00  0.00            
ATOM   3074  H   SER X 202      49.903  32.369  48.485  0.00  0.00            
ATOM   3075  CA  SER X 202      49.765  30.921  50.228  0.00  0.00            
ATOM   3076  HA  SER X 202      50.047  29.885  50.417  0.00  0.00            
ATOM   3077  CB  SER X 202      50.650  31.842  51.127  0.00  0.00            
ATOM   3078  HB2 SER X 202      50.420  31.562  52.069  0.00  0.00            
ATOM   3079  HB3 SER X 202      51.640  31.739  50.957  0.00  0.00            
ATOM   3080  OG  SER X 202      50.335  33.248  50.947  0.00  0.00            
ATOM   3081  HG  SER X 202      50.769  33.624  50.117  0.00  0.00            
ATOM   3082  C   SER X 202      48.317  31.026  50.777  0.00  0.00            
ATOM   3083  O   SER X 202      47.979  30.186  51.565  0.00  0.00            
ATOM   3084  N   ARG X 203      47.487  32.081  50.496  0.00  0.00            
ATOM   3085  H   ARG X 203      47.860  32.933  49.928  0.00  0.00            
ATOM   3086  CA  ARG X 203      46.092  32.116  50.985  0.00  0.00            
ATOM   3087  HA  ARG X 203      46.083  32.020  52.071  0.00  0.00            
ATOM   3088  CB  ARG X 203      45.394  33.404  50.644  0.00  0.00            
ATOM   3089  HB2 ARG X 203      45.623  33.589  49.594  0.00  0.00            
ATOM   3090  HB3 ARG X 203      44.308  33.314  50.670  0.00  0.00            
ATOM   3091  CG  ARG X 203      45.785  34.678  51.521  0.00  0.00            
ATOM   3092  HG2 ARG X 203      45.276  34.596  52.482  0.00  0.00            
ATOM   3093  HG3 ARG X 203      46.871  34.691  51.613  0.00  0.00            
ATOM   3094  CD  ARG X 203      45.321  35.947  50.761  0.00  0.00            
ATOM   3095  HD2 ARG X 203      45.395  35.792  49.685  0.00  0.00            
ATOM   3096  HD3 ARG X 203      44.337  36.043  50.967  0.00  0.00            
ATOM   3097  NE  ARG X 203      46.014  37.177  51.279  0.00  0.00            
ATOM   3098  HE  ARG X 203      46.778  37.060  52.047  0.00  0.00            
ATOM   3099  CZ  ARG X 203      45.712  38.366  50.819  0.00  0.00            
ATOM   3100  NH1 ARG X 203      44.638  38.722  50.090  0.00  0.00            
ATOM   3101 HH11 ARG X 203      43.941  37.966  49.728  0.00  0.00            
ATOM   3102 HH12 ARG X 203      44.417  39.758  50.346  0.00  0.00            
ATOM   3103  NH2 ARG X 203      46.534  39.263  51.269  0.00  0.00            
ATOM   3104 HH21 ARG X 203      47.330  38.922  51.930  0.00  0.00            
ATOM   3105 HH22 ARG X 203      46.387  40.343  51.299  0.00  0.00            
ATOM   3106  C   ARG X 203      45.249  30.952  50.402  0.00  0.00            
ATOM   3107  O   ARG X 203      44.382  30.412  51.138  0.00  0.00            
ATOM   3108  N   VAL X 204      45.474  30.714  49.094  0.00  0.00            
ATOM   3109  H   VAL X 204      45.989  31.425  48.594  0.00  0.00            
ATOM   3110  CA  VAL X 204      44.840  29.579  48.311  0.00  0.00            
ATOM   3111  HA  VAL X 204      43.848  29.761  48.243  0.00  0.00            
ATOM   3112  CB  VAL X 204      45.409  29.551  46.878  0.00  0.00            
ATOM   3113  HB  VAL X 204      46.470  29.769  46.995  0.00  0.00            
ATOM   3114  CG1 VAL X 204      45.167  28.193  46.201  0.00  0.00            
ATOM   3115 HG11 VAL X 204      45.386  28.189  45.133  0.00  0.00            
ATOM   3116 HG12 VAL X 204      45.709  27.416  46.740  0.00  0.00            
ATOM   3117 HG13 VAL X 204      44.088  28.037  46.216  0.00  0.00            
ATOM   3118  CG2 VAL X 204      44.923  30.644  46.032  0.00  0.00            
ATOM   3119 HG21 VAL X 204      45.599  30.841  45.200  0.00  0.00            
ATOM   3120 HG22 VAL X 204      44.107  30.368  45.505  0.00  0.00            
ATOM   3121 HG23 VAL X 204      44.675  31.514  46.641  0.00  0.00            
ATOM   3122  C   VAL X 204      45.028  28.196  49.111  0.00  0.00            
ATOM   3123  O   VAL X 204      44.082  27.470  49.357  0.00  0.00            
ATOM   3124  N   GLU X 205      46.239  27.979  49.594  0.00  0.00            
ATOM   3125  H   GLU X 205      47.011  28.735  49.448  0.00  0.00            
ATOM   3126  CA  GLU X 205      46.741  26.752  50.363  0.00  0.00            
ATOM   3127  HA  GLU X 205      46.792  25.902  49.683  0.00  0.00            
ATOM   3128  CB  GLU X 205      48.058  27.066  50.956  0.00  0.00            
ATOM   3129  HB2 GLU X 205      48.616  27.427  50.196  0.00  0.00            
ATOM   3130  HB3 GLU X 205      48.021  27.832  51.614  0.00  0.00            
ATOM   3131  CG  GLU X 205      48.767  25.937  51.649  0.00  0.00            
ATOM   3132  HG2 GLU X 205      48.706  25.048  51.174  0.00  0.00            
ATOM   3133  HG3 GLU X 205      49.770  26.043  51.594  0.00  0.00            
ATOM   3134  CD  GLU X 205      48.323  25.757  53.092  0.00  0.00            
ATOM   3135  OE1 GLU X 205      48.260  26.772  53.773  0.00  0.00            
ATOM   3136  OE2 GLU X 205      47.926  24.675  53.500  0.00  0.00            
ATOM   3137  C   GLU X 205      45.704  26.278  51.406  0.00  0.00            
ATOM   3138  O   GLU X 205      45.251  25.133  51.439  0.00  0.00            
ATOM   3139  N   ARG X 206      45.352  27.253  52.207  0.00  0.00            
ATOM   3140  H   ARG X 206      45.939  28.167  52.298  0.00  0.00            
ATOM   3141  CA  ARG X 206      44.383  27.095  53.312  0.00  0.00            
ATOM   3142  HA  ARG X 206      44.685  26.219  53.886  0.00  0.00            
ATOM   3143  CB  ARG X 206      44.586  28.239  54.422  0.00  0.00            
ATOM   3144  HB2 ARG X 206      45.459  28.728  54.287  0.00  0.00            
ATOM   3145  HB3 ARG X 206      43.957  29.110  54.237  0.00  0.00            
ATOM   3146  CG  ARG X 206      44.546  27.763  55.874  0.00  0.00            
ATOM   3147  HG2 ARG X 206      44.244  28.663  56.411  0.00  0.00            
ATOM   3148  HG3 ARG X 206      43.679  27.112  55.977  0.00  0.00            
ATOM   3149  CD  ARG X 206      45.916  27.070  56.271  0.00  0.00            
ATOM   3150  HD2 ARG X 206      46.671  27.808  55.997  0.00  0.00            
ATOM   3151  HD3 ARG X 206      45.860  27.020  57.278  0.00  0.00            
ATOM   3152  NE  ARG X 206      46.130  25.767  55.616  0.00  0.00            
ATOM   3153  HE  ARG X 206      46.963  25.766  54.913  0.00  0.00            
ATOM   3154  CZ  ARG X 206      45.516  24.613  55.878  0.00  0.00            
ATOM   3155  NH1 ARG X 206      44.364  24.672  56.454  0.00  0.00            
ATOM   3156 HH11 ARG X 206      44.043  25.648  56.817  0.00  0.00            
ATOM   3157 HH12 ARG X 206      44.009  23.803  57.007  0.00  0.00            
ATOM   3158  NH2 ARG X 206      45.969  23.506  55.436  0.00  0.00            
ATOM   3159 HH21 ARG X 206      46.914  23.436  54.898  0.00  0.00            
ATOM   3160 HH22 ARG X 206      45.515  22.606  55.849  0.00  0.00            
ATOM   3161  C   ARG X 206      42.946  27.176  53.003  0.00  0.00            
ATOM   3162  O   ARG X 206      42.123  26.873  53.844  0.00  0.00            
ATOM   3163  N   ALA X 207      42.667  27.583  51.767  0.00  0.00            
ATOM   3164  H   ALA X 207      43.520  27.814  51.129  0.00  0.00            
ATOM   3165  CA  ALA X 207      41.319  27.581  51.116  0.00  0.00            
ATOM   3166  HA  ALA X 207      40.617  27.943  51.867  0.00  0.00            
ATOM   3167  CB  ALA X 207      41.157  28.537  49.921  0.00  0.00            
ATOM   3168  HB1 ALA X 207      40.094  28.771  49.860  0.00  0.00            
ATOM   3169  HB2 ALA X 207      41.798  29.401  50.099  0.00  0.00            
ATOM   3170  HB3 ALA X 207      41.436  28.022  49.002  0.00  0.00            
ATOM   3171  C   ALA X 207      40.958  26.134  50.656  0.00  0.00            
ATOM   3172  O   ALA X 207      39.856  25.626  50.800  0.00  0.00            
ATOM   3173  N   LEU X 208      41.957  25.413  50.134  0.00  0.00            
ATOM   3174  H   LEU X 208      42.885  25.959  49.965  0.00  0.00            
ATOM   3175  CA  LEU X 208      41.788  24.013  49.592  0.00  0.00            
ATOM   3176  HA  LEU X 208      41.261  24.120  48.645  0.00  0.00            
ATOM   3177  CB  LEU X 208      43.157  23.275  49.299  0.00  0.00            
ATOM   3178  HB2 LEU X 208      43.701  22.972  50.194  0.00  0.00            
ATOM   3179  HB3 LEU X 208      43.011  22.388  48.683  0.00  0.00            
ATOM   3180  CG  LEU X 208      44.255  24.092  48.551  0.00  0.00            
ATOM   3181  HG  LEU X 208      44.672  24.845  49.220  0.00  0.00            
ATOM   3182  CD1 LEU X 208      45.571  23.272  48.181  0.00  0.00            
ATOM   3183 HD11 LEU X 208      46.229  23.893  47.572  0.00  0.00            
ATOM   3184 HD12 LEU X 208      46.104  23.088  49.113  0.00  0.00            
ATOM   3185 HD13 LEU X 208      45.358  22.425  47.674  0.00  0.00            
ATOM   3186  CD2 LEU X 208      43.804  24.686  47.206  0.00  0.00            
ATOM   3187 HD21 LEU X 208      43.114  25.525  47.294  0.00  0.00            
ATOM   3188 HD22 LEU X 208      44.731  24.990  46.719  0.00  0.00            
ATOM   3189 HD23 LEU X 208      43.239  23.900  46.705  0.00  0.00            
ATOM   3190  C   LEU X 208      40.968  23.157  50.615  0.00  0.00            
ATOM   3191  O   LEU X 208      39.991  22.596  50.067  0.00  0.00            
ATOM   3192  N   PRO X 209      41.281  23.073  51.936  0.00  0.00            
ATOM   3193  CD  PRO X 209      42.444  23.600  52.641  0.00  0.00            
ATOM   3194  HD2 PRO X 209      42.248  24.354  53.404  0.00  0.00            
ATOM   3195  HD3 PRO X 209      43.233  24.025  52.020  0.00  0.00            
ATOM   3196  CG  PRO X 209      42.989  22.450  53.390  0.00  0.00            
ATOM   3197  HG2 PRO X 209      43.599  22.748  54.242  0.00  0.00            
ATOM   3198  HG3 PRO X 209      43.530  21.731  52.774  0.00  0.00            
ATOM   3199  CB  PRO X 209      41.629  21.801  53.888  0.00  0.00            
ATOM   3200  HB2 PRO X 209      41.293  22.383  54.641  0.00  0.00            
ATOM   3201  HB3 PRO X 209      41.792  20.823  54.084  0.00  0.00            
ATOM   3202  CA  PRO X 209      40.679  22.013  52.728  0.00  0.00            
ATOM   3203  HA  PRO X 209      40.693  21.179  52.158  0.00  0.00            
ATOM   3204  C   PRO X 209      39.180  22.235  53.184  0.00  0.00            
ATOM   3205  O   PRO X 209      38.523  21.285  53.594  0.00  0.00            
ATOM   3206  N   LYS X 210      38.675  23.354  52.858  0.00  0.00            
ATOM   3207  H   LYS X 210      39.314  24.077  52.351  0.00  0.00            
ATOM   3208  CA  LYS X 210      37.204  23.699  52.903  0.00  0.00            
ATOM   3209  HA  LYS X 210      36.614  22.808  53.119  0.00  0.00            
ATOM   3210  CB  LYS X 210      36.995  24.667  54.094  0.00  0.00            
ATOM   3211  HB2 LYS X 210      35.944  24.867  54.304  0.00  0.00            
ATOM   3212  HB3 LYS X 210      37.355  24.080  54.940  0.00  0.00            
ATOM   3213  CG  LYS X 210      37.796  25.979  54.171  0.00  0.00            
ATOM   3214  HG2 LYS X 210      37.642  26.513  55.109  0.00  0.00            
ATOM   3215  HG3 LYS X 210      38.834  25.697  53.994  0.00  0.00            
ATOM   3216  CD  LYS X 210      37.563  27.038  53.078  0.00  0.00            
ATOM   3217  HD2 LYS X 210      38.164  27.942  53.174  0.00  0.00            
ATOM   3218  HD3 LYS X 210      37.735  26.489  52.248  0.00  0.00            
ATOM   3219  CE  LYS X 210      36.198  27.517  52.889  0.00  0.00            
ATOM   3220  HE2 LYS X 210      36.239  28.387  52.233  0.00  0.00            
ATOM   3221  HE3 LYS X 210      35.530  26.756  52.486  0.00  0.00            
ATOM   3222  NZ  LYS X 210      35.592  28.080  54.129  0.00  0.00            
ATOM   3223  HZ1 LYS X 210      36.083  29.005  54.430  0.00  0.00            
ATOM   3224  HZ2 LYS X 210      34.521  28.269  54.061  0.00  0.00            
ATOM   3225  HZ3 LYS X 210      35.794  27.419  54.971  0.00  0.00            
ATOM   3226  C   LYS X 210      36.677  24.160  51.495  0.00  0.00            
ATOM   3227  O   LYS X 210      35.538  24.601  51.469  0.00  0.00            
ATOM   3228  N   LEU X 211      37.439  23.963  50.395  0.00  0.00            
ATOM   3229  H   LEU X 211      38.386  23.653  50.558  0.00  0.00            
ATOM   3230  CA  LEU X 211      36.961  24.216  49.087  0.00  0.00            
ATOM   3231  HA  LEU X 211      36.329  25.102  49.134  0.00  0.00            
ATOM   3232  CB  LEU X 211      38.141  24.555  48.174  0.00  0.00            
ATOM   3233  HB2 LEU X 211      38.770  25.400  48.454  0.00  0.00            
ATOM   3234  HB3 LEU X 211      38.789  23.681  48.110  0.00  0.00            
ATOM   3235  CG  LEU X 211      37.782  24.831  46.665  0.00  0.00            
ATOM   3236  HG  LEU X 211      36.971  24.160  46.382  0.00  0.00            
ATOM   3237  CD1 LEU X 211      37.340  26.301  46.479  0.00  0.00            
ATOM   3238 HD11 LEU X 211      38.041  26.929  47.028  0.00  0.00            
ATOM   3239 HD12 LEU X 211      37.114  26.490  45.565  0.00  0.00            
ATOM   3240 HD13 LEU X 211      36.466  26.443  46.965  0.00  0.00            
ATOM   3241  CD2 LEU X 211      39.043  24.716  45.794  0.00  0.00            
ATOM   3242 HD21 LEU X 211      39.660  23.834  45.965  0.00  0.00            
ATOM   3243 HD22 LEU X 211      38.866  24.736  44.719  0.00  0.00            
ATOM   3244 HD23 LEU X 211      39.688  25.578  45.965  0.00  0.00            
ATOM   3245  C   LEU X 211      36.092  23.089  48.558  0.00  0.00            
ATOM   3246  O   LEU X 211      36.673  22.055  48.168  0.00  0.00            
ATOM   3247  N   THR X 212      34.804  23.293  48.640  0.00  0.00            
ATOM   3248  H   THR X 212      34.360  24.244  48.933  0.00  0.00            
ATOM   3249  CA  THR X 212      33.868  22.221  48.495  0.00  0.00            
ATOM   3250  HA  THR X 212      34.506  21.338  48.520  0.00  0.00            
ATOM   3251  CB  THR X 212      32.853  22.218  49.642  0.00  0.00            
ATOM   3252  HB  THR X 212      33.467  22.023  50.521  0.00  0.00            
ATOM   3253  CG2 THR X 212      31.946  20.938  49.525  0.00  0.00            
ATOM   3254 HG21 THR X 212      31.222  21.124  48.732  0.00  0.00            
ATOM   3255 HG22 THR X 212      32.493  20.008  49.373  0.00  0.00            
ATOM   3256 HG23 THR X 212      31.311  20.891  50.410  0.00  0.00            
ATOM   3257  OG1 THR X 212      32.106  23.421  49.695  0.00  0.00            
ATOM   3258  HG1 THR X 212      32.530  24.092  50.442  0.00  0.00            
ATOM   3259  C   THR X 212      33.200  22.361  47.104  0.00  0.00            
ATOM   3260  O   THR X 212      32.695  21.317  46.669  0.00  0.00            
ATOM   3261  N   VAL X 213      33.340  23.459  46.340  0.00  0.00            
ATOM   3262  H   VAL X 213      33.654  24.412  46.764  0.00  0.00            
ATOM   3263  CA  VAL X 213      32.580  23.522  45.050  0.00  0.00            
ATOM   3264  HA  VAL X 213      31.526  23.418  45.306  0.00  0.00            
ATOM   3265  CB  VAL X 213      32.970  24.906  44.413  0.00  0.00            
ATOM   3266  HB  VAL X 213      32.748  25.671  45.156  0.00  0.00            
ATOM   3267  CG1 VAL X 213      34.444  25.016  43.940  0.00  0.00            
ATOM   3268 HG11 VAL X 213      35.088  24.591  44.709  0.00  0.00            
ATOM   3269 HG12 VAL X 213      34.611  24.455  43.021  0.00  0.00            
ATOM   3270 HG13 VAL X 213      34.726  26.054  43.761  0.00  0.00            
ATOM   3271  CG2 VAL X 213      32.027  25.200  43.248  0.00  0.00            
ATOM   3272 HG21 VAL X 213      31.031  24.949  43.615  0.00  0.00            
ATOM   3273 HG22 VAL X 213      31.956  26.203  43.152  0.00  0.00            
ATOM   3274 HG23 VAL X 213      32.382  24.736  42.328  0.00  0.00            
ATOM   3275  C   VAL X 213      32.949  22.353  44.043  0.00  0.00            
ATOM   3276  O   VAL X 213      34.098  21.922  44.008  0.00  0.00            
ATOM   3277  N   PRO X 214      32.078  21.940  43.121  0.00  0.00            
ATOM   3278  CD  PRO X 214      30.616  22.161  43.291  0.00  0.00            
ATOM   3279  HD2 PRO X 214      30.331  23.130  42.882  0.00  0.00            
ATOM   3280  HD3 PRO X 214      30.267  22.061  44.319  0.00  0.00            
ATOM   3281  CG  PRO X 214      29.924  21.089  42.509  0.00  0.00            
ATOM   3282  HG2 PRO X 214      28.984  21.474  42.144  0.00  0.00            
ATOM   3283  HG3 PRO X 214      29.881  20.121  42.985  0.00  0.00            
ATOM   3284  CB  PRO X 214      30.956  20.959  41.370  0.00  0.00            
ATOM   3285  HB2 PRO X 214      30.868  21.784  40.678  0.00  0.00            
ATOM   3286  HB3 PRO X 214      30.870  19.997  40.886  0.00  0.00            
ATOM   3287  CA  PRO X 214      32.401  21.087  42.003  0.00  0.00            
ATOM   3288  HA  PRO X 214      32.949  20.223  42.350  0.00  0.00            
ATOM   3289  C   PRO X 214      33.393  21.818  41.052  0.00  0.00            
ATOM   3290  O   PRO X 214      33.098  22.940  40.659  0.00  0.00            
ATOM   3291  N   PHE X 215      34.405  21.139  40.619  0.00  0.00            
ATOM   3292  H   PHE X 215      34.691  20.181  41.053  0.00  0.00            
ATOM   3293  CA  PHE X 215      35.226  21.689  39.565  0.00  0.00            
ATOM   3294  HA  PHE X 215      34.566  22.296  38.946  0.00  0.00            
ATOM   3295  CB  PHE X 215      36.434  22.495  40.153  0.00  0.00            
ATOM   3296  HB2 PHE X 215      37.003  23.109  39.455  0.00  0.00            
ATOM   3297  HB3 PHE X 215      36.097  23.224  40.891  0.00  0.00            
ATOM   3298  CG  PHE X 215      37.507  21.600  40.850  0.00  0.00            
ATOM   3299  CD1 PHE X 215      37.462  21.442  42.215  0.00  0.00            
ATOM   3300  HD1 PHE X 215      36.573  21.771  42.753  0.00  0.00            
ATOM   3301  CE1 PHE X 215      38.393  20.538  42.775  0.00  0.00            
ATOM   3302  HE1 PHE X 215      38.360  20.362  43.851  0.00  0.00            
ATOM   3303  CZ  PHE X 215      39.319  19.818  42.000  0.00  0.00            
ATOM   3304  HZ  PHE X 215      40.020  19.052  42.333  0.00  0.00            
ATOM   3305  CE2 PHE X 215      39.482  20.086  40.601  0.00  0.00            
ATOM   3306  HE2 PHE X 215      40.124  19.604  39.988  0.00  0.00            
ATOM   3307  CD2 PHE X 215      38.539  20.981  40.053  0.00  0.00            
ATOM   3308  HD2 PHE X 215      38.481  21.115  38.973  0.00  0.00            
ATOM   3309  C   PHE X 215      35.787  20.784  38.533  0.00  0.00            
ATOM   3310  O   PHE X 215      35.897  19.624  38.760  0.00  0.00            
ATOM   3311  N   LEU X 216      36.019  21.332  37.374  0.00  0.00            
ATOM   3312  H   LEU X 216      35.765  22.379  37.210  0.00  0.00            
ATOM   3313  CA  LEU X 216      36.859  20.807  36.337  0.00  0.00            
ATOM   3314  HA  LEU X 216      37.036  19.747  36.521  0.00  0.00            
ATOM   3315  CB  LEU X 216      36.230  21.011  34.922  0.00  0.00            
ATOM   3316  HB2 LEU X 216      35.279  20.484  34.845  0.00  0.00            
ATOM   3317  HB3 LEU X 216      36.022  22.079  34.865  0.00  0.00            
ATOM   3318  CG  LEU X 216      37.118  20.603  33.724  0.00  0.00            
ATOM   3319  HG  LEU X 216      38.071  21.124  33.630  0.00  0.00            
ATOM   3320  CD1 LEU X 216      37.373  19.145  33.774  0.00  0.00            
ATOM   3321 HD11 LEU X 216      37.926  18.891  34.678  0.00  0.00            
ATOM   3322 HD12 LEU X 216      36.389  18.678  33.727  0.00  0.00            
ATOM   3323 HD13 LEU X 216      37.956  18.886  32.991  0.00  0.00            
ATOM   3324  CD2 LEU X 216      36.370  20.976  32.466  0.00  0.00            
ATOM   3325 HD21 LEU X 216      35.319  20.685  32.482  0.00  0.00            
ATOM   3326 HD22 LEU X 216      36.378  22.066  32.439  0.00  0.00            
ATOM   3327 HD23 LEU X 216      36.828  20.590  31.555  0.00  0.00            
ATOM   3328  C   LEU X 216      38.166  21.628  36.438  0.00  0.00            
ATOM   3329  O   LEU X 216      38.124  22.844  36.392  0.00  0.00            
ATOM   3330  N   LEU X 217      39.292  20.994  36.365  0.00  0.00            
ATOM   3331  H   LEU X 217      39.268  19.916  36.520  0.00  0.00            
ATOM   3332  CA  LEU X 217      40.651  21.520  36.247  0.00  0.00            
ATOM   3333  HA  LEU X 217      40.728  22.607  36.236  0.00  0.00            
ATOM   3334  CB  LEU X 217      41.366  21.164  37.608  0.00  0.00            
ATOM   3335  HB2 LEU X 217      40.728  21.531  38.411  0.00  0.00            
ATOM   3336  HB3 LEU X 217      41.440  20.085  37.742  0.00  0.00            
ATOM   3337  CG  LEU X 217      42.777  21.736  38.058  0.00  0.00            
ATOM   3338  HG  LEU X 217      42.603  22.722  38.490  0.00  0.00            
ATOM   3339  CD1 LEU X 217      43.299  20.875  39.259  0.00  0.00            
ATOM   3340 HD11 LEU X 217      44.119  21.314  39.828  0.00  0.00            
ATOM   3341 HD12 LEU X 217      42.454  20.754  39.937  0.00  0.00            
ATOM   3342 HD13 LEU X 217      43.641  19.958  39.011  0.00  0.00            
ATOM   3343  CD2 LEU X 217      43.833  21.811  37.033  0.00  0.00            
ATOM   3344 HD21 LEU X 217      43.963  20.836  36.564  0.00  0.00            
ATOM   3345 HD22 LEU X 217      43.530  22.514  36.257  0.00  0.00            
ATOM   3346 HD23 LEU X 217      44.697  22.230  37.550  0.00  0.00            
ATOM   3347  C   LEU X 217      41.309  20.960  34.984  0.00  0.00            
ATOM   3348  O   LEU X 217      41.557  19.786  34.776  0.00  0.00            
ATOM   3349  N   LEU X 218      41.706  21.956  34.119  0.00  0.00            
ATOM   3350  H   LEU X 218      41.385  22.988  34.267  0.00  0.00            
ATOM   3351  CA  LEU X 218      42.350  21.664  32.883  0.00  0.00            
ATOM   3352  HA  LEU X 218      42.408  20.608  32.618  0.00  0.00            
ATOM   3353  CB  LEU X 218      41.494  22.332  31.761  0.00  0.00            
ATOM   3354  HB2 LEU X 218      41.619  23.395  31.967  0.00  0.00            
ATOM   3355  HB3 LEU X 218      41.996  22.209  30.802  0.00  0.00            
ATOM   3356  CG  LEU X 218      39.952  21.951  31.691  0.00  0.00            
ATOM   3357  HG  LEU X 218      39.567  22.173  32.687  0.00  0.00            
ATOM   3358  CD1 LEU X 218      39.247  22.625  30.522  0.00  0.00            
ATOM   3359 HD11 LEU X 218      39.188  23.617  30.704  0.00  0.00            
ATOM   3360 HD12 LEU X 218      39.774  22.581  29.662  0.00  0.00            
ATOM   3361 HD13 LEU X 218      38.364  22.133  30.518  0.00  0.00            
ATOM   3362  CD2 LEU X 218      39.770  20.430  31.402  0.00  0.00            
ATOM   3363 HD21 LEU X 218      38.757  20.101  31.173  0.00  0.00            
ATOM   3364 HD22 LEU X 218      40.395  20.243  30.529  0.00  0.00            
ATOM   3365 HD23 LEU X 218      39.993  19.828  32.283  0.00  0.00            
ATOM   3366  C   LEU X 218      43.747  22.219  32.978  0.00  0.00            
ATOM   3367  O   LEU X 218      43.935  23.321  33.488  0.00  0.00            
ATOM   3368  N   GLN X 219      44.828  21.572  32.442  0.00  0.00            
ATOM   3369  H   GLN X 219      44.745  20.538  32.108  0.00  0.00            
ATOM   3370  CA  GLN X 219      46.228  21.999  32.634  0.00  0.00            
ATOM   3371  HA  GLN X 219      46.322  23.081  32.719  0.00  0.00            
ATOM   3372  CB  GLN X 219      46.702  21.387  33.950  0.00  0.00            
ATOM   3373  HB2 GLN X 219      45.846  21.458  34.621  0.00  0.00            
ATOM   3374  HB3 GLN X 219      46.885  20.448  33.867  0.00  0.00            
ATOM   3375  CG  GLN X 219      47.883  22.208  34.598  0.00  0.00            
ATOM   3376  HG2 GLN X 219      47.732  23.183  34.380  0.00  0.00            
ATOM   3377  HG3 GLN X 219      47.807  22.225  35.685  0.00  0.00            
ATOM   3378  CD  GLN X 219      49.292  21.659  34.210  0.00  0.00            
ATOM   3379  OE1 GLN X 219      49.465  20.455  33.939  0.00  0.00            
ATOM   3380  NE2 GLN X 219      50.308  22.480  34.242  0.00  0.00            
ATOM   3381 HE21 GLN X 219      51.049  22.207  33.491  0.00  0.00            
ATOM   3382 HE22 GLN X 219      50.263  23.485  34.339  0.00  0.00            
ATOM   3383  C   GLN X 219      47.008  21.395  31.443  0.00  0.00            
ATOM   3384  O   GLN X 219      46.584  20.442  30.805  0.00  0.00            
ATOM   3385  N   GLY X 220      48.207  21.976  31.200  0.00  0.00            
ATOM   3386  H   GLY X 220      48.329  22.979  31.609  0.00  0.00            
ATOM   3387  CA  GLY X 220      49.164  21.521  30.179  0.00  0.00            
ATOM   3388  HA2 GLY X 220      48.668  20.749  29.592  0.00  0.00            
ATOM   3389  HA3 GLY X 220      49.371  22.258  29.520  0.00  0.00            
ATOM   3390  C   GLY X 220      50.512  20.962  30.722  0.00  0.00            
ATOM   3391  O   GLY X 220      51.097  21.499  31.615  0.00  0.00            
ATOM   3392  N   SER X 221      51.007  19.875  30.116  0.00  0.00            
ATOM   3393  H   SER X 221      50.554  19.406  29.243  0.00  0.00            
ATOM   3394  CA  SER X 221      52.127  19.168  30.869  0.00  0.00            
ATOM   3395  HA  SER X 221      51.992  19.139  31.950  0.00  0.00            
ATOM   3396  CB  SER X 221      52.141  17.719  30.263  0.00  0.00            
ATOM   3397  HB2 SER X 221      52.742  17.097  30.785  0.00  0.00            
ATOM   3398  HB3 SER X 221      51.157  17.262  30.157  0.00  0.00            
ATOM   3399  OG  SER X 221      52.678  17.719  28.958  0.00  0.00            
ATOM   3400  HG  SER X 221      52.674  16.685  28.612  0.00  0.00            
ATOM   3401  C   SER X 221      53.480  19.846  30.603  0.00  0.00            
ATOM   3402  O   SER X 221      54.438  19.626  31.332  0.00  0.00            
ATOM   3403  N   ALA X 222      53.562  20.823  29.675  0.00  0.00            
ATOM   3404  H   ALA X 222      52.690  20.983  29.192  0.00  0.00            
ATOM   3405  CA  ALA X 222      54.753  21.668  29.445  0.00  0.00            
ATOM   3406  HA  ALA X 222      55.554  21.140  29.761  0.00  0.00            
ATOM   3407  CB  ALA X 222      55.046  21.719  27.961  0.00  0.00            
ATOM   3408  HB1 ALA X 222      54.798  20.853  27.504  0.00  0.00            
ATOM   3409  HB2 ALA X 222      54.341  22.365  27.635  0.00  0.00            
ATOM   3410  HB3 ALA X 222      56.052  22.020  27.670  0.00  0.00            
ATOM   3411  C   ALA X 222      54.788  23.128  30.001  0.00  0.00            
ATOM   3412  O   ALA X 222      55.694  23.852  29.713  0.00  0.00            
ATOM   3413  N   ASP X 223      53.828  23.434  30.836  0.00  0.00            
ATOM   3414  H   ASP X 223      53.061  22.777  30.856  0.00  0.00            
ATOM   3415  CA  ASP X 223      53.757  24.753  31.467  0.00  0.00            
ATOM   3416  HA  ASP X 223      53.788  25.453  30.739  0.00  0.00            
ATOM   3417  CB  ASP X 223      52.484  24.921  32.184  0.00  0.00            
ATOM   3418  HB2 ASP X 223      51.732  24.420  31.550  0.00  0.00            
ATOM   3419  HB3 ASP X 223      52.490  24.379  33.148  0.00  0.00            
ATOM   3420  CG  ASP X 223      52.049  26.333  32.589  0.00  0.00            
ATOM   3421  OD1 ASP X 223      50.879  26.401  33.066  0.00  0.00            
ATOM   3422  OD2 ASP X 223      52.853  27.299  32.525  0.00  0.00            
ATOM   3423  C   ASP X 223      55.045  25.009  32.371  0.00  0.00            
ATOM   3424  O   ASP X 223      55.624  24.060  32.970  0.00  0.00            
ATOM   3425  N   ARG X 224      55.418  26.316  32.297  0.00  0.00            
ATOM   3426  H   ARG X 224      54.651  26.997  31.926  0.00  0.00            
ATOM   3427  CA  ARG X 224      56.637  26.789  32.882  0.00  0.00            
ATOM   3428  HA  ARG X 224      57.111  25.999  33.465  0.00  0.00            
ATOM   3429  CB  ARG X 224      57.591  27.259  31.732  0.00  0.00            
ATOM   3430  HB2 ARG X 224      57.701  26.482  30.976  0.00  0.00            
ATOM   3431  HB3 ARG X 224      57.228  28.140  31.203  0.00  0.00            
ATOM   3432  CG  ARG X 224      59.021  27.593  32.083  0.00  0.00            
ATOM   3433  HG2 ARG X 224      59.400  27.903  31.110  0.00  0.00            
ATOM   3434  HG3 ARG X 224      59.108  28.435  32.635  0.00  0.00            
ATOM   3435  CD  ARG X 224      59.777  26.394  32.690  0.00  0.00            
ATOM   3436  HD2 ARG X 224      59.525  26.176  33.727  0.00  0.00            
ATOM   3437  HD3 ARG X 224      59.764  25.544  32.007  0.00  0.00            
ATOM   3438  NE  ARG X 224      61.164  26.839  32.710  0.00  0.00            
ATOM   3439  HE  ARG X 224      61.362  27.729  32.112  0.00  0.00            
ATOM   3440  CZ  ARG X 224      62.242  26.334  33.209  0.00  0.00            
ATOM   3441  NH1 ARG X 224      62.144  25.168  33.832  0.00  0.00            
ATOM   3442 HH11 ARG X 224      61.206  24.614  33.801  0.00  0.00            
ATOM   3443 HH12 ARG X 224      62.930  24.680  34.409  0.00  0.00            
ATOM   3444  NH2 ARG X 224      63.419  26.950  33.162  0.00  0.00            
ATOM   3445 HH21 ARG X 224      63.561  27.798  32.491  0.00  0.00            
ATOM   3446 HH22 ARG X 224      64.245  26.322  33.493  0.00  0.00            
ATOM   3447  C   ARG X 224      56.414  27.943  33.864  0.00  0.00            
ATOM   3448  O   ARG X 224      57.233  28.316  34.603  0.00  0.00            
ATOM   3449  N   LEU X 225      55.165  28.357  33.851  0.00  0.00            
ATOM   3450  H   LEU X 225      54.522  27.889  33.228  0.00  0.00            
ATOM   3451  CA  LEU X 225      54.695  29.486  34.667  0.00  0.00            
ATOM   3452  HA  LEU X 225      55.521  30.016  35.140  0.00  0.00            
ATOM   3453  CB  LEU X 225      53.810  30.478  33.859  0.00  0.00            
ATOM   3454  HB2 LEU X 225      53.020  29.773  33.602  0.00  0.00            
ATOM   3455  HB3 LEU X 225      53.453  31.124  34.661  0.00  0.00            
ATOM   3456  CG  LEU X 225      54.448  31.206  32.713  0.00  0.00            
ATOM   3457  HG  LEU X 225      54.885  30.249  31.889  0.00  0.00            
ATOM   3458  CD1 LEU X 225      53.452  32.117  32.040  0.00  0.00            
ATOM   3459 HD11 LEU X 225      53.112  32.721  32.775  0.00  0.00            
ATOM   3460 HD12 LEU X 225      53.865  32.713  31.226  0.00  0.00            
ATOM   3461 HD13 LEU X 225      52.635  31.497  31.672  0.00  0.00            
ATOM   3462  CD2 LEU X 225      55.682  32.049  33.096  0.00  0.00            
ATOM   3463 HD21 LEU X 225      56.102  32.283  32.118  0.00  0.00            
ATOM   3464 HD22 LEU X 225      55.385  32.883  33.733  0.00  0.00            
ATOM   3465 HD23 LEU X 225      56.388  31.386  33.595  0.00  0.00            
ATOM   3466  C   LEU X 225      53.817  28.977  35.783  0.00  0.00            
ATOM   3467  O   LEU X 225      53.763  29.632  36.839  0.00  0.00            
ATOM   3468  N   CYS X 226      53.145  27.796  35.609  0.00  0.00            
ATOM   3469  H   CYS X 226      53.059  27.469  34.711  0.00  0.00            
ATOM   3470  CA  CYS X 226      52.298  27.198  36.640  0.00  0.00            
ATOM   3471  HA  CYS X 226      52.724  27.454  37.519  0.00  0.00            
ATOM   3472  CB  CYS X 226      50.867  27.710  36.461  0.00  0.00            
ATOM   3473  HB2 CYS X 226      50.674  27.617  35.392  0.00  0.00            
ATOM   3474  HB3 CYS X 226      50.290  27.014  37.070  0.00  0.00            
ATOM   3475  SG  CYS X 226      50.557  29.449  36.905  0.00  0.00            
ATOM   3476  HG  CYS X 226      51.423  29.712  36.299  0.00  0.00            
ATOM   3477  C   CYS X 226      52.363  25.635  36.621  0.00  0.00            
ATOM   3478  O   CYS X 226      51.407  24.952  36.344  0.00  0.00            
ATOM   3479  N   ASP X 227      53.576  25.114  36.676  0.00  0.00            
ATOM   3480  H   ASP X 227      54.373  25.727  36.775  0.00  0.00            
ATOM   3481  CA  ASP X 227      53.891  23.763  36.284  0.00  0.00            
ATOM   3482  HA  ASP X 227      53.547  23.715  35.251  0.00  0.00            
ATOM   3483  CB  ASP X 227      55.372  23.475  36.177  0.00  0.00            
ATOM   3484  HB2 ASP X 227      55.409  22.432  35.863  0.00  0.00            
ATOM   3485  HB3 ASP X 227      55.837  24.063  35.385  0.00  0.00            
ATOM   3486  CG  ASP X 227      56.077  23.528  37.481  0.00  0.00            
ATOM   3487  OD1 ASP X 227      56.507  24.674  37.847  0.00  0.00            
ATOM   3488  OD2 ASP X 227      56.272  22.506  38.177  0.00  0.00            
ATOM   3489  C   ASP X 227      53.113  22.660  37.056  0.00  0.00            
ATOM   3490  O   ASP X 227      52.832  22.795  38.252  0.00  0.00            
ATOM   3491  N   SER X 228      52.745  21.483  36.357  0.00  0.00            
ATOM   3492  H   SER X 228      52.974  21.499  35.291  0.00  0.00            
ATOM   3493  CA  SER X 228      51.631  20.570  36.706  0.00  0.00            
ATOM   3494  HA  SER X 228      50.697  21.105  36.531  0.00  0.00            
ATOM   3495  CB  SER X 228      51.705  19.323  35.836  0.00  0.00            
ATOM   3496  HB2 SER X 228      52.521  18.841  36.183  0.00  0.00            
ATOM   3497  HB3 SER X 228      50.912  18.717  35.988  0.00  0.00            
ATOM   3498  OG  SER X 228      51.965  19.559  34.424  0.00  0.00            
ATOM   3499  HG  SER X 228      51.156  20.117  34.192  0.00  0.00            
ATOM   3500  C   SER X 228      51.464  20.033  38.198  0.00  0.00            
ATOM   3501  O   SER X 228      50.402  19.439  38.448  0.00  0.00            
ATOM   3502  N   LYS X 229      52.500  20.157  39.021  0.00  0.00            
ATOM   3503  H   LYS X 229      53.447  20.613  38.734  0.00  0.00            
ATOM   3504  CA  LYS X 229      52.480  19.629  40.368  0.00  0.00            
ATOM   3505  HA  LYS X 229      52.406  18.548  40.254  0.00  0.00            
ATOM   3506  CB  LYS X 229      53.875  19.856  40.972  0.00  0.00            
ATOM   3507  HB2 LYS X 229      53.906  19.350  41.846  0.00  0.00            
ATOM   3508  HB3 LYS X 229      54.756  19.419  40.501  0.00  0.00            
ATOM   3509  CG  LYS X 229      54.212  21.395  41.201  0.00  0.00            
ATOM   3510  HG2 LYS X 229      54.539  21.872  40.277  0.00  0.00            
ATOM   3511  HG3 LYS X 229      53.336  21.813  41.479  0.00  0.00            
ATOM   3512  CD  LYS X 229      55.346  21.589  42.266  0.00  0.00            
ATOM   3513  HD2 LYS X 229      55.384  22.667  42.426  0.00  0.00            
ATOM   3514  HD3 LYS X 229      55.131  21.174  43.251  0.00  0.00            
ATOM   3515  CE  LYS X 229      56.785  21.198  41.768  0.00  0.00            
ATOM   3516  HE2 LYS X 229      57.344  21.370  42.689  0.00  0.00            
ATOM   3517  HE3 LYS X 229      56.740  20.144  41.494  0.00  0.00            
ATOM   3518  NZ  LYS X 229      57.244  21.979  40.576  0.00  0.00            
ATOM   3519  HZ1 LYS X 229      56.942  21.580  39.608  0.00  0.00            
ATOM   3520  HZ2 LYS X 229      56.713  22.929  40.525  0.00  0.00            
ATOM   3521  HZ3 LYS X 229      58.316  22.171  40.527  0.00  0.00            
ATOM   3522  C   LYS X 229      51.347  20.344  41.159  0.00  0.00            
ATOM   3523  O   LYS X 229      50.795  19.632  41.960  0.00  0.00            
ATOM   3524  N   GLY X 230      51.087  21.608  40.902  0.00  0.00            
ATOM   3525  H   GLY X 230      51.576  22.094  40.163  0.00  0.00            
ATOM   3526  CA  GLY X 230      50.042  22.384  41.577  0.00  0.00            
ATOM   3527  HA2 GLY X 230      50.037  22.243  42.658  0.00  0.00            
ATOM   3528  HA3 GLY X 230      50.089  23.435  41.291  0.00  0.00            
ATOM   3529  C   GLY X 230      48.700  21.831  41.148  0.00  0.00            
ATOM   3530  O   GLY X 230      47.897  21.672  42.044  0.00  0.00            
ATOM   3531  N   ALA X 231      48.528  21.324  39.951  0.00  0.00            
ATOM   3532  H   ALA X 231      49.348  21.348  39.248  0.00  0.00            
ATOM   3533  CA  ALA X 231      47.202  20.799  39.513  0.00  0.00            
ATOM   3534  HA  ALA X 231      46.444  21.465  39.900  0.00  0.00            
ATOM   3535  CB  ALA X 231      47.096  20.719  37.992  0.00  0.00            
ATOM   3536  HB1 ALA X 231      47.118  21.559  37.527  0.00  0.00            
ATOM   3537  HB2 ALA X 231      47.849  20.015  37.670  0.00  0.00            
ATOM   3538  HB3 ALA X 231      46.199  20.171  37.745  0.00  0.00            
ATOM   3539  C   ALA X 231      46.990  19.405  40.195  0.00  0.00            
ATOM   3540  O   ALA X 231      45.929  19.173  40.722  0.00  0.00            
ATOM   3541  N   TYR X 232      48.017  18.603  40.319  0.00  0.00            
ATOM   3542  H   TYR X 232      48.882  18.826  39.694  0.00  0.00            
ATOM   3543  CA  TYR X 232      47.930  17.269  40.965  0.00  0.00            
ATOM   3544  HA  TYR X 232      46.976  16.852  40.641  0.00  0.00            
ATOM   3545  CB  TYR X 232      49.182  16.356  40.675  0.00  0.00            
ATOM   3546  HB2 TYR X 232      50.052  16.864  41.090  0.00  0.00            
ATOM   3547  HB3 TYR X 232      49.034  15.364  41.103  0.00  0.00            
ATOM   3548  CG  TYR X 232      49.444  15.990  39.213  0.00  0.00            
ATOM   3549  CD1 TYR X 232      48.460  15.371  38.441  0.00  0.00            
ATOM   3550  HD1 TYR X 232      47.591  14.893  38.894  0.00  0.00            
ATOM   3551  CE1 TYR X 232      48.630  15.151  37.079  0.00  0.00            
ATOM   3552  HE1 TYR X 232      47.875  14.717  36.566  0.00  0.00            
ATOM   3553  CZ  TYR X 232      49.755  15.584  36.374  0.00  0.00            
ATOM   3554  OH  TYR X 232      49.925  15.386  35.028  0.00  0.00            
ATOM   3555  HH  TYR X 232      50.593  16.031  34.458  0.00  0.00            
ATOM   3556  CE2 TYR X 232      50.785  16.228  37.116  0.00  0.00            
ATOM   3557  HE2 TYR X 232      51.700  16.515  36.598  0.00  0.00            
ATOM   3558  CD2 TYR X 232      50.587  16.441  38.523  0.00  0.00            
ATOM   3559  HD2 TYR X 232      51.396  16.847  39.131  0.00  0.00            
ATOM   3560  C   TYR X 232      47.753  17.453  42.510  0.00  0.00            
ATOM   3561  O   TYR X 232      47.128  16.671  43.164  0.00  0.00            
ATOM   3562  N   LEU X 233      48.395  18.498  43.060  0.00  0.00            
ATOM   3563  H   LEU X 233      48.864  19.237  42.410  0.00  0.00            
ATOM   3564  CA  LEU X 233      48.315  18.885  44.445  0.00  0.00            
ATOM   3565  HA  LEU X 233      48.517  18.013  45.066  0.00  0.00            
ATOM   3566  CB  LEU X 233      49.348  19.941  44.844  0.00  0.00            
ATOM   3567  HB2 LEU X 233      50.329  19.467  44.861  0.00  0.00            
ATOM   3568  HB3 LEU X 233      49.445  20.669  44.039  0.00  0.00            
ATOM   3569  CG  LEU X 233      49.038  20.648  46.164  0.00  0.00            
ATOM   3570  HG  LEU X 233      48.410  20.057  46.831  0.00  0.00            
ATOM   3571  CD1 LEU X 233      50.262  21.128  46.838  0.00  0.00            
ATOM   3572 HD11 LEU X 233      50.572  22.063  46.616  0.00  0.00            
ATOM   3573 HD12 LEU X 233      50.040  21.157  47.905  0.00  0.00            
ATOM   3574 HD13 LEU X 233      51.087  20.467  46.571  0.00  0.00            
ATOM   3575  CD2 LEU X 233      48.275  21.956  45.994  0.00  0.00            
ATOM   3576 HD21 LEU X 233      48.215  22.518  46.925  0.00  0.00            
ATOM   3577 HD22 LEU X 233      48.815  22.568  45.273  0.00  0.00            
ATOM   3578 HD23 LEU X 233      47.216  21.873  45.746  0.00  0.00            
ATOM   3579  C   LEU X 233      46.877  19.374  44.773  0.00  0.00            
ATOM   3580  O   LEU X 233      46.257  18.874  45.705  0.00  0.00            
ATOM   3581  N   LEU X 234      46.321  20.298  43.989  0.00  0.00            
ATOM   3582  H   LEU X 234      46.849  20.512  43.060  0.00  0.00            
ATOM   3583  CA  LEU X 234      44.965  20.881  44.088  0.00  0.00            
ATOM   3584  HA  LEU X 234      44.910  21.360  45.065  0.00  0.00            
ATOM   3585  CB  LEU X 234      44.680  21.773  42.860  0.00  0.00            
ATOM   3586  HB2 LEU X 234      45.408  22.574  42.989  0.00  0.00            
ATOM   3587  HB3 LEU X 234      44.776  21.215  41.929  0.00  0.00            
ATOM   3588  CG  LEU X 234      43.304  22.506  42.725  0.00  0.00            
ATOM   3589  HG  LEU X 234      42.610  21.701  42.485  0.00  0.00            
ATOM   3590  CD1 LEU X 234      42.843  23.150  44.061  0.00  0.00            
ATOM   3591 HD11 LEU X 234      42.613  22.444  44.746  0.00  0.00            
ATOM   3592 HD12 LEU X 234      43.653  23.765  44.454  0.00  0.00            
ATOM   3593 HD13 LEU X 234      41.897  23.665  43.895  0.00  0.00            
ATOM   3594  CD2 LEU X 234      43.336  23.556  41.567  0.00  0.00            
ATOM   3595 HD21 LEU X 234      42.334  23.617  41.144  0.00  0.00            
ATOM   3596 HD22 LEU X 234      43.777  24.503  41.878  0.00  0.00            
ATOM   3597 HD23 LEU X 234      44.001  23.203  40.779  0.00  0.00            
ATOM   3598  C   LEU X 234      43.953  19.691  44.083  0.00  0.00            
ATOM   3599  O   LEU X 234      42.930  19.759  44.842  0.00  0.00            
ATOM   3600  N   MET X 235      44.116  18.709  43.246  0.00  0.00            
ATOM   3601  H   MET X 235      44.960  18.800  42.562  0.00  0.00            
ATOM   3602  CA  MET X 235      43.205  17.518  42.994  0.00  0.00            
ATOM   3603  HA  MET X 235      42.228  17.929  42.740  0.00  0.00            
ATOM   3604  CB  MET X 235      43.689  16.680  41.726  0.00  0.00            
ATOM   3605  HB2 MET X 235      43.925  17.399  40.941  0.00  0.00            
ATOM   3606  HB3 MET X 235      44.605  16.153  41.993  0.00  0.00            
ATOM   3607  CG  MET X 235      42.594  15.720  41.213  0.00  0.00            
ATOM   3608  HG2 MET X 235      43.000  15.112  40.405  0.00  0.00            
ATOM   3609  HG3 MET X 235      42.215  15.131  41.940  0.00  0.00            
ATOM   3610  SD  MET X 235      41.089  16.529  40.568  0.00  0.00            
ATOM   3611  CE  MET X 235      40.290  14.992  39.995  0.00  0.00            
ATOM   3612  HE1 MET X 235      40.361  14.295  40.831  0.00  0.00            
ATOM   3613  HE2 MET X 235      39.332  15.107  39.489  0.00  0.00            
ATOM   3614  HE3 MET X 235      41.033  14.629  39.285  0.00  0.00            
ATOM   3615  C   MET X 235      43.138  16.616  44.236  0.00  0.00            
ATOM   3616  O   MET X 235      42.101  16.007  44.526  0.00  0.00            
ATOM   3617  N   GLU X 236      44.235  16.564  44.976  0.00  0.00            
ATOM   3618  H   GLU X 236      45.135  17.008  44.553  0.00  0.00            
ATOM   3619  CA  GLU X 236      44.389  15.677  46.130  0.00  0.00            
ATOM   3620  HA  GLU X 236      43.793  14.777  45.980  0.00  0.00            
ATOM   3621  CB  GLU X 236      45.919  15.381  46.217  0.00  0.00            
ATOM   3622  HB2 GLU X 236      46.186  15.040  45.216  0.00  0.00            
ATOM   3623  HB3 GLU X 236      46.374  16.365  46.327  0.00  0.00            
ATOM   3624  CG  GLU X 236      46.442  14.395  47.280  0.00  0.00            
ATOM   3625  HG2 GLU X 236      47.450  14.027  47.088  0.00  0.00            
ATOM   3626  HG3 GLU X 236      46.313  14.868  48.164  0.00  0.00            
ATOM   3627  CD  GLU X 236      45.562  13.187  47.387  0.00  0.00            
ATOM   3628  OE1 GLU X 236      45.169  12.535  46.406  0.00  0.00            
ATOM   3629  OE2 GLU X 236      45.316  12.777  48.522  0.00  0.00            
ATOM   3630  C   GLU X 236      43.910  16.378  47.420  0.00  0.00            
ATOM   3631  O   GLU X 236      43.523  15.688  48.385  0.00  0.00            
ATOM   3632  N   LEU X 237      43.976  17.713  47.500  0.00  0.00            
ATOM   3633  H   LEU X 237      44.342  18.123  46.653  0.00  0.00            
ATOM   3634  CA  LEU X 237      43.740  18.486  48.727  0.00  0.00            
ATOM   3635  HA  LEU X 237      43.845  17.737  49.512  0.00  0.00            
ATOM   3636  CB  LEU X 237      44.813  19.500  49.079  0.00  0.00            
ATOM   3637  HB2 LEU X 237      44.841  20.192  48.237  0.00  0.00            
ATOM   3638  HB3 LEU X 237      44.504  20.077  49.950  0.00  0.00            
ATOM   3639  CG  LEU X 237      46.276  19.036  49.298  0.00  0.00            
ATOM   3640  HG  LEU X 237      46.628  18.690  48.326  0.00  0.00            
ATOM   3641  CD1 LEU X 237      47.075  20.265  49.688  0.00  0.00            
ATOM   3642 HD11 LEU X 237      46.919  20.915  48.931  0.00  0.00            
ATOM   3643 HD12 LEU X 237      46.682  20.715  50.599  0.00  0.00            
ATOM   3644 HD13 LEU X 237      48.152  20.097  49.707  0.00  0.00            
ATOM   3645  CD2 LEU X 237      46.415  17.986  50.385  0.00  0.00            
ATOM   3646 HD21 LEU X 237      45.916  18.216  51.326  0.00  0.00            
ATOM   3647 HD22 LEU X 237      45.919  17.113  49.961  0.00  0.00            
ATOM   3648 HD23 LEU X 237      47.468  17.761  50.556  0.00  0.00            
ATOM   3649  C   LEU X 237      42.392  19.126  48.801  0.00  0.00            
ATOM   3650  O   LEU X 237      41.894  19.265  49.900  0.00  0.00            
ATOM   3651  N   ALA X 238      41.885  19.701  47.737  0.00  0.00            
ATOM   3652  H   ALA X 238      42.366  19.613  46.763  0.00  0.00            
ATOM   3653  CA  ALA X 238      40.552  20.327  47.643  0.00  0.00            
ATOM   3654  HA  ALA X 238      40.503  21.178  48.323  0.00  0.00            
ATOM   3655  CB  ALA X 238      40.376  20.855  46.224  0.00  0.00            
ATOM   3656  HB1 ALA X 238      41.077  21.552  46.015  0.00  0.00            
ATOM   3657  HB2 ALA X 238      40.543  20.191  45.482  0.00  0.00            
ATOM   3658  HB3 ALA X 238      39.474  21.287  46.083  0.00  0.00            
ATOM   3659  C   ALA X 238      39.424  19.338  47.997  0.00  0.00            
ATOM   3660  O   ALA X 238      39.284  18.232  47.437  0.00  0.00            
ATOM   3661  N   LYS X 239      38.636  19.736  49.035  0.00  0.00            
ATOM   3662  H   LYS X 239      38.585  20.718  49.269  0.00  0.00            
ATOM   3663  CA  LYS X 239      37.527  18.909  49.642  0.00  0.00            
ATOM   3664  HA  LYS X 239      37.964  17.960  49.953  0.00  0.00            
ATOM   3665  CB  LYS X 239      37.201  19.748  50.872  0.00  0.00            
ATOM   3666  HB2 LYS X 239      38.071  20.190  51.357  0.00  0.00            
ATOM   3667  HB3 LYS X 239      36.661  20.625  50.515  0.00  0.00            
ATOM   3668  CG  LYS X 239      36.355  19.085  51.954  0.00  0.00            
ATOM   3669  HG2 LYS X 239      36.291  19.689  52.697  0.00  0.00            
ATOM   3670  HG3 LYS X 239      35.422  18.995  51.579  0.00  0.00            
ATOM   3671  CD  LYS X 239      36.966  17.709  52.491  0.00  0.00            
ATOM   3672  HD2 LYS X 239      36.346  17.468  53.355  0.00  0.00            
ATOM   3673  HD3 LYS X 239      36.894  16.978  51.686  0.00  0.00            
ATOM   3674  CE  LYS X 239      38.372  17.750  52.978  0.00  0.00            
ATOM   3675  HE2 LYS X 239      38.606  16.745  53.331  0.00  0.00            
ATOM   3676  HE3 LYS X 239      39.021  18.047  52.155  0.00  0.00            
ATOM   3677  NZ  LYS X 239      38.541  18.610  54.166  0.00  0.00            
ATOM   3678  HZ1 LYS X 239      37.792  18.360  54.917  0.00  0.00            
ATOM   3679  HZ2 LYS X 239      39.514  18.610  54.656  0.00  0.00            
ATOM   3680  HZ3 LYS X 239      38.495  19.662  53.886  0.00  0.00            
ATOM   3681  C   LYS X 239      36.344  18.593  48.683  0.00  0.00            
ATOM   3682  O   LYS X 239      35.513  17.706  49.044  0.00  0.00            
ATOM   3683  N   SER X 240      36.273  19.271  47.512  0.00  0.00            
ATOM   3684  H   SER X 240      36.877  20.179  47.501  0.00  0.00            
ATOM   3685  CA  SER X 240      35.291  19.187  46.365  0.00  0.00            
ATOM   3686  HA  SER X 240      34.376  19.702  46.660  0.00  0.00            
ATOM   3687  CB  SER X 240      35.853  19.827  45.109  0.00  0.00            
ATOM   3688  HB2 SER X 240      36.826  19.339  45.069  0.00  0.00            
ATOM   3689  HB3 SER X 240      35.266  19.694  44.297  0.00  0.00            
ATOM   3690  OG  SER X 240      36.186  21.174  45.380  0.00  0.00            
ATOM   3691  HG  SER X 240      35.359  21.714  45.170  0.00  0.00            
ATOM   3692  C   SER X 240      35.031  17.711  46.059  0.00  0.00            
ATOM   3693  O   SER X 240      35.903  16.967  45.736  0.00  0.00            
ATOM   3694  N   GLN X 241      33.748  17.244  46.173  0.00  0.00            
ATOM   3695  H   GLN X 241      33.015  17.862  46.491  0.00  0.00            
ATOM   3696  CA  GLN X 241      33.421  15.804  45.927  0.00  0.00            
ATOM   3697  HA  GLN X 241      34.094  15.153  46.306  0.00  0.00            
ATOM   3698  CB  GLN X 241      31.995  15.593  46.498  0.00  0.00            
ATOM   3699  HB2 GLN X 241      31.232  16.290  46.153  0.00  0.00            
ATOM   3700  HB3 GLN X 241      31.519  14.724  46.044  0.00  0.00            
ATOM   3701  CG  GLN X 241      32.014  15.353  48.015  0.00  0.00            
ATOM   3702  HG2 GLN X 241      31.211  14.683  48.323  0.00  0.00            
ATOM   3703  HG3 GLN X 241      32.900  15.044  48.389  0.00  0.00            
ATOM   3704  CD  GLN X 241      31.737  16.675  48.751  0.00  0.00            
ATOM   3705  OE1 GLN X 241      30.762  17.350  48.370  0.00  0.00            
ATOM   3706  NE2 GLN X 241      32.435  16.996  49.740  0.00  0.00            
ATOM   3707 HE21 GLN X 241      32.155  17.751  50.474  0.00  0.00            
ATOM   3708 HE22 GLN X 241      33.180  16.273  50.073  0.00  0.00            
ATOM   3709  C   GLN X 241      33.389  15.520  44.399  0.00  0.00            
ATOM   3710  O   GLN X 241      33.922  14.489  43.950  0.00  0.00            
ATOM   3711  N   ASP X 242      32.865  16.471  43.657  0.00  0.00            
ATOM   3712  H   ASP X 242      32.373  17.291  44.182  0.00  0.00            
ATOM   3713  CA  ASP X 242      32.733  16.394  42.168  0.00  0.00            
ATOM   3714  HA  ASP X 242      32.684  15.357  41.836  0.00  0.00            
ATOM   3715  CB  ASP X 242      31.365  16.998  41.847  0.00  0.00            
ATOM   3716  HB2 ASP X 242      30.621  16.524  42.339  0.00  0.00            
ATOM   3717  HB3 ASP X 242      31.257  17.977  42.071  0.00  0.00            
ATOM   3718  CG  ASP X 242      31.042  17.013  40.405  0.00  0.00            
ATOM   3719  OD1 ASP X 242      31.777  16.404  39.579  0.00  0.00            
ATOM   3720  OD2 ASP X 242      30.140  17.782  39.938  0.00  0.00            
ATOM   3721  C   ASP X 242      33.962  17.104  41.539  0.00  0.00            
ATOM   3722  O   ASP X 242      33.874  18.191  41.031  0.00  0.00            
ATOM   3723  N   LYS X 243      35.086  16.383  41.569  0.00  0.00            
ATOM   3724  H   LYS X 243      35.173  15.572  42.293  0.00  0.00            
ATOM   3725  CA  LYS X 243      36.356  16.822  40.975  0.00  0.00            
ATOM   3726  HA  LYS X 243      36.382  17.877  40.704  0.00  0.00            
ATOM   3727  CB  LYS X 243      37.477  16.711  42.035  0.00  0.00            
ATOM   3728  HB2 LYS X 243      38.436  16.992  41.599  0.00  0.00            
ATOM   3729  HB3 LYS X 243      37.147  17.341  42.862  0.00  0.00            
ATOM   3730  CG  LYS X 243      37.760  15.336  42.682  0.00  0.00            
ATOM   3731  HG2 LYS X 243      36.996  15.069  43.198  0.00  0.00            
ATOM   3732  HG3 LYS X 243      37.791  14.639  41.952  0.00  0.00            
ATOM   3733  CD  LYS X 243      38.967  15.254  43.525  0.00  0.00            
ATOM   3734  HD2 LYS X 243      39.291  14.214  43.572  0.00  0.00            
ATOM   3735  HD3 LYS X 243      39.666  15.890  42.982  0.00  0.00            
ATOM   3736  CE  LYS X 243      38.835  15.736  45.008  0.00  0.00            
ATOM   3737  HE2 LYS X 243      39.807  15.718  45.502  0.00  0.00            
ATOM   3738  HE3 LYS X 243      38.475  16.765  45.015  0.00  0.00            
ATOM   3739  NZ  LYS X 243      37.847  14.984  45.786  0.00  0.00            
ATOM   3740  HZ1 LYS X 243      37.887  15.285  46.833  0.00  0.00            
ATOM   3741  HZ2 LYS X 243      36.874  15.259  45.379  0.00  0.00            
ATOM   3742  HZ3 LYS X 243      37.950  13.899  45.791  0.00  0.00            
ATOM   3743  C   LYS X 243      36.655  15.975  39.726  0.00  0.00            
ATOM   3744  O   LYS X 243      36.677  14.715  39.752  0.00  0.00            
ATOM   3745  N   THR X 244      37.063  16.709  38.737  0.00  0.00            
ATOM   3746  H   THR X 244      36.892  17.773  38.898  0.00  0.00            
ATOM   3747  CA  THR X 244      37.459  16.358  37.336  0.00  0.00            
ATOM   3748  HA  THR X 244      37.750  15.309  37.396  0.00  0.00            
ATOM   3749  CB  THR X 244      36.310  16.698  36.377  0.00  0.00            
ATOM   3750  HB  THR X 244      36.071  17.745  36.190  0.00  0.00            
ATOM   3751  CG2 THR X 244      36.546  16.219  34.975  0.00  0.00            
ATOM   3752 HG21 THR X 244      36.657  15.134  34.995  0.00  0.00            
ATOM   3753 HG22 THR X 244      35.823  16.633  34.272  0.00  0.00            
ATOM   3754 HG23 THR X 244      37.451  16.504  34.628  0.00  0.00            
ATOM   3755  OG1 THR X 244      35.021  16.117  36.701  0.00  0.00            
ATOM   3756  HG1 THR X 244      34.608  16.588  37.594  0.00  0.00            
ATOM   3757  C   THR X 244      38.737  17.041  36.978  0.00  0.00            
ATOM   3758  O   THR X 244      38.917  18.213  37.191  0.00  0.00            
ATOM   3759  N   LEU X 245      39.697  16.311  36.358  0.00  0.00            
ATOM   3760  H   LEU X 245      39.544  15.232  36.384  0.00  0.00            
ATOM   3761  CA  LEU X 245      41.041  16.709  35.892  0.00  0.00            
ATOM   3762  HA  LEU X 245      41.182  17.790  35.917  0.00  0.00            
ATOM   3763  CB  LEU X 245      42.082  16.122  36.922  0.00  0.00            
ATOM   3764  HB2 LEU X 245      42.061  16.694  37.755  0.00  0.00            
ATOM   3765  HB3 LEU X 245      41.810  15.162  37.076  0.00  0.00            
ATOM   3766  CG  LEU X 245      43.573  16.147  36.596  0.00  0.00            
ATOM   3767  HG  LEU X 245      43.755  15.757  35.683  0.00  0.00            
ATOM   3768  CD1 LEU X 245      44.251  17.511  36.575  0.00  0.00            
ATOM   3769 HD11 LEU X 245      44.373  17.829  37.525  0.00  0.00            
ATOM   3770 HD12 LEU X 245      45.258  17.416  36.166  0.00  0.00            
ATOM   3771 HD13 LEU X 245      43.666  18.233  36.006  0.00  0.00            
ATOM   3772  CD2 LEU X 245      44.322  15.238  37.610  0.00  0.00            
ATOM   3773 HD21 LEU X 245      44.365  15.732  38.581  0.00  0.00            
ATOM   3774 HD22 LEU X 245      43.912  14.232  37.702  0.00  0.00            
ATOM   3775 HD23 LEU X 245      45.327  15.122  37.206  0.00  0.00            
ATOM   3776  C   LEU X 245      41.290  16.196  34.472  0.00  0.00            
ATOM   3777  O   LEU X 245      41.157  14.978  34.196  0.00  0.00            
ATOM   3778  N   LYS X 246      41.883  17.086  33.639  0.00  0.00            
ATOM   3779  H   LYS X 246      41.779  18.141  33.893  0.00  0.00            
ATOM   3780  CA  LYS X 246      42.347  16.769  32.281  0.00  0.00            
ATOM   3781  HA  LYS X 246      42.495  15.690  32.325  0.00  0.00            
ATOM   3782  CB  LYS X 246      41.272  17.095  31.233  0.00  0.00            
ATOM   3783  HB2 LYS X 246      40.422  16.438  31.416  0.00  0.00            
ATOM   3784  HB3 LYS X 246      40.877  18.105  31.337  0.00  0.00            
ATOM   3785  CG  LYS X 246      41.687  16.988  29.812  0.00  0.00            
ATOM   3786  HG2 LYS X 246      40.908  17.446  29.201  0.00  0.00            
ATOM   3787  HG3 LYS X 246      42.552  17.500  29.712  0.00  0.00            
ATOM   3788  CD  LYS X 246      42.142  15.609  29.176  0.00  0.00            
ATOM   3789  HD2 LYS X 246      42.338  15.665  28.105  0.00  0.00            
ATOM   3790  HD3 LYS X 246      43.078  15.311  29.647  0.00  0.00            
ATOM   3791  CE  LYS X 246      41.055  14.558  29.507  0.00  0.00            
ATOM   3792  HE2 LYS X 246      41.495  13.568  29.396  0.00  0.00            
ATOM   3793  HE3 LYS X 246      40.693  14.536  30.534  0.00  0.00            
ATOM   3794  NZ  LYS X 246      39.905  14.567  28.583  0.00  0.00            
ATOM   3795  HZ1 LYS X 246      39.043  13.959  28.858  0.00  0.00            
ATOM   3796  HZ2 LYS X 246      39.536  15.581  28.431  0.00  0.00            
ATOM   3797  HZ3 LYS X 246      40.078  14.240  27.558  0.00  0.00            
ATOM   3798  C   LYS X 246      43.672  17.421  32.096  0.00  0.00            
ATOM   3799  O   LYS X 246      43.888  18.662  32.244  0.00  0.00            
ATOM   3800  N   ILE X 247      44.618  16.520  31.822  0.00  0.00            
ATOM   3801  H   ILE X 247      44.311  15.487  31.744  0.00  0.00            
ATOM   3802  CA  ILE X 247      45.960  16.887  31.451  0.00  0.00            
ATOM   3803  HA  ILE X 247      46.214  17.902  31.716  0.00  0.00            
ATOM   3804  CB  ILE X 247      46.993  15.915  32.078  0.00  0.00            
ATOM   3805  HB  ILE X 247      46.820  15.016  31.790  0.00  0.00            
ATOM   3806  CG2 ILE X 247      48.437  16.139  31.544  0.00  0.00            
ATOM   3807 HG21 ILE X 247      48.700  17.186  31.587  0.00  0.00            
ATOM   3808 HG22 ILE X 247      49.156  15.553  32.098  0.00  0.00            
ATOM   3809 HG23 ILE X 247      48.437  15.934  30.555  0.00  0.00            
ATOM   3810  CG1 ILE X 247      46.961  15.828  33.581  0.00  0.00            
ATOM   3811 HG12 ILE X 247      46.085  15.243  33.862  0.00  0.00            
ATOM   3812 HG13 ILE X 247      47.847  15.235  33.807  0.00  0.00            
ATOM   3813  CD1 ILE X 247      47.148  17.095  34.394  0.00  0.00            
ATOM   3814 HD11 ILE X 247      47.440  16.859  35.417  0.00  0.00            
ATOM   3815 HD12 ILE X 247      47.991  17.645  33.976  0.00  0.00            
ATOM   3816 HD13 ILE X 247      46.281  17.730  34.214  0.00  0.00            
ATOM   3817  C   ILE X 247      46.005  16.815  29.954  0.00  0.00            
ATOM   3818  O   ILE X 247      45.507  15.963  29.259  0.00  0.00            
ATOM   3819  N   TYR X 248      46.645  17.822  29.388  0.00  0.00            
ATOM   3820  H   TYR X 248      46.956  18.641  30.036  0.00  0.00            
ATOM   3821  CA  TYR X 248      46.906  17.951  27.940  0.00  0.00            
ATOM   3822  HA  TYR X 248      46.370  17.140  27.446  0.00  0.00            
ATOM   3823  CB  TYR X 248      46.390  19.261  27.325  0.00  0.00            
ATOM   3824  HB2 TYR X 248      46.643  20.158  27.890  0.00  0.00            
ATOM   3825  HB3 TYR X 248      46.684  19.152  26.281  0.00  0.00            
ATOM   3826  CG  TYR X 248      44.854  19.269  27.366  0.00  0.00            
ATOM   3827  CD1 TYR X 248      44.125  18.763  26.311  0.00  0.00            
ATOM   3828  HD1 TYR X 248      44.598  18.260  25.468  0.00  0.00            
ATOM   3829  CE1 TYR X 248      42.672  18.878  26.339  0.00  0.00            
ATOM   3830  HE1 TYR X 248      42.165  18.419  25.595  0.00  0.00            
ATOM   3831  CZ  TYR X 248      42.060  19.590  27.454  0.00  0.00            
ATOM   3832  OH  TYR X 248      40.695  19.546  27.613  0.00  0.00            
ATOM   3833  HH  TYR X 248      40.307  18.567  27.333  0.00  0.00            
ATOM   3834  CE2 TYR X 248      42.896  20.201  28.401  0.00  0.00            
ATOM   3835  HE2 TYR X 248      42.376  20.576  29.282  0.00  0.00            
ATOM   3836  CD2 TYR X 248      44.283  20.065  28.396  0.00  0.00            
ATOM   3837  HD2 TYR X 248      44.839  20.491  29.231  0.00  0.00            
ATOM   3838  C   TYR X 248      48.375  17.903  27.683  0.00  0.00            
ATOM   3839  O   TYR X 248      49.131  18.815  27.958  0.00  0.00            
ATOM   3840  N   GLU X 249      48.839  16.801  27.084  0.00  0.00            
ATOM   3841  H   GLU X 249      48.135  16.102  26.633  0.00  0.00            
ATOM   3842  CA  GLU X 249      50.241  16.508  26.827  0.00  0.00            
ATOM   3843  HA  GLU X 249      50.745  16.584  27.790  0.00  0.00            
ATOM   3844  CB  GLU X 249      50.391  15.052  26.341  0.00  0.00            
ATOM   3845  HB2 GLU X 249      49.593  14.891  25.743  0.00  0.00            
ATOM   3846  HB3 GLU X 249      51.303  14.937  25.757  0.00  0.00            
ATOM   3847  CG  GLU X 249      50.389  14.111  27.554  0.00  0.00            
ATOM   3848  HG2 GLU X 249      49.439  14.169  28.086  0.00  0.00            
ATOM   3849  HG3 GLU X 249      50.447  13.189  27.146  0.00  0.00            
ATOM   3850  CD  GLU X 249      51.618  14.206  28.496  0.00  0.00            
ATOM   3851  OE1 GLU X 249      52.465  15.145  28.382  0.00  0.00            
ATOM   3852  OE2 GLU X 249      51.803  13.360  29.378  0.00  0.00            
ATOM   3853  C   GLU X 249      50.973  17.538  25.914  0.00  0.00            
ATOM   3854  O   GLU X 249      50.452  17.795  24.819  0.00  0.00            
ATOM   3855  N   GLY X 250      52.149  17.975  26.323  0.00  0.00            
ATOM   3856  H   GLY X 250      52.485  17.599  27.199  0.00  0.00            
ATOM   3857  CA  GLY X 250      53.000  18.910  25.675  0.00  0.00            
ATOM   3858  HA2 GLY X 250      53.942  19.014  26.211  0.00  0.00            
ATOM   3859  HA3 GLY X 250      53.255  18.554  24.677  0.00  0.00            
ATOM   3860  C   GLY X 250      52.410  20.341  25.602  0.00  0.00            
ATOM   3861  O   GLY X 250      53.092  21.292  25.204  0.00  0.00            
ATOM   3862  N   ALA X 251      51.282  20.612  26.217  0.00  0.00            
ATOM   3863  H   ALA X 251      50.722  19.801  26.658  0.00  0.00            
ATOM   3864  CA  ALA X 251      50.614  21.968  26.163  0.00  0.00            
ATOM   3865  HA  ALA X 251      50.736  22.366  25.166  0.00  0.00            
ATOM   3866  CB  ALA X 251      49.089  22.050  26.383  0.00  0.00            
ATOM   3867  HB1 ALA X 251      48.893  21.559  27.184  0.00  0.00            
ATOM   3868  HB2 ALA X 251      48.689  23.050  26.467  0.00  0.00            
ATOM   3869  HB3 ALA X 251      48.459  21.644  25.605  0.00  0.00            
ATOM   3870  C   ALA X 251      51.285  22.825  27.217  0.00  0.00            
ATOM   3871  O   ALA X 251      51.598  22.215  28.278  0.00  0.00            
ATOM   3872  N   TYR X 252      51.389  24.137  26.980  0.00  0.00            
ATOM   3873  H   TYR X 252      51.033  24.592  26.055  0.00  0.00            
ATOM   3874  CA  TYR X 252      52.053  25.048  27.864  0.00  0.00            
ATOM   3875  HA  TYR X 252      52.679  24.381  28.458  0.00  0.00            
ATOM   3876  CB  TYR X 252      52.885  26.128  27.147  0.00  0.00            
ATOM   3877  HB2 TYR X 252      52.481  26.494  26.296  0.00  0.00            
ATOM   3878  HB3 TYR X 252      53.036  26.949  27.832  0.00  0.00            
ATOM   3879  CG  TYR X 252      54.258  25.582  26.756  0.00  0.00            
ATOM   3880  CD1 TYR X 252      54.402  24.545  25.819  0.00  0.00            
ATOM   3881  HD1 TYR X 252      53.527  24.137  25.335  0.00  0.00            
ATOM   3882  CE1 TYR X 252      55.695  23.986  25.493  0.00  0.00            
ATOM   3883  HE1 TYR X 252      55.842  23.234  24.835  0.00  0.00            
ATOM   3884  CZ  TYR X 252      56.819  24.532  26.142  0.00  0.00            
ATOM   3885  OH  TYR X 252      58.062  24.114  25.818  0.00  0.00            
ATOM   3886  HH  TYR X 252      58.073  23.247  25.157  0.00  0.00            
ATOM   3887  CE2 TYR X 252      56.712  25.575  27.034  0.00  0.00            
ATOM   3888  HE2 TYR X 252      57.628  25.994  27.450  0.00  0.00            
ATOM   3889  CD2 TYR X 252      55.401  26.088  27.349  0.00  0.00            
ATOM   3890  HD2 TYR X 252      55.341  26.937  28.029  0.00  0.00            
ATOM   3891  C   TYR X 252      50.956  25.728  28.747  0.00  0.00            
ATOM   3892  O   TYR X 252      50.274  24.974  29.499  0.00  0.00            
ATOM   3893  N   HID X 253      50.864  27.073  28.791  0.00  0.00            
ATOM   3894  H   HID X 253      51.475  27.567  28.156  0.00  0.00            
ATOM   3895  CA  HID X 253      50.181  27.815  29.787  0.00  0.00            
ATOM   3896  HA  HID X 253      49.855  27.148  30.585  0.00  0.00            
ATOM   3897  CB  HID X 253      50.932  29.048  30.305  0.00  0.00            
ATOM   3898  HB2 HID X 253      51.958  28.683  30.535  0.00  0.00            
ATOM   3899  HB3 HID X 253      51.011  29.865  29.557  0.00  0.00            
ATOM   3900  CG  HID X 253      50.356  29.731  31.477  0.00  0.00            
ATOM   3901  ND1 HID X 253      50.153  29.141  32.732  0.00  0.00            
ATOM   3902  HD1 HID X 253      50.366  28.126  32.738  0.00  0.00            
ATOM   3903  CE1 HID X 253      49.564  30.067  33.570  0.00  0.00            
ATOM   3904  HE1 HID X 253      49.448  29.991  34.634  0.00  0.00            
ATOM   3905  NE2 HID X 253      49.397  31.220  32.890  0.00  0.00            
ATOM   3906  CD2 HID X 253      49.883  31.056  31.613  0.00  0.00            
ATOM   3907  HD2 HID X 253      50.135  31.941  30.961  0.00  0.00            
ATOM   3908  C   HID X 253      48.775  28.340  29.309  0.00  0.00            
ATOM   3909  O   HID X 253      47.925  28.407  30.162  0.00  0.00            
ATOM   3910  N   VAL X 254      48.525  28.802  28.083  0.00  0.00            
ATOM   3911  H   VAL X 254      49.346  28.783  27.494  0.00  0.00            
ATOM   3912  CA  VAL X 254      47.291  29.364  27.648  0.00  0.00            
ATOM   3913  HA  VAL X 254      46.664  29.464  28.535  0.00  0.00            
ATOM   3914  CB  VAL X 254      47.483  30.742  27.067  0.00  0.00            
ATOM   3915  HB  VAL X 254      47.979  30.650  26.101  0.00  0.00            
ATOM   3916  CG1 VAL X 254      46.101  31.405  26.907  0.00  0.00            
ATOM   3917 HG11 VAL X 254      45.622  31.497  27.882  0.00  0.00            
ATOM   3918 HG12 VAL X 254      46.254  32.419  26.539  0.00  0.00            
ATOM   3919 HG13 VAL X 254      45.437  30.880  26.221  0.00  0.00            
ATOM   3920  CG2 VAL X 254      48.403  31.650  27.929  0.00  0.00            
ATOM   3921 HG21 VAL X 254      49.226  31.134  28.422  0.00  0.00            
ATOM   3922 HG22 VAL X 254      48.738  32.462  27.284  0.00  0.00            
ATOM   3923 HG23 VAL X 254      47.871  32.170  28.725  0.00  0.00            
ATOM   3924  C   VAL X 254      46.546  28.347  26.751  0.00  0.00            
ATOM   3925  O   VAL X 254      46.735  28.336  25.547  0.00  0.00            
ATOM   3926  N   LEU X 255      45.819  27.396  27.407  0.00  0.00            
ATOM   3927  H   LEU X 255      45.935  27.365  28.410  0.00  0.00            
ATOM   3928  CA  LEU X 255      45.172  26.209  26.734  0.00  0.00            
ATOM   3929  HA  LEU X 255      45.944  25.732  26.130  0.00  0.00            
ATOM   3930  CB  LEU X 255      44.786  25.195  27.720  0.00  0.00            
ATOM   3931  HB2 LEU X 255      43.786  25.394  28.108  0.00  0.00            
ATOM   3932  HB3 LEU X 255      44.643  24.290  27.129  0.00  0.00            
ATOM   3933  CG  LEU X 255      45.679  24.845  28.878  0.00  0.00            
ATOM   3934  HG  LEU X 255      45.764  25.751  29.479  0.00  0.00            
ATOM   3935  CD1 LEU X 255      45.095  23.806  29.745  0.00  0.00            
ATOM   3936 HD11 LEU X 255      44.094  24.125  30.037  0.00  0.00            
ATOM   3937 HD12 LEU X 255      45.104  22.905  29.132  0.00  0.00            
ATOM   3938 HD13 LEU X 255      45.732  23.596  30.604  0.00  0.00            
ATOM   3939  CD2 LEU X 255      47.085  24.523  28.374  0.00  0.00            
ATOM   3940 HD21 LEU X 255      47.732  24.415  29.245  0.00  0.00            
ATOM   3941 HD22 LEU X 255      47.064  23.691  27.670  0.00  0.00            
ATOM   3942 HD23 LEU X 255      47.495  25.405  27.883  0.00  0.00            
ATOM   3943  C   LEU X 255      44.019  26.586  25.833  0.00  0.00            
ATOM   3944  O   LEU X 255      43.776  25.835  24.915  0.00  0.00            
ATOM   3945  N   HIE X 256      43.361  27.712  26.073  0.00  0.00            
ATOM   3946  H   HIE X 256      43.618  28.243  26.893  0.00  0.00            
ATOM   3947  CA  HIE X 256      42.279  28.277  25.146  0.00  0.00            
ATOM   3948  HA  HIE X 256      41.762  27.485  24.604  0.00  0.00            
ATOM   3949  CB  HIE X 256      41.178  29.056  25.977  0.00  0.00            
ATOM   3950  HB2 HIE X 256      40.380  29.416  25.328  0.00  0.00            
ATOM   3951  HB3 HIE X 256      40.618  28.225  26.407  0.00  0.00            
ATOM   3952  CG  HIE X 256      41.798  30.061  26.999  0.00  0.00            
ATOM   3953  ND1 HIE X 256      42.800  29.855  27.960  0.00  0.00            
ATOM   3954  CE1 HIE X 256      42.916  31.053  28.557  0.00  0.00            
ATOM   3955  HE1 HIE X 256      43.745  31.320  29.196  0.00  0.00            
ATOM   3956  NE2 HIE X 256      41.993  31.886  28.256  0.00  0.00            
ATOM   3957  HE2 HIE X 256      42.194  32.863  28.413  0.00  0.00            
ATOM   3958  CD2 HIE X 256      41.286  31.288  27.233  0.00  0.00            
ATOM   3959  HD2 HIE X 256      40.353  31.633  26.813  0.00  0.00            
ATOM   3960  C   HIE X 256      42.949  29.143  24.000  0.00  0.00            
ATOM   3961  O   HIE X 256      42.137  29.596  23.206  0.00  0.00            
ATOM   3962  N   LYS X 257      44.311  29.330  23.997  0.00  0.00            
ATOM   3963  H   LYS X 257      44.883  29.022  24.771  0.00  0.00            
ATOM   3964  CA  LYS X 257      45.069  29.939  22.846  0.00  0.00            
ATOM   3965  HA  LYS X 257      44.414  29.923  21.975  0.00  0.00            
ATOM   3966  CB  LYS X 257      45.390  31.394  23.255  0.00  0.00            
ATOM   3967  HB2 LYS X 257      46.276  31.337  23.888  0.00  0.00            
ATOM   3968  HB3 LYS X 257      45.776  31.825  22.332  0.00  0.00            
ATOM   3969  CG  LYS X 257      44.304  32.224  23.935  0.00  0.00            
ATOM   3970  HG2 LYS X 257      43.784  31.647  24.700  0.00  0.00            
ATOM   3971  HG3 LYS X 257      44.732  33.101  24.421  0.00  0.00            
ATOM   3972  CD  LYS X 257      43.264  32.714  22.924  0.00  0.00            
ATOM   3973  HD2 LYS X 257      43.766  33.276  22.137  0.00  0.00            
ATOM   3974  HD3 LYS X 257      42.687  31.868  22.549  0.00  0.00            
ATOM   3975  CE  LYS X 257      42.299  33.655  23.594  0.00  0.00            
ATOM   3976  HE2 LYS X 257      41.567  33.111  24.190  0.00  0.00            
ATOM   3977  HE3 LYS X 257      42.933  34.181  24.307  0.00  0.00            
ATOM   3978  NZ  LYS X 257      41.590  34.557  22.651  0.00  0.00            
ATOM   3979  HZ1 LYS X 257      40.981  35.203  23.133  0.00  0.00            
ATOM   3980  HZ2 LYS X 257      42.280  35.048  22.101  0.00  0.00            
ATOM   3981  HZ3 LYS X 257      40.981  34.039  22.034  0.00  0.00            
ATOM   3982  C   LYS X 257      46.306  29.070  22.599  0.00  0.00            
ATOM   3983  O   LYS X 257      47.364  29.578  22.172  0.00  0.00            
ATOM   3984  N   GLU X 258      46.153  27.784  22.720  0.00  0.00            
ATOM   3985  H   GLU X 258      45.172  27.581  22.850  0.00  0.00            
ATOM   3986  CA  GLU X 258      47.060  26.635  22.390  0.00  0.00            
ATOM   3987  HA  GLU X 258      48.027  27.137  22.413  0.00  0.00            
ATOM   3988  CB  GLU X 258      47.090  25.622  23.551  0.00  0.00            
ATOM   3989  HB2 GLU X 258      46.148  25.814  24.066  0.00  0.00            
ATOM   3990  HB3 GLU X 258      46.975  24.592  23.213  0.00  0.00            
ATOM   3991  CG  GLU X 258      48.382  25.507  24.446  0.00  0.00            
ATOM   3992  HG2 GLU X 258      48.630  26.524  24.750  0.00  0.00            
ATOM   3993  HG3 GLU X 258      48.147  24.892  25.315  0.00  0.00            
ATOM   3994  CD  GLU X 258      49.604  24.975  23.668  0.00  0.00            
ATOM   3995  OE1 GLU X 258      50.711  25.034  24.244  0.00  0.00            
ATOM   3996  OE2 GLU X 258      49.359  24.410  22.596  0.00  0.00            
ATOM   3997  C   GLU X 258      46.754  26.048  20.947  0.00  0.00            
ATOM   3998  O   GLU X 258      46.052  26.614  20.126  0.00  0.00            
ATOM   3999  N   LEU X 259      47.448  24.966  20.558  0.00  0.00            
ATOM   4000  H   LEU X 259      48.190  24.669  21.176  0.00  0.00            
ATOM   4001  CA  LEU X 259      47.332  24.379  19.213  0.00  0.00            
ATOM   4002  HA  LEU X 259      47.639  25.042  18.404  0.00  0.00            
ATOM   4003  CB  LEU X 259      48.175  23.109  19.062  0.00  0.00            
ATOM   4004  HB2 LEU X 259      47.930  22.543  18.163  0.00  0.00            
ATOM   4005  HB3 LEU X 259      47.851  22.378  19.802  0.00  0.00            
ATOM   4006  CG  LEU X 259      49.683  23.386  19.158  0.00  0.00            
ATOM   4007  HG  LEU X 259      49.824  23.990  20.054  0.00  0.00            
ATOM   4008  CD1 LEU X 259      50.573  22.102  19.215  0.00  0.00            
ATOM   4009 HD11 LEU X 259      50.108  21.486  19.985  0.00  0.00            
ATOM   4010 HD12 LEU X 259      50.408  21.646  18.239  0.00  0.00            
ATOM   4011 HD13 LEU X 259      51.621  22.356  19.368  0.00  0.00            
ATOM   4012  CD2 LEU X 259      50.161  24.292  17.953  0.00  0.00            
ATOM   4013 HD21 LEU X 259      49.999  23.722  17.039  0.00  0.00            
ATOM   4014 HD22 LEU X 259      49.688  25.272  18.023  0.00  0.00            
ATOM   4015 HD23 LEU X 259      51.239  24.448  17.996  0.00  0.00            
ATOM   4016  C   LEU X 259      45.885  23.923  18.887  0.00  0.00            
ATOM   4017  O   LEU X 259      45.250  23.458  19.823  0.00  0.00            
ATOM   4018  N   PRO X 260      45.355  23.989  17.631  0.00  0.00            
ATOM   4019  CD  PRO X 260      45.938  24.714  16.491  0.00  0.00            
ATOM   4020  HD2 PRO X 260      46.797  24.198  16.061  0.00  0.00            
ATOM   4021  HD3 PRO X 260      46.187  25.742  16.753  0.00  0.00            
ATOM   4022  CG  PRO X 260      44.812  24.709  15.477  0.00  0.00            
ATOM   4023  HG2 PRO X 260      45.184  24.480  14.478  0.00  0.00            
ATOM   4024  HG3 PRO X 260      44.476  25.741  15.376  0.00  0.00            
ATOM   4025  CB  PRO X 260      43.850  23.654  15.900  0.00  0.00            
ATOM   4026  HB2 PRO X 260      44.088  22.649  15.551  0.00  0.00            
ATOM   4027  HB3 PRO X 260      42.839  23.907  15.582  0.00  0.00            
ATOM   4028  CA  PRO X 260      43.920  23.555  17.404  0.00  0.00            
ATOM   4029  HA  PRO X 260      43.222  24.224  17.907  0.00  0.00            
ATOM   4030  C   PRO X 260      43.450  22.194  17.978  0.00  0.00            
ATOM   4031  O   PRO X 260      42.320  22.105  18.400  0.00  0.00            
ATOM   4032  N   GLU X 261      44.329  21.217  17.989  0.00  0.00            
ATOM   4033  H   GLU X 261      45.164  21.242  17.421  0.00  0.00            
ATOM   4034  CA  GLU X 261      44.086  19.860  18.487  0.00  0.00            
ATOM   4035  HA  GLU X 261      43.365  19.335  17.861  0.00  0.00            
ATOM   4036  CB  GLU X 261      45.291  18.889  18.308  0.00  0.00            
ATOM   4037  HB2 GLU X 261      45.296  18.144  19.104  0.00  0.00            
ATOM   4038  HB3 GLU X 261      45.247  18.315  17.382  0.00  0.00            
ATOM   4039  CG  GLU X 261      46.694  19.476  18.556  0.00  0.00            
ATOM   4040  HG2 GLU X 261      46.668  20.354  19.202  0.00  0.00            
ATOM   4041  HG3 GLU X 261      47.311  18.645  18.898  0.00  0.00            
ATOM   4042  CD  GLU X 261      47.275  19.756  17.250  0.00  0.00            
ATOM   4043  OE1 GLU X 261      48.245  19.167  16.723  0.00  0.00            
ATOM   4044  OE2 GLU X 261      46.625  20.575  16.577  0.00  0.00            
ATOM   4045  C   GLU X 261      43.713  19.967  19.967  0.00  0.00            
ATOM   4046  O   GLU X 261      42.772  19.237  20.377  0.00  0.00            
ATOM   4047  N   VAL X 262      44.372  20.882  20.659  0.00  0.00            
ATOM   4048  H   VAL X 262      44.969  21.464  20.088  0.00  0.00            
ATOM   4049  CA  VAL X 262      44.303  21.108  22.126  0.00  0.00            
ATOM   4050  HA  VAL X 262      44.217  20.098  22.528  0.00  0.00            
ATOM   4051  CB  VAL X 262      45.549  21.907  22.702  0.00  0.00            
ATOM   4052  HB  VAL X 262      45.671  22.864  22.196  0.00  0.00            
ATOM   4053  CG1 VAL X 262      45.415  22.050  24.236  0.00  0.00            
ATOM   4054 HG11 VAL X 262      44.527  22.625  24.501  0.00  0.00            
ATOM   4055 HG12 VAL X 262      45.468  21.133  24.823  0.00  0.00            
ATOM   4056 HG13 VAL X 262      46.300  22.585  24.580  0.00  0.00            
ATOM   4057  CG2 VAL X 262      46.818  21.158  22.443  0.00  0.00            
ATOM   4058 HG21 VAL X 262      47.581  21.934  22.516  0.00  0.00            
ATOM   4059 HG22 VAL X 262      47.001  20.357  23.159  0.00  0.00            
ATOM   4060 HG23 VAL X 262      46.845  20.800  21.414  0.00  0.00            
ATOM   4061  C   VAL X 262      43.068  21.908  22.307  0.00  0.00            
ATOM   4062  O   VAL X 262      42.106  21.438  22.918  0.00  0.00            
ATOM   4063  N   THR X 263      43.059  23.158  21.856  0.00  0.00            
ATOM   4064  H   THR X 263      43.880  23.466  21.354  0.00  0.00            
ATOM   4065  CA  THR X 263      41.946  24.101  22.120  0.00  0.00            
ATOM   4066  HA  THR X 263      41.864  24.083  23.207  0.00  0.00            
ATOM   4067  CB  THR X 263      42.296  25.436  21.598  0.00  0.00            
ATOM   4068  HB  THR X 263      42.463  25.426  20.521  0.00  0.00            
ATOM   4069  CG2 THR X 263      41.241  26.530  21.735  0.00  0.00            
ATOM   4070 HG21 THR X 263      41.041  26.685  22.795  0.00  0.00            
ATOM   4071 HG22 THR X 263      41.543  27.479  21.292  0.00  0.00            
ATOM   4072 HG23 THR X 263      40.271  26.279  21.306  0.00  0.00            
ATOM   4073  OG1 THR X 263      43.401  25.914  22.327  0.00  0.00            
ATOM   4074  HG1 THR X 263      43.418  25.752  23.273  0.00  0.00            
ATOM   4075  C   THR X 263      40.514  23.681  21.663  0.00  0.00            
ATOM   4076  O   THR X 263      39.572  24.040  22.324  0.00  0.00            
ATOM   4077  N   ASN X 264      40.451  22.834  20.591  0.00  0.00            
ATOM   4078  H   ASN X 264      41.333  22.708  20.114  0.00  0.00            
ATOM   4079  CA  ASN X 264      39.209  22.194  20.216  0.00  0.00            
ATOM   4080  HA  ASN X 264      38.379  22.900  20.231  0.00  0.00            
ATOM   4081  CB  ASN X 264      39.325  21.348  18.916  0.00  0.00            
ATOM   4082  HB2 ASN X 264      39.781  21.968  18.143  0.00  0.00            
ATOM   4083  HB3 ASN X 264      39.906  20.454  19.143  0.00  0.00            
ATOM   4084  CG  ASN X 264      38.018  20.888  18.307  0.00  0.00            
ATOM   4085  OD1 ASN X 264      37.265  21.706  17.782  0.00  0.00            
ATOM   4086  ND2 ASN X 264      37.741  19.642  18.272  0.00  0.00            
ATOM   4087 HD21 ASN X 264      36.954  19.369  17.700  0.00  0.00            
ATOM   4088 HD22 ASN X 264      38.223  18.919  18.785  0.00  0.00            
ATOM   4089  C   ASN X 264      38.641  21.217  21.322  0.00  0.00            
ATOM   4090  O   ASN X 264      37.422  21.137  21.555  0.00  0.00            
ATOM   4091  N   SER X 265      39.569  20.435  21.890  0.00  0.00            
ATOM   4092  H   SER X 265      40.547  20.660  21.772  0.00  0.00            
ATOM   4093  CA  SER X 265      39.339  19.468  22.919  0.00  0.00            
ATOM   4094  HA  SER X 265      38.470  18.860  22.666  0.00  0.00            
ATOM   4095  CB  SER X 265      40.511  18.568  23.189  0.00  0.00            
ATOM   4096  HB2 SER X 265      41.363  19.173  23.497  0.00  0.00            
ATOM   4097  HB3 SER X 265      40.177  17.854  23.942  0.00  0.00            
ATOM   4098  OG  SER X 265      40.880  17.913  21.989  0.00  0.00            
ATOM   4099  HG  SER X 265      41.492  18.445  21.474  0.00  0.00            
ATOM   4100  C   SER X 265      38.932  20.202  24.210  0.00  0.00            
ATOM   4101  O   SER X 265      37.998  19.700  24.864  0.00  0.00            
ATOM   4102  N   VAL X 266      39.617  21.287  24.560  0.00  0.00            
ATOM   4103  H   VAL X 266      40.535  21.322  24.138  0.00  0.00            
ATOM   4104  CA  VAL X 266      39.322  22.121  25.753  0.00  0.00            
ATOM   4105  HA  VAL X 266      39.382  21.358  26.529  0.00  0.00            
ATOM   4106  CB  VAL X 266      40.294  23.269  25.827  0.00  0.00            
ATOM   4107  HB  VAL X 266      40.360  23.811  24.884  0.00  0.00            
ATOM   4108  CG1 VAL X 266      39.849  24.185  27.000  0.00  0.00            
ATOM   4109 HG11 VAL X 266      38.997  24.797  26.705  0.00  0.00            
ATOM   4110 HG12 VAL X 266      39.739  23.566  27.892  0.00  0.00            
ATOM   4111 HG13 VAL X 266      40.631  24.866  27.335  0.00  0.00            
ATOM   4112  CG2 VAL X 266      41.788  22.798  26.048  0.00  0.00            
ATOM   4113 HG21 VAL X 266      42.463  23.624  25.825  0.00  0.00            
ATOM   4114 HG22 VAL X 266      41.812  22.389  27.058  0.00  0.00            
ATOM   4115 HG23 VAL X 266      42.242  22.085  25.360  0.00  0.00            
ATOM   4116  C   VAL X 266      37.869  22.641  25.770  0.00  0.00            
ATOM   4117  O   VAL X 266      37.263  22.598  26.816  0.00  0.00            
ATOM   4118  N   PHE X 267      37.354  23.091  24.580  0.00  0.00            
ATOM   4119  H   PHE X 267      37.959  23.165  23.775  0.00  0.00            
ATOM   4120  CA  PHE X 267      36.035  23.667  24.474  0.00  0.00            
ATOM   4121  HA  PHE X 267      35.878  24.364  25.297  0.00  0.00            
ATOM   4122  CB  PHE X 267      35.992  24.408  23.128  0.00  0.00            
ATOM   4123  HB2 PHE X 267      36.397  23.878  22.266  0.00  0.00            
ATOM   4124  HB3 PHE X 267      34.987  24.468  22.710  0.00  0.00            
ATOM   4125  CG  PHE X 267      36.560  25.801  23.082  0.00  0.00            
ATOM   4126  CD1 PHE X 267      35.951  26.846  22.296  0.00  0.00            
ATOM   4127  HD1 PHE X 267      35.102  26.641  21.660  0.00  0.00            
ATOM   4128  CE1 PHE X 267      36.506  28.105  22.153  0.00  0.00            
ATOM   4129  HE1 PHE X 267      36.077  28.844  21.493  0.00  0.00            
ATOM   4130  CZ  PHE X 267      37.713  28.352  22.837  0.00  0.00            
ATOM   4131  HZ  PHE X 267      38.126  29.350  22.796  0.00  0.00            
ATOM   4132  CE2 PHE X 267      38.196  27.432  23.788  0.00  0.00            
ATOM   4133  HE2 PHE X 267      38.991  27.678  24.476  0.00  0.00            
ATOM   4134  CD2 PHE X 267      37.717  26.122  23.804  0.00  0.00            
ATOM   4135  HD2 PHE X 267      38.178  25.436  24.499  0.00  0.00            
ATOM   4136  C   PHE X 267      35.041  22.544  24.690  0.00  0.00            
ATOM   4137  O   PHE X 267      34.185  22.580  25.517  0.00  0.00            
ATOM   4138  N   HID X 268      35.236  21.489  23.933  0.00  0.00            
ATOM   4139  H   HID X 268      35.995  21.453  23.267  0.00  0.00            
ATOM   4140  CA  HID X 268      34.305  20.384  23.976  0.00  0.00            
ATOM   4141  HA  HID X 268      33.378  20.807  23.590  0.00  0.00            
ATOM   4142  CB  HID X 268      34.789  19.226  23.082  0.00  0.00            
ATOM   4143  HB2 HID X 268      35.872  19.152  23.186  0.00  0.00            
ATOM   4144  HB3 HID X 268      34.486  18.278  23.528  0.00  0.00            
ATOM   4145  CG  HID X 268      34.317  19.289  21.623  0.00  0.00            
ATOM   4146  ND1 HID X 268      33.038  19.580  21.202  0.00  0.00            
ATOM   4147  HD1 HID X 268      32.165  19.547  21.708  0.00  0.00            
ATOM   4148  CE1 HID X 268      33.049  19.619  19.885  0.00  0.00            
ATOM   4149  HE1 HID X 268      32.229  19.896  19.240  0.00  0.00            
ATOM   4150  NE2 HID X 268      34.283  19.513  19.377  0.00  0.00            
ATOM   4151  CD2 HID X 268      35.124  19.351  20.525  0.00  0.00            
ATOM   4152  HD2 HID X 268      36.201  19.288  20.477  0.00  0.00            
ATOM   4153  C   HID X 268      34.092  19.816  25.410  0.00  0.00            
ATOM   4154  O   HID X 268      32.971  19.460  25.756  0.00  0.00            
ATOM   4155  N   GLU X 269      35.230  19.742  26.161  0.00  0.00            
ATOM   4156  H   GLU X 269      36.052  20.180  25.770  0.00  0.00            
ATOM   4157  CA  GLU X 269      35.321  19.439  27.584  0.00  0.00            
ATOM   4158  HA  GLU X 269      34.823  18.499  27.825  0.00  0.00            
ATOM   4159  CB  GLU X 269      36.804  19.375  28.022  0.00  0.00            
ATOM   4160  HB2 GLU X 269      37.381  18.954  27.199  0.00  0.00            
ATOM   4161  HB3 GLU X 269      37.193  20.372  28.228  0.00  0.00            
ATOM   4162  CG  GLU X 269      37.064  18.576  29.263  0.00  0.00            
ATOM   4163  HG2 GLU X 269      38.086  18.625  29.641  0.00  0.00            
ATOM   4164  HG3 GLU X 269      36.376  18.986  30.001  0.00  0.00            
ATOM   4165  CD  GLU X 269      36.889  17.049  28.957  0.00  0.00            
ATOM   4166  OE1 GLU X 269      37.926  16.409  28.669  0.00  0.00            
ATOM   4167  OE2 GLU X 269      35.752  16.507  28.731  0.00  0.00            
ATOM   4168  C   GLU X 269      34.507  20.455  28.401  0.00  0.00            
ATOM   4169  O   GLU X 269      33.629  19.950  29.129  0.00  0.00            
ATOM   4170  N   ILE X 270      34.852  21.766  28.360  0.00  0.00            
ATOM   4171  H   ILE X 270      35.572  22.053  27.713  0.00  0.00            
ATOM   4172  CA  ILE X 270      34.027  22.832  29.119  0.00  0.00            
ATOM   4173  HA  ILE X 270      34.076  22.613  30.186  0.00  0.00            
ATOM   4174  CB  ILE X 270      34.528  24.291  28.907  0.00  0.00            
ATOM   4175  HB  ILE X 270      34.657  24.398  27.830  0.00  0.00            
ATOM   4176  CG2 ILE X 270      33.643  25.395  29.481  0.00  0.00            
ATOM   4177 HG21 ILE X 270      33.669  25.356  30.570  0.00  0.00            
ATOM   4178 HG22 ILE X 270      34.145  26.324  29.210  0.00  0.00            
ATOM   4179 HG23 ILE X 270      32.590  25.246  29.239  0.00  0.00            
ATOM   4180  CG1 ILE X 270      36.032  24.512  29.400  0.00  0.00            
ATOM   4181 HG12 ILE X 270      35.987  24.516  30.489  0.00  0.00            
ATOM   4182 HG13 ILE X 270      36.628  23.661  29.070  0.00  0.00            
ATOM   4183  CD1 ILE X 270      36.820  25.630  28.803  0.00  0.00            
ATOM   4184 HD11 ILE X 270      36.386  26.583  29.106  0.00  0.00            
ATOM   4185 HD12 ILE X 270      37.841  25.651  29.186  0.00  0.00            
ATOM   4186 HD13 ILE X 270      36.773  25.609  27.715  0.00  0.00            
ATOM   4187  C   ILE X 270      32.526  22.728  28.752  0.00  0.00            
ATOM   4188  O   ILE X 270      31.748  22.941  29.703  0.00  0.00            
ATOM   4189  N   ASN X 271      32.216  22.610  27.483  0.00  0.00            
ATOM   4190  H   ASN X 271      32.967  22.732  26.819  0.00  0.00            
ATOM   4191  CA  ASN X 271      30.830  22.424  26.988  0.00  0.00            
ATOM   4192  HA  ASN X 271      30.284  23.347  27.183  0.00  0.00            
ATOM   4193  CB  ASN X 271      30.942  22.179  25.505  0.00  0.00            
ATOM   4194  HB2 ASN X 271      31.323  23.086  25.035  0.00  0.00            
ATOM   4195  HB3 ASN X 271      31.576  21.317  25.298  0.00  0.00            
ATOM   4196  CG  ASN X 271      29.657  21.723  24.833  0.00  0.00            
ATOM   4197  OD1 ASN X 271      29.190  20.612  24.963  0.00  0.00            
ATOM   4198  ND2 ASN X 271      28.983  22.633  24.264  0.00  0.00            
ATOM   4199 HD21 ASN X 271      28.103  22.513  23.784  0.00  0.00            
ATOM   4200 HD22 ASN X 271      29.417  23.538  24.149  0.00  0.00            
ATOM   4201  C   ASN X 271      30.045  21.256  27.637  0.00  0.00            
ATOM   4202  O   ASN X 271      28.956  21.414  28.196  0.00  0.00            
ATOM   4203  N   MET X 272      30.797  20.085  27.734  0.00  0.00            
ATOM   4204  H   MET X 272      31.556  20.028  27.070  0.00  0.00            
ATOM   4205  CA  MET X 272      30.131  18.922  28.332  0.00  0.00            
ATOM   4206  HA  MET X 272      29.119  18.922  27.928  0.00  0.00            
ATOM   4207  CB  MET X 272      30.975  17.612  28.063  0.00  0.00            
ATOM   4208  HB2 MET X 272      31.392  17.617  27.056  0.00  0.00            
ATOM   4209  HB3 MET X 272      31.915  17.666  28.612  0.00  0.00            
ATOM   4210  CG  MET X 272      30.352  16.270  28.397  0.00  0.00            
ATOM   4211  HG2 MET X 272      30.919  15.416  28.029  0.00  0.00            
ATOM   4212  HG3 MET X 272      30.237  16.252  29.481  0.00  0.00            
ATOM   4213  SD  MET X 272      28.692  15.900  27.775  0.00  0.00            
ATOM   4214  CE  MET X 272      29.156  16.097  26.065  0.00  0.00            
ATOM   4215  HE1 MET X 272      29.113  17.131  25.725  0.00  0.00            
ATOM   4216  HE2 MET X 272      30.136  15.655  25.881  0.00  0.00            
ATOM   4217  HE3 MET X 272      28.447  15.477  25.516  0.00  0.00            
ATOM   4218  C   MET X 272      29.976  19.102  29.836  0.00  0.00            
ATOM   4219  O   MET X 272      28.937  18.892  30.441  0.00  0.00            
ATOM   4220  N   TRP X 273      31.039  19.605  30.439  0.00  0.00            
ATOM   4221  H   TRP X 273      31.827  19.927  29.895  0.00  0.00            
ATOM   4222  CA  TRP X 273      31.166  19.755  31.930  0.00  0.00            
ATOM   4223  HA  TRP X 273      30.991  18.762  32.344  0.00  0.00            
ATOM   4224  CB  TRP X 273      32.589  20.224  32.356  0.00  0.00            
ATOM   4225  HB2 TRP X 273      33.371  19.681  31.826  0.00  0.00            
ATOM   4226  HB3 TRP X 273      32.629  21.303  32.205  0.00  0.00            
ATOM   4227  CG  TRP X 273      32.821  19.990  33.799  0.00  0.00            
ATOM   4228  CD1 TRP X 273      33.307  18.846  34.312  0.00  0.00            
ATOM   4229  HD1 TRP X 273      33.466  17.940  33.744  0.00  0.00            
ATOM   4230  NE1 TRP X 273      33.236  18.962  35.711  0.00  0.00            
ATOM   4231  HE1 TRP X 273      33.633  18.314  36.376  0.00  0.00            
ATOM   4232  CE2 TRP X 273      32.680  20.135  36.138  0.00  0.00            
ATOM   4233  CZ2 TRP X 273      32.540  20.601  37.423  0.00  0.00            
ATOM   4234  HZ2 TRP X 273      32.850  20.060  38.306  0.00  0.00            
ATOM   4235  CH2 TRP X 273      32.096  21.932  37.592  0.00  0.00            
ATOM   4236  HH2 TRP X 273      31.908  22.435  38.529  0.00  0.00            
ATOM   4237  CZ3 TRP X 273      31.820  22.717  36.430  0.00  0.00            
ATOM   4238  HZ3 TRP X 273      31.413  23.713  36.530  0.00  0.00            
ATOM   4239  CE3 TRP X 273      32.100  22.219  35.173  0.00  0.00            
ATOM   4240  HE3 TRP X 273      31.935  22.815  34.287  0.00  0.00            
ATOM   4241  CD2 TRP X 273      32.468  20.879  34.942  0.00  0.00            
ATOM   4242  C   TRP X 273      30.066  20.683  32.526  0.00  0.00            
ATOM   4243  O   TRP X 273      29.489  20.432  33.620  0.00  0.00            
ATOM   4244  N   VAL X 274      29.782  21.808  31.779  0.00  0.00            
ATOM   4245  H   VAL X 274      30.228  21.877  30.875  0.00  0.00            
ATOM   4246  CA  VAL X 274      28.860  22.826  32.204  0.00  0.00            
ATOM   4247  HA  VAL X 274      28.689  22.801  33.280  0.00  0.00            
ATOM   4248  CB  VAL X 274      29.170  24.349  31.875  0.00  0.00            
ATOM   4249  HB  VAL X 274      30.237  24.542  31.982  0.00  0.00            
ATOM   4250  CG1 VAL X 274      28.879  24.728  30.528  0.00  0.00            
ATOM   4251 HG11 VAL X 274      29.391  24.067  29.829  0.00  0.00            
ATOM   4252 HG12 VAL X 274      27.812  24.602  30.345  0.00  0.00            
ATOM   4253 HG13 VAL X 274      29.170  25.775  30.449  0.00  0.00            
ATOM   4254  CG2 VAL X 274      28.472  25.248  32.895  0.00  0.00            
ATOM   4255 HG21 VAL X 274      28.912  26.245  32.868  0.00  0.00            
ATOM   4256 HG22 VAL X 274      27.434  25.428  32.616  0.00  0.00            
ATOM   4257 HG23 VAL X 274      28.576  24.851  33.906  0.00  0.00            
ATOM   4258  C   VAL X 274      27.467  22.437  31.693  0.00  0.00            
ATOM   4259  O   VAL X 274      26.464  22.754  32.400  0.00  0.00            
ATOM   4260  N   SER X 275      27.335  21.747  30.554  0.00  0.00            
ATOM   4261  H   SER X 275      28.172  21.511  30.039  0.00  0.00            
ATOM   4262  CA  SER X 275      26.054  21.270  30.048  0.00  0.00            
ATOM   4263  HA  SER X 275      25.347  22.095  29.973  0.00  0.00            
ATOM   4264  CB  SER X 275      26.021  20.509  28.719  0.00  0.00            
ATOM   4265  HB2 SER X 275      26.888  19.852  28.655  0.00  0.00            
ATOM   4266  HB3 SER X 275      25.053  20.046  28.527  0.00  0.00            
ATOM   4267  OG  SER X 275      26.382  21.383  27.648  0.00  0.00            
ATOM   4268  HG  SER X 275      27.240  21.773  27.827  0.00  0.00            
ATOM   4269  C   SER X 275      25.486  20.327  31.091  0.00  0.00            
ATOM   4270  O   SER X 275      24.344  20.381  31.348  0.00  0.00            
ATOM   4271  N   GLN X 276      26.344  19.375  31.560  0.00  0.00            
ATOM   4272  H   GLN X 276      27.250  19.219  31.141  0.00  0.00            
ATOM   4273  CA  GLN X 276      25.953  18.407  32.538  0.00  0.00            
ATOM   4274  HA  GLN X 276      25.241  17.679  32.149  0.00  0.00            
ATOM   4275  CB  GLN X 276      27.213  17.630  32.937  0.00  0.00            
ATOM   4276  HB2 GLN X 276      28.034  18.324  33.117  0.00  0.00            
ATOM   4277  HB3 GLN X 276      26.871  17.035  33.784  0.00  0.00            
ATOM   4278  CG  GLN X 276      27.621  16.508  31.936  0.00  0.00            
ATOM   4279  HG2 GLN X 276      26.901  15.696  32.035  0.00  0.00            
ATOM   4280  HG3 GLN X 276      27.520  16.909  30.927  0.00  0.00            
ATOM   4281  CD  GLN X 276      28.941  15.783  32.213  0.00  0.00            
ATOM   4282  OE1 GLN X 276      29.853  16.355  32.777  0.00  0.00            
ATOM   4283  NE2 GLN X 276      29.225  14.627  31.578  0.00  0.00            
ATOM   4284 HE21 GLN X 276      30.134  14.209  31.716  0.00  0.00            
ATOM   4285 HE22 GLN X 276      28.537  14.178  30.990  0.00  0.00            
ATOM   4286  C   GLN X 276      25.281  18.980  33.824  0.00  0.00            
ATOM   4287  O   GLN X 276      24.337  18.384  34.397  0.00  0.00            
ATOM   4288  N   ARG X 277      25.792  20.161  34.186  0.00  0.00            
ATOM   4289  H   ARG X 277      26.425  20.704  33.616  0.00  0.00            
ATOM   4290  CA  ARG X 277      25.395  20.771  35.502  0.00  0.00            
ATOM   4291  HA  ARG X 277      25.040  19.971  36.151  0.00  0.00            
ATOM   4292  CB  ARG X 277      26.698  21.192  36.262  0.00  0.00            
ATOM   4293  HB2 ARG X 277      27.358  21.790  35.634  0.00  0.00            
ATOM   4294  HB3 ARG X 277      26.519  21.696  37.212  0.00  0.00            
ATOM   4295  CG  ARG X 277      27.523  19.917  36.691  0.00  0.00            
ATOM   4296  HG2 ARG X 277      27.082  19.601  37.637  0.00  0.00            
ATOM   4297  HG3 ARG X 277      27.377  19.071  36.019  0.00  0.00            
ATOM   4298  CD  ARG X 277      29.021  20.170  37.045  0.00  0.00            
ATOM   4299  HD2 ARG X 277      29.573  20.538  36.180  0.00  0.00            
ATOM   4300  HD3 ARG X 277      29.110  20.878  37.868  0.00  0.00            
ATOM   4301  NE  ARG X 277      29.710  18.940  37.407  0.00  0.00            
ATOM   4302  HE  ARG X 277      29.763  18.684  38.383  0.00  0.00            
ATOM   4303  CZ  ARG X 277      30.118  18.009  36.614  0.00  0.00            
ATOM   4304  NH1 ARG X 277      29.869  18.117  35.338  0.00  0.00            
ATOM   4305 HH11 ARG X 277      29.393  18.949  35.018  0.00  0.00            
ATOM   4306 HH12 ARG X 277      30.052  17.380  34.672  0.00  0.00            
ATOM   4307  NH2 ARG X 277      30.940  17.070  36.986  0.00  0.00            
ATOM   4308 HH21 ARG X 277      31.081  17.023  37.985  0.00  0.00            
ATOM   4309 HH22 ARG X 277      31.387  16.479  36.300  0.00  0.00            
ATOM   4310  C   ARG X 277      24.279  21.820  35.373  0.00  0.00            
ATOM   4311  O   ARG X 277      23.951  22.433  36.372  0.00  0.00            
ATOM   4312  N   THR X 278      23.733  21.981  34.164  0.00  0.00            
ATOM   4313  H   THR X 278      24.130  21.468  33.391  0.00  0.00            
ATOM   4314  CA  THR X 278      22.495  22.847  33.977  0.00  0.00            
ATOM   4315  HA  THR X 278      22.073  23.066  34.958  0.00  0.00            
ATOM   4316  CB  THR X 278      22.950  24.150  33.338  0.00  0.00            
ATOM   4317  HB  THR X 278      22.106  24.839  33.349  0.00  0.00            
ATOM   4318  CG2 THR X 278      24.070  24.866  34.102  0.00  0.00            
ATOM   4319 HG21 THR X 278      24.311  25.838  33.670  0.00  0.00            
ATOM   4320 HG22 THR X 278      23.737  24.959  35.135  0.00  0.00            
ATOM   4321 HG23 THR X 278      24.953  24.235  33.999  0.00  0.00            
ATOM   4322  OG1 THR X 278      23.374  23.871  32.018  0.00  0.00            
ATOM   4323  HG1 THR X 278      24.184  23.361  32.086  0.00  0.00            
ATOM   4324  C   THR X 278      21.357  22.087  33.393  0.00  0.00            
ATOM   4325  O   THR X 278      21.568  20.961  33.029  0.00  0.00            
ATOM   4326  N   ALA X 279      20.161  22.658  33.403  0.00  0.00            
ATOM   4327  H   ALA X 279      20.103  23.603  33.754  0.00  0.00            
ATOM   4328  CA  ALA X 279      18.882  22.069  33.012  0.00  0.00            
ATOM   4329  HA  ALA X 279      18.769  21.170  33.619  0.00  0.00            
ATOM   4330  CB  ALA X 279      17.634  23.017  32.986  0.00  0.00            
ATOM   4331  HB1 ALA X 279      17.696  23.899  32.349  0.00  0.00            
ATOM   4332  HB2 ALA X 279      16.694  22.529  32.729  0.00  0.00            
ATOM   4333  HB3 ALA X 279      17.446  23.318  34.016  0.00  0.00            
ATOM   4334  C   ALA X 279      19.045  21.552  31.561  0.00  0.00            
ATOM   4335  O   ALA X 279      19.690  22.064  30.666  0.00  0.00            
ATOM   4336  N   NME X 280      18.356  20.425  31.407  0.00  0.00            
ATOM   4337  H   NME X 280      17.742  20.059  32.120  0.00  0.00            
ATOM   4338  CH3 NME X 280      18.462  19.583  30.174  0.00  0.00            
ATOM   4339 HH31 NME X 280      17.881  18.662  30.230  0.00  0.00            
ATOM   4340 HH32 NME X 280      18.185  20.075  29.242  0.00  0.00            
ATOM   4341 HH33 NME X 280      19.529  19.374  30.104  0.00  0.00            
ATOM   4342  C20 2AG X 281      60.029  38.434  43.903  0.00  0.00            
ATOM   4343  H29 2AG X 281      60.290  39.011  43.016  0.00  0.00            
ATOM   4344  H30 2AG X 281      60.110  37.372  43.669  0.00  0.00            
ATOM   4345  H31 2AG X 281      60.714  38.585  44.737  0.00  0.00            
ATOM   4346  C19 2AG X 281      58.700  38.779  44.493  0.00  0.00            
ATOM   4347  H27 2AG X 281      57.992  38.714  43.775  0.00  0.00            
ATOM   4348  H28 2AG X 281      58.723  39.826  44.798  0.00  0.00            
ATOM   4349  C18 2AG X 281      58.317  37.804  45.665  0.00  0.00            
ATOM   4350  H25 2AG X 281      57.269  37.983  45.906  0.00  0.00            
ATOM   4351  H26 2AG X 281      58.919  38.058  46.537  0.00  0.00            
ATOM   4352  C17 2AG X 281      58.419  36.271  45.284  0.00  0.00            
ATOM   4353  H23 2AG X 281      58.022  35.697  46.122  0.00  0.00            
ATOM   4354  H24 2AG X 281      59.399  35.815  45.141  0.00  0.00            
ATOM   4355  C16 2AG X 281      57.516  35.943  44.078  0.00  0.00            
ATOM   4356  H21 2AG X 281      58.029  36.451  43.261  0.00  0.00            
ATOM   4357  H22 2AG X 281      56.515  36.356  44.251  0.00  0.00            
ATOM   4358  C15 2AG X 281      57.461  34.445  43.840  0.00  0.00            
ATOM   4359  H20 2AG X 281      58.484  34.050  43.821  0.00  0.00            
ATOM   4360  C14 2AG X 281      56.420  33.672  43.781  0.00  0.00            
ATOM   4361  H19 2AG X 281      56.549  32.607  43.556  0.00  0.00            
ATOM   4362  C13 2AG X 281      54.996  34.132  43.963  0.00  0.00            
ATOM   4363  H17 2AG X 281      54.876  35.204  43.763  0.00  0.00            
ATOM   4364  H18 2AG X 281      54.577  34.024  44.971  0.00  0.00            
ATOM   4365  C12 2AG X 281      54.060  33.374  43.006  0.00  0.00            
ATOM   4366  H16 2AG X 281      53.543  32.531  43.480  0.00  0.00            
ATOM   4367  C11 2AG X 281      53.981  33.483  41.692  0.00  0.00            
ATOM   4368  H15 2AG X 281      53.361  32.748  41.164  0.00  0.00            
ATOM   4369  C10 2AG X 281      54.503  34.617  40.963  0.00  0.00            
ATOM   4370  H13 2AG X 281      54.875  35.346  41.693  0.00  0.00            
ATOM   4371  H14 2AG X 281      53.650  35.160  40.537  0.00  0.00            
ATOM   4372  C9  2AG X 281      55.716  34.305  40.074  0.00  0.00            
ATOM   4373  H12 2AG X 281      56.572  33.985  40.681  0.00  0.00            
ATOM   4374  C8  2AG X 281      55.704  34.175  38.733  0.00  0.00            
ATOM   4375  H11 2AG X 281      56.632  33.982  38.183  0.00  0.00            
ATOM   4376  C7  2AG X 281      54.583  34.659  37.845  0.00  0.00            
ATOM   4377  H9  2AG X 281      54.910  35.277  37.012  0.00  0.00            
ATOM   4378  H10 2AG X 281      53.956  35.436  38.277  0.00  0.00            
ATOM   4379  C6  2AG X 281      53.888  33.391  37.333  0.00  0.00            
ATOM   4380  H8  2AG X 281      54.559  32.575  37.037  0.00  0.00            
ATOM   4381  C5  2AG X 281      52.579  33.196  37.361  0.00  0.00            
ATOM   4382  H7  2AG X 281      52.101  32.291  36.965  0.00  0.00            
ATOM   4383  C4  2AG X 281      51.505  34.148  37.726  0.00  0.00            
ATOM   4384  H5  2AG X 281      51.868  35.132  37.437  0.00  0.00            
ATOM   4385  H6  2AG X 281      51.381  34.153  38.807  0.00  0.00            
ATOM   4386  C3  2AG X 281      50.157  33.850  37.117  0.00  0.00            
ATOM   4387  H3  2AG X 281      49.423  34.429  37.648  0.00  0.00            
ATOM   4388  H4  2AG X 281      49.930  32.783  37.244  0.00  0.00            
ATOM   4389  C2  2AG X 281      50.142  34.157  35.617  0.00  0.00            
ATOM   4390  H1  2AG X 281      50.792  33.451  35.047  0.00  0.00            
ATOM   4391  H2  2AG X 281      50.568  35.163  35.466  0.00  0.00            
ATOM   4392  C1  2AG X 281      48.701  34.074  35.145  0.00  0.00            
ATOM   4393  O1  2AG X 281      47.820  34.943  35.102  0.00  0.00            
ATOM   4394  O2  2AG X 281      50.080  34.567  32.380  0.00  0.00            
ATOM   4395  C22 2AG X 281      49.164  35.672  32.001  0.00  0.00            
ATOM   4396  C23 2AG X 281      49.903  36.483  30.970  0.00  0.00            
ATOM   4397  O3  2AG X 281      49.112  37.643  30.533  0.00  0.00            
ATOM   4398  H37 2AG X 281      48.801  38.077  31.332  0.00  0.00            
ATOM   4399  H35 2AG X 281      50.873  36.847  31.336  0.00  0.00            
ATOM   4400  H36 2AG X 281      50.156  35.803  30.164  0.00  0.00            
ATOM   4401  H34 2AG X 281      48.984  36.349  32.870  0.00  0.00            
ATOM   4402  C21 2AG X 281      47.832  35.134  31.517  0.00  0.00            
ATOM   4403  H32 2AG X 281      47.210  34.789  32.418  0.00  0.00            
ATOM   4404  H33 2AG X 281      47.316  35.793  30.864  0.00  0.00            
ATOM   4405  O4  2AG X 281      48.068  33.955  30.713  0.00  0.00            
ATOM   4406  H38 2AG X 281      47.358  33.325  30.723  0.00  0.00            
ATOM   4407  Na+ Na+ X 282       2.432  35.015  22.978  0.00  0.00            
ATOM   4408  Na+ Na+ X 283      16.350   5.592  21.812  0.00  0.00            
ATOM   4409  Na+ Na+ X 284      16.375  50.662  11.163  0.00  0.00            
ATOM   4410  O   WAT X 285      21.404   2.026  47.380  0.00  0.00            
ATOM   4411  H1  WAT X 285      21.242   1.143  47.048  0.00  0.00            
ATOM   4412  H2  WAT X 285      20.694   2.554  47.014  0.00  0.00            
ATOM   4413  O   WAT X 286       6.424   1.668  57.620  0.00  0.00            
ATOM   4414  H1  WAT X 286       6.899   1.107  57.006  0.00  0.00            
ATOM   4415  H2  WAT X 286       5.538   1.719  57.261  0.00  0.00            
ATOM   4416  O   WAT X 287      71.153   8.841  10.945  0.00  0.00            
ATOM   4417  H1  WAT X 287      70.939   8.024  10.493  0.00  0.00            
ATOM   4418  H2  WAT X 287      70.903   9.529  10.328  0.00  0.00            
ATOM   4419  O   WAT X 288      13.723   6.755  40.720  0.00  0.00            
ATOM   4420  H1  WAT X 288      13.385   6.299  39.949  0.00  0.00            
ATOM   4421  H2  WAT X 288      14.297   6.116  41.144  0.00  0.00            
ATOM   4422  O   WAT X 289      48.968  19.885  10.577  0.00  0.00            
ATOM   4423  H1  WAT X 289      48.129  20.332  10.468  0.00  0.00            
ATOM   4424  H2  WAT X 289      48.733  18.971  10.738  0.00  0.00            
ATOM   4425  O   WAT X 290      29.265  28.983  12.163  0.00  0.00            
ATOM   4426  H1  WAT X 290      29.437  29.723  11.580  0.00  0.00            
ATOM   4427  H2  WAT X 290      28.780  28.360  11.622  0.00  0.00            
ATOM   4428  O   WAT X 291      71.494  22.242   9.036  0.00  0.00            
ATOM   4429  H1  WAT X 291      72.108  22.141   9.763  0.00  0.00            
ATOM   4430  H2  WAT X 291      70.637  22.317   9.455  0.00  0.00            
ATOM   4431  O   WAT X 292      62.753  15.033   2.378  0.00  0.00            
ATOM   4432  H1  WAT X 292      62.206  15.816   2.319  0.00  0.00            
ATOM   4433  H2  WAT X 292      63.280  15.168   3.165  0.00  0.00            
ATOM   4434  O   WAT X 293      51.486  62.622  11.041  0.00  0.00            
ATOM   4435  H1  WAT X 293      51.944  62.901  11.834  0.00  0.00            
ATOM   4436  H2  WAT X 293      50.599  62.417  11.336  0.00  0.00            
ATOM   4437  O   WAT X 294      73.372  43.486  13.348  0.00  0.00            
ATOM   4438  H1  WAT X 294      72.972  42.932  14.018  0.00  0.00            
ATOM   4439  H2  WAT X 294      72.956  44.341  13.465  0.00  0.00            
ATOM   4440  O   WAT X 295      35.151   1.497  25.717  0.00  0.00            
ATOM   4441  H1  WAT X 295      34.209   1.591  25.863  0.00  0.00            
ATOM   4442  H2  WAT X 295      35.527   1.460  26.596  0.00  0.00            
ATOM   4443  O   WAT X 296      33.559  12.466  60.262  0.00  0.00            
ATOM   4444  H1  WAT X 296      33.153  13.318  60.104  0.00  0.00            
ATOM   4445  H2  WAT X 296      32.834  11.899  60.524  0.00  0.00            
ATOM   4446  O   WAT X 297      55.056   5.119  11.085  0.00  0.00            
ATOM   4447  H1  WAT X 297      54.509   5.902  11.011  0.00  0.00            
ATOM   4448  H2  WAT X 297      55.545   5.245  11.897  0.00  0.00            
ATOM   4449  O   WAT X 298      11.106  49.797   6.279  0.00  0.00            
ATOM   4450  H1  WAT X 298      10.887  49.047   6.832  0.00  0.00            
ATOM   4451  H2  WAT X 298      11.938  49.558   5.870  0.00  0.00            
ATOM   4452  O   WAT X 299      35.643  58.033  32.193  0.00  0.00            
ATOM   4453  H1  WAT X 299      36.104  58.489  32.897  0.00  0.00            
ATOM   4454  H2  WAT X 299      35.139  58.718  31.754  0.00  0.00            
ATOM   4455  O   WAT X 300       1.547  59.264   5.414  0.00  0.00            
ATOM   4456  H1  WAT X 300       1.591  60.195   5.193  0.00  0.00            
ATOM   4457  H2  WAT X 300       1.391  59.250   6.358  0.00  0.00            
ATOM   4458  O   WAT X 301       3.847  37.212  33.493  0.00  0.00            
ATOM   4459  H1  WAT X 301       4.394  37.076  32.719  0.00  0.00            
ATOM   4460  H2  WAT X 301       3.349  36.399  33.580  0.00  0.00            
ATOM   4461  O   WAT X 302      50.937  36.410   3.394  0.00  0.00            
ATOM   4462  H1  WAT X 302      50.441  35.637   3.125  0.00  0.00            
ATOM   4463  H2  WAT X 302      50.273  37.084   3.536  0.00  0.00            
ATOM   4464  O   WAT X 303      22.182   7.275  16.168  0.00  0.00            
ATOM   4465  H1  WAT X 303      22.358   8.214  16.228  0.00  0.00            
ATOM   4466  H2  WAT X 303      22.491   7.028  15.296  0.00  0.00            
ATOM   4467  O   WAT X 304       6.559  50.512   1.935  0.00  0.00            
ATOM   4468  H1  WAT X 304       6.086  49.681   1.890  0.00  0.00            
ATOM   4469  H2  WAT X 304       6.029  51.118   1.417  0.00  0.00            
ATOM   4470  O   WAT X 305       2.285  22.540  53.229  0.00  0.00            
ATOM   4471  H1  WAT X 305       1.661  22.466  52.507  0.00  0.00            
ATOM   4472  H2  WAT X 305       3.117  22.245  52.857  0.00  0.00            
ATOM   4473  O   WAT X 306      38.391  55.810  35.698  0.00  0.00            
ATOM   4474  H1  WAT X 306      37.931  55.830  36.538  0.00  0.00            
ATOM   4475  H2  WAT X 306      39.272  56.125  35.900  0.00  0.00            
ATOM   4476  O   WAT X 307      13.274  30.173  57.029  0.00  0.00            
ATOM   4477  H1  WAT X 307      13.097  30.768  57.758  0.00  0.00            
ATOM   4478  H2  WAT X 307      12.567  30.341  56.406  0.00  0.00            
ATOM   4479  O   WAT X 308      77.309  36.848  15.142  0.00  0.00            
ATOM   4480  H1  WAT X 308      76.489  36.356  15.167  0.00  0.00            
ATOM   4481  H2  WAT X 308      77.092  37.695  15.531  0.00  0.00            
ATOM   4482  O   WAT X 309      51.984  17.382  20.380  0.00  0.00            
ATOM   4483  H1  WAT X 309      51.462  17.583  19.604  0.00  0.00            
ATOM   4484  H2  WAT X 309      52.027  16.426  20.399  0.00  0.00            
ATOM   4485  O   WAT X 310      74.730  49.143  61.937  0.00  0.00            
ATOM   4486  H1  WAT X 310      75.548  49.637  61.885  0.00  0.00            
ATOM   4487  H2  WAT X 310      74.938  48.294  61.547  0.00  0.00            
ATOM   4488  O   WAT X 311      72.110  12.635  12.809  0.00  0.00            
ATOM   4489  H1  WAT X 311      72.319  13.487  13.192  0.00  0.00            
ATOM   4490  H2  WAT X 311      71.341  12.336  13.294  0.00  0.00            
ATOM   4491  O   WAT X 312      45.727  41.421  54.824  0.00  0.00            
ATOM   4492  H1  WAT X 312      45.377  41.002  54.038  0.00  0.00            
ATOM   4493  H2  WAT X 312      44.957  41.605  55.361  0.00  0.00            
ATOM   4494  O   WAT X 313      61.791  28.769  61.936  0.00  0.00            
ATOM   4495  H1  WAT X 313      61.111  29.282  61.499  0.00  0.00            
ATOM   4496  H2  WAT X 313      61.765  27.917  61.500  0.00  0.00            
ATOM   4497  O   WAT X 314      43.599  58.158   5.366  0.00  0.00            
ATOM   4498  H1  WAT X 314      43.538  57.566   6.115  0.00  0.00            
ATOM   4499  H2  WAT X 314      43.115  58.938   5.638  0.00  0.00            
ATOM   4500  O   WAT X 315      11.700   1.791  62.486  0.00  0.00            
ATOM   4501  H1  WAT X 315      11.024   1.823  61.809  0.00  0.00            
ATOM   4502  H2  WAT X 315      12.158   2.627  62.407  0.00  0.00            
ATOM   4503  O   WAT X 316      42.062  62.876  47.365  0.00  0.00            
ATOM   4504  H1  WAT X 316      42.089  63.556  48.038  0.00  0.00            
ATOM   4505  H2  WAT X 316      41.131  62.771  47.168  0.00  0.00            
ATOM   4506  O   WAT X 317       8.618  62.419  58.729  0.00  0.00            
ATOM   4507  H1  WAT X 317       9.363  61.972  59.130  0.00  0.00            
ATOM   4508  H2  WAT X 317       7.870  61.851  58.916  0.00  0.00            
ATOM   4509  O   WAT X 318      69.349  16.451  13.239  0.00  0.00            
ATOM   4510  H1  WAT X 318      69.203  16.216  14.155  0.00  0.00            
ATOM   4511  H2  WAT X 318      69.569  15.623  12.812  0.00  0.00            
ATOM   4512  O   WAT X 319      16.206  28.642  60.976  0.00  0.00            
ATOM   4513  H1  WAT X 319      16.416  28.596  61.908  0.00  0.00            
ATOM   4514  H2  WAT X 319      15.350  29.069  60.944  0.00  0.00            
ATOM   4515  O   WAT X 320      57.556  49.160   5.217  0.00  0.00            
ATOM   4516  H1  WAT X 320      56.856  49.788   5.038  0.00  0.00            
ATOM   4517  H2  WAT X 320      58.357  49.682   5.199  0.00  0.00            
ATOM   4518  O   WAT X 321      22.399  45.318  42.170  0.00  0.00            
ATOM   4519  H1  WAT X 321      22.230  45.840  42.954  0.00  0.00            
ATOM   4520  H2  WAT X 321      21.535  45.180  41.783  0.00  0.00            
ATOM   4521  O   WAT X 322      12.655   1.393   9.793  0.00  0.00            
ATOM   4522  H1  WAT X 322      12.619   0.696  10.447  0.00  0.00            
ATOM   4523  H2  WAT X 322      13.211   1.041   9.098  0.00  0.00            
ATOM   4524  O   WAT X 323       6.563  53.781  15.618  0.00  0.00            
ATOM   4525  H1  WAT X 323       5.608  53.832  15.586  0.00  0.00            
ATOM   4526  H2  WAT X 323       6.860  54.497  15.056  0.00  0.00            
ATOM   4527  O   WAT X 324      53.918  60.982  43.407  0.00  0.00            
ATOM   4528  H1  WAT X 324      52.975  60.946  43.569  0.00  0.00            
ATOM   4529  H2  WAT X 324      54.299  60.426  44.087  0.00  0.00            
ATOM   4530  O   WAT X 325      17.939  37.947  46.132  0.00  0.00            
ATOM   4531  H1  WAT X 325      18.795  37.741  46.508  0.00  0.00            
ATOM   4532  H2  WAT X 325      17.565  37.095  45.906  0.00  0.00            
ATOM   4533  O   WAT X 326      20.026  63.425  31.656  0.00  0.00            
ATOM   4534  H1  WAT X 326      20.498  64.012  32.246  0.00  0.00            
ATOM   4535  H2  WAT X 326      20.064  62.571  32.087  0.00  0.00            
ATOM   4536  O   WAT X 327      27.224  18.641  12.278  0.00  0.00            
ATOM   4537  H1  WAT X 327      27.314  17.755  12.628  0.00  0.00            
ATOM   4538  H2  WAT X 327      27.090  18.514  11.338  0.00  0.00            
ATOM   4539  O   WAT X 328      52.391  13.395  38.462  0.00  0.00            
ATOM   4540  H1  WAT X 328      53.126  13.739  37.954  0.00  0.00            
ATOM   4541  H2  WAT X 328      51.852  14.163  38.653  0.00  0.00            
ATOM   4542  O   WAT X 329       2.845  40.851  30.083  0.00  0.00            
ATOM   4543  H1  WAT X 329       2.148  40.392  30.552  0.00  0.00            
ATOM   4544  H2  WAT X 329       3.645  40.384  30.327  0.00  0.00            
ATOM   4545  O   WAT X 330      45.598   5.793  15.713  0.00  0.00            
ATOM   4546  H1  WAT X 330      46.361   5.699  16.283  0.00  0.00            
ATOM   4547  H2  WAT X 330      45.545   4.959  15.245  0.00  0.00            
ATOM   4548  O   WAT X 331      65.569  17.680  25.804  0.00  0.00            
ATOM   4549  H1  WAT X 331      66.329  17.248  25.415  0.00  0.00            
ATOM   4550  H2  WAT X 331      65.460  17.253  26.654  0.00  0.00            
ATOM   4551  O   WAT X 332       8.756  58.529  11.809  0.00  0.00            
ATOM   4552  H1  WAT X 332       9.096  58.303  12.675  0.00  0.00            
ATOM   4553  H2  WAT X 332       7.924  58.967  11.985  0.00  0.00            
ATOM   4554  O   WAT X 333      73.196   6.709  54.064  0.00  0.00            
ATOM   4555  H1  WAT X 333      74.151   6.770  54.037  0.00  0.00            
ATOM   4556  H2  WAT X 333      72.915   7.527  54.474  0.00  0.00            
ATOM   4557  O   WAT X 334      39.311  10.528  50.437  0.00  0.00            
ATOM   4558  H1  WAT X 334      38.994  11.353  50.069  0.00  0.00            
ATOM   4559  H2  WAT X 334      39.452   9.965  49.676  0.00  0.00            
ATOM   4560  O   WAT X 335      73.229  33.332  19.579  0.00  0.00            
ATOM   4561  H1  WAT X 335      73.069  32.416  19.354  0.00  0.00            
ATOM   4562  H2  WAT X 335      73.698  33.295  20.412  0.00  0.00            
ATOM   4563  O   WAT X 336      47.238  62.500  40.699  0.00  0.00            
ATOM   4564  H1  WAT X 336      48.030  62.428  40.166  0.00  0.00            
ATOM   4565  H2  WAT X 336      47.526  62.942  41.498  0.00  0.00            
ATOM   4566  O   WAT X 337       6.426   8.702  45.979  0.00  0.00            
ATOM   4567  H1  WAT X 337       6.237   9.513  45.508  0.00  0.00            
ATOM   4568  H2  WAT X 337       6.324   8.932  46.903  0.00  0.00            
ATOM   4569  O   WAT X 338      23.714  39.397   9.694  0.00  0.00            
ATOM   4570  H1  WAT X 338      23.706  39.507  10.645  0.00  0.00            
ATOM   4571  H2  WAT X 338      24.087  38.526   9.557  0.00  0.00            
ATOM   4572  O   WAT X 339      48.438  42.827  51.397  0.00  0.00            
ATOM   4573  H1  WAT X 339      47.493  42.752  51.261  0.00  0.00            
ATOM   4574  H2  WAT X 339      48.619  42.248  52.137  0.00  0.00            
ATOM   4575  O   WAT X 340      26.435  44.252  44.058  0.00  0.00            
ATOM   4576  H1  WAT X 340      26.277  44.969  43.444  0.00  0.00            
ATOM   4577  H2  WAT X 340      26.788  43.546  43.517  0.00  0.00            
ATOM   4578  O   WAT X 341      38.305  58.879  10.712  0.00  0.00            
ATOM   4579  H1  WAT X 341      38.539  58.408  11.512  0.00  0.00            
ATOM   4580  H2  WAT X 341      38.358  59.804  10.955  0.00  0.00            
ATOM   4581  O   WAT X 342      12.882  60.480   4.529  0.00  0.00            
ATOM   4582  H1  WAT X 342      13.172  61.314   4.900  0.00  0.00            
ATOM   4583  H2  WAT X 342      12.314  60.727   3.799  0.00  0.00            
ATOM   4584  O   WAT X 343       5.822  15.916  15.381  0.00  0.00            
ATOM   4585  H1  WAT X 343       5.625  15.012  15.135  0.00  0.00            
ATOM   4586  H2  WAT X 343       4.967  16.307  15.561  0.00  0.00            
ATOM   4587  O   WAT X 344      36.495  49.919  62.901  0.00  0.00            
ATOM   4588  H1  WAT X 344      36.218  49.350  62.183  0.00  0.00            
ATOM   4589  H2  WAT X 344      36.979  50.626  62.474  0.00  0.00            
ATOM   4590  O   WAT X 345      68.507   7.450  47.353  0.00  0.00            
ATOM   4591  H1  WAT X 345      69.287   8.005  47.334  0.00  0.00            
ATOM   4592  H2  WAT X 345      68.627   6.895  48.124  0.00  0.00            
ATOM   4593  O   WAT X 346      28.074  61.325  54.209  0.00  0.00            
ATOM   4594  H1  WAT X 346      28.055  61.742  55.071  0.00  0.00            
ATOM   4595  H2  WAT X 346      28.229  62.045  53.598  0.00  0.00            
ATOM   4596  O   WAT X 347      76.034  40.498  41.316  0.00  0.00            
ATOM   4597  H1  WAT X 347      75.098  40.443  41.506  0.00  0.00            
ATOM   4598  H2  WAT X 347      76.179  41.417  41.090  0.00  0.00            
ATOM   4599  O   WAT X 348       4.939  23.411   9.685  0.00  0.00            
ATOM   4600  H1  WAT X 348       5.631  23.992  10.001  0.00  0.00            
ATOM   4601  H2  WAT X 348       4.125  23.850   9.934  0.00  0.00            
ATOM   4602  O   WAT X 349      53.929  50.927  41.993  0.00  0.00            
ATOM   4603  H1  WAT X 349      54.334  51.505  42.639  0.00  0.00            
ATOM   4604  H2  WAT X 349      53.760  51.492  41.239  0.00  0.00            
ATOM   4605  O   WAT X 350      65.584  36.539   2.475  0.00  0.00            
ATOM   4606  H1  WAT X 350      65.124  37.310   2.807  0.00  0.00            
ATOM   4607  H2  WAT X 350      66.171  36.285   3.187  0.00  0.00            
ATOM   4608  O   WAT X 351      25.030  53.471  36.485  0.00  0.00            
ATOM   4609  H1  WAT X 351      25.513  52.940  35.851  0.00  0.00            
ATOM   4610  H2  WAT X 351      25.626  54.190  36.698  0.00  0.00            
ATOM   4611  O   WAT X 352      43.315  40.786  52.662  0.00  0.00            
ATOM   4612  H1  WAT X 352      43.831  41.136  51.936  0.00  0.00            
ATOM   4613  H2  WAT X 352      42.596  41.408  52.768  0.00  0.00            
ATOM   4614  O   WAT X 353       1.602  58.875  38.789  0.00  0.00            
ATOM   4615  H1  WAT X 353       2.018  58.324  39.452  0.00  0.00            
ATOM   4616  H2  WAT X 353       0.668  58.833  38.994  0.00  0.00            
ATOM   4617  O   WAT X 354      50.323  52.423  44.396  0.00  0.00            
ATOM   4618  H1  WAT X 354      51.059  51.973  44.812  0.00  0.00            
ATOM   4619  H2  WAT X 354      50.694  52.803  43.599  0.00  0.00            
ATOM   4620  O   WAT X 355      31.558  61.806  13.612  0.00  0.00            
ATOM   4621  H1  WAT X 355      31.399  62.212  12.759  0.00  0.00            
ATOM   4622  H2  WAT X 355      31.818  62.533  14.178  0.00  0.00            
ATOM   4623  O   WAT X 356      17.281  26.723  10.870  0.00  0.00            
ATOM   4624  H1  WAT X 356      18.168  26.366  10.838  0.00  0.00            
ATOM   4625  H2  WAT X 356      17.237  27.325  10.128  0.00  0.00            
ATOM   4626  O   WAT X 357      65.080  36.329  13.438  0.00  0.00            
ATOM   4627  H1  WAT X 357      64.593  36.654  12.680  0.00  0.00            
ATOM   4628  H2  WAT X 357      64.836  36.919  14.151  0.00  0.00            
ATOM   4629  O   WAT X 358      52.632  31.373   0.795  0.00  0.00            
ATOM   4630  H1  WAT X 358      52.730  32.313   0.645  0.00  0.00            
ATOM   4631  H2  WAT X 358      52.120  31.311   1.602  0.00  0.00            
ATOM   4632  O   WAT X 359      73.428   5.698  11.566  0.00  0.00            
ATOM   4633  H1  WAT X 359      72.716   6.026  11.017  0.00  0.00            
ATOM   4634  H2  WAT X 359      73.186   4.791  11.757  0.00  0.00            
ATOM   4635  O   WAT X 360      64.299  32.364  26.136  0.00  0.00            
ATOM   4636  H1  WAT X 360      63.480  32.062  25.743  0.00  0.00            
ATOM   4637  H2  WAT X 360      64.069  32.565  27.044  0.00  0.00            
ATOM   4638  O   WAT X 361       5.981  44.406  40.714  0.00  0.00            
ATOM   4639  H1  WAT X 361       5.596  44.521  39.845  0.00  0.00            
ATOM   4640  H2  WAT X 361       6.191  43.474  40.762  0.00  0.00            
ATOM   4641  O   WAT X 362      27.002  29.937   9.662  0.00  0.00            
ATOM   4642  H1  WAT X 362      26.488  29.503   8.981  0.00  0.00            
ATOM   4643  H2  WAT X 362      27.797  29.409   9.735  0.00  0.00            
ATOM   4644  O   WAT X 363      48.353  37.469  53.199  0.00  0.00            
ATOM   4645  H1  WAT X 363      48.966  36.743  53.082  0.00  0.00            
ATOM   4646  H2  WAT X 363      48.910  38.233  53.344  0.00  0.00            
ATOM   4647  O   WAT X 364      50.699  25.081   0.458  0.00  0.00            
ATOM   4648  H1  WAT X 364      49.764  25.283   0.437  0.00  0.00            
ATOM   4649  H2  WAT X 364      51.122  25.868   0.112  0.00  0.00            
ATOM   4650  O   WAT X 365      13.110  32.270  49.966  0.00  0.00            
ATOM   4651  H1  WAT X 365      12.767  32.927  50.572  0.00  0.00            
ATOM   4652  H2  WAT X 365      14.055  32.270  50.124  0.00  0.00            
ATOM   4653  O   WAT X 366      71.278  62.256  32.560  0.00  0.00            
ATOM   4654  H1  WAT X 366      71.350  61.319  32.375  0.00  0.00            
ATOM   4655  H2  WAT X 366      72.184  62.559  32.615  0.00  0.00            
ATOM   4656  O   WAT X 367      15.570  26.423  22.238  0.00  0.00            
ATOM   4657  H1  WAT X 367      14.921  26.742  21.611  0.00  0.00            
ATOM   4658  H2  WAT X 367      16.113  27.187  22.432  0.00  0.00            
ATOM   4659  O   WAT X 368      23.713  55.804  45.082  0.00  0.00            
ATOM   4660  H1  WAT X 368      23.850  55.050  44.509  0.00  0.00            
ATOM   4661  H2  WAT X 368      23.860  56.563  44.517  0.00  0.00            
ATOM   4662  O   WAT X 369      42.173   0.071  33.114  0.00  0.00            
ATOM   4663  H1  WAT X 369      41.588   0.813  33.270  0.00  0.00            
ATOM   4664  H2  WAT X 369      43.047   0.411  33.303  0.00  0.00            
ATOM   4665  O   WAT X 370      50.469  53.118  32.926  0.00  0.00            
ATOM   4666  H1  WAT X 370      49.748  53.736  32.807  0.00  0.00            
ATOM   4667  H2  WAT X 370      50.466  52.589  32.128  0.00  0.00            
ATOM   4668  O   WAT X 371      57.900  16.980  56.791  0.00  0.00            
ATOM   4669  H1  WAT X 371      57.767  16.277  57.426  0.00  0.00            
ATOM   4670  H2  WAT X 371      57.433  16.688  56.008  0.00  0.00            
ATOM   4671  O   WAT X 372      69.122  20.809  40.798  0.00  0.00            
ATOM   4672  H1  WAT X 372      69.119  20.191  40.068  0.00  0.00            
ATOM   4673  H2  WAT X 372      68.199  21.026  40.932  0.00  0.00            
ATOM   4674  O   WAT X 373      68.424  56.772  62.415  0.00  0.00            
ATOM   4675  H1  WAT X 373      68.470  56.291  61.589  0.00  0.00            
ATOM   4676  H2  WAT X 373      69.317  56.746  62.758  0.00  0.00            
ATOM   4677  O   WAT X 374      30.706   4.416  38.448  0.00  0.00            
ATOM   4678  H1  WAT X 374      31.192   5.240  38.439  0.00  0.00            
ATOM   4679  H2  WAT X 374      29.792   4.675  38.337  0.00  0.00            
ATOM   4680  O   WAT X 375      29.007  32.794  16.446  0.00  0.00            
ATOM   4681  H1  WAT X 375      29.413  31.928  16.478  0.00  0.00            
ATOM   4682  H2  WAT X 375      28.071  32.624  16.552  0.00  0.00            
ATOM   4683  O   WAT X 376      56.359  56.971  57.969  0.00  0.00            
ATOM   4684  H1  WAT X 376      56.083  57.555  57.263  0.00  0.00            
ATOM   4685  H2  WAT X 376      56.580  56.150  57.529  0.00  0.00            
ATOM   4686  O   WAT X 377      75.889   9.020  54.101  0.00  0.00            
ATOM   4687  H1  WAT X 377      76.306   8.416  54.715  0.00  0.00            
ATOM   4688  H2  WAT X 377      75.455   9.666  54.658  0.00  0.00            
ATOM   4689  O   WAT X 378      46.196  44.134  53.552  0.00  0.00            
ATOM   4690  H1  WAT X 378      46.219  43.640  54.371  0.00  0.00            
ATOM   4691  H2  WAT X 378      46.033  43.473  52.879  0.00  0.00            
ATOM   4692  O   WAT X 379      51.337  51.651  10.914  0.00  0.00            
ATOM   4693  H1  WAT X 379      50.907  52.458  10.632  0.00  0.00            
ATOM   4694  H2  WAT X 379      51.689  51.273  10.108  0.00  0.00            
ATOM   4695  O   WAT X 380      61.561  22.470  23.320  0.00  0.00            
ATOM   4696  H1  WAT X 380      61.291  21.570  23.502  0.00  0.00            
ATOM   4697  H2  WAT X 380      60.978  22.759  22.618  0.00  0.00            
ATOM   4698  O   WAT X 381      21.524  26.428  15.726  0.00  0.00            
ATOM   4699  H1  WAT X 381      20.747  25.893  15.885  0.00  0.00            
ATOM   4700  H2  WAT X 381      22.192  25.803  15.444  0.00  0.00            
ATOM   4701  O   WAT X 382       3.466  18.151  54.730  0.00  0.00            
ATOM   4702  H1  WAT X 382       2.880  18.898  54.604  0.00  0.00            
ATOM   4703  H2  WAT X 382       4.345  18.528  54.691  0.00  0.00            
ATOM   4704  O   WAT X 383      21.746  33.052  44.568  0.00  0.00            
ATOM   4705  H1  WAT X 383      22.159  32.509  43.896  0.00  0.00            
ATOM   4706  H2  WAT X 383      21.699  33.924  44.176  0.00  0.00            
ATOM   4707  O   WAT X 384      14.409  27.552  29.251  0.00  0.00            
ATOM   4708  H1  WAT X 384      13.730  26.950  28.947  0.00  0.00            
ATOM   4709  H2  WAT X 384      13.956  28.388  29.362  0.00  0.00            
ATOM   4710  O   WAT X 385      46.175  53.453  45.212  0.00  0.00            
ATOM   4711  H1  WAT X 385      47.010  53.840  45.476  0.00  0.00            
ATOM   4712  H2  WAT X 385      45.687  54.178  44.823  0.00  0.00            
ATOM   4713  O   WAT X 386      33.256  59.006  53.738  0.00  0.00            
ATOM   4714  H1  WAT X 386      33.746  58.416  53.165  0.00  0.00            
ATOM   4715  H2  WAT X 386      32.359  58.672  53.716  0.00  0.00            
ATOM   4716  O   WAT X 387      63.329  21.895  60.549  0.00  0.00            
ATOM   4717  H1  WAT X 387      62.412  21.929  60.277  0.00  0.00            
ATOM   4718  H2  WAT X 387      63.606  22.810  60.572  0.00  0.00            
ATOM   4719  O   WAT X 388      71.402  17.803  55.232  0.00  0.00            
ATOM   4720  H1  WAT X 388      71.606  17.272  56.002  0.00  0.00            
ATOM   4721  H2  WAT X 388      70.869  17.230  54.681  0.00  0.00            
ATOM   4722  O   WAT X 389      48.159  40.901  53.414  0.00  0.00            
ATOM   4723  H1  WAT X 389      48.993  40.560  53.737  0.00  0.00            
ATOM   4724  H2  WAT X 389      47.640  41.053  54.204  0.00  0.00            
ATOM   4725  O   WAT X 390      10.810  13.795  23.908  0.00  0.00            
ATOM   4726  H1  WAT X 390      11.366  13.051  24.140  0.00  0.00            
ATOM   4727  H2  WAT X 390       9.992  13.640  24.380  0.00  0.00            
ATOM   4728  O   WAT X 391      76.248  11.011  63.776  0.00  0.00            
ATOM   4729  H1  WAT X 391      76.861  11.744  63.721  0.00  0.00            
ATOM   4730  H2  WAT X 391      75.596  11.193  63.100  0.00  0.00            
ATOM   4731  O   WAT X 392       0.633  61.504  10.220  0.00  0.00            
ATOM   4732  H1  WAT X 392      -0.084  62.119  10.371  0.00  0.00            
ATOM   4733  H2  WAT X 392       1.415  62.055  10.169  0.00  0.00            
ATOM   4734  O   WAT X 393      72.681   0.246  27.602  0.00  0.00            
ATOM   4735  H1  WAT X 393      73.368   0.314  26.939  0.00  0.00            
ATOM   4736  H2  WAT X 393      72.557   1.144  27.910  0.00  0.00            
ATOM   4737  O   WAT X 394      10.966  55.690  37.473  0.00  0.00            
ATOM   4738  H1  WAT X 394      11.343  56.375  38.026  0.00  0.00            
ATOM   4739  H2  WAT X 394      10.465  55.143  38.078  0.00  0.00            
ATOM   4740  O   WAT X 395      53.291  13.150  56.011  0.00  0.00            
ATOM   4741  H1  WAT X 395      53.369  12.408  56.611  0.00  0.00            
ATOM   4742  H2  WAT X 395      52.594  13.689  56.385  0.00  0.00            
ATOM   4743  O   WAT X 396      15.623   3.520  22.654  0.00  0.00            
ATOM   4744  H1  WAT X 396      15.381   3.238  23.536  0.00  0.00            
ATOM   4745  H2  WAT X 396      15.264   2.844  22.079  0.00  0.00            
ATOM   4746  O   WAT X 397      41.961  47.590   4.750  0.00  0.00            
ATOM   4747  H1  WAT X 397      42.072  46.675   5.010  0.00  0.00            
ATOM   4748  H2  WAT X 397      41.032  47.666   4.533  0.00  0.00            
ATOM   4749  O   WAT X 398      65.028  40.149  45.190  0.00  0.00            
ATOM   4750  H1  WAT X 398      65.962  40.067  45.382  0.00  0.00            
ATOM   4751  H2  WAT X 398      64.636  39.361  45.567  0.00  0.00            
ATOM   4752  O   WAT X 399      35.741  41.941   4.828  0.00  0.00            
ATOM   4753  H1  WAT X 399      36.671  41.810   5.013  0.00  0.00            
ATOM   4754  H2  WAT X 399      35.519  42.753   5.282  0.00  0.00            
ATOM   4755  O   WAT X 400      24.692  28.361  41.968  0.00  0.00            
ATOM   4756  H1  WAT X 400      23.909  27.824  42.093  0.00  0.00            
ATOM   4757  H2  WAT X 400      25.235  28.174  42.734  0.00  0.00            
ATOM   4758  O   WAT X 401      38.054  22.710  60.385  0.00  0.00            
ATOM   4759  H1  WAT X 401      38.775  22.981  60.954  0.00  0.00            
ATOM   4760  H2  WAT X 401      37.845  23.492  59.874  0.00  0.00            
ATOM   4761  O   WAT X 402      15.367  41.163  46.130  0.00  0.00            
ATOM   4762  H1  WAT X 402      14.517  41.076  46.563  0.00  0.00            
ATOM   4763  H2  WAT X 402      15.185  40.981  45.208  0.00  0.00            
ATOM   4764  O   WAT X 403      32.736  51.005  53.425  0.00  0.00            
ATOM   4765  H1  WAT X 403      32.426  51.864  53.712  0.00  0.00            
ATOM   4766  H2  WAT X 403      32.692  51.041  52.470  0.00  0.00            
ATOM   4767  O   WAT X 404      11.535  47.827  21.825  0.00  0.00            
ATOM   4768  H1  WAT X 404      12.452  47.844  21.552  0.00  0.00            
ATOM   4769  H2  WAT X 404      11.185  48.672  21.542  0.00  0.00            
ATOM   4770  O   WAT X 405      28.697  38.429   5.153  0.00  0.00            
ATOM   4771  H1  WAT X 405      28.279  39.263   4.939  0.00  0.00            
ATOM   4772  H2  WAT X 405      29.593  38.520   4.829  0.00  0.00            
ATOM   4773  O   WAT X 406      41.548   9.269  42.759  0.00  0.00            
ATOM   4774  H1  WAT X 406      41.289   9.094  41.854  0.00  0.00            
ATOM   4775  H2  WAT X 406      42.429   9.637  42.689  0.00  0.00            
ATOM   4776  O   WAT X 407      41.189  64.266   7.644  0.00  0.00            
ATOM   4777  H1  WAT X 407      41.375  63.764   8.437  0.00  0.00            
ATOM   4778  H2  WAT X 407      41.135  63.607   6.951  0.00  0.00            
ATOM   4779  O   WAT X 408      60.957  40.613  57.277  0.00  0.00            
ATOM   4780  H1  WAT X 408      61.150  41.465  56.887  0.00  0.00            
ATOM   4781  H2  WAT X 408      60.272  40.794  57.920  0.00  0.00            
ATOM   4782  O   WAT X 409      67.805   5.654   3.180  0.00  0.00            
ATOM   4783  H1  WAT X 409      67.880   4.876   2.627  0.00  0.00            
ATOM   4784  H2  WAT X 409      67.342   5.349   3.960  0.00  0.00            
ATOM   4785  O   WAT X 410      15.115  49.114  16.215  0.00  0.00            
ATOM   4786  H1  WAT X 410      14.425  48.460  16.100  0.00  0.00            
ATOM   4787  H2  WAT X 410      14.869  49.827  15.626  0.00  0.00            
ATOM   4788  O   WAT X 411      26.851  11.506  39.461  0.00  0.00            
ATOM   4789  H1  WAT X 411      25.966  11.201  39.262  0.00  0.00            
ATOM   4790  H2  WAT X 411      27.193  11.812  38.621  0.00  0.00            
ATOM   4791  O   WAT X 412      75.299  29.103  12.419  0.00  0.00            
ATOM   4792  H1  WAT X 412      75.224  29.605  11.608  0.00  0.00            
ATOM   4793  H2  WAT X 412      76.242  29.043  12.576  0.00  0.00            
ATOM   4794  O   WAT X 413      22.686  49.909   4.008  0.00  0.00            
ATOM   4795  H1  WAT X 413      23.208  49.217   4.415  0.00  0.00            
ATOM   4796  H2  WAT X 413      23.180  50.152   3.225  0.00  0.00            
ATOM   4797  O   WAT X 414      46.882  14.711  27.338  0.00  0.00            
ATOM   4798  H1  WAT X 414      46.357  14.979  28.092  0.00  0.00            
ATOM   4799  H2  WAT X 414      46.982  13.765  27.439  0.00  0.00            
ATOM   4800  O   WAT X 415      35.400  10.531  43.924  0.00  0.00            
ATOM   4801  H1  WAT X 415      35.962   9.768  44.061  0.00  0.00            
ATOM   4802  H2  WAT X 415      35.655  10.865  43.064  0.00  0.00            
ATOM   4803  O   WAT X 416      17.150  49.670   9.185  0.00  0.00            
ATOM   4804  H1  WAT X 416      16.251  49.363   9.070  0.00  0.00            
ATOM   4805  H2  WAT X 416      17.495  49.741   8.295  0.00  0.00            
ATOM   4806  O   WAT X 417      32.783   6.305  16.774  0.00  0.00            
ATOM   4807  H1  WAT X 417      31.980   6.611  17.195  0.00  0.00            
ATOM   4808  H2  WAT X 417      32.592   6.344  15.837  0.00  0.00            
ATOM   4809  O   WAT X 418      11.946  38.992  32.866  0.00  0.00            
ATOM   4810  H1  WAT X 418      12.513  39.474  33.467  0.00  0.00            
ATOM   4811  H2  WAT X 418      12.036  38.077  33.134  0.00  0.00            
ATOM   4812  O   WAT X 419      59.054  57.059  31.735  0.00  0.00            
ATOM   4813  H1  WAT X 419      59.249  57.840  32.253  0.00  0.00            
ATOM   4814  H2  WAT X 419      58.104  57.081  31.617  0.00  0.00            
ATOM   4815  O   WAT X 420      -0.167   6.836   9.566  0.00  0.00            
ATOM   4816  H1  WAT X 420       0.379   6.074   9.371  0.00  0.00            
ATOM   4817  H2  WAT X 420      -0.004   7.439   8.840  0.00  0.00            
ATOM   4818  O   WAT X 421      39.714  36.084  61.479  0.00  0.00            
ATOM   4819  H1  WAT X 421      39.091  36.063  60.752  0.00  0.00            
ATOM   4820  H2  WAT X 421      39.405  36.797  62.038  0.00  0.00            
ATOM   4821  O   WAT X 422      63.227  60.276  52.283  0.00  0.00            
ATOM   4822  H1  WAT X 422      64.125  59.975  52.146  0.00  0.00            
ATOM   4823  H2  WAT X 422      62.880  60.401  51.400  0.00  0.00            
ATOM   4824  O   WAT X 423      70.591  48.370  22.483  0.00  0.00            
ATOM   4825  H1  WAT X 423      71.548  48.345  22.500  0.00  0.00            
ATOM   4826  H2  WAT X 423      70.381  49.159  21.983  0.00  0.00            
ATOM   4827  O   WAT X 424      74.766  56.230  30.007  0.00  0.00            
ATOM   4828  H1  WAT X 424      74.393  55.505  29.504  0.00  0.00            
ATOM   4829  H2  WAT X 424      74.119  56.931  29.931  0.00  0.00            
ATOM   4830  O   WAT X 425      32.021  23.216  22.406  0.00  0.00            
ATOM   4831  H1  WAT X 425      32.286  23.735  21.647  0.00  0.00            
ATOM   4832  H2  WAT X 425      31.248  22.735  22.110  0.00  0.00            
ATOM   4833  O   WAT X 426      50.816  41.582  14.042  0.00  0.00            
ATOM   4834  H1  WAT X 426      51.068  40.815  14.556  0.00  0.00            
ATOM   4835  H2  WAT X 426      51.034  41.348  13.140  0.00  0.00            
ATOM   4836  O   WAT X 427       7.402  50.613  49.199  0.00  0.00            
ATOM   4837  H1  WAT X 427       7.514  50.870  50.114  0.00  0.00            
ATOM   4838  H2  WAT X 427       8.138  51.022  48.743  0.00  0.00            
ATOM   4839  O   WAT X 428      63.570  57.325  14.177  0.00  0.00            
ATOM   4840  H1  WAT X 428      64.220  57.467  13.489  0.00  0.00            
ATOM   4841  H2  WAT X 428      63.925  57.781  14.940  0.00  0.00            
ATOM   4842  O   WAT X 429      41.962   9.711  60.747  0.00  0.00            
ATOM   4843  H1  WAT X 429      42.207   8.933  61.247  0.00  0.00            
ATOM   4844  H2  WAT X 429      42.493   9.663  59.952  0.00  0.00            
ATOM   4845  O   WAT X 430      62.281  46.246  62.650  0.00  0.00            
ATOM   4846  H1  WAT X 430      62.443  46.552  61.758  0.00  0.00            
ATOM   4847  H2  WAT X 430      63.101  45.828  62.913  0.00  0.00            
ATOM   4848  O   WAT X 431      32.599  44.240  11.959  0.00  0.00            
ATOM   4849  H1  WAT X 431      32.578  45.090  12.397  0.00  0.00            
ATOM   4850  H2  WAT X 431      33.464  44.202  11.552  0.00  0.00            
ATOM   4851  O   WAT X 432      39.063   9.865  30.990  0.00  0.00            
ATOM   4852  H1  WAT X 432      38.580  10.378  31.638  0.00  0.00            
ATOM   4853  H2  WAT X 432      39.967  10.167  31.071  0.00  0.00            
ATOM   4854  O   WAT X 433      71.515  33.697   9.523  0.00  0.00            
ATOM   4855  H1  WAT X 433      71.927  33.933   8.692  0.00  0.00            
ATOM   4856  H2  WAT X 433      70.590  33.579   9.306  0.00  0.00            
ATOM   4857  O   WAT X 434      62.119  61.252  34.786  0.00  0.00            
ATOM   4858  H1  WAT X 434      61.372  61.087  34.212  0.00  0.00            
ATOM   4859  H2  WAT X 434      61.935  62.104  35.181  0.00  0.00            
ATOM   4860  O   WAT X 435      42.194  13.075  26.643  0.00  0.00            
ATOM   4861  H1  WAT X 435      42.591  12.376  27.163  0.00  0.00            
ATOM   4862  H2  WAT X 435      42.934  13.505  26.214  0.00  0.00            
ATOM   4863  O   WAT X 436      47.767  45.708  15.141  0.00  0.00            
ATOM   4864  H1  WAT X 436      47.772  45.049  14.447  0.00  0.00            
ATOM   4865  H2  WAT X 436      47.583  45.213  15.940  0.00  0.00            
ATOM   4866  O   WAT X 437       5.621  20.071   1.713  0.00  0.00            
ATOM   4867  H1  WAT X 437       4.842  20.626   1.751  0.00  0.00            
ATOM   4868  H2  WAT X 437       5.923  20.021   2.620  0.00  0.00            
ATOM   4869  O   WAT X 438      24.193  31.543  43.050  0.00  0.00            
ATOM   4870  H1  WAT X 438      23.409  31.094  42.732  0.00  0.00            
ATOM   4871  H2  WAT X 438      24.647  30.887  43.579  0.00  0.00            
ATOM   4872  O   WAT X 439      57.297  50.230  12.400  0.00  0.00            
ATOM   4873  H1  WAT X 439      58.034  49.943  11.861  0.00  0.00            
ATOM   4874  H2  WAT X 439      57.347  51.186  12.384  0.00  0.00            
ATOM   4875  O   WAT X 440       7.692   6.317  41.760  0.00  0.00            
ATOM   4876  H1  WAT X 440       7.248   7.079  42.131  0.00  0.00            
ATOM   4877  H2  WAT X 440       8.592   6.609  41.619  0.00  0.00            
ATOM   4878  O   WAT X 441      16.137  17.648  55.166  0.00  0.00            
ATOM   4879  H1  WAT X 441      16.211  16.727  54.918  0.00  0.00            
ATOM   4880  H2  WAT X 441      16.722  17.741  55.918  0.00  0.00            
ATOM   4881  O   WAT X 442       6.975  51.169  34.810  0.00  0.00            
ATOM   4882  H1  WAT X 442       7.438  51.412  35.611  0.00  0.00            
ATOM   4883  H2  WAT X 442       6.469  51.948  34.579  0.00  0.00            
ATOM   4884  O   WAT X 443      69.312  25.242  38.160  0.00  0.00            
ATOM   4885  H1  WAT X 443      70.063  25.313  37.571  0.00  0.00            
ATOM   4886  H2  WAT X 443      68.854  26.078  38.066  0.00  0.00            
ATOM   4887  O   WAT X 444      29.900  57.312  47.217  0.00  0.00            
ATOM   4888  H1  WAT X 444      29.775  56.433  46.859  0.00  0.00            
ATOM   4889  H2  WAT X 444      29.431  57.886  46.612  0.00  0.00            
ATOM   4890  O   WAT X 445      14.899  25.497  37.700  0.00  0.00            
ATOM   4891  H1  WAT X 445      15.184  26.379  37.939  0.00  0.00            
ATOM   4892  H2  WAT X 445      14.024  25.619  37.333  0.00  0.00            
ATOM   4893  O   WAT X 446      25.367   8.452  35.391  0.00  0.00            
ATOM   4894  H1  WAT X 446      26.257   8.774  35.250  0.00  0.00            
ATOM   4895  H2  WAT X 446      25.361   8.152  36.300  0.00  0.00            
ATOM   4896  O   WAT X 447      58.677  43.802  27.759  0.00  0.00            
ATOM   4897  H1  WAT X 447      58.118  43.186  28.233  0.00  0.00            
ATOM   4898  H2  WAT X 447      59.110  44.310  28.445  0.00  0.00            
ATOM   4899  O   WAT X 448       8.938  61.562  51.445  0.00  0.00            
ATOM   4900  H1  WAT X 448       8.835  62.090  52.236  0.00  0.00            
ATOM   4901  H2  WAT X 448       9.371  62.146  50.822  0.00  0.00            
ATOM   4902  O   WAT X 449      13.484  31.857   9.938  0.00  0.00            
ATOM   4903  H1  WAT X 449      13.526  31.711   8.993  0.00  0.00            
ATOM   4904  H2  WAT X 449      13.743  32.771  10.051  0.00  0.00            
ATOM   4905  O   WAT X 450      69.349  22.354  48.572  0.00  0.00            
ATOM   4906  H1  WAT X 450      69.463  22.601  49.489  0.00  0.00            
ATOM   4907  H2  WAT X 450      69.578  23.144  48.081  0.00  0.00            
ATOM   4908  O   WAT X 451       4.230  57.728   7.273  0.00  0.00            
ATOM   4909  H1  WAT X 451       3.447  57.994   7.754  0.00  0.00            
ATOM   4910  H2  WAT X 451       4.808  57.359   7.941  0.00  0.00            
ATOM   4911  O   WAT X 452      69.927  36.669  20.493  0.00  0.00            
ATOM   4912  H1  WAT X 452      70.517  36.230  21.105  0.00  0.00            
ATOM   4913  H2  WAT X 452      70.507  37.148  19.901  0.00  0.00            
ATOM   4914  O   WAT X 453      51.033   4.174  13.027  0.00  0.00            
ATOM   4915  H1  WAT X 453      50.961   3.308  13.428  0.00  0.00            
ATOM   4916  H2  WAT X 453      51.136   3.997  12.092  0.00  0.00            
ATOM   4917  O   WAT X 454       1.076   4.258  34.752  0.00  0.00            
ATOM   4918  H1  WAT X 454       1.203   4.964  34.118  0.00  0.00            
ATOM   4919  H2  WAT X 454       1.963   4.005  35.009  0.00  0.00            
ATOM   4920  O   WAT X 455      28.549   9.622   7.705  0.00  0.00            
ATOM   4921  H1  WAT X 455      28.308   8.708   7.858  0.00  0.00            
ATOM   4922  H2  WAT X 455      29.500   9.640   7.816  0.00  0.00            
ATOM   4923  O   WAT X 456      67.791  13.625   8.296  0.00  0.00            
ATOM   4924  H1  WAT X 456      67.795  14.093   7.461  0.00  0.00            
ATOM   4925  H2  WAT X 456      68.672  13.258   8.369  0.00  0.00            
ATOM   4926  O   WAT X 457      27.905  17.687  44.886  0.00  0.00            
ATOM   4927  H1  WAT X 457      27.411  17.230  45.567  0.00  0.00            
ATOM   4928  H2  WAT X 457      28.594  18.151  45.361  0.00  0.00            
ATOM   4929  O   WAT X 458       7.354  47.634  54.812  0.00  0.00            
ATOM   4930  H1  WAT X 458       6.777  48.321  55.145  0.00  0.00            
ATOM   4931  H2  WAT X 458       7.729  48.003  54.012  0.00  0.00            
ATOM   4932  O   WAT X 459      59.201   1.040  29.051  0.00  0.00            
ATOM   4933  H1  WAT X 459      58.425   1.589  29.162  0.00  0.00            
ATOM   4934  H2  WAT X 459      59.253   0.885  28.108  0.00  0.00            
ATOM   4935  O   WAT X 460      64.811   5.611  29.930  0.00  0.00            
ATOM   4936  H1  WAT X 460      64.280   6.319  29.565  0.00  0.00            
ATOM   4937  H2  WAT X 460      65.556   5.537  29.334  0.00  0.00            
ATOM   4938  O   WAT X 461      18.920  52.739  20.140  0.00  0.00            
ATOM   4939  H1  WAT X 461      18.653  52.347  20.971  0.00  0.00            
ATOM   4940  H2  WAT X 461      19.349  52.027  19.666  0.00  0.00            
ATOM   4941  O   WAT X 462      74.456  60.185   9.943  0.00  0.00            
ATOM   4942  H1  WAT X 462      74.764  61.072  10.126  0.00  0.00            
ATOM   4943  H2  WAT X 462      73.883  59.973  10.680  0.00  0.00            
ATOM   4944  O   WAT X 463      73.030  30.284  18.460  0.00  0.00            
ATOM   4945  H1  WAT X 463      72.307  29.859  18.922  0.00  0.00            
ATOM   4946  H2  WAT X 463      73.179  29.735  17.691  0.00  0.00            
ATOM   4947  O   WAT X 464      44.666   0.209  63.695  0.00  0.00            
ATOM   4948  H1  WAT X 464      44.081   0.924  63.945  0.00  0.00            
ATOM   4949  H2  WAT X 464      45.320   0.621  63.131  0.00  0.00            
ATOM   4950  O   WAT X 465      53.512  34.873  12.797  0.00  0.00            
ATOM   4951  H1  WAT X 465      53.441  33.922  12.873  0.00  0.00            
ATOM   4952  H2  WAT X 465      52.699  35.205  13.177  0.00  0.00            
ATOM   4953  O   WAT X 466       8.768  10.688   5.600  0.00  0.00            
ATOM   4954  H1  WAT X 466       9.469  10.716   6.251  0.00  0.00            
ATOM   4955  H2  WAT X 466       8.218  11.444   5.807  0.00  0.00            
ATOM   4956  O   WAT X 467       6.937  33.876  23.003  0.00  0.00            
ATOM   4957  H1  WAT X 467       7.466  33.104  23.207  0.00  0.00            
ATOM   4958  H2  WAT X 467       7.490  34.617  23.251  0.00  0.00            
ATOM   4959  O   WAT X 468      51.417  30.982  59.752  0.00  0.00            
ATOM   4960  H1  WAT X 468      51.393  31.347  58.867  0.00  0.00            
ATOM   4961  H2  WAT X 468      50.508  31.013  60.049  0.00  0.00            
ATOM   4962  O   WAT X 469       7.382  23.678  14.044  0.00  0.00            
ATOM   4963  H1  WAT X 469       7.283  24.378  13.399  0.00  0.00            
ATOM   4964  H2  WAT X 469       7.769  22.954  13.553  0.00  0.00            
ATOM   4965  O   WAT X 470      38.292  58.322  29.356  0.00  0.00            
ATOM   4966  H1  WAT X 470      38.949  57.933  28.778  0.00  0.00            
ATOM   4967  H2  WAT X 470      38.162  59.205  29.011  0.00  0.00            
ATOM   4968  O   WAT X 471      13.674   5.816  16.595  0.00  0.00            
ATOM   4969  H1  WAT X 471      13.309   5.010  16.230  0.00  0.00            
ATOM   4970  H2  WAT X 471      14.600   5.618  16.735  0.00  0.00            
ATOM   4971  O   WAT X 472      53.863   5.387  63.310  0.00  0.00            
ATOM   4972  H1  WAT X 472      53.115   5.564  63.881  0.00  0.00            
ATOM   4973  H2  WAT X 472      53.609   4.607  62.817  0.00  0.00            
ATOM   4974  O   WAT X 473      47.303  11.503   7.194  0.00  0.00            
ATOM   4975  H1  WAT X 473      48.257  11.540   7.258  0.00  0.00            
ATOM   4976  H2  WAT X 473      47.101  11.936   6.365  0.00  0.00            
ATOM   4977  O   WAT X 474      57.520   6.545  27.950  0.00  0.00            
ATOM   4978  H1  WAT X 474      57.382   6.657  27.010  0.00  0.00            
ATOM   4979  H2  WAT X 474      58.120   5.802  28.018  0.00  0.00            
ATOM   4980  O   WAT X 475      38.507  64.664  34.972  0.00  0.00            
ATOM   4981  H1  WAT X 475      38.626  64.261  34.111  0.00  0.00            
ATOM   4982  H2  WAT X 475      38.725  63.969  35.593  0.00  0.00            
ATOM   4983  O   WAT X 476      35.007  57.635  61.984  0.00  0.00            
ATOM   4984  H1  WAT X 476      34.853  57.651  61.039  0.00  0.00            
ATOM   4985  H2  WAT X 476      34.351  58.231  62.343  0.00  0.00            
ATOM   4986  O   WAT X 477      14.583  28.529  18.017  0.00  0.00            
ATOM   4987  H1  WAT X 477      13.734  28.663  18.439  0.00  0.00            
ATOM   4988  H2  WAT X 477      14.424  28.724  17.093  0.00  0.00            
ATOM   4989  O   WAT X 478      10.213  36.191  33.985  0.00  0.00            
ATOM   4990  H1  WAT X 478       9.354  36.467  33.664  0.00  0.00            
ATOM   4991  H2  WAT X 478      10.530  36.938  34.493  0.00  0.00            
ATOM   4992  O   WAT X 479      75.128  38.810  60.738  0.00  0.00            
ATOM   4993  H1  WAT X 479      76.013  38.870  60.379  0.00  0.00            
ATOM   4994  H2  WAT X 479      74.951  39.683  61.086  0.00  0.00            
ATOM   4995  O   WAT X 480      76.939  16.142  20.560  0.00  0.00            
ATOM   4996  H1  WAT X 480      77.143  15.536  21.272  0.00  0.00            
ATOM   4997  H2  WAT X 480      76.033  16.405  20.721  0.00  0.00            
ATOM   4998  O   WAT X 481      25.741  55.244  26.961  0.00  0.00            
ATOM   4999  H1  WAT X 481      26.602  55.031  27.321  0.00  0.00            
ATOM   5000  H2  WAT X 481      25.147  55.179  27.709  0.00  0.00            
ATOM   5001  O   WAT X 482      39.016   1.425   5.690  0.00  0.00            
ATOM   5002  H1  WAT X 482      39.928   1.611   5.911  0.00  0.00            
ATOM   5003  H2  WAT X 482      38.722   2.201   5.213  0.00  0.00            
ATOM   5004  O   WAT X 483      43.503  48.879   2.727  0.00  0.00            
ATOM   5005  H1  WAT X 483      43.310  49.817   2.724  0.00  0.00            
ATOM   5006  H2  WAT X 483      42.898  48.512   3.371  0.00  0.00            
ATOM   5007  O   WAT X 484      14.143  18.556  16.883  0.00  0.00            
ATOM   5008  H1  WAT X 484      13.227  18.667  17.135  0.00  0.00            
ATOM   5009  H2  WAT X 484      14.180  18.855  15.974  0.00  0.00            
ATOM   5010  O   WAT X 485      12.719  25.572  35.314  0.00  0.00            
ATOM   5011  H1  WAT X 485      12.169  25.511  34.533  0.00  0.00            
ATOM   5012  H2  WAT X 485      13.314  24.825  35.246  0.00  0.00            
ATOM   5013  O   WAT X 486      19.796  55.456  23.032  0.00  0.00            
ATOM   5014  H1  WAT X 486      18.896  55.200  22.835  0.00  0.00            
ATOM   5015  H2  WAT X 486      19.820  55.536  23.986  0.00  0.00            
ATOM   5016  O   WAT X 487      23.713   9.316  20.597  0.00  0.00            
ATOM   5017  H1  WAT X 487      23.910   9.233  19.664  0.00  0.00            
ATOM   5018  H2  WAT X 487      24.197   8.601  21.009  0.00  0.00            
ATOM   5019  O   WAT X 488      56.931  13.507  41.524  0.00  0.00            
ATOM   5020  H1  WAT X 488      56.229  13.853  42.074  0.00  0.00            
ATOM   5021  H2  WAT X 488      57.260  12.747  42.004  0.00  0.00            
ATOM   5022  O   WAT X 489      74.901   7.966  30.221  0.00  0.00            
ATOM   5023  H1  WAT X 489      75.134   8.578  29.523  0.00  0.00            
ATOM   5024  H2  WAT X 489      73.945   7.998  30.259  0.00  0.00            
ATOM   5025  O   WAT X 490      51.647   1.147  53.670  0.00  0.00            
ATOM   5026  H1  WAT X 490      52.331   0.980  54.318  0.00  0.00            
ATOM   5027  H2  WAT X 490      51.254   0.289  53.510  0.00  0.00            
ATOM   5028  O   WAT X 491      39.447   9.170  48.228  0.00  0.00            
ATOM   5029  H1  WAT X 491      40.216   8.942  47.707  0.00  0.00            
ATOM   5030  H2  WAT X 491      38.735   8.661  47.841  0.00  0.00            
ATOM   5031  O   WAT X 492       2.139  23.092  40.624  0.00  0.00            
ATOM   5032  H1  WAT X 492       2.050  23.854  40.052  0.00  0.00            
ATOM   5033  H2  WAT X 492       2.110  23.452  41.510  0.00  0.00            
ATOM   5034  O   WAT X 493       1.149  18.028  23.691  0.00  0.00            
ATOM   5035  H1  WAT X 493       0.550  17.289  23.793  0.00  0.00            
ATOM   5036  H2  WAT X 493       1.483  18.190  24.574  0.00  0.00            
ATOM   5037  O   WAT X 494      37.442  24.528   8.706  0.00  0.00            
ATOM   5038  H1  WAT X 494      37.216  23.713   9.154  0.00  0.00            
ATOM   5039  H2  WAT X 494      37.868  25.061   9.377  0.00  0.00            
ATOM   5040  O   WAT X 495      13.772  48.022  37.117  0.00  0.00            
ATOM   5041  H1  WAT X 495      14.133  47.161  36.905  0.00  0.00            
ATOM   5042  H2  WAT X 495      14.174  48.251  37.954  0.00  0.00            
ATOM   5043  O   WAT X 496      19.632  60.742   8.729  0.00  0.00            
ATOM   5044  H1  WAT X 496      19.461  61.192   9.557  0.00  0.00            
ATOM   5045  H2  WAT X 496      20.049  59.920   8.985  0.00  0.00            
ATOM   5046  O   WAT X 497       8.480   6.618  50.962  0.00  0.00            
ATOM   5047  H1  WAT X 497       8.392   5.947  50.285  0.00  0.00            
ATOM   5048  H2  WAT X 497       9.339   7.009  50.801  0.00  0.00            
ATOM   5049  O   WAT X 498      28.844   5.777  40.746  0.00  0.00            
ATOM   5050  H1  WAT X 498      29.745   6.098  40.758  0.00  0.00            
ATOM   5051  H2  WAT X 498      28.312   6.549  40.939  0.00  0.00            
ATOM   5052  O   WAT X 499      28.074   2.011   9.689  0.00  0.00            
ATOM   5053  H1  WAT X 499      27.836   1.105   9.887  0.00  0.00            
ATOM   5054  H2  WAT X 499      27.361   2.331   9.136  0.00  0.00            
ATOM   5055  O   WAT X 500      36.723  46.371  22.625  0.00  0.00            
ATOM   5056  H1  WAT X 500      37.260  46.038  21.906  0.00  0.00            
ATOM   5057  H2  WAT X 500      35.911  45.868  22.570  0.00  0.00            
ATOM   5058  O   WAT X 501      12.195  29.642   0.622  0.00  0.00            
ATOM   5059  H1  WAT X 501      11.630  29.448   1.370  0.00  0.00            
ATOM   5060  H2  WAT X 501      12.762  30.350   0.927  0.00  0.00            
ATOM   5061  O   WAT X 502      56.549   1.510  53.425  0.00  0.00            
ATOM   5062  H1  WAT X 502      55.747   2.002  53.597  0.00  0.00
[truncated: 2,156,310 more chars]
