# Supplementary material for: Mechanistic Modeling of Monoglyceride Lipase Covalent Modification Elucidates the Role of Leaving Group Expulsion and Discriminates Inhibitors with High and Low Potency
Source: J Chem Inf Model. 2022 May 17;62(11):2771–87. doi: 10.1021/acs.jcim.2c00140 (PMC9198976; doi:10.1021/acs.jcim.2c00140)
Supplement: Supplementary file 4 — ci2c00140_si_004.zip [file ci2c00140_si_004.zip › geometries/cpd4_confII.pdb]

CRYST1   76.985   64.908   63.980  90.00  90.00  90.00 P 1           1
ATOM      1 HH31 ACE X   1      32.649  56.188  30.835  0.00  0.00            
ATOM      2  CH3 ACE X   1      31.773  55.687  31.248  0.00  0.00            
ATOM      3 HH32 ACE X   1      31.341  56.365  31.983  0.00  0.00            
ATOM      4 HH33 ACE X   1      31.930  54.744  31.772  0.00  0.00            
ATOM      5  C   ACE X   1      30.851  55.577  30.086  0.00  0.00            
ATOM      6  O   ACE X   1      29.687  55.316  30.317  0.00  0.00            
ATOM      7  N   ASP X   2      31.362  55.648  28.846  0.00  0.00            
ATOM      8  H   ASP X   2      32.383  55.987  28.673  0.00  0.00            
ATOM      9  CA  ASP X   2      30.665  55.368  27.588  0.00  0.00            
ATOM     10  HA  ASP X   2      29.624  55.691  27.624  0.00  0.00            
ATOM     11  CB  ASP X   2      31.346  56.288  26.580  0.00  0.00            
ATOM     12  HB2 ASP X   2      32.421  56.114  26.537  0.00  0.00            
ATOM     13  HB3 ASP X   2      30.877  56.036  25.629  0.00  0.00            
ATOM     14  CG  ASP X   2      31.056  57.696  26.956  0.00  0.00            
ATOM     15  OD1 ASP X   2      29.878  58.002  27.101  0.00  0.00            
ATOM     16  OD2 ASP X   2      31.993  58.442  27.367  0.00  0.00            
ATOM     17  C   ASP X   2      30.770  53.869  27.106  0.00  0.00            
ATOM     18  O   ASP X   2      30.628  53.587  25.918  0.00  0.00            
ATOM     19  N   LEU X   3      31.057  52.996  28.023  0.00  0.00            
ATOM     20  H   LEU X   3      31.271  53.315  28.957  0.00  0.00            
ATOM     21  CA  LEU X   3      30.911  51.624  27.883  0.00  0.00            
ATOM     22  HA  LEU X   3      30.227  51.423  27.072  0.00  0.00            
ATOM     23  CB  LEU X   3      32.246  50.959  27.498  0.00  0.00            
ATOM     24  HB2 LEU X   3      32.976  51.344  28.194  0.00  0.00            
ATOM     25  HB3 LEU X   3      32.163  49.877  27.605  0.00  0.00            
ATOM     26  CG  LEU X   3      32.649  51.203  26.044  0.00  0.00            
ATOM     27  HG  LEU X   3      32.670  52.276  25.851  0.00  0.00            
ATOM     28  CD1 LEU X   3      34.108  50.650  25.830  0.00  0.00            
ATOM     29 HD11 LEU X   3      34.387  50.895  24.805  0.00  0.00            
ATOM     30 HD12 LEU X   3      34.881  51.106  26.448  0.00  0.00            
ATOM     31 HD13 LEU X   3      34.083  49.568  25.957  0.00  0.00            
ATOM     32  CD2 LEU X   3      31.764  50.447  25.012  0.00  0.00            
ATOM     33 HD21 LEU X   3      31.511  49.443  25.353  0.00  0.00            
ATOM     34 HD22 LEU X   3      30.819  50.989  25.062  0.00  0.00            
ATOM     35 HD23 LEU X   3      32.134  50.525  24.076  0.00  0.00            
ATOM     36  C   LEU X   3      30.397  51.127  29.272  0.00  0.00            
ATOM     37  O   LEU X   3      30.868  51.620  30.283  0.00  0.00            
ATOM     38  N   PRO X   4      29.516  50.078  29.358  0.00  0.00            
ATOM     39  CD  PRO X   4      28.858  49.525  28.153  0.00  0.00            
ATOM     40  HD2 PRO X   4      29.607  48.914  27.650  0.00  0.00            
ATOM     41  HD3 PRO X   4      28.459  50.263  27.458  0.00  0.00            
ATOM     42  CG  PRO X   4      27.716  48.670  28.712  0.00  0.00            
ATOM     43  HG2 PRO X   4      27.420  47.865  28.039  0.00  0.00            
ATOM     44  HG3 PRO X   4      26.990  49.320  28.976  0.00  0.00            
ATOM     45  CB  PRO X   4      28.297  48.157  30.005  0.00  0.00            
ATOM     46  HB2 PRO X   4      28.905  47.300  29.716  0.00  0.00            
ATOM     47  HB3 PRO X   4      27.580  47.751  30.719  0.00  0.00            
ATOM     48  CA  PRO X   4      29.021  49.348  30.524  0.00  0.00            
ATOM     49  HA  PRO X   4      28.316  50.039  30.985  0.00  0.00            
ATOM     50  C   PRO X   4      30.108  49.000  31.614  0.00  0.00            
ATOM     51  O   PRO X   4      31.137  48.488  31.231  0.00  0.00            
ATOM     52  N   HID X   5      29.868  49.372  32.855  0.00  0.00            
ATOM     53  H   HID X   5      28.850  49.615  33.160  0.00  0.00            
ATOM     54  CA  HID X   5      30.850  49.544  33.950  0.00  0.00            
ATOM     55  HA  HID X   5      31.526  48.733  33.681  0.00  0.00            
ATOM     56  CB  HID X   5      31.499  50.959  33.933  0.00  0.00            
ATOM     57  HB2 HID X   5      32.156  51.084  34.793  0.00  0.00            
ATOM     58  HB3 HID X   5      32.085  51.036  33.017  0.00  0.00            
ATOM     59  CG  HID X   5      30.591  52.156  33.786  0.00  0.00            
ATOM     60  ND1 HID X   5      29.984  52.639  32.616  0.00  0.00            
ATOM     61  HD1 HID X   5      30.083  52.231  31.610  0.00  0.00            
ATOM     62  CE1 HID X   5      29.232  53.695  32.951  0.00  0.00            
ATOM     63  HE1 HID X   5      28.577  54.275  32.302  0.00  0.00            
ATOM     64  NE2 HID X   5      29.289  53.938  34.267  0.00  0.00            
ATOM     65  CD2 HID X   5      30.144  52.940  34.787  0.00  0.00            
ATOM     66  HD2 HID X   5      30.381  52.939  35.851  0.00  0.00            
ATOM     67  C   HID X   5      30.202  49.358  35.368  0.00  0.00            
ATOM     68  O   HID X   5      29.003  49.689  35.538  0.00  0.00            
ATOM     69  N   LEU X   6      30.829  48.832  36.408  0.00  0.00            
ATOM     70  H   LEU X   6      31.803  48.659  36.205  0.00  0.00            
ATOM     71  CA  LEU X   6      30.669  49.228  37.781  0.00  0.00            
ATOM     72  HA  LEU X   6      29.734  49.566  37.957  0.00  0.00            
ATOM     73  CB  LEU X   6      30.901  47.933  38.640  0.00  0.00            
ATOM     74  HB2 LEU X   6      30.542  47.028  38.150  0.00  0.00            
ATOM     75  HB3 LEU X   6      31.968  47.896  38.861  0.00  0.00            
ATOM     76  CG  LEU X   6      30.204  47.972  40.010  0.00  0.00            
ATOM     77  HG  LEU X   6      30.476  48.884  40.541  0.00  0.00            
ATOM     78  CD1 LEU X   6      28.693  48.017  39.965  0.00  0.00            
ATOM     79 HD11 LEU X   6      28.357  48.141  40.995  0.00  0.00            
ATOM     80 HD12 LEU X   6      28.256  48.838  39.398  0.00  0.00            
ATOM     81 HD13 LEU X   6      28.215  47.091  39.645  0.00  0.00            
ATOM     82  CD2 LEU X   6      30.712  46.804  40.891  0.00  0.00            
ATOM     83 HD21 LEU X   6      30.435  45.915  40.325  0.00  0.00            
ATOM     84 HD22 LEU X   6      31.793  46.905  40.989  0.00  0.00            
ATOM     85 HD23 LEU X   6      30.360  46.735  41.835  0.00  0.00            
ATOM     86  C   LEU X   6      31.655  50.316  38.215  0.00  0.00            
ATOM     87  O   LEU X   6      32.647  50.488  37.576  0.00  0.00            
ATOM     88  N   VAL X   7      31.311  50.973  39.351  0.00  0.00            
ATOM     89  H   VAL X   7      30.266  51.005  39.660  0.00  0.00            
ATOM     90  CA  VAL X   7      32.332  51.625  40.239  0.00  0.00            
ATOM     91  HA  VAL X   7      33.221  51.943  39.694  0.00  0.00            
ATOM     92  CB  VAL X   7      31.796  52.991  40.680  0.00  0.00            
ATOM     93  HB  VAL X   7      30.892  52.813  41.262  0.00  0.00            
ATOM     94  CG1 VAL X   7      32.807  53.740  41.456  0.00  0.00            
ATOM     95 HG11 VAL X   7      33.319  53.113  42.187  0.00  0.00            
ATOM     96 HG12 VAL X   7      33.502  54.023  40.781  0.00  0.00            
ATOM     97 HG13 VAL X   7      32.419  54.602  41.998  0.00  0.00            
ATOM     98  CG2 VAL X   7      31.459  53.853  39.463  0.00  0.00            
ATOM     99 HG21 VAL X   7      32.324  53.905  38.802  0.00  0.00            
ATOM    100 HG22 VAL X   7      30.569  53.484  38.953  0.00  0.00            
ATOM    101 HG23 VAL X   7      31.280  54.757  39.875  0.00  0.00            
ATOM    102  C   VAL X   7      32.556  50.717  41.456  0.00  0.00            
ATOM    103  O   VAL X   7      31.676  50.478  42.252  0.00  0.00            
ATOM    104  N   ASN X   8      33.762  50.135  41.563  0.00  0.00            
ATOM    105  H   ASN X   8      34.587  50.375  40.892  0.00  0.00            
ATOM    106  CA  ASN X   8      34.103  49.265  42.716  0.00  0.00            
ATOM    107  HA  ASN X   8      33.375  48.566  42.728  0.00  0.00            
ATOM    108  CB  ASN X   8      35.422  48.438  42.379  0.00  0.00            
ATOM    109  HB2 ASN X   8      35.423  47.513  42.955  0.00  0.00            
ATOM    110  HB3 ASN X   8      35.342  48.152  41.330  0.00  0.00            
ATOM    111  CG  ASN X   8      36.792  49.078  42.560  0.00  0.00            
ATOM    112  OD1 ASN X   8      36.855  50.269  42.856  0.00  0.00            
ATOM    113  ND2 ASN X   8      37.940  48.422  42.698  0.00  0.00            
ATOM    114 HD21 ASN X   8      38.777  49.102  42.856  0.00  0.00            
ATOM    115 HD22 ASN X   8      37.931  47.420  42.567  0.00  0.00            
ATOM    116  C   ASN X   8      34.211  50.093  44.030  0.00  0.00            
ATOM    117  O   ASN X   8      34.033  51.311  44.142  0.00  0.00            
ATOM    118  N   ALA X   9      34.536  49.365  45.116  0.00  0.00            
ATOM    119  H   ALA X   9      34.703  48.289  45.072  0.00  0.00            
ATOM    120  CA  ALA X   9      34.441  49.911  46.497  0.00  0.00            
ATOM    121  HA  ALA X   9      33.514  50.311  46.476  0.00  0.00            
ATOM    122  CB  ALA X   9      34.555  48.785  47.527  0.00  0.00            
ATOM    123  HB1 ALA X   9      35.475  48.380  47.624  0.00  0.00            
ATOM    124  HB2 ALA X   9      34.349  49.047  48.480  0.00  0.00            
ATOM    125  HB3 ALA X   9      33.823  48.036  47.227  0.00  0.00            
ATOM    126  C   ALA X   9      35.500  50.962  46.823  0.00  0.00            
ATOM    127  O   ALA X   9      35.274  51.797  47.695  0.00  0.00            
ATOM    128  N   ASP X  10      36.620  50.900  46.085  0.00  0.00            
ATOM    129  H   ASP X  10      36.658  50.231  45.225  0.00  0.00            
ATOM    130  CA  ASP X  10      37.723  51.796  46.159  0.00  0.00            
ATOM    131  HA  ASP X  10      37.791  52.332  47.106  0.00  0.00            
ATOM    132  CB  ASP X  10      38.917  50.946  46.006  0.00  0.00            
ATOM    133  HB2 ASP X  10      38.996  50.513  45.009  0.00  0.00            
ATOM    134  HB3 ASP X  10      39.795  51.592  46.025  0.00  0.00            
ATOM    135  CG  ASP X  10      39.136  49.765  46.995  0.00  0.00            
ATOM    136  OD1 ASP X  10      38.675  49.769  48.201  0.00  0.00            
ATOM    137  OD2 ASP X  10      39.742  48.818  46.538  0.00  0.00            
ATOM    138  C   ASP X  10      37.572  52.949  45.042  0.00  0.00            
ATOM    139  O   ASP X  10      38.481  53.714  44.822  0.00  0.00            
ATOM    140  N   GLY X  11      36.391  53.018  44.362  0.00  0.00            
ATOM    141  H   GLY X  11      35.678  52.223  44.522  0.00  0.00            
ATOM    142  CA  GLY X  11      36.091  54.111  43.349  0.00  0.00            
ATOM    143  HA2 GLY X  11      35.023  54.238  43.251  0.00  0.00            
ATOM    144  HA3 GLY X  11      36.454  54.969  43.738  0.00  0.00            
ATOM    145  C   GLY X  11      36.622  53.825  41.895  0.00  0.00            
ATOM    146  O   GLY X  11      36.195  54.581  40.962  0.00  0.00            
ATOM    147  N   GLN X  12      37.427  52.765  41.728  0.00  0.00            
ATOM    148  H   GLN X  12      37.476  52.033  42.535  0.00  0.00            
ATOM    149  CA  GLN X  12      37.920  52.409  40.328  0.00  0.00            
ATOM    150  HA  GLN X  12      38.355  53.205  39.886  0.00  0.00            
ATOM    151  CB  GLN X  12      38.944  51.238  40.315  0.00  0.00            
ATOM    152  HB2 GLN X  12      38.546  50.323  40.755  0.00  0.00            
ATOM    153  HB3 GLN X  12      39.107  50.884  39.297  0.00  0.00            
ATOM    154  CG  GLN X  12      40.336  51.560  40.852  0.00  0.00            
ATOM    155  HG2 GLN X  12      40.930  50.851  40.276  0.00  0.00            
ATOM    156  HG3 GLN X  12      40.579  52.569  40.553  0.00  0.00            
ATOM    157  CD  GLN X  12      40.508  51.371  42.342  0.00  0.00            
ATOM    158  OE1 GLN X  12      40.440  50.279  42.905  0.00  0.00            
ATOM    159  NE2 GLN X  12      40.699  52.424  43.048  0.00  0.00            
ATOM    160 HE21 GLN X  12      40.556  53.386  42.580  0.00  0.00            
ATOM    161 HE22 GLN X  12      41.065  52.351  43.933  0.00  0.00            
ATOM    162  C   GLN X  12      36.684  52.002  39.432  0.00  0.00            
ATOM    163  O   GLN X  12      35.911  51.107  39.766  0.00  0.00            
ATOM    164  N   TYR X  13      36.726  52.618  38.209  0.00  0.00            
ATOM    165  H   TYR X  13      37.394  53.428  37.916  0.00  0.00            
ATOM    166  CA  TYR X  13      35.823  52.187  37.112  0.00  0.00            
ATOM    167  HA  TYR X  13      34.878  52.014  37.627  0.00  0.00            
ATOM    168  CB  TYR X  13      35.621  53.211  35.937  0.00  0.00            
ATOM    169  HB2 TYR X  13      36.589  53.568  35.586  0.00  0.00            
ATOM    170  HB3 TYR X  13      35.287  52.560  35.129  0.00  0.00            
ATOM    171  CG  TYR X  13      34.710  54.380  36.132  0.00  0.00            
ATOM    172  CD1 TYR X  13      33.499  54.393  35.384  0.00  0.00            
ATOM    173  HD1 TYR X  13      33.355  53.672  34.580  0.00  0.00            
ATOM    174  CE1 TYR X  13      32.448  55.254  35.841  0.00  0.00            
ATOM    175  HE1 TYR X  13      31.484  55.287  35.334  0.00  0.00            
ATOM    176  CZ  TYR X  13      32.639  56.014  36.986  0.00  0.00            
ATOM    177  OH  TYR X  13      31.678  56.845  37.371  0.00  0.00            
ATOM    178  HH  TYR X  13      31.567  56.933  38.452  0.00  0.00            
ATOM    179  CE2 TYR X  13      33.852  56.072  37.694  0.00  0.00            
ATOM    180  HE2 TYR X  13      33.923  56.761  38.535  0.00  0.00            
ATOM    181  CD2 TYR X  13      34.893  55.238  37.300  0.00  0.00            
ATOM    182  HD2 TYR X  13      35.787  55.267  37.922  0.00  0.00            
ATOM    183  C   TYR X  13      36.283  50.862  36.582  0.00  0.00            
ATOM    184  O   TYR X  13      37.379  50.831  36.030  0.00  0.00            
ATOM    185  N   LEU X  14      35.453  49.808  36.679  0.00  0.00            
ATOM    186  H   LEU X  14      34.285  49.958  37.310  0.00  0.00            
ATOM    187  CA  LEU X  14      35.627  48.471  36.115  0.00  0.00            
ATOM    188  HA  LEU X  14      36.566  48.263  35.805  0.00  0.00            
ATOM    189  CB  LEU X  14      35.255  47.414  37.107  0.00  0.00            
ATOM    190  HB2 LEU X  14      34.186  47.538  37.281  0.00  0.00            
ATOM    191  HB3 LEU X  14      35.340  46.478  36.555  0.00  0.00            
ATOM    192  CG  LEU X  14      36.179  47.407  38.404  0.00  0.00            
ATOM    193  HG  LEU X  14      35.932  48.325  38.935  0.00  0.00            
ATOM    194  CD1 LEU X  14      35.869  46.243  39.387  0.00  0.00            
ATOM    195 HD11 LEU X  14      34.847  46.260  39.735  0.00  0.00            
ATOM    196 HD12 LEU X  14      36.062  45.260  38.983  0.00  0.00            
ATOM    197 HD13 LEU X  14      36.529  46.237  40.242  0.00  0.00            
ATOM    198  CD2 LEU X  14      37.730  47.426  38.125  0.00  0.00            
ATOM    199 HD21 LEU X  14      38.245  47.548  39.067  0.00  0.00            
ATOM    200 HD22 LEU X  14      37.992  46.463  37.711  0.00  0.00            
ATOM    201 HD23 LEU X  14      38.047  48.177  37.528  0.00  0.00            
ATOM    202  C   LEU X  14      34.641  48.334  34.949  0.00  0.00            
ATOM    203  O   LEU X  14      33.453  48.411  35.155  0.00  0.00            
ATOM    204  N   PHE X  15      35.187  48.236  33.771  0.00  0.00            
ATOM    205  H   PHE X  15      36.168  48.320  33.547  0.00  0.00            
ATOM    206  CA  PHE X  15      34.376  48.152  32.518  0.00  0.00            
ATOM    207  HA  PHE X  15      33.472  48.557  32.713  0.00  0.00            
ATOM    208  CB  PHE X  15      35.090  48.878  31.278  0.00  0.00            
ATOM    209  HB2 PHE X  15      36.042  48.561  31.164  0.00  0.00            
ATOM    210  HB3 PHE X  15      34.590  48.611  30.442  0.00  0.00            
ATOM    211  CG  PHE X  15      35.021  50.348  31.458  0.00  0.00            
ATOM    212  CD1 PHE X  15      36.131  51.074  31.982  0.00  0.00            
ATOM    213  HD1 PHE X  15      36.912  50.564  32.369  0.00  0.00            
ATOM    214  CE1 PHE X  15      35.985  52.475  32.049  0.00  0.00            
ATOM    215  HE1 PHE X  15      36.815  52.988  32.311  0.00  0.00            
ATOM    216  CZ  PHE X  15      34.796  53.176  31.767  0.00  0.00            
ATOM    217  HZ  PHE X  15      34.796  54.265  31.733  0.00  0.00            
ATOM    218  CE2 PHE X  15      33.696  52.397  31.322  0.00  0.00            
ATOM    219  HE2 PHE X  15      32.766  52.842  30.969  0.00  0.00            
ATOM    220  CD2 PHE X  15      33.858  51.027  31.111  0.00  0.00            
ATOM    221  HD2 PHE X  15      33.040  50.429  30.709  0.00  0.00            
ATOM    222  C   PHE X  15      34.195  46.647  32.210  0.00  0.00            
ATOM    223  O   PHE X  15      35.140  45.899  32.168  0.00  0.00            
ATOM    224  N   CYS X  16      32.923  46.314  31.898  0.00  0.00            
ATOM    225  H   CYS X  16      32.193  47.120  31.817  0.00  0.00            
ATOM    226  CA  CYS X  16      32.387  45.024  31.631  0.00  0.00            
ATOM    227  HA  CYS X  16      32.869  44.295  32.283  0.00  0.00            
ATOM    228  CB  CYS X  16      30.931  45.235  32.054  0.00  0.00            
ATOM    229  HB2 CYS X  16      30.900  45.779  32.998  0.00  0.00            
ATOM    230  HB3 CYS X  16      30.328  45.755  31.310  0.00  0.00            
ATOM    231  SG  CYS X  16      30.123  43.658  32.132  0.00  0.00            
ATOM    232  HG  CYS X  16      30.784  43.021  32.720  0.00  0.00            
ATOM    233  C   CYS X  16      32.464  44.622  30.210  0.00  0.00            
ATOM    234  O   CYS X  16      32.406  45.371  29.213  0.00  0.00            
ATOM    235  N   ARG X  17      32.448  43.310  30.134  0.00  0.00            
ATOM    236  H   ARG X  17      32.836  42.741  30.966  0.00  0.00            
ATOM    237  CA  ARG X  17      32.346  42.407  28.911  0.00  0.00            
ATOM    238  HA  ARG X  17      32.109  42.935  28.084  0.00  0.00            
ATOM    239  CB  ARG X  17      33.647  41.634  28.657  0.00  0.00            
ATOM    240  HB2 ARG X  17      34.442  41.886  29.359  0.00  0.00            
ATOM    241  HB3 ARG X  17      33.397  40.579  28.769  0.00  0.00            
ATOM    242  CG  ARG X  17      34.151  41.767  27.196  0.00  0.00            
ATOM    243  HG2 ARG X  17      34.910  41.016  26.979  0.00  0.00            
ATOM    244  HG3 ARG X  17      33.271  41.496  26.632  0.00  0.00            
ATOM    245  CD  ARG X  17      34.688  43.116  26.778  0.00  0.00            
ATOM    246  HD2 ARG X  17      34.737  43.123  25.699  0.00  0.00            
ATOM    247  HD3 ARG X  17      34.066  43.790  27.063  0.00  0.00            
ATOM    248  NE  ARG X  17      36.030  43.417  27.325  0.00  0.00            
ATOM    249  HE  ARG X  17      36.072  43.479  28.402  0.00  0.00            
ATOM    250  CZ  ARG X  17      37.161  43.495  26.684  0.00  0.00            
ATOM    251  NH1 ARG X  17      38.270  43.721  27.381  0.00  0.00            
ATOM    252 HH11 ARG X  17      38.148  43.990  28.420  0.00  0.00            
ATOM    253 HH12 ARG X  17      39.178  43.779  26.943  0.00  0.00            
ATOM    254  NH2 ARG X  17      37.315  43.443  25.405  0.00  0.00            
ATOM    255 HH21 ARG X  17      36.482  43.148  24.766  0.00  0.00            
ATOM    256 HH22 ARG X  17      38.353  43.419  25.074  0.00  0.00            
ATOM    257  C   ARG X  17      31.205  41.415  29.254  0.00  0.00            
ATOM    258  O   ARG X  17      31.205  40.831  30.314  0.00  0.00            
ATOM    259  N   TYR X  18      30.286  41.330  28.311  0.00  0.00            
ATOM    260  H   TYR X  18      30.293  41.788  27.411  0.00  0.00            
ATOM    261  CA  TYR X  18      29.023  40.601  28.577  0.00  0.00            
ATOM    262  HA  TYR X  18      29.310  39.663  29.053  0.00  0.00            
ATOM    263  CB  TYR X  18      28.181  41.377  29.554  0.00  0.00            
ATOM    264  HB2 TYR X  18      28.268  40.870  30.515  0.00  0.00            
ATOM    265  HB3 TYR X  18      28.550  42.391  29.711  0.00  0.00            
ATOM    266  CG  TYR X  18      26.674  41.434  29.142  0.00  0.00            
ATOM    267  CD1 TYR X  18      25.701  40.556  29.712  0.00  0.00            
ATOM    268  HD1 TYR X  18      25.893  39.909  30.555  0.00  0.00            
ATOM    269  CE1 TYR X  18      24.367  40.620  29.319  0.00  0.00            
ATOM    270  HE1 TYR X  18      23.708  40.036  29.813  0.00  0.00            
ATOM    271  CZ  TYR X  18      23.917  41.545  28.429  0.00  0.00            
ATOM    272  OH  TYR X  18      22.561  41.580  28.209  0.00  0.00            
ATOM    273  HH  TYR X  18      22.295  42.579  27.896  0.00  0.00            
ATOM    274  CE2 TYR X  18      24.824  42.460  27.851  0.00  0.00            
ATOM    275  HE2 TYR X  18      24.477  43.087  27.043  0.00  0.00            
ATOM    276  CD2 TYR X  18      26.214  42.426  28.229  0.00  0.00            
ATOM    277  HD2 TYR X  18      26.856  43.146  27.744  0.00  0.00            
ATOM    278  C   TYR X  18      28.363  40.178  27.324  0.00  0.00            
ATOM    279  O   TYR X  18      28.627  40.789  26.252  0.00  0.00            
ATOM    280  N   TRP X  19      27.583  39.086  27.394  0.00  0.00            
ATOM    281  H   TRP X  19      27.350  38.594  28.338  0.00  0.00            
ATOM    282  CA  TRP X  19      26.876  38.555  26.249  0.00  0.00            
ATOM    283  HA  TRP X  19      26.539  39.387  25.630  0.00  0.00            
ATOM    284  CB  TRP X  19      27.768  37.617  25.401  0.00  0.00            
ATOM    285  HB2 TRP X  19      27.782  36.609  25.816  0.00  0.00            
ATOM    286  HB3 TRP X  19      27.346  37.586  24.396  0.00  0.00            
ATOM    287  CG  TRP X  19      29.266  37.930  25.262  0.00  0.00            
ATOM    288  CD1 TRP X  19      29.767  38.438  24.092  0.00  0.00            
ATOM    289  HD1 TRP X  19      29.140  38.565  23.210  0.00  0.00            
ATOM    290  NE1 TRP X  19      31.101  38.591  24.157  0.00  0.00            
ATOM    291  HE1 TRP X  19      31.683  38.944  23.305  0.00  0.00            
ATOM    292  CE2 TRP X  19      31.545  38.272  25.395  0.00  0.00            
ATOM    293  CZ2 TRP X  19      32.789  38.404  26.008  0.00  0.00            
ATOM    294  HZ2 TRP X  19      33.673  38.637  25.415  0.00  0.00            
ATOM    295  CH2 TRP X  19      32.951  38.215  27.372  0.00  0.00            
ATOM    296  HH2 TRP X  19      33.865  38.170  27.799  0.00  0.00            
ATOM    297  CZ3 TRP X  19      31.876  37.979  28.196  0.00  0.00            
ATOM    298  HZ3 TRP X  19      31.968  37.842  29.193  0.00  0.00            
ATOM    299  CE3 TRP X  19      30.619  37.813  27.600  0.00  0.00            
ATOM    300  HE3 TRP X  19      29.793  37.799  28.182  0.00  0.00            
ATOM    301  CD2 TRP X  19      30.406  37.866  26.183  0.00  0.00            
ATOM    302  C   TRP X  19      25.572  37.806  26.793  0.00  0.00            
ATOM    303  O   TRP X  19      25.645  36.869  27.596  0.00  0.00            
ATOM    304  N   LYS X  20      24.402  38.157  26.241  0.00  0.00            
ATOM    305  H   LYS X  20      24.326  38.989  25.540  0.00  0.00            
ATOM    306  CA  LYS X  20      23.107  37.498  26.559  0.00  0.00            
ATOM    307  HA  LYS X  20      23.149  36.950  27.500  0.00  0.00            
ATOM    308  CB  LYS X  20      22.196  38.708  26.918  0.00  0.00            
ATOM    309  HB2 LYS X  20      22.422  39.073  27.777  0.00  0.00            
ATOM    310  HB3 LYS X  20      22.354  39.499  26.184  0.00  0.00            
ATOM    311  CG  LYS X  20      20.632  38.475  26.799  0.00  0.00            
ATOM    312  HG2 LYS X  20      20.244  39.487  26.917  0.00  0.00            
ATOM    313  HG3 LYS X  20      20.276  38.108  25.836  0.00  0.00            
ATOM    314  CD  LYS X  20      20.086  37.610  27.978  0.00  0.00            
ATOM    315  HD2 LYS X  20      20.328  36.556  27.843  0.00  0.00            
ATOM    316  HD3 LYS X  20      20.516  37.797  28.962  0.00  0.00            
ATOM    317  CE  LYS X  20      18.609  37.795  28.127  0.00  0.00            
ATOM    318  HE2 LYS X  20      18.320  37.425  29.110  0.00  0.00            
ATOM    319  HE3 LYS X  20      18.290  38.837  28.158  0.00  0.00            
ATOM    320  NZ  LYS X  20      17.769  37.105  27.024  0.00  0.00            
ATOM    321  HZ1 LYS X  20      16.811  36.955  27.308  0.00  0.00            
ATOM    322  HZ2 LYS X  20      17.704  37.712  26.121  0.00  0.00            
ATOM    323  HZ3 LYS X  20      18.101  36.096  26.782  0.00  0.00            
ATOM    324  C   LYS X  20      22.511  36.702  25.368  0.00  0.00            
ATOM    325  O   LYS X  20      22.258  37.280  24.312  0.00  0.00            
ATOM    326  N   PRO X  21      22.150  35.384  25.539  0.00  0.00            
ATOM    327  CD  PRO X  21      22.406  34.533  26.723  0.00  0.00            
ATOM    328  HD2 PRO X  21      22.027  34.987  27.542  0.00  0.00            
ATOM    329  HD3 PRO X  21      23.455  34.242  26.676  0.00  0.00            
ATOM    330  CG  PRO X  21      21.524  33.338  26.537  0.00  0.00            
ATOM    331  HG2 PRO X  21      20.521  33.659  26.819  0.00  0.00            
ATOM    332  HG3 PRO X  21      21.785  32.615  27.192  0.00  0.00            
ATOM    333  CB  PRO X  21      21.610  33.138  25.037  0.00  0.00            
ATOM    334  HB2 PRO X  21      20.834  32.523  24.582  0.00  0.00            
ATOM    335  HB3 PRO X  21      22.589  32.723  24.798  0.00  0.00            
ATOM    336  CA  PRO X  21      21.510  34.585  24.461  0.00  0.00            
ATOM    337  HA  PRO X  21      22.071  34.532  23.528  0.00  0.00            
ATOM    338  C   PRO X  21      20.095  35.149  24.153  0.00  0.00            
ATOM    339  O   PRO X  21      19.552  35.738  25.075  0.00  0.00            
ATOM    340  N   THR X  22      19.532  34.896  23.002  0.00  0.00            
ATOM    341  H   THR X  22      20.046  34.388  22.295  0.00  0.00            
ATOM    342  CA  THR X  22      18.231  35.373  22.495  0.00  0.00            
ATOM    343  HA  THR X  22      18.326  36.459  22.479  0.00  0.00            
ATOM    344  CB  THR X  22      17.967  34.798  21.105  0.00  0.00            
ATOM    345  HB  THR X  22      16.898  34.897  20.915  0.00  0.00            
ATOM    346  CG2 THR X  22      18.518  35.574  20.026  0.00  0.00            
ATOM    347 HG21 THR X  22      18.255  36.596  20.301  0.00  0.00            
ATOM    348 HG22 THR X  22      19.584  35.382  20.147  0.00  0.00            
ATOM    349 HG23 THR X  22      18.238  35.232  19.030  0.00  0.00            
ATOM    350  OG1 THR X  22      18.172  33.372  20.997  0.00  0.00            
ATOM    351  HG1 THR X  22      17.430  32.911  21.395  0.00  0.00            
ATOM    352  C   THR X  22      17.156  34.898  23.523  0.00  0.00            
ATOM    353  O   THR X  22      16.171  35.605  23.704  0.00  0.00            
ATOM    354  N   GLY X  23      17.251  33.664  24.011  0.00  0.00            
ATOM    355  H   GLY X  23      17.854  32.977  23.417  0.00  0.00            
ATOM    356  CA  GLY X  23      16.274  33.055  24.913  0.00  0.00            
ATOM    357  HA2 GLY X  23      15.366  33.623  24.708  0.00  0.00            
ATOM    358  HA3 GLY X  23      16.142  31.982  24.774  0.00  0.00            
ATOM    359  C   GLY X  23      16.546  33.329  26.407  0.00  0.00            
ATOM    360  O   GLY X  23      17.365  34.152  26.854  0.00  0.00            
ATOM    361  N   THR X  24      15.895  32.558  27.280  0.00  0.00            
ATOM    362  H   THR X  24      15.470  31.691  26.982  0.00  0.00            
ATOM    363  CA  THR X  24      16.118  32.769  28.697  0.00  0.00            
ATOM    364  HA  THR X  24      16.301  33.744  28.886  0.00  0.00            
ATOM    365  CB  THR X  24      14.949  32.275  29.584  0.00  0.00            
ATOM    366  HB  THR X  24      15.339  32.000  30.474  0.00  0.00            
ATOM    367  CG2 THR X  24      13.857  33.417  29.748  0.00  0.00            
ATOM    368 HG21 THR X  24      12.959  33.011  30.214  0.00  0.00            
ATOM    369 HG22 THR X  24      14.230  34.220  30.384  0.00  0.00            
ATOM    370 HG23 THR X  24      13.657  33.887  28.785  0.00  0.00            
ATOM    371  OG1 THR X  24      14.317  31.177  29.033  0.00  0.00            
ATOM    372  HG1 THR X  24      13.824  31.626  28.172  0.00  0.00            
ATOM    373  C   THR X  24      17.412  32.027  29.002  0.00  0.00            
ATOM    374  O   THR X  24      17.400  30.857  28.745  0.00  0.00            
ATOM    375  N   PRO X  25      18.410  32.672  29.708  0.00  0.00            
ATOM    376  CD  PRO X  25      18.455  34.059  30.108  0.00  0.00            
ATOM    377  HD2 PRO X  25      17.943  34.231  31.055  0.00  0.00            
ATOM    378  HD3 PRO X  25      17.907  34.705  29.422  0.00  0.00            
ATOM    379  CG  PRO X  25      19.956  34.307  30.282  0.00  0.00            
ATOM    380  HG2 PRO X  25      20.241  35.072  31.004  0.00  0.00            
ATOM    381  HG3 PRO X  25      20.443  34.499  29.326  0.00  0.00            
ATOM    382  CB  PRO X  25      20.464  32.959  30.794  0.00  0.00            
ATOM    383  HB2 PRO X  25      20.328  33.052  31.872  0.00  0.00            
ATOM    384  HB3 PRO X  25      21.487  32.652  30.574  0.00  0.00            
ATOM    385  CA  PRO X  25      19.551  31.948  30.210  0.00  0.00            
ATOM    386  HA  PRO X  25      20.038  31.344  29.445  0.00  0.00            
ATOM    387  C   PRO X  25      19.051  30.948  31.265  0.00  0.00            
ATOM    388  O   PRO X  25      18.178  31.270  32.070  0.00  0.00            
ATOM    389  N   LYS X  26      19.713  29.742  31.314  0.00  0.00            
ATOM    390  H   LYS X  26      20.321  29.452  30.457  0.00  0.00            
ATOM    391  CA  LYS X  26      19.424  28.746  32.297  0.00  0.00            
ATOM    392  HA  LYS X  26      18.362  28.776  32.541  0.00  0.00            
ATOM    393  CB  LYS X  26      19.598  27.325  31.626  0.00  0.00            
ATOM    394  HB2 LYS X  26      20.666  27.115  31.569  0.00  0.00            
ATOM    395  HB3 LYS X  26      19.269  26.572  32.342  0.00  0.00            
ATOM    396  CG  LYS X  26      18.798  26.997  30.351  0.00  0.00            
ATOM    397  HG2 LYS X  26      19.050  27.763  29.617  0.00  0.00            
ATOM    398  HG3 LYS X  26      19.083  26.056  30.118  0.00  0.00            
ATOM    399  CD  LYS X  26      17.305  27.054  30.554  0.00  0.00            
ATOM    400  HD2 LYS X  26      16.859  26.337  29.865  0.00  0.00            
ATOM    401  HD3 LYS X  26      17.004  26.750  31.556  0.00  0.00            
ATOM    402  CE  LYS X  26      16.699  28.421  30.215  0.00  0.00            
ATOM    403  HE2 LYS X  26      16.034  28.705  31.029  0.00  0.00            
ATOM    404  HE3 LYS X  26      17.389  29.235  29.992  0.00  0.00            
ATOM    405  NZ  LYS X  26      15.836  28.373  29.026  0.00  0.00            
ATOM    406  HZ1 LYS X  26      14.893  28.056  29.200  0.00  0.00            
ATOM    407  HZ2 LYS X  26      15.742  29.371  28.596  0.00  0.00            
ATOM    408  HZ3 LYS X  26      16.187  27.845  28.139  0.00  0.00            
ATOM    409  C   LYS X  26      20.380  28.830  33.471  0.00  0.00            
ATOM    410  O   LYS X  26      20.243  28.051  34.385  0.00  0.00            
ATOM    411  N   ALA X  27      21.390  29.663  33.376  0.00  0.00            
ATOM    412  H   ALA X  27      21.307  30.347  32.531  0.00  0.00            
ATOM    413  CA  ALA X  27      22.465  29.870  34.339  0.00  0.00            
ATOM    414  HA  ALA X  27      22.004  30.003  35.318  0.00  0.00            
ATOM    415  CB  ALA X  27      23.445  28.655  34.414  0.00  0.00            
ATOM    416  HB1 ALA X  27      22.830  27.849  34.815  0.00  0.00            
ATOM    417  HB2 ALA X  27      23.929  28.395  33.473  0.00  0.00            
ATOM    418  HB3 ALA X  27      24.195  28.908  35.164  0.00  0.00            
ATOM    419  C   ALA X  27      23.278  31.157  34.025  0.00  0.00            
ATOM    420  O   ALA X  27      23.088  31.728  32.971  0.00  0.00            
ATOM    421  N   LEU X  28      24.077  31.457  35.028  0.00  0.00            
ATOM    422  H   LEU X  28      24.125  30.822  35.912  0.00  0.00            
ATOM    423  CA  LEU X  28      25.030  32.578  34.975  0.00  0.00            
ATOM    424  HA  LEU X  28      24.877  33.050  34.005  0.00  0.00            
ATOM    425  CB  LEU X  28      24.882  33.520  36.197  0.00  0.00            
ATOM    426  HB2 LEU X  28      24.932  32.941  37.119  0.00  0.00            
ATOM    427  HB3 LEU X  28      25.536  34.392  36.171  0.00  0.00            
ATOM    428  CG  LEU X  28      23.475  34.076  36.418  0.00  0.00            
ATOM    429  HG  LEU X  28      22.748  33.264  36.406  0.00  0.00            
ATOM    430  CD1 LEU X  28      23.448  34.817  37.795  0.00  0.00            
ATOM    431 HD11 LEU X  28      24.237  35.569  37.808  0.00  0.00            
ATOM    432 HD12 LEU X  28      22.495  35.307  37.995  0.00  0.00            
ATOM    433 HD13 LEU X  28      23.727  34.149  38.610  0.00  0.00            
ATOM    434  CD2 LEU X  28      23.133  35.081  35.311  0.00  0.00            
ATOM    435 HD21 LEU X  28      24.104  35.485  35.024  0.00  0.00            
ATOM    436 HD22 LEU X  28      22.737  34.606  34.412  0.00  0.00            
ATOM    437 HD23 LEU X  28      22.559  35.835  35.662  0.00  0.00            
ATOM    438  C   LEU X  28      26.485  31.898  34.991  0.00  0.00            
ATOM    439  O   LEU X  28      26.725  30.849  35.666  0.00  0.00            
ATOM    440  N   ILE X  29      27.469  32.536  34.261  0.00  0.00            
ATOM    441  H   ILE X  29      27.153  33.200  33.456  0.00  0.00            
ATOM    442  CA  ILE X  29      28.934  32.190  34.376  0.00  0.00            
ATOM    443  HA  ILE X  29      29.118  31.810  35.293  0.00  0.00            
ATOM    444  CB  ILE X  29      29.209  31.007  33.371  0.00  0.00            
ATOM    445  HB  ILE X  29      28.477  30.243  33.634  0.00  0.00            
ATOM    446  CG2 ILE X  29      28.759  31.350  31.998  0.00  0.00            
ATOM    447 HG21 ILE X  29      27.705  31.625  31.962  0.00  0.00            
ATOM    448 HG22 ILE X  29      29.262  32.284  31.749  0.00  0.00            
ATOM    449 HG23 ILE X  29      28.958  30.542  31.309  0.00  0.00            
ATOM    450  CG1 ILE X  29      30.689  30.505  33.535  0.00  0.00            
ATOM    451 HG12 ILE X  29      31.342  31.294  33.191  0.00  0.00            
ATOM    452 HG13 ILE X  29      30.966  30.367  34.570  0.00  0.00            
ATOM    453  CD1 ILE X  29      30.932  29.160  32.852  0.00  0.00            
ATOM    454 HD11 ILE X  29      31.141  29.307  31.802  0.00  0.00            
ATOM    455 HD12 ILE X  29      31.756  28.639  33.317  0.00  0.00            
ATOM    456 HD13 ILE X  29      30.133  28.558  32.990  0.00  0.00            
ATOM    457  C   ILE X  29      29.787  33.413  34.170  0.00  0.00            
ATOM    458  O   ILE X  29      29.739  34.201  33.240  0.00  0.00            
ATOM    459  N   PHE X  30      30.687  33.579  35.229  0.00  0.00            
ATOM    460  H   PHE X  30      30.643  32.956  35.958  0.00  0.00            
ATOM    461  CA  PHE X  30      31.573  34.689  35.251  0.00  0.00            
ATOM    462  HA  PHE X  30      31.248  35.413  34.627  0.00  0.00            
ATOM    463  CB  PHE X  30      31.659  35.168  36.735  0.00  0.00            
ATOM    464  HB2 PHE X  30      30.651  35.507  36.976  0.00  0.00            
ATOM    465  HB3 PHE X  30      31.943  34.293  37.320  0.00  0.00            
ATOM    466  CG  PHE X  30      32.681  36.250  36.811  0.00  0.00            
ATOM    467  CD1 PHE X  30      32.219  37.576  36.500  0.00  0.00            
ATOM    468  HD1 PHE X  30      31.174  37.675  36.206  0.00  0.00            
ATOM    469  CE1 PHE X  30      33.088  38.677  36.477  0.00  0.00            
ATOM    470  HE1 PHE X  30      32.772  39.666  36.145  0.00  0.00            
ATOM    471  CZ  PHE X  30      34.422  38.482  36.862  0.00  0.00            
ATOM    472  HZ  PHE X  30      35.174  39.268  36.921  0.00  0.00            
ATOM    473  CE2 PHE X  30      34.942  37.194  37.168  0.00  0.00            
ATOM    474  HE2 PHE X  30      35.991  37.099  37.447  0.00  0.00            
ATOM    475  CD2 PHE X  30      34.069  36.046  37.117  0.00  0.00            
ATOM    476  HD2 PHE X  30      34.505  35.064  37.297  0.00  0.00            
ATOM    477  C   PHE X  30      32.938  34.109  34.708  0.00  0.00            
ATOM    478  O   PHE X  30      33.377  33.024  35.038  0.00  0.00            
ATOM    479  N   VAL X  31      33.581  34.980  33.866  0.00  0.00            
ATOM    480  H   VAL X  31      33.043  35.823  33.431  0.00  0.00            
ATOM    481  CA  VAL X  31      34.980  34.699  33.355  0.00  0.00            
ATOM    482  HA  VAL X  31      35.359  33.684  33.473  0.00  0.00            
ATOM    483  CB  VAL X  31      34.922  34.996  31.806  0.00  0.00            
ATOM    484  HB  VAL X  31      34.908  35.982  31.587  0.00  0.00            
ATOM    485  CG1 VAL X  31      36.234  34.532  31.202  0.00  0.00            
ATOM    486 HG11 VAL X  31      36.335  33.494  31.483  0.00  0.00            
ATOM    487 HG12 VAL X  31      36.218  34.450  30.125  0.00  0.00            
ATOM    488 HG13 VAL X  31      37.003  35.109  31.511  0.00  0.00            
ATOM    489  CG2 VAL X  31      33.661  34.237  31.252  0.00  0.00            
ATOM    490 HG21 VAL X  31      33.791  33.958  30.207  0.00  0.00            
ATOM    491 HG22 VAL X  31      33.459  33.373  31.885  0.00  0.00            
ATOM    492 HG23 VAL X  31      32.805  34.912  31.241  0.00  0.00            
ATOM    493  C   VAL X  31      35.976  35.690  34.034  0.00  0.00            
ATOM    494  O   VAL X  31      35.747  36.895  34.150  0.00  0.00            
ATOM    495  N   SER X  32      37.123  35.154  34.428  0.00  0.00            
ATOM    496  H   SER X  32      37.191  34.146  34.423  0.00  0.00            
ATOM    497  CA  SER X  32      38.166  35.908  35.230  0.00  0.00            
ATOM    498  HA  SER X  32      37.847  36.936  35.404  0.00  0.00            
ATOM    499  CB  SER X  32      38.247  35.240  36.610  0.00  0.00            
ATOM    500  HB2 SER X  32      37.295  35.295  37.138  0.00  0.00            
ATOM    501  HB3 SER X  32      38.428  34.257  36.461  0.00  0.00            
ATOM    502  OG  SER X  32      39.261  35.679  37.477  0.00  0.00            
ATOM    503  HG  SER X  32      39.472  34.875  38.183  0.00  0.00            
ATOM    504  C   SER X  32      39.459  35.788  34.419  0.00  0.00            
ATOM    505  O   SER X  32      40.060  34.691  34.390  0.00  0.00            
ATOM    506  N   HID X  33      39.947  36.809  33.728  0.00  0.00            
ATOM    507  H   HID X  33      39.183  37.549  33.489  0.00  0.00            
ATOM    508  CA  HID X  33      41.134  36.825  32.886  0.00  0.00            
ATOM    509  HA  HID X  33      41.113  35.917  32.284  0.00  0.00            
ATOM    510  CB  HID X  33      41.160  38.055  31.867  0.00  0.00            
ATOM    511  HB2 HID X  33      41.991  37.969  31.301  0.00  0.00            
ATOM    512  HB3 HID X  33      40.236  38.007  31.291  0.00  0.00            
ATOM    513  CG  HID X  33      41.341  39.361  32.584  0.00  0.00            
ATOM    514  ND1 HID X  33      42.464  39.860  33.132  0.00  0.00            
ATOM    515  HD1 HID X  33      43.373  39.309  33.375  0.00  0.00            
ATOM    516  CE1 HID X  33      42.217  41.112  33.636  0.00  0.00            
ATOM    517  HE1 HID X  33      42.916  41.625  34.297  0.00  0.00            
ATOM    518  NE2 HID X  33      40.975  41.457  33.337  0.00  0.00            
ATOM    519  CD2 HID X  33      40.408  40.361  32.710  0.00  0.00            
ATOM    520  HD2 HID X  33      39.392  40.368  32.316  0.00  0.00            
ATOM    521  C   HID X  33      42.370  36.795  33.805  0.00  0.00            
ATOM    522  O   HID X  33      42.340  37.285  34.960  0.00  0.00            
ATOM    523  N   GLY X  34      43.478  36.311  33.321  0.00  0.00            
ATOM    524  H   GLY X  34      43.357  35.877  32.328  0.00  0.00            
ATOM    525  CA  GLY X  34      44.813  36.206  34.016  0.00  0.00            
ATOM    526  HA2 GLY X  34      44.641  35.910  35.051  0.00  0.00            
ATOM    527  HA3 GLY X  34      45.421  35.585  33.502  0.00  0.00            
ATOM    528  C   GLY X  34      45.461  37.592  34.008  0.00  0.00            
ATOM    529  O   GLY X  34      44.987  38.546  33.445  0.00  0.00            
ATOM    530  N   ALA X  35      46.528  37.607  34.809  0.00  0.00            
ATOM    531  H   ALA X  35      46.902  36.727  35.309  0.00  0.00            
ATOM    532  CA  ALA X  35      47.437  38.726  35.050  0.00  0.00            
ATOM    533  HA  ALA X  35      46.917  39.413  35.578  0.00  0.00            
ATOM    534  CB  ALA X  35      48.554  38.265  36.017  0.00  0.00            
ATOM    535  HB1 ALA X  35      49.284  39.072  36.087  0.00  0.00            
ATOM    536  HB2 ALA X  35      48.150  37.967  36.985  0.00  0.00            
ATOM    537  HB3 ALA X  35      49.006  37.409  35.516  0.00  0.00            
ATOM    538  C   ALA X  35      47.936  39.253  33.795  0.00  0.00            
ATOM    539  O   ALA X  35      48.356  38.395  32.963  0.00  0.00            
ATOM    540  N   GLY X  36      47.904  40.508  33.628  0.00  0.00            
ATOM    541  H   GLY X  36      47.486  41.161  34.394  0.00  0.00            
ATOM    542  CA  GLY X  36      48.440  41.185  32.499  0.00  0.00            
ATOM    543  HA2 GLY X  36      48.420  42.195  32.879  0.00  0.00            
ATOM    544  HA3 GLY X  36      49.417  40.960  32.379  0.00  0.00            
ATOM    545  C   GLY X  36      47.691  41.135  31.213  0.00  0.00            
ATOM    546  O   GLY X  36      47.936  42.020  30.385  0.00  0.00            
ATOM    547  N   GLU X  37      46.667  40.274  31.134  0.00  0.00            
ATOM    548  H   GLU X  37      46.271  39.856  32.059  0.00  0.00            
ATOM    549  CA  GLU X  37      45.821  40.158  29.912  0.00  0.00            
ATOM    550  HA  GLU X  37      46.365  40.719  29.153  0.00  0.00            
ATOM    551  CB  GLU X  37      45.694  38.690  29.436  0.00  0.00            
ATOM    552  HB2 GLU X  37      45.329  38.624  28.550  0.00  0.00            
ATOM    553  HB3 GLU X  37      46.600  38.248  29.496  0.00  0.00            
ATOM    554  CG  GLU X  37      44.772  37.837  30.336  0.00  0.00            
ATOM    555  HG2 GLU X  37      45.337  37.405  31.162  0.00  0.00            
ATOM    556  HG3 GLU X  37      44.052  38.454  30.874  0.00  0.00            
ATOM    557  CD  GLU X  37      44.030  36.712  29.631  0.00  0.00            
ATOM    558  OE1 GLU X  37      43.759  36.741  28.406  0.00  0.00            
ATOM    559  OE2 GLU X  37      43.542  35.967  30.502  0.00  0.00            
ATOM    560  C   GLU X  37      44.473  40.910  30.224  0.00  0.00            
ATOM    561  O   GLU X  37      44.413  41.775  31.097  0.00  0.00            
ATOM    562  N   HIE X  38      43.326  40.610  29.574  0.00  0.00            
ATOM    563  H   HIE X  38      43.338  39.824  28.939  0.00  0.00            
ATOM    564  CA  HIE X  38      41.986  41.254  29.710  0.00  0.00            
ATOM    565  HA  HIE X  38      41.841  41.459  30.689  0.00  0.00            
ATOM    566  CB  HIE X  38      41.940  42.612  28.981  0.00  0.00            
ATOM    567  HB2 HIE X  38      41.050  43.056  29.154  0.00  0.00            
ATOM    568  HB3 HIE X  38      42.693  43.366  29.215  0.00  0.00            
ATOM    569  CG  HIE X  38      42.064  42.349  27.574  0.00  0.00            
ATOM    570  ND1 HIE X  38      40.917  42.320  26.770  0.00  0.00            
ATOM    571  CE1 HIE X  38      41.395  42.199  25.499  0.00  0.00            
ATOM    572  HE1 HIE X  38      40.809  42.095  24.586  0.00  0.00            
ATOM    573  NE2 HIE X  38      42.728  42.368  25.480  0.00  0.00            
ATOM    574  HE2 HIE X  38      43.296  42.272  24.650  0.00  0.00            
ATOM    575  CD2 HIE X  38      43.165  42.434  26.774  0.00  0.00            
ATOM    576  HD2 HIE X  38      44.180  42.601  27.136  0.00  0.00            
ATOM    577  C   HIE X  38      40.947  40.245  29.197  0.00  0.00            
ATOM    578  O   HIE X  38      41.220  39.251  28.512  0.00  0.00            
ATOM    579  N   SER X  39      39.715  40.572  29.499  0.00  0.00            
ATOM    580  H   SER X  39      39.664  41.475  30.107  0.00  0.00            
ATOM    581  CA  SER X  39      38.507  39.846  29.208  0.00  0.00            
ATOM    582  HA  SER X  39      38.646  38.874  29.680  0.00  0.00            
ATOM    583  CB  SER X  39      37.364  40.452  30.060  0.00  0.00            
ATOM    584  HB2 SER X  39      36.532  39.886  29.970  0.00  0.00            
ATOM    585  HB3 SER X  39      37.638  40.466  31.032  0.00  0.00            
ATOM    586  OG  SER X  39      37.055  41.814  29.691  0.00  0.00            
ATOM    587  HG  SER X  39      37.836  42.404  29.938  0.00  0.00            
ATOM    588  C   SER X  39      38.138  39.623  27.719  0.00  0.00            
ATOM    589  O   SER X  39      37.380  38.733  27.446  0.00  0.00            
ATOM    590  N   GLY X  40      38.599  40.481  26.868  0.00  0.00            
ATOM    591  H   GLY X  40      39.424  41.126  27.170  0.00  0.00            
ATOM    592  CA  GLY X  40      38.363  40.375  25.409  0.00  0.00            
ATOM    593  HA2 GLY X  40      37.287  40.359  25.231  0.00  0.00            
ATOM    594  HA3 GLY X  40      38.776  41.276  24.955  0.00  0.00            
ATOM    595  C   GLY X  40      38.885  39.134  24.643  0.00  0.00            
ATOM    596  O   GLY X  40      38.317  38.567  23.722  0.00  0.00            
ATOM    597  N   ARG X  41      40.025  38.696  25.251  0.00  0.00            
ATOM    598  H   ARG X  41      40.359  39.252  26.126  0.00  0.00            
ATOM    599  CA  ARG X  41      40.734  37.443  24.767  0.00  0.00            
ATOM    600  HA  ARG X  41      41.015  37.565  23.804  0.00  0.00            
ATOM    601  CB  ARG X  41      41.950  37.242  25.703  0.00  0.00            
ATOM    602  HB2 ARG X  41      41.641  37.115  26.740  0.00  0.00            
ATOM    603  HB3 ARG X  41      42.459  36.335  25.375  0.00  0.00            
ATOM    604  CG  ARG X  41      42.996  38.414  25.665  0.00  0.00            
ATOM    605  HG2 ARG X  41      42.485  39.211  26.205  0.00  0.00            
ATOM    606  HG3 ARG X  41      43.841  38.212  26.307  0.00  0.00            
ATOM    607  CD  ARG X  41      43.488  38.750  24.243  0.00  0.00            
ATOM    608  HD2 ARG X  41      42.616  39.103  23.712  0.00  0.00            
ATOM    609  HD3 ARG X  41      44.094  39.490  24.325  0.00  0.00            
ATOM    610  NE  ARG X  41      44.136  37.662  23.611  0.00  0.00            
ATOM    611  HE  ARG X  41      44.976  37.166  24.074  0.00  0.00            
ATOM    612  CZ  ARG X  41      43.784  37.106  22.517  0.00  0.00            
ATOM    613  NH1 ARG X  41      42.879  37.634  21.660  0.00  0.00            
ATOM    614 HH11 ARG X  41      42.454  38.602  21.881  0.00  0.00            
ATOM    615 HH12 ARG X  41      42.441  37.156  20.886  0.00  0.00            
ATOM    616  NH2 ARG X  41      44.302  35.932  22.257  0.00  0.00            
ATOM    617 HH21 ARG X  41      45.258  35.628  22.682  0.00  0.00            
ATOM    618 HH22 ARG X  41      44.095  35.484  21.285  0.00  0.00            
ATOM    619  C   ARG X  41      39.897  36.184  25.009  0.00  0.00            
ATOM    620  O   ARG X  41      40.253  35.125  24.551  0.00  0.00            
ATOM    621  N   TYR X  42      38.711  36.278  25.525  0.00  0.00            
ATOM    622  H   TYR X  42      38.295  37.190  25.952  0.00  0.00            
ATOM    623  CA  TYR X  42      37.861  35.080  25.731  0.00  0.00            
ATOM    624  HA  TYR X  42      38.452  34.181  25.561  0.00  0.00            
ATOM    625  CB  TYR X  42      37.413  35.009  27.213  0.00  0.00            
ATOM    626  HB2 TYR X  42      36.985  36.000  27.364  0.00  0.00            
ATOM    627  HB3 TYR X  42      36.682  34.204  27.286  0.00  0.00            
ATOM    628  CG  TYR X  42      38.506  34.748  28.162  0.00  0.00            
ATOM    629  CD1 TYR X  42      38.768  33.521  28.674  0.00  0.00            
ATOM    630  HD1 TYR X  42      38.169  32.741  28.444  0.00  0.00            
ATOM    631  CE1 TYR X  42      39.958  33.225  29.339  0.00  0.00            
ATOM    632  HE1 TYR X  42      40.251  32.221  29.648  0.00  0.00            
ATOM    633  CZ  TYR X  42      40.898  34.211  29.678  0.00  0.00            
ATOM    634  OH  TYR X  42      42.089  33.905  30.285  0.00  0.00            
ATOM    635  HH  TYR X  42      42.680  34.818  30.364  0.00  0.00            
ATOM    636  CE2 TYR X  42      40.566  35.498  29.312  0.00  0.00            
ATOM    637  HE2 TYR X  42      41.320  36.255  29.528  0.00  0.00            
ATOM    638  CD2 TYR X  42      39.322  35.788  28.666  0.00  0.00            
ATOM    639  HD2 TYR X  42      39.100  36.798  28.321  0.00  0.00            
ATOM    640  C   TYR X  42      36.641  35.092  24.758  0.00  0.00            
ATOM    641  O   TYR X  42      35.683  34.369  24.915  0.00  0.00            
ATOM    642  N   GLU X  43      36.636  35.977  23.733  0.00  0.00            
ATOM    643  H   GLU X  43      37.541  36.573  23.614  0.00  0.00            
ATOM    644  CA  GLU X  43      35.553  36.360  22.807  0.00  0.00            
ATOM    645  HA  GLU X  43      34.856  37.033  23.307  0.00  0.00            
ATOM    646  CB  GLU X  43      36.159  37.122  21.569  0.00  0.00            
ATOM    647  HB2 GLU X  43      36.970  37.767  21.905  0.00  0.00            
ATOM    648  HB3 GLU X  43      36.649  36.429  20.885  0.00  0.00            
ATOM    649  CG  GLU X  43      35.100  37.881  20.796  0.00  0.00            
ATOM    650  HG2 GLU X  43      35.528  38.326  19.997  0.00  0.00            
ATOM    651  HG3 GLU X  43      34.397  37.140  20.417  0.00  0.00            
ATOM    652  CD  GLU X  43      34.426  39.032  21.611  0.00  0.00            
ATOM    653  OE1 GLU X  43      33.293  38.896  22.097  0.00  0.00            
ATOM    654  OE2 GLU X  43      35.060  40.116  21.821  0.00  0.00            
ATOM    655  C   GLU X  43      34.700  35.146  22.310  0.00  0.00            
ATOM    656  O   GLU X  43      33.511  35.021  22.542  0.00  0.00            
ATOM    657  N   GLU X  44      35.340  34.201  21.603  0.00  0.00            
ATOM    658  H   GLU X  44      36.428  34.248  21.569  0.00  0.00            
ATOM    659  CA  GLU X  44      34.844  32.974  21.108  0.00  0.00            
ATOM    660  HA  GLU X  44      33.925  33.102  20.536  0.00  0.00            
ATOM    661  CB  GLU X  44      35.822  32.482  20.055  0.00  0.00            
ATOM    662  HB2 GLU X  44      35.274  31.758  19.452  0.00  0.00            
ATOM    663  HB3 GLU X  44      35.979  33.327  19.385  0.00  0.00            
ATOM    664  CG  GLU X  44      37.173  31.887  20.478  0.00  0.00            
ATOM    665  HG2 GLU X  44      37.009  31.123  21.238  0.00  0.00            
ATOM    666  HG3 GLU X  44      37.580  31.381  19.603  0.00  0.00            
ATOM    667  CD  GLU X  44      38.293  32.824  20.949  0.00  0.00            
ATOM    668  OE1 GLU X  44      39.433  32.561  20.586  0.00  0.00            
ATOM    669  OE2 GLU X  44      38.099  33.753  21.721  0.00  0.00            
ATOM    670  C   GLU X  44      34.516  31.924  22.189  0.00  0.00            
ATOM    671  O   GLU X  44      33.612  31.114  22.024  0.00  0.00            
ATOM    672  N   LEU X  45      35.267  31.854  23.310  0.00  0.00            
ATOM    673  H   LEU X  45      35.909  32.630  23.395  0.00  0.00            
ATOM    674  CA  LEU X  45      34.885  31.078  24.480  0.00  0.00            
ATOM    675  HA  LEU X  45      34.732  30.151  24.110  0.00  0.00            
ATOM    676  CB  LEU X  45      36.003  30.966  25.501  0.00  0.00            
ATOM    677  HB2 LEU X  45      36.902  30.819  25.064  0.00  0.00            
ATOM    678  HB3 LEU X  45      36.031  31.803  26.066  0.00  0.00            
ATOM    679  CG  LEU X  45      35.870  29.797  26.518  0.00  0.00            
ATOM    680  HG  LEU X  45      35.350  28.995  26.192  0.00  0.00            
ATOM    681  CD1 LEU X  45      37.225  29.113  26.844  0.00  0.00            
ATOM    682 HD11 LEU X  45      37.375  28.371  26.175  0.00  0.00            
ATOM    683 HD12 LEU X  45      38.090  29.771  26.754  0.00  0.00            
ATOM    684 HD13 LEU X  45      37.350  28.663  27.829  0.00  0.00            
ATOM    685  CD2 LEU X  45      35.206  30.176  27.890  0.00  0.00            
ATOM    686 HD21 LEU X  45      34.456  30.965  27.824  0.00  0.00            
ATOM    687 HD22 LEU X  45      34.715  29.338  28.386  0.00  0.00            
ATOM    688 HD23 LEU X  45      35.929  30.482  28.525  0.00  0.00            
ATOM    689  C   LEU X  45      33.561  31.506  25.139  0.00  0.00            
ATOM    690  O   LEU X  45      32.771  30.629  25.500  0.00  0.00            
ATOM    691  N   ALA X  46      33.257  32.808  25.111  0.00  0.00            
ATOM    692  H   ALA X  46      34.052  33.506  24.848  0.00  0.00            
ATOM    693  CA  ALA X  46      32.039  33.351  25.660  0.00  0.00            
ATOM    694  HA  ALA X  46      31.704  32.711  26.476  0.00  0.00            
ATOM    695  CB  ALA X  46      32.167  34.828  26.024  0.00  0.00            
ATOM    696  HB1 ALA X  46      31.192  35.219  26.312  0.00  0.00            
ATOM    697  HB2 ALA X  46      32.810  34.966  26.894  0.00  0.00            
ATOM    698  HB3 ALA X  46      32.602  35.348  25.171  0.00  0.00            
ATOM    699  C   ALA X  46      30.888  33.130  24.619  0.00  0.00            
ATOM    700  O   ALA X  46      29.711  32.867  24.986  0.00  0.00            
ATOM    701  N   ARG X  47      31.188  33.146  23.309  0.00  0.00            
ATOM    702  H   ARG X  47      32.167  33.551  23.052  0.00  0.00            
ATOM    703  CA  ARG X  47      30.193  32.836  22.226  0.00  0.00            
ATOM    704  HA  ARG X  47      29.357  33.397  22.312  0.00  0.00            
ATOM    705  CB  ARG X  47      30.937  33.200  20.907  0.00  0.00            
ATOM    706  HB2 ARG X  47      31.292  34.230  20.934  0.00  0.00            
ATOM    707  HB3 ARG X  47      31.743  32.485  20.740  0.00  0.00            
ATOM    708  CG  ARG X  47      30.017  33.126  19.710  0.00  0.00            
ATOM    709  HG2 ARG X  47      30.652  33.217  18.829  0.00  0.00            
ATOM    710  HG3 ARG X  47      29.524  32.159  19.615  0.00  0.00            
ATOM    711  CD  ARG X  47      28.928  34.316  19.525  0.00  0.00            
ATOM    712  HD2 ARG X  47      28.328  34.238  18.618  0.00  0.00            
ATOM    713  HD3 ARG X  47      28.249  34.065  20.340  0.00  0.00            
ATOM    714  NE  ARG X  47      29.471  35.678  19.662  0.00  0.00            
ATOM    715  HE  ARG X  47      30.537  35.834  19.828  0.00  0.00            
ATOM    716  CZ  ARG X  47      28.730  36.794  19.687  0.00  0.00            
ATOM    717  NH1 ARG X  47      27.445  36.730  19.512  0.00  0.00            
ATOM    718 HH11 ARG X  47      26.935  35.769  19.574  0.00  0.00            
ATOM    719 HH12 ARG X  47      26.926  37.591  19.417  0.00  0.00            
ATOM    720  NH2 ARG X  47      29.273  37.961  19.920  0.00  0.00            
ATOM    721 HH21 ARG X  47      30.297  37.841  20.273  0.00  0.00            
ATOM    722 HH22 ARG X  47      28.771  38.843  20.316  0.00  0.00            
ATOM    723  C   ARG X  47      29.837  31.339  22.283  0.00  0.00            
ATOM    724  O   ARG X  47      28.634  31.041  21.978  0.00  0.00            
ATOM    725  N   MET X  48      30.724  30.437  22.691  0.00  0.00            
ATOM    726  H   MET X  48      31.793  30.644  22.654  0.00  0.00            
ATOM    727  CA  MET X  48      30.419  29.023  23.087  0.00  0.00            
ATOM    728  HA  MET X  48      29.923  28.538  22.246  0.00  0.00            
ATOM    729  CB  MET X  48      31.695  28.223  23.452  0.00  0.00            
ATOM    730  HB2 MET X  48      32.409  28.273  22.631  0.00  0.00            
ATOM    731  HB3 MET X  48      32.281  28.719  24.226  0.00  0.00            
ATOM    732  CG  MET X  48      31.362  26.730  23.747  0.00  0.00            
ATOM    733  HG2 MET X  48      30.482  26.485  23.152  0.00  0.00            
ATOM    734  HG3 MET X  48      32.192  26.119  23.392  0.00  0.00            
ATOM    735  SD  MET X  48      31.150  26.431  25.514  0.00  0.00            
ATOM    736  CE  MET X  48      32.851  26.466  26.007  0.00  0.00            
ATOM    737  HE1 MET X  48      32.890  26.425  27.096  0.00  0.00            
ATOM    738  HE2 MET X  48      33.358  25.593  25.596  0.00  0.00            
ATOM    739  HE3 MET X  48      33.416  27.361  25.747  0.00  0.00            
ATOM    740  C   MET X  48      29.474  28.930  24.297  0.00  0.00            
ATOM    741  O   MET X  48      28.435  28.242  24.128  0.00  0.00            
ATOM    742  N   LEU X  49      29.763  29.699  25.376  0.00  0.00            
ATOM    743  H   LEU X  49      30.678  30.292  25.378  0.00  0.00            
ATOM    744  CA  LEU X  49      28.949  29.555  26.598  0.00  0.00            
ATOM    745  HA  LEU X  49      28.852  28.574  26.816  0.00  0.00            
ATOM    746  CB  LEU X  49      29.630  30.221  27.775  0.00  0.00            
ATOM    747  HB2 LEU X  49      29.804  31.247  27.448  0.00  0.00            
ATOM    748  HB3 LEU X  49      28.959  30.147  28.630  0.00  0.00            
ATOM    749  CG  LEU X  49      30.984  29.550  28.247  0.00  0.00            
ATOM    750  HG  LEU X  49      31.591  29.379  27.358  0.00  0.00            
ATOM    751  CD1 LEU X  49      31.694  30.520  29.171  0.00  0.00            
ATOM    752 HD11 LEU X  49      30.950  31.142  29.668  0.00  0.00            
ATOM    753 HD12 LEU X  49      32.282  30.028  29.946  0.00  0.00            
ATOM    754 HD13 LEU X  49      32.288  31.128  28.490  0.00  0.00            
ATOM    755  CD2 LEU X  49      30.663  28.216  29.009  0.00  0.00            
ATOM    756 HD21 LEU X  49      30.081  27.483  28.450  0.00  0.00            
ATOM    757 HD22 LEU X  49      31.580  27.689  29.272  0.00  0.00            
ATOM    758 HD23 LEU X  49      30.069  28.385  29.808  0.00  0.00            
ATOM    759  C   LEU X  49      27.534  30.132  26.401  0.00  0.00            
ATOM    760  O   LEU X  49      26.529  29.465  26.731  0.00  0.00            
ATOM    761  N   MET X  50      27.443  31.303  25.695  0.00  0.00            
ATOM    762  H   MET X  50      28.276  31.905  25.331  0.00  0.00            
ATOM    763  CA  MET X  50      26.122  31.831  25.364  0.00  0.00            
ATOM    764  HA  MET X  50      25.598  31.912  26.317  0.00  0.00            
ATOM    765  CB  MET X  50      26.225  33.295  24.865  0.00  0.00            
ATOM    766  HB2 MET X  50      25.172  33.570  24.921  0.00  0.00            
ATOM    767  HB3 MET X  50      26.724  33.938  25.590  0.00  0.00            
ATOM    768  CG  MET X  50      26.777  33.454  23.415  0.00  0.00            
ATOM    769  HG2 MET X  50      27.721  32.914  23.349  0.00  0.00            
ATOM    770  HG3 MET X  50      26.021  33.082  22.724  0.00  0.00            
ATOM    771  SD  MET X  50      26.922  35.110  22.768  0.00  0.00            
ATOM    772  CE  MET X  50      25.186  35.700  22.995  0.00  0.00            
ATOM    773  HE1 MET X  50      25.137  36.774  22.812  0.00  0.00            
ATOM    774  HE2 MET X  50      24.544  35.171  22.422  0.00  0.00            
ATOM    775  HE3 MET X  50      24.869  35.592  24.032  0.00  0.00            
ATOM    776  C   MET X  50      25.221  30.927  24.442  0.00  0.00            
ATOM    777  O   MET X  50      23.971  30.898  24.520  0.00  0.00            
ATOM    778  N   GLY X  51      25.937  30.286  23.521  0.00  0.00            
ATOM    779  H   GLY X  51      27.016  30.360  23.657  0.00  0.00            
ATOM    780  CA  GLY X  51      25.378  29.345  22.546  0.00  0.00            
ATOM    781  HA2 GLY X  51      24.707  29.855  21.855  0.00  0.00            
ATOM    782  HA3 GLY X  51      26.146  28.794  22.004  0.00  0.00            
ATOM    783  C   GLY X  51      24.619  28.154  23.245  0.00  0.00            
ATOM    784  O   GLY X  51      23.793  27.479  22.551  0.00  0.00            
ATOM    785  N   LEU X  52      24.914  27.934  24.556  0.00  0.00            
ATOM    786  H   LEU X  52      25.698  28.487  25.074  0.00  0.00            
ATOM    787  CA  LEU X  52      24.177  26.937  25.366  0.00  0.00            
ATOM    788  HA  LEU X  52      23.860  26.062  24.800  0.00  0.00            
ATOM    789  CB  LEU X  52      25.256  26.419  26.307  0.00  0.00            
ATOM    790  HB2 LEU X  52      25.814  27.273  26.690  0.00  0.00            
ATOM    791  HB3 LEU X  52      24.695  25.965  27.124  0.00  0.00            
ATOM    792  CG  LEU X  52      26.148  25.360  25.664  0.00  0.00            
ATOM    793  HG  LEU X  52      26.606  25.723  24.744  0.00  0.00            
ATOM    794  CD1 LEU X  52      27.276  25.036  26.722  0.00  0.00            
ATOM    795 HD11 LEU X  52      26.877  24.331  27.451  0.00  0.00            
ATOM    796 HD12 LEU X  52      27.972  24.649  26.100  0.00  0.00            
ATOM    797 HD13 LEU X  52      27.501  25.951  27.268  0.00  0.00            
ATOM    798  CD2 LEU X  52      25.465  24.034  25.241  0.00  0.00            
ATOM    799 HD21 LEU X  52      26.196  23.312  24.876  0.00  0.00            
ATOM    800 HD22 LEU X  52      24.805  23.656  26.021  0.00  0.00            
ATOM    801 HD23 LEU X  52      24.799  24.212  24.503  0.00  0.00            
ATOM    802  C   LEU X  52      22.948  27.444  26.233  0.00  0.00            
ATOM    803  O   LEU X  52      22.517  26.731  27.118  0.00  0.00            
ATOM    804  N   ASP X  53      22.665  28.729  26.037  0.00  0.00            
ATOM    805  H   ASP X  53      23.181  29.326  25.285  0.00  0.00            
ATOM    806  CA  ASP X  53      21.762  29.537  26.791  0.00  0.00            
ATOM    807  HA  ASP X  53      21.721  30.494  26.271  0.00  0.00            
ATOM    808  CB  ASP X  53      20.331  29.046  26.748  0.00  0.00            
ATOM    809  HB2 ASP X  53      20.219  28.225  27.456  0.00  0.00            
ATOM    810  HB3 ASP X  53      19.720  29.829  27.198  0.00  0.00            
ATOM    811  CG  ASP X  53      19.895  28.522  25.327  0.00  0.00            
ATOM    812  OD1 ASP X  53      20.068  29.202  24.318  0.00  0.00            
ATOM    813  OD2 ASP X  53      19.452  27.362  25.190  0.00  0.00            
ATOM    814  C   ASP X  53      22.351  29.752  28.200  0.00  0.00            
ATOM    815  O   ASP X  53      21.678  29.707  29.227  0.00  0.00            
ATOM    816  N   LEU X  54      23.593  30.159  28.259  0.00  0.00            
ATOM    817  H   LEU X  54      24.201  30.078  27.358  0.00  0.00            
ATOM    818  CA  LEU X  54      24.146  30.681  29.531  0.00  0.00            
ATOM    819  HA  LEU X  54      23.496  30.390  30.356  0.00  0.00            
ATOM    820  CB  LEU X  54      25.492  30.031  29.858  0.00  0.00            
ATOM    821  HB2 LEU X  54      26.269  30.438  29.211  0.00  0.00            
ATOM    822  HB3 LEU X  54      25.728  30.381  30.863  0.00  0.00            
ATOM    823  CG  LEU X  54      25.559  28.482  29.627  0.00  0.00            
ATOM    824  HG  LEU X  54      25.164  28.292  28.630  0.00  0.00            
ATOM    825  CD1 LEU X  54      27.012  27.934  29.788  0.00  0.00            
ATOM    826 HD11 LEU X  54      27.671  28.256  28.983  0.00  0.00            
ATOM    827 HD12 LEU X  54      27.495  28.218  30.723  0.00  0.00            
ATOM    828 HD13 LEU X  54      26.924  26.851  29.706  0.00  0.00            
ATOM    829  CD2 LEU X  54      24.779  27.801  30.713  0.00  0.00            
ATOM    830 HD21 LEU X  54      25.378  27.909  31.618  0.00  0.00            
ATOM    831 HD22 LEU X  54      23.791  28.253  30.800  0.00  0.00            
ATOM    832 HD23 LEU X  54      24.662  26.822  30.496  0.00  0.00            
ATOM    833  C   LEU X  54      24.289  32.229  29.403  0.00  0.00            
ATOM    834  O   LEU X  54      24.712  32.785  28.371  0.00  0.00            
ATOM    835  N   LEU X  55      24.100  32.866  30.531  0.00  0.00            
ATOM    836  H   LEU X  55      23.903  32.348  31.459  0.00  0.00            
ATOM    837  CA  LEU X  55      24.390  34.355  30.672  0.00  0.00            
ATOM    838  HA  LEU X  55      24.185  34.794  29.786  0.00  0.00            
ATOM    839  CB  LEU X  55      23.503  35.093  31.720  0.00  0.00            
ATOM    840  HB2 LEU X  55      22.482  34.717  31.660  0.00  0.00            
ATOM    841  HB3 LEU X  55      23.891  34.801  32.697  0.00  0.00            
ATOM    842  CG  LEU X  55      23.467  36.641  31.739  0.00  0.00            
ATOM    843  HG  LEU X  55      22.835  36.959  32.568  0.00  0.00            
ATOM    844  CD1 LEU X  55      24.886  37.044  32.089  0.00  0.00            
ATOM    845 HD11 LEU X  55      25.483  36.961  31.180  0.00  0.00            
ATOM    846 HD12 LEU X  55      24.841  38.079  32.430  0.00  0.00            
ATOM    847 HD13 LEU X  55      25.217  36.460  32.947  0.00  0.00            
ATOM    848  CD2 LEU X  55      22.986  37.202  30.468  0.00  0.00            
ATOM    849 HD21 LEU X  55      22.536  38.188  30.582  0.00  0.00            
ATOM    850 HD22 LEU X  55      23.761  37.251  29.703  0.00  0.00            
ATOM    851 HD23 LEU X  55      22.204  36.629  30.185  0.00  0.00            
ATOM    852  C   LEU X  55      25.912  34.393  31.045  0.00  0.00            
ATOM    853  O   LEU X  55      26.284  33.949  32.106  0.00  0.00            
ATOM    854  N   VAL X  56      26.696  34.897  30.123  0.00  0.00            
ATOM    855  H   VAL X  56      26.308  35.332  29.202  0.00  0.00            
ATOM    856  CA  VAL X  56      28.204  35.029  30.307  0.00  0.00            
ATOM    857  HA  VAL X  56      28.540  34.634  31.174  0.00  0.00            
ATOM    858  CB  VAL X  56      28.825  34.143  29.180  0.00  0.00            
ATOM    859  HB  VAL X  56      28.359  33.165  29.302  0.00  0.00            
ATOM    860  CG1 VAL X  56      30.291  34.068  29.356  0.00  0.00            
ATOM    861 HG11 VAL X  56      30.785  33.640  28.484  0.00  0.00            
ATOM    862 HG12 VAL X  56      30.768  35.027  29.560  0.00  0.00            
ATOM    863 HG13 VAL X  56      30.530  33.347  30.124  0.00  0.00            
ATOM    864  CG2 VAL X  56      28.518  34.606  27.792  0.00  0.00            
ATOM    865 HG21 VAL X  56      28.887  35.617  27.697  0.00  0.00            
ATOM    866 HG22 VAL X  56      29.070  33.978  27.109  0.00  0.00            
ATOM    867 HG23 VAL X  56      27.478  34.410  27.577  0.00  0.00            
ATOM    868  C   VAL X  56      28.616  36.453  30.503  0.00  0.00            
ATOM    869  O   VAL X  56      28.076  37.358  29.834  0.00  0.00            
ATOM    870  N   PHE X  57      29.561  36.701  31.406  0.00  0.00            
ATOM    871  H   PHE X  57      29.913  35.835  31.967  0.00  0.00            
ATOM    872  CA  PHE X  57      29.994  38.070  31.763  0.00  0.00            
ATOM    873  HA  PHE X  57      30.116  38.658  30.853  0.00  0.00            
ATOM    874  CB  PHE X  57      28.983  38.775  32.719  0.00  0.00            
ATOM    875  HB2 PHE X  57      29.267  39.816  32.751  0.00  0.00            
ATOM    876  HB3 PHE X  57      28.041  38.711  32.360  0.00  0.00            
ATOM    877  CG  PHE X  57      28.778  38.327  34.168  0.00  0.00            
ATOM    878  CD1 PHE X  57      28.297  37.055  34.366  0.00  0.00            
ATOM    879  HD1 PHE X  57      28.064  36.444  33.507  0.00  0.00            
ATOM    880  CE1 PHE X  57      27.988  36.563  35.642  0.00  0.00            
ATOM    881  HE1 PHE X  57      27.517  35.670  35.648  0.00  0.00            
ATOM    882  CZ  PHE X  57      28.270  37.312  36.802  0.00  0.00            
ATOM    883  HZ  PHE X  57      28.183  36.876  37.797  0.00  0.00            
ATOM    884  CE2 PHE X  57      28.853  38.570  36.610  0.00  0.00            
ATOM    885  HE2 PHE X  57      29.161  39.199  37.446  0.00  0.00            
ATOM    886  CD2 PHE X  57      29.075  39.114  35.307  0.00  0.00            
ATOM    887  HD2 PHE X  57      29.558  40.071  35.109  0.00  0.00            
ATOM    888  C   PHE X  57      31.354  37.919  32.410  0.00  0.00            
ATOM    889  O   PHE X  57      31.726  36.917  32.966  0.00  0.00            
ATOM    890  N   ALA X  58      31.972  39.090  32.401  0.00  0.00            
ATOM    891  H   ALA X  58      31.490  39.886  31.833  0.00  0.00            
ATOM    892  CA  ALA X  58      33.365  39.470  32.831  0.00  0.00            
ATOM    893  HA  ALA X  58      33.481  39.022  33.818  0.00  0.00            
ATOM    894  CB  ALA X  58      34.367  38.895  31.785  0.00  0.00            
ATOM    895  HB1 ALA X  58      35.375  39.280  31.938  0.00  0.00            
ATOM    896  HB2 ALA X  58      34.267  37.910  31.985  0.00  0.00            
ATOM    897  HB3 ALA X  58      34.040  39.111  30.768  0.00  0.00            
ATOM    898  C   ALA X  58      33.482  41.011  33.045  0.00  0.00            
ATOM    899  O   ALA X  58      32.681  41.797  32.512  0.00  0.00            
ATOM    900  N   HIE X  59      34.629  41.375  33.565  0.00  0.00            
ATOM    901  H   HIE X  59      35.396  40.634  33.790  0.00  0.00            
ATOM    902  CA  HIE X  59      35.097  42.740  33.709  0.00  0.00            
ATOM    903  HA  HIE X  59      34.725  43.320  32.864  0.00  0.00            
ATOM    904  CB  HIE X  59      34.686  43.369  35.089  0.00  0.00            
ATOM    905  HB2 HIE X  59      34.880  42.682  35.913  0.00  0.00            
ATOM    906  HB3 HIE X  59      35.199  44.305  35.254  0.00  0.00            
ATOM    907  CG  HIE X  59      33.184  43.686  35.326  0.00  0.00            
ATOM    908  ND1 HIE X  59      32.151  42.799  35.608  0.00  0.00            
ATOM    909  CE1 HIE X  59      31.025  43.477  35.608  0.00  0.00            
ATOM    910  HE1 HIE X  59      30.152  42.976  35.526  0.00  0.00            
ATOM    911  NE2 HIE X  59      31.240  44.768  35.395  0.00  0.00            
ATOM    912  HE2 HIE X  59      30.509  45.534  35.182  0.00  0.00            
ATOM    913  CD2 HIE X  59      32.577  44.943  35.185  0.00  0.00            
ATOM    914  HD2 HIE X  59      33.052  45.805  34.958  0.00  0.00            
ATOM    915  C   HIE X  59      36.637  42.640  33.478  0.00  0.00            
ATOM    916  O   HIE X  59      37.248  41.576  33.537  0.00  0.00            
ATOM    917  N   ASP X  60      37.267  43.779  33.142  0.00  0.00            
ATOM    918  H   ASP X  60      36.743  44.721  32.983  0.00  0.00            
ATOM    919  CA  ASP X  60      38.707  43.925  33.166  0.00  0.00            
ATOM    920  HA  ASP X  60      39.285  43.023  32.966  0.00  0.00            
ATOM    921  CB  ASP X  60      39.372  44.895  32.162  0.00  0.00            
ATOM    922  HB2 ASP X  60      39.113  45.916  32.443  0.00  0.00            
ATOM    923  HB3 ASP X  60      40.368  44.783  32.283  0.00  0.00            
ATOM    924  CG  ASP X  60      38.994  44.569  30.696  0.00  0.00            
ATOM    925  OD1 ASP X  60      38.864  43.350  30.375  0.00  0.00            
ATOM    926  OD2 ASP X  60      38.766  45.487  29.919  0.00  0.00            
ATOM    927  C   ASP X  60      38.977  44.288  34.661  0.00  0.00            
ATOM    928  O   ASP X  60      38.619  45.327  35.136  0.00  0.00            
ATOM    929  N   HIE X  61      39.757  43.398  35.360  0.00  0.00            
ATOM    930  H   HIE X  61      39.956  42.420  34.923  0.00  0.00            
ATOM    931  CA  HIE X  61      40.105  43.617  36.799  0.00  0.00            
ATOM    932  HA  HIE X  61      39.269  43.641  37.364  0.00  0.00            
ATOM    933  CB  HIE X  61      41.163  42.515  37.191  0.00  0.00            
ATOM    934  HB2 HIE X  61      42.015  42.596  36.516  0.00  0.00            
ATOM    935  HB3 HIE X  61      41.553  42.745  38.182  0.00  0.00            
ATOM    936  CG  HIE X  61      40.735  41.095  37.287  0.00  0.00            
ATOM    937  ND1 HIE X  61      39.585  40.646  37.931  0.00  0.00            
ATOM    938  CE1 HIE X  61      39.537  39.299  37.709  0.00  0.00            
ATOM    939  HE1 HIE X  61      38.676  38.634  37.775  0.00  0.00            
ATOM    940  NE2 HIE X  61      40.634  38.919  37.032  0.00  0.00            
ATOM    941  HE2 HIE X  61      40.888  37.989  36.523  0.00  0.00            
ATOM    942  CD2 HIE X  61      41.314  39.995  36.706  0.00  0.00            
ATOM    943  HD2 HIE X  61      42.229  40.098  36.123  0.00  0.00            
ATOM    944  C   HIE X  61      40.838  45.001  37.102  0.00  0.00            
ATOM    945  O   HIE X  61      41.336  45.643  36.207  0.00  0.00            
ATOM    946  N   VAL X  62      41.042  45.340  38.382  0.00  0.00            
ATOM    947  H   VAL X  62      40.642  44.743  39.092  0.00  0.00            
ATOM    948  CA  VAL X  62      41.640  46.624  38.774  0.00  0.00            
ATOM    949  HA  VAL X  62      41.011  47.477  38.516  0.00  0.00            
ATOM    950  CB  VAL X  62      41.745  46.818  40.294  0.00  0.00            
ATOM    951  HB  VAL X  62      42.204  45.927  40.723  0.00  0.00            
ATOM    952  CG1 VAL X  62      42.621  47.987  40.701  0.00  0.00            
ATOM    953 HG11 VAL X  62      42.528  48.198  41.766  0.00  0.00            
ATOM    954 HG12 VAL X  62      43.604  47.796  40.575  0.00  0.00            
ATOM    955 HG13 VAL X  62      42.427  48.850  40.080  0.00  0.00            
ATOM    956  CG2 VAL X  62      40.333  46.941  40.943  0.00  0.00            
ATOM    957 HG21 VAL X  62      40.423  46.977  42.018  0.00  0.00            
ATOM    958 HG22 VAL X  62      39.957  47.849  40.708  0.00  0.00            
ATOM    959 HG23 VAL X  62      39.647  46.149  40.642  0.00  0.00            
ATOM    960  C   VAL X  62      43.061  46.675  38.168  0.00  0.00            
ATOM    961  O   VAL X  62      43.849  45.733  38.304  0.00  0.00            
ATOM    962  N   GLY X  63      43.401  47.822  37.599  0.00  0.00            
ATOM    963  H   GLY X  63      42.645  48.479  37.462  0.00  0.00            
ATOM    964  CA  GLY X  63      44.765  48.009  36.980  0.00  0.00            
ATOM    965  HA2 GLY X  63      44.701  49.020  36.576  0.00  0.00            
ATOM    966  HA3 GLY X  63      45.560  47.956  37.724  0.00  0.00            
ATOM    967  C   GLY X  63      45.012  47.162  35.784  0.00  0.00            
ATOM    968  O   GLY X  63      46.131  46.717  35.556  0.00  0.00            
ATOM    969  N   HID X  64      43.971  46.884  34.974  0.00  0.00            
ATOM    970  H   HID X  64      43.013  47.397  35.057  0.00  0.00            
ATOM    971  CA  HID X  64      44.092  45.942  33.779  0.00  0.00            
ATOM    972  HA  HID X  64      45.055  46.088  33.288  0.00  0.00            
ATOM    973  CB  HID X  64      43.782  44.457  34.130  0.00  0.00            
ATOM    974  HB2 HID X  64      42.891  44.569  34.748  0.00  0.00            
ATOM    975  HB3 HID X  64      43.470  43.857  33.275  0.00  0.00            
ATOM    976  CG  HID X  64      44.863  43.758  34.923  0.00  0.00            
ATOM    977  ND1 HID X  64      44.969  43.744  36.315  0.00  0.00            
ATOM    978  HD1 HID X  64      44.524  44.539  36.912  0.00  0.00            
ATOM    979  CE1 HID X  64      45.895  42.866  36.684  0.00  0.00            
ATOM    980  HE1 HID X  64      45.963  42.663  37.671  0.00  0.00            
ATOM    981  NE2 HID X  64      46.432  42.165  35.670  0.00  0.00            
ATOM    982  CD2 HID X  64      45.748  42.793  34.523  0.00  0.00            
ATOM    983  HD2 HID X  64      45.604  42.375  33.614  0.00  0.00            
ATOM    984  C   HID X  64      43.077  46.504  32.761  0.00  0.00            
ATOM    985  O   HID X  64      42.128  47.234  33.064  0.00  0.00            
ATOM    986  N   GLY X  65      43.380  46.209  31.474  0.00  0.00            
ATOM    987  H   GLY X  65      44.286  45.647  31.250  0.00  0.00            
ATOM    988  CA  GLY X  65      42.345  46.344  30.420  0.00  0.00            
ATOM    989  HA2 GLY X  65      42.703  45.976  29.609  0.00  0.00            
ATOM    990  HA3 GLY X  65      41.594  45.692  30.596  0.00  0.00            
ATOM    991  C   GLY X  65      41.878  47.732  30.279  0.00  0.00            
ATOM    992  O   GLY X  65      42.600  48.724  30.579  0.00  0.00            
ATOM    993  N   GLN X  66      40.630  47.839  29.935  0.00  0.00            
ATOM    994  H   GLN X  66      40.000  46.949  29.923  0.00  0.00            
ATOM    995  CA  GLN X  66      39.870  49.082  29.760  0.00  0.00            
ATOM    996  HA  GLN X  66      40.330  49.822  29.105  0.00  0.00            
ATOM    997  CB  GLN X  66      38.514  48.797  29.094  0.00  0.00            
ATOM    998  HB2 GLN X  66      37.858  48.250  29.771  0.00  0.00            
ATOM    999  HB3 GLN X  66      37.953  49.731  29.070  0.00  0.00            
ATOM   1000  CG  GLN X  66      38.507  48.160  27.681  0.00  0.00            
ATOM   1001  HG2 GLN X  66      39.500  47.751  27.493  0.00  0.00            
ATOM   1002  HG3 GLN X  66      37.828  47.413  27.713  0.00  0.00            
ATOM   1003  CD  GLN X  66      38.113  49.221  26.621  0.00  0.00            
ATOM   1004  OE1 GLN X  66      38.987  49.718  25.960  0.00  0.00            
ATOM   1005  NE2 GLN X  66      36.861  49.510  26.446  0.00  0.00            
ATOM   1006 HE21 GLN X  66      36.676  50.249  25.667  0.00  0.00            
ATOM   1007 HE22 GLN X  66      36.099  49.228  27.173  0.00  0.00            
ATOM   1008  C   GLN X  66      39.617  49.793  31.139  0.00  0.00            
ATOM   1009  O   GLN X  66      39.025  50.906  31.119  0.00  0.00            
ATOM   1010  N   SER X  67      39.936  49.141  32.214  0.00  0.00            
ATOM   1011  H   SER X  67      40.579  48.273  32.066  0.00  0.00            
ATOM   1012  CA  SER X  67      39.567  49.620  33.550  0.00  0.00            
ATOM   1013  HA  SER X  67      38.650  50.013  33.392  0.00  0.00            
ATOM   1014  CB  SER X  67      39.241  48.452  34.523  0.00  0.00            
ATOM   1015  HB2 SER X  67      40.126  47.822  34.606  0.00  0.00            
ATOM   1016  HB3 SER X  67      39.011  48.820  35.523  0.00  0.00            
ATOM   1017  OG  SER X  67      38.091  47.741  34.051  0.00  0.00            
ATOM   1018  HG  SER X  67      38.189  46.820  34.454  0.00  0.00            
ATOM   1019  C   SER X  67      40.570  50.641  34.124  0.00  0.00            
ATOM   1020  O   SER X  67      41.638  50.898  33.556  0.00  0.00            
ATOM   1021  N   GLU X  68      40.131  51.306  35.189  0.00  0.00            
ATOM   1022  H   GLU X  68      39.283  50.929  35.587  0.00  0.00            
ATOM   1023  CA  GLU X  68      40.907  52.161  36.023  0.00  0.00            
ATOM   1024  HA  GLU X  68      41.472  52.708  35.389  0.00  0.00            
ATOM   1025  CB  GLU X  68      39.973  53.071  36.867  0.00  0.00            
ATOM   1026  HB2 GLU X  68      39.066  52.572  37.207  0.00  0.00            
ATOM   1027  HB3 GLU X  68      40.499  53.252  37.804  0.00  0.00            
ATOM   1028  CG  GLU X  68      39.458  54.431  36.264  0.00  0.00            
ATOM   1029  HG2 GLU X  68      38.837  54.325  35.374  0.00  0.00            
ATOM   1030  HG3 GLU X  68      38.842  54.959  36.992  0.00  0.00            
ATOM   1031  CD  GLU X  68      40.635  55.373  35.979  0.00  0.00            
ATOM   1032  OE1 GLU X  68      41.720  55.128  36.491  0.00  0.00            
ATOM   1033  OE2 GLU X  68      40.486  56.411  35.238  0.00  0.00            
ATOM   1034  C   GLU X  68      42.070  51.426  36.741  0.00  0.00            
ATOM   1035  O   GLU X  68      42.055  50.159  36.952  0.00  0.00            
ATOM   1036  N   GLY X  69      43.050  52.190  37.204  0.00  0.00            
ATOM   1037  H   GLY X  69      42.793  53.148  37.015  0.00  0.00            
ATOM   1038  CA  GLY X  69      44.145  51.751  38.004  0.00  0.00            
ATOM   1039  HA2 GLY X  69      44.263  52.517  38.652  0.00  0.00            
ATOM   1040  HA3 GLY X  69      43.989  50.905  38.533  0.00  0.00            
ATOM   1041  C   GLY X  69      45.488  51.731  37.247  0.00  0.00            
ATOM   1042  O   GLY X  69      45.629  51.497  36.039  0.00  0.00            
ATOM   1043  N   GLU X  70      46.523  51.943  37.956  0.00  0.00            
ATOM   1044  H   GLU X  70      46.292  51.872  39.019  0.00  0.00            
ATOM   1045  CA  GLU X  70      47.969  51.786  37.515  0.00  0.00            
ATOM   1046  HA  GLU X  70      48.146  52.351  36.600  0.00  0.00            
ATOM   1047  CB  GLU X  70      48.976  52.324  38.588  0.00  0.00            
ATOM   1048  HB2 GLU X  70      49.946  51.935  38.277  0.00  0.00            
ATOM   1049  HB3 GLU X  70      49.063  53.405  38.475  0.00  0.00            
ATOM   1050  CG  GLU X  70      48.670  52.052  40.045  0.00  0.00            
ATOM   1051  HG2 GLU X  70      48.001  51.191  40.063  0.00  0.00            
ATOM   1052  HG3 GLU X  70      49.564  51.986  40.510  0.00  0.00            
ATOM   1053  CD  GLU X  70      47.928  53.221  40.611  0.00  0.00            
ATOM   1054  OE1 GLU X  70      46.745  53.356  40.431  0.00  0.00            
ATOM   1055  OE2 GLU X  70      48.579  54.034  41.263  0.00  0.00            
ATOM   1056  C   GLU X  70      48.166  50.290  37.240  0.00  0.00            
ATOM   1057  O   GLU X  70      47.619  49.395  37.945  0.00  0.00            
ATOM   1058  N   ARG X  71      48.950  49.968  36.135  0.00  0.00            
ATOM   1059  H   ARG X  71      49.554  50.758  35.690  0.00  0.00            
ATOM   1060  CA  ARG X  71      49.025  48.651  35.460  0.00  0.00            
ATOM   1061  HA  ARG X  71      48.063  48.459  35.218  0.00  0.00            
ATOM   1062  CB  ARG X  71      49.838  48.831  34.207  0.00  0.00            
ATOM   1063  HB2 ARG X  71      50.839  49.200  34.433  0.00  0.00            
ATOM   1064  HB3 ARG X  71      50.007  47.845  33.775  0.00  0.00            
ATOM   1065  CG  ARG X  71      49.214  49.621  33.094  0.00  0.00            
ATOM   1066  HG2 ARG X  71      49.128  50.649  33.448  0.00  0.00            
ATOM   1067  HG3 ARG X  71      49.836  49.723  32.205  0.00  0.00            
ATOM   1068  CD  ARG X  71      47.807  49.096  32.710  0.00  0.00            
ATOM   1069  HD2 ARG X  71      47.788  49.215  31.627  0.00  0.00            
ATOM   1070  HD3 ARG X  71      47.677  48.035  32.924  0.00  0.00            
ATOM   1071  NE  ARG X  71      46.691  49.815  33.312  0.00  0.00            
ATOM   1072  HE  ARG X  71      46.885  50.550  34.093  0.00  0.00            
ATOM   1073  CZ  ARG X  71      45.401  49.559  33.098  0.00  0.00            
ATOM   1074  NH1 ARG X  71      44.495  50.146  33.813  0.00  0.00            
ATOM   1075 HH11 ARG X  71      44.671  50.678  34.748  0.00  0.00            
ATOM   1076 HH12 ARG X  71      43.538  50.113  33.493  0.00  0.00            
ATOM   1077  NH2 ARG X  71      45.036  48.747  32.137  0.00  0.00            
ATOM   1078 HH21 ARG X  71      45.741  48.630  31.313  0.00  0.00            
ATOM   1079 HH22 ARG X  71      43.991  48.517  31.930  0.00  0.00            
ATOM   1080  C   ARG X  71      49.674  47.699  36.452  0.00  0.00            
ATOM   1081  O   ARG X  71      50.772  47.937  36.964  0.00  0.00            
ATOM   1082  N   MET X  72      48.986  46.575  36.674  0.00  0.00            
ATOM   1083  H   MET X  72      48.039  46.536  36.136  0.00  0.00            
ATOM   1084  CA  MET X  72      49.471  45.413  37.394  0.00  0.00            
ATOM   1085  HA  MET X  72      48.651  44.919  37.718  0.00  0.00            
ATOM   1086  CB  MET X  72      50.298  44.476  36.535  0.00  0.00            
ATOM   1087  HB2 MET X  72      50.890  45.178  35.947  0.00  0.00            
ATOM   1088  HB3 MET X  72      50.801  43.879  37.295  0.00  0.00            
ATOM   1089  CG  MET X  72      49.541  43.568  35.519  0.00  0.00            
ATOM   1090  HG2 MET X  72      48.856  42.817  35.912  0.00  0.00            
ATOM   1091  HG3 MET X  72      48.891  44.256  34.979  0.00  0.00            
ATOM   1092  SD  MET X  72      50.683  42.706  34.348  0.00  0.00            
ATOM   1093  CE  MET X  72      51.221  41.369  35.374  0.00  0.00            
ATOM   1094  HE1 MET X  72      51.776  41.715  36.246  0.00  0.00            
ATOM   1095  HE2 MET X  72      50.305  40.865  35.683  0.00  0.00            
ATOM   1096  HE3 MET X  72      51.932  40.717  34.866  0.00  0.00            
ATOM   1097  C   MET X  72      50.239  45.878  38.723  0.00  0.00            
ATOM   1098  O   MET X  72      51.467  45.793  38.821  0.00  0.00            
ATOM   1099  N   VAL X  73      49.404  46.382  39.604  0.00  0.00            
ATOM   1100  H   VAL X  73      48.521  46.503  39.247  0.00  0.00            
ATOM   1101  CA  VAL X  73      49.532  46.953  40.963  0.00  0.00            
ATOM   1102  HA  VAL X  73      50.230  46.377  41.411  0.00  0.00            
ATOM   1103  CB  VAL X  73      49.794  48.514  40.979  0.00  0.00            
ATOM   1104  HB  VAL X  73      48.926  49.038  40.578  0.00  0.00            
ATOM   1105  CG1 VAL X  73      49.945  49.022  42.352  0.00  0.00            
ATOM   1106 HG11 VAL X  73      49.063  48.925  42.985  0.00  0.00            
ATOM   1107 HG12 VAL X  73      50.633  48.351  42.865  0.00  0.00            
ATOM   1108 HG13 VAL X  73      50.382  50.016  42.449  0.00  0.00            
ATOM   1109  CG2 VAL X  73      51.123  48.930  40.249  0.00  0.00            
ATOM   1110 HG21 VAL X  73      51.245  50.008  40.357  0.00  0.00            
ATOM   1111 HG22 VAL X  73      52.008  48.410  40.616  0.00  0.00            
ATOM   1112 HG23 VAL X  73      50.999  48.794  39.175  0.00  0.00            
ATOM   1113  C   VAL X  73      48.222  46.718  41.621  0.00  0.00            
ATOM   1114  O   VAL X  73      47.148  46.936  40.938  0.00  0.00            
ATOM   1115  N   VAL X  74      48.348  46.372  42.924  0.00  0.00            
ATOM   1116  H   VAL X  74      49.257  45.984  43.358  0.00  0.00            
ATOM   1117  CA  VAL X  74      47.038  46.450  43.686  0.00  0.00            
ATOM   1118  HA  VAL X  74      46.480  47.271  43.500  0.00  0.00            
ATOM   1119  CB  VAL X  74      46.248  45.161  43.415  0.00  0.00            
ATOM   1120  HB  VAL X  74      46.382  44.951  42.354  0.00  0.00            
ATOM   1121  CG1 VAL X  74      46.955  43.994  44.091  0.00  0.00            
ATOM   1122 HG11 VAL X  74      46.339  43.104  43.964  0.00  0.00            
ATOM   1123 HG12 VAL X  74      47.938  43.900  43.628  0.00  0.00            
ATOM   1124 HG13 VAL X  74      47.251  44.155  45.044  0.00  0.00            
ATOM   1125  CG2 VAL X  74      44.767  45.338  43.744  0.00  0.00            
ATOM   1126 HG21 VAL X  74      44.215  44.438  43.472  0.00  0.00            
ATOM   1127 HG22 VAL X  74      44.589  45.471  44.812  0.00  0.00            
ATOM   1128 HG23 VAL X  74      44.417  46.281  43.324  0.00  0.00            
ATOM   1129  C   VAL X  74      47.527  46.579  45.175  0.00  0.00            
ATOM   1130  O   VAL X  74      48.594  46.199  45.531  0.00  0.00            
ATOM   1131  N   SER X  75      46.712  47.043  46.061  0.00  0.00            
ATOM   1132  H   SER X  75      45.718  47.374  45.762  0.00  0.00            
ATOM   1133  CA  SER X  75      46.982  47.192  47.533  0.00  0.00            
ATOM   1134  HA  SER X  75      47.808  47.867  47.699  0.00  0.00            
ATOM   1135  CB  SER X  75      45.760  47.920  48.092  0.00  0.00            
ATOM   1136  HB2 SER X  75      45.730  47.917  49.172  0.00  0.00            
ATOM   1137  HB3 SER X  75      45.685  48.932  47.721  0.00  0.00            
ATOM   1138  OG  SER X  75      44.555  47.278  47.681  0.00  0.00            
ATOM   1139  HG  SER X  75      43.701  47.940  47.659  0.00  0.00            
ATOM   1140  C   SER X  75      47.153  45.832  48.223  0.00  0.00            
ATOM   1141  O   SER X  75      48.025  45.729  49.062  0.00  0.00            
ATOM   1142  N   ASP X  76      46.307  44.895  47.906  0.00  0.00            
ATOM   1143  H   ASP X  76      45.558  45.099  47.155  0.00  0.00            
ATOM   1144  CA  ASP X  76      46.255  43.543  48.413  0.00  0.00            
ATOM   1145  HA  ASP X  76      47.211  43.219  48.458  0.00  0.00            
ATOM   1146  CB  ASP X  76      45.462  43.584  49.759  0.00  0.00            
ATOM   1147  HB2 ASP X  76      45.871  44.323  50.448  0.00  0.00            
ATOM   1148  HB3 ASP X  76      44.435  43.932  49.653  0.00  0.00            
ATOM   1149  CG  ASP X  76      45.525  42.216  50.359  0.00  0.00            
ATOM   1150  OD1 ASP X  76      46.607  41.887  50.942  0.00  0.00            
ATOM   1151  OD2 ASP X  76      44.537  41.457  50.251  0.00  0.00            
ATOM   1152  C   ASP X  76      45.558  42.745  47.312  0.00  0.00            
ATOM   1153  O   ASP X  76      44.840  43.299  46.445  0.00  0.00            
ATOM   1154  N   PHE X  77      45.708  41.435  47.420  0.00  0.00            
ATOM   1155  H   PHE X  77      46.462  41.024  48.092  0.00  0.00            
ATOM   1156  CA  PHE X  77      45.070  40.502  46.393  0.00  0.00            
ATOM   1157  HA  PHE X  77      45.260  40.860  45.381  0.00  0.00            
ATOM   1158  CB  PHE X  77      45.720  39.072  46.558  0.00  0.00            
ATOM   1159  HB2 PHE X  77      46.806  39.132  46.624  0.00  0.00            
ATOM   1160  HB3 PHE X  77      45.423  38.544  47.366  0.00  0.00            
ATOM   1161  CG  PHE X  77      45.462  38.197  45.312  0.00  0.00            
ATOM   1162  CD1 PHE X  77      46.202  38.454  44.150  0.00  0.00            
ATOM   1163  HD1 PHE X  77      47.030  39.155  44.260  0.00  0.00            
ATOM   1164  CE1 PHE X  77      45.994  37.781  42.932  0.00  0.00            
ATOM   1165  HE1 PHE X  77      46.659  37.946  42.084  0.00  0.00            
ATOM   1166  CZ  PHE X  77      44.920  36.876  42.843  0.00  0.00            
ATOM   1167  HZ  PHE X  77      44.743  36.280  41.948  0.00  0.00            
ATOM   1168  CE2 PHE X  77      44.242  36.549  44.047  0.00  0.00            
ATOM   1169  HE2 PHE X  77      43.496  35.767  44.027  0.00  0.00            
ATOM   1170  CD2 PHE X  77      44.443  37.178  45.294  0.00  0.00            
ATOM   1171  HD2 PHE X  77      43.909  36.960  46.124  0.00  0.00            
ATOM   1172  C   PHE X  77      43.548  40.379  46.567  0.00  0.00            
ATOM   1173  O   PHE X  77      42.766  40.002  45.724  0.00  0.00            
ATOM   1174  N   HIE X  78      43.095  40.751  47.802  0.00  0.00            
ATOM   1175  H   HIE X  78      43.739  41.193  48.548  0.00  0.00            
ATOM   1176  CA  HIE X  78      41.641  40.671  48.159  0.00  0.00            
ATOM   1177  HA  HIE X  78      41.395  39.711  47.965  0.00  0.00            
ATOM   1178  CB  HIE X  78      41.412  40.965  49.665  0.00  0.00            
ATOM   1179  HB2 HIE X  78      42.195  40.542  50.294  0.00  0.00            
ATOM   1180  HB3 HIE X  78      41.419  42.054  49.712  0.00  0.00            
ATOM   1181  CG  HIE X  78      40.125  40.363  50.113  0.00  0.00            
ATOM   1182  ND1 HIE X  78      39.855  39.021  50.313  0.00  0.00            
ATOM   1183  CE1 HIE X  78      38.559  38.918  50.598  0.00  0.00            
ATOM   1184  HE1 HIE X  78      37.988  37.995  50.700  0.00  0.00            
ATOM   1185  NE2 HIE X  78      38.065  40.155  50.643  0.00  0.00            
ATOM   1186  HE2 HIE X  78      37.034  40.490  50.759  0.00  0.00            
ATOM   1187  CD2 HIE X  78      39.056  41.094  50.356  0.00  0.00            
ATOM   1188  HD2 HIE X  78      38.899  42.171  50.427  0.00  0.00            
ATOM   1189  C   HIE X  78      40.729  41.562  47.301  0.00  0.00            
ATOM   1190  O   HIE X  78      39.626  41.135  47.087  0.00  0.00            
ATOM   1191  N   VAL X  79      41.264  42.657  46.782  0.00  0.00            
ATOM   1192  H   VAL X  79      42.290  42.892  47.063  0.00  0.00            
ATOM   1193  CA  VAL X  79      40.437  43.611  45.924  0.00  0.00            
ATOM   1194  HA  VAL X  79      39.711  44.005  46.504  0.00  0.00            
ATOM   1195  CB  VAL X  79      41.386  44.706  45.331  0.00  0.00            
ATOM   1196  HB  VAL X  79      42.279  44.172  45.004  0.00  0.00            
ATOM   1197  CG1 VAL X  79      40.864  45.459  44.090  0.00  0.00            
ATOM   1198 HG11 VAL X  79      40.743  44.756  43.266  0.00  0.00            
ATOM   1199 HG12 VAL X  79      39.887  45.882  44.323  0.00  0.00            
ATOM   1200 HG13 VAL X  79      41.500  46.289  43.819  0.00  0.00            
ATOM   1201  CG2 VAL X  79      41.762  45.771  46.360  0.00  0.00            
ATOM   1202 HG21 VAL X  79      42.067  45.348  47.305  0.00  0.00            
ATOM   1203 HG22 VAL X  79      42.551  46.346  45.897  0.00  0.00            
ATOM   1204 HG23 VAL X  79      41.026  46.512  46.635  0.00  0.00            
ATOM   1205  C   VAL X  79      39.765  42.822  44.778  0.00  0.00            
ATOM   1206  O   VAL X  79      38.565  42.986  44.686  0.00  0.00            
ATOM   1207  N   PHE X  80      40.581  42.026  44.063  0.00  0.00            
ATOM   1208  H   PHE X  80      41.543  41.830  44.301  0.00  0.00            
ATOM   1209  CA  PHE X  80      40.055  41.171  43.017  0.00  0.00            
ATOM   1210  HA  PHE X  80      39.742  41.786  42.278  0.00  0.00            
ATOM   1211  CB  PHE X  80      41.179  40.268  42.406  0.00  0.00            
ATOM   1212  HB2 PHE X  80      41.668  39.708  43.204  0.00  0.00            
ATOM   1213  HB3 PHE X  80      40.822  39.608  41.616  0.00  0.00            
ATOM   1214  CG  PHE X  80      42.407  40.987  41.841  0.00  0.00            
ATOM   1215  CD1 PHE X  80      42.329  42.007  40.856  0.00  0.00            
ATOM   1216  HD1 PHE X  80      41.386  42.253  40.370  0.00  0.00            
ATOM   1217  CE1 PHE X  80      43.544  42.693  40.405  0.00  0.00            
ATOM   1218  HE1 PHE X  80      43.568  43.430  39.602  0.00  0.00            
ATOM   1219  CZ  PHE X  80      44.741  42.283  40.932  0.00  0.00            
ATOM   1220  HZ  PHE X  80      45.657  42.743  40.561  0.00  0.00            
ATOM   1221  CE2 PHE X  80      44.861  41.192  41.845  0.00  0.00            
ATOM   1222  HE2 PHE X  80      45.767  40.964  42.406  0.00  0.00            
ATOM   1223  CD2 PHE X  80      43.698  40.543  42.251  0.00  0.00            
ATOM   1224  HD2 PHE X  80      43.846  39.875  43.099  0.00  0.00            
ATOM   1225  C   PHE X  80      38.861  40.262  43.420  0.00  0.00            
ATOM   1226  O   PHE X  80      37.825  40.280  42.784  0.00  0.00            
ATOM   1227  N   VAL X  81      39.027  39.523  44.545  0.00  0.00            
ATOM   1228  H   VAL X  81      39.993  39.672  45.027  0.00  0.00            
ATOM   1229  CA  VAL X  81      38.051  38.600  45.128  0.00  0.00            
ATOM   1230  HA  VAL X  81      37.942  37.770  44.429  0.00  0.00            
ATOM   1231  CB  VAL X  81      38.606  38.042  46.478  0.00  0.00            
ATOM   1232  HB  VAL X  81      38.644  38.739  47.315  0.00  0.00            
ATOM   1233  CG1 VAL X  81      37.661  36.956  47.001  0.00  0.00            
ATOM   1234 HG11 VAL X  81      38.153  36.369  47.777  0.00  0.00            
ATOM   1235 HG12 VAL X  81      36.751  37.346  47.455  0.00  0.00            
ATOM   1236 HG13 VAL X  81      37.407  36.370  46.218  0.00  0.00            
ATOM   1237  CG2 VAL X  81      40.089  37.534  46.215  0.00  0.00            
ATOM   1238 HG21 VAL X  81      40.097  36.941  45.398  0.00  0.00            
ATOM   1239 HG22 VAL X  81      40.634  38.376  46.096  0.00  0.00            
ATOM   1240 HG23 VAL X  81      40.367  37.037  47.049  0.00  0.00            
ATOM   1241  C   VAL X  81      36.770  39.293  45.528  0.00  0.00            
ATOM   1242  O   VAL X  81      35.688  38.894  45.051  0.00  0.00            
ATOM   1243  N   ARG X  82      36.818  40.401  46.211  0.00  0.00            
ATOM   1244  H   ARG X  82      37.794  40.791  46.501  0.00  0.00            
ATOM   1245  CA  ARG X  82      35.566  41.093  46.741  0.00  0.00            
ATOM   1246  HA  ARG X  82      34.817  40.353  47.025  0.00  0.00            
ATOM   1247  CB  ARG X  82      35.933  41.768  48.083  0.00  0.00            
ATOM   1248  HB2 ARG X  82      35.018  42.143  48.542  0.00  0.00            
ATOM   1249  HB3 ARG X  82      36.449  40.995  48.653  0.00  0.00            
ATOM   1250  CG  ARG X  82      36.962  42.959  47.853  0.00  0.00            
ATOM   1251  HG2 ARG X  82      37.785  42.978  48.568  0.00  0.00            
ATOM   1252  HG3 ARG X  82      37.366  42.897  46.842  0.00  0.00            
ATOM   1253  CD  ARG X  82      36.391  44.316  47.916  0.00  0.00            
ATOM   1254  HD2 ARG X  82      35.382  44.268  47.939  0.00  0.00            
ATOM   1255  HD3 ARG X  82      36.618  44.818  48.857  0.00  0.00            
ATOM   1256  NE  ARG X  82      36.833  45.206  46.867  0.00  0.00            
ATOM   1257  HE  ARG X  82      36.335  45.308  45.903  0.00  0.00            
ATOM   1258  CZ  ARG X  82      37.834  46.081  46.854  0.00  0.00            
ATOM   1259  NH1 ARG X  82      38.516  46.482  47.894  0.00  0.00            
ATOM   1260 HH11 ARG X  82      38.356  45.999  48.858  0.00  0.00            
ATOM   1261 HH12 ARG X  82      39.118  47.277  47.733  0.00  0.00            
ATOM   1262  NH2 ARG X  82      38.036  46.716  45.710  0.00  0.00            
ATOM   1263 HH21 ARG X  82      37.485  46.405  44.822  0.00  0.00            
ATOM   1264 HH22 ARG X  82      38.855  47.432  45.642  0.00  0.00            
ATOM   1265  C   ARG X  82      34.989  42.110  45.747  0.00  0.00            
ATOM   1266  O   ARG X  82      33.941  42.635  46.058  0.00  0.00            
ATOM   1267  N   ASP X  83      35.636  42.378  44.640  0.00  0.00            
ATOM   1268  H   ASP X  83      36.708  42.207  44.540  0.00  0.00            
ATOM   1269  CA  ASP X  83      35.068  42.885  43.419  0.00  0.00            
ATOM   1270  HA  ASP X  83      34.303  43.499  43.661  0.00  0.00            
ATOM   1271  CB  ASP X  83      36.022  43.815  42.565  0.00  0.00            
ATOM   1272  HB2 ASP X  83      36.983  43.327  42.407  0.00  0.00            
ATOM   1273  HB3 ASP X  83      35.634  43.993  41.563  0.00  0.00            
ATOM   1274  CG  ASP X  83      36.332  45.075  43.311  0.00  0.00            
ATOM   1275  OD1 ASP X  83      35.580  45.473  44.268  0.00  0.00            
ATOM   1276  OD2 ASP X  83      37.308  45.797  42.942  0.00  0.00            
ATOM   1277  C   ASP X  83      34.389  41.719  42.602  0.00  0.00            
ATOM   1278  O   ASP X  83      33.247  41.925  42.193  0.00  0.00            
ATOM   1279  N   VAL X  84      35.003  40.515  42.428  0.00  0.00            
ATOM   1280  H   VAL X  84      36.015  40.384  42.812  0.00  0.00            
ATOM   1281  CA  VAL X  84      34.368  39.374  41.668  0.00  0.00            
ATOM   1282  HA  VAL X  84      34.189  39.816  40.688  0.00  0.00            
ATOM   1283  CB  VAL X  84      35.247  38.109  41.401  0.00  0.00            
ATOM   1284  HB  VAL X  84      35.728  37.856  42.346  0.00  0.00            
ATOM   1285  CG1 VAL X  84      34.434  36.934  40.787  0.00  0.00            
ATOM   1286 HG11 VAL X  84      33.817  36.456  41.547  0.00  0.00            
ATOM   1287 HG12 VAL X  84      33.716  37.277  40.042  0.00  0.00            
ATOM   1288 HG13 VAL X  84      35.100  36.176  40.374  0.00  0.00            
ATOM   1289  CG2 VAL X  84      36.325  38.471  40.270  0.00  0.00            
ATOM   1290 HG21 VAL X  84      35.741  38.710  39.381  0.00  0.00            
ATOM   1291 HG22 VAL X  84      37.016  39.278  40.510  0.00  0.00            
ATOM   1292 HG23 VAL X  84      36.931  37.573  40.147  0.00  0.00            
ATOM   1293  C   VAL X  84      33.097  39.088  42.324  0.00  0.00            
ATOM   1294  O   VAL X  84      32.025  38.987  41.650  0.00  0.00            
ATOM   1295  N   LEU X  85      33.163  39.031  43.666  0.00  0.00            
ATOM   1296  H   LEU X  85      34.044  39.211  44.263  0.00  0.00            
ATOM   1297  CA  LEU X  85      31.914  38.720  44.504  0.00  0.00            
ATOM   1298  HA  LEU X  85      31.512  37.793  44.123  0.00  0.00            
ATOM   1299  CB  LEU X  85      32.258  38.655  45.974  0.00  0.00            
ATOM   1300  HB2 LEU X  85      32.807  39.456  46.253  0.00  0.00            
ATOM   1301  HB3 LEU X  85      31.378  38.741  46.611  0.00  0.00            
ATOM   1302  CG  LEU X  85      32.921  37.302  46.231  0.00  0.00            
ATOM   1303  HG  LEU X  85      33.627  37.091  45.427  0.00  0.00            
ATOM   1304  CD1 LEU X  85      33.672  37.236  47.537  0.00  0.00            
ATOM   1305 HD11 LEU X  85      33.007  37.229  48.400  0.00  0.00            
ATOM   1306 HD12 LEU X  85      34.332  36.369  47.505  0.00  0.00            
ATOM   1307 HD13 LEU X  85      34.397  38.041  47.659  0.00  0.00            
ATOM   1308  CD2 LEU X  85      31.925  36.249  46.313  0.00  0.00            
ATOM   1309 HD21 LEU X  85      32.383  35.355  46.417  0.00  0.00            
ATOM   1310 HD22 LEU X  85      31.260  36.431  47.051  0.00  0.00            
ATOM   1311 HD23 LEU X  85      31.479  36.173  45.410  0.00  0.00            
ATOM   1312  C   LEU X  85      30.834  39.786  44.330  0.00  0.00            
ATOM   1313  O   LEU X  85      29.661  39.385  44.232  0.00  0.00            
ATOM   1314  N   GLN X  86      31.205  41.043  44.144  0.00  0.00            
ATOM   1315  H   GLN X  86      32.254  41.268  43.950  0.00  0.00            
ATOM   1316  CA  GLN X  86      30.275  42.168  43.980  0.00  0.00            
ATOM   1317  HA  GLN X  86      29.482  41.923  44.687  0.00  0.00            
ATOM   1318  CB  GLN X  86      30.947  43.514  44.298  0.00  0.00            
ATOM   1319  HB2 GLN X  86      31.217  43.335  45.339  0.00  0.00            
ATOM   1320  HB3 GLN X  86      31.722  43.610  43.658  0.00  0.00            
ATOM   1321  CG  GLN X  86      29.998  44.710  44.346  0.00  0.00            
ATOM   1322  HG2 GLN X  86      30.640  45.540  44.644  0.00  0.00            
ATOM   1323  HG3 GLN X  86      29.589  44.909  43.356  0.00  0.00            
ATOM   1324  CD  GLN X  86      28.757  44.604  45.285  0.00  0.00            
ATOM   1325  OE1 GLN X  86      28.813  44.538  46.506  0.00  0.00            
ATOM   1326  NE2 GLN X  86      27.598  44.381  44.760  0.00  0.00            
ATOM   1327 HE21 GLN X  86      26.827  44.091  45.473  0.00  0.00            
ATOM   1328 HE22 GLN X  86      27.522  44.031  43.815  0.00  0.00            
ATOM   1329  C   GLN X  86      29.742  42.232  42.476  0.00  0.00            
ATOM   1330  O   GLN X  86      28.637  42.685  42.275  0.00  0.00            
ATOM   1331  N   HID X  87      30.428  41.666  41.502  0.00  0.00            
ATOM   1332  H   HID X  87      31.405  41.246  41.739  0.00  0.00            
ATOM   1333  CA  HID X  87      29.900  41.510  40.159  0.00  0.00            
ATOM   1334  HA  HID X  87      29.388  42.359  39.967  0.00  0.00            
ATOM   1335  CB  HID X  87      31.051  41.369  39.137  0.00  0.00            
ATOM   1336  HB2 HID X  87      31.700  40.539  39.415  0.00  0.00            
ATOM   1337  HB3 HID X  87      30.727  41.034  38.151  0.00  0.00            
ATOM   1338  CG  HID X  87      31.978  42.589  38.993  0.00  0.00            
ATOM   1339  ND1 HID X  87      31.523  43.845  38.741  0.00  0.00            
ATOM   1340  HD1 HID X  87      30.495  44.137  38.522  0.00  0.00            
ATOM   1341  CE1 HID X  87      32.582  44.676  38.691  0.00  0.00            
ATOM   1342  HE1 HID X  87      32.557  45.697  38.309  0.00  0.00            
ATOM   1343  NE2 HID X  87      33.751  44.004  39.008  0.00  0.00            
ATOM   1344  CD2 HID X  87      33.305  42.667  39.229  0.00  0.00            
ATOM   1345  HD2 HID X  87      34.028  41.904  39.517  0.00  0.00            
ATOM   1346  C   HID X  87      28.889  40.353  40.013  0.00  0.00            
ATOM   1347  O   HID X  87      27.762  40.532  39.642  0.00  0.00            
ATOM   1348  N   VAL X  88      29.153  39.266  40.669  0.00  0.00            
ATOM   1349  H   VAL X  88      30.120  39.276  41.171  0.00  0.00            
ATOM   1350  CA  VAL X  88      28.252  38.082  40.889  0.00  0.00            
ATOM   1351  HA  VAL X  88      27.985  37.792  39.959  0.00  0.00            
ATOM   1352  CB  VAL X  88      29.069  36.914  41.525  0.00  0.00            
ATOM   1353  HB  VAL X  88      29.619  37.300  42.383  0.00  0.00            
ATOM   1354  CG1 VAL X  88      28.246  35.722  42.078  0.00  0.00            
ATOM   1355 HG11 VAL X  88      28.975  35.008  42.459  0.00  0.00            
ATOM   1356 HG12 VAL X  88      27.585  35.978  42.905  0.00  0.00            
ATOM   1357 HG13 VAL X  88      27.714  35.406  41.344  0.00  0.00            
ATOM   1358  CG2 VAL X  88      30.100  36.342  40.561  0.00  0.00            
ATOM   1359 HG21 VAL X  88      30.686  35.697  41.071  0.00  0.00            
ATOM   1360 HG22 VAL X  88      29.649  35.867  39.689  0.00  0.00            
ATOM   1361 HG23 VAL X  88      30.721  37.193  40.284  0.00  0.00            
ATOM   1362  C   VAL X  88      26.999  38.412  41.725  0.00  0.00            
ATOM   1363  O   VAL X  88      25.930  38.005  41.306  0.00  0.00            
ATOM   1364  N   ASP X  89      27.140  39.230  42.780  0.00  0.00            
ATOM   1365  H   ASP X  89      28.155  39.536  43.033  0.00  0.00            
ATOM   1366  CA  ASP X  89      26.114  39.706  43.727  0.00  0.00            
ATOM   1367  HA  ASP X  89      25.541  38.875  44.140  0.00  0.00            
ATOM   1368  CB  ASP X  89      26.725  40.531  44.895  0.00  0.00            
ATOM   1369  HB2 ASP X  89      27.403  39.929  45.500  0.00  0.00            
ATOM   1370  HB3 ASP X  89      27.433  41.210  44.420  0.00  0.00            
ATOM   1371  CG  ASP X  89      25.762  41.217  45.826  0.00  0.00            
ATOM   1372  OD1 ASP X  89      25.959  42.405  46.212  0.00  0.00            
ATOM   1373  OD2 ASP X  89      24.710  40.632  46.136  0.00  0.00            
ATOM   1374  C   ASP X  89      25.122  40.686  42.937  0.00  0.00            
ATOM   1375  O   ASP X  89      23.958  40.548  43.166  0.00  0.00            
ATOM   1376  N   SER X  90      25.681  41.520  42.081  0.00  0.00            
ATOM   1377  H   SER X  90      26.688  41.607  42.096  0.00  0.00            
ATOM   1378  CA  SER X  90      24.941  42.451  41.184  0.00  0.00            
ATOM   1379  HA  SER X  90      24.359  43.050  41.753  0.00  0.00            
ATOM   1380  CB  SER X  90      25.808  43.409  40.387  0.00  0.00            
ATOM   1381  HB2 SER X  90      26.495  42.840  39.760  0.00  0.00            
ATOM   1382  HB3 SER X  90      25.104  43.994  39.796  0.00  0.00            
ATOM   1383  OG  SER X  90      26.569  44.210  41.289  0.00  0.00            
ATOM   1384  HG  SER X  90      27.518  43.710  41.481  0.00  0.00            
ATOM   1385  C   SER X  90      24.148  41.592  40.295  0.00  0.00            
ATOM   1386  O   SER X  90      22.956  41.762  40.416  0.00  0.00            
ATOM   1387  N   MET X  91      24.736  40.652  39.550  0.00  0.00            
ATOM   1388  H   MET X  91      25.731  40.707  39.383  0.00  0.00            
ATOM   1389  CA  MET X  91      24.081  39.873  38.446  0.00  0.00            
ATOM   1390  HA  MET X  91      23.824  40.521  37.716  0.00  0.00            
ATOM   1391  CB  MET X  91      25.087  38.869  37.841  0.00  0.00            
ATOM   1392  HB2 MET X  91      25.932  39.341  37.554  0.00  0.00            
ATOM   1393  HB3 MET X  91      25.388  38.186  38.636  0.00  0.00            
ATOM   1394  CG  MET X  91      24.458  38.210  36.643  0.00  0.00            
ATOM   1395  HG2 MET X  91      25.139  37.445  36.271  0.00  0.00            
ATOM   1396  HG3 MET X  91      23.637  37.606  37.029  0.00  0.00            
ATOM   1397  SD  MET X  91      23.907  39.209  35.269  0.00  0.00            
ATOM   1398  CE  MET X  91      25.522  39.615  34.588  0.00  0.00            
ATOM   1399  HE1 MET X  91      25.335  40.398  33.854  0.00  0.00            
ATOM   1400  HE2 MET X  91      26.188  40.023  35.348  0.00  0.00            
ATOM   1401  HE3 MET X  91      26.052  38.875  34.149  0.00  0.00            
ATOM   1402  C   MET X  91      22.835  39.062  38.914  0.00  0.00            
ATOM   1403  O   MET X  91      21.769  39.293  38.306  0.00  0.00            
ATOM   1404  N   GLN X  92      22.974  38.307  40.016  0.00  0.00            
ATOM   1405  H   GLN X  92      23.949  38.204  40.492  0.00  0.00            
ATOM   1406  CA  GLN X  92      21.921  37.515  40.569  0.00  0.00            
ATOM   1407  HA  GLN X  92      21.515  36.927  39.746  0.00  0.00            
ATOM   1408  CB  GLN X  92      22.349  36.587  41.747  0.00  0.00            
ATOM   1409  HB2 GLN X  92      21.507  35.972  42.065  0.00  0.00            
ATOM   1410  HB3 GLN X  92      23.024  35.873  41.276  0.00  0.00            
ATOM   1411  CG  GLN X  92      22.946  37.298  42.921  0.00  0.00            
ATOM   1412  HG2 GLN X  92      23.825  36.765  43.284  0.00  0.00            
ATOM   1413  HG3 GLN X  92      23.408  38.263  42.710  0.00  0.00            
ATOM   1414  CD  GLN X  92      21.960  37.584  44.035  0.00  0.00            
ATOM   1415  OE1 GLN X  92      21.499  36.678  44.727  0.00  0.00            
ATOM   1416  NE2 GLN X  92      21.720  38.822  44.333  0.00  0.00            
ATOM   1417 HE21 GLN X  92      21.229  39.027  45.284  0.00  0.00            
ATOM   1418 HE22 GLN X  92      22.207  39.638  43.992  0.00  0.00            
ATOM   1419  C   GLN X  92      20.770  38.413  41.030  0.00  0.00            
ATOM   1420  O   GLN X  92      19.762  37.784  41.310  0.00  0.00            
ATOM   1421  N   LYS X  93      20.957  39.745  41.196  0.00  0.00            
ATOM   1422  H   LYS X  93      21.940  40.216  41.176  0.00  0.00            
ATOM   1423  CA  LYS X  93      19.952  40.570  41.772  0.00  0.00            
ATOM   1424  HA  LYS X  93      19.479  39.956  42.523  0.00  0.00            
ATOM   1425  CB  LYS X  93      20.616  41.805  42.548  0.00  0.00            
ATOM   1426  HB2 LYS X  93      21.316  41.475  43.301  0.00  0.00            
ATOM   1427  HB3 LYS X  93      21.205  42.245  41.931  0.00  0.00            
ATOM   1428  CG  LYS X  93      19.657  42.878  43.089  0.00  0.00            
ATOM   1429  HG2 LYS X  93      20.235  43.784  42.979  0.00  0.00            
ATOM   1430  HG3 LYS X  93      18.846  42.965  42.382  0.00  0.00            
ATOM   1431  CD  LYS X  93      18.963  42.559  44.425  0.00  0.00            
ATOM   1432  HD2 LYS X  93      18.097  43.074  44.502  0.00  0.00            
ATOM   1433  HD3 LYS X  93      18.752  41.504  44.598  0.00  0.00            
ATOM   1434  CE  LYS X  93      19.959  43.140  45.454  0.00  0.00            
ATOM   1435  HE2 LYS X  93      20.838  42.495  45.484  0.00  0.00            
ATOM   1436  HE3 LYS X  93      20.151  44.194  45.253  0.00  0.00            
ATOM   1437  NZ  LYS X  93      19.367  43.108  46.803  0.00  0.00            
ATOM   1438  HZ1 LYS X  93      20.000  43.454  47.510  0.00  0.00            
ATOM   1439  HZ2 LYS X  93      18.446  43.690  46.831  0.00  0.00            
ATOM   1440  HZ3 LYS X  93      19.094  42.092  47.089  0.00  0.00            
ATOM   1441  C   LYS X  93      18.929  40.902  40.627  0.00  0.00            
ATOM   1442  O   LYS X  93      17.774  41.035  40.876  0.00  0.00            
ATOM   1443  N   ASP X  94      19.474  40.987  39.396  0.00  0.00            
ATOM   1444  H   ASP X  94      20.498  40.621  39.324  0.00  0.00            
ATOM   1445  CA  ASP X  94      18.647  41.022  38.188  0.00  0.00            
ATOM   1446  HA  ASP X  94      17.809  41.529  38.432  0.00  0.00            
ATOM   1447  CB  ASP X  94      19.408  41.686  36.991  0.00  0.00            
ATOM   1448  HB2 ASP X  94      20.390  41.213  36.977  0.00  0.00            
ATOM   1449  HB3 ASP X  94      18.859  41.562  36.058  0.00  0.00            
ATOM   1450  CG  ASP X  94      19.632  43.170  37.270  0.00  0.00            
ATOM   1451  OD1 ASP X  94      18.664  43.805  37.771  0.00  0.00            
ATOM   1452  OD2 ASP X  94      20.720  43.786  37.054  0.00  0.00            
ATOM   1453  C   ASP X  94      18.226  39.623  37.797  0.00  0.00            
ATOM   1454  O   ASP X  94      17.118  39.577  37.254  0.00  0.00            
ATOM   1455  N   TYR X  95      19.023  38.556  38.011  0.00  0.00            
ATOM   1456  H   TYR X  95      19.962  38.749  38.327  0.00  0.00            
ATOM   1457  CA  TYR X  95      18.714  37.166  37.689  0.00  0.00            
ATOM   1458  HA  TYR X  95      17.772  37.169  37.141  0.00  0.00            
ATOM   1459  CB  TYR X  95      19.800  36.646  36.702  0.00  0.00            
ATOM   1460  HB2 TYR X  95      20.774  36.894  37.123  0.00  0.00            
ATOM   1461  HB3 TYR X  95      19.754  35.566  36.556  0.00  0.00            
ATOM   1462  CG  TYR X  95      19.764  37.202  35.316  0.00  0.00            
ATOM   1463  CD1 TYR X  95      18.973  36.572  34.370  0.00  0.00            
ATOM   1464  HD1 TYR X  95      18.252  35.847  34.747  0.00  0.00            
ATOM   1465  CE1 TYR X  95      18.916  37.011  33.038  0.00  0.00            
ATOM   1466  HE1 TYR X  95      18.212  36.677  32.276  0.00  0.00            
ATOM   1467  CZ  TYR X  95      19.778  38.033  32.620  0.00  0.00            
ATOM   1468  OH  TYR X  95      19.629  38.382  31.300  0.00  0.00            
ATOM   1469  HH  TYR X  95      20.077  39.374  31.241  0.00  0.00            
ATOM   1470  CE2 TYR X  95      20.648  38.601  33.576  0.00  0.00            
ATOM   1471  HE2 TYR X  95      21.329  39.399  33.280  0.00  0.00            
ATOM   1472  CD2 TYR X  95      20.641  38.168  34.906  0.00  0.00            
ATOM   1473  HD2 TYR X  95      21.344  38.588  35.624  0.00  0.00            
ATOM   1474  C   TYR X  95      18.564  36.247  38.936  0.00  0.00            
ATOM   1475  O   TYR X  95      19.361  35.310  39.078  0.00  0.00            
ATOM   1476  N   PRO X  96      17.500  36.393  39.791  0.00  0.00            
ATOM   1477  CD  PRO X  96      16.497  37.537  39.872  0.00  0.00            
ATOM   1478  HD2 PRO X  96      15.964  37.652  38.929  0.00  0.00            
ATOM   1479  HD3 PRO X  96      17.133  38.386  40.124  0.00  0.00            
ATOM   1480  CG  PRO X  96      15.624  37.245  41.055  0.00  0.00            
ATOM   1481  HG2 PRO X  96      14.833  36.557  40.755  0.00  0.00            
ATOM   1482  HG3 PRO X  96      15.212  38.126  41.546  0.00  0.00            
ATOM   1483  CB  PRO X  96      16.587  36.464  41.993  0.00  0.00            
ATOM   1484  HB2 PRO X  96      16.048  35.893  42.749  0.00  0.00            
ATOM   1485  HB3 PRO X  96      17.187  37.206  42.519  0.00  0.00            
ATOM   1486  CA  PRO X  96      17.451  35.667  41.054  0.00  0.00            
ATOM   1487  HA  PRO X  96      18.403  35.745  41.579  0.00  0.00            
ATOM   1488  C   PRO X  96      16.983  34.245  40.889  0.00  0.00            
ATOM   1489  O   PRO X  96      15.954  33.941  40.205  0.00  0.00            
ATOM   1490  N   GLY X  97      17.777  33.318  41.482  0.00  0.00            
ATOM   1491  H   GLY X  97      18.592  33.655  42.123  0.00  0.00            
ATOM   1492  CA  GLY X  97      17.399  31.863  41.476  0.00  0.00            
ATOM   1493  HA2 GLY X  97      17.475  31.465  42.487  0.00  0.00            
ATOM   1494  HA3 GLY X  97      16.368  31.768  41.134  0.00  0.00            
ATOM   1495  C   GLY X  97      18.172  31.010  40.464  0.00  0.00            
ATOM   1496  O   GLY X  97      18.085  29.768  40.531  0.00  0.00            
ATOM   1497  N   LEU X  98      18.922  31.631  39.549  0.00  0.00            
ATOM   1498  H   LEU X  98      18.764  32.691  39.351  0.00  0.00            
ATOM   1499  CA  LEU X  98      19.672  30.900  38.485  0.00  0.00            
ATOM   1500  HA  LEU X  98      19.073  30.032  38.210  0.00  0.00            
ATOM   1501  CB  LEU X  98      19.966  31.682  37.216  0.00  0.00            
ATOM   1502  HB2 LEU X  98      20.436  32.600  37.569  0.00  0.00            
ATOM   1503  HB3 LEU X  98      20.607  31.091  36.562  0.00  0.00            
ATOM   1504  CG  LEU X  98      18.697  32.083  36.420  0.00  0.00            
ATOM   1505  HG  LEU X  98      18.213  31.145  36.149  0.00  0.00            
ATOM   1506  CD1 LEU X  98      17.602  32.862  37.095  0.00  0.00            
ATOM   1507 HD11 LEU X  98      17.896  33.869  37.393  0.00  0.00            
ATOM   1508 HD12 LEU X  98      16.787  32.919  36.375  0.00  0.00            
ATOM   1509 HD13 LEU X  98      17.198  32.374  37.982  0.00  0.00            
ATOM   1510  CD2 LEU X  98      19.169  32.735  35.137  0.00  0.00            
ATOM   1511 HD21 LEU X  98      18.268  32.881  34.541  0.00  0.00            
ATOM   1512 HD22 LEU X  98      19.677  33.690  35.273  0.00  0.00            
ATOM   1513 HD23 LEU X  98      19.764  32.080  34.650  0.00  0.00            
ATOM   1514  C   LEU X  98      21.065  30.460  39.131  0.00  0.00            
ATOM   1515  O   LEU X  98      21.759  31.211  39.834  0.00  0.00            
ATOM   1516  N   PRO X  99      21.462  29.184  38.822  0.00  0.00            
ATOM   1517  CD  PRO X  99      20.873  28.342  37.788  0.00  0.00            
ATOM   1518  HD2 PRO X  99      20.847  28.911  36.870  0.00  0.00            
ATOM   1519  HD3 PRO X  99      19.917  28.110  38.017  0.00  0.00            
ATOM   1520  CG  PRO X  99      21.753  27.064  37.728  0.00  0.00            
ATOM   1521  HG2 PRO X  99      22.368  27.135  36.831  0.00  0.00            
ATOM   1522  HG3 PRO X  99      21.090  26.214  37.889  0.00  0.00            
ATOM   1523  CB  PRO X  99      22.640  27.132  38.965  0.00  0.00            
ATOM   1524  HB2 PRO X  99      23.593  26.652  38.742  0.00  0.00            
ATOM   1525  HB3 PRO X  99      22.238  26.476  39.737  0.00  0.00            
ATOM   1526  CA  PRO X  99      22.723  28.626  39.300  0.00  0.00            
ATOM   1527  HA  PRO X  99      22.780  28.883  40.358  0.00  0.00            
ATOM   1528  C   PRO X  99      24.019  29.215  38.588  0.00  0.00            
ATOM   1529  O   PRO X  99      23.954  29.757  37.445  0.00  0.00            
ATOM   1530  N   VAL X 100      25.179  29.280  39.309  0.00  0.00            
ATOM   1531  H   VAL X 100      25.189  28.940  40.345  0.00  0.00            
ATOM   1532  CA  VAL X 100      26.176  30.304  38.876  0.00  0.00            
ATOM   1533  HA  VAL X 100      26.014  30.658  37.944  0.00  0.00            
ATOM   1534  CB  VAL X 100      26.336  31.453  39.958  0.00  0.00            
ATOM   1535  HB  VAL X 100      26.816  31.030  40.840  0.00  0.00            
ATOM   1536  CG1 VAL X 100      27.294  32.610  39.616  0.00  0.00            
ATOM   1537 HG11 VAL X 100      28.322  32.265  39.501  0.00  0.00            
ATOM   1538 HG12 VAL X 100      26.996  33.180  38.736  0.00  0.00            
ATOM   1539 HG13 VAL X 100      27.409  33.313  40.429  0.00  0.00            
ATOM   1540  CG2 VAL X 100      25.002  31.941  40.442  0.00  0.00            
ATOM   1541 HG21 VAL X 100      24.655  31.180  41.125  0.00  0.00            
ATOM   1542 HG22 VAL X 100      25.146  32.878  40.960  0.00  0.00            
ATOM   1543 HG23 VAL X 100      24.317  32.083  39.619  0.00  0.00            
ATOM   1544  C   VAL X 100      27.461  29.479  38.925  0.00  0.00            
ATOM   1545  O   VAL X 100      27.851  28.757  39.844  0.00  0.00            
ATOM   1546  N   PHE X 101      28.234  29.665  37.847  0.00  0.00            
ATOM   1547  H   PHE X 101      27.855  30.197  36.974  0.00  0.00            
ATOM   1548  CA  PHE X 101      29.579  29.083  37.658  0.00  0.00            
ATOM   1549  HA  PHE X 101      29.727  28.320  38.423  0.00  0.00            
ATOM   1550  CB  PHE X 101      29.617  28.426  36.322  0.00  0.00            
ATOM   1551  HB2 PHE X 101      29.383  29.167  35.558  0.00  0.00            
ATOM   1552  HB3 PHE X 101      30.647  28.075  36.250  0.00  0.00            
ATOM   1553  CG  PHE X 101      28.694  27.194  36.232  0.00  0.00            
ATOM   1554  CD1 PHE X 101      29.060  25.958  36.921  0.00  0.00            
ATOM   1555  HD1 PHE X 101      30.018  26.005  37.439  0.00  0.00            
ATOM   1556  CE1 PHE X 101      28.077  24.887  36.865  0.00  0.00            
ATOM   1557  HE1 PHE X 101      28.244  23.934  37.366  0.00  0.00            
ATOM   1558  CZ  PHE X 101      26.889  25.020  36.085  0.00  0.00            
ATOM   1559  HZ  PHE X 101      26.183  24.191  36.113  0.00  0.00            
ATOM   1560  CE2 PHE X 101      26.677  26.184  35.332  0.00  0.00            
ATOM   1561  HE2 PHE X 101      25.838  26.218  34.637  0.00  0.00            
ATOM   1562  CD2 PHE X 101      27.523  27.265  35.401  0.00  0.00            
ATOM   1563  HD2 PHE X 101      27.222  28.183  34.897  0.00  0.00            
ATOM   1564  C   PHE X 101      30.642  30.186  37.727  0.00  0.00            
ATOM   1565  O   PHE X 101      30.390  31.317  37.344  0.00  0.00            
ATOM   1566  N   LEU X 102      31.763  29.846  38.305  0.00  0.00            
ATOM   1567  H   LEU X 102      31.873  28.918  38.865  0.00  0.00            
ATOM   1568  CA  LEU X 102      32.980  30.715  38.095  0.00  0.00            
ATOM   1569  HA  LEU X 102      32.766  31.743  37.804  0.00  0.00            
ATOM   1570  CB  LEU X 102      33.745  30.777  39.424  0.00  0.00            
ATOM   1571  HB2 LEU X 102      33.990  29.751  39.700  0.00  0.00            
ATOM   1572  HB3 LEU X 102      34.704  31.267  39.257  0.00  0.00            
ATOM   1573  CG  LEU X 102      32.870  31.356  40.542  0.00  0.00            
ATOM   1574  HG  LEU X 102      31.999  30.714  40.670  0.00  0.00            
ATOM   1575  CD1 LEU X 102      33.644  31.356  41.879  0.00  0.00            
ATOM   1576 HD11 LEU X 102      34.616  31.808  41.685  0.00  0.00            
ATOM   1577 HD12 LEU X 102      33.105  31.925  42.637  0.00  0.00            
ATOM   1578 HD13 LEU X 102      33.829  30.355  42.268  0.00  0.00            
ATOM   1579  CD2 LEU X 102      32.358  32.781  40.207  0.00  0.00            
ATOM   1580 HD21 LEU X 102      31.814  33.180  41.064  0.00  0.00            
ATOM   1581 HD22 LEU X 102      33.232  33.429  40.141  0.00  0.00            
ATOM   1582 HD23 LEU X 102      31.754  32.706  39.402  0.00  0.00            
ATOM   1583  C   LEU X 102      33.858  29.985  37.071  0.00  0.00            
ATOM   1584  O   LEU X 102      33.875  28.790  36.906  0.00  0.00            
ATOM   1585  N   LEU X 103      34.666  30.826  36.420  0.00  0.00            
ATOM   1586  H   LEU X 103      34.425  31.806  36.402  0.00  0.00            
ATOM   1587  CA  LEU X 103      35.528  30.315  35.335  0.00  0.00            
ATOM   1588  HA  LEU X 103      35.807  29.307  35.640  0.00  0.00            
ATOM   1589  CB  LEU X 103      34.874  30.350  33.910  0.00  0.00            
ATOM   1590  HB2 LEU X 103      33.927  29.819  34.012  0.00  0.00            
ATOM   1591  HB3 LEU X 103      34.693  31.391  33.639  0.00  0.00            
ATOM   1592  CG  LEU X 103      35.667  29.574  32.767  0.00  0.00            
ATOM   1593  HG  LEU X 103      36.247  28.894  33.237  0.00  0.00            
ATOM   1594  CD1 LEU X 103      34.635  28.671  31.990  0.00  0.00            
ATOM   1595 HD11 LEU X 103      34.046  28.052  32.651  0.00  0.00            
ATOM   1596 HD12 LEU X 103      33.940  29.288  31.439  0.00  0.00            
ATOM   1597 HD13 LEU X 103      35.121  28.096  31.317  0.00  0.00            
ATOM   1598  CD2 LEU X 103      36.430  30.564  31.952  0.00  0.00            
ATOM   1599 HD21 LEU X 103      36.885  30.132  31.061  0.00  0.00            
ATOM   1600 HD22 LEU X 103      35.662  31.244  31.584  0.00  0.00            
ATOM   1601 HD23 LEU X 103      37.107  31.016  32.551  0.00  0.00            
ATOM   1602  C   LEU X 103      36.815  31.174  35.269  0.00  0.00            
ATOM   1603  O   LEU X 103      36.704  32.400  35.097  0.00  0.00            
ATOM   1604  N   GLY X 104      37.963  30.658  35.596  0.00  0.00            
ATOM   1605  H   GLY X 104      38.124  29.580  35.600  0.00  0.00            
ATOM   1606  CA  GLY X 104      39.180  31.593  35.636  0.00  0.00            
ATOM   1607  HA2 GLY X 104      38.949  32.468  35.029  0.00  0.00            
ATOM   1608  HA3 GLY X 104      39.220  31.939  36.531  0.00  0.00            
ATOM   1609  C   GLY X 104      40.467  30.879  35.179  0.00  0.00            
ATOM   1610  O   GLY X 104      40.758  29.675  35.390  0.00  0.00            
ATOM   1611  N   HID X 105      41.240  31.656  34.370  0.00  0.00            
ATOM   1612  H   HID X 105      40.854  32.612  34.015  0.00  0.00            
ATOM   1613  CA  HID X 105      42.642  31.283  33.911  0.00  0.00            
ATOM   1614  HA  HID X 105      42.692  30.197  33.832  0.00  0.00            
ATOM   1615  CB  HID X 105      42.792  31.870  32.474  0.00  0.00            
ATOM   1616  HB2 HID X 105      41.993  31.445  31.867  0.00  0.00            
ATOM   1617  HB3 HID X 105      42.723  32.940  32.668  0.00  0.00            
ATOM   1618  CG  HID X 105      44.133  31.677  31.787  0.00  0.00            
ATOM   1619  ND1 HID X 105      44.855  30.504  31.572  0.00  0.00            
ATOM   1620  HD1 HID X 105      44.630  29.487  31.894  0.00  0.00            
ATOM   1621  CE1 HID X 105      46.040  30.832  30.994  0.00  0.00            
ATOM   1622  HE1 HID X 105      46.754  30.119  30.948  0.00  0.00            
ATOM   1623  NE2 HID X 105      46.194  32.133  30.992  0.00  0.00            
ATOM   1624  CD2 HID X 105      44.954  32.709  31.458  0.00  0.00            
ATOM   1625  HD2 HID X 105      44.658  33.758  31.483  0.00  0.00            
ATOM   1626  C   HID X 105      43.698  31.811  34.794  0.00  0.00            
ATOM   1627  O   HID X 105      43.764  32.971  35.140  0.00  0.00            
ATOM   1628  N   SER X 106      44.767  31.042  34.960  0.00  0.00            
ATOM   1629  H   SER X 106      44.795  30.037  34.538  0.00  0.00            
ATOM   1630  CA  SER X 106      46.000  31.528  35.657  0.00  0.00            
ATOM   1631  HA  SER X 106      46.701  30.734  35.917  0.00  0.00            
ATOM   1632  CB  SER X 106      46.713  32.384  34.628  0.00  0.00            
ATOM   1633  HB2 SER X 106      46.642  31.907  33.686  0.00  0.00            
ATOM   1634  HB3 SER X 106      46.312  33.407  34.604  0.00  0.00            
ATOM   1635  OG  SER X 106      48.148  32.445  34.900  0.00  0.00            
ATOM   1636  HG  SER X 106      48.574  31.704  34.353  0.00  0.00            
ATOM   1637  C   SER X 106      45.756  32.263  36.948  0.00  0.00            
ATOM   1638  O   SER X 106      45.116  31.720  37.813  0.00  0.00            
ATOM   1639  N   MET X 107      46.261  33.486  37.146  0.00  0.00            
ATOM   1640  H   MET X 107      46.965  33.833  36.389  0.00  0.00            
ATOM   1641  CA  MET X 107      45.865  34.315  38.323  0.00  0.00            
ATOM   1642  HA  MET X 107      46.229  33.917  39.177  0.00  0.00            
ATOM   1643  CB  MET X 107      46.441  35.739  38.219  0.00  0.00            
ATOM   1644  HB2 MET X 107      47.526  35.778  38.117  0.00  0.00            
ATOM   1645  HB3 MET X 107      46.071  36.125  37.269  0.00  0.00            
ATOM   1646  CG  MET X 107      45.983  36.650  39.367  0.00  0.00            
ATOM   1647  HG2 MET X 107      45.032  36.436  39.634  0.00  0.00            
ATOM   1648  HG3 MET X 107      46.425  36.346  40.316  0.00  0.00            
ATOM   1649  SD  MET X 107      46.286  38.450  39.101  0.00  0.00            
ATOM   1650  CE  MET X 107      44.924  38.869  38.031  0.00  0.00            
ATOM   1651  HE1 MET X 107      44.262  39.407  38.710  0.00  0.00            
ATOM   1652  HE2 MET X 107      45.240  39.402  37.234  0.00  0.00            
ATOM   1653  HE3 MET X 107      44.454  37.957  37.662  0.00  0.00            
ATOM   1654  C   MET X 107      44.315  34.431  38.514  0.00  0.00            
ATOM   1655  O   MET X 107      43.823  34.383  39.581  0.00  0.00            
ATOM   1656  N   GLY X 108      43.585  34.654  37.431  0.00  0.00            
ATOM   1657  H   GLY X 108      44.054  34.538  36.454  0.00  0.00            
ATOM   1658  CA  GLY X 108      42.060  34.581  37.421  0.00  0.00            
ATOM   1659  HA2 GLY X 108      41.586  35.310  38.078  0.00  0.00            
ATOM   1660  HA3 GLY X 108      41.630  34.831  36.451  0.00  0.00            
ATOM   1661  C   GLY X 108      41.460  33.272  37.996  0.00  0.00            
ATOM   1662  O   GLY X 108      40.314  33.294  38.518  0.00  0.00            
ATOM   1663  N   GLY X 109      42.208  32.186  37.994  0.00  0.00            
ATOM   1664  H   GLY X 109      43.256  32.371  37.761  0.00  0.00            
ATOM   1665  CA  GLY X 109      41.800  30.945  38.585  0.00  0.00            
ATOM   1666  HA2 GLY X 109      40.787  30.799  38.211  0.00  0.00            
ATOM   1667  HA3 GLY X 109      42.373  30.174  38.275  0.00  0.00            
ATOM   1668  C   GLY X 109      41.976  30.977  40.129  0.00  0.00            
ATOM   1669  O   GLY X 109      41.109  30.461  40.775  0.00  0.00            
ATOM   1670  N   ALA X 110      43.013  31.548  40.648  0.00  0.00            
ATOM   1671  H   ALA X 110      43.841  31.829  39.997  0.00  0.00            
ATOM   1672  CA  ALA X 110      43.114  31.751  42.080  0.00  0.00            
ATOM   1673  HA  ALA X 110      43.069  30.805  42.619  0.00  0.00            
ATOM   1674  CB  ALA X 110      44.386  32.413  42.505  0.00  0.00            
ATOM   1675  HB1 ALA X 110      45.250  31.839  42.169  0.00  0.00            
ATOM   1676  HB2 ALA X 110      44.453  33.343  41.941  0.00  0.00            
ATOM   1677  HB3 ALA X 110      44.417  32.585  43.580  0.00  0.00            
ATOM   1678  C   ALA X 110      41.942  32.693  42.571  0.00  0.00            
ATOM   1679  O   ALA X 110      41.393  32.497  43.619  0.00  0.00            
ATOM   1680  N   ILE X 111      41.657  33.761  41.792  0.00  0.00            
ATOM   1681  H   ILE X 111      42.183  33.905  40.848  0.00  0.00            
ATOM   1682  CA  ILE X 111      40.560  34.688  42.095  0.00  0.00            
ATOM   1683  HA  ILE X 111      40.684  35.050  43.116  0.00  0.00            
ATOM   1684  CB  ILE X 111      40.587  35.850  41.072  0.00  0.00            
ATOM   1685  HB  ILE X 111      40.491  35.456  40.147  0.00  0.00            
ATOM   1686  CG2 ILE X 111      39.534  36.882  41.196  0.00  0.00            
ATOM   1687 HG21 ILE X 111      39.345  37.400  42.136  0.00  0.00            
ATOM   1688 HG22 ILE X 111      39.630  37.592  40.375  0.00  0.00            
ATOM   1689 HG23 ILE X 111      38.570  36.411  41.000  0.00  0.00            
ATOM   1690  CG1 ILE X 111      41.959  36.585  41.232  0.00  0.00            
ATOM   1691 HG12 ILE X 111      41.867  37.206  42.123  0.00  0.00            
ATOM   1692 HG13 ILE X 111      42.695  35.923  41.430  0.00  0.00            
ATOM   1693  CD1 ILE X 111      42.314  37.599  40.138  0.00  0.00            
ATOM   1694 HD11 ILE X 111      43.180  38.176  40.463  0.00  0.00            
ATOM   1695 HD12 ILE X 111      42.432  37.158  39.148  0.00  0.00            
ATOM   1696 HD13 ILE X 111      41.489  38.304  40.041  0.00  0.00            
ATOM   1697  C   ILE X 111      39.227  33.902  42.096  0.00  0.00            
ATOM   1698  O   ILE X 111      38.378  34.256  42.857  0.00  0.00            
ATOM   1699  N   ALA X 112      39.100  32.888  41.254  0.00  0.00            
ATOM   1700  H   ALA X 112      39.899  32.694  40.539  0.00  0.00            
ATOM   1701  CA  ALA X 112      37.825  32.072  41.272  0.00  0.00            
ATOM   1702  HA  ALA X 112      37.017  32.800  41.203  0.00  0.00            
ATOM   1703  CB  ALA X 112      37.792  31.083  40.014  0.00  0.00            
ATOM   1704  HB1 ALA X 112      37.727  31.506  39.012  0.00  0.00            
ATOM   1705  HB2 ALA X 112      38.528  30.287  40.125  0.00  0.00            
ATOM   1706  HB3 ALA X 112      36.797  30.645  40.101  0.00  0.00            
ATOM   1707  C   ALA X 112      37.727  31.282  42.660  0.00  0.00            
ATOM   1708  O   ALA X 112      36.787  31.404  43.397  0.00  0.00            
ATOM   1709  N   ILE X 113      38.840  30.643  42.973  0.00  0.00            
ATOM   1710  H   ILE X 113      39.680  30.838  42.307  0.00  0.00            
ATOM   1711  CA  ILE X 113      39.091  29.742  44.143  0.00  0.00            
ATOM   1712  HA  ILE X 113      38.324  28.979  44.012  0.00  0.00            
ATOM   1713  CB  ILE X 113      40.482  29.089  44.194  0.00  0.00            
ATOM   1714  HB  ILE X 113      41.190  29.890  43.985  0.00  0.00            
ATOM   1715  CG2 ILE X 113      40.820  28.493  45.600  0.00  0.00            
ATOM   1716 HG21 ILE X 113      39.877  28.094  45.974  0.00  0.00            
ATOM   1717 HG22 ILE X 113      41.655  27.792  45.573  0.00  0.00            
ATOM   1718 HG23 ILE X 113      41.012  29.350  46.245  0.00  0.00            
ATOM   1719  CG1 ILE X 113      40.604  28.113  43.052  0.00  0.00            
ATOM   1720 HG12 ILE X 113      39.774  27.407  43.066  0.00  0.00            
ATOM   1721 HG13 ILE X 113      40.401  28.602  42.192  0.00  0.00            
ATOM   1722  CD1 ILE X 113      41.984  27.470  42.806  0.00  0.00            
ATOM   1723 HD11 ILE X 113      42.839  28.142  42.882  0.00  0.00            
ATOM   1724 HD12 ILE X 113      42.156  26.804  43.652  0.00  0.00            
ATOM   1725 HD13 ILE X 113      42.016  26.908  41.873  0.00  0.00            
ATOM   1726  C   ILE X 113      38.669  30.479  45.434  0.00  0.00            
ATOM   1727  O   ILE X 113      37.684  30.045  46.001  0.00  0.00            
ATOM   1728  N   LEU X 114      39.333  31.653  45.576  0.00  0.00            
ATOM   1729  H   LEU X 114      40.180  31.753  45.035  0.00  0.00            
ATOM   1730  CA  LEU X 114      39.099  32.532  46.693  0.00  0.00            
ATOM   1731  HA  LEU X 114      39.125  31.876  47.563  0.00  0.00            
ATOM   1732  CB  LEU X 114      40.281  33.596  46.678  0.00  0.00            
ATOM   1733  HB2 LEU X 114      40.329  34.138  45.734  0.00  0.00            
ATOM   1734  HB3 LEU X 114      39.962  34.377  47.368  0.00  0.00            
ATOM   1735  CG  LEU X 114      41.635  32.993  46.960  0.00  0.00            
ATOM   1736  HG  LEU X 114      41.818  32.209  46.226  0.00  0.00            
ATOM   1737  CD1 LEU X 114      42.847  33.959  46.654  0.00  0.00            
ATOM   1738 HD11 LEU X 114      42.724  34.844  47.278  0.00  0.00            
ATOM   1739 HD12 LEU X 114      43.683  33.637  46.998  0.00  0.00            
ATOM   1740 HD13 LEU X 114      42.892  34.215  45.678  0.00  0.00            
ATOM   1741  CD2 LEU X 114      41.670  32.334  48.362  0.00  0.00            
ATOM   1742 HD21 LEU X 114      41.551  33.140  49.086  0.00  0.00            
ATOM   1743 HD22 LEU X 114      40.844  31.669  48.616  0.00  0.00            
ATOM   1744 HD23 LEU X 114      42.633  31.859  48.547  0.00  0.00            
ATOM   1745  C   LEU X 114      37.675  33.218  46.615  0.00  0.00            
ATOM   1746  O   LEU X 114      37.242  33.568  47.690  0.00  0.00            
ATOM   1747  N   THR X 115      37.028  33.309  45.467  0.00  0.00            
ATOM   1748  H   THR X 115      37.470  32.807  44.607  0.00  0.00            
ATOM   1749  CA  THR X 115      35.633  33.722  45.406  0.00  0.00            
ATOM   1750  HA  THR X 115      35.534  34.674  45.927  0.00  0.00            
ATOM   1751  CB  THR X 115      35.270  34.024  43.928  0.00  0.00            
ATOM   1752  HB  THR X 115      35.438  33.201  43.368  0.00  0.00            
ATOM   1753  CG2 THR X 115      33.800  34.469  43.738  0.00  0.00            
ATOM   1754 HG21 THR X 115      33.136  33.754  44.223  0.00  0.00            
ATOM   1755 HG22 THR X 115      33.704  35.481  44.132  0.00  0.00            
ATOM   1756 HG23 THR X 115      33.574  34.612  42.681  0.00  0.00            
ATOM   1757  OG1 THR X 115      36.005  35.136  43.433  0.00  0.00            
ATOM   1758  HG1 THR X 115      37.012  34.801  43.183  0.00  0.00            
ATOM   1759  C   THR X 115      34.782  32.687  46.050  0.00  0.00            
ATOM   1760  O   THR X 115      34.087  33.042  47.015  0.00  0.00            
ATOM   1761  N   ALA X 116      34.941  31.455  45.586  0.00  0.00            
ATOM   1762  H   ALA X 116      35.667  31.135  44.840  0.00  0.00            
ATOM   1763  CA  ALA X 116      34.044  30.365  46.091  0.00  0.00            
ATOM   1764  HA  ALA X 116      32.981  30.608  46.073  0.00  0.00            
ATOM   1765  CB  ALA X 116      34.271  29.116  45.216  0.00  0.00            
ATOM   1766  HB1 ALA X 116      33.910  29.220  44.278  0.00  0.00            
ATOM   1767  HB2 ALA X 116      35.343  28.926  45.168  0.00  0.00            
ATOM   1768  HB3 ALA X 116      33.799  28.286  45.741  0.00  0.00            
ATOM   1769  C   ALA X 116      34.396  30.201  47.574  0.00  0.00            
ATOM   1770  O   ALA X 116      33.550  29.740  48.318  0.00  0.00            
ATOM   1771  N   ALA X 117      35.623  30.351  47.973  0.00  0.00            
ATOM   1772  H   ALA X 117      36.412  30.364  47.342  0.00  0.00            
ATOM   1773  CA  ALA X 117      36.077  30.244  49.389  0.00  0.00            
ATOM   1774  HA  ALA X 117      35.997  29.303  49.749  0.00  0.00            
ATOM   1775  CB  ALA X 117      37.566  30.684  49.386  0.00  0.00            
ATOM   1776  HB1 ALA X 117      38.188  30.044  48.761  0.00  0.00            
ATOM   1777  HB2 ALA X 117      37.695  31.726  49.095  0.00  0.00            
ATOM   1778  HB3 ALA X 117      37.895  30.550  50.417  0.00  0.00            
ATOM   1779  C   ALA X 117      35.237  31.116  50.346  0.00  0.00            
ATOM   1780  O   ALA X 117      35.166  30.727  51.509  0.00  0.00            
ATOM   1781  N   GLU X 118      34.851  32.307  49.879  0.00  0.00            
ATOM   1782  H   GLU X 118      35.165  32.662  48.898  0.00  0.00            
ATOM   1783  CA  GLU X 118      34.186  33.289  50.700  0.00  0.00            
ATOM   1784  HA  GLU X 118      34.451  33.107  51.742  0.00  0.00            
ATOM   1785  CB  GLU X 118      34.583  34.671  50.265  0.00  0.00            
ATOM   1786  HB2 GLU X 118      34.514  34.737  49.260  0.00  0.00            
ATOM   1787  HB3 GLU X 118      34.076  35.368  50.792  0.00  0.00            
ATOM   1788  CG  GLU X 118      36.036  34.951  50.733  0.00  0.00            
ATOM   1789  HG2 GLU X 118      36.598  34.172  50.423  0.00  0.00            
ATOM   1790  HG3 GLU X 118      36.279  35.816  50.271  0.00  0.00            
ATOM   1791  CD  GLU X 118      36.232  35.159  52.227  0.00  0.00            
ATOM   1792  OE1 GLU X 118      37.426  35.120  52.588  0.00  0.00            
ATOM   1793  OE2 GLU X 118      35.311  35.550  52.980  0.00  0.00            
ATOM   1794  C   GLU X 118      32.649  33.166  50.499  0.00  0.00            
ATOM   1795  O   GLU X 118      31.948  33.854  51.189  0.00  0.00            
ATOM   1796  N   ARG X 119      32.152  32.242  49.665  0.00  0.00            
ATOM   1797  H   ARG X 119      32.921  31.665  49.152  0.00  0.00            
ATOM   1798  CA  ARG X 119      30.723  31.855  49.459  0.00  0.00            
ATOM   1799  HA  ARG X 119      30.154  32.118  50.350  0.00  0.00            
ATOM   1800  CB  ARG X 119      30.178  32.637  48.226  0.00  0.00            
ATOM   1801  HB2 ARG X 119      30.848  32.555  47.369  0.00  0.00            
ATOM   1802  HB3 ARG X 119      29.171  32.313  47.966  0.00  0.00            
ATOM   1803  CG  ARG X 119      29.979  34.105  48.597  0.00  0.00            
ATOM   1804  HG2 ARG X 119      30.952  34.587  48.680  0.00  0.00            
ATOM   1805  HG3 ARG X 119      29.497  34.545  47.724  0.00  0.00            
ATOM   1806  CD  ARG X 119      29.180  34.489  49.805  0.00  0.00            
ATOM   1807  HD2 ARG X 119      28.236  33.947  49.745  0.00  0.00            
ATOM   1808  HD3 ARG X 119      29.564  34.163  50.680  0.00  0.00            
ATOM   1809  NE  ARG X 119      29.014  36.002  49.865  0.00  0.00            
ATOM   1810  HE  ARG X 119      28.180  36.454  49.329  0.00  0.00            
ATOM   1811  CZ  ARG X 119      29.930  36.889  50.198  0.00  0.00            
ATOM   1812  NH1 ARG X 119      31.001  36.671  50.944  0.00  0.00            
ATOM   1813 HH11 ARG X 119      31.143  35.645  51.284  0.00  0.00            
ATOM   1814 HH12 ARG X 119      31.597  37.544  51.210  0.00  0.00            
ATOM   1815  NH2 ARG X 119      29.943  38.134  49.834  0.00  0.00            
ATOM   1816 HH21 ARG X 119      29.080  38.558  49.320  0.00  0.00            
ATOM   1817 HH22 ARG X 119      30.877  38.693  49.890  0.00  0.00            
ATOM   1818  C   ARG X 119      30.613  30.336  49.276  0.00  0.00            
ATOM   1819  O   ARG X 119      30.124  29.879  48.230  0.00  0.00            
ATOM   1820  N   PRO X 120      30.965  29.524  50.298  0.00  0.00            
ATOM   1821  CD  PRO X 120      31.382  29.959  51.681  0.00  0.00            
ATOM   1822  HD2 PRO X 120      30.906  30.892  51.982  0.00  0.00            
ATOM   1823  HD3 PRO X 120      32.390  30.010  51.718  0.00  0.00            
ATOM   1824  CG  PRO X 120      30.868  28.824  52.585  0.00  0.00            
ATOM   1825  HG2 PRO X 120      29.797  28.843  52.718  0.00  0.00            
ATOM   1826  HG3 PRO X 120      31.395  28.778  53.526  0.00  0.00            
ATOM   1827  CB  PRO X 120      31.248  27.639  51.722  0.00  0.00            
ATOM   1828  HB2 PRO X 120      30.864  26.792  52.116  0.00  0.00            
ATOM   1829  HB3 PRO X 120      32.338  27.594  51.724  0.00  0.00            
ATOM   1830  CA  PRO X 120      30.801  28.042  50.264  0.00  0.00            
ATOM   1831  HA  PRO X 120      31.426  27.573  49.504  0.00  0.00            
ATOM   1832  C   PRO X 120      29.307  27.622  49.999  0.00  0.00            
ATOM   1833  O   PRO X 120      28.365  28.207  50.457  0.00  0.00            
ATOM   1834  N   GLY X 121      29.160  26.555  49.231  0.00  0.00            
ATOM   1835  H   GLY X 121      30.028  26.098  48.990  0.00  0.00            
ATOM   1836  CA  GLY X 121      27.740  26.095  48.993  0.00  0.00            
ATOM   1837  HA2 GLY X 121      27.880  25.119  48.528  0.00  0.00            
ATOM   1838  HA3 GLY X 121      27.240  25.894  49.940  0.00  0.00            
ATOM   1839  C   GLY X 121      26.834  26.928  48.069  0.00  0.00            
ATOM   1840  O   GLY X 121      25.652  26.638  47.868  0.00  0.00            
ATOM   1841  N   HID X 122      27.321  28.032  47.529  0.00  0.00            
ATOM   1842  H   HID X 122      28.353  28.232  47.816  0.00  0.00            
ATOM   1843  CA  HID X 122      26.592  29.014  46.827  0.00  0.00            
ATOM   1844  HA  HID X 122      25.524  28.810  46.905  0.00  0.00            
ATOM   1845  CB  HID X 122      26.717  30.408  47.469  0.00  0.00            
ATOM   1846  HB2 HID X 122      27.761  30.585  47.681  0.00  0.00            
ATOM   1847  HB3 HID X 122      26.295  31.151  46.809  0.00  0.00            
ATOM   1848  CG  HID X 122      25.987  30.557  48.771  0.00  0.00            
ATOM   1849  ND1 HID X 122      26.136  29.912  49.946  0.00  0.00            
ATOM   1850  HD1 HID X 122      26.901  29.162  50.084  0.00  0.00            
ATOM   1851  CE1 HID X 122      25.184  30.290  50.839  0.00  0.00            
ATOM   1852  HE1 HID X 122      25.042  30.030  51.878  0.00  0.00            
ATOM   1853  NE2 HID X 122      24.377  31.230  50.260  0.00  0.00            
ATOM   1854  CD2 HID X 122      24.828  31.269  48.930  0.00  0.00            
ATOM   1855  HD2 HID X 122      24.251  31.774  48.169  0.00  0.00            
ATOM   1856  C   HID X 122      26.987  29.074  45.290  0.00  0.00            
ATOM   1857  O   HID X 122      26.287  29.735  44.542  0.00  0.00            
ATOM   1858  N   PHE X 123      28.043  28.409  44.797  0.00  0.00            
ATOM   1859  H   PHE X 123      28.711  27.930  45.513  0.00  0.00            
ATOM   1860  CA  PHE X 123      28.283  28.271  43.318  0.00  0.00            
ATOM   1861  HA  PHE X 123      27.703  28.994  42.744  0.00  0.00            
ATOM   1862  CB  PHE X 123      29.731  28.609  42.974  0.00  0.00            
ATOM   1863  HB2 PHE X 123      30.363  28.153  43.616  0.00  0.00            
ATOM   1864  HB3 PHE X 123      30.024  28.332  41.962  0.00  0.00            
ATOM   1865  CG  PHE X 123      29.982  30.098  43.163  0.00  0.00            
ATOM   1866  CD1 PHE X 123      29.465  31.013  42.236  0.00  0.00            
ATOM   1867  HD1 PHE X 123      28.902  30.721  41.350  0.00  0.00            
ATOM   1868  CE1 PHE X 123      29.813  32.363  42.391  0.00  0.00            
ATOM   1869  HE1 PHE X 123      29.568  33.024  41.559  0.00  0.00            
ATOM   1870  CZ  PHE X 123      30.420  32.847  43.503  0.00  0.00            
ATOM   1871  HZ  PHE X 123      30.657  33.899  43.660  0.00  0.00            
ATOM   1872  CE2 PHE X 123      30.929  31.935  44.443  0.00  0.00            
ATOM   1873  HE2 PHE X 123      31.532  32.234  45.196  0.00  0.00            
ATOM   1874  CD2 PHE X 123      30.732  30.533  44.278  0.00  0.00            
ATOM   1875  HD2 PHE X 123      31.132  29.992  45.135  0.00  0.00            
ATOM   1876  C   PHE X 123      27.895  26.771  42.849  0.00  0.00            
ATOM   1877  O   PHE X 123      28.303  25.840  43.483  0.00  0.00            
ATOM   1878  N   ALA X 124      27.324  26.698  41.658  0.00  0.00            
ATOM   1879  H   ALA X 124      27.350  27.591  41.034  0.00  0.00            
ATOM   1880  CA  ALA X 124      26.993  25.487  40.967  0.00  0.00            
ATOM   1881  HA  ALA X 124      26.518  24.855  41.718  0.00  0.00            
ATOM   1882  CB  ALA X 124      25.927  25.781  39.916  0.00  0.00            
ATOM   1883  HB1 ALA X 124      25.576  24.856  39.460  0.00  0.00            
ATOM   1884  HB2 ALA X 124      25.046  26.233  40.374  0.00  0.00            
ATOM   1885  HB3 ALA X 124      26.273  26.348  39.155  0.00  0.00            
ATOM   1886  C   ALA X 124      28.223  24.737  40.480  0.00  0.00            
ATOM   1887  O   ALA X 124      28.303  23.476  40.450  0.00  0.00            
ATOM   1888  N   GLY X 125      29.282  25.451  40.138  0.00  0.00            
ATOM   1889  H   GLY X 125      29.151  26.523  39.990  0.00  0.00            
ATOM   1890  CA  GLY X 125      30.645  24.922  39.997  0.00  0.00            
ATOM   1891  HA2 GLY X 125      31.010  24.540  40.950  0.00  0.00            
ATOM   1892  HA3 GLY X 125      30.689  24.189  39.192  0.00  0.00            
ATOM   1893  C   GLY X 125      31.691  26.034  39.676  0.00  0.00            
ATOM   1894  O   GLY X 125      31.437  27.237  39.759  0.00  0.00            
ATOM   1895  N   MET X 126      32.863  25.522  39.295  0.00  0.00            
ATOM   1896  H   MET X 126      32.931  24.439  39.396  0.00  0.00            
ATOM   1897  CA  MET X 126      34.057  26.261  38.974  0.00  0.00            
ATOM   1898  HA  MET X 126      33.692  27.193  38.543  0.00  0.00            
ATOM   1899  CB  MET X 126      34.851  26.610  40.236  0.00  0.00            
ATOM   1900  HB2 MET X 126      34.251  27.272  40.859  0.00  0.00            
ATOM   1901  HB3 MET X 126      35.058  25.700  40.799  0.00  0.00            
ATOM   1902  CG  MET X 126      36.113  27.448  40.043  0.00  0.00            
ATOM   1903  HG2 MET X 126      36.790  26.924  39.368  0.00  0.00            
ATOM   1904  HG3 MET X 126      35.863  28.383  39.541  0.00  0.00            
ATOM   1905  SD  MET X 126      37.053  27.717  41.621  0.00  0.00            
ATOM   1906  CE  MET X 126      37.423  26.042  42.152  0.00  0.00            
ATOM   1907  HE1 MET X 126      36.974  25.942  43.140  0.00  0.00            
ATOM   1908  HE2 MET X 126      37.075  25.338  41.518  0.00  0.00            
ATOM   1909  HE3 MET X 126      38.511  26.037  42.212  0.00  0.00            
ATOM   1910  C   MET X 126      34.958  25.497  37.940  0.00  0.00            
ATOM   1911  O   MET X 126      35.333  24.390  38.225  0.00  0.00            
ATOM   1912  N   VAL X 127      35.216  26.139  36.810  0.00  0.00            
ATOM   1913  H   VAL X 127      34.800  27.145  36.863  0.00  0.00            
ATOM   1914  CA  VAL X 127      36.232  25.715  35.746  0.00  0.00            
ATOM   1915  HA  VAL X 127      36.475  24.673  35.952  0.00  0.00            
ATOM   1916  CB  VAL X 127      35.620  25.840  34.362  0.00  0.00            
ATOM   1917  HB  VAL X 127      35.182  26.819  34.163  0.00  0.00            
ATOM   1918  CG1 VAL X 127      36.717  25.619  33.305  0.00  0.00            
ATOM   1919 HG11 VAL X 127      37.201  24.667  33.522  0.00  0.00            
ATOM   1920 HG12 VAL X 127      36.181  25.582  32.357  0.00  0.00            
ATOM   1921 HG13 VAL X 127      37.445  26.430  33.322  0.00  0.00            
ATOM   1922  CG2 VAL X 127      34.529  24.702  34.247  0.00  0.00            
ATOM   1923 HG21 VAL X 127      35.018  23.820  34.661  0.00  0.00            
ATOM   1924 HG22 VAL X 127      33.634  24.890  34.675  0.00  0.00            
ATOM   1925 HG23 VAL X 127      34.278  24.511  33.204  0.00  0.00            
ATOM   1926  C   VAL X 127      37.481  26.467  36.025  0.00  0.00            
ATOM   1927  O   VAL X 127      37.326  27.641  36.414  0.00  0.00            
ATOM   1928  N   LEU X 128      38.611  25.723  35.875  0.00  0.00            
ATOM   1929  H   LEU X 128      38.524  24.724  35.447  0.00  0.00            
ATOM   1930  CA  LEU X 128      39.929  26.327  36.088  0.00  0.00            
ATOM   1931  HA  LEU X 128      39.753  27.400  36.166  0.00  0.00            
ATOM   1932  CB  LEU X 128      40.548  25.777  37.433  0.00  0.00            
ATOM   1933  HB2 LEU X 128      40.557  24.688  37.392  0.00  0.00            
ATOM   1934  HB3 LEU X 128      41.565  26.171  37.426  0.00  0.00            
ATOM   1935  CG  LEU X 128      39.864  26.255  38.694  0.00  0.00            
ATOM   1936  HG  LEU X 128      38.812  25.977  38.628  0.00  0.00            
ATOM   1937  CD1 LEU X 128      40.413  25.454  39.827  0.00  0.00            
ATOM   1938 HD11 LEU X 128      40.197  24.389  39.732  0.00  0.00            
ATOM   1939 HD12 LEU X 128      41.474  25.677  39.937  0.00  0.00            
ATOM   1940 HD13 LEU X 128      39.855  25.764  40.610  0.00  0.00            
ATOM   1941  CD2 LEU X 128      40.105  27.792  39.094  0.00  0.00            
ATOM   1942 HD21 LEU X 128      39.927  28.475  38.263  0.00  0.00            
ATOM   1943 HD22 LEU X 128      39.361  28.065  39.842  0.00  0.00            
ATOM   1944 HD23 LEU X 128      41.069  27.941  39.579  0.00  0.00            
ATOM   1945  C   LEU X 128      40.805  26.110  34.841  0.00  0.00            
ATOM   1946  O   LEU X 128      40.933  24.915  34.512  0.00  0.00            
ATOM   1947  N   ILE X 129      41.364  27.157  34.199  0.00  0.00            
ATOM   1948  H   ILE X 129      41.094  28.198  34.377  0.00  0.00            
ATOM   1949  CA  ILE X 129      42.245  26.893  33.033  0.00  0.00            
ATOM   1950  HA  ILE X 129      42.254  25.827  32.804  0.00  0.00            
ATOM   1951  CB  ILE X 129      41.788  27.653  31.747  0.00  0.00            
ATOM   1952  HB  ILE X 129      41.870  28.633  31.978  0.00  0.00            
ATOM   1953  CG2 ILE X 129      42.619  27.324  30.495  0.00  0.00            
ATOM   1954 HG21 ILE X 129      42.257  26.399  30.044  0.00  0.00            
ATOM   1955 HG22 ILE X 129      42.688  28.112  29.745  0.00  0.00            
ATOM   1956 HG23 ILE X 129      43.624  27.160  30.882  0.00  0.00            
ATOM   1957  CG1 ILE X 129      40.349  27.426  31.284  0.00  0.00            
ATOM   1958 HG12 ILE X 129      40.133  26.499  31.159  0.00  0.00            
ATOM   1959 HG13 ILE X 129      39.867  27.723  32.120  0.00  0.00            
ATOM   1960  CD1 ILE X 129      39.738  28.063  29.995  0.00  0.00            
ATOM   1961 HD11 ILE X 129      40.192  27.871  29.022  0.00  0.00            
ATOM   1962 HD12 ILE X 129      38.697  27.797  29.811  0.00  0.00            
ATOM   1963 HD13 ILE X 129      39.953  29.122  30.136  0.00  0.00            
ATOM   1964  C   ILE X 129      43.670  27.247  33.405  0.00  0.00            
ATOM   1965  O   ILE X 129      44.013  28.438  33.387  0.00  0.00            
ATOM   1966  N   SER X 130      44.380  26.226  33.908  0.00  0.00            
ATOM   1967  H   SER X 130      43.935  25.267  33.644  0.00  0.00            
ATOM   1968  CA  SER X 130      45.759  26.349  34.228  0.00  0.00            
ATOM   1969  HA  SER X 130      46.064  25.340  34.508  0.00  0.00            
ATOM   1970  CB  SER X 130      46.683  26.772  33.040  0.00  0.00            
ATOM   1971  HB2 SER X 130      46.263  27.701  32.655  0.00  0.00            
ATOM   1972  HB3 SER X 130      47.706  26.810  33.415  0.00  0.00            
ATOM   1973  OG  SER X 130      46.523  25.870  32.029  0.00  0.00            
ATOM   1974  HG  SER X 130      47.436  25.289  31.892  0.00  0.00            
ATOM   1975  C   SER X 130      45.819  27.356  35.393  0.00  0.00            
ATOM   1976  O   SER X 130      46.522  28.314  35.319  0.00  0.00            
ATOM   1977  N   PRO X 131      45.330  27.099  36.616  0.00  0.00            
ATOM   1978  CD  PRO X 131      44.833  25.832  37.166  0.00  0.00            
ATOM   1979  HD2 PRO X 131      45.690  25.162  37.090  0.00  0.00            
ATOM   1980  HD3 PRO X 131      44.024  25.373  36.598  0.00  0.00            
ATOM   1981  CG  PRO X 131      44.415  26.219  38.587  0.00  0.00            
ATOM   1982  HG2 PRO X 131      45.218  26.302  39.320  0.00  0.00            
ATOM   1983  HG3 PRO X 131      43.502  25.693  38.865  0.00  0.00            
ATOM   1984  CB  PRO X 131      43.989  27.718  38.332  0.00  0.00            
ATOM   1985  HB2 PRO X 131      43.861  28.289  39.252  0.00  0.00            
ATOM   1986  HB3 PRO X 131      43.046  27.806  37.793  0.00  0.00            
ATOM   1987  CA  PRO X 131      45.139  28.214  37.541  0.00  0.00            
ATOM   1988  HA  PRO X 131      44.764  29.111  37.049  0.00  0.00            
ATOM   1989  C   PRO X 131      46.345  28.526  38.485  0.00  0.00            
ATOM   1990  O   PRO X 131      47.155  27.597  38.686  0.00  0.00            
ATOM   1991  N   LEU X 132      46.392  29.670  39.189  0.00  0.00            
ATOM   1992  H   LEU X 132      45.583  30.397  39.126  0.00  0.00            
ATOM   1993  CA  LEU X 132      47.454  29.891  40.119  0.00  0.00            
ATOM   1994  HA  LEU X 132      48.348  29.513  39.623  0.00  0.00            
ATOM   1995  CB  LEU X 132      47.508  31.467  40.178  0.00  0.00            
ATOM   1996  HB2 LEU X 132      47.635  31.881  39.178  0.00  0.00            
ATOM   1997  HB3 LEU X 132      46.561  31.748  40.641  0.00  0.00            
ATOM   1998  CG  LEU X 132      48.650  31.987  41.044  0.00  0.00            
ATOM   1999  HG  LEU X 132      48.315  31.845  42.072  0.00  0.00            
ATOM   2000  CD1 LEU X 132      50.029  31.410  40.808  0.00  0.00            
ATOM   2001 HD11 LEU X 132      50.432  31.631  39.820  0.00  0.00            
ATOM   2002 HD12 LEU X 132      50.719  31.771  41.572  0.00  0.00            
ATOM   2003 HD13 LEU X 132      49.989  30.413  40.967  0.00  0.00            
ATOM   2004  CD2 LEU X 132      48.622  33.520  40.952  0.00  0.00            
ATOM   2005 HD21 LEU X 132      48.889  33.750  39.921  0.00  0.00            
ATOM   2006 HD22 LEU X 132      47.673  33.919  41.312  0.00  0.00            
ATOM   2007 HD23 LEU X 132      49.454  33.903  41.543  0.00  0.00            
ATOM   2008  C   LEU X 132      47.259  29.198  41.503  0.00  0.00            
ATOM   2009  O   LEU X 132      46.535  29.757  42.296  0.00  0.00            
ATOM   2010  N   VAL X 133      47.976  28.056  41.738  0.00  0.00            
ATOM   2011  H   VAL X 133      48.569  27.546  40.979  0.00  0.00            
ATOM   2012  CA  VAL X 133      47.993  27.283  43.023  0.00  0.00            
ATOM   2013  HA  VAL X 133      47.692  27.943  43.836  0.00  0.00            
ATOM   2014  CB  VAL X 133      46.983  26.154  42.963  0.00  0.00            
ATOM   2015  HB  VAL X 133      46.952  25.692  43.950  0.00  0.00            
ATOM   2016  CG1 VAL X 133      45.507  26.558  42.734  0.00  0.00            
ATOM   2017 HG11 VAL X 133      44.894  25.660  42.818  0.00  0.00            
ATOM   2018 HG12 VAL X 133      45.298  27.237  43.561  0.00  0.00            
ATOM   2019 HG13 VAL X 133      45.387  27.024  41.756  0.00  0.00            
ATOM   2020  CG2 VAL X 133      47.267  25.051  41.945  0.00  0.00            
ATOM   2021 HG21 VAL X 133      46.972  25.460  40.979  0.00  0.00            
ATOM   2022 HG22 VAL X 133      48.249  24.819  41.995  0.00  0.00            
ATOM   2023 HG23 VAL X 133      46.574  24.236  42.158  0.00  0.00            
ATOM   2024  C   VAL X 133      49.391  26.794  43.448  0.00  0.00            
ATOM   2025  O   VAL X 133      49.472  25.966  44.356  0.00  0.00            
ATOM   2026  N   LEU X 134      50.509  27.092  42.805  0.00  0.00            
ATOM   2027  H   LEU X 134      50.441  27.597  41.933  0.00  0.00            
ATOM   2028  CA  LEU X 134      51.905  26.750  43.385  0.00  0.00            
ATOM   2029  HA  LEU X 134      51.958  26.696  44.392  0.00  0.00            
ATOM   2030  CB  LEU X 134      52.426  25.478  42.681  0.00  0.00            
ATOM   2031  HB2 LEU X 134      51.618  25.002  42.307  0.00  0.00            
ATOM   2032  HB3 LEU X 134      53.132  25.766  41.902  0.00  0.00            
ATOM   2033  CG  LEU X 134      53.112  24.519  43.621  0.00  0.00            
ATOM   2034  HG  LEU X 134      53.904  25.075  44.123  0.00  0.00            
ATOM   2035  CD1 LEU X 134      52.240  23.975  44.653  0.00  0.00            
ATOM   2036 HD11 LEU X 134      51.371  23.467  44.234  0.00  0.00            
ATOM   2037 HD12 LEU X 134      52.740  23.159  45.175  0.00  0.00            
ATOM   2038 HD13 LEU X 134      51.866  24.654  45.299  0.00  0.00            
ATOM   2039  CD2 LEU X 134      53.757  23.425  42.708  0.00  0.00            
ATOM   2040 HD21 LEU X 134      53.059  22.797  42.154  0.00  0.00            
ATOM   2041 HD22 LEU X 134      54.506  23.831  42.028  0.00  0.00            
ATOM   2042 HD23 LEU X 134      54.354  22.737  43.307  0.00  0.00            
ATOM   2043  C   LEU X 134      52.760  27.981  43.028  0.00  0.00            
ATOM   2044  O   LEU X 134      52.358  28.884  42.357  0.00  0.00            
ATOM   2045  N   ALA X 135      53.954  27.895  43.602  0.00  0.00            
ATOM   2046  H   ALA X 135      54.137  27.197  44.419  0.00  0.00            
ATOM   2047  CA  ALA X 135      55.030  28.842  43.525  0.00  0.00            
ATOM   2048  HA  ALA X 135      54.981  29.357  42.657  0.00  0.00            
ATOM   2049  CB  ALA X 135      55.015  29.885  44.670  0.00  0.00            
ATOM   2050  HB1 ALA X 135      55.989  30.303  44.928  0.00  0.00            
ATOM   2051  HB2 ALA X 135      54.256  30.665  44.608  0.00  0.00            
ATOM   2052  HB3 ALA X 135      54.660  29.285  45.508  0.00  0.00            
ATOM   2053  C   ALA X 135      56.385  28.147  43.611  0.00  0.00            
ATOM   2054  O   ALA X 135      56.455  27.146  44.356  0.00  0.00            
ATOM   2055  N   ASN X 136      57.380  28.661  42.888  0.00  0.00            
ATOM   2056  H   ASN X 136      57.206  29.598  42.359  0.00  0.00            
ATOM   2057  CA  ASN X 136      58.687  28.066  42.862  0.00  0.00            
ATOM   2058  HA  ASN X 136      58.577  27.053  42.474  0.00  0.00            
ATOM   2059  CB  ASN X 136      59.595  28.914  41.940  0.00  0.00            
ATOM   2060  HB2 ASN X 136      59.087  28.844  40.978  0.00  0.00            
ATOM   2061  HB3 ASN X 136      59.659  29.944  42.290  0.00  0.00            
ATOM   2062  CG  ASN X 136      60.992  28.297  41.906  0.00  0.00            
ATOM   2063  OD1 ASN X 136      61.880  28.692  42.659  0.00  0.00            
ATOM   2064  ND2 ASN X 136      61.207  27.309  41.083  0.00  0.00            
ATOM   2065 HD21 ASN X 136      62.040  26.788  41.556  0.00  0.00            
ATOM   2066 HD22 ASN X 136      60.351  26.832  40.606  0.00  0.00            
ATOM   2067  C   ASN X 136      59.213  28.037  44.309  0.00  0.00            
ATOM   2068  O   ASN X 136      59.313  29.099  44.860  0.00  0.00            
ATOM   2069  N   PRO X 137      59.469  26.862  44.961  0.00  0.00            
ATOM   2070  CD  PRO X 137      59.427  25.521  44.295  0.00  0.00            
ATOM   2071  HD2 PRO X 137      59.746  25.559  43.390  0.00  0.00            
ATOM   2072  HD3 PRO X 137      58.441  25.306  44.299  0.00  0.00            
ATOM   2073  CG  PRO X 137      60.042  24.534  45.352  0.00  0.00            
ATOM   2074  HG2 PRO X 137      61.119  24.480  45.194  0.00  0.00            
ATOM   2075  HG3 PRO X 137      59.538  23.588  45.154  0.00  0.00            
ATOM   2076  CB  PRO X 137      59.712  25.304  46.557  0.00  0.00            
ATOM   2077  HB2 PRO X 137      60.431  25.011  47.322  0.00  0.00            
ATOM   2078  HB3 PRO X 137      58.695  25.006  46.809  0.00  0.00            
ATOM   2079  CA  PRO X 137      59.848  26.775  46.354  0.00  0.00            
ATOM   2080  HA  PRO X 137      59.224  27.326  47.057  0.00  0.00            
ATOM   2081  C   PRO X 137      61.232  27.237  46.671  0.00  0.00            
ATOM   2082  O   PRO X 137      61.489  27.675  47.782  0.00  0.00            
ATOM   2083  N   GLU X 138      62.144  27.317  45.691  0.00  0.00            
ATOM   2084  H   GLU X 138      61.938  26.898  44.706  0.00  0.00            
ATOM   2085  CA  GLU X 138      63.482  27.862  45.819  0.00  0.00            
ATOM   2086  HA  GLU X 138      63.901  27.488  46.752  0.00  0.00            
ATOM   2087  CB  GLU X 138      64.451  27.466  44.728  0.00  0.00            
ATOM   2088  HB2 GLU X 138      64.174  27.899  43.859  0.00  0.00            
ATOM   2089  HB3 GLU X 138      65.453  27.776  45.024  0.00  0.00            
ATOM   2090  CG  GLU X 138      64.565  25.990  44.567  0.00  0.00            
ATOM   2091  HG2 GLU X 138      65.601  25.770  44.310  0.00  0.00            
ATOM   2092  HG3 GLU X 138      64.419  25.523  45.541  0.00  0.00            
ATOM   2093  CD  GLU X 138      63.719  25.430  43.436  0.00  0.00            
ATOM   2094  OE1 GLU X 138      64.107  24.444  42.858  0.00  0.00            
ATOM   2095  OE2 GLU X 138      62.617  26.005  43.131  0.00  0.00            
ATOM   2096  C   GLU X 138      63.420  29.422  45.909  0.00  0.00            
ATOM   2097  O   GLU X 138      64.054  30.055  46.761  0.00  0.00            
ATOM   2098  N   SER X 139      62.540  30.009  45.122  0.00  0.00            
ATOM   2099  H   SER X 139      61.910  29.319  44.561  0.00  0.00            
ATOM   2100  CA  SER X 139      62.319  31.445  45.117  0.00  0.00            
ATOM   2101  HA  SER X 139      63.191  31.841  45.184  0.00  0.00            
ATOM   2102  CB  SER X 139      61.668  31.864  43.764  0.00  0.00            
ATOM   2103  HB2 SER X 139      60.720  31.522  43.694  0.00  0.00            
ATOM   2104  HB3 SER X 139      61.544  32.942  43.659  0.00  0.00            
ATOM   2105  OG  SER X 139      62.436  31.299  42.784  0.00  0.00            
ATOM   2106  HG  SER X 139      62.599  30.242  42.995  0.00  0.00            
ATOM   2107  C   SER X 139      61.403  31.799  46.308  0.00  0.00            
ATOM   2108  O   SER X 139      61.375  32.984  46.541  0.00  0.00            
ATOM   2109  N   ALA X 140      60.724  30.848  46.931  0.00  0.00            
ATOM   2110  H   ALA X 140      60.375  30.087  46.366  0.00  0.00            
ATOM   2111  CA  ALA X 140      59.780  31.103  48.071  0.00  0.00            
ATOM   2112  HA  ALA X 140      59.341  32.092  47.936  0.00  0.00            
ATOM   2113  CB  ALA X 140      58.700  30.088  47.928  0.00  0.00            
ATOM   2114  HB1 ALA X 140      58.018  30.262  48.761  0.00  0.00            
ATOM   2115  HB2 ALA X 140      58.175  30.161  46.976  0.00  0.00            
ATOM   2116  HB3 ALA X 140      59.203  29.122  47.971  0.00  0.00            
ATOM   2117  C   ALA X 140      60.467  31.036  49.444  0.00  0.00            
ATOM   2118  O   ALA X 140      59.915  31.444  50.479  0.00  0.00            
ATOM   2119  N   THR X 141      61.670  30.451  49.434  0.00  0.00            
ATOM   2120  H   THR X 141      61.918  29.918  48.613  0.00  0.00            
ATOM   2121  CA  THR X 141      62.551  30.401  50.669  0.00  0.00            
ATOM   2122  HA  THR X 141      62.160  29.671  51.378  0.00  0.00            
ATOM   2123  CB  THR X 141      64.030  30.021  50.208  0.00  0.00            
ATOM   2124  HB  THR X 141      64.546  30.154  51.159  0.00  0.00            
ATOM   2125  CG2 THR X 141      64.272  28.589  49.837  0.00  0.00            
ATOM   2126 HG21 THR X 141      63.790  28.368  48.885  0.00  0.00            
ATOM   2127 HG22 THR X 141      65.306  28.245  49.834  0.00  0.00            
ATOM   2128 HG23 THR X 141      63.713  27.992  50.558  0.00  0.00            
ATOM   2129  OG1 THR X 141      64.503  30.948  49.243  0.00  0.00            
ATOM   2130  HG1 THR X 141      64.212  30.706  48.361  0.00  0.00            
ATOM   2131  C   THR X 141      62.573  31.784  51.263  0.00  0.00            
ATOM   2132  O   THR X 141      62.661  32.819  50.601  0.00  0.00            
ATOM   2133  N   THR X 142      62.602  31.830  52.587  0.00  0.00            
ATOM   2134  H   THR X 142      62.656  30.866  53.094  0.00  0.00            
ATOM   2135  CA  THR X 142      62.529  32.920  53.558  0.00  0.00            
ATOM   2136  HA  THR X 142      61.532  33.340  53.686  0.00  0.00            
ATOM   2137  CB  THR X 142      62.745  32.410  55.010  0.00  0.00            
ATOM   2138  HB  THR X 142      62.641  33.256  55.674  0.00  0.00            
ATOM   2139  CG2 THR X 142      61.664  31.478  55.528  0.00  0.00            
ATOM   2140 HG21 THR X 142      62.005  30.933  56.396  0.00  0.00            
ATOM   2141 HG22 THR X 142      60.793  31.962  55.945  0.00  0.00            
ATOM   2142 HG23 THR X 142      61.345  30.758  54.789  0.00  0.00            
ATOM   2143  OG1 THR X 142      63.962  31.725  55.211  0.00  0.00            
ATOM   2144  HG1 THR X 142      64.776  32.411  55.393  0.00  0.00            
ATOM   2145  C   THR X 142      63.618  33.996  53.243  0.00  0.00            
ATOM   2146  O   THR X 142      63.308  35.155  53.542  0.00  0.00            
ATOM   2147  N   PHE X 143      64.796  33.650  52.747  0.00  0.00            
ATOM   2148  H   PHE X 143      65.072  32.638  52.451  0.00  0.00            
ATOM   2149  CA  PHE X 143      65.761  34.686  52.434  0.00  0.00            
ATOM   2150  HA  PHE X 143      65.642  35.532  53.111  0.00  0.00            
ATOM   2151  CB  PHE X 143      67.218  34.103  52.513  0.00  0.00            
ATOM   2152  HB2 PHE X 143      67.906  34.890  52.205  0.00  0.00            
ATOM   2153  HB3 PHE X 143      67.359  33.823  53.557  0.00  0.00            
ATOM   2154  CG  PHE X 143      67.515  32.829  51.781  0.00  0.00            
ATOM   2155  CD1 PHE X 143      67.770  32.946  50.359  0.00  0.00            
ATOM   2156  HD1 PHE X 143      67.977  33.882  50.041  0.00  0.00            
ATOM   2157  CE1 PHE X 143      67.791  31.812  49.498  0.00  0.00            
ATOM   2158  HE1 PHE X 143      68.084  31.886  48.534  0.00  0.00            
ATOM   2159  CZ  PHE X 143      67.712  30.521  50.093  0.00  0.00            
ATOM   2160  HZ  PHE X 143      67.903  29.750  49.470  0.00  0.00            
ATOM   2161  CE2 PHE X 143      67.436  30.404  51.467  0.00  0.00            
ATOM   2162  HE2 PHE X 143      67.259  29.457  51.772  0.00  0.00            
ATOM   2163  CD2 PHE X 143      67.290  31.517  52.340  0.00  0.00            
ATOM   2164  HD2 PHE X 143      66.922  31.371  53.356  0.00  0.00            
ATOM   2165  C   PHE X 143      65.500  35.323  51.014  0.00  0.00            
ATOM   2166  O   PHE X 143      65.689  36.525  50.881  0.00  0.00            
ATOM   2167  N   LYS X 144      64.882  34.629  50.098  0.00  0.00            
ATOM   2168  H   LYS X 144      64.712  33.556  50.193  0.00  0.00            
ATOM   2169  CA  LYS X 144      64.253  35.345  48.899  0.00  0.00            
ATOM   2170  HA  LYS X 144      65.003  36.011  48.473  0.00  0.00            
ATOM   2171  CB  LYS X 144      63.864  34.250  47.830  0.00  0.00            
ATOM   2172  HB2 LYS X 144      63.202  33.501  48.265  0.00  0.00            
ATOM   2173  HB3 LYS X 144      63.244  34.731  47.074  0.00  0.00            
ATOM   2174  CG  LYS X 144      65.142  33.662  47.172  0.00  0.00            
ATOM   2175  HG2 LYS X 144      65.760  33.254  47.973  0.00  0.00            
ATOM   2176  HG3 LYS X 144      64.796  32.837  46.549  0.00  0.00            
ATOM   2177  CD  LYS X 144      65.917  34.639  46.227  0.00  0.00            
ATOM   2178  HD2 LYS X 144      65.219  35.420  45.923  0.00  0.00            
ATOM   2179  HD3 LYS X 144      66.676  35.059  46.743  0.00  0.00            
ATOM   2180  CE  LYS X 144      66.416  33.858  45.014  0.00  0.00            
ATOM   2181  HE2 LYS X 144      65.529  33.541  44.465  0.00  0.00            
ATOM   2182  HE3 LYS X 144      66.875  34.575  44.333  0.00  0.00            
ATOM   2183  NZ  LYS X 144      67.366  32.751  45.338  0.00  0.00            
ATOM   2184  HZ1 LYS X 144      68.129  33.137  46.014  0.00  0.00            
ATOM   2185  HZ2 LYS X 144      66.856  31.854  45.689  0.00  0.00            
ATOM   2186  HZ3 LYS X 144      67.927  32.442  44.456  0.00  0.00            
ATOM   2187  C   LYS X 144      62.959  36.129  49.235  0.00  0.00            
ATOM   2188  O   LYS X 144      62.686  37.121  48.583  0.00  0.00            
ATOM   2189  N   VAL X 145      62.265  35.754  50.268  0.00  0.00            
ATOM   2190  H   VAL X 145      62.541  34.813  50.743  0.00  0.00            
ATOM   2191  CA  VAL X 145      60.954  36.367  50.611  0.00  0.00            
ATOM   2192  HA  VAL X 145      60.287  36.638  49.793  0.00  0.00            
ATOM   2193  CB  VAL X 145      60.095  35.425  51.466  0.00  0.00            
ATOM   2194  HB  VAL X 145      60.701  34.738  52.057  0.00  0.00            
ATOM   2195  CG1 VAL X 145      59.210  35.922  52.600  0.00  0.00            
ATOM   2196 HG11 VAL X 145      58.488  36.697  52.343  0.00  0.00            
ATOM   2197 HG12 VAL X 145      58.646  35.083  53.007  0.00  0.00            
ATOM   2198 HG13 VAL X 145      59.822  36.385  53.374  0.00  0.00            
ATOM   2199  CG2 VAL X 145      59.274  34.696  50.387  0.00  0.00            
ATOM   2200 HG21 VAL X 145      59.958  34.304  49.634  0.00  0.00            
ATOM   2201 HG22 VAL X 145      58.741  33.908  50.726  0.00  0.00            
ATOM   2202 HG23 VAL X 145      58.480  35.354  50.033  0.00  0.00            
ATOM   2203  C   VAL X 145      61.285  37.647  51.420  0.00  0.00            
ATOM   2204  O   VAL X 145      60.606  38.609  51.103  0.00  0.00            
ATOM   2205  N   LEU X 146      62.341  37.715  52.237  0.00  0.00            
ATOM   2206  H   LEU X 146      62.899  36.826  52.531  0.00  0.00            
ATOM   2207  CA  LEU X 146      62.845  38.927  52.794  0.00  0.00            
ATOM   2208  HA  LEU X 146      61.900  39.412  53.040  0.00  0.00            
ATOM   2209  CB  LEU X 146      63.723  38.718  53.988  0.00  0.00            
ATOM   2210  HB2 LEU X 146      63.313  37.963  54.518  0.00  0.00            
ATOM   2211  HB3 LEU X 146      64.683  38.369  53.606  0.00  0.00            
ATOM   2212  CG  LEU X 146      64.035  39.985  54.808  0.00  0.00            
ATOM   2213  HG  LEU X 146      64.325  40.822  54.172  0.00  0.00            
ATOM   2214  CD1 LEU X 146      62.661  40.438  55.519  0.00  0.00            
ATOM   2215 HD11 LEU X 146      62.819  41.323  56.134  0.00  0.00            
ATOM   2216 HD12 LEU X 146      61.880  40.596  54.775  0.00  0.00            
ATOM   2217 HD13 LEU X 146      62.360  39.736  56.180  0.00  0.00            
ATOM   2218  CD2 LEU X 146      65.174  39.850  55.804  0.00  0.00            
ATOM   2219 HD21 LEU X 146      65.245  40.806  56.324  0.00  0.00            
ATOM   2220 HD22 LEU X 146      64.775  39.120  56.508  0.00  0.00            
ATOM   2221 HD23 LEU X 146      66.156  39.608  55.398  0.00  0.00            
ATOM   2222  C   LEU X 146      63.511  39.754  51.730  0.00  0.00            
ATOM   2223  O   LEU X 146      63.344  40.961  51.774  0.00  0.00            
ATOM   2224  N   ALA X 147      64.160  39.149  50.721  0.00  0.00            
ATOM   2225  H   ALA X 147      64.176  38.160  50.516  0.00  0.00            
ATOM   2226  CA  ALA X 147      64.871  39.957  49.750  0.00  0.00            
ATOM   2227  HA  ALA X 147      65.442  40.544  50.342  0.00  0.00            
ATOM   2228  CB  ALA X 147      65.699  39.182  48.722  0.00  0.00            
ATOM   2229  HB1 ALA X 147      66.439  38.742  49.250  0.00  0.00            
ATOM   2230  HB2 ALA X 147      65.155  38.453  48.121  0.00  0.00            
ATOM   2231  HB3 ALA X 147      66.226  39.815  48.009  0.00  0.00            
ATOM   2232  C   ALA X 147      63.846  40.827  49.014  0.00  0.00            
ATOM   2233  O   ALA X 147      64.001  42.002  48.862  0.00  0.00            
ATOM   2234  N   ALA X 148      62.720  40.251  48.629  0.00  0.00            
ATOM   2235  H   ALA X 148      62.581  39.170  48.643  0.00  0.00            
ATOM   2236  CA  ALA X 148      61.669  40.864  47.863  0.00  0.00            
ATOM   2237  HA  ALA X 148      62.088  41.399  47.010  0.00  0.00            
ATOM   2238  CB  ALA X 148      60.773  39.763  47.358  0.00  0.00            
ATOM   2239  HB1 ALA X 148      61.282  39.005  46.764  0.00  0.00            
ATOM   2240  HB2 ALA X 148      60.223  39.312  48.184  0.00  0.00            
ATOM   2241  HB3 ALA X 148      60.132  40.128  46.669  0.00  0.00            
ATOM   2242  C   ALA X 148      60.860  42.044  48.653  0.00  0.00            
ATOM   2243  O   ALA X 148      60.293  42.869  47.972  0.00  0.00            
ATOM   2244  N   LYS X 149      61.021  42.093  50.063  0.00  0.00            
ATOM   2245  H   LYS X 149      61.662  41.373  50.571  0.00  0.00            
ATOM   2246  CA  LYS X 149      60.522  43.149  51.010  0.00  0.00            
ATOM   2247  HA  LYS X 149      59.602  43.599  50.636  0.00  0.00            
ATOM   2248  CB  LYS X 149      60.273  42.475  52.407  0.00  0.00            
ATOM   2249  HB2 LYS X 149      59.481  41.744  52.243  0.00  0.00            
ATOM   2250  HB3 LYS X 149      61.150  41.932  52.760  0.00  0.00            
ATOM   2251  CG  LYS X 149      59.906  43.335  53.616  0.00  0.00            
ATOM   2252  HG2 LYS X 149      59.222  44.125  53.307  0.00  0.00            
ATOM   2253  HG3 LYS X 149      59.566  42.737  54.462  0.00  0.00            
ATOM   2254  CD  LYS X 149      61.105  44.106  54.337  0.00  0.00            
ATOM   2255  HD2 LYS X 149      61.935  43.425  54.525  0.00  0.00            
ATOM   2256  HD3 LYS X 149      61.429  44.873  53.766  0.00  0.00            
ATOM   2257  CE  LYS X 149      60.760  44.612  55.691  0.00  0.00            
ATOM   2258  HE2 LYS X 149      60.977  43.792  56.374  0.00  0.00            
ATOM   2259  HE3 LYS X 149      61.382  45.446  56.016  0.00  0.00            
ATOM   2260  NZ  LYS X 149      59.363  44.986  55.919  0.00  0.00            
ATOM   2261  HZ1 LYS X 149      59.154  45.651  56.757  0.00  0.00            
ATOM   2262  HZ2 LYS X 149      58.888  45.392  55.026  0.00  0.00            
ATOM   2263  HZ3 LYS X 149      58.753  44.103  56.110  0.00  0.00            
ATOM   2264  C   LYS X 149      61.511  44.294  51.057  0.00  0.00            
ATOM   2265  O   LYS X 149      61.088  45.398  50.858  0.00  0.00            
ATOM   2266  N   VAL X 150      62.786  43.894  51.269  0.00  0.00            
ATOM   2267  H   VAL X 150      62.962  42.883  51.635  0.00  0.00            
ATOM   2268  CA  VAL X 150      63.806  44.965  51.238  0.00  0.00            
ATOM   2269  HA  VAL X 150      63.473  45.813  51.835  0.00  0.00            
ATOM   2270  CB  VAL X 150      65.103  44.558  51.848  0.00  0.00            
ATOM   2271  HB  VAL X 150      65.788  45.406  51.867  0.00  0.00            
ATOM   2272  CG1 VAL X 150      64.834  44.261  53.360  0.00  0.00            
ATOM   2273 HG11 VAL X 150      64.455  45.129  53.900  0.00  0.00            
ATOM   2274 HG12 VAL X 150      64.097  43.477  53.531  0.00  0.00            
ATOM   2275 HG13 VAL X 150      65.778  43.970  53.821  0.00  0.00            
ATOM   2276  CG2 VAL X 150      65.732  43.448  51.150  0.00  0.00            
ATOM   2277 HG21 VAL X 150      66.721  43.120  51.468  0.00  0.00            
ATOM   2278 HG22 VAL X 150      65.148  42.630  51.247  0.00  0.00            
ATOM   2279 HG23 VAL X 150      65.679  43.645  50.079  0.00  0.00            
ATOM   2280  C   VAL X 150      64.043  45.598  49.898  0.00  0.00            
ATOM   2281  O   VAL X 150      64.414  46.796  49.799  0.00  0.00            
ATOM   2282  N   LEU X 151      63.646  44.922  48.829  0.00  0.00            
ATOM   2283  H   LEU X 151      63.368  43.869  48.831  0.00  0.00            
ATOM   2284  CA  LEU X 151      63.653  45.618  47.539  0.00  0.00            
ATOM   2285  HA  LEU X 151      64.502  46.165  47.521  0.00  0.00            
ATOM   2286  CB  LEU X 151      63.720  44.537  46.495  0.00  0.00            
ATOM   2287  HB2 LEU X 151      63.079  43.693  46.749  0.00  0.00            
ATOM   2288  HB3 LEU X 151      63.426  45.000  45.553  0.00  0.00            
ATOM   2289  CG  LEU X 151      65.137  43.940  46.153  0.00  0.00            
ATOM   2290  HG  LEU X 151      65.699  43.829  47.081  0.00  0.00            
ATOM   2291  CD1 LEU X 151      64.973  42.564  45.575  0.00  0.00            
ATOM   2292 HD11 LEU X 151      65.735  42.334  44.953  0.00  0.00            
ATOM   2293 HD12 LEU X 151      64.993  41.969  46.391  0.00  0.00            
ATOM   2294 HD13 LEU X 151      64.053  42.476  45.166  0.00  0.00            
ATOM   2295  CD2 LEU X 151      65.924  44.878  45.174  0.00  0.00            
ATOM   2296 HD21 LEU X 151      65.605  44.835  44.133  0.00  0.00            
ATOM   2297 HD22 LEU X 151      65.871  45.897  45.559  0.00  0.00            
ATOM   2298 HD23 LEU X 151      66.964  44.554  45.142  0.00  0.00            
ATOM   2299  C   LEU X 151      62.355  46.498  47.307  0.00  0.00            
ATOM   2300  O   LEU X 151      62.483  47.606  46.922  0.00  0.00            
ATOM   2301  N   ASN X 152      61.249  45.967  47.731  0.00  0.00            
ATOM   2302  H   ASN X 152      61.336  45.029  48.280  0.00  0.00            
ATOM   2303  CA  ASN X 152      59.906  46.625  47.485  0.00  0.00            
ATOM   2304  HA  ASN X 152      59.691  46.899  46.452  0.00  0.00            
ATOM   2305  CB  ASN X 152      58.882  45.579  47.859  0.00  0.00            
ATOM   2306  HB2 ASN X 152      58.986  44.719  47.197  0.00  0.00            
ATOM   2307  HB3 ASN X 152      59.011  45.216  48.879  0.00  0.00            
ATOM   2308  CG  ASN X 152      57.470  46.146  47.784  0.00  0.00            
ATOM   2309  OD1 ASN X 152      57.126  46.760  46.813  0.00  0.00            
ATOM   2310  ND2 ASN X 152      56.588  46.007  48.779  0.00  0.00            
ATOM   2311 HD21 ASN X 152      55.649  46.547  48.652  0.00  0.00            
ATOM   2312 HD22 ASN X 152      56.859  45.473  49.690  0.00  0.00            
ATOM   2313  C   ASN X 152      59.842  47.912  48.368  0.00  0.00            
ATOM   2314  O   ASN X 152      59.263  48.921  47.955  0.00  0.00            
ATOM   2315  N   LEU X 153      60.577  47.887  49.458  0.00  0.00            
ATOM   2316  H   LEU X 153      61.129  46.961  49.619  0.00  0.00            
ATOM   2317  CA  LEU X 153      60.799  48.927  50.452  0.00  0.00            
ATOM   2318  HA  LEU X 153      59.848  49.346  50.782  0.00  0.00            
ATOM   2319  CB  LEU X 153      61.401  48.414  51.784  0.00  0.00            
ATOM   2320  HB2 LEU X 153      60.669  47.700  52.160  0.00  0.00            
ATOM   2321  HB3 LEU X 153      62.268  47.908  51.360  0.00  0.00            
ATOM   2322  CG  LEU X 153      61.986  49.361  52.823  0.00  0.00            
ATOM   2323  HG  LEU X 153      62.644  49.955  52.189  0.00  0.00            
ATOM   2324  CD1 LEU X 153      60.967  50.300  53.454  0.00  0.00            
ATOM   2325 HD11 LEU X 153      60.288  49.627  53.977  0.00  0.00            
ATOM   2326 HD12 LEU X 153      61.364  50.885  54.283  0.00  0.00            
ATOM   2327 HD13 LEU X 153      60.553  50.911  52.764  0.00  0.00            
ATOM   2328  CD2 LEU X 153      62.666  48.632  53.957  0.00  0.00            
ATOM   2329 HD21 LEU X 153      63.258  47.769  53.654  0.00  0.00            
ATOM   2330 HD22 LEU X 153      63.363  49.239  54.536  0.00  0.00            
ATOM   2331 HD23 LEU X 153      61.848  48.283  54.587  0.00  0.00            
ATOM   2332  C   LEU X 153      61.519  50.116  49.766  0.00  0.00            
ATOM   2333  O   LEU X 153      61.349  51.235  50.252  0.00  0.00            
ATOM   2334  N   VAL X 154      62.308  49.938  48.687  0.00  0.00            
ATOM   2335  H   VAL X 154      62.338  48.916  48.311  0.00  0.00            
ATOM   2336  CA  VAL X 154      63.137  51.040  48.056  0.00  0.00            
ATOM   2337  HA  VAL X 154      62.978  52.000  48.546  0.00  0.00            
ATOM   2338  CB  VAL X 154      64.576  50.774  48.342  0.00  0.00            
ATOM   2339  HB  VAL X 154      65.039  51.730  48.096  0.00  0.00            
ATOM   2340  CG1 VAL X 154      64.797  50.701  49.830  0.00  0.00            
ATOM   2341 HG11 VAL X 154      64.538  49.729  50.249  0.00  0.00            
ATOM   2342 HG12 VAL X 154      65.782  50.985  50.200  0.00  0.00            
ATOM   2343 HG13 VAL X 154      64.113  51.407  50.300  0.00  0.00            
ATOM   2344  CG2 VAL X 154      65.102  49.585  47.526  0.00  0.00            
ATOM   2345 HG21 VAL X 154      66.145  49.424  47.797  0.00  0.00            
ATOM   2346 HG22 VAL X 154      64.614  48.714  47.677  0.00  0.00            
ATOM   2347 HG23 VAL X 154      65.048  49.805  46.460  0.00  0.00            
ATOM   2348  C   VAL X 154      62.872  51.264  46.516  0.00  0.00            
ATOM   2349  O   VAL X 154      63.057  52.415  45.988  0.00  0.00            
ATOM   2350  N   LEU X 155      62.278  50.289  45.853  0.00  0.00            
ATOM   2351  H   LEU X 155      62.188  49.332  46.365  0.00  0.00            
ATOM   2352  CA  LEU X 155      62.155  50.251  44.383  0.00  0.00            
ATOM   2353  HA  LEU X 155      61.999  51.245  43.963  0.00  0.00            
ATOM   2354  CB  LEU X 155      63.474  49.626  43.775  0.00  0.00            
ATOM   2355  HB2 LEU X 155      63.847  48.684  44.176  0.00  0.00            
ATOM   2356  HB3 LEU X 155      63.128  49.392  42.768  0.00  0.00            
ATOM   2357  CG  LEU X 155      64.564  50.647  43.546  0.00  0.00            
ATOM   2358  HG  LEU X 155      64.983  51.111  44.439  0.00  0.00            
ATOM   2359  CD1 LEU X 155      65.692  49.929  42.877  0.00  0.00            
ATOM   2360 HD11 LEU X 155      66.431  50.655  42.538  0.00  0.00            
ATOM   2361 HD12 LEU X 155      66.273  49.294  43.546  0.00  0.00            
ATOM   2362 HD13 LEU X 155      65.245  49.400  42.142  0.00  0.00            
ATOM   2363  CD2 LEU X 155      64.078  51.740  42.569  0.00  0.00            
ATOM   2364 HD21 LEU X 155      63.575  51.203  41.765  0.00  0.00            
ATOM   2365 HD22 LEU X 155      63.459  52.450  43.117  0.00  0.00            
ATOM   2366 HD23 LEU X 155      64.971  52.343  42.402  0.00  0.00            
ATOM   2367  C   LEU X 155      60.864  49.542  44.131  0.00  0.00            
ATOM   2368  O   LEU X 155      60.871  48.384  43.684  0.00  0.00            
ATOM   2369  N   PRO X 156      59.686  50.071  44.372  0.00  0.00            
ATOM   2370  CD  PRO X 156      59.428  51.330  44.960  0.00  0.00            
ATOM   2371  HD2 PRO X 156      59.819  52.186  44.410  0.00  0.00            
ATOM   2372  HD3 PRO X 156      59.815  51.307  45.892  0.00  0.00            
ATOM   2373  CG  PRO X 156      57.858  51.536  44.911  0.00  0.00            
ATOM   2374  HG2 PRO X 156      57.654  51.840  43.885  0.00  0.00            
ATOM   2375  HG3 PRO X 156      57.505  52.241  45.664  0.00  0.00            
ATOM   2376  CB  PRO X 156      57.378  50.134  45.141  0.00  0.00            
ATOM   2377  HB2 PRO X 156      56.318  50.052  44.901  0.00  0.00            
ATOM   2378  HB3 PRO X 156      57.517  50.021  46.135  0.00  0.00            
ATOM   2379  CA  PRO X 156      58.408  49.294  44.366  0.00  0.00            
ATOM   2380  HA  PRO X 156      58.504  48.396  44.818  0.00  0.00            
ATOM   2381  C   PRO X 156      57.890  48.966  42.918  0.00  0.00            
ATOM   2382  O   PRO X 156      57.215  47.934  42.727  0.00  0.00            
ATOM   2383  N   ASN X 157      58.392  49.620  41.874  0.00  0.00            
ATOM   2384  H   ASN X 157      58.996  50.514  42.027  0.00  0.00            
ATOM   2385  CA  ASN X 157      58.180  49.197  40.488  0.00  0.00            
ATOM   2386  HA  ASN X 157      57.292  48.567  40.440  0.00  0.00            
ATOM   2387  CB  ASN X 157      57.924  50.435  39.622  0.00  0.00            
ATOM   2388  HB2 ASN X 157      58.719  51.179  39.682  0.00  0.00            
ATOM   2389  HB3 ASN X 157      57.790  50.057  38.609  0.00  0.00            
ATOM   2390  CG  ASN X 157      56.561  51.002  39.934  0.00  0.00            
ATOM   2391  OD1 ASN X 157      55.700  50.367  40.483  0.00  0.00            
ATOM   2392  ND2 ASN X 157      56.437  52.226  39.691  0.00  0.00            
ATOM   2393 HD21 ASN X 157      55.419  52.612  39.649  0.00  0.00            
ATOM   2394 HD22 ASN X 157      57.248  52.954  39.703  0.00  0.00            
ATOM   2395  C   ASN X 157      59.389  48.432  39.916  0.00  0.00            
ATOM   2396  O   ASN X 157      59.434  48.327  38.670  0.00  0.00            
ATOM   2397  N   LEU X 158      60.338  47.961  40.764  0.00  0.00            
ATOM   2398  H   LEU X 158      60.231  48.046  41.845  0.00  0.00            
ATOM   2399  CA  LEU X 158      61.423  47.061  40.272  0.00  0.00            
ATOM   2400  HA  LEU X 158      62.151  47.619  39.684  0.00  0.00            
ATOM   2401  CB  LEU X 158      62.125  46.423  41.492  0.00  0.00            
ATOM   2402  HB2 LEU X 158      62.515  47.153  42.071  0.00  0.00            
ATOM   2403  HB3 LEU X 158      61.399  45.812  42.029  0.00  0.00            
ATOM   2404  CG  LEU X 158      63.352  45.614  41.107  0.00  0.00            
ATOM   2405  HG  LEU X 158      63.216  45.170  40.121  0.00  0.00            
ATOM   2406  CD1 LEU X 158      64.632  46.354  40.955  0.00  0.00            
ATOM   2407 HD11 LEU X 158      64.932  46.666  41.955  0.00  0.00            
ATOM   2408 HD12 LEU X 158      65.334  45.789  40.624  0.00  0.00            
ATOM   2409 HD13 LEU X 158      64.459  47.129  40.331  0.00  0.00            
ATOM   2410  CD2 LEU X 158      63.640  44.392  41.924  0.00  0.00            
ATOM   2411 HD21 LEU X 158      62.756  43.754  41.922  0.00  0.00            
ATOM   2412 HD22 LEU X 158      64.510  43.853  41.550  0.00  0.00            
ATOM   2413 HD23 LEU X 158      63.918  44.657  42.944  0.00  0.00            
ATOM   2414  C   LEU X 158      60.843  45.934  39.408  0.00  0.00            
ATOM   2415  O   LEU X 158      59.894  45.244  39.781  0.00  0.00            
ATOM   2416  N   SER X 159      61.199  45.965  38.177  0.00  0.00            
ATOM   2417  H   SER X 159      62.184  46.406  38.023  0.00  0.00            
ATOM   2418  CA  SER X 159      60.931  44.802  37.274  0.00  0.00            
ATOM   2419  HA  SER X 159      59.926  44.444  37.495  0.00  0.00            
ATOM   2420  CB  SER X 159      60.924  45.196  35.775  0.00  0.00            
ATOM   2421  HB2 SER X 159      60.324  46.088  35.596  0.00  0.00            
ATOM   2422  HB3 SER X 159      61.931  45.545  35.546  0.00  0.00            
ATOM   2423  OG  SER X 159      60.533  44.098  34.902  0.00  0.00            
ATOM   2424  HG  SER X 159      60.413  44.580  33.932  0.00  0.00            
ATOM   2425  C   SER X 159      61.854  43.603  37.431  0.00  0.00            
ATOM   2426  O   SER X 159      63.058  43.696  37.658  0.00  0.00            
ATOM   2427  N   LEU X 160      61.216  42.433  37.486  0.00  0.00            
ATOM   2428  H   LEU X 160      60.154  42.458  37.727  0.00  0.00            
ATOM   2429  CA  LEU X 160      61.930  41.116  37.373  0.00  0.00            
ATOM   2430  HA  LEU X 160      62.943  41.300  37.729  0.00  0.00            
ATOM   2431  CB  LEU X 160      61.227  40.078  38.349  0.00  0.00            
ATOM   2432  HB2 LEU X 160      60.149  40.233  38.302  0.00  0.00            
ATOM   2433  HB3 LEU X 160      61.363  39.050  38.012  0.00  0.00            
ATOM   2434  CG  LEU X 160      61.604  40.211  39.833  0.00  0.00            
ATOM   2435  HG  LEU X 160      61.085  39.478  40.295  0.00  0.00            
ATOM   2436  CD1 LEU X 160      63.117  39.917  40.128  0.00  0.00            
ATOM   2437 HD11 LEU X 160      63.334  39.054  39.497  0.00  0.00            
ATOM   2438 HD12 LEU X 160      63.708  40.762  39.777  0.00  0.00            
ATOM   2439 HD13 LEU X 160      63.204  39.721  41.115  0.00  0.00            
ATOM   2440  CD2 LEU X 160      61.193  41.457  40.525  0.00  0.00            
ATOM   2441 HD21 LEU X 160      61.669  42.312  40.044  0.00  0.00            
ATOM   2442 HD22 LEU X 160      60.115  41.623  40.517  0.00  0.00            
ATOM   2443 HD23 LEU X 160      61.578  41.394  41.542  0.00  0.00            
ATOM   2444  C   LEU X 160      62.144  40.582  35.928  0.00  0.00            
ATOM   2445  O   LEU X 160      62.584  39.456  35.729  0.00  0.00            
ATOM   2446  N   GLY X 161      61.740  41.437  34.969  0.00  0.00            
ATOM   2447  H   GLY X 161      61.230  42.350  35.275  0.00  0.00            
ATOM   2448  CA  GLY X 161      62.070  41.265  33.543  0.00  0.00            
ATOM   2449  HA2 GLY X 161      62.134  42.260  33.102  0.00  0.00            
ATOM   2450  HA3 GLY X 161      63.055  40.801  33.487  0.00  0.00            
ATOM   2451  C   GLY X 161      61.028  40.464  32.814  0.00  0.00            
ATOM   2452  O   GLY X 161      60.188  39.772  33.378  0.00  0.00            
ATOM   2453  N   PRO X 162      61.030  40.589  31.507  0.00  0.00            
ATOM   2454  CD  PRO X 162      61.831  41.497  30.666  0.00  0.00            
ATOM   2455  HD2 PRO X 162      62.899  41.327  30.804  0.00  0.00            
ATOM   2456  HD3 PRO X 162      61.485  42.518  30.829  0.00  0.00            
ATOM   2457  CG  PRO X 162      61.522  41.039  29.200  0.00  0.00            
ATOM   2458  HG2 PRO X 162      62.094  40.127  29.029  0.00  0.00            
ATOM   2459  HG3 PRO X 162      61.645  41.836  28.467  0.00  0.00            
ATOM   2460  CB  PRO X 162      60.020  40.805  29.423  0.00  0.00            
ATOM   2461  HB2 PRO X 162      59.586  40.215  28.616  0.00  0.00            
ATOM   2462  HB3 PRO X 162      59.456  41.738  29.442  0.00  0.00            
ATOM   2463  CA  PRO X 162      59.845  39.991  30.773  0.00  0.00            
ATOM   2464  HA  PRO X 162      58.817  40.093  31.119  0.00  0.00            
ATOM   2465  C   PRO X 162      60.072  38.544  30.549  0.00  0.00            
ATOM   2466  O   PRO X 162      61.181  38.084  30.291  0.00  0.00            
ATOM   2467  N   ILE X 163      58.952  37.798  30.612  0.00  0.00            
ATOM   2468  H   ILE X 163      58.032  38.381  30.658  0.00  0.00            
ATOM   2469  CA  ILE X 163      58.930  36.364  30.232  0.00  0.00            
ATOM   2470  HA  ILE X 163      59.881  35.976  30.599  0.00  0.00            
ATOM   2471  CB  ILE X 163      57.593  35.603  30.638  0.00  0.00            
ATOM   2472  HB  ILE X 163      57.656  34.701  30.316  0.00  0.00            
ATOM   2473  CG2 ILE X 163      57.581  35.524  32.184  0.00  0.00            
ATOM   2474 HG21 ILE X 163      57.023  34.766  32.550  0.00  0.00            
ATOM   2475 HG22 ILE X 163      58.598  35.430  32.564  0.00  0.00            
ATOM   2476 HG23 ILE X 163      57.342  36.484  32.643  0.00  0.00            
ATOM   2477  CG1 ILE X 163      56.349  36.335  30.099  0.00  0.00            
ATOM   2478 HG12 ILE X 163      56.320  37.392  30.364  0.00  0.00            
ATOM   2479 HG13 ILE X 163      56.368  36.304  29.090  0.00  0.00            
ATOM   2480  CD1 ILE X 163      55.031  35.771  30.633  0.00  0.00            
ATOM   2481 HD11 ILE X 163      54.884  36.181  31.633  0.00  0.00            
ATOM   2482 HD12 ILE X 163      54.193  36.140  30.042  0.00  0.00            
ATOM   2483 HD13 ILE X 163      55.149  34.688  30.640  0.00  0.00            
ATOM   2484  C   ILE X 163      59.065  36.294  28.703  0.00  0.00            
ATOM   2485  O   ILE X 163      58.665  37.159  27.904  0.00  0.00            
ATOM   2486  N   ASP X 164      59.664  35.159  28.361  0.00  0.00            
ATOM   2487  H   ASP X 164      59.805  34.359  29.087  0.00  0.00            
ATOM   2488  CA  ASP X 164      59.853  34.680  26.970  0.00  0.00            
ATOM   2489  HA  ASP X 164      60.198  35.411  26.452  0.00  0.00            
ATOM   2490  CB  ASP X 164      60.831  33.554  26.980  0.00  0.00            
ATOM   2491  HB2 ASP X 164      61.632  33.927  27.470  0.00  0.00            
ATOM   2492  HB3 ASP X 164      60.360  32.685  27.439  0.00  0.00            
ATOM   2493  CG  ASP X 164      61.206  33.287  25.544  0.00  0.00            
ATOM   2494  OD1 ASP X 164      60.335  33.403  24.640  0.00  0.00            
ATOM   2495  OD2 ASP X 164      62.452  33.214  25.273  0.00  0.00            
ATOM   2496  C   ASP X 164      58.387  34.286  26.555  0.00  0.00            
ATOM   2497  O   ASP X 164      57.859  33.384  27.164  0.00  0.00            
ATOM   2498  N   SER X 165      57.670  35.001  25.676  0.00  0.00            
ATOM   2499  H   SER X 165      58.084  35.961  25.368  0.00  0.00            
ATOM   2500  CA  SER X 165      56.296  34.666  25.380  0.00  0.00            
ATOM   2501  HA  SER X 165      55.664  34.687  26.268  0.00  0.00            
ATOM   2502  CB  SER X 165      55.686  35.776  24.539  0.00  0.00            
ATOM   2503  HB2 SER X 165      54.812  35.436  24.163  0.00  0.00            
ATOM   2504  HB3 SER X 165      55.614  36.729  25.063  0.00  0.00            
ATOM   2505  OG  SER X 165      56.492  36.022  23.403  0.00  0.00            
ATOM   2506  HG  SER X 165      57.421  36.463  23.764  0.00  0.00            
ATOM   2507  C   SER X 165      56.147  33.281  24.644  0.00  0.00            
ATOM   2508  O   SER X 165      55.093  32.695  24.679  0.00  0.00            
ATOM   2509  N   SER X 166      57.275  32.726  24.184  0.00  0.00            
ATOM   2510  H   SER X 166      58.253  33.033  24.556  0.00  0.00            
ATOM   2511  CA  SER X 166      57.272  31.372  23.513  0.00  0.00            
ATOM   2512  HA  SER X 166      56.563  31.297  22.689  0.00  0.00            
ATOM   2513  CB  SER X 166      58.706  31.076  22.866  0.00  0.00            
ATOM   2514  HB2 SER X 166      58.787  30.177  22.256  0.00  0.00            
ATOM   2515  HB3 SER X 166      58.944  31.813  22.099  0.00  0.00            
ATOM   2516  OG  SER X 166      59.718  30.996  23.855  0.00  0.00            
ATOM   2517  HG  SER X 166      60.178  31.944  24.134  0.00  0.00            
ATOM   2518  C   SER X 166      56.858  30.252  24.506  0.00  0.00            
ATOM   2519  O   SER X 166      56.503  29.070  24.130  0.00  0.00            
ATOM   2520  N   VAL X 167      56.885  30.491  25.834  0.00  0.00            
ATOM   2521  H   VAL X 167      57.538  31.298  26.168  0.00  0.00            
ATOM   2522  CA  VAL X 167      56.420  29.545  26.812  0.00  0.00            
ATOM   2523  HA  VAL X 167      56.620  28.517  26.510  0.00  0.00            
ATOM   2524  CB  VAL X 167      57.037  29.747  28.230  0.00  0.00            
ATOM   2525  HB  VAL X 167      56.865  28.794  28.731  0.00  0.00            
ATOM   2526  CG1 VAL X 167      58.524  29.987  28.259  0.00  0.00            
ATOM   2527 HG11 VAL X 167      58.926  30.739  27.580  0.00  0.00            
ATOM   2528 HG12 VAL X 167      58.764  30.216  29.298  0.00  0.00            
ATOM   2529 HG13 VAL X 167      59.059  29.050  28.109  0.00  0.00            
ATOM   2530  CG2 VAL X 167      56.398  30.864  29.108  0.00  0.00            
ATOM   2531 HG21 VAL X 167      56.507  31.802  28.563  0.00  0.00            
ATOM   2532 HG22 VAL X 167      55.404  30.685  29.110  0.00  0.00            
ATOM   2533 HG23 VAL X 167      56.823  30.976  30.105  0.00  0.00            
ATOM   2534  C   VAL X 167      54.812  29.495  26.865  0.00  0.00            
ATOM   2535  O   VAL X 167      54.301  28.469  27.368  0.00  0.00            
ATOM   2536  N   LEU X 168      54.068  30.410  26.277  0.00  0.00            
ATOM   2537  H   LEU X 168      54.443  31.147  25.697  0.00  0.00            
ATOM   2538  CA  LEU X 168      52.604  30.524  26.582  0.00  0.00            
ATOM   2539  HA  LEU X 168      52.498  30.431  27.582  0.00  0.00            
ATOM   2540  CB  LEU X 168      52.084  31.886  26.165  0.00  0.00            
ATOM   2541  HB2 LEU X 168      52.148  32.065  25.173  0.00  0.00            
ATOM   2542  HB3 LEU X 168      51.021  31.853  26.400  0.00  0.00            
ATOM   2543  CG  LEU X 168      52.723  33.079  26.900  0.00  0.00            
ATOM   2544  HG  LEU X 168      53.804  32.944  26.944  0.00  0.00            
ATOM   2545  CD1 LEU X 168      52.316  34.354  26.185  0.00  0.00            
ATOM   2546 HD11 LEU X 168      52.761  35.172  26.752  0.00  0.00            
ATOM   2547 HD12 LEU X 168      52.726  34.389  25.317  0.00  0.00            
ATOM   2548 HD13 LEU X 168      51.318  34.441  26.056  0.00  0.00            
ATOM   2549  CD2 LEU X 168      52.140  33.162  28.310  0.00  0.00            
ATOM   2550 HD21 LEU X 168      51.060  33.300  28.268  0.00  0.00            
ATOM   2551 HD22 LEU X 168      52.320  32.218  28.824  0.00  0.00            
ATOM   2552 HD23 LEU X 168      52.520  33.950  28.959  0.00  0.00            
ATOM   2553  C   LEU X 168      51.683  29.477  25.920  0.00  0.00            
ATOM   2554  O   LEU X 168      50.693  29.098  26.552  0.00  0.00            
ATOM   2555  N   SER X 169      51.962  29.203  24.653  0.00  0.00            
ATOM   2556  H   SER X 169      52.990  29.443  24.381  0.00  0.00            
ATOM   2557  CA  SER X 169      51.191  28.424  23.719  0.00  0.00            
ATOM   2558  HA  SER X 169      50.622  27.610  24.168  0.00  0.00            
ATOM   2559  CB  SER X 169      50.082  29.383  23.180  0.00  0.00            
ATOM   2560  HB2 SER X 169      49.488  29.669  23.945  0.00  0.00            
ATOM   2561  HB3 SER X 169      50.570  30.196  22.831  0.00  0.00            
ATOM   2562  OG  SER X 169      49.527  28.761  22.098  0.00  0.00            
ATOM   2563  HG  SER X 169      48.589  29.131  22.042  0.00  0.00            
ATOM   2564  C   SER X 169      52.065  28.025  22.652  0.00  0.00            
ATOM   2565  O   SER X 169      52.813  28.868  22.114  0.00  0.00            
ATOM   2566  N   ARG X 170      51.897  26.733  22.182  0.00  0.00            
ATOM   2567  H   ARG X 170      51.435  26.022  22.731  0.00  0.00            
ATOM   2568  CA  ARG X 170      52.601  26.361  20.911  0.00  0.00            
ATOM   2569  HA  ARG X 170      53.600  26.499  20.954  0.00  0.00            
ATOM   2570  CB  ARG X 170      52.476  24.824  20.685  0.00  0.00            
ATOM   2571  HB2 ARG X 170      51.433  24.538  20.820  0.00  0.00            
ATOM   2572  HB3 ARG X 170      52.682  24.763  19.616  0.00  0.00            
ATOM   2573  CG  ARG X 170      53.478  23.891  21.394  0.00  0.00            
ATOM   2574  HG2 ARG X 170      53.416  22.999  20.771  0.00  0.00            
ATOM   2575  HG3 ARG X 170      54.406  24.288  21.412  0.00  0.00            
ATOM   2576  CD  ARG X 170      53.003  23.524  22.808  0.00  0.00            
ATOM   2577  HD2 ARG X 170      53.632  22.861  23.236  0.00  0.00            
ATOM   2578  HD3 ARG X 170      52.902  24.348  23.384  0.00  0.00            
ATOM   2579  NE  ARG X 170      51.766  22.810  22.801  0.00  0.00            
ATOM   2580  HE  ARG X 170      50.896  23.459  22.901  0.00  0.00            
ATOM   2581  CZ  ARG X 170      51.498  21.602  22.380  0.00  0.00            
ATOM   2582  NH1 ARG X 170      52.394  20.604  22.242  0.00  0.00            
ATOM   2583 HH11 ARG X 170      53.330  20.755  22.779  0.00  0.00            
ATOM   2584 HH12 ARG X 170      51.994  19.590  22.257  0.00  0.00            
ATOM   2585  NH2 ARG X 170      50.285  21.277  22.117  0.00  0.00            
ATOM   2586 HH21 ARG X 170      49.693  22.141  21.815  0.00  0.00            
ATOM   2587 HH22 ARG X 170      49.981  20.236  22.018  0.00  0.00            
ATOM   2588  C   ARG X 170      52.147  27.123  19.688  0.00  0.00            
ATOM   2589  O   ARG X 170      52.885  27.198  18.743  0.00  0.00            
ATOM   2590  N   ASN X 171      50.991  27.662  19.697  0.00  0.00            
ATOM   2591  H   ASN X 171      50.483  27.748  20.657  0.00  0.00            
ATOM   2592  CA  ASN X 171      50.357  28.236  18.497  0.00  0.00            
ATOM   2593  HA  ASN X 171      50.530  27.539  17.677  0.00  0.00            
ATOM   2594  CB  ASN X 171      48.869  28.307  18.828  0.00  0.00            
ATOM   2595  HB2 ASN X 171      48.434  27.351  19.119  0.00  0.00            
ATOM   2596  HB3 ASN X 171      48.750  28.975  19.682  0.00  0.00            
ATOM   2597  CG  ASN X 171      48.051  28.762  17.580  0.00  0.00            
ATOM   2598  OD1 ASN X 171      48.519  29.019  16.446  0.00  0.00            
ATOM   2599  ND2 ASN X 171      46.765  28.555  17.663  0.00  0.00            
ATOM   2600 HD21 ASN X 171      46.269  28.475  16.786  0.00  0.00            
ATOM   2601 HD22 ASN X 171      46.276  28.159  18.453  0.00  0.00            
ATOM   2602  C   ASN X 171      50.960  29.625  18.288  0.00  0.00            
ATOM   2603  O   ASN X 171      50.560  30.639  18.868  0.00  0.00            
ATOM   2604  N   LYS X 172      51.990  29.638  17.379  0.00  0.00            
ATOM   2605  H   LYS X 172      52.338  28.736  17.085  0.00  0.00            
ATOM   2606  CA  LYS X 172      52.742  30.853  17.032  0.00  0.00            
ATOM   2607  HA  LYS X 172      53.195  31.159  17.975  0.00  0.00            
ATOM   2608  CB  LYS X 172      53.834  30.447  16.000  0.00  0.00            
ATOM   2609  HB2 LYS X 172      54.419  29.534  16.113  0.00  0.00            
ATOM   2610  HB3 LYS X 172      53.277  30.347  15.069  0.00  0.00            
ATOM   2611  CG  LYS X 172      54.880  31.554  15.930  0.00  0.00            
ATOM   2612  HG2 LYS X 172      54.812  32.261  16.756  0.00  0.00            
ATOM   2613  HG3 LYS X 172      55.912  31.205  15.966  0.00  0.00            
ATOM   2614  CD  LYS X 172      54.714  32.390  14.570  0.00  0.00            
ATOM   2615  HD2 LYS X 172      54.532  31.734  13.894  0.00  0.00            
ATOM   2616  HD3 LYS X 172      53.893  32.975  14.640  0.00  0.00            
ATOM   2617  CE  LYS X 172      55.932  33.165  14.114  0.00  0.00            
ATOM   2618  HE2 LYS X 172      56.817  32.529  14.116  0.00  0.00            
ATOM   2619  HE3 LYS X 172      55.840  33.561  13.102  0.00  0.00            
ATOM   2620  NZ  LYS X 172      56.195  34.378  14.976  0.00  0.00            
ATOM   2621  HZ1 LYS X 172      55.252  34.858  15.236  0.00  0.00            
ATOM   2622  HZ2 LYS X 172      56.748  34.159  15.889  0.00  0.00            
ATOM   2623  HZ3 LYS X 172      56.709  35.130  14.378  0.00  0.00            
ATOM   2624  C   LYS X 172      51.869  32.040  16.540  0.00  0.00            
ATOM   2625  O   LYS X 172      52.177  33.163  16.947  0.00  0.00            
ATOM   2626  N   THR X 173      50.768  31.795  15.790  0.00  0.00            
ATOM   2627  H   THR X 173      50.675  30.784  15.393  0.00  0.00            
ATOM   2628  CA  THR X 173      49.739  32.723  15.470  0.00  0.00            
ATOM   2629  HA  THR X 173      50.101  33.414  14.829  0.00  0.00            
ATOM   2630  CB  THR X 173      48.664  32.156  14.663  0.00  0.00            
ATOM   2631  HB  THR X 173      48.176  31.347  15.206  0.00  0.00            
ATOM   2632  CG2 THR X 173      47.636  33.150  14.175  0.00  0.00            
ATOM   2633 HG21 THR X 173      46.913  32.650  13.531  0.00  0.00            
ATOM   2634 HG22 THR X 173      47.070  33.584  14.999  0.00  0.00            
ATOM   2635 HG23 THR X 173      47.960  34.051  13.653  0.00  0.00            
ATOM   2636  OG1 THR X 173      49.135  31.488  13.491  0.00  0.00            
ATOM   2637  HG1 THR X 173      49.616  32.259  12.889  0.00  0.00            
ATOM   2638  C   THR X 173      49.180  33.476  16.715  0.00  0.00            
ATOM   2639  O   THR X 173      49.055  34.700  16.567  0.00  0.00            
ATOM   2640  N   GLU X 174      48.882  32.708  17.752  0.00  0.00            
ATOM   2641  H   GLU X 174      48.994  31.624  17.746  0.00  0.00            
ATOM   2642  CA  GLU X 174      48.136  33.268  18.968  0.00  0.00            
ATOM   2643  HA  GLU X 174      47.379  33.959  18.598  0.00  0.00            
ATOM   2644  CB  GLU X 174      47.443  31.997  19.616  0.00  0.00            
ATOM   2645  HB2 GLU X 174      48.035  31.089  19.501  0.00  0.00            
ATOM   2646  HB3 GLU X 174      47.287  32.209  20.674  0.00  0.00            
ATOM   2647  CG  GLU X 174      46.034  31.740  19.101  0.00  0.00            
ATOM   2648  HG2 GLU X 174      46.065  31.536  18.030  0.00  0.00            
ATOM   2649  HG3 GLU X 174      45.603  30.868  19.593  0.00  0.00            
ATOM   2650  CD  GLU X 174      45.126  32.991  19.254  0.00  0.00            
ATOM   2651  OE1 GLU X 174      44.063  32.981  18.635  0.00  0.00            
ATOM   2652  OE2 GLU X 174      45.404  33.866  20.117  0.00  0.00            
ATOM   2653  C   GLU X 174      49.156  34.028  19.839  0.00  0.00            
ATOM   2654  O   GLU X 174      48.857  35.023  20.431  0.00  0.00            
ATOM   2655  N   VAL X 175      50.419  33.634  19.849  0.00  0.00            
ATOM   2656  H   VAL X 175      50.557  32.720  19.271  0.00  0.00            
ATOM   2657  CA  VAL X 175      51.529  34.259  20.529  0.00  0.00            
ATOM   2658  HA  VAL X 175      51.117  34.548  21.496  0.00  0.00            
ATOM   2659  CB  VAL X 175      52.771  33.342  20.770  0.00  0.00            
ATOM   2660  HB  VAL X 175      53.037  32.817  19.853  0.00  0.00            
ATOM   2661  CG1 VAL X 175      53.984  34.072  21.204  0.00  0.00            
ATOM   2662 HG11 VAL X 175      53.759  34.674  21.984  0.00  0.00            
ATOM   2663 HG12 VAL X 175      54.737  33.316  21.424  0.00  0.00            
ATOM   2664 HG13 VAL X 175      54.369  34.762  20.453  0.00  0.00            
ATOM   2665  CG2 VAL X 175      52.412  32.230  21.785  0.00  0.00            
ATOM   2666 HG21 VAL X 175      51.536  31.731  21.371  0.00  0.00            
ATOM   2667 HG22 VAL X 175      53.263  31.694  21.876  0.00  0.00            
ATOM   2668 HG23 VAL X 175      52.129  32.581  22.778  0.00  0.00            
ATOM   2669  C   VAL X 175      51.920  35.551  19.752  0.00  0.00            
ATOM   2670  O   VAL X 175      52.462  36.500  20.355  0.00  0.00            
ATOM   2671  N   ASP X 176      51.697  35.620  18.392  0.00  0.00            
ATOM   2672  H   ASP X 176      51.327  34.728  17.886  0.00  0.00            
ATOM   2673  CA  ASP X 176      51.917  36.930  17.750  0.00  0.00            
ATOM   2674  HA  ASP X 176      52.823  37.422  18.104  0.00  0.00            
ATOM   2675  CB  ASP X 176      51.985  36.562  16.251  0.00  0.00            
ATOM   2676  HB2 ASP X 176      51.382  35.699  15.968  0.00  0.00            
ATOM   2677  HB3 ASP X 176      51.723  37.449  15.673  0.00  0.00            
ATOM   2678  CG  ASP X 176      53.367  36.212  15.804  0.00  0.00            
ATOM   2679  OD1 ASP X 176      53.601  35.762  14.671  0.00  0.00            
ATOM   2680  OD2 ASP X 176      54.390  36.365  16.529  0.00  0.00            
ATOM   2681  C   ASP X 176      50.747  37.877  18.013  0.00  0.00            
ATOM   2682  O   ASP X 176      51.014  39.121  18.239  0.00  0.00            
ATOM   2683  N   ILE X 177      49.528  37.325  18.146  0.00  0.00            
ATOM   2684  H   ILE X 177      49.338  36.311  17.794  0.00  0.00            
ATOM   2685  CA  ILE X 177      48.373  38.066  18.721  0.00  0.00            
ATOM   2686  HA  ILE X 177      48.165  38.913  18.068  0.00  0.00            
ATOM   2687  CB  ILE X 177      47.031  37.169  18.677  0.00  0.00            
ATOM   2688  HB  ILE X 177      47.269  36.182  19.043  0.00  0.00            
ATOM   2689  CG2 ILE X 177      45.939  37.734  19.605  0.00  0.00            
ATOM   2690 HG21 ILE X 177      45.191  36.959  19.533  0.00  0.00            
ATOM   2691 HG22 ILE X 177      46.250  37.780  20.512  0.00  0.00            
ATOM   2692 HG23 ILE X 177      45.576  38.708  19.312  0.00  0.00            
ATOM   2693  CG1 ILE X 177      46.388  37.051  17.244  0.00  0.00            
ATOM   2694 HG12 ILE X 177      45.740  37.894  17.054  0.00  0.00            
ATOM   2695 HG13 ILE X 177      47.090  37.106  16.520  0.00  0.00            
ATOM   2696  CD1 ILE X 177      45.529  35.858  16.885  0.00  0.00            
ATOM   2697 HD11 ILE X 177      46.010  34.950  17.248  0.00  0.00            
ATOM   2698 HD12 ILE X 177      44.610  35.924  17.468  0.00  0.00            
ATOM   2699 HD13 ILE X 177      45.297  35.844  15.820  0.00  0.00            
ATOM   2700  C   ILE X 177      48.649  38.638  20.108  0.00  0.00            
ATOM   2701  O   ILE X 177      48.390  39.835  20.344  0.00  0.00            
ATOM   2702  N   TYR X 178      49.133  37.756  20.989  0.00  0.00            
ATOM   2703  H   TYR X 178      49.101  36.813  20.810  0.00  0.00            
ATOM   2704  CA  TYR X 178      49.537  38.188  22.317  0.00  0.00            
ATOM   2705  HA  TYR X 178      48.672  38.482  22.749  0.00  0.00            
ATOM   2706  CB  TYR X 178      50.047  36.995  23.129  0.00  0.00            
ATOM   2707  HB2 TYR X 178      49.383  36.132  23.075  0.00  0.00            
ATOM   2708  HB3 TYR X 178      50.951  36.747  22.574  0.00  0.00            
ATOM   2709  CG  TYR X 178      50.426  37.317  24.597  0.00  0.00            
ATOM   2710  CD1 TYR X 178      49.609  36.836  25.584  0.00  0.00            
ATOM   2711  HD1 TYR X 178      48.664  36.338  25.367  0.00  0.00            
ATOM   2712  CE1 TYR X 178      50.044  36.990  26.867  0.00  0.00            
ATOM   2713  HE1 TYR X 178      49.500  36.580  27.612  0.00  0.00            
ATOM   2714  CZ  TYR X 178      51.287  37.596  27.183  0.00  0.00            
ATOM   2715  OH  TYR X 178      51.805  37.671  28.440  0.00  0.00            
ATOM   2716  HH  TYR X 178      51.014  37.495  29.043  0.00  0.00            
ATOM   2717  CE2 TYR X 178      52.012  38.178  26.182  0.00  0.00            
ATOM   2718  HE2 TYR X 178      52.917  38.605  26.319  0.00  0.00            
ATOM   2719  CD2 TYR X 178      51.623  37.940  24.857  0.00  0.00            
ATOM   2720  HD2 TYR X 178      52.190  38.279  23.990  0.00  0.00            
ATOM   2721  C   TYR X 178      50.434  39.440  22.291  0.00  0.00            
ATOM   2722  O   TYR X 178      50.219  40.393  23.065  0.00  0.00            
ATOM   2723  N   ASN X 179      51.385  39.360  21.414  0.00  0.00            
ATOM   2724  H   ASN X 179      51.364  38.564  20.670  0.00  0.00            
ATOM   2725  CA  ASN X 179      52.419  40.385  21.221  0.00  0.00            
ATOM   2726  HA  ASN X 179      52.785  40.875  22.123  0.00  0.00            
ATOM   2727  CB  ASN X 179      53.730  39.685  20.674  0.00  0.00            
ATOM   2728  HB2 ASN X 179      53.348  39.060  19.978  0.00  0.00            
ATOM   2729  HB3 ASN X 179      54.424  40.345  20.152  0.00  0.00            
ATOM   2730  CG  ASN X 179      54.561  39.078  21.769  0.00  0.00            
ATOM   2731  OD1 ASN X 179      55.191  39.739  22.530  0.00  0.00            
ATOM   2732  ND2 ASN X 179      54.696  37.784  21.839  0.00  0.00            
ATOM   2733 HD21 ASN X 179      55.376  37.433  22.616  0.00  0.00            
ATOM   2734 HD22 ASN X 179      54.285  37.150  21.053  0.00  0.00            
ATOM   2735  C   ASN X 179      52.057  41.447  20.166  0.00  0.00            
ATOM   2736  O   ASN X 179      52.826  42.038  19.468  0.00  0.00            
ATOM   2737  N   SER X 180      50.731  41.598  20.071  0.00  0.00            
ATOM   2738  H   SER X 180      50.070  41.013  20.710  0.00  0.00            
ATOM   2739  CA  SER X 180      50.171  42.573  19.032  0.00  0.00            
ATOM   2740  HA  SER X 180      50.952  43.244  18.672  0.00  0.00            
ATOM   2741  CB  SER X 180      49.594  42.048  17.782  0.00  0.00            
ATOM   2742  HB2 SER X 180      48.824  41.313  18.014  0.00  0.00            
ATOM   2743  HB3 SER X 180      49.159  42.808  17.278  0.00  0.00            
ATOM   2744  OG  SER X 180      50.621  41.366  17.045  0.00  0.00            
ATOM   2745  HG  SER X 180      50.875  40.422  17.527  0.00  0.00            
ATOM   2746  C   SER X 180      49.141  43.427  19.728  0.00  0.00            
ATOM   2747  O   SER X 180      48.917  44.627  19.493  0.00  0.00            
ATOM   2748  N   ASP X 181      48.345  42.843  20.643  0.00  0.00            
ATOM   2749  H   ASP X 181      48.241  41.764  20.756  0.00  0.00            
ATOM   2750  CA  ASP X 181      47.219  43.537  21.282  0.00  0.00            
ATOM   2751  HA  ASP X 181      46.607  43.980  20.496  0.00  0.00            
ATOM   2752  CB  ASP X 181      46.295  42.454  21.909  0.00  0.00            
ATOM   2753  HB2 ASP X 181      45.955  41.863  21.059  0.00  0.00            
ATOM   2754  HB3 ASP X 181      46.870  41.829  22.593  0.00  0.00            
ATOM   2755  CG  ASP X 181      45.020  42.996  22.617  0.00  0.00            
ATOM   2756  OD1 ASP X 181      44.196  42.183  23.026  0.00  0.00            
ATOM   2757  OD2 ASP X 181      44.869  44.230  22.832  0.00  0.00            
ATOM   2758  C   ASP X 181      47.710  44.614  22.247  0.00  0.00            
ATOM   2759  O   ASP X 181      48.217  44.126  23.320  0.00  0.00            
ATOM   2760  N   PRO X 182      47.531  45.943  22.029  0.00  0.00            
ATOM   2761  CD  PRO X 182      46.889  46.585  20.819  0.00  0.00            
ATOM   2762  HD2 PRO X 182      45.822  46.652  21.034  0.00  0.00            
ATOM   2763  HD3 PRO X 182      47.139  46.040  19.908  0.00  0.00            
ATOM   2764  CG  PRO X 182      47.311  48.032  20.845  0.00  0.00            
ATOM   2765  HG2 PRO X 182      46.640  48.736  20.353  0.00  0.00            
ATOM   2766  HG3 PRO X 182      48.325  48.134  20.459  0.00  0.00            
ATOM   2767  CB  PRO X 182      47.285  48.160  22.341  0.00  0.00            
ATOM   2768  HB2 PRO X 182      46.223  48.148  22.589  0.00  0.00            
ATOM   2769  HB3 PRO X 182      47.640  49.124  22.705  0.00  0.00            
ATOM   2770  CA  PRO X 182      47.959  46.948  22.974  0.00  0.00            
ATOM   2771  HA  PRO X 182      49.044  47.006  23.056  0.00  0.00            
ATOM   2772  C   PRO X 182      47.279  46.968  24.440  0.00  0.00            
ATOM   2773  O   PRO X 182      47.833  47.545  25.401  0.00  0.00            
ATOM   2774  N   LEU X 183      46.250  46.154  24.621  0.00  0.00            
ATOM   2775  H   LEU X 183      45.932  45.483  23.824  0.00  0.00            
ATOM   2776  CA  LEU X 183      45.589  45.905  25.883  0.00  0.00            
ATOM   2777  HA  LEU X 183      45.741  46.823  26.451  0.00  0.00            
ATOM   2778  CB  LEU X 183      44.085  45.778  25.654  0.00  0.00            
ATOM   2779  HB2 LEU X 183      43.914  45.453  24.628  0.00  0.00            
ATOM   2780  HB3 LEU X 183      43.652  45.013  26.299  0.00  0.00            
ATOM   2781  CG  LEU X 183      43.235  47.061  25.913  0.00  0.00            
ATOM   2782  HG  LEU X 183      43.538  47.494  26.866  0.00  0.00            
ATOM   2783  CD1 LEU X 183      43.327  48.129  24.779  0.00  0.00            
ATOM   2784 HD11 LEU X 183      42.767  47.704  23.946  0.00  0.00            
ATOM   2785 HD12 LEU X 183      42.842  49.065  25.054  0.00  0.00            
ATOM   2786 HD13 LEU X 183      44.282  48.235  24.469  0.00  0.00            
ATOM   2787  CD2 LEU X 183      41.771  46.643  25.993  0.00  0.00            
ATOM   2788 HD21 LEU X 183      41.468  46.153  25.068  0.00  0.00            
ATOM   2789 HD22 LEU X 183      41.470  45.938  26.768  0.00  0.00            
ATOM   2790 HD23 LEU X 183      41.120  47.511  26.105  0.00  0.00            
ATOM   2791  C   LEU X 183      46.140  44.745  26.752  0.00  0.00            
ATOM   2792  O   LEU X 183      45.660  44.672  27.902  0.00  0.00            
ATOM   2793  N   ILE X 184      47.167  43.981  26.305  0.00  0.00            
ATOM   2794  H   ILE X 184      47.644  44.235  25.452  0.00  0.00            
ATOM   2795  CA  ILE X 184      47.906  43.022  27.139  0.00  0.00            
ATOM   2796  HA  ILE X 184      47.486  42.762  28.020  0.00  0.00            
ATOM   2797  CB  ILE X 184      48.249  41.796  26.255  0.00  0.00            
ATOM   2798  HB  ILE X 184      48.833  42.014  25.461  0.00  0.00            
ATOM   2799  CG2 ILE X 184      48.999  40.775  27.122  0.00  0.00            
ATOM   2800 HG21 ILE X 184      48.412  40.520  28.004  0.00  0.00            
ATOM   2801 HG22 ILE X 184      49.268  39.876  26.568  0.00  0.00            
ATOM   2802 HG23 ILE X 184      49.959  41.157  27.469  0.00  0.00            
ATOM   2803  CG1 ILE X 184      46.932  41.057  25.719  0.00  0.00            
ATOM   2804 HG12 ILE X 184      46.346  40.592  26.826  0.00  0.00            
ATOM   2805 HG13 ILE X 184      46.325  41.669  25.193  0.00  0.00            
ATOM   2806  CD1 ILE X 184      47.224  39.910  24.763  0.00  0.00            
ATOM   2807 HD11 ILE X 184      47.913  40.334  24.032  0.00  0.00            
ATOM   2808 HD12 ILE X 184      47.667  39.040  25.248  0.00  0.00            
ATOM   2809 HD13 ILE X 184      46.318  39.575  24.258  0.00  0.00            
ATOM   2810  C   ILE X 184      49.191  43.756  27.522  0.00  0.00            
ATOM   2811  O   ILE X 184      49.901  44.219  26.660  0.00  0.00            
ATOM   2812  N   CYS X 185      49.443  43.938  28.841  0.00  0.00            
ATOM   2813  H   CYS X 185      48.757  43.405  29.500  0.00  0.00            
ATOM   2814  CA  CYS X 185      50.748  44.343  29.400  0.00  0.00            
ATOM   2815  HA  CYS X 185      51.065  45.138  28.724  0.00  0.00            
ATOM   2816  CB  CYS X 185      50.588  44.752  30.875  0.00  0.00            
ATOM   2817  HB2 CYS X 185      50.508  43.930  31.457  0.00  0.00            
ATOM   2818  HB3 CYS X 185      51.427  45.254  31.128  0.00  0.00            
ATOM   2819  SG  CYS X 185      49.090  45.725  31.129  0.00  0.00            
ATOM   2820  HG  CYS X 185      48.462  44.941  31.025  0.00  0.00            
ATOM   2821  C   CYS X 185      51.785  43.223  29.256  0.00  0.00            
ATOM   2822  O   CYS X 185      51.607  42.088  29.710  0.00  0.00            
ATOM   2823  N   ARG X 186      52.973  43.666  28.743  0.00  0.00            
ATOM   2824  H   ARG X 186      53.086  44.673  28.342  0.00  0.00            
ATOM   2825  CA  ARG X 186      54.098  42.814  28.416  0.00  0.00            
ATOM   2826  HA  ARG X 186      53.907  41.884  28.950  0.00  0.00            
ATOM   2827  CB  ARG X 186      54.229  42.480  26.888  0.00  0.00            
ATOM   2828  HB2 ARG X 186      54.325  43.387  26.453  0.00  0.00            
ATOM   2829  HB3 ARG X 186      55.173  41.958  26.730  0.00  0.00            
ATOM   2830  CG  ARG X 186      53.030  41.658  26.342  0.00  0.00            
ATOM   2831  HG2 ARG X 186      53.003  40.739  26.927  0.00  0.00            
ATOM   2832  HG3 ARG X 186      52.133  42.261  26.484  0.00  0.00            
ATOM   2833  CD  ARG X 186      53.066  41.272  24.871  0.00  0.00            
ATOM   2834  HD2 ARG X 186      53.828  40.494  24.890  0.00  0.00            
ATOM   2835  HD3 ARG X 186      52.222  40.780  24.615  0.00  0.00            
ATOM   2836  NE  ARG X 186      53.491  42.357  23.979  0.00  0.00            
ATOM   2837  HE  ARG X 186      54.464  42.808  24.173  0.00  0.00            
ATOM   2838  CZ  ARG X 186      52.680  43.165  23.307  0.00  0.00            
ATOM   2839  NH1 ARG X 186      51.390  43.044  23.284  0.00  0.00            
ATOM   2840 HH11 ARG X 186      50.958  42.201  23.823  0.00  0.00            
ATOM   2841 HH12 ARG X 186      50.831  43.657  22.576  0.00  0.00            
ATOM   2842  NH2 ARG X 186      53.150  44.250  22.712  0.00  0.00            
ATOM   2843 HH21 ARG X 186      54.223  44.423  22.632  0.00  0.00            
ATOM   2844 HH22 ARG X 186      52.587  44.856  22.002  0.00  0.00            
ATOM   2845  C   ARG X 186      55.446  43.436  28.946  0.00  0.00            
ATOM   2846  O   ARG X 186      56.487  42.862  28.640  0.00  0.00            
ATOM   2847  N   ALA X 187      55.479  44.454  29.780  0.00  0.00            
ATOM   2848  H   ALA X 187      54.536  44.913  30.076  0.00  0.00            
ATOM   2849  CA  ALA X 187      56.577  44.677  30.739  0.00  0.00            
ATOM   2850  HA  ALA X 187      57.507  44.678  30.169  0.00  0.00            
ATOM   2851  CB  ALA X 187      56.317  45.927  31.496  0.00  0.00            
ATOM   2852  HB1 ALA X 187      56.174  46.691  30.731  0.00  0.00            
ATOM   2853  HB2 ALA X 187      55.426  45.847  32.119  0.00  0.00            
ATOM   2854  HB3 ALA X 187      57.150  46.078  32.047  0.00  0.00            
ATOM   2855  C   ALA X 187      56.710  43.399  31.686  0.00  0.00            
ATOM   2856  O   ALA X 187      55.835  42.598  31.846  0.00  0.00            
ATOM   2857  N   GLY X 188      57.946  43.251  32.225  0.00  0.00            
ATOM   2858  H   GLY X 188      58.691  44.042  32.143  0.00  0.00            
ATOM   2859  CA  GLY X 188      58.176  42.280  33.322  0.00  0.00            
ATOM   2860  HA2 GLY X 188      57.902  41.361  32.805  0.00  0.00            
ATOM   2861  HA3 GLY X 188      59.228  42.119  33.559  0.00  0.00            
ATOM   2862  C   GLY X 188      57.417  42.625  34.679  0.00  0.00            
ATOM   2863  O   GLY X 188      57.113  43.753  34.958  0.00  0.00            
ATOM   2864  N   LEU X 189      57.287  41.507  35.417  0.00  0.00            
ATOM   2865  H   LEU X 189      57.758  40.574  35.107  0.00  0.00            
ATOM   2866  CA  LEU X 189      56.579  41.412  36.687  0.00  0.00            
ATOM   2867  HA  LEU X 189      55.546  41.677  36.461  0.00  0.00            
ATOM   2868  CB  LEU X 189      56.483  39.900  37.143  0.00  0.00            
ATOM   2869  HB2 LEU X 189      55.838  39.460  36.383  0.00  0.00            
ATOM   2870  HB3 LEU X 189      57.481  39.463  37.169  0.00  0.00            
ATOM   2871  CG  LEU X 189      55.826  39.704  38.526  0.00  0.00            
ATOM   2872  HG  LEU X 189      56.251  40.307  39.215  0.00  0.00            
ATOM   2873  CD1 LEU X 189      54.345  40.049  38.447  0.00  0.00            
ATOM   2874 HD11 LEU X 189      53.968  39.896  39.372  0.00  0.00            
ATOM   2875 HD12 LEU X 189      54.282  41.038  38.255  0.00  0.00            
ATOM   2876 HD13 LEU X 189      53.738  39.613  37.768  0.00  0.00            
ATOM   2877  CD2 LEU X 189      56.163  38.244  39.003  0.00  0.00            
ATOM   2878 HD21 LEU X 189      57.216  38.020  39.174  0.00  0.00            
ATOM   2879 HD22 LEU X 189      55.546  38.048  39.880  0.00  0.00            
ATOM   2880 HD23 LEU X 189      55.724  37.456  38.391  0.00  0.00            
ATOM   2881  C   LEU X 189      57.167  42.371  37.792  0.00  0.00            
ATOM   2882  O   LEU X 189      58.343  42.185  38.031  0.00  0.00            
ATOM   2883  N   LYS X 190      56.428  43.393  38.273  0.00  0.00            
ATOM   2884  H   LYS X 190      55.412  43.517  37.900  0.00  0.00            
ATOM   2885  CA  LYS X 190      56.915  44.277  39.306  0.00  0.00            
ATOM   2886  HA  LYS X 190      57.909  44.649  39.060  0.00  0.00            
ATOM   2887  CB  LYS X 190      55.999  45.463  39.479  0.00  0.00            
ATOM   2888  HB2 LYS X 190      54.939  45.210  39.493  0.00  0.00            
ATOM   2889  HB3 LYS X 190      56.137  45.863  40.484  0.00  0.00            
ATOM   2890  CG  LYS X 190      56.284  46.660  38.599  0.00  0.00            
ATOM   2891  HG2 LYS X 190      57.229  47.120  38.887  0.00  0.00            
ATOM   2892  HG3 LYS X 190      56.494  46.298  37.593  0.00  0.00            
ATOM   2893  CD  LYS X 190      55.192  47.754  38.765  0.00  0.00            
ATOM   2894  HD2 LYS X 190      55.155  47.958  39.835  0.00  0.00            
ATOM   2895  HD3 LYS X 190      55.581  48.572  38.319  0.00  0.00            
ATOM   2896  CE  LYS X 190      53.842  47.364  38.221  0.00  0.00            
ATOM   2897  HE2 LYS X 190      53.856  46.280  38.109  0.00  0.00            
ATOM   2898  HE3 LYS X 190      53.159  47.739  38.983  0.00  0.00            
ATOM   2899  NZ  LYS X 190      53.547  48.117  36.985  0.00  0.00            
ATOM   2900  HZ1 LYS X 190      52.570  47.723  36.704  0.00  0.00            
ATOM   2901  HZ2 LYS X 190      53.334  49.175  37.136  0.00  0.00            
ATOM   2902  HZ3 LYS X 190      54.218  48.045  36.129  0.00  0.00            
ATOM   2903  C   LYS X 190      56.998  43.556  40.663  0.00  0.00            
ATOM   2904  O   LYS X 190      56.145  42.737  41.019  0.00  0.00            
ATOM   2905  N   VAL X 191      57.967  43.956  41.505  0.00  0.00            
ATOM   2906  H   VAL X 191      58.650  44.681  41.089  0.00  0.00            
ATOM   2907  CA  VAL X 191      58.258  43.307  42.798  0.00  0.00            
ATOM   2908  HA  VAL X 191      58.362  42.241  42.660  0.00  0.00            
ATOM   2909  CB  VAL X 191      59.591  43.764  43.366  0.00  0.00            
ATOM   2910  HB  VAL X 191      60.211  43.696  42.571  0.00  0.00            
ATOM   2911  CG1 VAL X 191      59.451  45.141  44.062  0.00  0.00            
ATOM   2912 HG11 VAL X 191      58.982  45.849  43.378  0.00  0.00            
ATOM   2913 HG12 VAL X 191      58.763  45.046  44.902  0.00  0.00            
ATOM   2914 HG13 VAL X 191      60.413  45.499  44.430  0.00  0.00            
ATOM   2915  CG2 VAL X 191      60.155  42.701  44.401  0.00  0.00            
ATOM   2916 HG21 VAL X 191      61.226  43.347  44.871  0.00  0.00            
ATOM   2917 HG22 VAL X 191      59.509  42.576  45.168  0.00  0.00            
ATOM   2918 HG23 VAL X 191      60.330  41.711  43.979  0.00  0.00            
ATOM   2919  C   VAL X 191      56.996  43.393  43.678  0.00  0.00            
ATOM   2920  O   VAL X 191      56.618  42.416  44.380  0.00  0.00            
ATOM   2921  N   CYS X 192      56.396  44.594  43.704  0.00  0.00            
ATOM   2922  H   CYS X 192      56.927  45.385  43.173  0.00  0.00            
ATOM   2923  CA  CYS X 192      55.137  44.795  44.451  0.00  0.00            
ATOM   2924  HA  CYS X 192      55.304  44.454  45.473  0.00  0.00            
ATOM   2925  CB  CYS X 192      54.697  46.329  44.427  0.00  0.00            
ATOM   2926  HB2 CYS X 192      53.896  46.407  45.148  0.00  0.00            
ATOM   2927  HB3 CYS X 192      55.503  46.989  44.711  0.00  0.00            
ATOM   2928  SG  CYS X 192      54.187  46.827  42.740  0.00  0.00            
ATOM   2929  HG  CYS X 192      55.175  47.190  42.499  0.00  0.00            
ATOM   2930  C   CYS X 192      53.940  43.887  43.997  0.00  0.00            
ATOM   2931  O   CYS X 192      53.028  43.689  44.837  0.00  0.00            
ATOM   2932  N   PHE X 193      53.997  43.377  42.771  0.00  0.00            
ATOM   2933  H   PHE X 193      54.890  43.396  42.147  0.00  0.00            
ATOM   2934  CA  PHE X 193      52.921  42.489  42.296  0.00  0.00            
ATOM   2935  HA  PHE X 193      51.952  42.698  42.749  0.00  0.00            
ATOM   2936  CB  PHE X 193      52.692  42.768  40.759  0.00  0.00            
ATOM   2937  HB2 PHE X 193      52.882  43.839  40.684  0.00  0.00            
ATOM   2938  HB3 PHE X 193      53.446  42.322  40.109  0.00  0.00            
ATOM   2939  CG  PHE X 193      51.282  42.440  40.221  0.00  0.00            
ATOM   2940  CD1 PHE X 193      50.116  43.252  40.532  0.00  0.00            
ATOM   2941  HD1 PHE X 193      50.314  43.926  41.258  0.00  0.00            
ATOM   2942  CE1 PHE X 193      48.822  42.929  40.056  0.00  0.00            
ATOM   2943  HE1 PHE X 193      47.989  43.542  40.401  0.00  0.00            
ATOM   2944  CZ  PHE X 193      48.670  41.831  39.198  0.00  0.00            
ATOM   2945  HZ  PHE X 193      47.655  41.621  38.858  0.00  0.00            
ATOM   2946  CE2 PHE X 193      49.799  41.065  38.843  0.00  0.00            
ATOM   2947  HE2 PHE X 193      49.766  40.199  38.325  0.00  0.00            
ATOM   2948  CD2 PHE X 193      51.070  41.277  39.413  0.00  0.00            
ATOM   2949  HD2 PHE X 193      51.881  40.587  39.180  0.00  0.00            
ATOM   2950  C   PHE X 193      53.256  40.996  42.557  0.00  0.00            
ATOM   2951  O   PHE X 193      52.349  40.170  42.772  0.00  0.00            
ATOM   2952  N   GLY X 194      54.540  40.694  42.478  0.00  0.00            
ATOM   2953  H   GLY X 194      55.295  41.428  42.195  0.00  0.00            
ATOM   2954  CA  GLY X 194      54.999  39.336  42.656  0.00  0.00            
ATOM   2955  HA2 GLY X 194      54.466  38.636  42.013  0.00  0.00            
ATOM   2956  HA3 GLY X 194      56.073  39.206  42.527  0.00  0.00            
ATOM   2957  C   GLY X 194      54.726  38.859  44.108  0.00  0.00            
ATOM   2958  O   GLY X 194      54.492  37.722  44.359  0.00  0.00            
ATOM   2959  N   ILE X 195      54.840  39.816  45.075  0.00  0.00            
ATOM   2960  H   ILE X 195      55.334  40.736  44.761  0.00  0.00            
ATOM   2961  CA  ILE X 195      54.309  39.632  46.430  0.00  0.00            
ATOM   2962  HA  ILE X 195      54.951  38.852  46.839  0.00  0.00            
ATOM   2963  CB  ILE X 195      54.477  40.874  47.300  0.00  0.00            
ATOM   2964  HB  ILE X 195      54.188  41.723  46.680  0.00  0.00            
ATOM   2965  CG2 ILE X 195      53.698  40.836  48.544  0.00  0.00            
ATOM   2966 HG21 ILE X 195      53.965  40.020  49.215  0.00  0.00            
ATOM   2967 HG22 ILE X 195      53.780  41.758  49.121  0.00  0.00            
ATOM   2968 HG23 ILE X 195      52.717  40.709  48.338  0.00  0.00            
ATOM   2969  CG1 ILE X 195      56.024  41.025  47.582  0.00  0.00            
ATOM   2970 HG12 ILE X 195      56.217  40.529  48.440  0.00  0.00            
ATOM   2971 HG13 ILE X 195      56.515  40.634  46.791  0.00  0.00            
ATOM   2972  CD1 ILE X 195      56.612  42.410  47.744  0.00  0.00            
ATOM   2973 HD11 ILE X 195      55.963  43.013  48.378  0.00  0.00            
ATOM   2974 HD12 ILE X 195      57.612  42.385  48.178  0.00  0.00            
ATOM   2975 HD13 ILE X 195      56.616  42.859  46.750  0.00  0.00            
ATOM   2976  C   ILE X 195      52.845  39.088  46.437  0.00  0.00            
ATOM   2977  O   ILE X 195      52.476  38.152  47.169  0.00  0.00            
ATOM   2978  N   GLN X 196      51.993  39.683  45.606  0.00  0.00            
ATOM   2979  H   GLN X 196      52.368  40.464  44.945  0.00  0.00            
ATOM   2980  CA  GLN X 196      50.557  39.478  45.672  0.00  0.00            
ATOM   2981  HA  GLN X 196      50.245  39.274  46.696  0.00  0.00            
ATOM   2982  CB  GLN X 196      49.760  40.742  45.142  0.00  0.00            
ATOM   2983  HB2 GLN X 196      50.069  40.844  44.102  0.00  0.00            
ATOM   2984  HB3 GLN X 196      48.701  40.511  45.025  0.00  0.00            
ATOM   2985  CG  GLN X 196      49.865  42.104  45.846  0.00  0.00            
ATOM   2986  HG2 GLN X 196      50.914  42.394  45.774  0.00  0.00            
ATOM   2987  HG3 GLN X 196      49.177  42.757  45.309  0.00  0.00            
ATOM   2988  CD  GLN X 196      49.468  41.993  47.300  0.00  0.00            
ATOM   2989  OE1 GLN X 196      48.711  41.059  47.749  0.00  0.00            
ATOM   2990  NE2 GLN X 196      49.702  43.079  48.046  0.00  0.00            
ATOM   2991 HE21 GLN X 196      49.433  43.060  49.102  0.00  0.00            
ATOM   2992 HE22 GLN X 196      50.408  43.770  47.835  0.00  0.00            
ATOM   2993  C   GLN X 196      50.084  38.281  44.914  0.00  0.00            
ATOM   2994  O   GLN X 196      49.218  37.575  45.457  0.00  0.00            
ATOM   2995  N   LEU X 197      50.802  37.869  43.834  0.00  0.00            
ATOM   2996  H   LEU X 197      51.607  38.510  43.474  0.00  0.00            
ATOM   2997  CA  LEU X 197      50.580  36.562  43.207  0.00  0.00            
ATOM   2998  HA  LEU X 197      49.526  36.380  42.997  0.00  0.00            
ATOM   2999  CB  LEU X 197      51.349  36.478  41.845  0.00  0.00            
ATOM   3000  HB2 LEU X 197      52.411  36.476  42.091  0.00  0.00            
ATOM   3001  HB3 LEU X 197      51.315  35.457  41.464  0.00  0.00            
ATOM   3002  CG  LEU X 197      50.926  37.513  40.739  0.00  0.00            
ATOM   3003  HG  LEU X 197      51.054  38.539  41.086  0.00  0.00            
ATOM   3004  CD1 LEU X 197      51.714  37.450  39.487  0.00  0.00            
ATOM   3005 HD11 LEU X 197      51.763  36.425  39.120  0.00  0.00            
ATOM   3006 HD12 LEU X 197      51.392  38.193  38.758  0.00  0.00            
ATOM   3007 HD13 LEU X 197      52.643  37.686  39.808  0.00  0.00            
ATOM   3008  CD2 LEU X 197      49.428  37.215  40.467  0.00  0.00            
ATOM   3009 HD21 LEU X 197      49.114  37.742  39.566  0.00  0.00            
ATOM   3010 HD22 LEU X 197      49.245  36.157  40.285  0.00  0.00            
ATOM   3011 HD23 LEU X 197      48.804  37.579  41.284  0.00  0.00            
ATOM   3012  C   LEU X 197      50.968  35.437  44.204  0.00  0.00            
ATOM   3013  O   LEU X 197      50.184  34.494  44.369  0.00  0.00            
ATOM   3014  N   LEU X 198      51.957  35.647  44.999  0.00  0.00            
ATOM   3015  H   LEU X 198      52.700  36.425  44.826  0.00  0.00            
ATOM   3016  CA  LEU X 198      52.357  34.626  45.980  0.00  0.00            
ATOM   3017  HA  LEU X 198      52.239  33.708  45.575  0.00  0.00            
ATOM   3018  CB  LEU X 198      53.853  35.006  46.251  0.00  0.00            
ATOM   3019  HB2 LEU X 198      54.426  34.984  45.325  0.00  0.00            
ATOM   3020  HB3 LEU X 198      53.958  36.068  46.474  0.00  0.00            
ATOM   3021  CG  LEU X 198      54.493  34.234  47.371  0.00  0.00            
ATOM   3022  HG  LEU X 198      53.838  34.273  48.242  0.00  0.00            
ATOM   3023  CD1 LEU X 198      54.686  32.719  47.090  0.00  0.00            
ATOM   3024 HD11 LEU X 198      55.089  32.231  47.877  0.00  0.00            
ATOM   3025 HD12 LEU X 198      53.899  32.171  46.774  0.00  0.00            
ATOM   3026 HD13 LEU X 198      55.389  32.584  46.377  0.00  0.00            
ATOM   3027  CD2 LEU X 198      55.882  34.792  47.819  0.00  0.00            
ATOM   3028 HD21 LEU X 198      55.650  35.797  48.171  0.00  0.00            
ATOM   3029 HD22 LEU X 198      56.300  34.208  48.638  0.00  0.00            
ATOM   3030 HD23 LEU X 198      56.584  34.710  46.989  0.00  0.00            
ATOM   3031  C   LEU X 198      51.447  34.638  47.197  0.00  0.00            
ATOM   3032  O   LEU X 198      51.288  33.611  47.875  0.00  0.00            
ATOM   3033  N   ASN X 199      50.728  35.794  47.503  0.00  0.00            
ATOM   3034  H   ASN X 199      50.987  36.617  46.838  0.00  0.00            
ATOM   3035  CA  ASN X 199      49.699  35.920  48.440  0.00  0.00            
ATOM   3036  HA  ASN X 199      49.980  35.437  49.376  0.00  0.00            
ATOM   3037  CB  ASN X 199      49.394  37.419  48.759  0.00  0.00            
ATOM   3038  HB2 ASN X 199      49.206  37.973  47.936  0.00  0.00            
ATOM   3039  HB3 ASN X 199      48.461  37.590  49.297  0.00  0.00            
ATOM   3040  CG  ASN X 199      50.429  38.195  49.638  0.00  0.00            
ATOM   3041  OD1 ASN X 199      51.105  37.553  50.379  0.00  0.00            
ATOM   3042  ND2 ASN X 199      50.306  39.486  49.689  0.00  0.00            
ATOM   3043 HD21 ASN X 199      50.780  40.097  50.456  0.00  0.00            
ATOM   3044 HD22 ASN X 199      49.552  40.045  49.134  0.00  0.00            
ATOM   3045  C   ASN X 199      48.453  35.134  47.954  0.00  0.00            
ATOM   3046  O   ASN X 199      47.806  34.447  48.756  0.00  0.00            
ATOM   3047  N   ALA X 200      48.179  35.112  46.626  0.00  0.00            
ATOM   3048  H   ALA X 200      49.024  35.429  46.013  0.00  0.00            
ATOM   3049  CA  ALA X 200      47.093  34.248  46.051  0.00  0.00            
ATOM   3050  HA  ALA X 200      46.136  34.453  46.531  0.00  0.00            
ATOM   3051  CB  ALA X 200      47.018  34.422  44.509  0.00  0.00            
ATOM   3052  HB1 ALA X 200      47.887  33.974  44.028  0.00  0.00            
ATOM   3053  HB2 ALA X 200      46.173  33.852  44.124  0.00  0.00            
ATOM   3054  HB3 ALA X 200      46.959  35.491  44.304  0.00  0.00            
ATOM   3055  C   ALA X 200      47.365  32.794  46.395  0.00  0.00            
ATOM   3056  O   ALA X 200      46.516  32.165  46.985  0.00  0.00            
ATOM   3057  N   VAL X 201      48.573  32.357  46.083  0.00  0.00            
ATOM   3058  H   VAL X 201      49.180  32.984  45.575  0.00  0.00            
ATOM   3059  CA  VAL X 201      48.963  30.897  46.293  0.00  0.00            
ATOM   3060  HA  VAL X 201      48.310  30.330  45.771  0.00  0.00            
ATOM   3061  CB  VAL X 201      50.348  30.649  45.690  0.00  0.00            
ATOM   3062  HB  VAL X 201      50.961  31.414  45.930  0.00  0.00            
ATOM   3063  CG1 VAL X 201      51.019  29.321  46.195  0.00  0.00            
ATOM   3064 HG11 VAL X 201      51.987  29.227  45.703  0.00  0.00            
ATOM   3065 HG12 VAL X 201      51.103  29.301  47.282  0.00  0.00            
ATOM   3066 HG13 VAL X 201      50.384  28.468  45.958  0.00  0.00            
ATOM   3067  CG2 VAL X 201      50.232  30.678  44.152  0.00  0.00            
ATOM   3068 HG21 VAL X 201      49.521  30.132  43.807  0.00  0.00            
ATOM   3069 HG22 VAL X 201      50.054  31.635  43.883  0.00  0.00            
ATOM   3070 HG23 VAL X 201      51.178  30.454  43.659  0.00  0.00            
ATOM   3071  C   VAL X 201      48.906  30.564  47.884  0.00  0.00            
ATOM   3072  O   VAL X 201      48.266  29.585  48.233  0.00  0.00            
ATOM   3073  N   SER X 202      49.474  31.463  48.742  0.00  0.00            
ATOM   3074  H   SER X 202      50.157  32.164  48.263  0.00  0.00            
ATOM   3075  CA  SER X 202      49.557  31.138  50.156  0.00  0.00            
ATOM   3076  HA  SER X 202      49.882  30.123  50.382  0.00  0.00            
ATOM   3077  CB  SER X 202      50.486  32.222  50.833  0.00  0.00            
ATOM   3078  HB2 SER X 202      50.008  33.112  50.814  0.00  0.00            
ATOM   3079  HB3 SER X 202      50.686  31.831  51.743  0.00  0.00            
ATOM   3080  OG  SER X 202      51.754  32.410  50.260  0.00  0.00            
ATOM   3081  HG  SER X 202      51.707  32.938  49.401  0.00  0.00            
ATOM   3082  C   SER X 202      48.179  31.262  50.823  0.00  0.00            
ATOM   3083  O   SER X 202      48.012  30.768  51.915  0.00  0.00            
ATOM   3084  N   ARG X 203      47.200  31.941  50.250  0.00  0.00            
ATOM   3085  H   ARG X 203      47.180  32.393  49.258  0.00  0.00            
ATOM   3086  CA  ARG X 203      45.747  31.909  50.759  0.00  0.00            
ATOM   3087  HA  ARG X 203      45.813  31.690  51.825  0.00  0.00            
ATOM   3088  CB  ARG X 203      45.100  33.330  50.530  0.00  0.00            
ATOM   3089  HB2 ARG X 203      45.152  33.670  49.495  0.00  0.00            
ATOM   3090  HB3 ARG X 203      44.084  33.230  50.911  0.00  0.00            
ATOM   3091  CG  ARG X 203      45.815  34.446  51.343  0.00  0.00            
ATOM   3092  HG2 ARG X 203      45.496  34.562  52.379  0.00  0.00            
ATOM   3093  HG3 ARG X 203      46.896  34.317  51.298  0.00  0.00            
ATOM   3094  CD  ARG X 203      45.573  35.891  50.692  0.00  0.00            
ATOM   3095  HD2 ARG X 203      45.585  35.730  49.614  0.00  0.00            
ATOM   3096  HD3 ARG X 203      44.614  36.172  50.841  0.00  0.00            
ATOM   3097  NE  ARG X 203      46.589  36.905  51.085  0.00  0.00            
ATOM   3098  HE  ARG X 203      47.538  36.580  51.511  0.00  0.00            
ATOM   3099  CZ  ARG X 203      46.558  38.211  50.912  0.00  0.00            
ATOM   3100  NH1 ARG X 203      45.598  38.715  50.220  0.00  0.00            
ATOM   3101 HH11 ARG X 203      44.753  38.096  49.920  0.00  0.00            
ATOM   3102 HH12 ARG X 203      45.602  39.805  50.237  0.00  0.00            
ATOM   3103  NH2 ARG X 203      47.425  39.063  51.354  0.00  0.00            
ATOM   3104 HH21 ARG X 203      48.047  38.775  52.202  0.00  0.00            
ATOM   3105 HH22 ARG X 203      47.272  40.112  51.103  0.00  0.00            
ATOM   3106  C   ARG X 203      44.877  30.816  50.156  0.00  0.00            
ATOM   3107  O   ARG X 203      44.025  30.212  50.855  0.00  0.00            
ATOM   3108  N   VAL X 204      45.111  30.447  48.881  0.00  0.00            
ATOM   3109  H   VAL X 204      45.626  31.149  48.371  0.00  0.00            
ATOM   3110  CA  VAL X 204      44.403  29.327  48.198  0.00  0.00            
ATOM   3111  HA  VAL X 204      43.414  29.507  48.304  0.00  0.00            
ATOM   3112  CB  VAL X 204      44.756  29.211  46.675  0.00  0.00            
ATOM   3113  HB  VAL X 204      45.837  29.268  46.547  0.00  0.00            
ATOM   3114  CG1 VAL X 204      44.399  27.958  45.916  0.00  0.00            
ATOM   3115 HG11 VAL X 204      45.213  27.233  45.898  0.00  0.00            
ATOM   3116 HG12 VAL X 204      43.612  27.494  46.510  0.00  0.00            
ATOM   3117 HG13 VAL X 204      43.955  28.197  44.949  0.00  0.00            
ATOM   3118  CG2 VAL X 204      44.193  30.371  45.938  0.00  0.00            
ATOM   3119 HG21 VAL X 204      44.181  31.302  46.505  0.00  0.00            
ATOM   3120 HG22 VAL X 204      44.716  30.693  45.136  0.00  0.00            
ATOM   3121 HG23 VAL X 204      43.201  30.100  45.577  0.00  0.00            
ATOM   3122  C   VAL X 204      44.848  28.024  48.884  0.00  0.00            
ATOM   3123  O   VAL X 204      43.977  27.135  49.128  0.00  0.00            
ATOM   3124  N   GLU X 205      46.113  27.911  49.308  0.00  0.00            
ATOM   3125  H   GLU X 205      46.849  28.700  49.154  0.00  0.00            
ATOM   3126  CA  GLU X 205      46.630  26.765  50.004  0.00  0.00            
ATOM   3127  HA  GLU X 205      46.624  25.904  49.335  0.00  0.00            
ATOM   3128  CB  GLU X 205      48.049  27.104  50.505  0.00  0.00            
ATOM   3129  HB2 GLU X 205      48.574  27.401  49.695  0.00  0.00            
ATOM   3130  HB3 GLU X 205      48.012  27.983  51.001  0.00  0.00            
ATOM   3131  CG  GLU X 205      48.838  26.020  51.128  0.00  0.00            
ATOM   3132  HG2 GLU X 205      48.414  25.163  50.803  0.00  0.00            
ATOM   3133  HG3 GLU X 205      49.754  25.935  50.711  0.00  0.00            
ATOM   3134  CD  GLU X 205      48.718  26.094  52.657  0.00  0.00            
ATOM   3135  OE1 GLU X 205      48.443  24.996  53.234  0.00  0.00            
ATOM   3136  OE2 GLU X 205      49.148  27.100  53.328  0.00  0.00            
ATOM   3137  C   GLU X 205      45.772  26.551  51.280  0.00  0.00            
ATOM   3138  O   GLU X 205      45.326  25.390  51.553  0.00  0.00            
ATOM   3139  N   ARG X 206      45.502  27.668  52.047  0.00  0.00            
ATOM   3140  H   ARG X 206      45.813  28.673  51.765  0.00  0.00            
ATOM   3141  CA  ARG X 206      44.722  27.569  53.273  0.00  0.00            
ATOM   3142  HA  ARG X 206      45.103  26.674  53.765  0.00  0.00            
ATOM   3143  CB  ARG X 206      44.920  28.795  54.168  0.00  0.00            
ATOM   3144  HB2 ARG X 206      44.387  29.513  53.699  0.00  0.00            
ATOM   3145  HB3 ARG X 206      44.233  28.749  55.014  0.00  0.00            
ATOM   3146  CG  ARG X 206      46.299  29.352  54.603  0.00  0.00            
ATOM   3147  HG2 ARG X 206      47.102  29.337  53.867  0.00  0.00            
ATOM   3148  HG3 ARG X 206      45.988  30.372  54.830  0.00  0.00            
ATOM   3149  CD  ARG X 206      46.744  28.630  55.933  0.00  0.00            
ATOM   3150  HD2 ARG X 206      47.569  29.297  56.184  0.00  0.00            
ATOM   3151  HD3 ARG X 206      46.032  28.649  56.650  0.00  0.00            
ATOM   3152  NE  ARG X 206      47.203  27.305  55.646  0.00  0.00            
ATOM   3153  HE  ARG X 206      47.685  27.151  54.681  0.00  0.00            
ATOM   3154  CZ  ARG X 206      47.652  26.477  56.568  0.00  0.00            
ATOM   3155  NH1 ARG X 206      47.558  26.723  57.877  0.00  0.00            
ATOM   3156 HH11 ARG X 206      46.933  27.520  58.281  0.00  0.00            
ATOM   3157 HH12 ARG X 206      48.170  26.025  58.448  0.00  0.00            
ATOM   3158  NH2 ARG X 206      48.345  25.478  56.149  0.00  0.00            
ATOM   3159 HH21 ARG X 206      48.247  25.149  55.114  0.00  0.00            
ATOM   3160 HH22 ARG X 206      48.605  24.598  56.737  0.00  0.00            
ATOM   3161  C   ARG X 206      43.279  27.341  53.028  0.00  0.00            
ATOM   3162  O   ARG X 206      42.595  26.708  53.861  0.00  0.00            
ATOM   3163  N   ALA X 207      42.783  27.842  51.909  0.00  0.00            
ATOM   3164  H   ALA X 207      43.375  28.484  51.256  0.00  0.00            
ATOM   3165  CA  ALA X 207      41.324  27.675  51.478  0.00  0.00            
ATOM   3166  HA  ALA X 207      40.707  28.059  52.290  0.00  0.00            
ATOM   3167  CB  ALA X 207      40.914  28.534  50.325  0.00  0.00            
ATOM   3168  HB1 ALA X 207      41.254  29.566  50.420  0.00  0.00            
ATOM   3169  HB2 ALA X 207      41.342  28.168  49.391  0.00  0.00            
ATOM   3170  HB3 ALA X 207      39.827  28.483  50.269  0.00  0.00            
ATOM   3171  C   ALA X 207      41.022  26.164  51.174  0.00  0.00            
ATOM   3172  O   ALA X 207      39.921  25.670  51.398  0.00  0.00            
ATOM   3173  N   LEU X 208      41.947  25.482  50.479  0.00  0.00            
ATOM   3174  H   LEU X 208      42.864  26.040  50.290  0.00  0.00            
ATOM   3175  CA  LEU X 208      41.737  24.130  49.766  0.00  0.00            
ATOM   3176  HA  LEU X 208      40.932  24.337  49.061  0.00  0.00            
ATOM   3177  CB  LEU X 208      43.112  23.635  49.108  0.00  0.00            
ATOM   3178  HB2 LEU X 208      43.987  23.679  49.757  0.00  0.00            
ATOM   3179  HB3 LEU X 208      43.067  22.554  48.981  0.00  0.00            
ATOM   3180  CG  LEU X 208      43.327  24.211  47.730  0.00  0.00            
ATOM   3181  HG  LEU X 208      43.153  25.285  47.678  0.00  0.00            
ATOM   3182  CD1 LEU X 208      44.780  24.079  47.218  0.00  0.00            
ATOM   3183 HD11 LEU X 208      45.177  23.109  47.517  0.00  0.00            
ATOM   3184 HD12 LEU X 208      44.933  24.304  46.163  0.00  0.00            
ATOM   3185 HD13 LEU X 208      45.308  24.760  47.745  0.00  0.00            
ATOM   3186  CD2 LEU X 208      42.450  23.505  46.681  0.00  0.00            
ATOM   3187 HD21 LEU X 208      41.456  23.369  47.108  0.00  0.00            
ATOM   3188 HD22 LEU X 208      42.356  24.096  45.770  0.00  0.00            
ATOM   3189 HD23 LEU X 208      42.897  22.561  46.369  0.00  0.00            
ATOM   3190  C   LEU X 208      41.036  23.035  50.624  0.00  0.00            
ATOM   3191  O   LEU X 208      40.040  22.396  50.231  0.00  0.00            
ATOM   3192  N   PRO X 209      41.492  22.898  51.893  0.00  0.00            
ATOM   3193  CD  PRO X 209      42.678  23.330  52.514  0.00  0.00            
ATOM   3194  HD2 PRO X 209      42.451  24.209  53.117  0.00  0.00            
ATOM   3195  HD3 PRO X 209      43.440  23.620  51.790  0.00  0.00            
ATOM   3196  CG  PRO X 209      43.019  22.235  53.484  0.00  0.00            
ATOM   3197  HG2 PRO X 209      43.685  22.545  54.289  0.00  0.00            
ATOM   3198  HG3 PRO X 209      43.515  21.432  52.939  0.00  0.00            
ATOM   3199  CB  PRO X 209      41.636  21.739  53.944  0.00  0.00            
ATOM   3200  HB2 PRO X 209      41.243  22.241  54.728  0.00  0.00            
ATOM   3201  HB3 PRO X 209      41.632  20.782  54.267  0.00  0.00            
ATOM   3202  CA  PRO X 209      40.789  21.837  52.679  0.00  0.00            
ATOM   3203  HA  PRO X 209      40.930  20.945  52.228  0.00  0.00            
ATOM   3204  C   PRO X 209      39.307  22.010  53.101  0.00  0.00            
ATOM   3205  O   PRO X 209      38.651  21.116  53.647  0.00  0.00            
ATOM   3206  N   LYS X 210      38.667  23.199  52.810  0.00  0.00            
ATOM   3207  H   LYS X 210      39.301  23.984  52.400  0.00  0.00            
ATOM   3208  CA  LYS X 210      37.284  23.525  53.132  0.00  0.00            
ATOM   3209  HA  LYS X 210      36.738  22.616  53.384  0.00  0.00            
ATOM   3210  CB  LYS X 210      37.217  24.431  54.376  0.00  0.00            
ATOM   3211  HB2 LYS X 210      37.729  25.372  54.175  0.00  0.00            
ATOM   3212  HB3 LYS X 210      36.161  24.572  54.605  0.00  0.00            
ATOM   3213  CG  LYS X 210      37.786  23.843  55.662  0.00  0.00            
ATOM   3214  HG2 LYS X 210      37.173  22.990  55.956  0.00  0.00            
ATOM   3215  HG3 LYS X 210      38.794  23.456  55.514  0.00  0.00            
ATOM   3216  CD  LYS X 210      37.787  24.746  56.885  0.00  0.00            
ATOM   3217  HD2 LYS X 210      38.034  25.759  56.570  0.00  0.00            
ATOM   3218  HD3 LYS X 210      36.860  24.721  57.286  0.00  0.00            
ATOM   3219  CE  LYS X 210      38.750  24.272  58.008  0.00  0.00            
ATOM   3220  HE2 LYS X 210      38.383  24.350  59.031  0.00  0.00            
ATOM   3221  HE3 LYS X 210      38.926  23.243  57.695  0.00  0.00            
ATOM   3222  NZ  LYS X 210      40.058  24.972  58.008  0.00  0.00            
ATOM   3223  HZ1 LYS X 210      40.569  24.957  57.045  0.00  0.00            
ATOM   3224  HZ2 LYS X 210      40.020  26.021  58.299  0.00  0.00            
ATOM   3225  HZ3 LYS X 210      40.833  24.559  58.654  0.00  0.00            
ATOM   3226  C   LYS X 210      36.610  24.060  51.839  0.00  0.00            
ATOM   3227  O   LYS X 210      35.526  24.697  51.796  0.00  0.00            
ATOM   3228  N   LEU X 211      37.258  23.737  50.706  0.00  0.00            
ATOM   3229  H   LEU X 211      38.172  23.317  50.803  0.00  0.00            
ATOM   3230  CA  LEU X 211      36.765  24.147  49.384  0.00  0.00            
ATOM   3231  HA  LEU X 211      36.147  25.038  49.495  0.00  0.00            
ATOM   3232  CB  LEU X 211      38.008  24.557  48.577  0.00  0.00            
ATOM   3233  HB2 LEU X 211      38.688  24.978  49.318  0.00  0.00            
ATOM   3234  HB3 LEU X 211      38.524  23.675  48.198  0.00  0.00            
ATOM   3235  CG  LEU X 211      37.762  25.536  47.445  0.00  0.00            
ATOM   3236  HG  LEU X 211      37.022  25.059  46.803  0.00  0.00            
ATOM   3237  CD1 LEU X 211      37.422  26.921  48.064  0.00  0.00            
ATOM   3238 HD11 LEU X 211      36.888  26.838  49.011  0.00  0.00            
ATOM   3239 HD12 LEU X 211      38.252  27.385  48.200  0.00  0.00            
ATOM   3240 HD13 LEU X 211      36.874  27.514  47.458  0.00  0.00            
ATOM   3241  CD2 LEU X 211      38.925  25.542  46.462  0.00  0.00            
ATOM   3242 HD21 LEU X 211      38.652  26.303  45.731  0.00  0.00            
ATOM   3243 HD22 LEU X 211      39.917  25.719  46.878  0.00  0.00            
ATOM   3244 HD23 LEU X 211      38.930  24.590  45.931  0.00  0.00            
ATOM   3245  C   LEU X 211      36.090  22.981  48.753  0.00  0.00            
ATOM   3246  O   LEU X 211      36.634  21.886  48.614  0.00  0.00            
ATOM   3247  N   THR X 212      34.795  23.169  48.487  0.00  0.00            
ATOM   3248  H   THR X 212      34.301  24.118  48.695  0.00  0.00            
ATOM   3249  CA  THR X 212      33.831  22.016  48.348  0.00  0.00            
ATOM   3250  HA  THR X 212      34.436  21.117  48.232  0.00  0.00            
ATOM   3251  CB  THR X 212      32.883  21.858  49.577  0.00  0.00            
ATOM   3252  HB  THR X 212      32.085  21.128  49.438  0.00  0.00            
ATOM   3253  CG2 THR X 212      33.690  21.624  50.896  0.00  0.00            
ATOM   3254 HG21 THR X 212      34.192  20.659  50.819  0.00  0.00            
ATOM   3255 HG22 THR X 212      34.306  22.512  51.036  0.00  0.00            
ATOM   3256 HG23 THR X 212      33.025  21.529  51.754  0.00  0.00            
ATOM   3257  OG1 THR X 212      32.180  23.073  49.847  0.00  0.00            
ATOM   3258  HG1 THR X 212      31.502  23.184  49.000  0.00  0.00            
ATOM   3259  C   THR X 212      33.086  22.165  46.995  0.00  0.00            
ATOM   3260  O   THR X 212      32.255  21.319  46.628  0.00  0.00            
ATOM   3261  N   VAL X 213      33.522  23.108  46.165  0.00  0.00            
ATOM   3262  H   VAL X 213      34.575  23.334  46.334  0.00  0.00            
ATOM   3263  CA  VAL X 213      32.729  23.621  45.029  0.00  0.00            
ATOM   3264  HA  VAL X 213      31.665  23.540  45.254  0.00  0.00            
ATOM   3265  CB  VAL X 213      32.963  25.125  44.740  0.00  0.00            
ATOM   3266  HB  VAL X 213      32.646  25.635  45.650  0.00  0.00            
ATOM   3267  CG1 VAL X 213      34.504  25.488  44.524  0.00  0.00            
ATOM   3268 HG11 VAL X 213      34.453  26.538  44.239  0.00  0.00            
ATOM   3269 HG12 VAL X 213      35.004  25.450  45.492  0.00  0.00            
ATOM   3270 HG13 VAL X 213      34.943  24.868  43.742  0.00  0.00            
ATOM   3271  CG2 VAL X 213      32.070  25.661  43.641  0.00  0.00            
ATOM   3272 HG21 VAL X 213      31.062  25.827  44.021  0.00  0.00            
ATOM   3273 HG22 VAL X 213      32.440  26.472  43.167  0.00  0.00            
ATOM   3274 HG23 VAL X 213      31.960  24.891  42.878  0.00  0.00            
ATOM   3275  C   VAL X 213      33.053  22.773  43.776  0.00  0.00            
ATOM   3276  O   VAL X 213      34.233  22.504  43.542  0.00  0.00            
ATOM   3277  N   PRO X 214      31.988  22.253  43.095  0.00  0.00            
ATOM   3278  CD  PRO X 214      30.588  22.249  43.436  0.00  0.00            
ATOM   3279  HD2 PRO X 214      30.159  23.131  42.960  0.00  0.00            
ATOM   3280  HD3 PRO X 214      30.308  22.347  44.485  0.00  0.00            
ATOM   3281  CG  PRO X 214      29.964  21.103  42.768  0.00  0.00            
ATOM   3282  HG2 PRO X 214      29.003  21.350  42.341  0.00  0.00            
ATOM   3283  HG3 PRO X 214      29.968  20.216  43.383  0.00  0.00            
ATOM   3284  CB  PRO X 214      30.920  20.911  41.565  0.00  0.00            
ATOM   3285  HB2 PRO X 214      30.703  21.770  40.948  0.00  0.00            
ATOM   3286  HB3 PRO X 214      30.929  19.969  41.037  0.00  0.00            
ATOM   3287  CA  PRO X 214      32.332  21.209  42.005  0.00  0.00            
ATOM   3288  HA  PRO X 214      32.785  20.318  42.413  0.00  0.00            
ATOM   3289  C   PRO X 214      33.207  21.771  40.839  0.00  0.00            
ATOM   3290  O   PRO X 214      32.766  22.759  40.272  0.00  0.00            
ATOM   3291  N   PHE X 215      34.384  21.228  40.541  0.00  0.00            
ATOM   3292  H   PHE X 215      34.609  20.230  40.916  0.00  0.00            
ATOM   3293  CA  PHE X 215      35.285  21.846  39.562  0.00  0.00            
ATOM   3294  HA  PHE X 215      34.577  22.500  39.052  0.00  0.00            
ATOM   3295  CB  PHE X 215      36.374  22.584  40.403  0.00  0.00            
ATOM   3296  HB2 PHE X 215      36.913  23.216  39.697  0.00  0.00            
ATOM   3297  HB3 PHE X 215      35.917  23.140  41.222  0.00  0.00            
ATOM   3298  CG  PHE X 215      37.545  21.743  40.949  0.00  0.00            
ATOM   3299  CD1 PHE X 215      38.497  21.181  40.012  0.00  0.00            
ATOM   3300  HD1 PHE X 215      38.524  21.357  38.937  0.00  0.00            
ATOM   3301  CE1 PHE X 215      39.531  20.425  40.555  0.00  0.00            
ATOM   3302  HE1 PHE X 215      40.305  19.981  39.929  0.00  0.00            
ATOM   3303  CZ  PHE X 215      39.570  20.241  41.946  0.00  0.00            
ATOM   3304  HZ  PHE X 215      40.451  19.721  42.321  0.00  0.00            
ATOM   3305  CE2 PHE X 215      38.685  20.812  42.841  0.00  0.00            
ATOM   3306  HE2 PHE X 215      38.905  20.648  43.813  0.00  0.00            
ATOM   3307  CD2 PHE X 215      37.627  21.568  42.306  0.00  0.00            
ATOM   3308  HD2 PHE X 215      36.838  21.862  42.998  0.00  0.00            
ATOM   3309  C   PHE X 215      35.834  20.932  38.496  0.00  0.00            
ATOM   3310  O   PHE X 215      35.995  19.766  38.760  0.00  0.00            
ATOM   3311  N   LEU X 216      36.127  21.443  37.306  0.00  0.00            
ATOM   3312  H   LEU X 216      35.784  22.446  37.050  0.00  0.00            
ATOM   3313  CA  LEU X 216      36.938  20.654  36.309  0.00  0.00            
ATOM   3314  HA  LEU X 216      37.256  19.682  36.687  0.00  0.00            
ATOM   3315  CB  LEU X 216      36.194  20.529  34.964  0.00  0.00            
ATOM   3316  HB2 LEU X 216      35.501  19.689  35.008  0.00  0.00            
ATOM   3317  HB3 LEU X 216      35.618  21.415  34.695  0.00  0.00            
ATOM   3318  CG  LEU X 216      37.075  20.329  33.679  0.00  0.00            
ATOM   3319  HG  LEU X 216      37.854  21.073  33.512  0.00  0.00            
ATOM   3320  CD1 LEU X 216      37.623  18.882  33.562  0.00  0.00            
ATOM   3321 HD11 LEU X 216      38.187  18.761  32.637  0.00  0.00            
ATOM   3322 HD12 LEU X 216      38.323  18.688  34.376  0.00  0.00            
ATOM   3323 HD13 LEU X 216      36.918  18.160  33.585  0.00  0.00            
ATOM   3324  CD2 LEU X 216      36.127  20.443  32.400  0.00  0.00            
ATOM   3325 HD21 LEU X 216      35.266  19.780  32.485  0.00  0.00            
ATOM   3326 HD22 LEU X 216      35.806  21.472  32.566  0.00  0.00            
ATOM   3327 HD23 LEU X 216      36.743  20.312  31.510  0.00  0.00            
ATOM   3328  C   LEU X 216      38.189  21.540  36.159  0.00  0.00            
ATOM   3329  O   LEU X 216      38.166  22.785  35.984  0.00  0.00            
ATOM   3330  N   LEU X 217      39.293  20.790  36.240  0.00  0.00            
ATOM   3331  H   LEU X 217      39.274  19.782  36.655  0.00  0.00            
ATOM   3332  CA  LEU X 217      40.635  21.389  36.128  0.00  0.00            
ATOM   3333  HA  LEU X 217      40.494  22.468  36.076  0.00  0.00            
ATOM   3334  CB  LEU X 217      41.416  21.017  37.358  0.00  0.00            
ATOM   3335  HB2 LEU X 217      40.868  21.477  38.180  0.00  0.00            
ATOM   3336  HB3 LEU X 217      41.484  19.929  37.390  0.00  0.00            
ATOM   3337  CG  LEU X 217      42.890  21.533  37.464  0.00  0.00            
ATOM   3338  HG  LEU X 217      43.348  21.101  36.574  0.00  0.00            
ATOM   3339  CD1 LEU X 217      42.886  23.053  37.428  0.00  0.00            
ATOM   3340 HD11 LEU X 217      42.311  23.419  36.577  0.00  0.00            
ATOM   3341 HD12 LEU X 217      42.495  23.479  38.353  0.00  0.00            
ATOM   3342 HD13 LEU X 217      43.826  23.378  37.252  0.00  0.00            
ATOM   3343  CD2 LEU X 217      43.527  21.146  38.787  0.00  0.00            
ATOM   3344 HD21 LEU X 217      42.747  21.224  39.544  0.00  0.00            
ATOM   3345 HD22 LEU X 217      43.802  20.100  38.654  0.00  0.00            
ATOM   3346 HD23 LEU X 217      44.377  21.824  38.868  0.00  0.00            
ATOM   3347  C   LEU X 217      41.293  20.973  34.765  0.00  0.00            
ATOM   3348  O   LEU X 217      41.499  19.754  34.599  0.00  0.00            
ATOM   3349  N   LEU X 218      41.636  21.957  34.003  0.00  0.00            
ATOM   3350  H   LEU X 218      41.221  22.897  34.365  0.00  0.00            
ATOM   3351  CA  LEU X 218      42.460  21.851  32.764  0.00  0.00            
ATOM   3352  HA  LEU X 218      42.531  20.812  32.439  0.00  0.00            
ATOM   3353  CB  LEU X 218      41.788  22.665  31.640  0.00  0.00            
ATOM   3354  HB2 LEU X 218      41.745  23.666  32.069  0.00  0.00            
ATOM   3355  HB3 LEU X 218      42.447  22.708  30.773  0.00  0.00            
ATOM   3356  CG  LEU X 218      40.312  22.381  31.264  0.00  0.00            
ATOM   3357  HG  LEU X 218      39.750  22.738  32.127  0.00  0.00            
ATOM   3358  CD1 LEU X 218      39.804  23.260  30.108  0.00  0.00            
ATOM   3359 HD11 LEU X 218      40.217  22.925  29.250  0.00  0.00            
ATOM   3360 HD12 LEU X 218      38.822  23.022  30.087  0.00  0.00            
ATOM   3361 HD13 LEU X 218      39.983  24.253  30.150  0.00  0.00            
ATOM   3362  CD2 LEU X 218      40.104  20.834  31.151  0.00  0.00            
ATOM   3363 HD21 LEU X 218      40.244  20.301  32.091  0.00  0.00            
ATOM   3364 HD22 LEU X 218      39.022  20.723  31.072  0.00  0.00            
ATOM   3365 HD23 LEU X 218      40.721  20.487  30.322  0.00  0.00            
ATOM   3366  C   LEU X 218      43.866  22.425  33.020  0.00  0.00            
ATOM   3367  O   LEU X 218      44.151  23.424  33.729  0.00  0.00            
ATOM   3368  N   GLN X 219      44.858  21.755  32.441  0.00  0.00            
ATOM   3369  H   GLN X 219      44.605  20.909  31.803  0.00  0.00            
ATOM   3370  CA  GLN X 219      46.287  21.982  32.573  0.00  0.00            
ATOM   3371  HA  GLN X 219      46.424  23.063  32.588  0.00  0.00            
ATOM   3372  CB  GLN X 219      46.726  21.232  33.881  0.00  0.00            
ATOM   3373  HB2 GLN X 219      45.987  21.364  34.671  0.00  0.00            
ATOM   3374  HB3 GLN X 219      46.812  20.279  33.804  0.00  0.00            
ATOM   3375  CG  GLN X 219      48.002  21.877  34.503  0.00  0.00            
ATOM   3376  HG2 GLN X 219      47.950  22.860  34.728  0.00  0.00            
ATOM   3377  HG3 GLN X 219      48.012  21.341  35.452  0.00  0.00            
ATOM   3378  CD  GLN X 219      49.276  21.550  33.861  0.00  0.00            
ATOM   3379  OE1 GLN X 219      49.537  20.409  33.553  0.00  0.00            
ATOM   3380  NE2 GLN X 219      50.109  22.513  33.633  0.00  0.00            
ATOM   3381 HE21 GLN X 219      50.706  22.443  32.724  0.00  0.00            
ATOM   3382 HE22 GLN X 219      49.775  23.431  33.890  0.00  0.00            
ATOM   3383  C   GLN X 219      47.077  21.369  31.377  0.00  0.00            
ATOM   3384  O   GLN X 219      46.698  20.298  30.876  0.00  0.00            
ATOM   3385  N   GLY X 220      48.111  22.086  30.919  0.00  0.00            
ATOM   3386  H   GLY X 220      48.391  23.032  31.383  0.00  0.00            
ATOM   3387  CA  GLY X 220      48.982  21.524  29.809  0.00  0.00            
ATOM   3388  HA2 GLY X 220      48.710  20.572  29.353  0.00  0.00            
ATOM   3389  HA3 GLY X 220      49.056  22.184  29.048  0.00  0.00            
ATOM   3390  C   GLY X 220      50.358  21.174  30.372  0.00  0.00            
ATOM   3391  O   GLY X 220      51.050  21.983  30.987  0.00  0.00            
ATOM   3392  N   SER X 221      50.779  19.933  30.117  0.00  0.00            
ATOM   3393  H   SER X 221      50.353  19.349  29.302  0.00  0.00            
ATOM   3394  CA  SER X 221      51.762  19.257  30.968  0.00  0.00            
ATOM   3395  HA  SER X 221      51.483  19.492  31.995  0.00  0.00            
ATOM   3396  CB  SER X 221      51.854  17.777  30.544  0.00  0.00            
ATOM   3397  HB2 SER X 221      52.208  17.155  31.257  0.00  0.00            
ATOM   3398  HB3 SER X 221      50.840  17.435  30.338  0.00  0.00            
ATOM   3399  OG  SER X 221      52.613  17.505  29.310  0.00  0.00            
ATOM   3400  HG  SER X 221      53.658  17.400  29.602  0.00  0.00            
ATOM   3401  C   SER X 221      53.177  19.904  30.940  0.00  0.00            
ATOM   3402  O   SER X 221      54.045  19.666  31.766  0.00  0.00            
ATOM   3403  N   ALA X 222      53.453  20.724  29.914  0.00  0.00            
ATOM   3404  H   ALA X 222      52.694  20.968  29.295  0.00  0.00            
ATOM   3405  CA  ALA X 222      54.788  21.191  29.481  0.00  0.00            
ATOM   3406  HA  ALA X 222      55.474  20.857  30.143  0.00  0.00            
ATOM   3407  CB  ALA X 222      55.113  20.753  28.045  0.00  0.00            
ATOM   3408  HB1 ALA X 222      56.022  21.131  27.819  0.00  0.00            
ATOM   3409  HB2 ALA X 222      55.251  19.753  28.092  0.00  0.00            
ATOM   3410  HB3 ALA X 222      54.405  21.135  27.310  0.00  0.00            
ATOM   3411  C   ALA X 222      54.906  22.781  29.684  0.00  0.00            
ATOM   3412  O   ALA X 222      55.840  23.430  29.211  0.00  0.00            
ATOM   3413  N   ASP X 223      53.937  23.395  30.329  0.00  0.00            
ATOM   3414  H   ASP X 223      53.171  22.806  30.625  0.00  0.00            
ATOM   3415  CA  ASP X 223      53.822  24.766  30.818  0.00  0.00            
ATOM   3416  HA  ASP X 223      53.915  25.403  30.040  0.00  0.00            
ATOM   3417  CB  ASP X 223      52.406  24.878  31.426  0.00  0.00            
ATOM   3418  HB2 ASP X 223      51.709  24.483  30.719  0.00  0.00            
ATOM   3419  HB3 ASP X 223      52.325  24.117  32.253  0.00  0.00            
ATOM   3420  CG  ASP X 223      52.042  26.179  32.094  0.00  0.00            
ATOM   3421  OD1 ASP X 223      52.884  27.149  32.061  0.00  0.00            
ATOM   3422  OD2 ASP X 223      50.927  26.151  32.756  0.00  0.00            
ATOM   3423  C   ASP X 223      54.949  24.941  31.864  0.00  0.00            
ATOM   3424  O   ASP X 223      55.212  24.015  32.676  0.00  0.00            
ATOM   3425  N   ARG X 224      55.662  26.069  31.833  0.00  0.00            
ATOM   3426  H   ARG X 224      55.290  26.809  31.124  0.00  0.00            
ATOM   3427  CA  ARG X 224      56.808  26.411  32.691  0.00  0.00            
ATOM   3428  HA  ARG X 224      57.079  25.561  33.318  0.00  0.00            
ATOM   3429  CB  ARG X 224      58.116  26.703  31.914  0.00  0.00            
ATOM   3430  HB2 ARG X 224      58.025  27.696  31.474  0.00  0.00            
ATOM   3431  HB3 ARG X 224      58.999  26.714  32.553  0.00  0.00            
ATOM   3432  CG  ARG X 224      58.468  25.852  30.701  0.00  0.00            
ATOM   3433  HG2 ARG X 224      57.558  25.720  30.116  0.00  0.00            
ATOM   3434  HG3 ARG X 224      59.089  26.430  30.153  0.00  0.00            
ATOM   3435  CD  ARG X 224      59.004  24.520  31.081  0.00  0.00            
ATOM   3436  HD2 ARG X 224      59.328  24.105  30.127  0.00  0.00            
ATOM   3437  HD3 ARG X 224      59.937  24.670  31.624  0.00  0.00            
ATOM   3438  NE  ARG X 224      58.019  23.717  31.719  0.00  0.00            
ATOM   3439  HE  ARG X 224      56.996  24.079  31.827  0.00  0.00            
ATOM   3440  CZ  ARG X 224      58.121  22.395  31.877  0.00  0.00            
ATOM   3441  NH1 ARG X 224      59.214  21.737  31.513  0.00  0.00            
ATOM   3442 HH11 ARG X 224      60.078  22.342  31.238  0.00  0.00            
ATOM   3443 HH12 ARG X 224      59.349  20.693  31.798  0.00  0.00            
ATOM   3444  NH2 ARG X 224      57.104  21.685  32.310  0.00  0.00            
ATOM   3445 HH21 ARG X 224      56.289  22.241  32.773  0.00  0.00            
ATOM   3446 HH22 ARG X 224      57.126  20.651  32.657  0.00  0.00            
ATOM   3447  C   ARG X 224      56.436  27.604  33.610  0.00  0.00            
ATOM   3448  O   ARG X 224      57.186  27.702  34.618  0.00  0.00            
ATOM   3449  N   LEU X 225      55.369  28.270  33.338  0.00  0.00            
ATOM   3450  H   LEU X 225      54.965  28.168  32.418  0.00  0.00            
ATOM   3451  CA  LEU X 225      54.831  29.320  34.181  0.00  0.00            
ATOM   3452  HA  LEU X 225      55.602  30.052  34.418  0.00  0.00            
ATOM   3453  CB  LEU X 225      53.642  30.118  33.526  0.00  0.00            
ATOM   3454  HB2 LEU X 225      52.875  29.431  33.168  0.00  0.00            
ATOM   3455  HB3 LEU X 225      52.999  30.600  34.263  0.00  0.00            
ATOM   3456  CG  LEU X 225      54.126  31.046  32.449  0.00  0.00            
ATOM   3457  HG  LEU X 225      55.310  30.597  32.024  0.00  0.00            
ATOM   3458  CD1 LEU X 225      53.237  30.999  31.210  0.00  0.00            
ATOM   3459 HD11 LEU X 225      53.214  30.035  30.908  0.00  0.00            
ATOM   3460 HD12 LEU X 225      52.260  31.348  31.545  0.00  0.00            
ATOM   3461 HD13 LEU X 225      53.682  31.638  30.447  0.00  0.00            
ATOM   3462  CD2 LEU X 225      54.238  32.463  32.981  0.00  0.00            
ATOM   3463 HD21 LEU X 225      54.950  32.387  33.803  0.00  0.00            
ATOM   3464 HD22 LEU X 225      54.522  33.161  32.194  0.00  0.00            
ATOM   3465 HD23 LEU X 225      53.245  32.685  33.372  0.00  0.00            
ATOM   3466  C   LEU X 225      54.274  28.719  35.497  0.00  0.00            
ATOM   3467  O   LEU X 225      54.608  29.150  36.561  0.00  0.00            
ATOM   3468  N   CYS X 226      53.420  27.713  35.372  0.00  0.00            
ATOM   3469  H   CYS X 226      53.087  27.452  34.510  0.00  0.00            
ATOM   3470  CA  CYS X 226      52.886  26.948  36.503  0.00  0.00            
ATOM   3471  HA  CYS X 226      53.347  27.258  37.346  0.00  0.00            
ATOM   3472  CB  CYS X 226      51.392  27.241  36.602  0.00  0.00            
ATOM   3473  HB2 CYS X 226      50.990  26.793  35.693  0.00  0.00            
ATOM   3474  HB3 CYS X 226      51.152  26.618  37.464  0.00  0.00            
ATOM   3475  SG  CYS X 226      51.013  29.055  36.778  0.00  0.00            
ATOM   3476  HG  CYS X 226      51.463  29.057  37.771  0.00  0.00            
ATOM   3477  C   CYS X 226      53.130  25.458  36.272  0.00  0.00            
ATOM   3478  O   CYS X 226      52.491  24.835  35.466  0.00  0.00            
ATOM   3479  N   ASP X 227      53.953  24.847  37.152  0.00  0.00            
ATOM   3480  H   ASP X 227      54.456  25.347  37.872  0.00  0.00            
ATOM   3481  CA  ASP X 227      54.316  23.428  37.111  0.00  0.00            
ATOM   3482  HA  ASP X 227      54.892  23.207  36.213  0.00  0.00            
ATOM   3483  CB  ASP X 227      55.233  22.941  38.243  0.00  0.00            
ATOM   3484  HB2 ASP X 227      54.669  22.888  39.174  0.00  0.00            
ATOM   3485  HB3 ASP X 227      55.585  21.924  38.073  0.00  0.00            
ATOM   3486  CG  ASP X 227      56.385  23.832  38.387  0.00  0.00            
ATOM   3487  OD1 ASP X 227      56.837  24.410  37.366  0.00  0.00            
ATOM   3488  OD2 ASP X 227      56.765  24.120  39.581  0.00  0.00            
ATOM   3489  C   ASP X 227      53.008  22.601  37.233  0.00  0.00            
ATOM   3490  O   ASP X 227      52.164  22.910  38.093  0.00  0.00            
ATOM   3491  N   SER X 228      52.796  21.525  36.505  0.00  0.00            
ATOM   3492  H   SER X 228      53.430  21.326  35.641  0.00  0.00            
ATOM   3493  CA  SER X 228      51.656  20.564  36.705  0.00  0.00            
ATOM   3494  HA  SER X 228      50.761  21.082  36.359  0.00  0.00            
ATOM   3495  CB  SER X 228      52.029  19.276  35.893  0.00  0.00            
ATOM   3496  HB2 SER X 228      52.909  18.861  36.165  0.00  0.00            
ATOM   3497  HB3 SER X 228      51.235  18.666  36.030  0.00  0.00            
ATOM   3498  OG  SER X 228      52.131  19.453  34.493  0.00  0.00            
ATOM   3499  HG  SER X 228      51.234  19.805  34.191  0.00  0.00            
ATOM   3500  C   SER X 228      51.517  19.981  38.100  0.00  0.00            
ATOM   3501  O   SER X 228      50.437  19.559  38.463  0.00  0.00            
ATOM   3502  N   LYS X 229      52.682  19.948  38.837  0.00  0.00            
ATOM   3503  H   LYS X 229      53.584  20.342  38.370  0.00  0.00            
ATOM   3504  CA  LYS X 229      52.692  19.652  40.316  0.00  0.00            
ATOM   3505  HA  LYS X 229      52.446  18.604  40.487  0.00  0.00            
ATOM   3506  CB  LYS X 229      54.152  19.907  40.720  0.00  0.00            
ATOM   3507  HB2 LYS X 229      54.736  19.258  40.213  0.00  0.00            
ATOM   3508  HB3 LYS X 229      54.432  20.935  40.488  0.00  0.00            
ATOM   3509  CG  LYS X 229      54.480  19.787  42.243  0.00  0.00            
ATOM   3510  HG2 LYS X 229      55.445  20.276  42.376  0.00  0.00            
ATOM   3511  HG3 LYS X 229      53.790  20.322  42.750  0.00  0.00            
ATOM   3512  CD  LYS X 229      54.669  18.423  42.918  0.00  0.00            
ATOM   3513  HD2 LYS X 229      55.147  17.895  42.093  0.00  0.00            
ATOM   3514  HD3 LYS X 229      55.279  18.481  43.820  0.00  0.00            
ATOM   3515  CE  LYS X 229      53.364  17.736  43.342  0.00  0.00            
ATOM   3516  HE2 LYS X 229      52.501  18.395  43.429  0.00  0.00            
ATOM   3517  HE3 LYS X 229      53.013  17.127  42.509  0.00  0.00            
ATOM   3518  NZ  LYS X 229      53.281  16.930  44.573  0.00  0.00            
ATOM   3519  HZ1 LYS X 229      53.863  17.421  45.352  0.00  0.00            
ATOM   3520  HZ2 LYS X 229      52.249  16.840  44.912  0.00  0.00            
ATOM   3521  HZ3 LYS X 229      53.627  15.909  44.408  0.00  0.00            
ATOM   3522  C   LYS X 229      51.681  20.511  41.068  0.00  0.00            
ATOM   3523  O   LYS X 229      51.150  20.108  42.090  0.00  0.00            
ATOM   3524  N   GLY X 230      51.291  21.707  40.495  0.00  0.00            
ATOM   3525  H   GLY X 230      51.681  21.986  39.607  0.00  0.00            
ATOM   3526  CA  GLY X 230      50.166  22.536  41.055  0.00  0.00            
ATOM   3527  HA2 GLY X 230      50.344  22.756  42.107  0.00  0.00            
ATOM   3528  HA3 GLY X 230      50.165  23.499  40.544  0.00  0.00            
ATOM   3529  C   GLY X 230      48.787  21.808  40.994  0.00  0.00            
ATOM   3530  O   GLY X 230      48.020  21.666  41.927  0.00  0.00            
ATOM   3531  N   ALA X 231      48.429  21.436  39.786  0.00  0.00            
ATOM   3532  H   ALA X 231      48.981  21.639  38.879  0.00  0.00            
ATOM   3533  CA  ALA X 231      47.196  20.711  39.449  0.00  0.00            
ATOM   3534  HA  ALA X 231      46.369  21.346  39.732  0.00  0.00            
ATOM   3535  CB  ALA X 231      47.128  20.573  37.950  0.00  0.00            
ATOM   3536  HB1 ALA X 231      47.225  21.464  37.606  0.00  0.00            
ATOM   3537  HB2 ALA X 231      48.001  20.062  37.572  0.00  0.00            
ATOM   3538  HB3 ALA X 231      46.222  20.112  37.584  0.00  0.00            
ATOM   3539  C   ALA X 231      47.043  19.381  40.155  0.00  0.00            
ATOM   3540  O   ALA X 231      46.006  19.126  40.778  0.00  0.00            
ATOM   3541  N   TYR X 232      48.173  18.628  40.205  0.00  0.00            
ATOM   3542  H   TYR X 232      49.074  19.021  39.734  0.00  0.00            
ATOM   3543  CA  TYR X 232      48.275  17.371  41.003  0.00  0.00            
ATOM   3544  HA  TYR X 232      47.528  16.681  40.611  0.00  0.00            
ATOM   3545  CB  TYR X 232      49.650  16.712  40.858  0.00  0.00            
ATOM   3546  HB2 TYR X 232      50.344  17.350  41.406  0.00  0.00            
ATOM   3547  HB3 TYR X 232      49.571  15.842  41.510  0.00  0.00            
ATOM   3548  CG  TYR X 232      50.105  16.410  39.464  0.00  0.00            
ATOM   3549  CD1 TYR X 232      49.248  15.916  38.452  0.00  0.00            
ATOM   3550  HD1 TYR X 232      48.183  15.767  38.628  0.00  0.00            
ATOM   3551  CE1 TYR X 232      49.753  15.723  37.146  0.00  0.00            
ATOM   3552  HE1 TYR X 232      49.144  15.413  36.402  0.00  0.00            
ATOM   3553  CZ  TYR X 232      51.142  15.752  36.912  0.00  0.00            
ATOM   3554  OH  TYR X 232      51.730  15.517  35.727  0.00  0.00            
ATOM   3555  HH  TYR X 232      51.206  14.660  35.304  0.00  0.00            
ATOM   3556  CE2 TYR X 232      52.000  16.212  37.943  0.00  0.00            
ATOM   3557  HE2 TYR X 232      53.078  16.273  37.791  0.00  0.00            
ATOM   3558  CD2 TYR X 232      51.489  16.504  39.219  0.00  0.00            
ATOM   3559  HD2 TYR X 232      52.217  16.703  40.006  0.00  0.00            
ATOM   3560  C   TYR X 232      47.901  17.673  42.491  0.00  0.00            
ATOM   3561  O   TYR X 232      46.942  17.098  43.025  0.00  0.00            
ATOM   3562  N   LEU X 233      48.521  18.692  43.105  0.00  0.00            
ATOM   3563  H   LEU X 233      49.163  19.348  42.518  0.00  0.00            
ATOM   3564  CA  LEU X 233      48.244  19.043  44.554  0.00  0.00            
ATOM   3565  HA  LEU X 233      48.373  18.095  45.076  0.00  0.00            
ATOM   3566  CB  LEU X 233      49.301  19.993  45.202  0.00  0.00            
ATOM   3567  HB2 LEU X 233      50.273  19.540  45.008  0.00  0.00            
ATOM   3568  HB3 LEU X 233      49.148  20.996  44.802  0.00  0.00            
ATOM   3569  CG  LEU X 233      49.177  20.171  46.747  0.00  0.00            
ATOM   3570  HG  LEU X 233      48.125  20.260  47.018  0.00  0.00            
ATOM   3571  CD1 LEU X 233      49.883  19.070  47.485  0.00  0.00            
ATOM   3572 HD11 LEU X 233      49.991  19.373  48.443  0.00  0.00            
ATOM   3573 HD12 LEU X 233      49.266  18.172  47.476  0.00  0.00            
ATOM   3574 HD13 LEU X 233      50.854  18.810  47.064  0.00  0.00            
ATOM   3575  CD2 LEU X 233      49.753  21.538  47.262  0.00  0.00            
ATOM   3576 HD21 LEU X 233      49.346  22.384  46.708  0.00  0.00            
ATOM   3577 HD22 LEU X 233      49.657  21.687  48.338  0.00  0.00            
ATOM   3578 HD23 LEU X 233      50.824  21.656  47.100  0.00  0.00            
ATOM   3579  C   LEU X 233      46.793  19.547  44.653  0.00  0.00            
ATOM   3580  O   LEU X 233      46.153  19.273  45.716  0.00  0.00            
ATOM   3581  N   LEU X 234      46.281  20.379  43.702  0.00  0.00            
ATOM   3582  H   LEU X 234      46.846  20.589  42.794  0.00  0.00            
ATOM   3583  CA  LEU X 234      44.916  21.004  43.763  0.00  0.00            
ATOM   3584  HA  LEU X 234      44.869  21.664  44.629  0.00  0.00            
ATOM   3585  CB  LEU X 234      44.665  21.713  42.436  0.00  0.00            
ATOM   3586  HB2 LEU X 234      45.561  22.260  42.146  0.00  0.00            
ATOM   3587  HB3 LEU X 234      44.485  21.022  41.612  0.00  0.00            
ATOM   3588  CG  LEU X 234      43.592  22.839  42.606  0.00  0.00            
ATOM   3589  HG  LEU X 234      43.919  23.368  43.501  0.00  0.00            
ATOM   3590  CD1 LEU X 234      43.655  23.752  41.323  0.00  0.00            
ATOM   3591 HD11 LEU X 234      44.593  23.867  40.966  0.00  0.00            
ATOM   3592 HD12 LEU X 234      42.979  23.370  40.558  0.00  0.00            
ATOM   3593 HD13 LEU X 234      43.156  24.682  41.595  0.00  0.00            
ATOM   3594  CD2 LEU X 234      42.251  22.235  42.774  0.00  0.00            
ATOM   3595 HD21 LEU X 234      42.079  21.786  43.752  0.00  0.00            
ATOM   3596 HD22 LEU X 234      41.448  22.954  42.610  0.00  0.00            
ATOM   3597 HD23 LEU X 234      42.030  21.523  41.979  0.00  0.00            
ATOM   3598  C   LEU X 234      43.914  19.762  43.988  0.00  0.00            
ATOM   3599  O   LEU X 234      43.030  19.781  44.818  0.00  0.00            
ATOM   3600  N   MET X 235      44.081  18.708  43.195  0.00  0.00            
ATOM   3601  H   MET X 235      44.885  18.731  42.459  0.00  0.00            
ATOM   3602  CA  MET X 235      43.141  17.624  43.073  0.00  0.00            
ATOM   3603  HA  MET X 235      42.113  17.969  42.961  0.00  0.00            
ATOM   3604  CB  MET X 235      43.404  16.923  41.718  0.00  0.00            
ATOM   3605  HB2 MET X 235      44.484  16.923  41.574  0.00  0.00            
ATOM   3606  HB3 MET X 235      43.196  15.858  41.819  0.00  0.00            
ATOM   3607  CG  MET X 235      42.689  17.542  40.529  0.00  0.00            
ATOM   3608  HG2 MET X 235      42.919  18.607  40.544  0.00  0.00            
ATOM   3609  HG3 MET X 235      43.125  17.194  39.687  0.00  0.00            
ATOM   3610  SD  MET X 235      40.891  17.394  40.580  0.00  0.00            
ATOM   3611  CE  MET X 235      40.824  15.597  40.243  0.00  0.00            
ATOM   3612  HE1 MET X 235      41.784  15.266  39.846  0.00  0.00            
ATOM   3613  HE2 MET X 235      40.613  15.110  41.195  0.00  0.00            
ATOM   3614  HE3 MET X 235      40.017  15.401  39.537  0.00  0.00            
ATOM   3615  C   MET X 235      43.303  16.607  44.233  0.00  0.00            
ATOM   3616  O   MET X 235      42.420  15.798  44.504  0.00  0.00            
ATOM   3617  N   GLU X 236      44.402  16.724  44.939  0.00  0.00            
ATOM   3618  H   GLU X 236      45.296  17.259  44.616  0.00  0.00            
ATOM   3619  CA  GLU X 236      44.725  15.989  46.171  0.00  0.00            
ATOM   3620  HA  GLU X 236      44.184  15.067  45.960  0.00  0.00            
ATOM   3621  CB  GLU X 236      46.283  15.728  46.222  0.00  0.00            
ATOM   3622  HB2 GLU X 236      46.555  15.193  45.312  0.00  0.00            
ATOM   3623  HB3 GLU X 236      46.686  16.740  46.212  0.00  0.00            
ATOM   3624  CG  GLU X 236      46.688  14.948  47.427  0.00  0.00            
ATOM   3625  HG2 GLU X 236      47.647  14.512  47.145  0.00  0.00            
ATOM   3626  HG3 GLU X 236      46.731  15.545  48.240  0.00  0.00            
ATOM   3627  CD  GLU X 236      45.780  13.801  47.639  0.00  0.00            
ATOM   3628  OE1 GLU X 236      45.540  13.043  46.662  0.00  0.00            
ATOM   3629  OE2 GLU X 236      45.379  13.555  48.795  0.00  0.00            
ATOM   3630  C   GLU X 236      44.049  16.632  47.464  0.00  0.00            
ATOM   3631  O   GLU X 236      43.575  15.874  48.330  0.00  0.00            
ATOM   3632  N   LEU X 237      44.187  17.944  47.571  0.00  0.00            
ATOM   3633  H   LEU X 237      44.556  18.444  46.774  0.00  0.00            
ATOM   3634  CA  LEU X 237      43.922  18.664  48.849  0.00  0.00            
ATOM   3635  HA  LEU X 237      43.915  17.903  49.629  0.00  0.00            
ATOM   3636  CB  LEU X 237      45.137  19.597  49.082  0.00  0.00            
ATOM   3637  HB2 LEU X 237      46.045  19.000  48.992  0.00  0.00            
ATOM   3638  HB3 LEU X 237      45.046  20.479  48.449  0.00  0.00            
ATOM   3639  CG  LEU X 237      45.271  20.190  50.527  0.00  0.00            
ATOM   3640  HG  LEU X 237      44.408  20.824  50.732  0.00  0.00            
ATOM   3641  CD1 LEU X 237      45.369  19.193  51.627  0.00  0.00            
ATOM   3642 HD11 LEU X 237      45.362  19.700  52.501  0.00  0.00            
ATOM   3643 HD12 LEU X 237      44.498  18.538  51.626  0.00  0.00            
ATOM   3644 HD13 LEU X 237      46.263  18.626  51.368  0.00  0.00            
ATOM   3645  CD2 LEU X 237      46.443  21.185  50.607  0.00  0.00            
ATOM   3646 HD21 LEU X 237      46.400  21.825  51.488  0.00  0.00            
ATOM   3647 HD22 LEU X 237      47.419  20.701  50.559  0.00  0.00            
ATOM   3648 HD23 LEU X 237      46.395  21.925  49.807  0.00  0.00            
ATOM   3649  C   LEU X 237      42.632  19.481  48.853  0.00  0.00            
ATOM   3650  O   LEU X 237      42.181  19.939  49.973  0.00  0.00            
ATOM   3651  N   ALA X 238      42.073  19.822  47.663  0.00  0.00            
ATOM   3652  H   ALA X 238      42.556  19.432  46.766  0.00  0.00            
ATOM   3653  CA  ALA X 238      40.707  20.354  47.590  0.00  0.00            
ATOM   3654  HA  ALA X 238      40.738  21.224  48.245  0.00  0.00            
ATOM   3655  CB  ALA X 238      40.254  20.688  46.168  0.00  0.00            
ATOM   3656  HB1 ALA X 238      40.442  19.938  45.519  0.00  0.00            
ATOM   3657  HB2 ALA X 238      39.287  20.979  46.206  0.00  0.00            
ATOM   3658  HB3 ALA X 238      40.832  21.481  45.927  0.00  0.00            
ATOM   3659  C   ALA X 238      39.793  19.247  48.106  0.00  0.00            
ATOM   3660  O   ALA X 238      40.041  18.073  47.794  0.00  0.00            
ATOM   3661  N   LYS X 239      38.659  19.687  48.752  0.00  0.00            
ATOM   3662  H   LYS X 239      38.477  20.651  48.991  0.00  0.00            
ATOM   3663  CA  LYS X 239      37.796  18.684  49.398  0.00  0.00            
ATOM   3664  HA  LYS X 239      38.382  17.784  49.587  0.00  0.00            
ATOM   3665  CB  LYS X 239      37.241  19.255  50.767  0.00  0.00            
ATOM   3666  HB2 LYS X 239      37.940  20.016  51.115  0.00  0.00            
ATOM   3667  HB3 LYS X 239      36.304  19.774  50.568  0.00  0.00            
ATOM   3668  CG  LYS X 239      37.190  18.171  51.819  0.00  0.00            
ATOM   3669  HG2 LYS X 239      37.214  17.318  51.378  0.00  0.00            
ATOM   3670  HG3 LYS X 239      38.080  18.252  52.288  0.00  0.00            
ATOM   3671  CD  LYS X 239      35.986  18.357  52.741  0.00  0.00            
ATOM   3672  HD2 LYS X 239      35.797  19.420  52.887  0.00  0.00            
ATOM   3673  HD3 LYS X 239      35.121  17.958  52.212  0.00  0.00            
ATOM   3674  CE  LYS X 239      36.073  17.574  54.067  0.00  0.00            
ATOM   3675  HE2 LYS X 239      36.607  18.293  54.687  0.00  0.00            
ATOM   3676  HE3 LYS X 239      35.061  17.359  54.411  0.00  0.00            
ATOM   3677  NZ  LYS X 239      36.931  16.373  54.194  0.00  0.00            
ATOM   3678  HZ1 LYS X 239      36.875  15.805  55.123  0.00  0.00            
ATOM   3679  HZ2 LYS X 239      36.725  15.596  53.459  0.00  0.00            
ATOM   3680  HZ3 LYS X 239      37.941  16.697  53.943  0.00  0.00            
ATOM   3681  C   LYS X 239      36.664  18.446  48.423  0.00  0.00            
ATOM   3682  O   LYS X 239      35.920  17.499  48.638  0.00  0.00            
ATOM   3683  N   SER X 240      36.496  19.203  47.276  0.00  0.00            
ATOM   3684  H   SER X 240      37.152  20.074  47.292  0.00  0.00            
ATOM   3685  CA  SER X 240      35.414  19.069  46.295  0.00  0.00            
ATOM   3686  HA  SER X 240      34.472  19.442  46.696  0.00  0.00            
ATOM   3687  CB  SER X 240      35.849  19.988  45.132  0.00  0.00            
ATOM   3688  HB2 SER X 240      36.783  19.632  44.696  0.00  0.00            
ATOM   3689  HB3 SER X 240      35.136  19.953  44.417  0.00  0.00            
ATOM   3690  OG  SER X 240      35.850  21.374  45.423  0.00  0.00            
ATOM   3691  HG  SER X 240      35.264  21.824  44.734  0.00  0.00            
ATOM   3692  C   SER X 240      35.215  17.652  45.842  0.00  0.00            
ATOM   3693  O   SER X 240      36.239  17.077  45.436  0.00  0.00            
ATOM   3694  N   GLN X 241      34.007  17.126  45.978  0.00  0.00            
ATOM   3695  H   GLN X 241      33.393  17.724  46.512  0.00  0.00            
ATOM   3696  CA  GLN X 241      33.716  15.645  45.767  0.00  0.00            
ATOM   3697  HA  GLN X 241      34.525  15.122  46.070  0.00  0.00            
ATOM   3698  CB  GLN X 241      32.449  15.299  46.535  0.00  0.00            
ATOM   3699  HB2 GLN X 241      32.348  15.922  47.423  0.00  0.00            
ATOM   3700  HB3 GLN X 241      31.558  15.592  45.980  0.00  0.00            
ATOM   3701  CG  GLN X 241      32.443  13.877  47.020  0.00  0.00            
ATOM   3702  HG2 GLN X 241      32.345  13.136  46.227  0.00  0.00            
ATOM   3703  HG3 GLN X 241      33.282  13.724  47.562  0.00  0.00            
ATOM   3704  CD  GLN X 241      31.266  13.540  47.952  0.00  0.00            
ATOM   3705  OE1 GLN X 241      30.861  14.378  48.753  0.00  0.00            
ATOM   3706  NE2 GLN X 241      30.566  12.417  47.792  0.00  0.00            
ATOM   3707 HE21 GLN X 241      29.624  12.407  48.340  0.00  0.00            
ATOM   3708 HE22 GLN X 241      30.757  11.668  47.024  0.00  0.00            
ATOM   3709  C   GLN X 241      33.373  15.386  44.336  0.00  0.00            
ATOM   3710  O   GLN X 241      33.581  14.288  43.865  0.00  0.00            
ATOM   3711  N   ASP X 242      32.988  16.423  43.573  0.00  0.00            
ATOM   3712  H   ASP X 242      32.966  17.423  44.006  0.00  0.00            
ATOM   3713  CA  ASP X 242      32.803  16.396  42.091  0.00  0.00            
ATOM   3714  HA  ASP X 242      32.865  15.380  41.703  0.00  0.00            
ATOM   3715  CB  ASP X 242      31.480  16.970  41.735  0.00  0.00            
ATOM   3716  HB2 ASP X 242      30.779  16.373  42.148  0.00  0.00            
ATOM   3717  HB3 ASP X 242      31.418  17.908  42.106  0.00  0.00            
ATOM   3718  CG  ASP X 242      31.236  16.911  40.214  0.00  0.00            
ATOM   3719  OD1 ASP X 242      31.987  16.205  39.493  0.00  0.00            
ATOM   3720  OD2 ASP X 242      30.307  17.534  39.653  0.00  0.00            
ATOM   3721  C   ASP X 242      33.993  17.220  41.497  0.00  0.00            
ATOM   3722  O   ASP X 242      33.834  18.308  40.840  0.00  0.00            
ATOM   3723  N   LYS X 243      35.141  16.623  41.628  0.00  0.00            
ATOM   3724  H   LYS X 243      35.316  15.595  41.945  0.00  0.00            
ATOM   3725  CA  LYS X 243      36.319  17.153  40.925  0.00  0.00            
ATOM   3726  HA  LYS X 243      36.065  18.076  40.405  0.00  0.00            
ATOM   3727  CB  LYS X 243      37.415  17.453  41.923  0.00  0.00            
ATOM   3728  HB2 LYS X 243      38.193  18.007  41.398  0.00  0.00            
ATOM   3729  HB3 LYS X 243      36.926  18.076  42.673  0.00  0.00            
ATOM   3730  CG  LYS X 243      38.027  16.322  42.670  0.00  0.00            
ATOM   3731  HG2 LYS X 243      37.352  15.778  43.082  0.00  0.00            
ATOM   3732  HG3 LYS X 243      38.533  15.721  42.035  0.00  0.00            
ATOM   3733  CD  LYS X 243      38.956  16.854  43.804  0.00  0.00            
ATOM   3734  HD2 LYS X 243      39.900  17.153  43.349  0.00  0.00            
ATOM   3735  HD3 LYS X 243      38.497  17.759  44.201  0.00  0.00            
ATOM   3736  CE  LYS X 243      39.296  16.009  45.017  0.00  0.00            
ATOM   3737  HE2 LYS X 243      40.104  15.381  44.644  0.00  0.00            
ATOM   3738  HE3 LYS X 243      39.829  16.530  45.813  0.00  0.00            
ATOM   3739  NZ  LYS X 243      38.232  15.116  45.535  0.00  0.00            
ATOM   3740  HZ1 LYS X 243      38.140  14.185  44.975  0.00  0.00            
ATOM   3741  HZ2 LYS X 243      38.525  14.734  46.513  0.00  0.00            
ATOM   3742  HZ3 LYS X 243      37.251  15.581  45.628  0.00  0.00            
ATOM   3743  C   LYS X 243      36.726  16.237  39.787  0.00  0.00            
ATOM   3744  O   LYS X 243      36.514  15.038  39.854  0.00  0.00            
ATOM   3745  N   THR X 244      37.356  16.852  38.796  0.00  0.00            
ATOM   3746  H   THR X 244      37.387  17.942  38.807  0.00  0.00            
ATOM   3747  CA  THR X 244      37.645  16.240  37.562  0.00  0.00            
ATOM   3748  HA  THR X 244      37.869  15.183  37.705  0.00  0.00            
ATOM   3749  CB  THR X 244      36.463  16.206  36.486  0.00  0.00            
ATOM   3750  HB  THR X 244      36.866  15.899  35.521  0.00  0.00            
ATOM   3751  CG2 THR X 244      35.344  15.180  36.724  0.00  0.00            
ATOM   3752 HG21 THR X 244      35.673  14.142  36.669  0.00  0.00            
ATOM   3753 HG22 THR X 244      35.019  15.293  37.759  0.00  0.00            
ATOM   3754 HG23 THR X 244      34.569  15.358  36.101  0.00  0.00            
ATOM   3755  OG1 THR X 244      35.900  17.503  36.296  0.00  0.00            
ATOM   3756  HG1 THR X 244      35.329  17.670  37.209  0.00  0.00            
ATOM   3757  C   THR X 244      38.971  16.918  37.058  0.00  0.00            
ATOM   3758  O   THR X 244      39.148  18.091  37.385  0.00  0.00            
ATOM   3759  N   LEU X 245      39.780  16.177  36.302  0.00  0.00            
ATOM   3760  H   LEU X 245      39.512  15.151  36.051  0.00  0.00            
ATOM   3761  CA  LEU X 245      41.041  16.652  35.643  0.00  0.00            
ATOM   3762  HA  LEU X 245      41.027  17.733  35.783  0.00  0.00            
ATOM   3763  CB  LEU X 245      42.211  16.086  36.431  0.00  0.00            
ATOM   3764  HB2 LEU X 245      42.015  16.420  37.363  0.00  0.00            
ATOM   3765  HB3 LEU X 245      42.220  15.089  36.267  0.00  0.00            
ATOM   3766  CG  LEU X 245      43.686  16.541  36.094  0.00  0.00            
ATOM   3767  HG  LEU X 245      43.751  16.453  35.090  0.00  0.00            
ATOM   3768  CD1 LEU X 245      43.950  17.980  36.564  0.00  0.00            
ATOM   3769 HD11 LEU X 245      44.909  18.215  36.351  0.00  0.00            
ATOM   3770 HD12 LEU X 245      43.258  18.626  36.025  0.00  0.00            
ATOM   3771 HD13 LEU X 245      43.671  17.962  37.618  0.00  0.00            
ATOM   3772  CD2 LEU X 245      44.752  15.667  36.765  0.00  0.00            
ATOM   3773 HD21 LEU X 245      44.721  15.626  37.854  0.00  0.00            
ATOM   3774 HD22 LEU X 245      44.547  14.648  36.438  0.00  0.00            
ATOM   3775 HD23 LEU X 245      45.776  15.903  36.475  0.00  0.00            
ATOM   3776  C   LEU X 245      41.059  16.177  34.173  0.00  0.00            
ATOM   3777  O   LEU X 245      40.530  15.127  33.813  0.00  0.00            
ATOM   3778  N   LYS X 246      41.695  16.975  33.353  0.00  0.00            
ATOM   3779  H   LYS X 246      41.972  17.947  33.762  0.00  0.00            
ATOM   3780  CA  LYS X 246      42.036  16.633  31.965  0.00  0.00            
ATOM   3781  HA  LYS X 246      42.138  15.564  31.779  0.00  0.00            
ATOM   3782  CB  LYS X 246      40.851  17.274  31.171  0.00  0.00            
ATOM   3783  HB2 LYS X 246      39.916  16.771  31.421  0.00  0.00            
ATOM   3784  HB3 LYS X 246      40.707  18.311  31.474  0.00  0.00            
ATOM   3785  CG  LYS X 246      41.103  17.195  29.659  0.00  0.00            
ATOM   3786  HG2 LYS X 246      40.114  17.293  29.209  0.00  0.00            
ATOM   3787  HG3 LYS X 246      41.720  17.931  29.345  0.00  0.00            
ATOM   3788  CD  LYS X 246      41.751  15.792  29.162  0.00  0.00            
ATOM   3789  HD2 LYS X 246      42.130  15.941  28.151  0.00  0.00            
ATOM   3790  HD3 LYS X 246      42.634  15.531  29.746  0.00  0.00            
ATOM   3791  CE  LYS X 246      40.824  14.556  29.286  0.00  0.00            
ATOM   3792  HE2 LYS X 246      41.477  13.683  29.279  0.00  0.00            
ATOM   3793  HE3 LYS X 246      40.383  14.507  30.282  0.00  0.00            
ATOM   3794  NZ  LYS X 246      39.787  14.410  28.255  0.00  0.00            
ATOM   3795  HZ1 LYS X 246      39.082  15.239  28.209  0.00  0.00            
ATOM   3796  HZ2 LYS X 246      40.314  14.242  27.315  0.00  0.00            
ATOM   3797  HZ3 LYS X 246      39.220  13.492  28.411  0.00  0.00            
ATOM   3798  C   LYS X 246      43.400  17.291  31.671  0.00  0.00            
ATOM   3799  O   LYS X 246      43.497  18.537  31.543  0.00  0.00            
ATOM   3800  N   ILE X 247      44.449  16.420  31.597  0.00  0.00            
ATOM   3801  H   ILE X 247      44.242  15.364  31.504  0.00  0.00            
ATOM   3802  CA  ILE X 247      45.863  16.812  31.314  0.00  0.00            
ATOM   3803  HA  ILE X 247      46.066  17.864  31.446  0.00  0.00            
ATOM   3804  CB  ILE X 247      46.931  15.944  32.073  0.00  0.00            
ATOM   3805  HB  ILE X 247      46.700  15.041  31.843  0.00  0.00            
ATOM   3806  CG2 ILE X 247      48.403  16.100  31.630  0.00  0.00            
ATOM   3807 HG21 ILE X 247      49.051  15.680  32.384  0.00  0.00            
ATOM   3808 HG22 ILE X 247      48.575  15.592  30.692  0.00  0.00            
ATOM   3809 HG23 ILE X 247      48.666  17.051  31.417  0.00  0.00            
ATOM   3810  CG1 ILE X 247      46.677  16.054  33.560  0.00  0.00            
ATOM   3811 HG12 ILE X 247      45.591  16.148  33.569  0.00  0.00            
ATOM   3812 HG13 ILE X 247      46.979  15.227  34.203  0.00  0.00            
ATOM   3813  CD1 ILE X 247      47.284  17.349  34.124  0.00  0.00            
ATOM   3814 HD11 ILE X 247      48.362  17.452  33.997  0.00  0.00            
ATOM   3815 HD12 ILE X 247      46.809  18.262  33.764  0.00  0.00            
ATOM   3816 HD13 ILE X 247      47.071  17.357  35.193  0.00  0.00            
ATOM   3817  C   ILE X 247      46.027  16.622  29.769  0.00  0.00            
ATOM   3818  O   ILE X 247      45.959  15.519  29.279  0.00  0.00            
ATOM   3819  N   TYR X 248      46.280  17.741  29.125  0.00  0.00            
ATOM   3820  H   TYR X 248      46.172  18.637  29.736  0.00  0.00            
ATOM   3821  CA  TYR X 248      46.666  17.920  27.644  0.00  0.00            
ATOM   3822  HA  TYR X 248      46.099  17.229  27.021  0.00  0.00            
ATOM   3823  CB  TYR X 248      46.271  19.361  27.259  0.00  0.00            
ATOM   3824  HB2 TYR X 248      46.747  20.083  27.922  0.00  0.00            
ATOM   3825  HB3 TYR X 248      46.596  19.461  26.224  0.00  0.00            
ATOM   3826  CG  TYR X 248      44.796  19.523  27.229  0.00  0.00            
ATOM   3827  CD1 TYR X 248      44.023  18.692  26.411  0.00  0.00            
ATOM   3828  HD1 TYR X 248      44.488  17.895  25.831  0.00  0.00            
ATOM   3829  CE1 TYR X 248      42.597  18.756  26.447  0.00  0.00            
ATOM   3830  HE1 TYR X 248      42.113  18.025  25.947  0.00  0.00            
ATOM   3831  CZ  TYR X 248      41.920  19.712  27.323  0.00  0.00            
ATOM   3832  OH  TYR X 248      40.575  19.684  27.315  0.00  0.00            
ATOM   3833  HH  TYR X 248      40.183  18.824  26.773  0.00  0.00            
ATOM   3834  CE2 TYR X 248      42.732  20.571  28.103  0.00  0.00            
ATOM   3835  HE2 TYR X 248      42.324  21.226  28.872  0.00  0.00            
ATOM   3836  CD2 TYR X 248      44.127  20.399  28.076  0.00  0.00            
ATOM   3837  HD2 TYR X 248      44.723  21.110  28.648  0.00  0.00            
ATOM   3838  C   TYR X 248      48.214  17.770  27.631  0.00  0.00            
ATOM   3839  O   TYR X 248      48.978  18.557  28.159  0.00  0.00            
ATOM   3840  N   GLU X 249      48.688  16.693  27.067  0.00  0.00            
ATOM   3841  H   GLU X 249      47.942  15.987  26.702  0.00  0.00            
ATOM   3842  CA  GLU X 249      50.121  16.363  26.911  0.00  0.00            
ATOM   3843  HA  GLU X 249      50.685  16.369  27.844  0.00  0.00            
ATOM   3844  CB  GLU X 249      50.239  14.894  26.288  0.00  0.00            
ATOM   3845  HB2 GLU X 249      51.225  14.681  26.237  0.00  0.00            
ATOM   3846  HB3 GLU X 249      49.788  14.192  26.989  0.00  0.00            
ATOM   3847  CG  GLU X 249      49.701  14.568  24.922  0.00  0.00            
ATOM   3848  HG2 GLU X 249      49.779  15.454  24.293  0.00  0.00            
ATOM   3849  HG3 GLU X 249      50.192  13.850  24.407  0.00  0.00            
ATOM   3850  CD  GLU X 249      48.294  14.037  24.896  0.00  0.00            
ATOM   3851  OE1 GLU X 249      47.970  13.522  23.787  0.00  0.00            
ATOM   3852  OE2 GLU X 249      47.516  14.132  25.842  0.00  0.00            
ATOM   3853  C   GLU X 249      50.810  17.548  26.066  0.00  0.00            
ATOM   3854  O   GLU X 249      50.328  17.870  24.984  0.00  0.00            
ATOM   3855  N   GLY X 250      51.943  18.041  26.645  0.00  0.00            
ATOM   3856  H   GLY X 250      52.122  17.859  27.622  0.00  0.00            
ATOM   3857  CA  GLY X 250      52.819  18.879  25.862  0.00  0.00            
ATOM   3858  HA2 GLY X 250      53.762  18.969  26.402  0.00  0.00            
ATOM   3859  HA3 GLY X 250      53.116  18.365  24.947  0.00  0.00            
ATOM   3860  C   GLY X 250      52.237  20.329  25.603  0.00  0.00            
ATOM   3861  O   GLY X 250      52.861  21.088  24.903  0.00  0.00            
ATOM   3862  N   ALA X 251      50.978  20.539  26.075  0.00  0.00            
ATOM   3863  H   ALA X 251      50.373  19.701  26.385  0.00  0.00            
ATOM   3864  CA  ALA X 251      50.275  21.818  25.925  0.00  0.00            
ATOM   3865  HA  ALA X 251      50.479  22.305  24.983  0.00  0.00            
ATOM   3866  CB  ALA X 251      48.732  21.628  26.051  0.00  0.00            
ATOM   3867  HB1 ALA X 251      48.271  21.043  25.445  0.00  0.00            
ATOM   3868  HB2 ALA X 251      48.532  21.306  27.062  0.00  0.00            
ATOM   3869  HB3 ALA X 251      48.276  22.579  25.819  0.00  0.00            
ATOM   3870  C   ALA X 251      50.928  22.735  26.956  0.00  0.00            
ATOM   3871  O   ALA X 251      51.423  22.314  27.997  0.00  0.00            
ATOM   3872  N   TYR X 252      51.002  24.023  26.632  0.00  0.00            
ATOM   3873  H   TYR X 252      50.925  24.402  25.612  0.00  0.00            
ATOM   3874  CA  TYR X 252      51.434  25.048  27.588  0.00  0.00            
ATOM   3875  HA  TYR X 252      52.089  24.649  28.363  0.00  0.00            
ATOM   3876  CB  TYR X 252      52.331  26.076  26.870  0.00  0.00            
ATOM   3877  HB2 TYR X 252      51.771  26.701  26.309  0.00  0.00            
ATOM   3878  HB3 TYR X 252      52.876  26.622  27.626  0.00  0.00            
ATOM   3879  CG  TYR X 252      53.467  25.556  25.988  0.00  0.00            
ATOM   3880  CD1 TYR X 252      53.983  24.263  26.183  0.00  0.00            
ATOM   3881  HD1 TYR X 252      53.532  23.538  26.844  0.00  0.00            
ATOM   3882  CE1 TYR X 252      55.134  23.852  25.496  0.00  0.00            
ATOM   3883  HE1 TYR X 252      55.576  22.961  25.668  0.00  0.00            
ATOM   3884  CZ  TYR X 252      55.822  24.668  24.598  0.00  0.00            
ATOM   3885  OH  TYR X 252      56.900  24.217  23.909  0.00  0.00            
ATOM   3886  HH  TYR X 252      57.036  24.686  22.935  0.00  0.00            
ATOM   3887  CE2 TYR X 252      55.192  25.940  24.301  0.00  0.00            
ATOM   3888  HE2 TYR X 252      55.718  26.656  23.671  0.00  0.00            
ATOM   3889  CD2 TYR X 252      54.096  26.390  25.068  0.00  0.00            
ATOM   3890  HD2 TYR X 252      53.787  27.429  24.960  0.00  0.00            
ATOM   3891  C   TYR X 252      50.311  25.685  28.394  0.00  0.00            
ATOM   3892  O   TYR X 252      49.480  24.986  28.929  0.00  0.00            
ATOM   3893  N   HID X 253      50.463  27.003  28.544  0.00  0.00            
ATOM   3894  H   HID X 253      50.818  27.555  27.776  0.00  0.00            
ATOM   3895  CA  HID X 253      49.706  27.628  29.670  0.00  0.00            
ATOM   3896  HA  HID X 253      49.524  26.998  30.540  0.00  0.00            
ATOM   3897  CB  HID X 253      50.451  28.873  30.231  0.00  0.00            
ATOM   3898  HB2 HID X 253      51.474  28.522  30.410  0.00  0.00            
ATOM   3899  HB3 HID X 253      50.536  29.637  29.404  0.00  0.00            
ATOM   3900  CG  HID X 253      49.839  29.409  31.498  0.00  0.00            
ATOM   3901  ND1 HID X 253      49.650  28.678  32.623  0.00  0.00            
ATOM   3902  HD1 HID X 253      50.009  27.742  32.755  0.00  0.00            
ATOM   3903  CE1 HID X 253      49.024  29.469  33.517  0.00  0.00            
ATOM   3904  HE1 HID X 253      48.640  29.123  34.502  0.00  0.00            
ATOM   3905  NE2 HID X 253      48.708  30.691  33.001  0.00  0.00            
ATOM   3906  CD2 HID X 253      49.309  30.705  31.737  0.00  0.00            
ATOM   3907  HD2 HID X 253      49.268  31.436  30.995  0.00  0.00            
ATOM   3908  C   HID X 253      48.308  28.052  29.198  0.00  0.00            
ATOM   3909  O   HID X 253      47.266  27.574  29.615  0.00  0.00            
ATOM   3910  N   VAL X 254      48.232  28.842  28.077  0.00  0.00            
ATOM   3911  H   VAL X 254      49.092  28.993  27.569  0.00  0.00            
ATOM   3912  CA  VAL X 254      46.956  29.414  27.591  0.00  0.00            
ATOM   3913  HA  VAL X 254      46.250  29.489  28.418  0.00  0.00            
ATOM   3914  CB  VAL X 254      47.278  30.793  26.953  0.00  0.00            
ATOM   3915  HB  VAL X 254      47.749  30.689  25.976  0.00  0.00            
ATOM   3916  CG1 VAL X 254      45.932  31.502  26.838  0.00  0.00            
ATOM   3917 HG11 VAL X 254      45.635  31.815  27.839  0.00  0.00            
ATOM   3918 HG12 VAL X 254      45.947  32.441  26.285  0.00  0.00            
ATOM   3919 HG13 VAL X 254      45.203  30.866  26.337  0.00  0.00            
ATOM   3920  CG2 VAL X 254      48.189  31.578  27.888  0.00  0.00            
ATOM   3921 HG21 VAL X 254      47.879  31.522  28.931  0.00  0.00            
ATOM   3922 HG22 VAL X 254      49.113  31.000  27.896  0.00  0.00            
ATOM   3923 HG23 VAL X 254      48.254  32.589  27.487  0.00  0.00            
ATOM   3924  C   VAL X 254      46.231  28.432  26.689  0.00  0.00            
ATOM   3925  O   VAL X 254      46.203  28.641  25.472  0.00  0.00            
ATOM   3926  N   LEU X 255      45.618  27.471  27.313  0.00  0.00            
ATOM   3927  H   LEU X 255      45.857  27.372  28.289  0.00  0.00            
ATOM   3928  CA  LEU X 255      44.957  26.236  26.739  0.00  0.00            
ATOM   3929  HA  LEU X 255      45.699  25.662  26.185  0.00  0.00            
ATOM   3930  CB  LEU X 255      44.388  25.311  27.741  0.00  0.00            
ATOM   3931  HB2 LEU X 255      43.705  25.907  28.345  0.00  0.00            
ATOM   3932  HB3 LEU X 255      43.780  24.538  27.271  0.00  0.00            
ATOM   3933  CG  LEU X 255      45.415  24.626  28.627  0.00  0.00            
ATOM   3934  HG  LEU X 255      46.150  25.299  29.066  0.00  0.00            
ATOM   3935  CD1 LEU X 255      44.632  23.904  29.743  0.00  0.00            
ATOM   3936 HD11 LEU X 255      45.334  23.416  30.419  0.00  0.00            
ATOM   3937 HD12 LEU X 255      44.097  24.626  30.361  0.00  0.00            
ATOM   3938 HD13 LEU X 255      44.071  23.127  29.224  0.00  0.00            
ATOM   3939  CD2 LEU X 255      46.310  23.574  27.963  0.00  0.00            
ATOM   3940 HD21 LEU X 255      46.848  22.931  28.659  0.00  0.00            
ATOM   3941 HD22 LEU X 255      45.719  22.917  27.326  0.00  0.00            
ATOM   3942 HD23 LEU X 255      47.071  24.071  27.362  0.00  0.00            
ATOM   3943  C   LEU X 255      43.775  26.597  25.810  0.00  0.00            
ATOM   3944  O   LEU X 255      43.474  25.814  24.943  0.00  0.00            
ATOM   3945  N   HIE X 256      43.198  27.789  25.958  0.00  0.00            
ATOM   3946  H   HIE X 256      43.534  28.378  26.707  0.00  0.00            
ATOM   3947  CA  HIE X 256      42.041  28.178  25.058  0.00  0.00            
ATOM   3948  HA  HIE X 256      41.536  27.392  24.496  0.00  0.00            
ATOM   3949  CB  HIE X 256      40.919  28.907  25.818  0.00  0.00            
ATOM   3950  HB2 HIE X 256      40.060  29.178  25.204  0.00  0.00            
ATOM   3951  HB3 HIE X 256      40.577  28.231  26.602  0.00  0.00            
ATOM   3952  CG  HIE X 256      41.537  30.063  26.575  0.00  0.00            
ATOM   3953  ND1 HIE X 256      42.260  29.952  27.824  0.00  0.00            
ATOM   3954  CE1 HIE X 256      42.626  31.201  28.066  0.00  0.00            
ATOM   3955  HE1 HIE X 256      43.186  31.479  28.947  0.00  0.00            
ATOM   3956  NE2 HIE X 256      42.254  32.071  27.127  0.00  0.00            
ATOM   3957  HE2 HIE X 256      42.287  33.052  27.363  0.00  0.00            
ATOM   3958  CD2 HIE X 256      41.505  31.376  26.195  0.00  0.00            
ATOM   3959  HD2 HIE X 256      40.909  31.675  25.346  0.00  0.00            
ATOM   3960  C   HIE X 256      42.561  28.989  23.857  0.00  0.00            
ATOM   3961  O   HIE X 256      41.737  29.414  23.043  0.00  0.00            
ATOM   3962  N   LYS X 257      43.923  29.134  23.698  0.00  0.00            
ATOM   3963  H   LYS X 257      44.554  28.911  24.454  0.00  0.00            
ATOM   3964  CA  LYS X 257      44.800  29.714  22.603  0.00  0.00            
ATOM   3965  HA  LYS X 257      44.262  29.791  21.658  0.00  0.00            
ATOM   3966  CB  LYS X 257      45.222  31.111  23.040  0.00  0.00            
ATOM   3967  HB2 LYS X 257      46.039  31.026  23.757  0.00  0.00            
ATOM   3968  HB3 LYS X 257      45.579  31.664  22.172  0.00  0.00            
ATOM   3969  CG  LYS X 257      44.109  31.998  23.572  0.00  0.00            
ATOM   3970  HG2 LYS X 257      43.617  31.453  24.378  0.00  0.00            
ATOM   3971  HG3 LYS X 257      44.522  32.858  24.099  0.00  0.00            
ATOM   3972  CD  LYS X 257      43.142  32.485  22.492  0.00  0.00            
ATOM   3973  HD2 LYS X 257      43.710  33.125  21.817  0.00  0.00            
ATOM   3974  HD3 LYS X 257      42.780  31.652  21.889  0.00  0.00            
ATOM   3975  CE  LYS X 257      41.935  33.366  23.071  0.00  0.00            
ATOM   3976  HE2 LYS X 257      41.260  32.802  23.714  0.00  0.00            
ATOM   3977  HE3 LYS X 257      42.289  34.070  23.824  0.00  0.00            
ATOM   3978  NZ  LYS X 257      41.140  34.008  22.071  0.00  0.00            
ATOM   3979  HZ1 LYS X 257      41.723  34.634  21.534  0.00  0.00            
ATOM   3980  HZ2 LYS X 257      40.689  33.398  21.404  0.00  0.00            
ATOM   3981  HZ3 LYS X 257      40.330  34.502  22.419  0.00  0.00            
ATOM   3982  C   LYS X 257      46.058  28.865  22.239  0.00  0.00            
ATOM   3983  O   LYS X 257      47.072  29.304  21.750  0.00  0.00            
ATOM   3984  N   GLU X 258      45.847  27.555  22.438  0.00  0.00            
ATOM   3985  H   GLU X 258      44.901  27.261  22.631  0.00  0.00            
ATOM   3986  CA  GLU X 258      46.839  26.596  22.136  0.00  0.00            
ATOM   3987  HA  GLU X 258      47.864  26.968  22.137  0.00  0.00            
ATOM   3988  CB  GLU X 258      46.817  25.489  23.180  0.00  0.00            
ATOM   3989  HB2 GLU X 258      45.972  25.592  23.861  0.00  0.00            
ATOM   3990  HB3 GLU X 258      46.799  24.473  22.786  0.00  0.00            
ATOM   3991  CG  GLU X 258      48.061  25.587  24.044  0.00  0.00            
ATOM   3992  HG2 GLU X 258      48.155  26.607  24.414  0.00  0.00            
ATOM   3993  HG3 GLU X 258      47.841  24.992  24.931  0.00  0.00            
ATOM   3994  CD  GLU X 258      49.347  24.942  23.366  0.00  0.00            
ATOM   3995  OE1 GLU X 258      49.313  24.263  22.302  0.00  0.00            
ATOM   3996  OE2 GLU X 258      50.409  25.107  23.969  0.00  0.00            
ATOM   3997  C   GLU X 258      46.683  26.043  20.626  0.00  0.00            
ATOM   3998  O   GLU X 258      46.223  26.803  19.795  0.00  0.00            
ATOM   3999  N   LEU X 259      47.177  24.852  20.295  0.00  0.00            
ATOM   4000  H   LEU X 259      47.726  24.338  20.969  0.00  0.00            
ATOM   4001  CA  LEU X 259      47.106  24.281  18.908  0.00  0.00            
ATOM   4002  HA  LEU X 259      47.532  24.976  18.184  0.00  0.00            
ATOM   4003  CB  LEU X 259      47.874  22.953  18.872  0.00  0.00            
ATOM   4004  HB2 LEU X 259      47.631  22.343  19.742  0.00  0.00            
ATOM   4005  HB3 LEU X 259      47.567  22.400  17.984  0.00  0.00            
ATOM   4006  CG  LEU X 259      49.402  22.893  18.919  0.00  0.00            
ATOM   4007  HG  LEU X 259      49.665  23.308  19.892  0.00  0.00            
ATOM   4008  CD1 LEU X 259      49.984  21.487  18.692  0.00  0.00            
ATOM   4009 HD11 LEU X 259      49.594  20.745  19.390  0.00  0.00            
ATOM   4010 HD12 LEU X 259      49.738  21.115  17.697  0.00  0.00            
ATOM   4011 HD13 LEU X 259      51.070  21.565  18.654  0.00  0.00            
ATOM   4012  CD2 LEU X 259      50.027  23.744  17.837  0.00  0.00            
ATOM   4013 HD21 LEU X 259      49.695  24.776  17.954  0.00  0.00            
ATOM   4014 HD22 LEU X 259      51.108  23.852  17.924  0.00  0.00            
ATOM   4015 HD23 LEU X 259      49.900  23.411  16.808  0.00  0.00            
ATOM   4016  C   LEU X 259      45.619  23.977  18.685  0.00  0.00            
ATOM   4017  O   LEU X 259      44.940  23.633  19.636  0.00  0.00            
ATOM   4018  N   PRO X 260      45.138  24.104  17.408  0.00  0.00            
ATOM   4019  CD  PRO X 260      45.935  24.527  16.251  0.00  0.00            
ATOM   4020  HD2 PRO X 260      46.832  23.909  16.221  0.00  0.00            
ATOM   4021  HD3 PRO X 260      46.405  25.485  16.474  0.00  0.00            
ATOM   4022  CG  PRO X 260      45.017  24.572  15.064  0.00  0.00            
ATOM   4023  HG2 PRO X 260      45.478  24.446  14.085  0.00  0.00            
ATOM   4024  HG3 PRO X 260      44.294  25.387  15.026  0.00  0.00            
ATOM   4025  CB  PRO X 260      44.209  23.299  15.437  0.00  0.00            
ATOM   4026  HB2 PRO X 260      44.764  22.376  15.268  0.00  0.00            
ATOM   4027  HB3 PRO X 260      43.312  23.245  14.821  0.00  0.00            
ATOM   4028  CA  PRO X 260      43.851  23.583  16.921  0.00  0.00            
ATOM   4029  HA  PRO X 260      43.129  24.399  16.899  0.00  0.00            
ATOM   4030  C   PRO X 260      43.344  22.267  17.560  0.00  0.00            
ATOM   4031  O   PRO X 260      42.152  22.133  17.808  0.00  0.00            
ATOM   4032  N   GLU X 261      44.188  21.317  17.892  0.00  0.00            
ATOM   4033  H   GLU X 261      45.033  21.308  17.339  0.00  0.00            
ATOM   4034  CA  GLU X 261      43.766  20.064  18.465  0.00  0.00            
ATOM   4035  HA  GLU X 261      42.906  19.760  17.868  0.00  0.00            
ATOM   4036  CB  GLU X 261      44.819  19.040  18.221  0.00  0.00            
ATOM   4037  HB2 GLU X 261      44.506  18.194  18.833  0.00  0.00            
ATOM   4038  HB3 GLU X 261      44.642  18.790  17.175  0.00  0.00            
ATOM   4039  CG  GLU X 261      46.290  19.529  18.458  0.00  0.00            
ATOM   4040  HG2 GLU X 261      46.291  20.371  19.151  0.00  0.00            
ATOM   4041  HG3 GLU X 261      46.913  18.734  18.869  0.00  0.00            
ATOM   4042  CD  GLU X 261      46.982  19.832  17.176  0.00  0.00            
ATOM   4043  OE1 GLU X 261      48.122  19.435  16.932  0.00  0.00            
ATOM   4044  OE2 GLU X 261      46.387  20.415  16.277  0.00  0.00            
ATOM   4045  C   GLU X 261      43.384  20.244  19.952  0.00  0.00            
ATOM   4046  O   GLU X 261      42.262  19.899  20.365  0.00  0.00            
ATOM   4047  N   VAL X 262      44.229  20.952  20.669  0.00  0.00            
ATOM   4048  H   VAL X 262      44.936  21.517  20.222  0.00  0.00            
ATOM   4049  CA  VAL X 262      44.016  21.198  22.104  0.00  0.00            
ATOM   4050  HA  VAL X 262      43.793  20.239  22.571  0.00  0.00            
ATOM   4051  CB  VAL X 262      45.308  21.740  22.803  0.00  0.00            
ATOM   4052  HB  VAL X 262      45.546  22.749  22.467  0.00  0.00            
ATOM   4053  CG1 VAL X 262      44.995  21.866  24.303  0.00  0.00            
ATOM   4054 HG11 VAL X 262      44.790  20.852  24.649  0.00  0.00            
ATOM   4055 HG12 VAL X 262      45.891  22.123  24.868  0.00  0.00            
ATOM   4056 HG13 VAL X 262      44.127  22.438  24.630  0.00  0.00            
ATOM   4057  CG2 VAL X 262      46.559  20.773  22.587  0.00  0.00            
ATOM   4058 HG21 VAL X 262      46.808  20.829  21.528  0.00  0.00            
ATOM   4059 HG22 VAL X 262      47.382  21.017  23.259  0.00  0.00            
ATOM   4060 HG23 VAL X 262      46.291  19.734  22.777  0.00  0.00            
ATOM   4061  C   VAL X 262      42.822  22.113  22.328  0.00  0.00            
ATOM   4062  O   VAL X 262      42.143  21.924  23.326  0.00  0.00            
ATOM   4063  N   THR X 263      42.646  23.106  21.493  0.00  0.00            
ATOM   4064  H   THR X 263      43.320  23.165  20.743  0.00  0.00            
ATOM   4065  CA  THR X 263      41.711  24.213  21.636  0.00  0.00            
ATOM   4066  HA  THR X 263      41.901  24.597  22.638  0.00  0.00            
ATOM   4067  CB  THR X 263      41.960  25.278  20.423  0.00  0.00            
ATOM   4068  HB  THR X 263      41.850  24.809  19.445  0.00  0.00            
ATOM   4069  CG2 THR X 263      40.954  26.382  20.356  0.00  0.00            
ATOM   4070 HG21 THR X 263      41.139  27.213  19.674  0.00  0.00            
ATOM   4071 HG22 THR X 263      40.071  26.002  19.842  0.00  0.00            
ATOM   4072 HG23 THR X 263      40.599  26.757  21.316  0.00  0.00            
ATOM   4073  OG1 THR X 263      43.241  25.879  20.403  0.00  0.00            
ATOM   4074  HG1 THR X 263      43.860  25.220  20.083  0.00  0.00            
ATOM   4075  C   THR X 263      40.294  23.732  21.481  0.00  0.00            
ATOM   4076  O   THR X 263      39.507  23.961  22.383  0.00  0.00            
ATOM   4077  N   ASN X 264      40.092  22.978  20.434  0.00  0.00            
ATOM   4078  H   ASN X 264      40.921  22.831  19.877  0.00  0.00            
ATOM   4079  CA  ASN X 264      38.824  22.348  20.024  0.00  0.00            
ATOM   4080  HA  ASN X 264      38.057  23.122  20.035  0.00  0.00            
ATOM   4081  CB  ASN X 264      38.921  21.816  18.608  0.00  0.00            
ATOM   4082  HB2 ASN X 264      39.045  22.739  18.042  0.00  0.00            
ATOM   4083  HB3 ASN X 264      39.787  21.165  18.481  0.00  0.00            
ATOM   4084  CG  ASN X 264      37.637  21.093  18.147  0.00  0.00            
ATOM   4085  OD1 ASN X 264      36.792  21.703  17.491  0.00  0.00            
ATOM   4086  ND2 ASN X 264      37.499  19.856  18.445  0.00  0.00            
ATOM   4087 HD21 ASN X 264      36.595  19.445  18.261  0.00  0.00            
ATOM   4088 HD22 ASN X 264      38.243  19.370  18.926  0.00  0.00            
ATOM   4089  C   ASN X 264      38.399  21.363  21.119  0.00  0.00            
ATOM   4090  O   ASN X 264      37.252  21.230  21.429  0.00  0.00            
ATOM   4091  N   SER X 265      39.375  20.749  21.801  0.00  0.00            
ATOM   4092  H   SER X 265      40.312  21.062  21.591  0.00  0.00            
ATOM   4093  CA  SER X 265      39.103  19.800  22.928  0.00  0.00            
ATOM   4094  HA  SER X 265      38.224  19.193  22.708  0.00  0.00            
ATOM   4095  CB  SER X 265      40.348  18.944  23.283  0.00  0.00            
ATOM   4096  HB2 SER X 265      41.142  19.461  23.821  0.00  0.00            
ATOM   4097  HB3 SER X 265      40.046  18.148  23.964  0.00  0.00            
ATOM   4098  OG  SER X 265      40.900  18.297  22.143  0.00  0.00            
ATOM   4099  HG  SER X 265      41.276  18.981  21.586  0.00  0.00            
ATOM   4100  C   SER X 265      38.771  20.593  24.197  0.00  0.00            
ATOM   4101  O   SER X 265      37.786  20.307  24.835  0.00  0.00            
ATOM   4102  N   VAL X 266      39.537  21.671  24.537  0.00  0.00            
ATOM   4103  H   VAL X 266      40.302  21.884  23.913  0.00  0.00            
ATOM   4104  CA  VAL X 266      39.228  22.508  25.750  0.00  0.00            
ATOM   4105  HA  VAL X 266      39.349  21.943  26.674  0.00  0.00            
ATOM   4106  CB  VAL X 266      40.124  23.706  25.775  0.00  0.00            
ATOM   4107  HB  VAL X 266      40.347  23.962  24.739  0.00  0.00            
ATOM   4108  CG1 VAL X 266      39.783  25.031  26.553  0.00  0.00            
ATOM   4109 HG11 VAL X 266      39.418  24.752  27.541  0.00  0.00            
ATOM   4110 HG12 VAL X 266      40.667  25.602  26.834  0.00  0.00            
ATOM   4111 HG13 VAL X 266      39.139  25.684  25.965  0.00  0.00            
ATOM   4112  CG2 VAL X 266      41.465  23.234  26.281  0.00  0.00            
ATOM   4113 HG21 VAL X 266      41.520  22.145  26.297  0.00  0.00            
ATOM   4114 HG22 VAL X 266      42.341  23.472  25.678  0.00  0.00            
ATOM   4115 HG23 VAL X 266      41.573  23.564  27.314  0.00  0.00            
ATOM   4116  C   VAL X 266      37.805  23.010  25.820  0.00  0.00            
ATOM   4117  O   VAL X 266      36.994  22.855  26.773  0.00  0.00            
ATOM   4118  N   PHE X 267      37.365  23.491  24.693  0.00  0.00            
ATOM   4119  H   PHE X 267      38.027  23.464  23.931  0.00  0.00            
ATOM   4120  CA  PHE X 267      36.011  23.936  24.377  0.00  0.00            
ATOM   4121  HA  PHE X 267      35.704  24.697  25.095  0.00  0.00            
ATOM   4122  CB  PHE X 267      35.855  24.606  22.968  0.00  0.00            
ATOM   4123  HB2 PHE X 267      36.356  23.962  22.246  0.00  0.00            
ATOM   4124  HB3 PHE X 267      34.802  24.694  22.700  0.00  0.00            
ATOM   4125  CG  PHE X 267      36.327  26.093  22.917  0.00  0.00            
ATOM   4126  CD1 PHE X 267      35.473  27.099  22.498  0.00  0.00            
ATOM   4127  HD1 PHE X 267      34.441  26.888  22.261  0.00  0.00            
ATOM   4128  CE1 PHE X 267      35.849  28.429  22.522  0.00  0.00            
ATOM   4129  HE1 PHE X 267      35.041  29.117  22.321  0.00  0.00            
ATOM   4130  CZ  PHE X 267      37.103  28.813  22.973  0.00  0.00            
ATOM   4131  HZ  PHE X 267      37.367  29.860  23.000  0.00  0.00            
ATOM   4132  CE2 PHE X 267      38.051  27.768  23.239  0.00  0.00            
ATOM   4133  HE2 PHE X 267      39.010  28.074  23.630  0.00  0.00            
ATOM   4134  CD2 PHE X 267      37.640  26.419  23.349  0.00  0.00            
ATOM   4135  HD2 PHE X 267      38.323  25.675  23.733  0.00  0.00            
ATOM   4136  C   PHE X 267      34.982  22.792  24.498  0.00  0.00            
ATOM   4137  O   PHE X 267      34.012  23.027  25.270  0.00  0.00            
ATOM   4138  N   HID X 268      35.212  21.622  23.831  0.00  0.00            
ATOM   4139  H   HID X 268      35.999  21.475  23.216  0.00  0.00            
ATOM   4140  CA  HID X 268      34.200  20.568  23.903  0.00  0.00            
ATOM   4141  HA  HID X 268      33.284  20.994  23.496  0.00  0.00            
ATOM   4142  CB  HID X 268      34.561  19.339  23.048  0.00  0.00            
ATOM   4143  HB2 HID X 268      33.693  19.017  22.473  0.00  0.00            
ATOM   4144  HB3 HID X 268      35.226  19.636  22.237  0.00  0.00            
ATOM   4145  CG  HID X 268      35.135  18.078  23.671  0.00  0.00            
ATOM   4146  ND1 HID X 268      36.430  17.912  24.216  0.00  0.00            
ATOM   4147  HD1 HID X 268      37.032  18.673  24.499  0.00  0.00            
ATOM   4148  CE1 HID X 268      36.635  16.635  24.530  0.00  0.00            
ATOM   4149  HE1 HID X 268      37.488  16.191  25.023  0.00  0.00            
ATOM   4150  NE2 HID X 268      35.626  15.888  24.093  0.00  0.00            
ATOM   4151  CD2 HID X 268      34.640  16.799  23.603  0.00  0.00            
ATOM   4152  HD2 HID X 268      33.736  16.433  23.139  0.00  0.00            
ATOM   4153  C   HID X 268      34.075  20.072  25.312  0.00  0.00            
ATOM   4154  O   HID X 268      32.941  19.679  25.714  0.00  0.00            
ATOM   4155  N   GLU X 269      35.172  19.997  26.109  0.00  0.00            
ATOM   4156  H   GLU X 269      35.976  20.297  25.576  0.00  0.00            
ATOM   4157  CA  GLU X 269      35.237  19.481  27.474  0.00  0.00            
ATOM   4158  HA  GLU X 269      34.813  18.476  27.482  0.00  0.00            
ATOM   4159  CB  GLU X 269      36.677  19.334  27.914  0.00  0.00            
ATOM   4160  HB2 GLU X 269      37.171  18.866  27.062  0.00  0.00            
ATOM   4161  HB3 GLU X 269      37.075  20.323  28.140  0.00  0.00            
ATOM   4162  CG  GLU X 269      36.904  18.369  29.117  0.00  0.00            
ATOM   4163  HG2 GLU X 269      37.905  18.478  29.535  0.00  0.00            
ATOM   4164  HG3 GLU X 269      36.244  18.618  29.947  0.00  0.00            
ATOM   4165  CD  GLU X 269      36.805  16.895  28.659  0.00  0.00            
ATOM   4166  OE1 GLU X 269      35.852  16.163  28.931  0.00  0.00            
ATOM   4167  OE2 GLU X 269      37.761  16.539  27.921  0.00  0.00            
ATOM   4168  C   GLU X 269      34.443  20.444  28.373  0.00  0.00            
ATOM   4169  O   GLU X 269      33.592  19.943  29.061  0.00  0.00            
ATOM   4170  N   ILE X 270      34.645  21.712  28.308  0.00  0.00            
ATOM   4171  H   ILE X 270      35.359  22.067  27.688  0.00  0.00            
ATOM   4172  CA  ILE X 270      33.915  22.712  29.039  0.00  0.00            
ATOM   4173  HA  ILE X 270      33.967  22.450  30.095  0.00  0.00            
ATOM   4174  CB  ILE X 270      34.577  24.080  28.859  0.00  0.00            
ATOM   4175  HB  ILE X 270      34.609  24.244  27.782  0.00  0.00            
ATOM   4176  CG2 ILE X 270      33.726  25.202  29.532  0.00  0.00            
ATOM   4177 HG21 ILE X 270      32.730  25.164  29.091  0.00  0.00            
ATOM   4178 HG22 ILE X 270      33.689  25.006  30.603  0.00  0.00            
ATOM   4179 HG23 ILE X 270      34.186  26.159  29.285  0.00  0.00            
ATOM   4180  CG1 ILE X 270      35.971  24.069  29.480  0.00  0.00            
ATOM   4181 HG12 ILE X 270      35.860  23.749  30.516  0.00  0.00            
ATOM   4182 HG13 ILE X 270      36.562  23.310  28.966  0.00  0.00            
ATOM   4183  CD1 ILE X 270      36.748  25.343  29.355  0.00  0.00            
ATOM   4184 HD11 ILE X 270      37.802  25.148  29.557  0.00  0.00            
ATOM   4185 HD12 ILE X 270      36.539  25.797  28.386  0.00  0.00            
ATOM   4186 HD13 ILE X 270      36.355  26.099  30.035  0.00  0.00            
ATOM   4187  C   ILE X 270      32.488  22.742  28.764  0.00  0.00            
ATOM   4188  O   ILE X 270      31.682  22.715  29.715  0.00  0.00            
ATOM   4189  N   ASN X 271      32.126  22.765  27.420  0.00  0.00            
ATOM   4190  H   ASN X 271      32.832  23.003  26.739  0.00  0.00            
ATOM   4191  CA  ASN X 271      30.720  22.711  26.860  0.00  0.00            
ATOM   4192  HA  ASN X 271      30.220  23.651  27.096  0.00  0.00            
ATOM   4193  CB  ASN X 271      30.881  22.567  25.320  0.00  0.00            
ATOM   4194  HB2 ASN X 271      31.573  23.293  24.893  0.00  0.00            
ATOM   4195  HB3 ASN X 271      31.082  21.534  25.035  0.00  0.00            
ATOM   4196  CG  ASN X 271      29.534  22.749  24.608  0.00  0.00            
ATOM   4197  OD1 ASN X 271      28.690  21.829  24.577  0.00  0.00            
ATOM   4198  ND2 ASN X 271      29.273  23.901  24.073  0.00  0.00            
ATOM   4199 HD21 ASN X 271      28.357  24.157  23.734  0.00  0.00            
ATOM   4200 HD22 ASN X 271      30.076  24.491  23.908  0.00  0.00            
ATOM   4201  C   ASN X 271      29.917  21.482  27.430  0.00  0.00            
ATOM   4202  O   ASN X 271      28.788  21.527  27.849  0.00  0.00            
ATOM   4203  N   MET X 272      30.536  20.314  27.439  0.00  0.00            
ATOM   4204  H   MET X 272      31.479  20.230  27.085  0.00  0.00            
ATOM   4205  CA  MET X 272      29.942  19.026  27.975  0.00  0.00            
ATOM   4206  HA  MET X 272      28.973  18.826  27.517  0.00  0.00            
ATOM   4207  CB  MET X 272      30.964  17.920  27.700  0.00  0.00            
ATOM   4208  HB2 MET X 272      30.965  17.839  26.613  0.00  0.00            
ATOM   4209  HB3 MET X 272      31.936  18.199  28.107  0.00  0.00            
ATOM   4210  CG  MET X 272      30.725  16.534  28.278  0.00  0.00            
ATOM   4211  HG2 MET X 272      31.506  15.928  27.819  0.00  0.00            
ATOM   4212  HG3 MET X 272      31.088  16.546  29.305  0.00  0.00            
ATOM   4213  SD  MET X 272      29.085  15.837  28.003  0.00  0.00            
ATOM   4214  CE  MET X 272      29.158  15.678  26.211  0.00  0.00            
ATOM   4215  HE1 MET X 272      30.046  15.078  26.010  0.00  0.00            
ATOM   4216  HE2 MET X 272      28.291  15.152  25.811  0.00  0.00            
ATOM   4217  HE3 MET X 272      29.192  16.636  25.692  0.00  0.00            
ATOM   4218  C   MET X 272      29.754  19.197  29.460  0.00  0.00            
ATOM   4219  O   MET X 272      28.617  18.995  29.847  0.00  0.00            
ATOM   4220  N   TRP X 273      30.757  19.726  30.179  0.00  0.00            
ATOM   4221  H   TRP X 273      31.417  20.309  29.683  0.00  0.00            
ATOM   4222  CA  TRP X 273      30.860  19.754  31.620  0.00  0.00            
ATOM   4223  HA  TRP X 273      30.634  18.769  32.028  0.00  0.00            
ATOM   4224  CB  TRP X 273      32.210  20.134  32.048  0.00  0.00            
ATOM   4225  HB2 TRP X 273      32.923  19.461  31.570  0.00  0.00            
ATOM   4226  HB3 TRP X 273      32.325  21.195  31.826  0.00  0.00            
ATOM   4227  CG  TRP X 273      32.477  19.948  33.542  0.00  0.00            
ATOM   4228  CD1 TRP X 273      32.971  18.819  34.048  0.00  0.00            
ATOM   4229  HD1 TRP X 273      33.138  17.893  33.518  0.00  0.00            
ATOM   4230  NE1 TRP X 273      32.947  18.915  35.447  0.00  0.00            
ATOM   4231  HE1 TRP X 273      33.368  18.174  35.988  0.00  0.00            
ATOM   4232  CE2 TRP X 273      32.352  20.062  35.846  0.00  0.00            
ATOM   4233  CZ2 TRP X 273      32.150  20.632  37.159  0.00  0.00            
ATOM   4234  HZ2 TRP X 273      32.446  20.210  38.107  0.00  0.00            
ATOM   4235  CH2 TRP X 273      31.605  21.923  37.184  0.00  0.00            
ATOM   4236  HH2 TRP X 273      31.376  22.503  38.066  0.00  0.00            
ATOM   4237  CZ3 TRP X 273      31.254  22.625  36.079  0.00  0.00            
ATOM   4238  HZ3 TRP X 273      30.666  23.516  36.243  0.00  0.00            
ATOM   4239  CE3 TRP X 273      31.662  22.168  34.815  0.00  0.00            
ATOM   4240  HE3 TRP X 273      31.453  22.704  33.901  0.00  0.00            
ATOM   4241  CD2 TRP X 273      32.155  20.820  34.657  0.00  0.00            
ATOM   4242  C   TRP X 273      29.800  20.640  32.234  0.00  0.00            
ATOM   4243  O   TRP X 273      29.118  20.191  33.168  0.00  0.00            
ATOM   4244  N   VAL X 274      29.613  21.848  31.635  0.00  0.00            
ATOM   4245  H   VAL X 274      30.106  21.934  30.758  0.00  0.00            
ATOM   4246  CA  VAL X 274      28.607  22.761  32.068  0.00  0.00            
ATOM   4247  HA  VAL X 274      28.602  22.794  33.157  0.00  0.00            
ATOM   4248  CB  VAL X 274      28.976  24.198  31.594  0.00  0.00            
ATOM   4249  HB  VAL X 274      29.978  24.437  31.950  0.00  0.00            
ATOM   4250  CG1 VAL X 274      28.872  24.344  30.082  0.00  0.00            
ATOM   4251 HG11 VAL X 274      27.854  24.533  29.739  0.00  0.00            
ATOM   4252 HG12 VAL X 274      29.423  25.244  29.808  0.00  0.00            
ATOM   4253 HG13 VAL X 274      29.307  23.488  29.567  0.00  0.00            
ATOM   4254  CG2 VAL X 274      28.273  25.255  32.485  0.00  0.00            
ATOM   4255 HG21 VAL X 274      27.206  25.054  32.389  0.00  0.00            
ATOM   4256 HG22 VAL X 274      28.691  25.183  33.489  0.00  0.00            
ATOM   4257 HG23 VAL X 274      28.539  26.243  32.106  0.00  0.00            
ATOM   4258  C   VAL X 274      27.211  22.272  31.606  0.00  0.00            
ATOM   4259  O   VAL X 274      26.331  22.195  32.444  0.00  0.00            
ATOM   4260  N   SER X 275      27.026  21.728  30.393  0.00  0.00            
ATOM   4261  H   SER X 275      27.779  21.569  29.739  0.00  0.00            
ATOM   4262  CA  SER X 275      25.762  21.139  29.990  0.00  0.00            
ATOM   4263  HA  SER X 275      25.024  21.935  29.902  0.00  0.00            
ATOM   4264  CB  SER X 275      25.699  20.541  28.574  0.00  0.00            
ATOM   4265  HB2 SER X 275      26.406  19.719  28.459  0.00  0.00            
ATOM   4266  HB3 SER X 275      24.669  20.243  28.380  0.00  0.00            
ATOM   4267  OG  SER X 275      26.041  21.529  27.581  0.00  0.00            
ATOM   4268  HG  SER X 275      26.990  21.665  27.619  0.00  0.00            
ATOM   4269  C   SER X 275      25.241  20.081  30.959  0.00  0.00            
ATOM   4270  O   SER X 275      24.102  20.210  31.330  0.00  0.00            
ATOM   4271  N   GLN X 276      26.104  19.152  31.322  0.00  0.00            
ATOM   4272  H   GLN X 276      27.062  19.157  31.002  0.00  0.00            
ATOM   4273  CA  GLN X 276      25.769  18.111  32.268  0.00  0.00            
ATOM   4274  HA  GLN X 276      25.027  17.487  31.768  0.00  0.00            
ATOM   4275  CB  GLN X 276      27.011  17.292  32.597  0.00  0.00            
ATOM   4276  HB2 GLN X 276      27.786  17.949  32.990  0.00  0.00            
ATOM   4277  HB3 GLN X 276      26.814  16.661  33.464  0.00  0.00            
ATOM   4278  CG  GLN X 276      27.652  16.414  31.446  0.00  0.00            
ATOM   4279  HG2 GLN X 276      26.942  15.652  31.124  0.00  0.00            
ATOM   4280  HG3 GLN X 276      27.791  17.041  30.565  0.00  0.00            
ATOM   4281  CD  GLN X 276      28.875  15.625  31.853  0.00  0.00            
ATOM   4282  OE1 GLN X 276      29.298  15.763  32.971  0.00  0.00            
ATOM   4283  NE2 GLN X 276      29.412  14.809  31.043  0.00  0.00            
ATOM   4284 HE21 GLN X 276      30.365  14.589  31.294  0.00  0.00            
ATOM   4285 HE22 GLN X 276      29.100  14.705  30.088  0.00  0.00            
ATOM   4286  C   GLN X 276      25.174  18.548  33.553  0.00  0.00            
ATOM   4287  O   GLN X 276      24.575  17.759  34.291  0.00  0.00            
ATOM   4288  N   ARG X 277      25.470  19.768  33.905  0.00  0.00            
ATOM   4289  H   ARG X 277      26.117  20.237  33.287  0.00  0.00            
ATOM   4290  CA  ARG X 277      25.259  20.409  35.165  0.00  0.00            
ATOM   4291  HA  ARG X 277      24.870  19.730  35.924  0.00  0.00            
ATOM   4292  CB  ARG X 277      26.688  20.691  35.687  0.00  0.00            
ATOM   4293  HB2 ARG X 277      27.219  21.155  34.855  0.00  0.00            
ATOM   4294  HB3 ARG X 277      26.679  21.393  36.520  0.00  0.00            
ATOM   4295  CG  ARG X 277      27.411  19.462  36.255  0.00  0.00            
ATOM   4296  HG2 ARG X 277      26.911  19.271  37.205  0.00  0.00            
ATOM   4297  HG3 ARG X 277      27.278  18.589  35.616  0.00  0.00            
ATOM   4298  CD  ARG X 277      28.828  19.890  36.558  0.00  0.00            
ATOM   4299  HD2 ARG X 277      29.278  20.267  35.640  0.00  0.00            
ATOM   4300  HD3 ARG X 277      28.861  20.608  37.377  0.00  0.00            
ATOM   4301  NE  ARG X 277      29.628  18.767  36.982  0.00  0.00            
ATOM   4302  HE  ARG X 277      29.567  18.607  37.977  0.00  0.00            
ATOM   4303  CZ  ARG X 277      30.060  17.735  36.285  0.00  0.00            
ATOM   4304  NH1 ARG X 277      30.076  17.813  35.005  0.00  0.00            
ATOM   4305 HH11 ARG X 277      30.123  18.778  34.710  0.00  0.00            
ATOM   4306 HH12 ARG X 277      30.056  16.977  34.440  0.00  0.00            
ATOM   4307  NH2 ARG X 277      30.464  16.678  36.884  0.00  0.00            
ATOM   4308 HH21 ARG X 277      30.565  16.676  37.889  0.00  0.00            
ATOM   4309 HH22 ARG X 277      30.995  16.073  36.274  0.00  0.00            
ATOM   4310  C   ARG X 277      24.274  21.562  35.174  0.00  0.00            
ATOM   4311  O   ARG X 277      24.196  22.292  36.185  0.00  0.00            
ATOM   4312  N   THR X 278      23.413  21.506  34.156  0.00  0.00            
ATOM   4313  H   THR X 278      23.594  20.818  33.440  0.00  0.00            
ATOM   4314  CA  THR X 278      22.469  22.577  33.843  0.00  0.00            
ATOM   4315  HA  THR X 278      22.151  22.995  34.798  0.00  0.00            
ATOM   4316  CB  THR X 278      22.990  23.661  32.889  0.00  0.00            
ATOM   4317  HB  THR X 278      23.059  23.213  31.898  0.00  0.00            
ATOM   4318  CG2 THR X 278      22.377  25.040  32.649  0.00  0.00            
ATOM   4319 HG21 THR X 278      22.818  25.565  31.802  0.00  0.00            
ATOM   4320 HG22 THR X 278      21.317  24.970  32.405  0.00  0.00            
ATOM   4321 HG23 THR X 278      22.518  25.674  33.524  0.00  0.00            
ATOM   4322  OG1 THR X 278      24.263  24.018  33.269  0.00  0.00            
ATOM   4323  HG1 THR X 278      24.930  23.360  33.061  0.00  0.00            
ATOM   4324  C   THR X 278      21.295  21.844  33.085  0.00  0.00            
ATOM   4325  O   THR X 278      21.517  20.736  32.485  0.00  0.00            
ATOM   4326  N   ALA X 279      20.107  22.459  33.333  0.00  0.00            
ATOM   4327  H   ALA X 279      20.140  23.327  33.849  0.00  0.00            
ATOM   4328  CA  ALA X 279      18.820  21.903  32.936  0.00  0.00            
ATOM   4329  HA  ALA X 279      18.710  20.904  33.358  0.00  0.00            
ATOM   4330  CB  ALA X 279      17.633  22.849  33.467  0.00  0.00            
ATOM   4331  HB1 ALA X 279      17.731  23.787  32.920  0.00  0.00            
ATOM   4332  HB2 ALA X 279      16.685  22.436  33.122  0.00  0.00            
ATOM   4333  HB3 ALA X 279      17.711  22.903  34.553  0.00  0.00            
ATOM   4334  C   ALA X 279      18.826  21.895  31.359  0.00  0.00            
ATOM   4335  O   ALA X 279      19.390  22.798  30.696  0.00  0.00            
ATOM   4336  N   NME X 280      18.280  20.860  30.712  0.00  0.00            
ATOM   4337  H   NME X 280      18.074  20.002  31.203  0.00  0.00            
ATOM   4338  CH3 NME X 280      18.535  20.573  29.308  0.00  0.00            
ATOM   4339 HH31 NME X 280      17.924  19.736  28.971  0.00  0.00            
ATOM   4340 HH32 NME X 280      18.220  21.468  28.771  0.00  0.00            
ATOM   4341 HH33 NME X 280      19.603  20.369  29.236  0.00  0.00            
ATOM   4342  C11 SAR X 281      53.787  34.297  41.066  0.00  0.00            
ATOM   4343  C12 SAR X 281      53.680  34.256  39.687  0.00  0.00            
ATOM   4344  H13 SAR X 281      53.758  35.188  39.127  0.00  0.00            
ATOM   4345  H12 SAR X 281      53.966  35.269  41.525  0.00  0.00            
ATOM   4346  C10 SAR X 281      53.737  33.065  41.787  0.00  0.00            
ATOM   4347  F1  SAR X 281      53.693  33.124  43.121  0.00  0.00            
ATOM   4348  C9  SAR X 281      53.681  31.833  41.051  0.00  0.00            
ATOM   4349  H11 SAR X 281      53.717  30.865  41.553  0.00  0.00            
ATOM   4350  C8  SAR X 281      53.610  31.793  39.686  0.00  0.00            
ATOM   4351  H10 SAR X 281      53.551  30.963  39.114  0.00  0.00            
ATOM   4352  C7  SAR X 281      53.650  33.025  38.980  0.00  0.00            
ATOM   4353  C6  SAR X 281      53.593  33.082  37.481  0.00  0.00            
ATOM   4354  C13 SAR X 281      54.916  33.520  36.894  0.00  0.00            
ATOM   4355  C14 SAR X 281      55.225  34.864  36.639  0.00  0.00            
ATOM   4356  C15 SAR X 281      56.416  35.153  35.989  0.00  0.00            
ATOM   4357  C16 SAR X 281      57.414  34.191  35.738  0.00  0.00            
ATOM   4358  C17 SAR X 281      57.082  32.828  36.099  0.00  0.00            
ATOM   4359  C18 SAR X 281      55.885  32.507  36.733  0.00  0.00            
ATOM   4360  H17 SAR X 281      55.680  31.471  37.004  0.00  0.00            
ATOM   4361  H16 SAR X 281      57.819  32.081  35.804  0.00  0.00            
ATOM   4362  F2  SAR X 281      58.572  34.509  35.155  0.00  0.00            
ATOM   4363  H15 SAR X 281      56.548  36.154  35.579  0.00  0.00            
ATOM   4364  H14 SAR X 281      54.516  35.682  36.770  0.00  0.00            
ATOM   4365  H9  SAR X 281      53.380  32.042  37.142  0.00  0.00            
ATOM   4366  N2  SAR X 281      52.462  33.933  36.886  0.00  0.00            
ATOM   4367  C4  SAR X 281      51.074  33.557  37.432  0.00  0.00            
ATOM   4368  C5  SAR X 281      50.074  34.485  36.823  0.00  0.00            
ATOM   4369  H7  SAR X 281      49.089  34.350  37.258  0.00  0.00            
ATOM   4370  H8  SAR X 281      50.372  35.514  37.063  0.00  0.00            
ATOM   4371  H5  SAR X 281      51.056  33.602  38.500  0.00  0.00            
ATOM   4372  H6  SAR X 281      50.831  32.485  37.216  0.00  0.00            
ATOM   4373  C3  SAR X 281      52.350  33.682  35.414  0.00  0.00            
ATOM   4374  H3  SAR X 281      53.293  33.846  35.040  0.00  0.00            
ATOM   4375  H4  SAR X 281      52.057  32.558  35.228  0.00  0.00            
ATOM   4376  C2  SAR X 281      51.262  34.454  34.726  0.00  0.00            
ATOM   4377  H1  SAR X 281      51.695  35.471  34.591  0.00  0.00            
ATOM   4378  H2  SAR X 281      51.128  34.141  33.626  0.00  0.00            
ATOM   4379  N1  SAR X 281      49.989  34.437  35.355  0.00  0.00            
ATOM   4380  C1  SAR X 281      48.786  34.512  34.763  0.00  0.00            
ATOM   4381  O1  SAR X 281      47.758  35.045  35.302  0.00  0.00            
ATOM   4382  N3  SAR X 281      48.847  34.617  33.254  0.00  0.00            
ATOM   4383  C19 SAR X 281      48.048  35.374  32.468  0.00  0.00            
ATOM   4384  H18 SAR X 281      47.227  36.004  32.746  0.00  0.00            
ATOM   4385  N4  SAR X 281      48.377  35.293  31.199  0.00  0.00            
ATOM   4386  C20 SAR X 281      49.490  34.470  31.171  0.00  0.00            
ATOM   4387  H19 SAR X 281      49.938  34.094  30.293  0.00  0.00            
ATOM   4388  N5  SAR X 281      49.720  33.929  32.390  0.00  0.00            
ATOM   4389  Na+ Na+ X 282      74.109  22.381   5.798  0.00  0.00            
ATOM   4390  Na+ Na+ X 283      43.475   6.944  28.828  0.00  0.00            
ATOM   4391  Na+ Na+ X 284      59.353  34.953   5.103  0.00  0.00            
ATOM   4392  O   WAT X 285      47.570  25.849   0.466  0.00  0.00            
ATOM   4393  H1  WAT X 285      46.878  26.503   0.366  0.00  0.00            
ATOM   4394  H2  WAT X 285      47.159  25.025   0.203  0.00  0.00            
ATOM   4395  O   WAT X 286      67.748  17.648  64.029  0.00  0.00            
ATOM   4396  H1  WAT X 286      66.999  17.415  64.578  0.00  0.00            
ATOM   4397  H2  WAT X 286      67.373  17.784  63.158  0.00  0.00            
ATOM   4398  O   WAT X 287      11.671  29.204  44.572  0.00  0.00            
ATOM   4399  H1  WAT X 287      12.376  28.732  45.016  0.00  0.00            
ATOM   4400  H2  WAT X 287      10.874  28.741  44.830  0.00  0.00            
ATOM   4401  O   WAT X 288      75.397  57.575  49.070  0.00  0.00            
ATOM   4402  H1  WAT X 288      75.430  58.215  49.781  0.00  0.00            
ATOM   4403  H2  WAT X 288      75.094  56.769  49.488  0.00  0.00            
ATOM   4404  O   WAT X 289       6.064  22.553  23.532  0.00  0.00            
ATOM   4405  H1  WAT X 289       6.858  22.036  23.394  0.00  0.00            
ATOM   4406  H2  WAT X 289       6.268  23.410  23.157  0.00  0.00            
ATOM   4407  O   WAT X 290      17.216  50.848  23.465  0.00  0.00            
ATOM   4408  H1  WAT X 290      18.003  50.466  23.854  0.00  0.00            
ATOM   4409  H2  WAT X 290      16.627  50.989  24.206  0.00  0.00            
ATOM   4410  O   WAT X 291      38.622   9.448  26.361  0.00  0.00            
ATOM   4411  H1  WAT X 291      39.357   9.723  25.814  0.00  0.00            
ATOM   4412  H2  WAT X 291      38.073  10.228  26.435  0.00  0.00            
ATOM   4413  O   WAT X 292      64.066  15.561  44.008  0.00  0.00            
ATOM   4414  H1  WAT X 292      64.185  16.501  44.150  0.00  0.00            
ATOM   4415  H2  WAT X 292      64.446  15.399  43.145  0.00  0.00            
ATOM   4416  O   WAT X 293       9.983  64.601  24.814  0.00  0.00            
ATOM   4417  H1  WAT X 293      10.272  63.983  24.142  0.00  0.00            
ATOM   4418  H2  WAT X 293      10.774  65.087  25.048  0.00  0.00            
ATOM   4419  O   WAT X 294       0.910  57.116  60.769  0.00  0.00            
ATOM   4420  H1  WAT X 294       0.389  57.461  60.044  0.00  0.00            
ATOM   4421  H2  WAT X 294       0.656  57.651  61.522  0.00  0.00            
ATOM   4422  O   WAT X 295      39.064  56.148  13.363  0.00  0.00            
ATOM   4423  H1  WAT X 295      38.611  56.697  12.724  0.00  0.00            
ATOM   4424  H2  WAT X 295      38.805  56.504  14.212  0.00  0.00            
ATOM   4425  O   WAT X 296      50.791  35.189   2.470  0.00  0.00            
ATOM   4426  H1  WAT X 296      49.897  35.000   2.755  0.00  0.00            
ATOM   4427  H2  WAT X 296      50.691  35.862   1.797  0.00  0.00            
ATOM   4428  O   WAT X 297      12.475  57.349  12.546  0.00  0.00            
ATOM   4429  H1  WAT X 297      13.414  57.518  12.472  0.00  0.00            
ATOM   4430  H2  WAT X 297      12.396  56.760  13.296  0.00  0.00            
ATOM   4431  O   WAT X 298      39.706  48.994  23.554  0.00  0.00            
ATOM   4432  H1  WAT X 298      39.358  48.103  23.519  0.00  0.00            
ATOM   4433  H2  WAT X 298      39.418  49.330  24.403  0.00  0.00            
ATOM   4434  O   WAT X 299       0.471  18.896  51.371  0.00  0.00            
ATOM   4435  H1  WAT X 299       0.554  18.076  51.857  0.00  0.00            
ATOM   4436  H2  WAT X 299       1.147  18.844  50.696  0.00  0.00            
ATOM   4437  O   WAT X 300      71.037  62.892  55.986  0.00  0.00            
ATOM   4438  H1  WAT X 300      70.866  63.108  56.903  0.00  0.00            
ATOM   4439  H2  WAT X 300      70.339  62.282  55.749  0.00  0.00            
ATOM   4440  O   WAT X 301      72.561  45.077  24.321  0.00  0.00            
ATOM   4441  H1  WAT X 301      72.871  44.207  24.571  0.00  0.00            
ATOM   4442  H2  WAT X 301      71.658  45.109  24.636  0.00  0.00            
ATOM   4443  O   WAT X 302      28.352  11.529  32.124  0.00  0.00            
ATOM   4444  H1  WAT X 302      28.247  11.622  33.070  0.00  0.00            
ATOM   4445  H2  WAT X 302      29.212  11.906  31.940  0.00  0.00            
ATOM   4446  O   WAT X 303      11.284  29.075   5.018  0.00  0.00            
ATOM   4447  H1  WAT X 303      11.889  29.318   5.718  0.00  0.00            
ATOM   4448  H2  WAT X 303      10.605  29.749   5.043  0.00  0.00            
ATOM   4449  O   WAT X 304       1.266  52.304  47.554  0.00  0.00            
ATOM   4450  H1  WAT X 304       2.007  52.643  48.057  0.00  0.00            
ATOM   4451  H2  WAT X 304       0.550  52.254  48.187  0.00  0.00            
ATOM   4452  O   WAT X 305       4.655  24.868  47.483  0.00  0.00            
ATOM   4453  H1  WAT X 305       4.179  24.204  47.981  0.00  0.00            
ATOM   4454  H2  WAT X 305       5.532  24.501  47.371  0.00  0.00            
ATOM   4455  O   WAT X 306      58.982  25.993   7.303  0.00  0.00            
ATOM   4456  H1  WAT X 306      58.155  25.553   7.108  0.00  0.00            
ATOM   4457  H2  WAT X 306      59.169  25.759   8.212  0.00  0.00            
ATOM   4458  O   WAT X 307      52.707  56.574  54.870  0.00  0.00            
ATOM   4459  H1  WAT X 307      51.754  56.596  54.958  0.00  0.00            
ATOM   4460  H2  WAT X 307      53.029  56.544  55.771  0.00  0.00            
ATOM   4461  O   WAT X 308      65.058  53.875  46.511  0.00  0.00            
ATOM   4462  H1  WAT X 308      64.365  53.289  46.206  0.00  0.00            
ATOM   4463  H2  WAT X 308      64.994  54.640  45.939  0.00  0.00            
ATOM   4464  O   WAT X 309       3.891  31.201  49.808  0.00  0.00            
ATOM   4465  H1  WAT X 309       4.760  31.423  50.141  0.00  0.00            
ATOM   4466  H2  WAT X 309       4.028  30.406  49.293  0.00  0.00            
ATOM   4467  O   WAT X 310      67.378  37.505  45.148  0.00  0.00            
ATOM   4468  H1  WAT X 310      68.271  37.534  44.804  0.00  0.00            
ATOM   4469  H2  WAT X 310      67.489  37.488  46.099  0.00  0.00            
ATOM   4470  O   WAT X 311      45.056  13.927   8.500  0.00  0.00            
ATOM   4471  H1  WAT X 311      45.107  14.409   9.325  0.00  0.00            
ATOM   4472  H2  WAT X 311      45.962  13.683   8.309  0.00  0.00            
ATOM   4473  O   WAT X 312       1.094  58.690  63.738  0.00  0.00            
ATOM   4474  H1  WAT X 312       2.015  58.576  63.503  0.00  0.00            
ATOM   4475  H2  WAT X 312       1.107  59.312  64.466  0.00  0.00            
ATOM   4476  O   WAT X 313      60.694  23.573  56.322  0.00  0.00            
ATOM   4477  H1  WAT X 313      60.362  24.429  56.051  0.00  0.00            
ATOM   4478  H2  WAT X 313      61.492  23.770  56.813  0.00  0.00            
ATOM   4479  O   WAT X 314       3.736  34.053   7.666  0.00  0.00            
ATOM   4480  H1  WAT X 314       4.302  34.764   7.967  0.00  0.00            
ATOM   4481  H2  WAT X 314       4.334  33.432   7.250  0.00  0.00            
ATOM   4482  O   WAT X 315      32.133   2.217   5.733  0.00  0.00            
ATOM   4483  H1  WAT X 315      32.009   2.745   6.522  0.00  0.00            
ATOM   4484  H2  WAT X 315      32.495   1.390   6.053  0.00  0.00            
ATOM   4485  O   WAT X 316      70.506  57.847  37.187  0.00  0.00            
ATOM   4486  H1  WAT X 316      70.189  57.174  37.788  0.00  0.00            
ATOM   4487  H2  WAT X 316      71.052  58.416  37.730  0.00  0.00            
ATOM   4488  O   WAT X 317      37.427   7.340  35.603  0.00  0.00            
ATOM   4489  H1  WAT X 317      36.835   7.825  36.179  0.00  0.00            
ATOM   4490  H2  WAT X 317      38.177   7.922  35.486  0.00  0.00            
ATOM   4491  O   WAT X 318      11.330  15.864  20.925  0.00  0.00            
ATOM   4492  H1  WAT X 318      10.601  15.462  20.451  0.00  0.00            
ATOM   4493  H2  WAT X 318      11.785  15.128  21.333  0.00  0.00            
ATOM   4494  O   WAT X 319      35.790  54.357  21.123  0.00  0.00            
ATOM   4495  H1  WAT X 319      35.955  55.253  21.417  0.00  0.00            
ATOM   4496  H2  WAT X 319      35.754  53.844  21.930  0.00  0.00            
ATOM   4497  O   WAT X 320      24.349  56.112   1.298  0.00  0.00            
ATOM   4498  H1  WAT X 320      24.259  55.726   2.170  0.00  0.00            
ATOM   4499  H2  WAT X 320      24.992  56.812   1.412  0.00  0.00            
ATOM   4500  O   WAT X 321      34.247  59.090  15.465  0.00  0.00            
ATOM   4501  H1  WAT X 321      33.645  59.708  15.050  0.00  0.00            
ATOM   4502  H2  WAT X 321      34.393  58.416  14.801  0.00  0.00            
ATOM   4503  O   WAT X 322      65.038  30.265  39.431  0.00  0.00            
ATOM   4504  H1  WAT X 322      64.568  30.298  40.264  0.00  0.00            
ATOM   4505  H2  WAT X 322      64.526  29.665  38.890  0.00  0.00            
ATOM   4506  O   WAT X 323      11.226  54.566  16.357  0.00  0.00            
ATOM   4507  H1  WAT X 323      11.272  54.814  15.433  0.00  0.00            
ATOM   4508  H2  WAT X 323      12.131  54.625  16.665  0.00  0.00            
ATOM   4509  O   WAT X 324      74.704  29.954  21.671  0.00  0.00            
ATOM   4510  H1  WAT X 324      74.958  29.330  20.991  0.00  0.00            
ATOM   4511  H2  WAT X 324      73.769  30.098  21.526  0.00  0.00            
ATOM   4512  O   WAT X 325      73.216  17.581  43.602  0.00  0.00            
ATOM   4513  H1  WAT X 325      72.958  17.434  44.512  0.00  0.00            
ATOM   4514  H2  WAT X 325      73.571  16.739  43.315  0.00  0.00            
ATOM   4515  O   WAT X 326      24.446  22.627  10.886  0.00  0.00            
ATOM   4516  H1  WAT X 326      24.536  22.489   9.943  0.00  0.00            
ATOM   4517  H2  WAT X 326      23.859  21.928  11.175  0.00  0.00            
ATOM   4518  O   WAT X 327      37.189  43.886  62.868  0.00  0.00            
ATOM   4519  H1  WAT X 327      36.691  43.301  63.439  0.00  0.00            
ATOM   4520  H2  WAT X 327      38.041  43.970  63.296  0.00  0.00            
ATOM   4521  O   WAT X 328      12.656   7.561  51.500  0.00  0.00            
ATOM   4522  H1  WAT X 328      11.788   7.939  51.643  0.00  0.00            
ATOM   4523  H2  WAT X 328      12.614   7.189  50.619  0.00  0.00            
ATOM   4524  O   WAT X 329      61.826  50.943  33.663  0.00  0.00            
ATOM   4525  H1  WAT X 329      62.002  50.477  34.480  0.00  0.00            
ATOM   4526  H2  WAT X 329      62.688  51.231  33.361  0.00  0.00            
ATOM   4527  O   WAT X 330      64.623  56.937  17.779  0.00  0.00            
ATOM   4528  H1  WAT X 330      64.637  56.749  18.718  0.00  0.00            
ATOM   4529  H2  WAT X 330      64.910  56.122  17.368  0.00  0.00            
ATOM   4530  O   WAT X 331      28.054  24.671  58.129  0.00  0.00            
ATOM   4531  H1  WAT X 331      27.741  23.776  58.002  0.00  0.00            
ATOM   4532  H2  WAT X 331      27.606  25.180  57.453  0.00  0.00            
ATOM   4533  O   WAT X 332      72.759  28.342  19.689  0.00  0.00            
ATOM   4534  H1  WAT X 332      72.951  27.413  19.812  0.00  0.00            
ATOM   4535  H2  WAT X 332      72.989  28.516  18.776  0.00  0.00            
ATOM   4536  O   WAT X 333      52.867  24.988   9.354  0.00  0.00            
ATOM   4537  H1  WAT X 333      51.946  24.745   9.449  0.00  0.00            
ATOM   4538  H2  WAT X 333      52.898  25.494   8.542  0.00  0.00            
ATOM   4539  O   WAT X 334      61.316  38.155  24.013  0.00  0.00            
ATOM   4540  H1  WAT X 334      61.701  37.279  24.025  0.00  0.00            
ATOM   4541  H2  WAT X 334      61.197  38.378  24.936  0.00  0.00            
ATOM   4542  O   WAT X 335      14.854  45.122  28.181  0.00  0.00            
ATOM   4543  H1  WAT X 335      15.568  45.643  27.814  0.00  0.00            
ATOM   4544  H2  WAT X 335      15.054  45.065  29.115  0.00  0.00            
ATOM   4545  O   WAT X 336      44.754  61.078  25.382  0.00  0.00            
ATOM   4546  H1  WAT X 336      43.854  60.787  25.525  0.00  0.00            
ATOM   4547  H2  WAT X 336      45.248  60.269  25.248  0.00  0.00            
ATOM   4548  O   WAT X 337      48.555  54.638  35.017  0.00  0.00            
ATOM   4549  H1  WAT X 337      48.872  55.349  34.460  0.00  0.00            
ATOM   4550  H2  WAT X 337      47.711  54.393  34.637  0.00  0.00            
ATOM   4551  O   WAT X 338       5.406  27.627  44.705  0.00  0.00            
ATOM   4552  H1  WAT X 338       5.833  27.946  45.500  0.00  0.00            
ATOM   4553  H2  WAT X 338       5.605  28.290  44.043  0.00  0.00            
ATOM   4554  O   WAT X 339       0.648  26.048  49.306  0.00  0.00            
ATOM   4555  H1  WAT X 339       1.328  26.703  49.466  0.00  0.00            
ATOM   4556  H2  WAT X 339       0.843  25.708  48.433  0.00  0.00            
ATOM   4557  O   WAT X 340      62.809  54.149  18.354  0.00  0.00            
ATOM   4558  H1  WAT X 340      63.013  53.836  17.473  0.00  0.00            
ATOM   4559  H2  WAT X 340      62.142  53.541  18.675  0.00  0.00            
ATOM   4560  O   WAT X 341      76.818   7.828  10.587  0.00  0.00            
ATOM   4561  H1  WAT X 341      77.254   8.476  10.034  0.00  0.00            
ATOM   4562  H2  WAT X 341      76.032   8.273  10.904  0.00  0.00            
ATOM   4563  O   WAT X 342      67.246  52.355  45.978  0.00  0.00            
ATOM   4564  H1  WAT X 342      66.490  52.920  46.140  0.00  0.00            
ATOM   4565  H2  WAT X 342      67.648  52.241  46.839  0.00  0.00            
ATOM   4566  O   WAT X 343      65.700  33.550  55.913  0.00  0.00            
ATOM   4567  H1  WAT X 343      65.708  34.487  55.718  0.00  0.00            
ATOM   4568  H2  WAT X 343      66.616  33.333  56.087  0.00  0.00            
ATOM   4569  O   WAT X 344      60.723  36.881  17.265  0.00  0.00            
ATOM   4570  H1  WAT X 344      61.504  36.383  17.026  0.00  0.00            
ATOM   4571  H2  WAT X 344      60.388  36.442  18.046  0.00  0.00            
ATOM   4572  O   WAT X 345      17.490  39.327  62.339  0.00  0.00            
ATOM   4573  H1  WAT X 345      17.133  40.167  62.626  0.00  0.00            
ATOM   4574  H2  WAT X 345      16.767  38.905  61.876  0.00  0.00            
ATOM   4575  O   WAT X 346      53.008  13.239   7.629  0.00  0.00            
ATOM   4576  H1  WAT X 346      52.475  13.559   6.901  0.00  0.00            
ATOM   4577  H2  WAT X 346      53.410  12.437   7.296  0.00  0.00            
ATOM   4578  O   WAT X 347      37.615  10.656  31.042  0.00  0.00            
ATOM   4579  H1  WAT X 347      38.502  10.343  30.867  0.00  0.00            
ATOM   4580  H2  WAT X 347      37.715  11.261  31.777  0.00  0.00            
ATOM   4581  O   WAT X 348      16.994  49.130  61.955  0.00  0.00            
ATOM   4582  H1  WAT X 348      17.938  49.139  62.114  0.00  0.00            
ATOM   4583  H2  WAT X 348      16.634  49.729  62.608  0.00  0.00            
ATOM   4584  O   WAT X 349      15.344  52.964  54.971  0.00  0.00            
ATOM   4585  H1  WAT X 349      14.415  52.735  55.002  0.00  0.00            
ATOM   4586  H2  WAT X 349      15.655  52.594  54.145  0.00  0.00            
ATOM   4587  O   WAT X 350       5.067  16.672  45.432  0.00  0.00            
ATOM   4588  H1  WAT X 350       5.215  17.200  44.647  0.00  0.00            
ATOM   4589  H2  WAT X 350       5.838  16.832  45.977  0.00  0.00            
ATOM   4590  O   WAT X 351       1.266  57.362   4.268  0.00  0.00            
ATOM   4591  H1  WAT X 351       1.126  56.753   3.544  0.00  0.00            
ATOM   4592  H2  WAT X 351       0.914  56.909   5.034  0.00  0.00            
ATOM   4593  O   WAT X 352      27.633  45.532  61.454  0.00  0.00            
ATOM   4594  H1  WAT X 352      27.531  44.601  61.652  0.00  0.00            
ATOM   4595  H2  WAT X 352      27.124  45.664  60.654  0.00  0.00            
ATOM   4596  O   WAT X 353      27.324  11.306  34.956  0.00  0.00            
ATOM   4597  H1  WAT X 353      27.415  10.395  35.234  0.00  0.00            
ATOM   4598  H2  WAT X 353      26.405  11.517  35.123  0.00  0.00            
ATOM   4599  O   WAT X 354      67.811  10.065   3.641  0.00  0.00            
ATOM   4600  H1  WAT X 354      67.329   9.483   3.053  0.00  0.00            
ATOM   4601  H2  WAT X 354      67.918   9.557   4.445  0.00  0.00            
ATOM   4602  O   WAT X 355      12.807  32.354  27.015  0.00  0.00            
ATOM   4603  H1  WAT X 355      12.682  33.242  26.680  0.00  0.00            
ATOM   4604  H2  WAT X 355      12.589  31.786  26.275  0.00  0.00            
ATOM   4605  O   WAT X 356      52.259  38.025  36.166  0.00  0.00            
ATOM   4606  H1  WAT X 356      51.474  38.305  35.696  0.00  0.00            
ATOM   4607  H2  WAT X 356      52.825  37.655  35.488  0.00  0.00            
ATOM   4608  O   WAT X 357      37.239  41.598   1.033  0.00  0.00            
ATOM   4609  H1  WAT X 357      37.781  42.093   1.647  0.00  0.00            
ATOM   4610  H2  WAT X 357      37.862  41.231   0.406  0.00  0.00            
ATOM   4611  O   WAT X 358      55.327  10.778  39.560  0.00  0.00            
ATOM   4612  H1  WAT X 358      56.012  11.047  38.948  0.00  0.00            
ATOM   4613  H2  WAT X 358      55.801  10.378  40.289  0.00  0.00            
ATOM   4614  O   WAT X 359       3.835  27.904   3.807  0.00  0.00            
ATOM   4615  H1  WAT X 359       3.615  27.490   2.972  0.00  0.00            
ATOM   4616  H2  WAT X 359       4.775  27.752   3.908  0.00  0.00            
ATOM   4617  O   WAT X 360       3.105  16.635  56.789  0.00  0.00            
ATOM   4618  H1  WAT X 360       2.313  16.315  57.222  0.00  0.00            
ATOM   4619  H2  WAT X 360       3.568  15.842  56.520  0.00  0.00            
ATOM   4620  O   WAT X 361      50.986  59.191  28.271  0.00  0.00            
ATOM   4621  H1  WAT X 361      51.744  59.706  28.546  0.00  0.00            
ATOM   4622  H2  WAT X 361      50.672  59.629  27.481  0.00  0.00            
ATOM   4623  O   WAT X 362      76.881  44.082   7.700  0.00  0.00            
ATOM   4624  H1  WAT X 362      76.015  44.381   7.424  0.00  0.00            
ATOM   4625  H2  WAT X 362      77.035  43.288   7.188  0.00  0.00            
ATOM   4626  O   WAT X 363      30.468  10.430   5.427  0.00  0.00            
ATOM   4627  H1  WAT X 363      29.705  10.825   5.849  0.00  0.00            
ATOM   4628  H2  WAT X 363      31.151  11.097   5.493  0.00  0.00            
ATOM   4629  O   WAT X 364      22.637  33.586  42.832  0.00  0.00            
ATOM   4630  H1  WAT X 364      23.541  33.871  42.696  0.00  0.00            
ATOM   4631  H2  WAT X 364      22.139  34.035  42.148  0.00  0.00            
ATOM   4632  O   WAT X 365      43.670  13.627  31.820  0.00  0.00            
ATOM   4633  H1  WAT X 365      43.072  13.004  31.406  0.00  0.00            
ATOM   4634  H2  WAT X 365      43.750  13.319  32.722  0.00  0.00            
ATOM   4635  O   WAT X 366      58.106   1.796  52.265  0.00  0.00            
ATOM   4636  H1  WAT X 366      58.294   0.915  52.590  0.00  0.00            
ATOM   4637  H2  WAT X 366      57.274   2.030  52.675  0.00  0.00            
ATOM   4638  O   WAT X 367      57.796  38.778  34.184  0.00  0.00            
ATOM   4639  H1  WAT X 367      58.008  38.155  34.879  0.00  0.00            
ATOM   4640  H2  WAT X 367      58.639  38.984  33.781  0.00  0.00            
ATOM   4641  O   WAT X 368      74.140  27.084  44.484  0.00  0.00            
ATOM   4642  H1  WAT X 368      74.144  27.800  43.849  0.00  0.00            
ATOM   4643  H2  WAT X 368      73.282  27.142  44.905  0.00  0.00            
ATOM   4644  O   WAT X 369      14.768  38.290  30.581  0.00  0.00            
ATOM   4645  H1  WAT X 369      13.855  38.212  30.303  0.00  0.00            
ATOM   4646  H2  WAT X 369      14.748  38.114  31.522  0.00  0.00            
ATOM   4647  O   WAT X 370      65.341  12.025  15.753  0.00  0.00            
ATOM   4648  H1  WAT X 370      66.064  11.933  15.133  0.00  0.00            
ATOM   4649  H2  WAT X 370      64.626  12.393  15.234  0.00  0.00            
ATOM   4650  O   WAT X 371      69.411  60.039  24.636  0.00  0.00            
ATOM   4651  H1  WAT X 371      68.478  60.203  24.777  0.00  0.00            
ATOM   4652  H2  WAT X 371      69.435  59.315  24.011  0.00  0.00            
ATOM   4653  O   WAT X 372      36.544  61.638  30.182  0.00  0.00            
ATOM   4654  H1  WAT X 372      35.813  61.054  29.979  0.00  0.00            
ATOM   4655  H2  WAT X 372      37.123  61.113  30.735  0.00  0.00            
ATOM   4656  O   WAT X 373       3.338  25.642  62.764  0.00  0.00            
ATOM   4657  H1  WAT X 373       2.509  25.278  62.454  0.00  0.00            
ATOM   4658  H2  WAT X 373       3.944  25.515  62.035  0.00  0.00            
ATOM   4659  O   WAT X 374      30.948  39.538  60.185  0.00  0.00            
ATOM   4660  H1  WAT X 374      31.010  38.622  60.458  0.00  0.00            
ATOM   4661  H2  WAT X 374      30.082  39.609  59.783  0.00  0.00            
ATOM   4662  O   WAT X 375      66.163  34.181  35.848  0.00  0.00            
ATOM   4663  H1  WAT X 375      66.551  33.347  36.113  0.00  0.00            
ATOM   4664  H2  WAT X 375      65.226  33.999  35.782  0.00  0.00            
ATOM   4665  O   WAT X 376       3.754  12.467   3.564  0.00  0.00            
ATOM   4666  H1  WAT X 376       4.107  13.292   3.896  0.00  0.00            
ATOM   4667  H2  WAT X 376       2.862  12.432   3.910  0.00  0.00            
ATOM   4668  O   WAT X 377      49.156  51.256  18.050  0.00  0.00            
ATOM   4669  H1  WAT X 377      49.112  50.304  17.967  0.00  0.00            
ATOM   4670  H2  WAT X 377      48.260  51.552  17.894  0.00  0.00            
ATOM   4671  O   WAT X 378      72.460  10.897  58.295  0.00  0.00            
ATOM   4672  H1  WAT X 378      72.387  11.680  58.840  0.00  0.00            
ATOM   4673  H2  WAT X 378      72.133  11.171  57.438  0.00  0.00            
ATOM   4674  O   WAT X 379      53.447  58.530  23.819  0.00  0.00            
ATOM   4675  H1  WAT X 379      52.571  58.365  24.167  0.00  0.00            
ATOM   4676  H2  WAT X 379      53.315  59.194  23.143  0.00  0.00            
ATOM   4677  O   WAT X 380      43.682   0.255  58.952  0.00  0.00            
ATOM   4678  H1  WAT X 380      44.230   0.957  58.602  0.00  0.00            
ATOM   4679  H2  WAT X 380      42.973   0.164  58.315  0.00  0.00            
ATOM   4680  O   WAT X 381      16.156  22.246  38.233  0.00  0.00            
ATOM   4681  H1  WAT X 381      15.629  22.690  37.569  0.00  0.00            
ATOM   4682  H2  WAT X 381      15.874  22.634  39.062  0.00  0.00            
ATOM   4683  O   WAT X 382      62.549  47.415  12.098  0.00  0.00            
ATOM   4684  H1  WAT X 382      62.876  47.764  11.268  0.00  0.00            
ATOM   4685  H2  WAT X 382      62.729  48.106  12.736  0.00  0.00            
ATOM   4686  O   WAT X 383      18.593  25.681  47.971  0.00  0.00            
ATOM   4687  H1  WAT X 383      18.353  26.434  47.432  0.00  0.00            
ATOM   4688  H2  WAT X 383      19.474  25.447  47.678  0.00  0.00            
ATOM   4689  O   WAT X 384      23.329  26.907  57.977  0.00  0.00            
ATOM   4690  H1  WAT X 384      24.268  26.940  58.162  0.00  0.00            
ATOM   4691  H2  WAT X 384      22.996  26.213  58.545  0.00  0.00            
ATOM   4692  O   WAT X 385      20.108  14.464  43.677  0.00  0.00            
ATOM   4693  H1  WAT X 385      20.594  13.807  44.176  0.00  0.00            
ATOM   4694  H2  WAT X 385      19.501  13.956  43.140  0.00  0.00            
ATOM   4695  O   WAT X 386      70.562   3.722  46.004  0.00  0.00            
ATOM   4696  H1  WAT X 386      69.957   3.587  45.275  0.00  0.00            
ATOM   4697  H2  WAT X 386      70.491   4.655  46.205  0.00  0.00            
ATOM   4698  O   WAT X 387       5.322  21.672  19.613  0.00  0.00            
ATOM   4699  H1  WAT X 387       6.087  21.996  20.087  0.00  0.00            
ATOM   4700  H2  WAT X 387       5.469  20.730  19.533  0.00  0.00            
ATOM   4701  O   WAT X 388      76.258  21.357  44.529  0.00  0.00            
ATOM   4702  H1  WAT X 388      76.127  22.259  44.238  0.00  0.00            
ATOM   4703  H2  WAT X 388      77.206  21.273  44.631  0.00  0.00            
ATOM   4704  O   WAT X 389      12.749  19.391   5.868  0.00  0.00            
ATOM   4705  H1  WAT X 389      12.925  19.907   5.081  0.00  0.00            
ATOM   4706  H2  WAT X 389      13.458  19.622   6.469  0.00  0.00            
ATOM   4707  O   WAT X 390      72.047  29.565  35.525  0.00  0.00            
ATOM   4708  H1  WAT X 390      72.720  29.285  36.146  0.00  0.00            
ATOM   4709  H2  WAT X 390      72.518  29.686  34.700  0.00  0.00            
ATOM   4710  O   WAT X 391      74.686  50.054  33.159  0.00  0.00            
ATOM   4711  H1  WAT X 391      74.447  50.523  32.360  0.00  0.00            
ATOM   4712  H2  WAT X 391      74.136  49.271  33.151  0.00  0.00            
ATOM   4713  O   WAT X 392      59.486  63.744  52.339  0.00  0.00            
ATOM   4714  H1  WAT X 392      59.925  62.907  52.189  0.00  0.00            
ATOM   4715  H2  WAT X 392      59.927  64.356  51.749  0.00  0.00            
ATOM   4716  O   WAT X 393       1.028  16.381  64.100  0.00  0.00            
ATOM   4717  H1  WAT X 393       1.360  15.484  64.107  0.00  0.00            
ATOM   4718  H2  WAT X 393       1.719  16.889  63.675  0.00  0.00            
ATOM   4719  O   WAT X 394      72.064  25.310  41.349  0.00  0.00            
ATOM   4720  H1  WAT X 394      71.414  25.426  40.656  0.00  0.00            
ATOM   4721  H2  WAT X 394      71.758  24.547  41.839  0.00  0.00            
ATOM   4722  O   WAT X 395      46.290  49.740  26.148  0.00  0.00            
ATOM   4723  H1  WAT X 395      45.994  49.612  27.049  0.00  0.00            
ATOM   4724  H2  WAT X 395      46.488  48.858  25.833  0.00  0.00            
ATOM   4725  O   WAT X 396      42.164  14.007  58.214  0.00  0.00            
ATOM   4726  H1  WAT X 396      43.100  14.194  58.138  0.00  0.00            
ATOM   4727  H2  WAT X 396      42.092  13.459  58.996  0.00  0.00            
ATOM   4728  O   WAT X 397      53.805  50.850  17.884  0.00  0.00            
ATOM   4729  H1  WAT X 397      53.731  50.172  18.555  0.00  0.00            
ATOM   4730  H2  WAT X 397      53.469  50.438  17.088  0.00  0.00            
ATOM   4731  O   WAT X 398      16.896   7.193  26.222  0.00  0.00            
ATOM   4732  H1  WAT X 398      16.756   6.247  26.273  0.00  0.00            
ATOM   4733  H2  WAT X 398      16.755   7.505  27.116  0.00  0.00            
ATOM   4734  O   WAT X 399      12.715  19.389  40.067  0.00  0.00            
ATOM   4735  H1  WAT X 399      11.979  19.025  40.559  0.00  0.00            
ATOM   4736  H2  WAT X 399      13.416  19.476  40.713  0.00  0.00            
ATOM   4737  O   WAT X 400      40.079   4.621  49.094  0.00  0.00            
ATOM   4738  H1  WAT X 400      40.268   5.555  49.001  0.00  0.00            
ATOM   4739  H2  WAT X 400      39.221   4.591  49.516  0.00  0.00            
ATOM   4740  O   WAT X 401      12.788  38.273  44.375  0.00  0.00            
ATOM   4741  H1  WAT X 401      12.661  38.296  43.427  0.00  0.00            
ATOM   4742  H2  WAT X 401      13.198  39.112  44.582  0.00  0.00            
ATOM   4743  O   WAT X 402      17.577  30.269  19.604  0.00  0.00            
ATOM   4744  H1  WAT X 402      17.051  30.637  20.314  0.00  0.00            
ATOM   4745  H2  WAT X 402      18.403  30.024  20.020  0.00  0.00            
ATOM   4746  O   WAT X 403      60.208   0.570   5.022  0.00  0.00            
ATOM   4747  H1  WAT X 403      60.026  -0.369   5.000  0.00  0.00            
ATOM   4748  H2  WAT X 403      61.115   0.646   4.726  0.00  0.00            
ATOM   4749  O   WAT X 404      33.141  12.331  36.353  0.00  0.00            
ATOM   4750  H1  WAT X 404      32.551  11.708  35.930  0.00  0.00            
ATOM   4751  H2  WAT X 404      33.526  11.841  37.079  0.00  0.00            
ATOM   4752  O   WAT X 405      28.251   2.702  48.845  0.00  0.00            
ATOM   4753  H1  WAT X 405      28.633   1.910  49.223  0.00  0.00            
ATOM   4754  H2  WAT X 405      28.194   3.314  49.579  0.00  0.00            
ATOM   4755  O   WAT X 406      41.790   0.577  47.754  0.00  0.00            
ATOM   4756  H1  WAT X 406      42.229   1.177  48.358  0.00  0.00            
ATOM   4757  H2  WAT X 406      42.229   0.718  46.915  0.00  0.00            
ATOM   4758  O   WAT X 407       2.248   2.186   1.105  0.00  0.00            
ATOM   4759  H1  WAT X 407       1.363   1.947   0.831  0.00  0.00            
ATOM   4760  H2  WAT X 407       2.795   1.458   0.808  0.00  0.00            
ATOM   4761  O   WAT X 408      68.854  38.368  40.415  0.00  0.00            
ATOM   4762  H1  WAT X 408      68.993  39.315  40.400  0.00  0.00            
ATOM   4763  H2  WAT X 408      69.329  38.045  39.650  0.00  0.00            
ATOM   4764  O   WAT X 409      67.649  56.238  49.807  0.00  0.00            
ATOM   4765  H1  WAT X 409      67.699  56.150  48.855  0.00  0.00            
ATOM   4766  H2  WAT X 409      66.758  56.545  49.973  0.00  0.00            
ATOM   4767  O   WAT X 410      24.205   4.760  57.377  0.00  0.00            
ATOM   4768  H1  WAT X 410      24.243   5.667  57.073  0.00  0.00            
ATOM   4769  H2  WAT X 410      23.916   4.824  58.287  0.00  0.00            
ATOM   4770  O   WAT X 411      53.478  46.592  17.572  0.00  0.00            
ATOM   4771  H1  WAT X 411      54.331  46.981  17.382  0.00  0.00            
ATOM   4772  H2  WAT X 411      53.680  45.813  18.090  0.00  0.00            
ATOM   4773  O   WAT X 412      45.188  13.953  57.241  0.00  0.00            
ATOM   4774  H1  WAT X 412      45.328  13.775  58.171  0.00  0.00            
ATOM   4775  H2  WAT X 412      45.397  13.127  56.805  0.00  0.00            
ATOM   4776  O   WAT X 413      67.172  54.036   7.977  0.00  0.00            
ATOM   4777  H1  WAT X 413      67.484  53.151   7.787  0.00  0.00            
ATOM   4778  H2  WAT X 413      66.437  54.164   7.377  0.00  0.00            
ATOM   4779  O   WAT X 414      67.222  29.158  30.917  0.00  0.00            
ATOM   4780  H1  WAT X 414      66.827  29.570  30.149  0.00  0.00            
ATOM   4781  H2  WAT X 414      66.548  28.562  31.243  0.00  0.00            
ATOM   4782  O   WAT X 415      69.413   5.768  27.656  0.00  0.00            
ATOM   4783  H1  WAT X 415      69.121   5.977  26.768  0.00  0.00            
ATOM   4784  H2  WAT X 415      69.649   4.841  27.619  0.00  0.00            
ATOM   4785  O   WAT X 416      62.352  54.916  52.214  0.00  0.00            
ATOM   4786  H1  WAT X 416      62.105  55.793  52.507  0.00  0.00            
ATOM   4787  H2  WAT X 416      63.286  54.851  52.414  0.00  0.00            
ATOM   4788  O   WAT X 417      30.376  42.235  24.976  0.00  0.00            
ATOM   4789  H1  WAT X 417      29.537  41.809  25.151  0.00  0.00            
ATOM   4790  H2  WAT X 417      30.901  41.563  24.541  0.00  0.00            
ATOM   4791  O   WAT X 418      68.349  55.239  29.791  0.00  0.00            
ATOM   4792  H1  WAT X 418      68.178  54.394  29.374  0.00  0.00            
ATOM   4793  H2  WAT X 418      69.303  55.309  29.808  0.00  0.00            
ATOM   4794  O   WAT X 419       1.436  13.400  15.907  0.00  0.00            
ATOM   4795  H1  WAT X 419       2.389  13.491  15.932  0.00  0.00            
ATOM   4796  H2  WAT X 419       1.275  12.496  16.178  0.00  0.00            
ATOM   4797  O   WAT X 420       2.518  54.269  50.290  0.00  0.00            
ATOM   4798  H1  WAT X 420       2.437  55.157  49.943  0.00  0.00            
ATOM   4799  H2  WAT X 420       3.160  53.846  49.720  0.00  0.00            
ATOM   4800  O   WAT X 421      57.589  15.352  49.855  0.00  0.00            
ATOM   4801  H1  WAT X 421      57.183  16.213  49.755  0.00  0.00            
ATOM   4802  H2  WAT X 421      56.956  14.847  50.366  0.00  0.00            
ATOM   4803  O   WAT X 422      31.965   1.475  35.850  0.00  0.00            
ATOM   4804  H1  WAT X 422      31.372   0.810  35.500  0.00  0.00            
ATOM   4805  H2  WAT X 422      32.592   1.632  35.144  0.00  0.00            
ATOM   4806  O   WAT X 423      63.152  13.831  15.085  0.00  0.00            
ATOM   4807  H1  WAT X 423      62.451  13.186  15.174  0.00  0.00            
ATOM   4808  H2  WAT X 423      63.198  14.255  15.943  0.00  0.00            
ATOM   4809  O   WAT X 424      34.523  39.015  14.245  0.00  0.00            
ATOM   4810  H1  WAT X 424      34.348  38.955  13.306  0.00  0.00            
ATOM   4811  H2  WAT X 424      35.356  39.482  14.304  0.00  0.00            
ATOM   4812  O   WAT X 425       7.130  23.770  48.335  0.00  0.00            
ATOM   4813  H1  WAT X 425       7.285  24.555  48.861  0.00  0.00            
ATOM   4814  H2  WAT X 425       7.215  23.046  48.955  0.00  0.00            
ATOM   4815  O   WAT X 426       9.006  56.673  60.023  0.00  0.00            
ATOM   4816  H1  WAT X 426       9.329  56.292  60.840  0.00  0.00            
ATOM   4817  H2  WAT X 426       9.435  56.164  59.336  0.00  0.00            
ATOM   4818  O   WAT X 427      66.396  21.548  61.688  0.00  0.00            
ATOM   4819  H1  WAT X 427      67.022  21.872  61.041  0.00  0.00            
ATOM   4820  H2  WAT X 427      66.937  21.114  62.348  0.00  0.00            
ATOM   4821  O   WAT X 428      16.152  32.977  33.259  0.00  0.00            
ATOM   4822  H1  WAT X 428      16.817  32.438  32.833  0.00  0.00            
ATOM   4823  H2  WAT X 428      16.185  32.717  34.179  0.00  0.00            
ATOM   4824  O   WAT X 429       9.652  11.141  34.516  0.00  0.00            
ATOM   4825  H1  WAT X 429       8.968  10.499  34.323  0.00  0.00            
ATOM   4826  H2  WAT X 429      10.411  10.840  34.017  0.00  0.00            
ATOM   4827  O   WAT X 430       9.931  54.148  27.082  0.00  0.00            
ATOM   4828  H1  WAT X 430       9.475  54.663  26.416  0.00  0.00            
ATOM   4829  H2  WAT X 430      10.756  53.896  26.667  0.00  0.00            
ATOM   4830  O   WAT X 431      20.390  41.560  54.252  0.00  0.00            
ATOM   4831  H1  WAT X 431      20.330  41.431  55.198  0.00  0.00            
ATOM   4832  H2  WAT X 431      20.850  42.393  54.152  0.00  0.00            
ATOM   4833  O   WAT X 432      46.751  64.021  28.472  0.00  0.00            
ATOM   4834  H1  WAT X 432      46.382  64.599  27.804  0.00  0.00            
ATOM   4835  H2  WAT X 432      47.697  64.149  28.403  0.00  0.00            
ATOM   4836  O   WAT X 433       4.261  10.997  39.973  0.00  0.00            
ATOM   4837  H1  WAT X 433       4.969  11.008  39.328  0.00  0.00            
ATOM   4838  H2  WAT X 433       3.486  11.272  39.483  0.00  0.00            
ATOM   4839  O   WAT X 434      33.851  18.263  17.287  0.00  0.00            
ATOM   4840  H1  WAT X 434      33.121  18.864  17.433  0.00  0.00            
ATOM   4841  H2  WAT X 434      33.657  17.509  17.843  0.00  0.00            
ATOM   4842  O   WAT X 435       2.752  27.340  50.953  0.00  0.00            
ATOM   4843  H1  WAT X 435       2.545  27.928  51.680  0.00  0.00            
ATOM   4844  H2  WAT X 435       3.631  27.599  50.677  0.00  0.00            
ATOM   4845  O   WAT X 436      57.840  20.121  43.900  0.00  0.00            
ATOM   4846  H1  WAT X 436      58.081  19.251  44.221  0.00  0.00            
ATOM   4847  H2  WAT X 436      57.633  20.619  44.691  0.00  0.00            
ATOM   4848  O   WAT X 437       9.695  40.539  23.808  0.00  0.00            
ATOM   4849  H1  WAT X 437       9.624  41.469  24.024  0.00  0.00            
ATOM   4850  H2  WAT X 437      10.285  40.512  23.055  0.00  0.00            
ATOM   4851  O   WAT X 438      51.146   5.372  51.933  0.00  0.00            
ATOM   4852  H1  WAT X 438      51.150   6.215  51.480  0.00  0.00            
ATOM   4853  H2  WAT X 438      50.646   4.793  51.358  0.00  0.00            
ATOM   4854  O   WAT X 439      22.457  63.000  44.156  0.00  0.00            
ATOM   4855  H1  WAT X 439      22.467  63.955  44.220  0.00  0.00            
ATOM   4856  H2  WAT X 439      23.359  62.739  44.345  0.00  0.00            
ATOM   4857  O   WAT X 440      16.723  21.620  43.581  0.00  0.00            
ATOM   4858  H1  WAT X 440      16.940  20.900  42.988  0.00  0.00            
ATOM   4859  H2  WAT X 440      17.550  21.833  44.012  0.00  0.00            
ATOM   4860  O   WAT X 441      64.329  18.331  31.114  0.00  0.00            
ATOM   4861  H1  WAT X 441      63.433  18.657  31.033  0.00  0.00            
ATOM   4862  H2  WAT X 441      64.853  19.112  31.295  0.00  0.00            
ATOM   4863  O   WAT X 442      53.092  44.779  15.274  0.00  0.00            
ATOM   4864  H1  WAT X 442      53.796  45.402  15.457  0.00  0.00            
ATOM   4865  H2  WAT X 442      52.351  45.097  15.789  0.00  0.00            
ATOM   4866  O   WAT X 443      61.582  45.203   2.082  0.00  0.00            
ATOM   4867  H1  WAT X 443      60.741  45.659   2.050  0.00  0.00            
ATOM   4868  H2  WAT X 443      61.458  44.431   1.531  0.00  0.00            
ATOM   4869  O   WAT X 444       9.940  50.753  37.607  0.00  0.00            
ATOM   4870  H1  WAT X 444       9.113  51.122  37.297  0.00  0.00            
ATOM   4871  H2  WAT X 444      10.099  51.190  38.443  0.00  0.00            
ATOM   4872  O   WAT X 445      26.969  50.493  36.810  0.00  0.00            
ATOM   4873  H1  WAT X 445      26.316  50.222  36.166  0.00  0.00            
ATOM   4874  H2  WAT X 445      27.802  50.452  36.339  0.00  0.00            
ATOM   4875  O   WAT X 446      41.103   4.913  36.527  0.00  0.00            
ATOM   4876  H1  WAT X 446      41.922   4.602  36.140  0.00  0.00            
ATOM   4877  H2  WAT X 446      40.424   4.384  36.109  0.00  0.00            
ATOM   4878  O   WAT X 447       7.027  47.227   8.312  0.00  0.00            
ATOM   4879  H1  WAT X 447       6.838  47.859   7.618  0.00  0.00            
ATOM   4880  H2  WAT X 447       7.197  46.407   7.849  0.00  0.00            
ATOM   4881  O   WAT X 448      20.608  40.925  31.511  0.00  0.00            
ATOM   4882  H1  WAT X 448      20.364  41.212  30.631  0.00  0.00            
ATOM   4883  H2  WAT X 448      20.455  41.691  32.064  0.00  0.00            
ATOM   4884  O   WAT X 449      10.752   5.196  40.403  0.00  0.00            
ATOM   4885  H1  WAT X 449      10.932   4.695  41.198  0.00  0.00            
ATOM   4886  H2  WAT X 449       9.816   5.391  40.449  0.00  0.00            
ATOM   4887  O   WAT X 450      49.890   8.861  57.241  0.00  0.00            
ATOM   4888  H1  WAT X 450      49.161   9.261  56.765  0.00  0.00            
ATOM   4889  H2  WAT X 450      50.549   9.553  57.295  0.00  0.00            
ATOM   4890  O   WAT X 451       6.232  23.545  29.528  0.00  0.00            
ATOM   4891  H1  WAT X 451       7.027  23.083  29.263  0.00  0.00            
ATOM   4892  H2  WAT X 451       6.289  23.592  30.483  0.00  0.00            
ATOM   4893  O   WAT X 452      25.645  10.553   7.408  0.00  0.00            
ATOM   4894  H1  WAT X 452      25.187  11.281   7.827  0.00  0.00            
ATOM   4895  H2  WAT X 452      25.020  10.214   6.767  0.00  0.00            
ATOM   4896  O   WAT X 453       9.438  60.771   7.587  0.00  0.00            
ATOM   4897  H1  WAT X 453       8.634  60.529   7.128  0.00  0.00            
ATOM   4898  H2  WAT X 453       9.983  59.984   7.546  0.00  0.00            
ATOM   4899  O   WAT X 454      75.618  45.617  14.999  0.00  0.00            
ATOM   4900  H1  WAT X 454      74.737  45.579  14.626  0.00  0.00            
ATOM   4901  H2  WAT X 454      75.724  44.780  15.450  0.00  0.00            
ATOM   4902  O   WAT X 455      11.642  41.265   8.262  0.00  0.00            
ATOM   4903  H1  WAT X 455      12.384  41.819   8.508  0.00  0.00            
ATOM   4904  H2  WAT X 455      11.211  41.742   7.554  0.00  0.00            
ATOM   4905  O   WAT X 456      17.220  39.082  13.189  0.00  0.00            
ATOM   4906  H1  WAT X 456      16.408  39.509  12.916  0.00  0.00            
ATOM   4907  H2  WAT X 456      16.947  38.452  13.855  0.00  0.00            
ATOM   4908  O   WAT X 457      52.360  53.719  49.110  0.00  0.00            
ATOM   4909  H1  WAT X 457      52.312  53.851  48.163  0.00  0.00            
ATOM   4910  H2  WAT X 457      51.544  53.272  49.331  0.00  0.00            
ATOM   4911  O   WAT X 458      64.342  24.084  48.418  0.00  0.00            
ATOM   4912  H1  WAT X 458      63.523  24.573  48.494  0.00  0.00            
ATOM   4913  H2  WAT X 458      64.074  23.214  48.121  0.00  0.00            
ATOM   4914  O   WAT X 459       5.956  64.304  44.474  0.00  0.00            
ATOM   4915  H1  WAT X 459       5.308  64.697  43.890  0.00  0.00            
ATOM   4916  H2  WAT X 459       6.366  65.049  44.913  0.00  0.00            
ATOM   4917  O   WAT X 460       2.317  51.063  10.796  0.00  0.00            
ATOM   4918  H1  WAT X 460       3.128  50.789  10.368  0.00  0.00            
ATOM   4919  H2  WAT X 460       2.467  50.892  11.726  0.00  0.00            
ATOM   4920  O   WAT X 461      16.306  30.237   3.402  0.00  0.00            
ATOM   4921  H1  WAT X 461      16.231  29.487   2.811  0.00  0.00            
ATOM   4922  H2  WAT X 461      15.587  30.816   3.146  0.00  0.00            
ATOM   4923  O   WAT X 462      41.180  20.238  16.159  0.00  0.00            
ATOM   4924  H1  WAT X 462      41.905  19.760  15.756  0.00  0.00            
ATOM   4925  H2  WAT X 462      41.588  20.745  16.861  0.00  0.00            
ATOM   4926  O   WAT X 463       3.409  27.264  57.545  0.00  0.00            
ATOM   4927  H1  WAT X 463       2.838  27.955  57.207  0.00  0.00            
ATOM   4928  H2  WAT X 463       3.962  27.704  58.190  0.00  0.00            
ATOM   4929  O   WAT X 464      75.148  31.317  62.078  0.00  0.00            
ATOM   4930  H1  WAT X 464      76.032  31.556  62.357  0.00  0.00            
ATOM   4931  H2  WAT X 464      75.184  31.338  61.122  0.00  0.00            
ATOM   4932  O   WAT X 465      44.637  48.252   4.479  0.00  0.00            
ATOM   4933  H1  WAT X 465      43.938  48.895   4.597  0.00  0.00            
ATOM   4934  H2  WAT X 465      44.182  47.413   4.404  0.00  0.00            
ATOM   4935  O   WAT X 466      31.923  28.645   1.155  0.00  0.00            
ATOM   4936  H1  WAT X 466      31.045  28.363   1.412  0.00  0.00            
ATOM   4937  H2  WAT X 466      32.346  27.848   0.835  0.00  0.00            
ATOM   4938  O   WAT X 467      27.639  47.075  11.510  0.00  0.00            
ATOM   4939  H1  WAT X 467      28.371  47.531  11.096  0.00  0.00            
ATOM   4940  H2  WAT X 467      27.868  46.148  11.448  0.00  0.00            
ATOM   4941  O   WAT X 468      48.262   4.116  35.529  0.00  0.00            
ATOM   4942  H1  WAT X 468      48.493   3.526  36.247  0.00  0.00            
ATOM   4943  H2  WAT X 468      47.316   4.234  35.610  0.00  0.00            
ATOM   4944  O   WAT X 469      52.346  51.470  43.125  0.00  0.00            
ATOM   4945  H1  WAT X 469      53.277  51.295  43.260  0.00  0.00            
ATOM   4946  H2  WAT X 469      51.913  51.045  43.865  0.00  0.00            
ATOM   4947  O   WAT X 470      14.246  63.502  31.977  0.00  0.00            
ATOM   4948  H1  WAT X 470      13.416  63.958  32.117  0.00  0.00            
ATOM   4949  H2  WAT X 470      14.677  63.997  31.280  0.00  0.00            
ATOM   4950  O   WAT X 471      21.253  46.105  38.508  0.00  0.00            
ATOM   4951  H1  WAT X 471      21.318  45.400  37.864  0.00  0.00            
ATOM   4952  H2  WAT X 471      22.086  46.075  38.980  0.00  0.00            
ATOM   4953  O   WAT X 472      45.321  56.979  53.359  0.00  0.00            
ATOM   4954  H1  WAT X 472      44.563  56.403  53.259  0.00  0.00            
ATOM   4955  H2  WAT X 472      45.374  57.144  54.300  0.00  0.00            
ATOM   4956  O   WAT X 473      37.826  39.412  18.683  0.00  0.00            
ATOM   4957  H1  WAT X 473      37.290  40.137  19.003  0.00  0.00            
ATOM   4958  H2  WAT X 473      37.209  38.839  18.229  0.00  0.00            
ATOM   4959  O   WAT X 474      10.030  16.101  23.467  0.00  0.00            
ATOM   4960  H1  WAT X 474       9.157  15.729  23.340  0.00  0.00            
ATOM   4961  H2  WAT X 474      10.428  16.082  22.596  0.00  0.00            
ATOM   4962  O   WAT X 475      35.360  34.935  59.012  0.00  0.00            
ATOM   4963  H1  WAT X 475      35.956  35.219  58.320  0.00  0.00            
ATOM   4964  H2  WAT X 475      34.515  34.832  58.574  0.00  0.00            
ATOM   4965  O   WAT X 476      69.776  55.113   5.113  0.00  0.00            
ATOM   4966  H1  WAT X 476      69.173  54.372   5.054  0.00  0.00            
ATOM   4967  H2  WAT X 476      69.267  55.804   5.537  0.00  0.00            
ATOM   4968  O   WAT X 477      29.111  59.787  21.657  0.00  0.00            
ATOM   4969  H1  WAT X 477      28.518  60.522  21.502  0.00  0.00            
ATOM   4970  H2  WAT X 477      28.841  59.124  21.021  0.00  0.00            
ATOM   4971  O   WAT X 478      17.064  17.004  27.644  0.00  0.00            
ATOM   4972  H1  WAT X 478      17.917  17.439  27.652  0.00  0.00            
ATOM   4973  H2  WAT X 478      16.680  17.213  28.496  0.00  0.00            
ATOM   4974  O   WAT X 479      73.626  51.040  20.864  0.00  0.00            
ATOM   4975  H1  WAT X 479      73.645  50.332  20.220  0.00  0.00            
ATOM   4976  H2  WAT X 479      73.433  51.825  20.351  0.00  0.00            
ATOM   4977  O   WAT X 480      27.978  29.202   0.611  0.00  0.00            
ATOM   4978  H1  WAT X 480      28.034  29.040  -0.330  0.00  0.00            
ATOM   4979  H2  WAT X 480      27.058  29.421   0.762  0.00  0.00            
ATOM   4980  O   WAT X 481      70.085   4.246  21.327  0.00  0.00            
ATOM   4981  H1  WAT X 481      69.471   3.633  21.732  0.00  0.00            
ATOM   4982  H2  WAT X 481      69.709   4.429  20.466  0.00  0.00            
ATOM   4983  O   WAT X 482      61.032  25.637  63.014  0.00  0.00            
ATOM   4984  H1  WAT X 482      61.565  25.161  62.376  0.00  0.00            
ATOM   4985  H2  WAT X 482      60.419  26.145  62.483  0.00  0.00            
ATOM   4986  O   WAT X 483       5.127  51.942   1.012  0.00  0.00            
ATOM   4987  H1  WAT X 483       5.128  51.257   0.342  0.00  0.00            
ATOM   4988  H2  WAT X 483       4.684  52.682   0.597  0.00  0.00            
ATOM   4989  O   WAT X 484      55.838  48.108  58.816  0.00  0.00            
ATOM   4990  H1  WAT X 484      56.367  48.458  58.099  0.00  0.00            
ATOM   4991  H2  WAT X 484      55.048  47.774  58.390  0.00  0.00            
ATOM   4992  O   WAT X 485      24.276  10.085  11.209  0.00  0.00            
ATOM   4993  H1  WAT X 485      24.822   9.409  11.608  0.00  0.00            
ATOM   4994  H2  WAT X 485      24.895  10.760  10.931  0.00  0.00            
ATOM   4995  O   WAT X 486      51.457  59.977   8.788  0.00  0.00            
ATOM   4996  H1  WAT X 486      50.526  60.026   8.572  0.00  0.00            
ATOM   4997  H2  WAT X 486      51.901  60.008   7.941  0.00  0.00            
ATOM   4998  O   WAT X 487      56.216  25.093  18.711  0.00  0.00            
ATOM   4999  H1  WAT X 487      55.506  25.055  18.071  0.00  0.00            
ATOM   5000  H2  WAT X 487      56.749  25.838  18.433  0.00  0.00            
ATOM   5001  O   WAT X 488       0.900  11.900   3.230  0.00  0.00            
ATOM   5002  H1  WAT X 488       0.833  11.672   2.303  0.00  0.00            
ATOM   5003  H2  WAT X 488       0.768  12.848   3.254  0.00  0.00            
ATOM   5004  O   WAT X 489      57.962  64.748  13.390  0.00  0.00            
ATOM   5005  H1  WAT X 489      58.162  65.433  14.028  0.00  0.00            
ATOM   5006  H2  WAT X 489      58.578  64.044  13.593  0.00  0.00            
ATOM   5007  O   WAT X 490      66.922  55.851  13.410  0.00  0.00            
ATOM   5008  H1  WAT X 490      67.034  55.715  12.470  0.00  0.00            
ATOM   5009  H2  WAT X 490      67.701  55.459  13.804  0.00  0.00            
ATOM   5010  O   WAT X 491      53.059  55.572  15.559  0.00  0.00            
ATOM   5011  H1  WAT X 491      52.455  56.221  15.921  0.00  0.00            
ATOM   5012  H2  WAT X 491      53.202  54.953  16.275  0.00  0.00            
ATOM   5013  O   WAT X 492      11.026  62.298  38.869  0.00  0.00            
ATOM   5014  H1  WAT X 492      10.757  63.170  38.578  0.00  0.00            
ATOM   5015  H2  WAT X 492      11.262  61.839  38.063  0.00  0.00            
ATOM   5016  O   WAT X 493      32.655  32.637  16.536  0.00  0.00            
ATOM   5017  H1  WAT X 493      32.071  31.955  16.865  0.00  0.00            
ATOM   5018  H2  WAT X 493      32.807  32.402  15.620  0.00  0.00            
ATOM   5019  O   WAT X 494      59.836  45.408  28.461  0.00  0.00            
ATOM   5020  H1  WAT X 494      59.697  45.863  27.631  0.00  0.00            
ATOM   5021  H2  WAT X 494      59.753  44.480  28.242  0.00  0.00            
ATOM   5022  O   WAT X 495      69.923  17.553  62.554  0.00  0.00            
ATOM   5023  H1  WAT X 495      69.290  17.702  63.255  0.00  0.00            
ATOM   5024  H2  WAT X 495      70.055  16.604  62.549  0.00  0.00            
ATOM   5025  O   WAT X 496      42.444  57.825  27.015  0.00  0.00            
ATOM   5026  H1  WAT X 496      42.021  57.058  27.400  0.00  0.00            
ATOM   5027  H2  WAT X 496      42.146  57.831  26.105  0.00  0.00            
ATOM   5028  O   WAT X 497      53.042  59.574  44.346  0.00  0.00            
ATOM   5029  H1  WAT X 497      52.308  59.051  44.023  0.00  0.00            
ATOM   5030  H2  WAT X 497      53.485  59.878  43.554  0.00  0.00            
ATOM   5031  O   WAT X 498       7.425  29.307  50.134  0.00  0.00            
ATOM   5032  H1  WAT X 498       7.597  28.812  50.936  0.00  0.00            
ATOM   5033  H2  WAT X 498       6.985  30.102  50.433  0.00  0.00            
ATOM   5034  O   WAT X 499      62.792  45.727  32.861  0.00  0.00            
ATOM   5035  H1  WAT X 499      63.369  45.013  33.130  0.00  0.00            
ATOM   5036  H2  WAT X 499      63.248  46.521  33.140  0.00  0.00            
ATOM   5037  O   WAT X 500      66.411  54.359  11.048  0.00  0.00            
ATOM   5038  H1  WAT X 500      65.456  54.418  11.093  0.00  0.00            
ATOM   5039  H2  WAT X 500      66.584  53.890  10.233  0.00  0.00            
ATOM   5040  O   WAT X 501      51.978  60.046  21.279  0.00  0.00            
ATOM   5041  H1  WAT X 501      51.441  60.615  20.726  0.00  0.00            
ATOM   5042  H2  WAT X 501      51.458  59.925  22.074  0.00  0.00            
ATOM   5043  O   WAT X 502      68.152  54.056  53.920  0.00  0.00            
ATOM   5044  H1  WAT X 502      68.544  53.479  54.576  0.00  0.00            
ATOM   5045  H2  WAT X 502      67.233  54.125  54.180  0.00  0.00            
ATOM   5046  O   WAT X 503      57.217  12.083  12.262  0.00  0.00            
ATOM   5047  H1  WAT X 503      58.013  11.554  12.314  0.00  0.00            
ATOM   5048  H2  WAT X 503      56.599  11.536  11.777  0.00  0.00            
ATOM   5049  O   WAT X 504      60.237  24.702  24.278  0.00  0.00            
ATOM   5050  H1  WAT X 504      59.831  24.021  24.814  0.00  0.00            
ATOM   5051  H2  WAT X 504      59.857  25.520  24.600  0.00  0.00            
ATOM   5052  O   WAT X 505      25.226  54.542  10.343  0.00  0.00            
ATOM   5053  H1  WAT X 505      25.889  54.984   9.813  0.00  0.00            
ATOM   5054  H2  WAT X 505      25.370  53.610  10.179  0.00  0.00            
ATOM   5055  O   WAT X 506      25.475  49.963  40.937  0.00  0.00            
ATOM   5056  H1  WAT X 506      26.127  50.463  41.428  0.00  0.00            
ATOM   5057  H2  WAT X 506      25.871  49.100  40.822  0.00  0.00            
ATOM   5058  O   WAT X 507      36.778  54.307  16.818  0.00  0.00            
ATOM   5059  H1  WAT X 507      36.757  53.630  17.494  0.00  0.00            
ATOM   5060  H2  WAT X 507      37.507  54.874  17.071  0.00  0.00            
ATOM   5061  O   WAT X 508      15.720  59.149  36.460  0.00  0.00            
ATOM   5062  H1  WAT X 508      15.427  58.623  35.716  0.00  0.00
[truncated: 2,153,940 more chars]
