# Supplementary material for: Mechanistic Modeling of Monoglyceride Lipase Covalent Modification Elucidates the Role of Leaving Group Expulsion and Discriminates Inhibitors with High and Low Potency
Source: J Chem Inf Model. 2022 May 17;62(11):2771–87. doi: 10.1021/acs.jcim.2c00140 (PMC9198976; doi:10.1021/acs.jcim.2c00140)
Supplement: Supplementary file 4 — ci2c00140_si_004.zip [file ci2c00140_si_004.zip › geometries/cpd4_confI.pdb]

CRYST1   76.985   64.908   63.980  90.00  90.00  90.00 P 1           1
ATOM      1 HH31 ACE X   1      31.657  56.357  31.454  0.00  0.00            
ATOM      2  CH3 ACE X   1      32.030  55.976  30.503  0.00  0.00            
ATOM      3 HH32 ACE X   1      32.677  55.157  30.818  0.00  0.00            
ATOM      4 HH33 ACE X   1      32.637  56.657  29.906  0.00  0.00            
ATOM      5  C   ACE X   1      30.820  55.458  29.659  0.00  0.00            
ATOM      6  O   ACE X   1      29.842  54.942  30.204  0.00  0.00            
ATOM      7  N   ASP X   2      30.875  55.759  28.369  0.00  0.00            
ATOM      8  H   ASP X   2      31.779  56.182  27.931  0.00  0.00            
ATOM      9  CA  ASP X   2      29.938  55.449  27.363  0.00  0.00            
ATOM     10  HA  ASP X   2      28.967  55.884  27.597  0.00  0.00            
ATOM     11  CB  ASP X   2      30.464  56.065  26.054  0.00  0.00            
ATOM     12  HB2 ASP X   2      29.780  55.762  25.261  0.00  0.00            
ATOM     13  HB3 ASP X   2      30.406  57.150  26.139  0.00  0.00            
ATOM     14  CG  ASP X   2      31.911  55.777  25.651  0.00  0.00            
ATOM     15  OD1 ASP X   2      32.818  56.156  26.436  0.00  0.00            
ATOM     16  OD2 ASP X   2      32.237  55.129  24.601  0.00  0.00            
ATOM     17  C   ASP X   2      29.762  53.895  27.314  0.00  0.00            
ATOM     18  O   ASP X   2      28.764  53.361  26.868  0.00  0.00            
ATOM     19  N   LEU X   3      30.793  53.133  27.783  0.00  0.00            
ATOM     20  H   LEU X   3      31.659  53.527  28.122  0.00  0.00            
ATOM     21  CA  LEU X   3      30.815  51.635  27.825  0.00  0.00            
ATOM     22  HA  LEU X   3      30.042  51.285  27.157  0.00  0.00            
ATOM     23  CB  LEU X   3      32.152  50.922  27.424  0.00  0.00            
ATOM     24  HB2 LEU X   3      32.788  51.087  28.281  0.00  0.00            
ATOM     25  HB3 LEU X   3      32.104  49.833  27.408  0.00  0.00            
ATOM     26  CG  LEU X   3      32.994  51.354  26.228  0.00  0.00            
ATOM     27  HG  LEU X   3      33.291  52.394  26.359  0.00  0.00            
ATOM     28  CD1 LEU X   3      34.286  50.604  26.069  0.00  0.00            
ATOM     29 HD11 LEU X   3      34.873  50.639  26.986  0.00  0.00            
ATOM     30 HD12 LEU X   3      34.096  49.610  25.663  0.00  0.00            
ATOM     31 HD13 LEU X   3      34.864  51.136  25.313  0.00  0.00            
ATOM     32  CD2 LEU X   3      32.219  51.210  24.895  0.00  0.00            
ATOM     33 HD21 LEU X   3      31.511  52.027  24.758  0.00  0.00            
ATOM     34 HD22 LEU X   3      32.938  51.233  24.076  0.00  0.00            
ATOM     35 HD23 LEU X   3      31.777  50.303  24.868  0.00  0.00            
ATOM     36  C   LEU X   3      30.338  51.201  29.245  0.00  0.00            
ATOM     37  O   LEU X   3      30.582  51.963  30.256  0.00  0.00            
ATOM     38  N   PRO X   4      29.691  50.035  29.436  0.00  0.00            
ATOM     39  CD  PRO X   4      29.272  49.148  28.333  0.00  0.00            
ATOM     40  HD2 PRO X   4      29.944  48.944  27.500  0.00  0.00            
ATOM     41  HD3 PRO X   4      28.366  49.529  27.862  0.00  0.00            
ATOM     42  CG  PRO X   4      28.769  47.900  28.939  0.00  0.00            
ATOM     43  HG2 PRO X   4      29.544  47.163  29.152  0.00  0.00            
ATOM     44  HG3 PRO X   4      28.042  47.507  28.358  0.00  0.00            
ATOM     45  CB  PRO X   4      28.128  48.506  30.217  0.00  0.00            
ATOM     46  HB2 PRO X   4      28.002  47.735  30.977  0.00  0.00            
ATOM     47  HB3 PRO X   4      27.175  49.008  30.050  0.00  0.00            
ATOM     48  CA  PRO X   4      29.086  49.588  30.690  0.00  0.00            
ATOM     49  HA  PRO X   4      28.471  50.440  30.982  0.00  0.00            
ATOM     50  C   PRO X   4      30.104  49.167  31.749  0.00  0.00            
ATOM     51  O   PRO X   4      31.103  48.463  31.480  0.00  0.00            
ATOM     52  N   HID X   5      29.984  49.687  32.927  0.00  0.00            
ATOM     53  H   HID X   5      29.040  50.211  33.077  0.00  0.00            
ATOM     54  CA  HID X   5      30.939  49.705  34.004  0.00  0.00            
ATOM     55  HA  HID X   5      31.642  48.881  33.879  0.00  0.00            
ATOM     56  CB  HID X   5      31.698  51.071  33.926  0.00  0.00            
ATOM     57  HB2 HID X   5      32.289  51.193  34.834  0.00  0.00            
ATOM     58  HB3 HID X   5      32.404  51.090  33.095  0.00  0.00            
ATOM     59  CG  HID X   5      30.826  52.315  34.028  0.00  0.00            
ATOM     60  ND1 HID X   5      30.566  53.115  32.935  0.00  0.00            
ATOM     61  HD1 HID X   5      30.766  52.816  31.907  0.00  0.00            
ATOM     62  CE1 HID X   5      29.767  54.155  33.368  0.00  0.00            
ATOM     63  HE1 HID X   5      29.224  54.872  32.753  0.00  0.00            
ATOM     64  NE2 HID X   5      29.508  54.037  34.698  0.00  0.00            
ATOM     65  CD2 HID X   5      30.160  52.887  35.144  0.00  0.00            
ATOM     66  HD2 HID X   5      30.346  52.570  36.170  0.00  0.00            
ATOM     67  C   HID X   5      30.242  49.500  35.322  0.00  0.00            
ATOM     68  O   HID X   5      29.040  49.576  35.430  0.00  0.00            
ATOM     69  N   LEU X   6      31.115  49.321  36.359  0.00  0.00            
ATOM     70  H   LEU X   6      32.114  49.320  36.204  0.00  0.00            
ATOM     71  CA  LEU X   6      30.689  49.484  37.710  0.00  0.00            
ATOM     72  HA  LEU X   6      29.899  50.112  37.731  0.00  0.00            
ATOM     73  CB  LEU X   6      30.425  48.078  38.253  0.00  0.00            
ATOM     74  HB2 LEU X   6      29.856  47.537  37.497  0.00  0.00            
ATOM     75  HB3 LEU X   6      31.401  47.609  38.377  0.00  0.00            
ATOM     76  CG  LEU X   6      29.706  48.019  39.657  0.00  0.00            
ATOM     77  HG  LEU X   6      30.191  48.408  40.553  0.00  0.00            
ATOM     78  CD1 LEU X   6      28.307  48.688  39.679  0.00  0.00            
ATOM     79 HD11 LEU X   6      27.592  47.951  39.314  0.00  0.00            
ATOM     80 HD12 LEU X   6      28.089  49.033  40.689  0.00  0.00            
ATOM     81 HD13 LEU X   6      28.192  49.588  39.075  0.00  0.00            
ATOM     82  CD2 LEU X   6      29.496  46.522  40.027  0.00  0.00            
ATOM     83 HD21 LEU X   6      30.451  46.102  40.344  0.00  0.00            
ATOM     84 HD22 LEU X   6      28.716  46.353  40.770  0.00  0.00            
ATOM     85 HD23 LEU X   6      29.105  46.008  39.250  0.00  0.00            
ATOM     86  C   LEU X   6      31.932  50.079  38.444  0.00  0.00            
ATOM     87  O   LEU X   6      33.062  49.919  37.933  0.00  0.00            
ATOM     88  N   VAL X   7      31.588  50.885  39.409  0.00  0.00            
ATOM     89  H   VAL X   7      30.551  51.000  39.724  0.00  0.00            
ATOM     90  CA  VAL X   7      32.534  51.745  40.193  0.00  0.00            
ATOM     91  HA  VAL X   7      33.505  51.910  39.727  0.00  0.00            
ATOM     92  CB  VAL X   7      31.987  53.171  40.492  0.00  0.00            
ATOM     93  HB  VAL X   7      30.921  53.167  40.721  0.00  0.00            
ATOM     94  CG1 VAL X   7      32.794  53.671  41.681  0.00  0.00            
ATOM     95 HG11 VAL X   7      32.681  54.740  41.860  0.00  0.00            
ATOM     96 HG12 VAL X   7      32.425  53.125  42.446  0.00  0.00            
ATOM     97 HG13 VAL X   7      33.824  53.342  41.547  0.00  0.00            
ATOM     98  CG2 VAL X   7      32.264  54.034  39.249  0.00  0.00            
ATOM     99 HG21 VAL X   7      31.781  53.544  38.404  0.00  0.00            
ATOM    100 HG22 VAL X   7      31.896  55.033  39.487  0.00  0.00            
ATOM    101 HG23 VAL X   7      33.263  54.022  39.104  0.00  0.00            
ATOM    102  C   VAL X   7      32.643  50.821  41.450  0.00  0.00            
ATOM    103  O   VAL X   7      31.689  50.572  42.215  0.00  0.00            
ATOM    104  N   ASN X   8      33.796  50.175  41.589  0.00  0.00            
ATOM    105  H   ASN X   8      34.539  50.360  40.813  0.00  0.00            
ATOM    106  CA  ASN X   8      34.042  49.361  42.814  0.00  0.00            
ATOM    107  HA  ASN X   8      33.263  48.718  42.792  0.00  0.00            
ATOM    108  CB  ASN X   8      35.271  48.559  42.614  0.00  0.00            
ATOM    109  HB2 ASN X   8      35.305  47.850  43.441  0.00  0.00            
ATOM    110  HB3 ASN X   8      35.311  47.929  41.725  0.00  0.00            
ATOM    111  CG  ASN X   8      36.615  49.334  42.735  0.00  0.00            
ATOM    112  OD1 ASN X   8      36.687  50.472  43.122  0.00  0.00            
ATOM    113  ND2 ASN X   8      37.690  48.604  42.406  0.00  0.00            
ATOM    114 HD21 ASN X   8      38.622  49.167  42.357  0.00  0.00            
ATOM    115 HD22 ASN X   8      37.573  47.616  42.231  0.00  0.00            
ATOM    116  C   ASN X   8      33.962  50.146  44.085  0.00  0.00            
ATOM    117  O   ASN X   8      33.714  51.380  44.142  0.00  0.00            
ATOM    118  N   ALA X   9      34.206  49.390  45.202  0.00  0.00            
ATOM    119  H   ALA X   9      34.509  48.347  45.108  0.00  0.00            
ATOM    120  CA  ALA X   9      34.290  49.999  46.543  0.00  0.00            
ATOM    121  HA  ALA X   9      33.387  50.399  46.751  0.00  0.00            
ATOM    122  CB  ALA X   9      34.648  48.971  47.587  0.00  0.00            
ATOM    123  HB1 ALA X   9      35.616  48.694  47.517  0.00  0.00            
ATOM    124  HB2 ALA X   9      34.722  49.374  48.510  0.00  0.00            
ATOM    125  HB3 ALA X   9      33.976  48.113  47.555  0.00  0.00            
ATOM    126  C   ALA X   9      35.227  51.260  46.629  0.00  0.00            
ATOM    127  O   ALA X   9      34.811  52.232  47.205  0.00  0.00            
ATOM    128  N   ASP X  10      36.398  51.149  46.026  0.00  0.00            
ATOM    129  H   ASP X  10      36.592  50.352  45.308  0.00  0.00            
ATOM    130  CA  ASP X  10      37.504  52.144  46.099  0.00  0.00            
ATOM    131  HA  ASP X  10      37.476  52.534  47.116  0.00  0.00            
ATOM    132  CB  ASP X  10      38.819  51.458  45.896  0.00  0.00            
ATOM    133  HB2 ASP X  10      38.919  51.268  44.828  0.00  0.00            
ATOM    134  HB3 ASP X  10      39.507  52.176  46.343  0.00  0.00            
ATOM    135  CG  ASP X  10      38.998  50.201  46.758  0.00  0.00            
ATOM    136  OD1 ASP X  10      38.779  50.145  47.984  0.00  0.00            
ATOM    137  OD2 ASP X  10      39.397  49.190  46.096  0.00  0.00            
ATOM    138  C   ASP X  10      37.306  53.306  45.110  0.00  0.00            
ATOM    139  O   ASP X  10      38.167  54.191  45.093  0.00  0.00            
ATOM    140  N   GLY X  11      36.226  53.397  44.335  0.00  0.00            
ATOM    141  H   GLY X  11      35.447  52.696  44.595  0.00  0.00            
ATOM    142  CA  GLY X  11      35.861  54.448  43.331  0.00  0.00            
ATOM    143  HA2 GLY X  11      34.797  54.634  43.371  0.00  0.00            
ATOM    144  HA3 GLY X  11      36.134  55.369  43.642  0.00  0.00            
ATOM    145  C   GLY X  11      36.335  54.214  41.916  0.00  0.00            
ATOM    146  O   GLY X  11      36.337  55.146  41.073  0.00  0.00            
ATOM    147  N   GLN X  12      36.830  53.044  41.711  0.00  0.00            
ATOM    148  H   GLN X  12      36.608  52.242  42.415  0.00  0.00            
ATOM    149  CA  GLN X  12      37.563  52.675  40.422  0.00  0.00            
ATOM    150  HA  GLN X  12      38.022  53.465  39.990  0.00  0.00            
ATOM    151  CB  GLN X  12      38.723  51.783  40.694  0.00  0.00            
ATOM    152  HB2 GLN X  12      38.231  50.899  41.100  0.00  0.00            
ATOM    153  HB3 GLN X  12      39.275  51.614  39.770  0.00  0.00            
ATOM    154  CG  GLN X  12      39.760  52.232  41.732  0.00  0.00            
ATOM    155  HG2 GLN X  12      40.143  53.226  41.503  0.00  0.00            
ATOM    156  HG3 GLN X  12      39.213  52.345  42.656  0.00  0.00            
ATOM    157  CD  GLN X  12      40.819  51.160  41.932  0.00  0.00            
ATOM    158  OE1 GLN X  12      40.576  50.027  42.409  0.00  0.00            
ATOM    159  NE2 GLN X  12      42.078  51.469  41.717  0.00  0.00            
ATOM    160 HE21 GLN X  12      42.371  52.413  41.282  0.00  0.00            
ATOM    161 HE22 GLN X  12      42.735  50.868  42.077  0.00  0.00            
ATOM    162  C   GLN X  12      36.551  52.048  39.452  0.00  0.00            
ATOM    163  O   GLN X  12      35.698  51.251  39.811  0.00  0.00            
ATOM    164  N   TYR X  13      36.638  52.539  38.235  0.00  0.00            
ATOM    165  H   TYR X  13      37.112  53.511  38.099  0.00  0.00            
ATOM    166  CA  TYR X  13      35.807  52.009  37.134  0.00  0.00            
ATOM    167  HA  TYR X  13      34.815  51.778  37.520  0.00  0.00            
ATOM    168  CB  TYR X  13      35.770  53.044  36.038  0.00  0.00            
ATOM    169  HB2 TYR X  13      36.776  53.286  35.693  0.00  0.00            
ATOM    170  HB3 TYR X  13      35.158  52.714  35.198  0.00  0.00            
ATOM    171  CG  TYR X  13      35.092  54.291  36.419  0.00  0.00            
ATOM    172  CD1 TYR X  13      35.852  55.410  36.751  0.00  0.00            
ATOM    173  HD1 TYR X  13      36.940  55.412  36.814  0.00  0.00            
ATOM    174  CE1 TYR X  13      35.187  56.637  36.861  0.00  0.00            
ATOM    175  HE1 TYR X  13      35.780  57.547  36.944  0.00  0.00            
ATOM    176  CZ  TYR X  13      33.802  56.722  36.907  0.00  0.00            
ATOM    177  OH  TYR X  13      33.245  57.918  37.199  0.00  0.00            
ATOM    178  HH  TYR X  13      32.175  57.917  36.990  0.00  0.00            
ATOM    179  CE2 TYR X  13      33.055  55.593  36.667  0.00  0.00            
ATOM    180  HE2 TYR X  13      31.970  55.695  36.700  0.00  0.00            
ATOM    181  CD2 TYR X  13      33.688  54.346  36.368  0.00  0.00            
ATOM    182  HD2 TYR X  13      33.036  53.531  36.051  0.00  0.00            
ATOM    183  C   TYR X  13      36.423  50.775  36.428  0.00  0.00            
ATOM    184  O   TYR X  13      37.369  50.825  35.640  0.00  0.00            
ATOM    185  N   LEU X  14      35.717  49.706  36.795  0.00  0.00            
ATOM    186  H   LEU X  14      34.786  49.903  37.732  0.00  0.00            
ATOM    187  CA  LEU X  14      35.741  48.390  36.279  0.00  0.00            
ATOM    188  HA  LEU X  14      36.706  48.304  35.995  0.00  0.00            
ATOM    189  CB  LEU X  14      35.472  47.323  37.367  0.00  0.00            
ATOM    190  HB2 LEU X  14      34.445  47.380  37.728  0.00  0.00            
ATOM    191  HB3 LEU X  14      35.485  46.327  36.923  0.00  0.00            
ATOM    192  CG  LEU X  14      36.392  47.336  38.599  0.00  0.00            
ATOM    193  HG  LEU X  14      36.105  48.281  39.061  0.00  0.00            
ATOM    194  CD1 LEU X  14      36.098  46.181  39.533  0.00  0.00            
ATOM    195 HD11 LEU X  14      35.171  46.344  40.062  0.00  0.00            
ATOM    196 HD12 LEU X  14      36.105  45.224  39.033  0.00  0.00            
ATOM    197 HD13 LEU X  14      36.899  46.233  40.256  0.00  0.00            
ATOM    198  CD2 LEU X  14      37.889  47.207  38.203  0.00  0.00            
ATOM    199 HD21 LEU X  14      38.514  47.121  39.080  0.00  0.00            
ATOM    200 HD22 LEU X  14      38.058  46.361  37.553  0.00  0.00            
ATOM    201 HD23 LEU X  14      38.195  48.051  37.740  0.00  0.00            
ATOM    202  C   LEU X  14      34.757  48.419  35.067  0.00  0.00            
ATOM    203  O   LEU X  14      33.546  48.593  35.291  0.00  0.00            
ATOM    204  N   PHE X  15      35.337  48.113  33.892  0.00  0.00            
ATOM    205  H   PHE X  15      36.342  48.020  33.880  0.00  0.00            
ATOM    206  CA  PHE X  15      34.575  48.079  32.640  0.00  0.00            
ATOM    207  HA  PHE X  15      33.689  48.532  32.812  0.00  0.00            
ATOM    208  CB  PHE X  15      35.197  48.823  31.428  0.00  0.00            
ATOM    209  HB2 PHE X  15      36.188  48.657  31.330  0.00  0.00            
ATOM    210  HB3 PHE X  15      34.751  48.469  30.594  0.00  0.00            
ATOM    211  CG  PHE X  15      34.976  50.332  31.426  0.00  0.00            
ATOM    212  CD1 PHE X  15      35.893  51.074  32.122  0.00  0.00            
ATOM    213  HD1 PHE X  15      36.691  50.617  32.538  0.00  0.00            
ATOM    214  CE1 PHE X  15      35.702  52.506  32.294  0.00  0.00            
ATOM    215  HE1 PHE X  15      36.368  53.059  32.815  0.00  0.00            
ATOM    216  CZ  PHE X  15      34.626  53.101  31.672  0.00  0.00            
ATOM    217  HZ  PHE X  15      34.382  54.150  31.835  0.00  0.00            
ATOM    218  CE2 PHE X  15      33.760  52.340  30.895  0.00  0.00            
ATOM    219  HE2 PHE X  15      32.889  52.806  30.432  0.00  0.00            
ATOM    220  CD2 PHE X  15      33.833  50.922  30.910  0.00  0.00            
ATOM    221  HD2 PHE X  15      33.043  50.352  30.422  0.00  0.00            
ATOM    222  C   PHE X  15      34.284  46.575  32.348  0.00  0.00            
ATOM    223  O   PHE X  15      35.063  45.668  32.702  0.00  0.00            
ATOM    224  N   CYS X  16      33.055  46.365  31.844  0.00  0.00            
ATOM    225  H   CYS X  16      32.599  47.301  31.521  0.00  0.00            
ATOM    226  CA  CYS X  16      32.240  45.062  31.626  0.00  0.00            
ATOM    227  HA  CYS X  16      32.559  44.330  32.368  0.00  0.00            
ATOM    228  CB  CYS X  16      30.781  45.531  31.875  0.00  0.00            
ATOM    229  HB2 CYS X  16      30.751  46.031  32.844  0.00  0.00            
ATOM    230  HB3 CYS X  16      30.542  46.269  31.109  0.00  0.00            
ATOM    231  SG  CYS X  16      29.472  44.262  31.675  0.00  0.00            
ATOM    232  HG  CYS X  16      29.441  43.975  32.725  0.00  0.00            
ATOM    233  C   CYS X  16      32.340  44.541  30.158  0.00  0.00            
ATOM    234  O   CYS X  16      32.364  45.353  29.198  0.00  0.00            
ATOM    235  N   ARG X  17      32.284  43.265  29.955  0.00  0.00            
ATOM    236  H   ARG X  17      32.284  42.703  30.877  0.00  0.00            
ATOM    237  CA  ARG X  17      32.107  42.536  28.649  0.00  0.00            
ATOM    238  HA  ARG X  17      31.905  43.190  27.907  0.00  0.00            
ATOM    239  CB  ARG X  17      33.436  41.809  28.237  0.00  0.00            
ATOM    240  HB2 ARG X  17      34.120  41.870  29.083  0.00  0.00            
ATOM    241  HB3 ARG X  17      33.241  40.747  28.089  0.00  0.00            
ATOM    242  CG  ARG X  17      34.030  42.345  26.867  0.00  0.00            
ATOM    243  HG2 ARG X  17      34.801  41.674  26.489  0.00  0.00            
ATOM    244  HG3 ARG X  17      33.178  42.455  26.212  0.00  0.00            
ATOM    245  CD  ARG X  17      34.618  43.754  26.874  0.00  0.00            
ATOM    246  HD2 ARG X  17      34.631  44.181  25.883  0.00  0.00            
ATOM    247  HD3 ARG X  17      34.040  44.266  27.444  0.00  0.00            
ATOM    248  NE  ARG X  17      35.966  43.764  27.525  0.00  0.00            
ATOM    249  HE  ARG X  17      36.042  43.760  28.602  0.00  0.00            
ATOM    250  CZ  ARG X  17      37.141  43.838  26.959  0.00  0.00            
ATOM    251  NH1 ARG X  17      38.234  43.806  27.633  0.00  0.00            
ATOM    252 HH11 ARG X  17      38.212  43.860  28.711  0.00  0.00            
ATOM    253 HH12 ARG X  17      39.112  43.604  27.177  0.00  0.00            
ATOM    254  NH2 ARG X  17      37.299  43.728  25.685  0.00  0.00            
ATOM    255 HH21 ARG X  17      36.377  43.830  25.113  0.00  0.00            
ATOM    256 HH22 ARG X  17      38.197  44.148  25.232  0.00  0.00            
ATOM    257  C   ARG X  17      30.988  41.529  28.983  0.00  0.00            
ATOM    258  O   ARG X  17      31.105  40.842  30.004  0.00  0.00            
ATOM    259  N   TYR X  18      29.962  41.381  28.173  0.00  0.00            
ATOM    260  H   TYR X  18      29.935  41.911  27.313  0.00  0.00            
ATOM    261  CA  TYR X  18      28.886  40.397  28.458  0.00  0.00            
ATOM    262  HA  TYR X  18      29.432  39.572  28.916  0.00  0.00            
ATOM    263  CB  TYR X  18      27.863  41.032  29.498  0.00  0.00            
ATOM    264  HB2 TYR X  18      27.255  40.225  29.906  0.00  0.00            
ATOM    265  HB3 TYR X  18      28.417  41.536  30.290  0.00  0.00            
ATOM    266  CG  TYR X  18      26.894  42.003  28.891  0.00  0.00            
ATOM    267  CD1 TYR X  18      25.670  41.544  28.446  0.00  0.00            
ATOM    268  HD1 TYR X  18      25.368  40.508  28.459  0.00  0.00            
ATOM    269  CE1 TYR X  18      24.784  42.506  27.887  0.00  0.00            
ATOM    270  HE1 TYR X  18      23.834  42.253  27.656  0.00  0.00            
ATOM    271  CZ  TYR X  18      25.134  43.854  27.837  0.00  0.00            
ATOM    272  OH  TYR X  18      24.343  44.739  27.178  0.00  0.00            
ATOM    273  HH  TYR X  18      23.543  44.236  26.654  0.00  0.00            
ATOM    274  CE2 TYR X  18      26.343  44.356  28.329  0.00  0.00            
ATOM    275  HE2 TYR X  18      26.558  45.414  28.303  0.00  0.00            
ATOM    276  CD2 TYR X  18      27.190  43.367  28.936  0.00  0.00            
ATOM    277  HD2 TYR X  18      28.169  43.615  29.320  0.00  0.00            
ATOM    278  C   TYR X  18      28.211  39.930  27.126  0.00  0.00            
ATOM    279  O   TYR X  18      28.461  40.511  26.045  0.00  0.00            
ATOM    280  N   TRP X  19      27.540  38.751  27.223  0.00  0.00            
ATOM    281  H   TRP X  19      27.512  38.097  28.095  0.00  0.00            
ATOM    282  CA  TRP X  19      26.940  38.112  26.031  0.00  0.00            
ATOM    283  HA  TRP X  19      26.727  38.952  25.369  0.00  0.00            
ATOM    284  CB  TRP X  19      27.883  37.095  25.403  0.00  0.00            
ATOM    285  HB2 TRP X  19      28.055  36.295  26.123  0.00  0.00            
ATOM    286  HB3 TRP X  19      27.430  36.709  24.489  0.00  0.00            
ATOM    287  CG  TRP X  19      29.266  37.539  25.123  0.00  0.00            
ATOM    288  CD1 TRP X  19      29.749  37.732  23.876  0.00  0.00            
ATOM    289  HD1 TRP X  19      29.186  37.730  22.943  0.00  0.00            
ATOM    290  NE1 TRP X  19      31.041  38.124  24.006  0.00  0.00            
ATOM    291  HE1 TRP X  19      31.765  38.062  23.193  0.00  0.00            
ATOM    292  CE2 TRP X  19      31.483  38.166  25.294  0.00  0.00            
ATOM    293  CZ2 TRP X  19      32.730  38.398  25.900  0.00  0.00            
ATOM    294  HZ2 TRP X  19      33.575  38.708  25.286  0.00  0.00            
ATOM    295  CH2 TRP X  19      32.896  38.199  27.270  0.00  0.00            
ATOM    296  HH2 TRP X  19      33.837  38.215  27.639  0.00  0.00            
ATOM    297  CZ3 TRP X  19      31.768  37.977  28.058  0.00  0.00            
ATOM    298  HZ3 TRP X  19      31.943  37.753  29.027  0.00  0.00            
ATOM    299  CE3 TRP X  19      30.502  37.781  27.449  0.00  0.00            
ATOM    300  HE3 TRP X  19      29.732  37.523  28.050  0.00  0.00            
ATOM    301  CD2 TRP X  19      30.289  37.788  26.048  0.00  0.00            
ATOM    302  C   TRP X  19      25.619  37.480  26.581  0.00  0.00            
ATOM    303  O   TRP X  19      25.615  36.637  27.439  0.00  0.00            
ATOM    304  N   LYS X  20      24.566  37.904  25.969  0.00  0.00            
ATOM    305  H   LYS X  20      24.649  38.592  25.128  0.00  0.00            
ATOM    306  CA  LYS X  20      23.149  37.579  26.417  0.00  0.00            
ATOM    307  HA  LYS X  20      23.191  37.012  27.347  0.00  0.00            
ATOM    308  CB  LYS X  20      22.501  38.928  26.761  0.00  0.00            
ATOM    309  HB2 LYS X  20      22.989  39.396  27.442  0.00  0.00            
ATOM    310  HB3 LYS X  20      22.440  39.640  25.938  0.00  0.00            
ATOM    311  CG  LYS X  20      21.030  38.650  27.304  0.00  0.00            
ATOM    312  HG2 LYS X  20      20.400  38.468  26.434  0.00  0.00            
ATOM    313  HG3 LYS X  20      21.058  37.788  27.971  0.00  0.00            
ATOM    314  CD  LYS X  20      20.462  39.801  28.094  0.00  0.00            
ATOM    315  HD2 LYS X  20      20.810  39.797  29.127  0.00  0.00            
ATOM    316  HD3 LYS X  20      20.782  40.756  27.678  0.00  0.00            
ATOM    317  CE  LYS X  20      18.915  39.924  28.127  0.00  0.00            
ATOM    318  HE2 LYS X  20      18.620  39.212  28.898  0.00  0.00            
ATOM    319  HE3 LYS X  20      18.582  40.871  28.552  0.00  0.00            
ATOM    320  NZ  LYS X  20      18.187  39.624  26.882  0.00  0.00            
ATOM    321  HZ1 LYS X  20      17.300  40.107  26.913  0.00  0.00            
ATOM    322  HZ2 LYS X  20      18.683  39.810  25.930  0.00  0.00            
ATOM    323  HZ3 LYS X  20      17.879  38.580  26.843  0.00  0.00            
ATOM    324  C   LYS X  20      22.436  36.719  25.343  0.00  0.00            
ATOM    325  O   LYS X  20      22.503  37.071  24.194  0.00  0.00            
ATOM    326  N   PRO X  21      22.038  35.477  25.687  0.00  0.00            
ATOM    327  CD  PRO X  21      22.294  34.807  26.955  0.00  0.00            
ATOM    328  HD2 PRO X  21      21.654  35.231  27.611  0.00  0.00            
ATOM    329  HD3 PRO X  21      23.319  34.961  27.293  0.00  0.00            
ATOM    330  CG  PRO X  21      22.009  33.361  26.616  0.00  0.00            
ATOM    331  HG2 PRO X  21      21.766  32.728  27.469  0.00  0.00            
ATOM    332  HG3 PRO X  21      22.847  33.018  26.169  0.00  0.00            
ATOM    333  CB  PRO X  21      20.906  33.379  25.593  0.00  0.00            
ATOM    334  HB2 PRO X  21      19.951  33.347  26.117  0.00  0.00            
ATOM    335  HB3 PRO X  21      20.946  32.489  24.965  0.00  0.00            
ATOM    336  CA  PRO X  21      21.241  34.612  24.780  0.00  0.00            
ATOM    337  HA  PRO X  21      21.725  34.426  23.822  0.00  0.00            
ATOM    338  C   PRO X  21      19.895  35.261  24.316  0.00  0.00            
ATOM    339  O   PRO X  21      19.390  36.146  25.022  0.00  0.00            
ATOM    340  N   THR X  22      19.386  34.810  23.172  0.00  0.00            
ATOM    341  H   THR X  22      19.942  34.151  22.646  0.00  0.00            
ATOM    342  CA  THR X  22      18.121  35.407  22.701  0.00  0.00            
ATOM    343  HA  THR X  22      18.219  36.492  22.709  0.00  0.00            
ATOM    344  CB  THR X  22      17.715  34.871  21.322  0.00  0.00            
ATOM    345  HB  THR X  22      16.655  35.103  21.215  0.00  0.00            
ATOM    346  CG2 THR X  22      18.472  35.483  20.130  0.00  0.00            
ATOM    347 HG21 THR X  22      18.008  35.155  19.199  0.00  0.00            
ATOM    348 HG22 THR X  22      18.415  36.571  20.128  0.00  0.00            
ATOM    349 HG23 THR X  22      19.554  35.374  20.209  0.00  0.00            
ATOM    350  OG1 THR X  22      17.972  33.450  21.158  0.00  0.00            
ATOM    351  HG1 THR X  22      17.140  33.026  21.381  0.00  0.00            
ATOM    352  C   THR X  22      16.970  34.984  23.658  0.00  0.00            
ATOM    353  O   THR X  22      16.267  35.882  24.070  0.00  0.00            
ATOM    354  N   GLY X  23      16.904  33.726  24.029  0.00  0.00            
ATOM    355  H   GLY X  23      17.596  32.998  23.605  0.00  0.00            
ATOM    356  CA  GLY X  23      15.832  33.305  24.928  0.00  0.00            
ATOM    357  HA2 GLY X  23      14.956  33.895  24.657  0.00  0.00            
ATOM    358  HA3 GLY X  23      15.718  32.274  24.593  0.00  0.00            
ATOM    359  C   GLY X  23      16.245  33.383  26.367  0.00  0.00            
ATOM    360  O   GLY X  23      17.162  34.090  26.832  0.00  0.00            
ATOM    361  N   THR X  24      15.528  32.635  27.150  0.00  0.00            
ATOM    362  H   THR X  24      14.814  32.017  26.793  0.00  0.00            
ATOM    363  CA  THR X  24      15.758  32.512  28.654  0.00  0.00            
ATOM    364  HA  THR X  24      15.686  33.402  29.126  0.00  0.00            
ATOM    365  CB  THR X  24      14.715  31.534  29.305  0.00  0.00            
ATOM    366  HB  THR X  24      14.983  31.320  30.255  0.00  0.00            
ATOM    367  CG2 THR X  24      13.323  32.156  29.373  0.00  0.00            
ATOM    368 HG21 THR X  24      13.060  32.497  28.372  0.00  0.00            
ATOM    369 HG22 THR X  24      12.579  31.478  29.792  0.00  0.00            
ATOM    370 HG23 THR X  24      13.366  32.929  30.140  0.00  0.00            
ATOM    371  OG1 THR X  24      14.395  30.307  28.630  0.00  0.00            
ATOM    372  HG1 THR X  24      13.958  30.586  27.670  0.00  0.00            
ATOM    373  C   THR X  24      17.094  31.802  28.824  0.00  0.00            
ATOM    374  O   THR X  24      17.322  30.678  28.337  0.00  0.00            
ATOM    375  N   PRO X  25      18.013  32.435  29.620  0.00  0.00            
ATOM    376  CD  PRO X  25      17.893  33.749  30.285  0.00  0.00            
ATOM    377  HD2 PRO X  25      16.959  33.889  30.829  0.00  0.00            
ATOM    378  HD3 PRO X  25      17.803  34.533  29.533  0.00  0.00            
ATOM    379  CG  PRO X  25      19.141  33.903  31.116  0.00  0.00            
ATOM    380  HG2 PRO X  25      18.896  33.566  32.123  0.00  0.00            
ATOM    381  HG3 PRO X  25      19.407  34.960  31.119  0.00  0.00            
ATOM    382  CB  PRO X  25      20.133  32.928  30.560  0.00  0.00            
ATOM    383  HB2 PRO X  25      20.910  32.659  31.274  0.00  0.00            
ATOM    384  HB3 PRO X  25      20.604  33.335  29.665  0.00  0.00            
ATOM    385  CA  PRO X  25      19.293  31.764  30.091  0.00  0.00            
ATOM    386  HA  PRO X  25      19.779  31.193  29.300  0.00  0.00            
ATOM    387  C   PRO X  25      18.945  30.782  31.240  0.00  0.00            
ATOM    388  O   PRO X  25      18.125  31.120  32.131  0.00  0.00            
ATOM    389  N   LYS X  26      19.498  29.548  31.281  0.00  0.00            
ATOM    390  H   LYS X  26      20.290  29.345  30.561  0.00  0.00            
ATOM    391  CA  LYS X  26      19.205  28.495  32.288  0.00  0.00            
ATOM    392  HA  LYS X  26      18.195  28.675  32.654  0.00  0.00            
ATOM    393  CB  LYS X  26      19.183  27.062  31.538  0.00  0.00            
ATOM    394  HB2 LYS X  26      20.196  26.695  31.379  0.00  0.00            
ATOM    395  HB3 LYS X  26      18.807  26.338  32.261  0.00  0.00            
ATOM    396  CG  LYS X  26      18.397  27.042  30.202  0.00  0.00            
ATOM    397  HG2 LYS X  26      18.763  27.837  29.553  0.00  0.00            
ATOM    398  HG3 LYS X  26      18.534  26.134  29.781  0.00  0.00            
ATOM    399  CD  LYS X  26      16.921  27.358  30.475  0.00  0.00            
ATOM    400  HD2 LYS X  26      16.641  26.479  31.056  0.00  0.00            
ATOM    401  HD3 LYS X  26      16.754  28.199  31.149  0.00  0.00            
ATOM    402  CE  LYS X  26      16.019  27.547  29.241  0.00  0.00            
ATOM    403  HE2 LYS X  26      15.047  27.394  29.709  0.00  0.00            
ATOM    404  HE3 LYS X  26      16.089  28.616  29.042  0.00  0.00            
ATOM    405  NZ  LYS X  26      16.267  26.679  28.107  0.00  0.00            
ATOM    406  HZ1 LYS X  26      17.216  26.688  27.763  0.00  0.00            
ATOM    407  HZ2 LYS X  26      16.015  25.643  28.333  0.00  0.00            
ATOM    408  HZ3 LYS X  26      15.745  27.045  27.222  0.00  0.00            
ATOM    409  C   LYS X  26      20.261  28.462  33.461  0.00  0.00            
ATOM    410  O   LYS X  26      19.994  27.969  34.556  0.00  0.00            
ATOM    411  N   ALA X  27      21.421  29.096  33.264  0.00  0.00            
ATOM    412  H   ALA X  27      21.570  29.486  32.257  0.00  0.00            
ATOM    413  CA  ALA X  27      22.463  29.303  34.246  0.00  0.00            
ATOM    414  HA  ALA X  27      21.959  29.420  35.205  0.00  0.00            
ATOM    415  CB  ALA X  27      23.411  28.101  34.233  0.00  0.00            
ATOM    416  HB1 ALA X  27      23.558  27.775  33.204  0.00  0.00            
ATOM    417  HB2 ALA X  27      24.333  28.354  34.758  0.00  0.00            
ATOM    418  HB3 ALA X  27      22.847  27.355  34.792  0.00  0.00            
ATOM    419  C   ALA X  27      23.295  30.623  33.958  0.00  0.00            
ATOM    420  O   ALA X  27      23.106  31.256  32.890  0.00  0.00            
ATOM    421  N   LEU X  28      24.118  31.077  34.893  0.00  0.00            
ATOM    422  H   LEU X  28      24.192  30.513  35.822  0.00  0.00            
ATOM    423  CA  LEU X  28      25.040  32.260  34.785  0.00  0.00            
ATOM    424  HA  LEU X  28      24.750  32.787  33.876  0.00  0.00            
ATOM    425  CB  LEU X  28      24.784  33.121  36.024  0.00  0.00            
ATOM    426  HB2 LEU X  28      24.890  32.491  36.908  0.00  0.00            
ATOM    427  HB3 LEU X  28      25.530  33.912  36.100  0.00  0.00            
ATOM    428  CG  LEU X  28      23.441  33.837  36.054  0.00  0.00            
ATOM    429  HG  LEU X  28      22.697  33.051  36.184  0.00  0.00            
ATOM    430  CD1 LEU X  28      23.297  34.758  37.292  0.00  0.00            
ATOM    431 HD11 LEU X  28      24.225  35.279  37.527  0.00  0.00            
ATOM    432 HD12 LEU X  28      22.446  35.419  37.128  0.00  0.00            
ATOM    433 HD13 LEU X  28      23.111  34.114  38.152  0.00  0.00            
ATOM    434  CD2 LEU X  28      23.130  34.637  34.759  0.00  0.00            
ATOM    435 HD21 LEU X  28      24.060  35.078  34.398  0.00  0.00            
ATOM    436 HD22 LEU X  28      22.565  33.922  34.162  0.00  0.00            
ATOM    437 HD23 LEU X  28      22.612  35.485  34.941  0.00  0.00            
ATOM    438  C   LEU X  28      26.516  31.655  34.836  0.00  0.00            
ATOM    439  O   LEU X  28      26.843  30.612  35.383  0.00  0.00            
ATOM    440  N   ILE X  29      27.383  32.514  34.313  0.00  0.00            
ATOM    441  H   ILE X  29      26.969  33.347  33.745  0.00  0.00            
ATOM    442  CA  ILE X  29      28.862  32.227  34.363  0.00  0.00            
ATOM    443  HA  ILE X  29      29.056  31.789  35.253  0.00  0.00            
ATOM    444  CB  ILE X  29      29.295  31.089  33.408  0.00  0.00            
ATOM    445  HB  ILE X  29      28.625  30.261  33.641  0.00  0.00            
ATOM    446  CG2 ILE X  29      29.068  31.363  31.914  0.00  0.00            
ATOM    447 HG21 ILE X  29      28.001  31.548  31.794  0.00  0.00            
ATOM    448 HG22 ILE X  29      29.609  32.263  31.622  0.00  0.00            
ATOM    449 HG23 ILE X  29      29.254  30.563  31.213  0.00  0.00            
ATOM    450  CG1 ILE X  29      30.722  30.571  33.732  0.00  0.00            
ATOM    451 HG12 ILE X  29      31.478  31.133  33.203  0.00  0.00            
ATOM    452 HG13 ILE X  29      30.966  30.769  34.765  0.00  0.00            
ATOM    453  CD1 ILE X  29      30.852  29.121  33.304  0.00  0.00            
ATOM    454 HD11 ILE X  29      31.851  28.820  33.582  0.00  0.00            
ATOM    455 HD12 ILE X  29      30.213  28.501  33.916  0.00  0.00            
ATOM    456 HD13 ILE X  29      30.681  28.955  32.322  0.00  0.00            
ATOM    457  C   ILE X  29      29.789  33.502  34.304  0.00  0.00            
ATOM    458  O   ILE X  29      29.669  34.297  33.327  0.00  0.00            
ATOM    459  N   PHE X  30      30.613  33.684  35.354  0.00  0.00            
ATOM    460  H   PHE X  30      30.647  33.060  36.083  0.00  0.00            
ATOM    461  CA  PHE X  30      31.663  34.751  35.362  0.00  0.00            
ATOM    462  HA  PHE X  30      31.301  35.579  34.909  0.00  0.00            
ATOM    463  CB  PHE X  30      32.055  35.109  36.814  0.00  0.00            
ATOM    464  HB2 PHE X  30      31.077  35.150  37.293  0.00  0.00            
ATOM    465  HB3 PHE X  30      32.607  34.312  37.312  0.00  0.00            
ATOM    466  CG  PHE X  30      32.840  36.426  36.893  0.00  0.00            
ATOM    467  CD1 PHE X  30      32.173  37.641  36.774  0.00  0.00            
ATOM    468  HD1 PHE X  30      31.116  37.680  36.512  0.00  0.00            
ATOM    469  CE1 PHE X  30      32.924  38.849  36.843  0.00  0.00            
ATOM    470  HE1 PHE X  30      32.429  39.801  36.653  0.00  0.00            
ATOM    471  CZ  PHE X  30      34.247  38.877  37.057  0.00  0.00            
ATOM    472  HZ  PHE X  30      34.786  39.824  37.081  0.00  0.00            
ATOM    473  CE2 PHE X  30      34.908  37.640  37.221  0.00  0.00            
ATOM    474  HE2 PHE X  30      35.962  37.623  37.500  0.00  0.00            
ATOM    475  CD2 PHE X  30      34.254  36.416  37.112  0.00  0.00            
ATOM    476  HD2 PHE X  30      34.762  35.472  37.311  0.00  0.00            
ATOM    477  C   PHE X  30      32.848  34.236  34.567  0.00  0.00            
ATOM    478  O   PHE X  30      33.170  33.061  34.721  0.00  0.00            
ATOM    479  N   VAL X  31      33.640  35.157  34.003  0.00  0.00            
ATOM    480  H   VAL X  31      33.231  36.164  33.923  0.00  0.00            
ATOM    481  CA  VAL X  31      34.978  34.930  33.340  0.00  0.00            
ATOM    482  HA  VAL X  31      35.331  33.910  33.490  0.00  0.00            
ATOM    483  CB  VAL X  31      34.855  34.994  31.803  0.00  0.00            
ATOM    484  HB  VAL X  31      34.524  35.894  31.485  0.00  0.00            
ATOM    485  CG1 VAL X  31      36.262  34.709  31.141  0.00  0.00            
ATOM    486 HG11 VAL X  31      36.817  34.006  31.744  0.00  0.00            
ATOM    487 HG12 VAL X  31      36.112  34.351  30.133  0.00  0.00            
ATOM    488 HG13 VAL X  31      36.764  35.583  31.077  0.00  0.00            
ATOM    489  CG2 VAL X  31      33.875  33.955  31.315  0.00  0.00            
ATOM    490 HG21 VAL X  31      32.877  34.298  31.588  0.00  0.00            
ATOM    491 HG22 VAL X  31      33.911  33.888  30.228  0.00  0.00            
ATOM    492 HG23 VAL X  31      34.073  32.991  31.784  0.00  0.00            
ATOM    493  C   VAL X  31      35.946  35.929  33.945  0.00  0.00            
ATOM    494  O   VAL X  31      35.818  37.134  33.789  0.00  0.00            
ATOM    495  N   SER X  32      37.026  35.315  34.453  0.00  0.00            
ATOM    496  H   SER X  32      37.000  34.317  34.298  0.00  0.00            
ATOM    497  CA  SER X  32      38.159  35.859  35.150  0.00  0.00            
ATOM    498  HA  SER X  32      37.991  36.929  35.271  0.00  0.00            
ATOM    499  CB  SER X  32      38.216  35.314  36.627  0.00  0.00            
ATOM    500  HB2 SER X  32      37.345  35.638  37.197  0.00  0.00            
ATOM    501  HB3 SER X  32      38.277  34.306  36.645  0.00  0.00            
ATOM    502  OG  SER X  32      39.352  35.852  37.351  0.00  0.00            
ATOM    503  HG  SER X  32      39.824  34.995  37.830  0.00  0.00            
ATOM    504  C   SER X  32      39.508  35.572  34.394  0.00  0.00            
ATOM    505  O   SER X  32      40.066  34.435  34.434  0.00  0.00            
ATOM    506  N   HID X  33      40.043  36.614  33.809  0.00  0.00            
ATOM    507  H   HID X  33      39.631  37.597  34.036  0.00  0.00            
ATOM    508  CA  HID X  33      41.231  36.635  32.963  0.00  0.00            
ATOM    509  HA  HID X  33      41.237  35.610  32.592  0.00  0.00            
ATOM    510  CB  HID X  33      41.120  37.732  31.963  0.00  0.00            
ATOM    511  HB2 HID X  33      41.778  37.600  31.208  0.00  0.00            
ATOM    512  HB3 HID X  33      40.113  37.698  31.547  0.00  0.00            
ATOM    513  CG  HID X  33      41.340  39.120  32.460  0.00  0.00            
ATOM    514  ND1 HID X  33      42.510  39.667  32.931  0.00  0.00            
ATOM    515  HD1 HID X  33      43.455  39.157  33.121  0.00  0.00            
ATOM    516  CE1 HID X  33      42.293  40.882  33.436  0.00  0.00            
ATOM    517  HE1 HID X  33      42.981  41.385  34.116  0.00  0.00            
ATOM    518  NE2 HID X  33      41.012  41.226  33.253  0.00  0.00            
ATOM    519  CD2 HID X  33      40.445  40.117  32.628  0.00  0.00            
ATOM    520  HD2 HID X  33      39.377  40.038  32.425  0.00  0.00            
ATOM    521  C   HID X  33      42.526  36.656  33.722  0.00  0.00            
ATOM    522  O   HID X  33      42.574  37.026  34.922  0.00  0.00            
ATOM    523  N   GLY X  34      43.563  36.132  33.051  0.00  0.00            
ATOM    524  H   GLY X  34      43.531  35.910  31.985  0.00  0.00            
ATOM    525  CA  GLY X  34      44.902  36.031  33.701  0.00  0.00            
ATOM    526  HA2 GLY X  34      44.852  35.474  34.637  0.00  0.00            
ATOM    527  HA3 GLY X  34      45.440  35.476  33.051  0.00  0.00            
ATOM    528  C   GLY X  34      45.555  37.452  33.917  0.00  0.00            
ATOM    529  O   GLY X  34      45.036  38.528  33.547  0.00  0.00            
ATOM    530  N   ALA X  35      46.760  37.443  34.452  0.00  0.00            
ATOM    531  H   ALA X  35      47.122  36.533  34.907  0.00  0.00            
ATOM    532  CA  ALA X  35      47.577  38.635  34.739  0.00  0.00            
ATOM    533  HA  ALA X  35      46.985  39.304  35.211  0.00  0.00            
ATOM    534  CB  ALA X  35      48.804  38.280  35.592  0.00  0.00            
ATOM    535  HB1 ALA X  35      49.587  37.927  34.922  0.00  0.00            
ATOM    536  HB2 ALA X  35      49.201  39.210  36.001  0.00  0.00            
ATOM    537  HB3 ALA X  35      48.510  37.468  36.256  0.00  0.00            
ATOM    538  C   ALA X  35      47.882  39.272  33.311  0.00  0.00            
ATOM    539  O   ALA X  35      48.127  38.563  32.278  0.00  0.00            
ATOM    540  N   GLY X  36      47.985  40.619  33.343  0.00  0.00            
ATOM    541  H   GLY X  36      47.713  41.075  34.296  0.00  0.00            
ATOM    542  CA  GLY X  36      48.483  41.488  32.264  0.00  0.00            
ATOM    543  HA2 GLY X  36      48.500  42.416  32.817  0.00  0.00            
ATOM    544  HA3 GLY X  36      49.427  41.275  31.975  0.00  0.00            
ATOM    545  C   GLY X  36      47.468  41.752  31.140  0.00  0.00            
ATOM    546  O   GLY X  36      47.355  42.797  30.558  0.00  0.00            
ATOM    547  N   GLU X  37      46.671  40.764  30.882  0.00  0.00            
ATOM    548  H   GLU X  37      46.983  39.827  31.343  0.00  0.00            
ATOM    549  CA  GLU X  37      45.642  40.694  29.794  0.00  0.00            
ATOM    550  HA  GLU X  37      45.876  41.370  28.971  0.00  0.00            
ATOM    551  CB  GLU X  37      45.526  39.231  29.229  0.00  0.00            
ATOM    552  HB2 GLU X  37      45.011  39.232  28.418  0.00  0.00            
ATOM    553  HB3 GLU X  37      46.394  38.919  28.817  0.00  0.00            
ATOM    554  CG  GLU X  37      44.886  38.062  30.125  0.00  0.00            
ATOM    555  HG2 GLU X  37      45.681  37.719  30.786  0.00  0.00            
ATOM    556  HG3 GLU X  37      44.192  38.434  30.878  0.00  0.00            
ATOM    557  CD  GLU X  37      44.238  36.887  29.344  0.00  0.00            
ATOM    558  OE1 GLU X  37      44.309  36.862  28.144  0.00  0.00            
ATOM    559  OE2 GLU X  37      43.795  35.991  30.123  0.00  0.00            
ATOM    560  C   GLU X  37      44.290  41.336  30.213  0.00  0.00            
ATOM    561  O   GLU X  37      44.233  42.246  31.133  0.00  0.00            
ATOM    562  N   HIE X  38      43.223  40.784  29.567  0.00  0.00            
ATOM    563  H   HIE X  38      43.336  39.969  28.981  0.00  0.00            
ATOM    564  CA  HIE X  38      41.874  41.288  29.786  0.00  0.00            
ATOM    565  HA  HIE X  38      41.783  41.437  30.780  0.00  0.00            
ATOM    566  CB  HIE X  38      41.700  42.634  29.118  0.00  0.00            
ATOM    567  HB2 HIE X  38      40.828  43.102  29.320  0.00  0.00            
ATOM    568  HB3 HIE X  38      42.442  43.342  29.488  0.00  0.00            
ATOM    569  CG  HIE X  38      41.923  42.615  27.584  0.00  0.00            
ATOM    570  ND1 HIE X  38      40.831  42.496  26.683  0.00  0.00            
ATOM    571  CE1 HIE X  38      41.344  42.357  25.466  0.00  0.00            
ATOM    572  HE1 HIE X  38      40.827  42.105  24.540  0.00  0.00            
ATOM    573  NE2 HIE X  38      42.711  42.344  25.588  0.00  0.00            
ATOM    574  HE2 HIE X  38      43.413  42.069  24.916  0.00  0.00            
ATOM    575  CD2 HIE X  38      43.081  42.611  26.905  0.00  0.00            
ATOM    576  HD2 HIE X  38      44.081  42.522  27.330  0.00  0.00            
ATOM    577  C   HIE X  38      40.771  40.360  29.302  0.00  0.00            
ATOM    578  O   HIE X  38      41.159  39.223  28.843  0.00  0.00            
ATOM    579  N   SER X  39      39.475  40.616  29.627  0.00  0.00            
ATOM    580  H   SER X  39      39.244  41.509  30.208  0.00  0.00            
ATOM    581  CA  SER X  39      38.348  39.715  29.449  0.00  0.00            
ATOM    582  HA  SER X  39      38.540  38.705  29.812  0.00  0.00            
ATOM    583  CB  SER X  39      37.196  40.277  30.335  0.00  0.00            
ATOM    584  HB2 SER X  39      36.427  39.622  30.335  0.00  0.00            
ATOM    585  HB3 SER X  39      37.639  40.305  31.242  0.00  0.00            
ATOM    586  OG  SER X  39      36.738  41.532  29.890  0.00  0.00            
ATOM    587  HG  SER X  39      37.374  42.256  30.193  0.00  0.00            
ATOM    588  C   SER X  39      37.839  39.509  27.980  0.00  0.00            
ATOM    589  O   SER X  39      37.211  38.518  27.602  0.00  0.00            
ATOM    590  N   GLY X  40      38.134  40.490  27.114  0.00  0.00            
ATOM    591  H   GLY X  40      38.689  41.356  27.476  0.00  0.00            
ATOM    592  CA  GLY X  40      37.791  40.427  25.662  0.00  0.00            
ATOM    593  HA2 GLY X  40      36.711  40.341  25.540  0.00  0.00            
ATOM    594  HA3 GLY X  40      38.108  41.314  25.114  0.00  0.00            
ATOM    595  C   GLY X  40      38.369  39.172  24.940  0.00  0.00            
ATOM    596  O   GLY X  40      37.754  38.606  24.041  0.00  0.00            
ATOM    597  N   ARG X  41      39.455  38.651  25.547  0.00  0.00            
ATOM    598  H   ARG X  41      39.551  39.091  26.540  0.00  0.00            
ATOM    599  CA  ARG X  41      40.297  37.495  25.187  0.00  0.00            
ATOM    600  HA  ARG X  41      40.714  37.669  24.284  0.00  0.00            
ATOM    601  CB  ARG X  41      41.539  37.429  26.112  0.00  0.00            
ATOM    602  HB2 ARG X  41      41.181  37.394  27.141  0.00  0.00            
ATOM    603  HB3 ARG X  41      42.122  36.524  25.942  0.00  0.00            
ATOM    604  CG  ARG X  41      42.381  38.641  25.937  0.00  0.00            
ATOM    605  HG2 ARG X  41      41.721  39.506  25.872  0.00  0.00            
ATOM    606  HG3 ARG X  41      43.058  38.727  26.774  0.00  0.00            
ATOM    607  CD  ARG X  41      43.281  38.594  24.696  0.00  0.00            
ATOM    608  HD2 ARG X  41      42.668  38.576  23.806  0.00  0.00            
ATOM    609  HD3 ARG X  41      43.755  39.413  24.534  0.00  0.00            
ATOM    610  NE  ARG X  41      44.252  37.476  24.883  0.00  0.00            
ATOM    611  HE  ARG X  41      44.639  37.418  25.890  0.00  0.00            
ATOM    612  CZ  ARG X  41      44.771  36.733  23.960  0.00  0.00            
ATOM    613  NH1 ARG X  41      44.457  36.849  22.666  0.00  0.00            
ATOM    614 HH11 ARG X  41      43.842  37.718  22.483  0.00  0.00            
ATOM    615 HH12 ARG X  41      44.961  36.288  21.994  0.00  0.00            
ATOM    616  NH2 ARG X  41      45.694  35.887  24.248  0.00  0.00            
ATOM    617 HH21 ARG X  41      45.879  35.560  25.272  0.00  0.00            
ATOM    618 HH22 ARG X  41      46.273  35.649  23.356  0.00  0.00            
ATOM    619  C   ARG X  41      39.530  36.150  25.193  0.00  0.00            
ATOM    620  O   ARG X  41      39.917  35.128  24.648  0.00  0.00            
ATOM    621  N   TYR X  42      38.429  36.209  25.919  0.00  0.00            
ATOM    622  H   TYR X  42      38.170  37.172  26.360  0.00  0.00            
ATOM    623  CA  TYR X  42      37.540  35.079  26.140  0.00  0.00            
ATOM    624  HA  TYR X  42      37.981  34.120  25.866  0.00  0.00            
ATOM    625  CB  TYR X  42      37.269  35.104  27.687  0.00  0.00            
ATOM    626  HB2 TYR X  42      36.966  36.104  27.998  0.00  0.00            
ATOM    627  HB3 TYR X  42      36.559  34.293  27.850  0.00  0.00            
ATOM    628  CG  TYR X  42      38.494  34.761  28.515  0.00  0.00            
ATOM    629  CD1 TYR X  42      38.928  33.448  28.620  0.00  0.00            
ATOM    630  HD1 TYR X  42      38.200  32.787  28.390  0.00  0.00            
ATOM    631  CE1 TYR X  42      40.200  33.144  29.155  0.00  0.00            
ATOM    632  HE1 TYR X  42      40.532  32.110  29.246  0.00  0.00            
ATOM    633  CZ  TYR X  42      41.058  34.195  29.526  0.00  0.00            
ATOM    634  OH  TYR X  42      42.238  33.929  30.054  0.00  0.00            
ATOM    635  HH  TYR X  42      42.694  34.916  29.988  0.00  0.00            
ATOM    636  CE2 TYR X  42      40.712  35.554  29.278  0.00  0.00            
ATOM    637  HE2 TYR X  42      41.394  36.388  29.440  0.00  0.00            
ATOM    638  CD2 TYR X  42      39.426  35.826  28.755  0.00  0.00            
ATOM    639  HD2 TYR X  42      39.206  36.869  28.527  0.00  0.00            
ATOM    640  C   TYR X  42      36.209  35.304  25.386  0.00  0.00            
ATOM    641  O   TYR X  42      35.366  34.429  25.458  0.00  0.00            
ATOM    642  N   GLU X  43      36.135  36.238  24.394  0.00  0.00            
ATOM    643  H   GLU X  43      36.985  36.884  24.172  0.00  0.00            
ATOM    644  CA  GLU X  43      34.977  36.420  23.476  0.00  0.00            
ATOM    645  HA  GLU X  43      34.092  36.865  23.931  0.00  0.00            
ATOM    646  CB  GLU X  43      35.347  37.427  22.312  0.00  0.00            
ATOM    647  HB2 GLU X  43      35.284  38.453  22.674  0.00  0.00            
ATOM    648  HB3 GLU X  43      36.410  37.249  22.148  0.00  0.00            
ATOM    649  CG  GLU X  43      34.571  37.378  20.978  0.00  0.00            
ATOM    650  HG2 GLU X  43      35.055  37.866  20.238  0.00  0.00            
ATOM    651  HG3 GLU X  43      34.609  36.376  20.550  0.00  0.00            
ATOM    652  CD  GLU X  43      33.086  37.704  21.102  0.00  0.00            
ATOM    653  OE1 GLU X  43      32.699  38.666  21.745  0.00  0.00            
ATOM    654  OE2 GLU X  43      32.276  37.017  20.495  0.00  0.00            
ATOM    655  C   GLU X  43      34.513  35.088  22.837  0.00  0.00            
ATOM    656  O   GLU X  43      33.327  34.677  22.971  0.00  0.00            
ATOM    657  N   GLU X  44      35.369  34.316  22.275  0.00  0.00            
ATOM    658  H   GLU X  44      36.432  34.525  22.154  0.00  0.00            
ATOM    659  CA  GLU X  44      34.905  33.227  21.447  0.00  0.00            
ATOM    660  HA  GLU X  44      34.007  33.606  20.957  0.00  0.00            
ATOM    661  CB  GLU X  44      35.996  32.704  20.479  0.00  0.00            
ATOM    662  HB2 GLU X  44      35.433  31.897  20.009  0.00  0.00            
ATOM    663  HB3 GLU X  44      36.127  33.457  19.701  0.00  0.00            
ATOM    664  CG  GLU X  44      37.311  32.190  21.092  0.00  0.00            
ATOM    665  HG2 GLU X  44      36.952  31.663  21.976  0.00  0.00            
ATOM    666  HG3 GLU X  44      37.690  31.351  20.509  0.00  0.00            
ATOM    667  CD  GLU X  44      38.437  33.213  21.314  0.00  0.00            
ATOM    668  OE1 GLU X  44      39.571  32.621  21.514  0.00  0.00            
ATOM    669  OE2 GLU X  44      38.210  34.450  21.434  0.00  0.00            
ATOM    670  C   GLU X  44      34.488  31.964  22.362  0.00  0.00            
ATOM    671  O   GLU X  44      33.703  31.151  21.994  0.00  0.00            
ATOM    672  N   LEU X  45      34.997  31.895  23.607  0.00  0.00            
ATOM    673  H   LEU X  45      35.442  32.758  23.886  0.00  0.00            
ATOM    674  CA  LEU X  45      34.595  30.912  24.592  0.00  0.00            
ATOM    675  HA  LEU X  45      34.444  30.060  24.071  0.00  0.00            
ATOM    676  CB  LEU X  45      35.752  30.791  25.633  0.00  0.00            
ATOM    677  HB2 LEU X  45      36.543  30.546  25.054  0.00  0.00            
ATOM    678  HB3 LEU X  45      35.909  31.713  26.016  0.00  0.00            
ATOM    679  CG  LEU X  45      35.679  29.819  26.785  0.00  0.00            
ATOM    680  HG  LEU X  45      34.719  29.774  27.098  0.00  0.00            
ATOM    681  CD1 LEU X  45      36.026  28.373  26.435  0.00  0.00            
ATOM    682 HD11 LEU X  45      35.394  28.063  25.711  0.00  0.00            
ATOM    683 HD12 LEU X  45      37.039  28.461  26.040  0.00  0.00            
ATOM    684 HD13 LEU X  45      35.977  27.729  27.313  0.00  0.00            
ATOM    685  CD2 LEU X  45      36.687  30.355  27.814  0.00  0.00            
ATOM    686 HD21 LEU X  45      36.514  31.399  28.074  0.00  0.00            
ATOM    687 HD22 LEU X  45      36.568  29.732  28.701  0.00  0.00            
ATOM    688 HD23 LEU X  45      37.626  30.256  27.457  0.00  0.00            
ATOM    689  C   LEU X  45      33.256  31.334  25.251  0.00  0.00            
ATOM    690  O   LEU X  45      32.433  30.478  25.533  0.00  0.00            
ATOM    691  N   ALA X  46      33.058  32.617  25.523  0.00  0.00            
ATOM    692  H   ALA X  46      33.840  33.359  25.361  0.00  0.00            
ATOM    693  CA  ALA X  46      31.851  33.136  26.095  0.00  0.00            
ATOM    694  HA  ALA X  46      31.663  32.596  27.023  0.00  0.00            
ATOM    695  CB  ALA X  46      32.006  34.591  26.450  0.00  0.00            
ATOM    696  HB1 ALA X  46      31.018  35.043  26.361  0.00  0.00            
ATOM    697  HB2 ALA X  46      32.476  34.791  27.413  0.00  0.00            
ATOM    698  HB3 ALA X  46      32.769  35.088  25.849  0.00  0.00            
ATOM    699  C   ALA X  46      30.669  32.994  25.105  0.00  0.00            
ATOM    700  O   ALA X  46      29.659  32.485  25.489  0.00  0.00            
ATOM    701  N   ARG X  47      30.888  33.294  23.831  0.00  0.00            
ATOM    702  H   ARG X  47      31.893  33.676  23.650  0.00  0.00            
ATOM    703  CA  ARG X  47      30.051  33.052  22.640  0.00  0.00            
ATOM    704  HA  ARG X  47      29.231  33.641  22.678  0.00  0.00            
ATOM    705  CB  ARG X  47      30.844  33.556  21.435  0.00  0.00            
ATOM    706  HB2 ARG X  47      31.199  34.577  21.581  0.00  0.00            
ATOM    707  HB3 ARG X  47      31.750  32.954  21.369  0.00  0.00            
ATOM    708  CG  ARG X  47      30.168  33.537  20.090  0.00  0.00            
ATOM    709  HG2 ARG X  47      30.933  33.756  19.346  0.00  0.00            
ATOM    710  HG3 ARG X  47      29.680  32.567  19.993  0.00  0.00            
ATOM    711  CD  ARG X  47      29.113  34.650  19.947  0.00  0.00            
ATOM    712  HD2 ARG X  47      28.463  34.446  19.097  0.00  0.00            
ATOM    713  HD3 ARG X  47      28.464  34.606  20.822  0.00  0.00            
ATOM    714  NE  ARG X  47      29.654  35.967  19.721  0.00  0.00            
ATOM    715  HE  ARG X  47      30.643  36.196  20.118  0.00  0.00            
ATOM    716  CZ  ARG X  47      29.214  36.920  18.949  0.00  0.00            
ATOM    717  NH1 ARG X  47      27.995  36.918  18.421  0.00  0.00            
ATOM    718 HH11 ARG X  47      27.331  36.053  18.420  0.00  0.00            
ATOM    719 HH12 ARG X  47      27.662  37.730  17.922  0.00  0.00            
ATOM    720  NH2 ARG X  47      30.017  37.860  18.634  0.00  0.00            
ATOM    721 HH21 ARG X  47      30.944  37.984  19.194  0.00  0.00            
ATOM    722 HH22 ARG X  47      29.576  38.672  18.056  0.00  0.00            
ATOM    723  C   ARG X  47      29.596  31.606  22.473  0.00  0.00            
ATOM    724  O   ARG X  47      28.419  31.338  22.212  0.00  0.00            
ATOM    725  N   MET X  48      30.455  30.626  22.771  0.00  0.00            
ATOM    726  H   MET X  48      31.511  30.888  22.839  0.00  0.00            
ATOM    727  CA  MET X  48      30.068  29.176  22.926  0.00  0.00            
ATOM    728  HA  MET X  48      29.604  28.753  22.035  0.00  0.00            
ATOM    729  CB  MET X  48      31.386  28.397  23.201  0.00  0.00            
ATOM    730  HB2 MET X  48      32.040  28.596  22.352  0.00  0.00            
ATOM    731  HB3 MET X  48      31.865  28.804  24.092  0.00  0.00            
ATOM    732  CG  MET X  48      31.202  26.923  23.364  0.00  0.00            
ATOM    733  HG2 MET X  48      30.391  26.600  22.710  0.00  0.00            
ATOM    734  HG3 MET X  48      32.108  26.399  23.060  0.00  0.00            
ATOM    735  SD  MET X  48      30.638  26.304  24.961  0.00  0.00            
ATOM    736  CE  MET X  48      32.195  26.296  25.926  0.00  0.00            
ATOM    737  HE1 MET X  48      31.825  26.243  26.949  0.00  0.00            
ATOM    738  HE2 MET X  48      32.768  25.405  25.670  0.00  0.00            
ATOM    739  HE3 MET X  48      32.741  27.220  25.734  0.00  0.00            
ATOM    740  C   MET X  48      29.058  29.005  24.104  0.00  0.00            
ATOM    741  O   MET X  48      28.023  28.443  23.856  0.00  0.00            
ATOM    742  N   LEU X  49      29.423  29.417  25.327  0.00  0.00            
ATOM    743  H   LEU X  49      30.389  29.909  25.437  0.00  0.00            
ATOM    744  CA  LEU X  49      28.599  29.258  26.502  0.00  0.00            
ATOM    745  HA  LEU X  49      28.344  28.287  26.606  0.00  0.00            
ATOM    746  CB  LEU X  49      29.410  29.726  27.745  0.00  0.00            
ATOM    747  HB2 LEU X  49      29.701  30.745  27.490  0.00  0.00            
ATOM    748  HB3 LEU X  49      28.870  29.993  28.653  0.00  0.00            
ATOM    749  CG  LEU X  49      30.638  28.819  28.134  0.00  0.00            
ATOM    750  HG  LEU X  49      31.105  28.406  27.240  0.00  0.00            
ATOM    751  CD1 LEU X  49      31.823  29.569  28.766  0.00  0.00            
ATOM    752 HD11 LEU X  49      31.992  30.530  28.281  0.00  0.00            
ATOM    753 HD12 LEU X  49      31.509  29.755  29.793  0.00  0.00            
ATOM    754 HD13 LEU X  49      32.730  28.970  28.675  0.00  0.00            
ATOM    755  CD2 LEU X  49      30.185  27.656  29.016  0.00  0.00            
ATOM    756 HD21 LEU X  49      29.698  28.052  29.907  0.00  0.00            
ATOM    757 HD22 LEU X  49      29.547  27.006  28.418  0.00  0.00            
ATOM    758 HD23 LEU X  49      30.903  27.013  29.317  0.00  0.00            
ATOM    759  C   LEU X  49      27.333  29.991  26.321  0.00  0.00            
ATOM    760  O   LEU X  49      26.300  29.559  26.792  0.00  0.00            
ATOM    761  N   MET X  50      27.313  31.090  25.609  0.00  0.00            
ATOM    762  H   MET X  50      28.252  31.548  25.299  0.00  0.00            
ATOM    763  CA  MET X  50      26.136  31.861  25.404  0.00  0.00            
ATOM    764  HA  MET X  50      25.608  32.147  26.314  0.00  0.00            
ATOM    765  CB  MET X  50      26.403  33.135  24.585  0.00  0.00            
ATOM    766  HB2 MET X  50      27.273  33.643  25.001  0.00  0.00            
ATOM    767  HB3 MET X  50      26.796  32.838  23.613  0.00  0.00            
ATOM    768  CG  MET X  50      25.244  34.103  24.550  0.00  0.00            
ATOM    769  HG2 MET X  50      24.285  33.607  24.399  0.00  0.00            
ATOM    770  HG3 MET X  50      25.129  34.509  25.555  0.00  0.00            
ATOM    771  SD  MET X  50      25.333  35.387  23.267  0.00  0.00            
ATOM    772  CE  MET X  50      25.411  34.414  21.719  0.00  0.00            
ATOM    773  HE1 MET X  50      25.291  33.347  21.907  0.00  0.00            
ATOM    774  HE2 MET X  50      24.746  34.730  21.027  0.00  0.00            
ATOM    775  HE3 MET X  50      26.289  34.728  21.155  0.00  0.00            
ATOM    776  C   MET X  50      25.242  30.980  24.480  0.00  0.00            
ATOM    777  O   MET X  50      24.006  30.986  24.683  0.00  0.00            
ATOM    778  N   GLY X  51      25.869  30.282  23.544  0.00  0.00            
ATOM    779  H   GLY X  51      26.944  30.421  23.428  0.00  0.00            
ATOM    780  CA  GLY X  51      25.071  29.322  22.680  0.00  0.00            
ATOM    781  HA2 GLY X  51      24.410  29.763  21.934  0.00  0.00            
ATOM    782  HA3 GLY X  51      25.716  28.766  22.001  0.00  0.00            
ATOM    783  C   GLY X  51      24.387  28.136  23.414  0.00  0.00            
ATOM    784  O   GLY X  51      23.338  27.718  23.069  0.00  0.00            
ATOM    785  N   LEU X  52      24.997  27.825  24.572  0.00  0.00            
ATOM    786  H   LEU X  52      25.922  28.377  24.740  0.00  0.00            
ATOM    787  CA  LEU X  52      24.499  26.875  25.582  0.00  0.00            
ATOM    788  HA  LEU X  52      24.073  25.993  25.104  0.00  0.00            
ATOM    789  CB  LEU X  52      25.590  26.318  26.412  0.00  0.00            
ATOM    790  HB2 LEU X  52      26.140  27.136  26.876  0.00  0.00            
ATOM    791  HB3 LEU X  52      25.117  25.816  27.256  0.00  0.00            
ATOM    792  CG  LEU X  52      26.576  25.350  25.794  0.00  0.00            
ATOM    793  HG  LEU X  52      27.064  25.911  24.997  0.00  0.00            
ATOM    794  CD1 LEU X  52      27.610  24.964  26.867  0.00  0.00            
ATOM    795 HD11 LEU X  52      27.826  25.867  27.438  0.00  0.00            
ATOM    796 HD12 LEU X  52      27.382  24.217  27.507  0.00  0.00            
ATOM    797 HD13 LEU X  52      28.557  24.632  26.441  0.00  0.00            
ATOM    798  CD2 LEU X  52      25.841  24.110  25.211  0.00  0.00            
ATOM    799 HD21 LEU X  52      25.226  24.412  24.363  0.00  0.00            
ATOM    800 HD22 LEU X  52      26.571  23.368  24.887  0.00  0.00            
ATOM    801 HD23 LEU X  52      25.301  23.633  25.918  0.00  0.00            
ATOM    802  C   LEU X  52      23.354  27.446  26.510  0.00  0.00            
ATOM    803  O   LEU X  52      22.759  26.808  27.374  0.00  0.00            
ATOM    804  N   ASP X  53      22.896  28.634  26.144  0.00  0.00            
ATOM    805  H   ASP X  53      23.575  29.139  25.457  0.00  0.00            
ATOM    806  CA  ASP X  53      21.827  29.414  26.794  0.00  0.00            
ATOM    807  HA  ASP X  53      21.814  30.397  26.323  0.00  0.00            
ATOM    808  CB  ASP X  53      20.385  28.838  26.648  0.00  0.00            
ATOM    809  HB2 ASP X  53      20.299  27.837  27.070  0.00  0.00            
ATOM    810  HB3 ASP X  53      19.690  29.555  27.084  0.00  0.00            
ATOM    811  CG  ASP X  53      20.106  28.732  25.178  0.00  0.00            
ATOM    812  OD1 ASP X  53      20.323  29.790  24.507  0.00  0.00            
ATOM    813  OD2 ASP X  53      19.645  27.721  24.648  0.00  0.00            
ATOM    814  C   ASP X  53      22.216  29.610  28.276  0.00  0.00            
ATOM    815  O   ASP X  53      21.269  29.699  29.105  0.00  0.00            
ATOM    816  N   LEU X  54      23.495  29.931  28.599  0.00  0.00            
ATOM    817  H   LEU X  54      24.262  29.820  27.833  0.00  0.00            
ATOM    818  CA  LEU X  54      23.867  30.650  29.797  0.00  0.00            
ATOM    819  HA  LEU X  54      23.153  30.465  30.599  0.00  0.00            
ATOM    820  CB  LEU X  54      25.284  30.218  30.214  0.00  0.00            
ATOM    821  HB2 LEU X  54      26.011  30.310  29.406  0.00  0.00            
ATOM    822  HB3 LEU X  54      25.498  30.974  30.969  0.00  0.00            
ATOM    823  CG  LEU X  54      25.405  28.816  30.937  0.00  0.00            
ATOM    824  HG  LEU X  54      24.572  28.759  31.638  0.00  0.00            
ATOM    825  CD1 LEU X  54      25.301  27.687  29.854  0.00  0.00            
ATOM    826 HD11 LEU X  54      26.048  27.847  29.076  0.00  0.00            
ATOM    827 HD12 LEU X  54      25.557  26.662  30.121  0.00  0.00            
ATOM    828 HD13 LEU X  54      24.275  27.673  29.488  0.00  0.00            
ATOM    829  CD2 LEU X  54      26.658  28.695  31.800  0.00  0.00            
ATOM    830 HD21 LEU X  54      26.615  27.736  32.315  0.00  0.00            
ATOM    831 HD22 LEU X  54      27.548  28.813  31.182  0.00  0.00            
ATOM    832 HD23 LEU X  54      26.524  29.422  32.488  0.00  0.00            
ATOM    833  C   LEU X  54      23.946  32.151  29.479  0.00  0.00            
ATOM    834  O   LEU X  54      24.330  32.524  28.367  0.00  0.00            
ATOM    835  N   LEU X  55      23.728  32.926  30.566  0.00  0.00            
ATOM    836  H   LEU X  55      23.298  32.557  31.486  0.00  0.00            
ATOM    837  CA  LEU X  55      24.149  34.281  30.510  0.00  0.00            
ATOM    838  HA  LEU X  55      24.281  34.531  29.540  0.00  0.00            
ATOM    839  CB  LEU X  55      23.032  35.250  30.992  0.00  0.00            
ATOM    840  HB2 LEU X  55      22.290  35.397  30.207  0.00  0.00            
ATOM    841  HB3 LEU X  55      22.578  34.776  31.862  0.00  0.00            
ATOM    842  CG  LEU X  55      23.439  36.746  31.355  0.00  0.00            
ATOM    843  HG  LEU X  55      24.037  36.720  32.266  0.00  0.00            
ATOM    844  CD1 LEU X  55      24.123  37.663  30.248  0.00  0.00            
ATOM    845 HD11 LEU X  55      24.283  38.686  30.589  0.00  0.00            
ATOM    846 HD12 LEU X  55      25.021  37.143  29.916  0.00  0.00            
ATOM    847 HD13 LEU X  55      23.419  37.715  29.417  0.00  0.00            
ATOM    848  CD2 LEU X  55      22.218  37.525  31.811  0.00  0.00            
ATOM    849 HD21 LEU X  55      21.631  37.984  31.015  0.00  0.00            
ATOM    850 HD22 LEU X  55      21.529  36.912  32.393  0.00  0.00            
ATOM    851 HD23 LEU X  55      22.486  38.131  32.573  0.00  0.00            
ATOM    852  C   LEU X  55      25.554  34.560  31.174  0.00  0.00            
ATOM    853  O   LEU X  55      25.781  34.256  32.362  0.00  0.00            
ATOM    854  N   VAL X  56      26.431  35.049  30.292  0.00  0.00            
ATOM    855  H   VAL X  56      26.065  35.492  29.366  0.00  0.00            
ATOM    856  CA  VAL X  56      27.884  35.002  30.609  0.00  0.00            
ATOM    857  HA  VAL X  56      28.032  34.614  31.530  0.00  0.00            
ATOM    858  CB  VAL X  56      28.698  34.163  29.528  0.00  0.00            
ATOM    859  HB  VAL X  56      28.617  33.116  29.820  0.00  0.00            
ATOM    860  CG1 VAL X  56      30.176  34.460  29.579  0.00  0.00            
ATOM    861 HG11 VAL X  56      30.581  34.738  30.552  0.00  0.00            
ATOM    862 HG12 VAL X  56      30.698  33.599  29.162  0.00  0.00            
ATOM    863 HG13 VAL X  56      30.438  35.276  28.922  0.00  0.00            
ATOM    864  CG2 VAL X  56      28.234  34.405  28.080  0.00  0.00            
ATOM    865 HG21 VAL X  56      27.154  34.375  28.057  0.00  0.00            
ATOM    866 HG22 VAL X  56      28.628  35.387  27.868  0.00  0.00            
ATOM    867 HG23 VAL X  56      28.676  33.614  27.492  0.00  0.00            
ATOM    868  C   VAL X  56      28.422  36.432  30.718  0.00  0.00            
ATOM    869  O   VAL X  56      28.112  37.276  29.845  0.00  0.00            
ATOM    870  N   PHE X  57      29.276  36.749  31.701  0.00  0.00            
ATOM    871  H   PHE X  57      29.586  35.956  32.381  0.00  0.00            
ATOM    872  CA  PHE X  57      29.673  38.097  32.026  0.00  0.00            
ATOM    873  HA  PHE X  57      29.730  38.707  31.125  0.00  0.00            
ATOM    874  CB  PHE X  57      28.631  38.696  33.050  0.00  0.00            
ATOM    875  HB2 PHE X  57      28.847  39.743  33.201  0.00  0.00            
ATOM    876  HB3 PHE X  57      27.714  38.638  32.629  0.00  0.00            
ATOM    877  CG  PHE X  57      28.461  38.074  34.386  0.00  0.00            
ATOM    878  CD1 PHE X  57      27.653  36.957  34.577  0.00  0.00            
ATOM    879  HD1 PHE X  57      27.086  36.438  33.819  0.00  0.00            
ATOM    880  CE1 PHE X  57      27.549  36.347  35.828  0.00  0.00            
ATOM    881  HE1 PHE X  57      27.158  35.438  36.030  0.00  0.00            
ATOM    882  CZ  PHE X  57      28.120  37.030  36.909  0.00  0.00            
ATOM    883  HZ  PHE X  57      28.147  36.581  37.902  0.00  0.00            
ATOM    884  CE2 PHE X  57      28.843  38.208  36.741  0.00  0.00            
ATOM    885  HE2 PHE X  57      29.268  38.725  37.601  0.00  0.00            
ATOM    886  CD2 PHE X  57      29.060  38.748  35.495  0.00  0.00            
ATOM    887  HD2 PHE X  57      29.667  39.651  35.431  0.00  0.00            
ATOM    888  C   PHE X  57      31.131  38.081  32.621  0.00  0.00            
ATOM    889  O   PHE X  57      31.599  37.154  33.293  0.00  0.00            
ATOM    890  N   ALA X  58      31.847  39.231  32.277  0.00  0.00            
ATOM    891  H   ALA X  58      31.338  39.952  31.638  0.00  0.00            
ATOM    892  CA  ALA X  58      33.191  39.491  32.671  0.00  0.00            
ATOM    893  HA  ALA X  58      33.358  38.920  33.584  0.00  0.00            
ATOM    894  CB  ALA X  58      34.075  39.053  31.568  0.00  0.00            
ATOM    895  HB1 ALA X  58      35.125  38.946  31.839  0.00  0.00            
ATOM    896  HB2 ALA X  58      33.725  38.205  31.145  0.00  0.00            
ATOM    897  HB3 ALA X  58      34.016  39.774  30.753  0.00  0.00            
ATOM    898  C   ALA X  58      33.482  40.927  33.005  0.00  0.00            
ATOM    899  O   ALA X  58      32.914  41.816  32.329  0.00  0.00            
ATOM    900  N   HIE X  59      34.375  41.207  33.975  0.00  0.00            
ATOM    901  H   HIE X  59      35.001  40.442  34.433  0.00  0.00            
ATOM    902  CA  HIE X  59      35.028  42.510  34.090  0.00  0.00            
ATOM    903  HA  HIE X  59      34.672  43.126  33.264  0.00  0.00            
ATOM    904  CB  HIE X  59      34.704  43.026  35.523  0.00  0.00            
ATOM    905  HB2 HIE X  59      34.666  42.167  36.193  0.00  0.00            
ATOM    906  HB3 HIE X  59      35.474  43.684  35.900  0.00  0.00            
ATOM    907  CG  HIE X  59      33.375  43.700  35.549  0.00  0.00            
ATOM    908  ND1 HIE X  59      32.155  43.090  35.572  0.00  0.00            
ATOM    909  CE1 HIE X  59      31.257  44.106  35.504  0.00  0.00            
ATOM    910  HE1 HIE X  59      30.261  43.984  35.617  0.00  0.00            
ATOM    911  NE2 HIE X  59      31.887  45.277  35.373  0.00  0.00            
ATOM    912  HE2 HIE X  59      31.461  46.255  35.209  0.00  0.00            
ATOM    913  CD2 HIE X  59      33.221  45.026  35.292  0.00  0.00            
ATOM    914  HD2 HIE X  59      33.907  45.743  35.106  0.00  0.00            
ATOM    915  C   HIE X  59      36.536  42.297  33.896  0.00  0.00            
ATOM    916  O   HIE X  59      37.060  41.196  33.990  0.00  0.00            
ATOM    917  N   ASP X  60      37.191  43.371  33.589  0.00  0.00            
ATOM    918  H   ASP X  60      36.646  44.296  33.402  0.00  0.00            
ATOM    919  CA  ASP X  60      38.680  43.481  33.583  0.00  0.00            
ATOM    920  HA  ASP X  60      39.072  42.530  33.221  0.00  0.00            
ATOM    921  CB  ASP X  60      39.145  44.520  32.533  0.00  0.00            
ATOM    922  HB2 ASP X  60      38.844  45.525  32.832  0.00  0.00            
ATOM    923  HB3 ASP X  60      40.150  44.506  32.435  0.00  0.00            
ATOM    924  CG  ASP X  60      38.759  44.183  31.086  0.00  0.00            
ATOM    925  OD1 ASP X  60      38.431  43.050  30.733  0.00  0.00            
ATOM    926  OD2 ASP X  60      38.576  45.169  30.325  0.00  0.00            
ATOM    927  C   ASP X  60      39.223  43.834  34.985  0.00  0.00            
ATOM    928  O   ASP X  60      38.714  44.832  35.562  0.00  0.00            
ATOM    929  N   HIE X  61      40.084  43.045  35.665  0.00  0.00            
ATOM    930  H   HIE X  61      40.483  42.147  35.193  0.00  0.00            
ATOM    931  CA  HIE X  61      40.505  43.387  37.003  0.00  0.00            
ATOM    932  HA  HIE X  61      39.672  43.120  37.508  0.00  0.00            
ATOM    933  CB  HIE X  61      41.676  42.393  37.421  0.00  0.00            
ATOM    934  HB2 HIE X  61      42.551  42.578  36.797  0.00  0.00            
ATOM    935  HB3 HIE X  61      41.911  42.577  38.469  0.00  0.00            
ATOM    936  CG  HIE X  61      41.253  40.937  37.245  0.00  0.00            
ATOM    937  ND1 HIE X  61      40.139  40.349  37.811  0.00  0.00            
ATOM    938  CE1 HIE X  61      40.133  39.056  37.409  0.00  0.00            
ATOM    939  HE1 HIE X  61      39.286  38.401  37.613  0.00  0.00            
ATOM    940  NE2 HIE X  61      41.143  38.840  36.615  0.00  0.00            
ATOM    941  HE2 HIE X  61      41.507  37.887  36.229  0.00  0.00            
ATOM    942  CD2 HIE X  61      41.926  39.959  36.525  0.00  0.00            
ATOM    943  HD2 HIE X  61      42.797  40.140  35.896  0.00  0.00            
ATOM    944  C   HIE X  61      41.018  44.808  37.228  0.00  0.00            
ATOM    945  O   HIE X  61      41.252  45.582  36.278  0.00  0.00            
ATOM    946  N   VAL X  62      41.165  45.096  38.523  0.00  0.00            
ATOM    947  H   VAL X  62      40.775  44.510  39.247  0.00  0.00            
ATOM    948  CA  VAL X  62      41.835  46.346  38.921  0.00  0.00            
ATOM    949  HA  VAL X  62      41.226  47.212  38.660  0.00  0.00            
ATOM    950  CB  VAL X  62      41.941  46.384  40.436  0.00  0.00            
ATOM    951  HB  VAL X  62      42.129  45.378  40.811  0.00  0.00            
ATOM    952  CG1 VAL X  62      43.086  47.188  41.057  0.00  0.00            
ATOM    953 HG11 VAL X  62      42.933  47.181  42.136  0.00  0.00            
ATOM    954 HG12 VAL X  62      43.965  46.721  40.886  0.00  0.00            
ATOM    955 HG13 VAL X  62      43.114  48.167  40.600  0.00  0.00            
ATOM    956  CG2 VAL X  62      40.660  46.731  41.093  0.00  0.00            
ATOM    957 HG21 VAL X  62      40.267  47.628  40.638  0.00  0.00            
ATOM    958 HG22 VAL X  62      40.015  45.957  41.022  0.00  0.00            
ATOM    959 HG23 VAL X  62      40.841  46.973  42.140  0.00  0.00            
ATOM    960  C   VAL X  62      43.204  46.338  38.267  0.00  0.00            
ATOM    961  O   VAL X  62      43.912  45.289  38.182  0.00  0.00            
ATOM    962  N   GLY X  63      43.554  47.467  37.587  0.00  0.00            
ATOM    963  H   GLY X  63      42.842  48.159  37.403  0.00  0.00            
ATOM    964  CA  GLY X  63      44.921  47.663  36.900  0.00  0.00            
ATOM    965  HA2 GLY X  63      44.981  48.742  36.753  0.00  0.00            
ATOM    966  HA3 GLY X  63      45.767  47.388  37.530  0.00  0.00            
ATOM    967  C   GLY X  63      45.082  46.828  35.626  0.00  0.00            
ATOM    968  O   GLY X  63      46.246  46.567  35.221  0.00  0.00            
ATOM    969  N   HID X  64      43.889  46.385  35.130  0.00  0.00            
ATOM    970  H   HID X  64      42.928  46.680  35.549  0.00  0.00            
ATOM    971  CA  HID X  64      43.827  45.538  33.983  0.00  0.00            
ATOM    972  HA  HID X  64      44.792  45.525  33.476  0.00  0.00            
ATOM    973  CB  HID X  64      43.616  44.059  34.356  0.00  0.00            
ATOM    974  HB2 HID X  64      42.709  43.888  34.937  0.00  0.00            
ATOM    975  HB3 HID X  64      43.515  43.562  33.392  0.00  0.00            
ATOM    976  CG  HID X  64      44.833  43.412  35.020  0.00  0.00            
ATOM    977  ND1 HID X  64      45.239  43.591  36.291  0.00  0.00            
ATOM    978  HD1 HID X  64      44.892  44.429  36.894  0.00  0.00            
ATOM    979  CE1 HID X  64      46.292  42.826  36.574  0.00  0.00            
ATOM    980  HE1 HID X  64      46.915  42.969  37.356  0.00  0.00            
ATOM    981  NE2 HID X  64      46.629  42.132  35.484  0.00  0.00            
ATOM    982  CD2 HID X  64      45.665  42.506  34.478  0.00  0.00            
ATOM    983  HD2 HID X  64      45.594  42.147  33.537  0.00  0.00            
ATOM    984  C   HID X  64      42.893  46.119  32.899  0.00  0.00            
ATOM    985  O   HID X  64      42.124  47.058  33.127  0.00  0.00            
ATOM    986  N   GLY X  65      43.081  45.575  31.645  0.00  0.00            
ATOM    987  H   GLY X  65      43.937  44.987  31.314  0.00  0.00            
ATOM    988  CA  GLY X  65      42.154  45.758  30.527  0.00  0.00            
ATOM    989  HA2 GLY X  65      42.610  45.537  29.712  0.00  0.00            
ATOM    990  HA3 GLY X  65      41.401  45.110  30.708  0.00  0.00            
ATOM    991  C   GLY X  65      41.605  47.215  30.380  0.00  0.00            
ATOM    992  O   GLY X  65      42.344  48.190  30.601  0.00  0.00            
ATOM    993  N   GLN X  66      40.303  47.379  30.103  0.00  0.00            
ATOM    994  H   GLN X  66      39.736  46.448  30.123  0.00  0.00            
ATOM    995  CA  GLN X  66      39.560  48.669  30.012  0.00  0.00            
ATOM    996  HA  GLN X  66      40.113  49.272  29.291  0.00  0.00            
ATOM    997  CB  GLN X  66      38.131  48.383  29.353  0.00  0.00            
ATOM    998  HB2 GLN X  66      37.611  47.657  29.979  0.00  0.00            
ATOM    999  HB3 GLN X  66      37.557  49.306  29.272  0.00  0.00            
ATOM   1000  CG  GLN X  66      38.318  47.814  27.880  0.00  0.00            
ATOM   1001  HG2 GLN X  66      39.038  48.377  27.286  0.00  0.00            
ATOM   1002  HG3 GLN X  66      38.652  46.863  27.944  0.00  0.00            
ATOM   1003  CD  GLN X  66      37.010  47.726  27.176  0.00  0.00            
ATOM   1004  OE1 GLN X  66      36.809  48.072  26.007  0.00  0.00            
ATOM   1005  NE2 GLN X  66      35.892  47.295  27.818  0.00  0.00            
ATOM   1006 HE21 GLN X  66      34.890  47.625  27.543  0.00  0.00            
ATOM   1007 HE22 GLN X  66      36.095  47.066  28.865  0.00  0.00            
ATOM   1008  C   GLN X  66      39.398  49.388  31.344  0.00  0.00            
ATOM   1009  O   GLN X  66      38.974  50.499  31.318  0.00  0.00            
ATOM   1010  N   SER X  67      39.704  48.736  32.438  0.00  0.00            
ATOM   1011  H   SER X  67      40.227  47.780  32.398  0.00  0.00            
ATOM   1012  CA  SER X  67      39.384  49.194  33.773  0.00  0.00            
ATOM   1013  HA  SER X  67      38.412  49.443  33.659  0.00  0.00            
ATOM   1014  CB  SER X  67      39.477  47.985  34.724  0.00  0.00            
ATOM   1015  HB2 SER X  67      40.328  47.333  34.529  0.00  0.00            
ATOM   1016  HB3 SER X  67      39.488  48.316  35.763  0.00  0.00            
ATOM   1017  OG  SER X  67      38.344  47.185  34.559  0.00  0.00            
ATOM   1018  HG  SER X  67      38.410  46.357  35.133  0.00  0.00            
ATOM   1019  C   SER X  67      40.416  50.365  34.126  0.00  0.00            
ATOM   1020  O   SER X  67      41.476  50.554  33.474  0.00  0.00            
ATOM   1021  N   GLU X  68      40.051  51.011  35.180  0.00  0.00            
ATOM   1022  H   GLU X  68      39.126  50.984  35.587  0.00  0.00            
ATOM   1023  CA  GLU X  68      40.950  51.934  35.920  0.00  0.00            
ATOM   1024  HA  GLU X  68      41.524  52.488  35.300  0.00  0.00            
ATOM   1025  CB  GLU X  68      40.037  52.758  36.790  0.00  0.00            
ATOM   1026  HB2 GLU X  68      39.225  53.111  36.155  0.00  0.00            
ATOM   1027  HB3 GLU X  68      39.642  52.152  37.605  0.00  0.00            
ATOM   1028  CG  GLU X  68      40.552  54.000  37.535  0.00  0.00            
ATOM   1029  HG2 GLU X  68      39.682  54.576  37.851  0.00  0.00            
ATOM   1030  HG3 GLU X  68      41.104  53.718  38.433  0.00  0.00            
ATOM   1031  CD  GLU X  68      41.350  54.972  36.674  0.00  0.00            
ATOM   1032  OE1 GLU X  68      42.627  54.837  36.660  0.00  0.00            
ATOM   1033  OE2 GLU X  68      40.674  55.657  35.878  0.00  0.00            
ATOM   1034  C   GLU X  68      41.968  51.238  36.845  0.00  0.00            
ATOM   1035  O   GLU X  68      41.706  50.104  37.304  0.00  0.00            
ATOM   1036  N   GLY X  69      43.006  52.011  37.229  0.00  0.00            
ATOM   1037  H   GLY X  69      43.018  52.987  36.969  0.00  0.00            
ATOM   1038  CA  GLY X  69      44.082  51.558  38.151  0.00  0.00            
ATOM   1039  HA2 GLY X  69      44.160  52.297  38.835  0.00  0.00            
ATOM   1040  HA3 GLY X  69      43.980  50.603  38.465  0.00  0.00            
ATOM   1041  C   GLY X  69      45.397  51.483  37.325  0.00  0.00            
ATOM   1042  O   GLY X  69      45.409  51.066  36.158  0.00  0.00            
ATOM   1043  N   GLU X  70      46.528  51.803  37.954  0.00  0.00            
ATOM   1044  H   GLU X  70      46.558  52.215  38.962  0.00  0.00            
ATOM   1045  CA  GLU X  70      47.884  51.467  37.432  0.00  0.00            
ATOM   1046  HA  GLU X  70      48.120  52.047  36.540  0.00  0.00            
ATOM   1047  CB  GLU X  70      48.941  51.841  38.584  0.00  0.00            
ATOM   1048  HB2 GLU X  70      49.934  51.561  38.234  0.00  0.00            
ATOM   1049  HB3 GLU X  70      49.083  52.921  38.545  0.00  0.00            
ATOM   1050  CG  GLU X  70      48.647  51.274  40.024  0.00  0.00            
ATOM   1051  HG2 GLU X  70      47.952  50.435  39.989  0.00  0.00            
ATOM   1052  HG3 GLU X  70      49.526  50.961  40.410  0.00  0.00            
ATOM   1053  CD  GLU X  70      47.970  52.378  40.924  0.00  0.00            
ATOM   1054  OE1 GLU X  70      46.941  52.918  40.517  0.00  0.00            
ATOM   1055  OE2 GLU X  70      48.499  52.818  41.939  0.00  0.00            
ATOM   1056  C   GLU X  70      48.082  49.943  37.053  0.00  0.00            
ATOM   1057  O   GLU X  70      47.542  49.048  37.694  0.00  0.00            
ATOM   1058  N   ARG X  71      48.778  49.728  35.929  0.00  0.00            
ATOM   1059  H   ARG X  71      49.303  50.595  35.530  0.00  0.00            
ATOM   1060  CA  ARG X  71      48.961  48.439  35.355  0.00  0.00            
ATOM   1061  HA  ARG X  71      48.066  48.022  35.145  0.00  0.00            
ATOM   1062  CB  ARG X  71      49.714  48.623  34.036  0.00  0.00            
ATOM   1063  HB2 ARG X  71      50.722  48.982  34.245  0.00  0.00            
ATOM   1064  HB3 ARG X  71      49.836  47.653  33.555  0.00  0.00            
ATOM   1065  CG  ARG X  71      49.033  49.531  33.009  0.00  0.00            
ATOM   1066  HG2 ARG X  71      48.981  50.539  33.421  0.00  0.00            
ATOM   1067  HG3 ARG X  71      49.637  49.484  32.103  0.00  0.00            
ATOM   1068  CD  ARG X  71      47.650  49.105  32.458  0.00  0.00            
ATOM   1069  HD2 ARG X  71      47.689  49.566  31.471  0.00  0.00            
ATOM   1070  HD3 ARG X  71      47.642  48.024  32.323  0.00  0.00            
ATOM   1071  NE  ARG X  71      46.521  49.597  33.219  0.00  0.00            
ATOM   1072  HE  ARG X  71      46.705  50.302  34.029  0.00  0.00            
ATOM   1073  CZ  ARG X  71      45.299  49.219  32.974  0.00  0.00            
ATOM   1074  NH1 ARG X  71      44.382  49.759  33.712  0.00  0.00            
ATOM   1075 HH11 ARG X  71      44.654  50.456  34.504  0.00  0.00            
ATOM   1076 HH12 ARG X  71      43.435  49.418  33.625  0.00  0.00            
ATOM   1077  NH2 ARG X  71      45.021  48.374  32.038  0.00  0.00            
ATOM   1078 HH21 ARG X  71      45.875  47.855  31.605  0.00  0.00            
ATOM   1079 HH22 ARG X  71      44.000  48.378  31.655  0.00  0.00            
ATOM   1080  C   ARG X  71      49.756  47.464  36.313  0.00  0.00            
ATOM   1081  O   ARG X  71      50.837  47.787  36.857  0.00  0.00            
ATOM   1082  N   MET X  72      49.108  46.325  36.452  0.00  0.00            
ATOM   1083  H   MET X  72      48.099  46.268  36.043  0.00  0.00            
ATOM   1084  CA  MET X  72      49.579  45.178  37.228  0.00  0.00            
ATOM   1085  HA  MET X  72      48.709  44.746  37.503  0.00  0.00            
ATOM   1086  CB  MET X  72      50.408  44.162  36.396  0.00  0.00            
ATOM   1087  HB2 MET X  72      50.098  44.098  35.353  0.00  0.00            
ATOM   1088  HB3 MET X  72      51.429  44.526  36.280  0.00  0.00            
ATOM   1089  CG  MET X  72      50.320  42.859  37.144  0.00  0.00            
ATOM   1090  HG2 MET X  72      50.474  43.032  38.209  0.00  0.00            
ATOM   1091  HG3 MET X  72      49.285  42.540  37.018  0.00  0.00            
ATOM   1092  SD  MET X  72      51.387  41.441  36.744  0.00  0.00            
ATOM   1093  CE  MET X  72      51.271  41.546  34.991  0.00  0.00            
ATOM   1094  HE1 MET X  72      50.258  41.707  34.620  0.00  0.00            
ATOM   1095  HE2 MET X  72      51.973  42.270  34.578  0.00  0.00            
ATOM   1096  HE3 MET X  72      51.480  40.539  34.629  0.00  0.00            
ATOM   1097  C   MET X  72      50.341  45.535  38.531  0.00  0.00            
ATOM   1098  O   MET X  72      51.565  45.292  38.644  0.00  0.00            
ATOM   1099  N   VAL X  73      49.496  46.018  39.472  0.00  0.00            
ATOM   1100  H   VAL X  73      48.619  46.201  39.127  0.00  0.00            
ATOM   1101  CA  VAL X  73      49.818  46.515  40.814  0.00  0.00            
ATOM   1102  HA  VAL X  73      50.519  45.886  41.178  0.00  0.00            
ATOM   1103  CB  VAL X  73      50.213  48.043  40.727  0.00  0.00            
ATOM   1104  HB  VAL X  73      49.575  48.543  39.999  0.00  0.00            
ATOM   1105  CG1 VAL X  73      50.086  48.800  42.055  0.00  0.00            
ATOM   1106 HG11 VAL X  73      50.424  49.827  41.916  0.00  0.00            
ATOM   1107 HG12 VAL X  73      49.023  48.850  42.289  0.00  0.00            
ATOM   1108 HG13 VAL X  73      50.637  48.310  42.858  0.00  0.00            
ATOM   1109  CG2 VAL X  73      51.704  48.208  40.367  0.00  0.00            
ATOM   1110 HG21 VAL X  73      51.879  49.268  40.187  0.00  0.00            
ATOM   1111 HG22 VAL X  73      52.396  47.846  41.128  0.00  0.00            
ATOM   1112 HG23 VAL X  73      51.916  47.699  39.427  0.00  0.00            
ATOM   1113  C   VAL X  73      48.431  46.364  41.562  0.00  0.00            
ATOM   1114  O   VAL X  73      47.334  46.594  41.003  0.00  0.00            
ATOM   1115  N   VAL X  74      48.479  45.959  42.825  0.00  0.00            
ATOM   1116  H   VAL X  74      49.478  45.867  43.225  0.00  0.00            
ATOM   1117  CA  VAL X  74      47.215  45.997  43.663  0.00  0.00            
ATOM   1118  HA  VAL X  74      46.650  46.759  43.315  0.00  0.00            
ATOM   1119  CB  VAL X  74      46.382  44.698  43.340  0.00  0.00            
ATOM   1120  HB  VAL X  74      46.453  44.420  42.288  0.00  0.00            
ATOM   1121  CG1 VAL X  74      46.926  43.429  43.983  0.00  0.00            
ATOM   1122 HG11 VAL X  74      47.978  43.243  43.765  0.00  0.00            
ATOM   1123 HG12 VAL X  74      46.808  43.529  45.062  0.00  0.00            
ATOM   1124 HG13 VAL X  74      46.395  42.659  43.601  0.00  0.00            
ATOM   1125  CG2 VAL X  74      44.882  44.905  43.741  0.00  0.00            
ATOM   1126 HG21 VAL X  74      44.428  43.920  43.629  0.00  0.00            
ATOM   1127 HG22 VAL X  74      44.849  45.083  44.816  0.00  0.00            
ATOM   1128 HG23 VAL X  74      44.320  45.648  43.174  0.00  0.00            
ATOM   1129  C   VAL X  74      47.658  46.156  45.178  0.00  0.00            
ATOM   1130  O   VAL X  74      48.798  45.815  45.539  0.00  0.00            
ATOM   1131  N   SER X  75      46.681  46.664  45.949  0.00  0.00            
ATOM   1132  H   SER X  75      45.763  47.097  45.551  0.00  0.00            
ATOM   1133  CA  SER X  75      46.995  47.035  47.350  0.00  0.00            
ATOM   1134  HA  SER X  75      47.952  47.535  47.397  0.00  0.00            
ATOM   1135  CB  SER X  75      45.939  48.013  47.857  0.00  0.00            
ATOM   1136  HB2 SER X  75      45.992  48.265  48.906  0.00  0.00            
ATOM   1137  HB3 SER X  75      46.049  48.872  47.211  0.00  0.00            
ATOM   1138  OG  SER X  75      44.646  47.526  47.586  0.00  0.00            
ATOM   1139  HG  SER X  75      44.270  47.893  46.643  0.00  0.00            
ATOM   1140  C   SER X  75      47.098  45.799  48.187  0.00  0.00            
ATOM   1141  O   SER X  75      47.997  45.729  49.017  0.00  0.00            
ATOM   1142  N   ASP X  76      46.138  44.895  47.940  0.00  0.00            
ATOM   1143  H   ASP X  76      45.253  45.218  47.412  0.00  0.00            
ATOM   1144  CA  ASP X  76      46.151  43.516  48.403  0.00  0.00            
ATOM   1145  HA  ASP X  76      47.087  43.136  48.416  0.00  0.00            
ATOM   1146  CB  ASP X  76      45.659  43.453  49.861  0.00  0.00            
ATOM   1147  HB2 ASP X  76      46.368  44.029  50.456  0.00  0.00            
ATOM   1148  HB3 ASP X  76      44.700  43.931  50.061  0.00  0.00            
ATOM   1149  CG  ASP X  76      45.624  42.042  50.362  0.00  0.00            
ATOM   1150  OD1 ASP X  76      44.535  41.450  50.354  0.00  0.00            
ATOM   1151  OD2 ASP X  76      46.776  41.473  50.405  0.00  0.00            
ATOM   1152  C   ASP X  76      45.152  42.709  47.572  0.00  0.00            
ATOM   1153  O   ASP X  76      44.162  43.245  47.035  0.00  0.00            
ATOM   1154  N   PHE X  77      45.413  41.413  47.485  0.00  0.00            
ATOM   1155  H   PHE X  77      46.058  41.011  48.266  0.00  0.00            
ATOM   1156  CA  PHE X  77      44.810  40.426  46.547  0.00  0.00            
ATOM   1157  HA  PHE X  77      44.872  40.789  45.521  0.00  0.00            
ATOM   1158  CB  PHE X  77      45.581  39.071  46.794  0.00  0.00            
ATOM   1159  HB2 PHE X  77      46.627  39.334  46.953  0.00  0.00            
ATOM   1160  HB3 PHE X  77      45.223  38.692  47.660  0.00  0.00            
ATOM   1161  CG  PHE X  77      45.455  38.096  45.608  0.00  0.00            
ATOM   1162  CD1 PHE X  77      46.377  38.211  44.602  0.00  0.00            
ATOM   1163  HD1 PHE X  77      47.271  38.830  44.663  0.00  0.00            
ATOM   1164  CE1 PHE X  77      46.203  37.521  43.383  0.00  0.00            
ATOM   1165  HE1 PHE X  77      46.861  37.571  42.516  0.00  0.00            
ATOM   1166  CZ  PHE X  77      45.053  36.752  43.207  0.00  0.00            
ATOM   1167  HZ  PHE X  77      44.954  36.320  42.211  0.00  0.00            
ATOM   1168  CE2 PHE X  77      44.048  36.683  44.192  0.00  0.00            
ATOM   1169  HE2 PHE X  77      43.134  36.138  44.007  0.00  0.00            
ATOM   1170  CD2 PHE X  77      44.297  37.299  45.408  0.00  0.00            
ATOM   1171  HD2 PHE X  77      43.609  37.284  46.147  0.00  0.00            
ATOM   1172  C   PHE X  77      43.299  40.219  46.686  0.00  0.00            
ATOM   1173  O   PHE X  77      42.595  39.884  45.698  0.00  0.00            
ATOM   1174  N   HIE X  78      42.804  40.600  47.859  0.00  0.00            
ATOM   1175  H   HIE X  78      43.505  40.891  48.627  0.00  0.00            
ATOM   1176  CA  HIE X  78      41.388  40.523  48.178  0.00  0.00            
ATOM   1177  HA  HIE X  78      41.111  39.613  47.839  0.00  0.00            
ATOM   1178  CB  HIE X  78      41.157  40.590  49.663  0.00  0.00            
ATOM   1179  HB2 HIE X  78      41.883  40.044  50.265  0.00  0.00            
ATOM   1180  HB3 HIE X  78      41.353  41.623  49.952  0.00  0.00            
ATOM   1181  CG  HIE X  78      39.795  40.062  50.129  0.00  0.00            
ATOM   1182  ND1 HIE X  78      39.554  38.736  50.577  0.00  0.00            
ATOM   1183  CE1 HIE X  78      38.212  38.687  50.727  0.00  0.00            
ATOM   1184  HE1 HIE X  78      37.766  37.892  51.325  0.00  0.00            
ATOM   1185  NE2 HIE X  78      37.645  39.847  50.419  0.00  0.00            
ATOM   1186  HE2 HIE X  78      36.628  40.196  50.596  0.00  0.00            
ATOM   1187  CD2 HIE X  78      38.636  40.730  50.018  0.00  0.00            
ATOM   1188  HD2 HIE X  78      38.588  41.709  49.539  0.00  0.00            
ATOM   1189  C   HIE X  78      40.564  41.546  47.355  0.00  0.00            
ATOM   1190  O   HIE X  78      39.403  41.160  47.086  0.00  0.00            
ATOM   1191  N   VAL X  79      41.080  42.707  46.954  0.00  0.00            
ATOM   1192  H   VAL X  79      42.120  42.979  47.139  0.00  0.00            
ATOM   1193  CA  VAL X  79      40.392  43.630  46.077  0.00  0.00            
ATOM   1194  HA  VAL X  79      39.667  44.139  46.562  0.00  0.00            
ATOM   1195  CB  VAL X  79      41.436  44.747  45.672  0.00  0.00            
ATOM   1196  HB  VAL X  79      42.351  44.256  45.341  0.00  0.00            
ATOM   1197  CG1 VAL X  79      41.023  45.613  44.468  0.00  0.00            
ATOM   1198 HG11 VAL X  79      41.712  46.449  44.352  0.00  0.00            
ATOM   1199 HG12 VAL X  79      41.012  44.970  43.587  0.00  0.00            
ATOM   1200 HG13 VAL X  79      39.993  45.938  44.505  0.00  0.00            
ATOM   1201  CG2 VAL X  79      41.622  45.643  46.914  0.00  0.00            
ATOM   1202 HG21 VAL X  79      40.690  46.169  47.060  0.00  0.00            
ATOM   1203 HG22 VAL X  79      42.022  45.095  47.754  0.00  0.00            
ATOM   1204 HG23 VAL X  79      42.414  46.302  46.589  0.00  0.00            
ATOM   1205  C   VAL X  79      39.676  42.863  44.920  0.00  0.00            
ATOM   1206  O   VAL X  79      38.468  43.022  44.618  0.00  0.00            
ATOM   1207  N   PHE X  80      40.431  42.054  44.128  0.00  0.00            
ATOM   1208  H   PHE X  80      41.395  41.878  44.372  0.00  0.00            
ATOM   1209  CA  PHE X  80      39.948  41.216  43.036  0.00  0.00            
ATOM   1210  HA  PHE X  80      39.723  41.938  42.366  0.00  0.00            
ATOM   1211  CB  PHE X  80      40.978  40.210  42.407  0.00  0.00            
ATOM   1212  HB2 PHE X  80      41.150  39.464  43.182  0.00  0.00            
ATOM   1213  HB3 PHE X  80      40.486  39.772  41.539  0.00  0.00            
ATOM   1214  CG  PHE X  80      42.251  40.874  42.003  0.00  0.00            
ATOM   1215  CD1 PHE X  80      42.194  42.038  41.170  0.00  0.00            
ATOM   1216  HD1 PHE X  80      41.264  42.445  40.774  0.00  0.00            
ATOM   1217  CE1 PHE X  80      43.340  42.644  40.693  0.00  0.00            
ATOM   1218  HE1 PHE X  80      43.201  43.525  40.067  0.00  0.00            
ATOM   1219  CZ  PHE X  80      44.621  42.092  40.936  0.00  0.00            
ATOM   1220  HZ  PHE X  80      45.538  42.464  40.478  0.00  0.00            
ATOM   1221  CE2 PHE X  80      44.708  40.929  41.805  0.00  0.00            
ATOM   1222  HE2 PHE X  80      45.640  40.402  42.011  0.00  0.00            
ATOM   1223  CD2 PHE X  80      43.521  40.339  42.307  0.00  0.00            
ATOM   1224  HD2 PHE X  80      43.587  39.471  42.963  0.00  0.00            
ATOM   1225  C   PHE X  80      38.747  40.459  43.570  0.00  0.00            
ATOM   1226  O   PHE X  80      37.630  40.492  43.014  0.00  0.00            
ATOM   1227  N   VAL X  81      38.973  39.732  44.650  0.00  0.00            
ATOM   1228  H   VAL X  81      39.716  40.065  45.375  0.00  0.00            
ATOM   1229  CA  VAL X  81      38.004  38.693  45.150  0.00  0.00            
ATOM   1230  HA  VAL X  81      37.803  37.914  44.414  0.00  0.00            
ATOM   1231  CB  VAL X  81      38.399  38.015  46.514  0.00  0.00            
ATOM   1232  HB  VAL X  81      38.399  38.766  47.304  0.00  0.00            
ATOM   1233  CG1 VAL X  81      37.542  36.848  46.974  0.00  0.00            
ATOM   1234 HG11 VAL X  81      37.418  36.063  46.228  0.00  0.00            
ATOM   1235 HG12 VAL X  81      37.876  36.503  47.953  0.00  0.00            
ATOM   1236 HG13 VAL X  81      36.607  37.185  47.150  0.00  0.00            
ATOM   1237  CG2 VAL X  81      39.753  37.320  46.231  0.00  0.00            
ATOM   1238 HG21 VAL X  81      39.625  36.606  45.527  0.00  0.00            
ATOM   1239 HG22 VAL X  81      40.514  37.938  45.987  0.00  0.00            
ATOM   1240 HG23 VAL X  81      40.083  36.952  47.111  0.00  0.00            
ATOM   1241  C   VAL X  81      36.640  39.412  45.519  0.00  0.00            
ATOM   1242  O   VAL X  81      35.581  38.990  44.993  0.00  0.00            
ATOM   1243  N   ARG X  82      36.744  40.562  46.276  0.00  0.00            
ATOM   1244  H   ARG X  82      37.721  40.912  46.610  0.00  0.00            
ATOM   1245  CA  ARG X  82      35.582  41.358  46.741  0.00  0.00            
ATOM   1246  HA  ARG X  82      34.983  40.598  47.243  0.00  0.00            
ATOM   1247  CB  ARG X  82      35.935  42.395  47.880  0.00  0.00            
ATOM   1248  HB2 ARG X  82      35.009  42.914  48.127  0.00  0.00            
ATOM   1249  HB3 ARG X  82      36.172  41.849  48.793  0.00  0.00            
ATOM   1250  CG  ARG X  82      36.920  43.511  47.601  0.00  0.00            
ATOM   1251  HG2 ARG X  82      37.558  43.482  48.484  0.00  0.00            
ATOM   1252  HG3 ARG X  82      37.404  43.397  46.631  0.00  0.00            
ATOM   1253  CD  ARG X  82      36.167  44.900  47.685  0.00  0.00            
ATOM   1254  HD2 ARG X  82      35.177  44.697  47.679  0.00  0.00            
ATOM   1255  HD3 ARG X  82      36.375  45.317  48.670  0.00  0.00            
ATOM   1256  NE  ARG X  82      36.407  45.706  46.526  0.00  0.00            
ATOM   1257  HE  ARG X  82      36.045  45.290  45.586  0.00  0.00            
ATOM   1258  CZ  ARG X  82      37.352  46.622  46.463  0.00  0.00            
ATOM   1259  NH1 ARG X  82      37.987  47.101  47.496  0.00  0.00            
ATOM   1260 HH11 ARG X  82      37.748  46.709  48.485  0.00  0.00            
ATOM   1261 HH12 ARG X  82      38.780  47.717  47.382  0.00  0.00            
ATOM   1262  NH2 ARG X  82      37.680  47.117  45.314  0.00  0.00            
ATOM   1263 HH21 ARG X  82      37.281  46.638  44.419  0.00  0.00            
ATOM   1264 HH22 ARG X  82      38.602  47.684  45.187  0.00  0.00            
ATOM   1265  C   ARG X  82      34.894  42.026  45.601  0.00  0.00            
ATOM   1266  O   ARG X  82      33.625  42.124  45.557  0.00  0.00            
ATOM   1267  N   ASP X  83      35.614  42.330  44.524  0.00  0.00            
ATOM   1268  H   ASP X  83      36.702  42.337  44.579  0.00  0.00            
ATOM   1269  CA  ASP X  83      34.924  42.886  43.325  0.00  0.00            
ATOM   1270  HA  ASP X  83      34.204  43.548  43.580  0.00  0.00            
ATOM   1271  CB  ASP X  83      35.901  43.709  42.469  0.00  0.00            
ATOM   1272  HB2 ASP X  83      36.811  43.109  42.467  0.00  0.00            
ATOM   1273  HB3 ASP X  83      35.653  43.846  41.416  0.00  0.00            
ATOM   1274  CG  ASP X  83      36.225  45.081  43.116  0.00  0.00            
ATOM   1275  OD1 ASP X  83      35.413  45.428  43.971  0.00  0.00            
ATOM   1276  OD2 ASP X  83      37.256  45.705  42.833  0.00  0.00            
ATOM   1277  C   ASP X  83      34.189  41.776  42.591  0.00  0.00            
ATOM   1278  O   ASP X  83      33.012  41.944  42.296  0.00  0.00            
ATOM   1279  N   VAL X  84      34.844  40.644  42.388  0.00  0.00            
ATOM   1280  H   VAL X  84      35.764  40.475  42.948  0.00  0.00            
ATOM   1281  CA  VAL X  84      34.157  39.509  41.683  0.00  0.00            
ATOM   1282  HA  VAL X  84      33.762  39.751  40.697  0.00  0.00            
ATOM   1283  CB  VAL X  84      35.246  38.366  41.495  0.00  0.00            
ATOM   1284  HB  VAL X  84      35.592  38.070  42.485  0.00  0.00            
ATOM   1285  CG1 VAL X  84      34.532  37.086  40.873  0.00  0.00            
ATOM   1286 HG11 VAL X  84      34.157  37.323  39.878  0.00  0.00            
ATOM   1287 HG12 VAL X  84      35.211  36.238  40.963  0.00  0.00            
ATOM   1288 HG13 VAL X  84      33.664  36.730  41.427  0.00  0.00            
ATOM   1289  CG2 VAL X  84      36.396  38.697  40.564  0.00  0.00            
ATOM   1290 HG21 VAL X  84      36.011  39.444  39.869  0.00  0.00            
ATOM   1291 HG22 VAL X  84      37.225  39.184  41.078  0.00  0.00            
ATOM   1292 HG23 VAL X  84      36.761  37.796  40.071  0.00  0.00            
ATOM   1293  C   VAL X  84      32.884  39.005  42.438  0.00  0.00            
ATOM   1294  O   VAL X  84      31.825  38.917  41.868  0.00  0.00            
ATOM   1295  N   LEU X  85      32.993  38.807  43.738  0.00  0.00            
ATOM   1296  H   LEU X  85      33.982  38.754  44.170  0.00  0.00            
ATOM   1297  CA  LEU X  85      31.867  38.650  44.621  0.00  0.00            
ATOM   1298  HA  LEU X  85      31.328  37.752  44.359  0.00  0.00            
ATOM   1299  CB  LEU X  85      32.450  38.698  46.068  0.00  0.00            
ATOM   1300  HB2 LEU X  85      32.857  39.602  46.260  0.00  0.00            
ATOM   1301  HB3 LEU X  85      31.560  38.667  46.697  0.00  0.00            
ATOM   1302  CG  LEU X  85      33.334  37.515  46.527  0.00  0.00            
ATOM   1303  HG  LEU X  85      34.047  37.319  45.727  0.00  0.00            
ATOM   1304  CD1 LEU X  85      33.981  37.824  47.939  0.00  0.00            
ATOM   1305 HD11 LEU X  85      34.293  36.847  48.308  0.00  0.00            
ATOM   1306 HD12 LEU X  85      34.808  38.521  47.806  0.00  0.00            
ATOM   1307 HD13 LEU X  85      33.254  38.276  48.615  0.00  0.00            
ATOM   1308  CD2 LEU X  85      32.371  36.327  46.670  0.00  0.00            
ATOM   1309 HD21 LEU X  85      32.897  35.487  46.863  0.00  0.00            
ATOM   1310 HD22 LEU X  85      31.763  36.485  47.461  0.00  0.00            
ATOM   1311 HD23 LEU X  85      31.882  36.203  45.795  0.00  0.00            
ATOM   1312  C   LEU X  85      30.776  39.724  44.431  0.00  0.00            
ATOM   1313  O   LEU X  85      29.556  39.419  44.597  0.00  0.00            
ATOM   1314  N   GLN X  86      31.091  40.983  44.074  0.00  0.00            
ATOM   1315  H   GLN X  86      32.116  41.168  43.752  0.00  0.00            
ATOM   1316  CA  GLN X  86      30.015  42.021  43.951  0.00  0.00            
ATOM   1317  HA  GLN X  86      29.203  41.776  44.636  0.00  0.00            
ATOM   1318  CB  GLN X  86      30.455  43.404  44.560  0.00  0.00            
ATOM   1319  HB2 GLN X  86      30.648  43.403  45.633  0.00  0.00            
ATOM   1320  HB3 GLN X  86      31.371  43.573  44.169  0.00  0.00            
ATOM   1321  CG  GLN X  86      29.577  44.662  44.118  0.00  0.00            
ATOM   1322  HG2 GLN X  86      30.164  45.540  44.385  0.00  0.00            
ATOM   1323  HG3 GLN X  86      29.393  44.661  43.043  0.00  0.00            
ATOM   1324  CD  GLN X  86      28.284  44.770  44.922  0.00  0.00            
ATOM   1325  OE1 GLN X  86      28.153  44.486  46.137  0.00  0.00            
ATOM   1326  NE2 GLN X  86      27.198  45.154  44.314  0.00  0.00            
ATOM   1327 HE21 GLN X  86      26.314  45.249  44.945  0.00  0.00            
ATOM   1328 HE22 GLN X  86      27.345  45.716  43.488  0.00  0.00            
ATOM   1329  C   GLN X  86      29.434  42.125  42.467  0.00  0.00            
ATOM   1330  O   GLN X  86      28.213  42.424  42.249  0.00  0.00            
ATOM   1331  N   HID X  87      30.250  41.751  41.448  0.00  0.00            
ATOM   1332  H   HID X  87      31.312  41.586  41.632  0.00  0.00            
ATOM   1333  CA  HID X  87      29.824  41.548  40.041  0.00  0.00            
ATOM   1334  HA  HID X  87      29.369  42.400  39.745  0.00  0.00            
ATOM   1335  CB  HID X  87      31.056  41.397  39.185  0.00  0.00            
ATOM   1336  HB2 HID X  87      31.708  40.610  39.565  0.00  0.00            
ATOM   1337  HB3 HID X  87      30.887  41.097  38.151  0.00  0.00            
ATOM   1338  CG  HID X  87      31.867  42.662  39.136  0.00  0.00            
ATOM   1339  ND1 HID X  87      31.456  43.932  38.730  0.00  0.00            
ATOM   1340  HD1 HID X  87      30.581  44.074  38.096  0.00  0.00            
ATOM   1341  CE1 HID X  87      32.529  44.760  38.781  0.00  0.00            
ATOM   1342  HE1 HID X  87      32.590  45.703  38.240  0.00  0.00            
ATOM   1343  NE2 HID X  87      33.543  44.068  39.186  0.00  0.00            
ATOM   1344  CD2 HID X  87      33.196  42.734  39.428  0.00  0.00            
ATOM   1345  HD2 HID X  87      33.908  41.932  39.623  0.00  0.00            
ATOM   1346  C   HID X  87      28.896  40.330  40.006  0.00  0.00            
ATOM   1347  O   HID X  87      27.814  40.370  39.428  0.00  0.00            
ATOM   1348  N   VAL X  88      29.206  39.276  40.772  0.00  0.00            
ATOM   1349  H   VAL X  88      30.176  39.308  41.268  0.00  0.00            
ATOM   1350  CA  VAL X  88      28.407  38.035  40.875  0.00  0.00            
ATOM   1351  HA  VAL X  88      28.163  37.802  39.924  0.00  0.00            
ATOM   1352  CB  VAL X  88      29.293  36.975  41.579  0.00  0.00            
ATOM   1353  HB  VAL X  88      30.005  37.502  42.214  0.00  0.00            
ATOM   1354  CG1 VAL X  88      28.507  36.003  42.411  0.00  0.00            
ATOM   1355 HG11 VAL X  88      27.834  35.340  41.866  0.00  0.00            
ATOM   1356 HG12 VAL X  88      29.185  35.467  43.075  0.00  0.00            
ATOM   1357 HG13 VAL X  88      27.855  36.510  42.901  0.00  0.00            
ATOM   1358  CG2 VAL X  88      30.171  36.257  40.623  0.00  0.00            
ATOM   1359 HG21 VAL X  88      29.607  35.677  40.019  0.00  0.00            
ATOM   1360 HG22 VAL X  88      30.813  36.854  39.976  0.00  0.00            
ATOM   1361 HG23 VAL X  88      30.905  35.653  41.157  0.00  0.00            
ATOM   1362  C   VAL X  88      27.010  38.418  41.506  0.00  0.00            
ATOM   1363  O   VAL X  88      25.944  38.040  41.070  0.00  0.00            
ATOM   1364  N   ASP X  89      27.020  39.171  42.641  0.00  0.00            
ATOM   1365  H   ASP X  89      27.994  39.370  43.089  0.00  0.00            
ATOM   1366  CA  ASP X  89      25.876  39.409  43.556  0.00  0.00            
ATOM   1367  HA  ASP X  89      25.246  38.533  43.709  0.00  0.00            
ATOM   1368  CB  ASP X  89      26.405  39.845  44.944  0.00  0.00            
ATOM   1369  HB2 ASP X  89      26.951  39.040  45.435  0.00  0.00            
ATOM   1370  HB3 ASP X  89      27.117  40.632  44.693  0.00  0.00            
ATOM   1371  CG  ASP X  89      25.258  40.178  45.932  0.00  0.00            
ATOM   1372  OD1 ASP X  89      25.325  41.268  46.549  0.00  0.00            
ATOM   1373  OD2 ASP X  89      24.332  39.313  45.999  0.00  0.00            
ATOM   1374  C   ASP X  89      24.870  40.444  42.964  0.00  0.00            
ATOM   1375  O   ASP X  89      23.709  40.450  43.362  0.00  0.00            
ATOM   1376  N   SER X  90      25.329  41.308  42.008  0.00  0.00            
ATOM   1377  H   SER X  90      26.288  41.177  41.717  0.00  0.00            
ATOM   1378  CA  SER X  90      24.492  42.288  41.176  0.00  0.00            
ATOM   1379  HA  SER X  90      23.803  42.778  41.728  0.00  0.00            
ATOM   1380  CB  SER X  90      25.356  43.355  40.504  0.00  0.00            
ATOM   1381  HB2 SER X  90      25.873  42.923  39.646  0.00  0.00            
ATOM   1382  HB3 SER X  90      24.622  44.101  40.200  0.00  0.00            
ATOM   1383  OG  SER X  90      26.353  43.949  41.334  0.00  0.00            
ATOM   1384  HG  SER X  90      27.025  43.197  41.747  0.00  0.00            
ATOM   1385  C   SER X  90      23.659  41.505  40.131  0.00  0.00            
ATOM   1386  O   SER X  90      22.448  41.498  40.097  0.00  0.00            
ATOM   1387  N   MET X  91      24.375  40.608  39.418  0.00  0.00            
ATOM   1388  H   MET X  91      25.311  40.408  39.741  0.00  0.00            
ATOM   1389  CA  MET X  91      23.779  39.742  38.397  0.00  0.00            
ATOM   1390  HA  MET X  91      23.293  40.284  37.697  0.00  0.00            
ATOM   1391  CB  MET X  91      24.911  39.088  37.529  0.00  0.00            
ATOM   1392  HB2 MET X  91      25.449  39.840  37.123  0.00  0.00            
ATOM   1393  HB3 MET X  91      25.517  38.505  38.223  0.00  0.00            
ATOM   1394  CG  MET X  91      24.416  38.073  36.464  0.00  0.00            
ATOM   1395  HG2 MET X  91      25.200  37.436  36.055  0.00  0.00            
ATOM   1396  HG3 MET X  91      23.776  37.265  36.819  0.00  0.00            
ATOM   1397  SD  MET X  91      23.587  38.938  35.131  0.00  0.00            
ATOM   1398  CE  MET X  91      25.057  39.420  34.126  0.00  0.00            
ATOM   1399  HE1 MET X  91      25.600  38.560  33.735  0.00  0.00            
ATOM   1400  HE2 MET X  91      24.769  40.017  33.261  0.00  0.00            
ATOM   1401  HE3 MET X  91      25.649  39.918  34.775  0.00  0.00            
ATOM   1402  C   MET X  91      22.801  38.688  38.951  0.00  0.00            
ATOM   1403  O   MET X  91      21.851  38.369  38.221  0.00  0.00            
ATOM   1404  N   GLN X  92      22.987  38.242  40.170  0.00  0.00            
ATOM   1405  H   GLN X  92      23.888  38.388  40.766  0.00  0.00            
ATOM   1406  CA  GLN X  92      22.044  37.231  40.696  0.00  0.00            
ATOM   1407  HA  GLN X  92      21.529  36.746  39.867  0.00  0.00            
ATOM   1408  CB  GLN X  92      22.795  36.216  41.467  0.00  0.00            
ATOM   1409  HB2 GLN X  92      22.080  35.423  41.684  0.00  0.00            
ATOM   1410  HB3 GLN X  92      23.521  35.806  40.764  0.00  0.00            
ATOM   1411  CG  GLN X  92      23.424  36.598  42.772  0.00  0.00            
ATOM   1412  HG2 GLN X  92      24.299  35.989  42.999  0.00  0.00            
ATOM   1413  HG3 GLN X  92      23.768  37.630  42.717  0.00  0.00            
ATOM   1414  CD  GLN X  92      22.547  36.409  44.016  0.00  0.00            
ATOM   1415  OE1 GLN X  92      21.764  35.473  44.237  0.00  0.00            
ATOM   1416  NE2 GLN X  92      22.509  37.313  44.887  0.00  0.00            
ATOM   1417 HE21 GLN X  92      21.818  37.156  45.716  0.00  0.00            
ATOM   1418 HE22 GLN X  92      23.210  38.038  44.839  0.00  0.00            
ATOM   1419  C   GLN X  92      20.923  37.845  41.579  0.00  0.00            
ATOM   1420  O   GLN X  92      20.014  37.124  42.043  0.00  0.00            
ATOM   1421  N   LYS X  93      20.902  39.198  41.702  0.00  0.00            
ATOM   1422  H   LYS X  93      21.719  39.864  41.423  0.00  0.00            
ATOM   1423  CA  LYS X  93      19.689  39.927  42.006  0.00  0.00            
ATOM   1424  HA  LYS X  93      18.960  39.307  42.507  0.00  0.00            
ATOM   1425  CB  LYS X  93      20.079  41.177  42.862  0.00  0.00            
ATOM   1426  HB2 LYS X  93      21.082  41.531  42.674  0.00  0.00            
ATOM   1427  HB3 LYS X  93      19.503  41.919  42.660  0.00  0.00            
ATOM   1428  CG  LYS X  93      19.846  40.797  44.310  0.00  0.00            
ATOM   1429  HG2 LYS X  93      18.847  40.408  44.438  0.00  0.00            
ATOM   1430  HG3 LYS X  93      20.539  39.981  44.455  0.00  0.00            
ATOM   1431  CD  LYS X  93      20.143  41.849  45.366  0.00  0.00            
ATOM   1432  HD2 LYS X  93      20.470  42.685  44.903  0.00  0.00            
ATOM   1433  HD3 LYS X  93      19.204  42.022  45.892  0.00  0.00            
ATOM   1434  CE  LYS X  93      21.246  41.425  46.366  0.00  0.00            
ATOM   1435  HE2 LYS X  93      21.188  42.200  47.130  0.00  0.00            
ATOM   1436  HE3 LYS X  93      20.958  40.470  46.805  0.00  0.00            
ATOM   1437  NZ  LYS X  93      22.565  41.414  45.755  0.00  0.00            
ATOM   1438  HZ1 LYS X  93      23.321  41.093  46.343  0.00  0.00            
ATOM   1439  HZ2 LYS X  93      22.599  40.749  44.892  0.00  0.00            
ATOM   1440  HZ3 LYS X  93      22.917  42.396  45.440  0.00  0.00            
ATOM   1441  C   LYS X  93      18.940  40.360  40.783  0.00  0.00            
ATOM   1442  O   LYS X  93      17.685  40.214  40.707  0.00  0.00            
ATOM   1443  N   ASP X  94      19.618  40.723  39.736  0.00  0.00            
ATOM   1444  H   ASP X  94      20.613  41.119  39.938  0.00  0.00            
ATOM   1445  CA  ASP X  94      19.028  40.791  38.408  0.00  0.00            
ATOM   1446  HA  ASP X  94      18.405  41.586  38.437  0.00  0.00            
ATOM   1447  CB  ASP X  94      19.993  41.185  37.266  0.00  0.00            
ATOM   1448  HB2 ASP X  94      20.797  40.453  37.188  0.00  0.00            
ATOM   1449  HB3 ASP X  94      19.455  41.080  36.324  0.00  0.00            
ATOM   1450  CG  ASP X  94      20.623  42.614  37.402  0.00  0.00            
ATOM   1451  OD1 ASP X  94      20.472  43.369  38.395  0.00  0.00            
ATOM   1452  OD2 ASP X  94      21.306  43.092  36.448  0.00  0.00            
ATOM   1453  C   ASP X  94      18.325  39.460  37.980  0.00  0.00            
ATOM   1454  O   ASP X  94      17.150  39.589  37.574  0.00  0.00            
ATOM   1455  N   TYR X  95      18.983  38.267  38.079  0.00  0.00            
ATOM   1456  H   TYR X  95      19.863  38.287  38.574  0.00  0.00            
ATOM   1457  CA  TYR X  95      18.490  36.981  37.658  0.00  0.00            
ATOM   1458  HA  TYR X  95      17.468  37.120  37.308  0.00  0.00            
ATOM   1459  CB  TYR X  95      19.304  36.494  36.529  0.00  0.00            
ATOM   1460  HB2 TYR X  95      20.369  36.550  36.753  0.00  0.00            
ATOM   1461  HB3 TYR X  95      19.208  35.429  36.319  0.00  0.00            
ATOM   1462  CG  TYR X  95      18.978  37.184  35.235  0.00  0.00            
ATOM   1463  CD1 TYR X  95      18.019  36.668  34.389  0.00  0.00            
ATOM   1464  HD1 TYR X  95      17.546  35.735  34.696  0.00  0.00            
ATOM   1465  CE1 TYR X  95      17.681  37.235  33.159  0.00  0.00            
ATOM   1466  HE1 TYR X  95      17.011  36.731  32.463  0.00  0.00            
ATOM   1467  CZ  TYR X  95      18.229  38.507  32.816  0.00  0.00            
ATOM   1468  OH  TYR X  95      17.962  39.131  31.611  0.00  0.00            
ATOM   1469  HH  TYR X  95      17.746  38.327  30.908  0.00  0.00            
ATOM   1470  CE2 TYR X  95      19.218  39.079  33.658  0.00  0.00            
ATOM   1471  HE2 TYR X  95      19.661  40.008  33.301  0.00  0.00            
ATOM   1472  CD2 TYR X  95      19.596  38.423  34.879  0.00  0.00            
ATOM   1473  HD2 TYR X  95      20.284  38.963  35.531  0.00  0.00            
ATOM   1474  C   TYR X  95      18.399  35.993  38.894  0.00  0.00            
ATOM   1475  O   TYR X  95      19.394  35.252  39.116  0.00  0.00            
ATOM   1476  N   PRO X  96      17.371  35.998  39.774  0.00  0.00            
ATOM   1477  CD  PRO X  96      16.113  36.854  39.729  0.00  0.00            
ATOM   1478  HD2 PRO X  96      15.737  36.896  38.706  0.00  0.00            
ATOM   1479  HD3 PRO X  96      16.417  37.838  40.085  0.00  0.00            
ATOM   1480  CG  PRO X  96      15.177  36.194  40.693  0.00  0.00            
ATOM   1481  HG2 PRO X  96      14.732  35.336  40.188  0.00  0.00            
ATOM   1482  HG3 PRO X  96      14.365  36.822  41.058  0.00  0.00            
ATOM   1483  CB  PRO X  96      16.201  35.668  41.746  0.00  0.00            
ATOM   1484  HB2 PRO X  96      15.720  34.883  42.329  0.00  0.00            
ATOM   1485  HB3 PRO X  96      16.553  36.392  42.481  0.00  0.00            
ATOM   1486  CA  PRO X  96      17.412  35.186  41.013  0.00  0.00            
ATOM   1487  HA  PRO X  96      18.304  35.362  41.614  0.00  0.00            
ATOM   1488  C   PRO X  96      17.248  33.746  40.758  0.00  0.00            
ATOM   1489  O   PRO X  96      16.646  33.285  39.773  0.00  0.00            
ATOM   1490  N   GLY X  97      17.748  32.983  41.697  0.00  0.00            
ATOM   1491  H   GLY X  97      18.099  33.560  42.552  0.00  0.00            
ATOM   1492  CA  GLY X  97      17.522  31.512  41.787  0.00  0.00            
ATOM   1493  HA2 GLY X  97      18.004  31.212  42.718  0.00  0.00            
ATOM   1494  HA3 GLY X  97      16.443  31.363  41.831  0.00  0.00            
ATOM   1495  C   GLY X  97      18.195  30.639  40.703  0.00  0.00            
ATOM   1496  O   GLY X  97      17.961  29.429  40.567  0.00  0.00            
ATOM   1497  N   LEU X  98      19.012  31.257  39.868  0.00  0.00            
ATOM   1498  H   LEU X  98      19.489  32.122  40.329  0.00  0.00            
ATOM   1499  CA  LEU X  98      19.527  30.752  38.542  0.00  0.00            
ATOM   1500  HA  LEU X  98      18.933  29.931  38.142  0.00  0.00            
ATOM   1501  CB  LEU X  98      19.283  31.901  37.617  0.00  0.00            
ATOM   1502  HB2 LEU X  98      18.212  32.101  37.604  0.00  0.00            
ATOM   1503  HB3 LEU X  98      19.854  32.758  37.973  0.00  0.00            
ATOM   1504  CG  LEU X  98      19.634  31.637  36.143  0.00  0.00            
ATOM   1505  HG  LEU X  98      20.674  31.327  36.040  0.00  0.00            
ATOM   1506  CD1 LEU X  98      18.686  30.603  35.575  0.00  0.00            
ATOM   1507 HD11 LEU X  98      17.656  30.841  35.842  0.00  0.00            
ATOM   1508 HD12 LEU X  98      18.816  30.493  34.499  0.00  0.00            
ATOM   1509 HD13 LEU X  98      18.836  29.608  35.995  0.00  0.00            
ATOM   1510  CD2 LEU X  98      19.385  32.855  35.267  0.00  0.00            
ATOM   1511 HD21 LEU X  98      20.127  33.604  35.543  0.00  0.00            
ATOM   1512 HD22 LEU X  98      19.457  32.637  34.201  0.00  0.00            
ATOM   1513 HD23 LEU X  98      18.434  33.168  35.403  0.00  0.00            
ATOM   1514  C   LEU X  98      21.031  30.407  38.815  0.00  0.00            
ATOM   1515  O   LEU X  98      21.823  31.327  39.166  0.00  0.00            
ATOM   1516  N   PRO X  99      21.475  29.147  38.762  0.00  0.00            
ATOM   1517  CD  PRO X  99      20.677  27.990  38.357  0.00  0.00            
ATOM   1518  HD2 PRO X  99      20.043  28.215  37.513  0.00  0.00            
ATOM   1519  HD3 PRO X  99      20.103  27.640  39.110  0.00  0.00            
ATOM   1520  CG  PRO X  99      21.571  26.873  37.942  0.00  0.00            
ATOM   1521  HG2 PRO X  99      21.859  26.894  36.891  0.00  0.00            
ATOM   1522  HG3 PRO X  99      21.091  25.917  38.153  0.00  0.00            
ATOM   1523  CB  PRO X  99      22.779  27.099  38.846  0.00  0.00            
ATOM   1524  HB2 PRO X  99      23.690  26.865  38.296  0.00  0.00            
ATOM   1525  HB3 PRO X  99      22.696  26.539  39.778  0.00  0.00            
ATOM   1526  CA  PRO X  99      22.778  28.623  39.181  0.00  0.00            
ATOM   1527  HA  PRO X  99      22.910  28.770  40.253  0.00  0.00            
ATOM   1528  C   PRO X  99      23.914  29.335  38.471  0.00  0.00            
ATOM   1529  O   PRO X  99      23.937  29.515  37.299  0.00  0.00            
ATOM   1530  N   VAL X 100      24.823  29.709  39.345  0.00  0.00            
ATOM   1531  H   VAL X 100      24.724  29.352  40.371  0.00  0.00            
ATOM   1532  CA  VAL X 100      26.027  30.513  39.074  0.00  0.00            
ATOM   1533  HA  VAL X 100      25.803  30.894  38.165  0.00  0.00            
ATOM   1534  CB  VAL X 100      26.206  31.738  39.958  0.00  0.00            
ATOM   1535  HB  VAL X 100      26.451  31.384  40.959  0.00  0.00            
ATOM   1536  CG1 VAL X 100      27.224  32.685  39.364  0.00  0.00            
ATOM   1537 HG11 VAL X 100      27.331  33.405  40.175  0.00  0.00            
ATOM   1538 HG12 VAL X 100      28.173  32.197  39.142  0.00  0.00            
ATOM   1539 HG13 VAL X 100      26.909  33.198  38.467  0.00  0.00            
ATOM   1540  CG2 VAL X 100      24.895  32.518  40.097  0.00  0.00            
ATOM   1541 HG21 VAL X 100      24.518  32.715  39.104  0.00  0.00            
ATOM   1542 HG22 VAL X 100      24.207  31.799  40.517  0.00  0.00            
ATOM   1543 HG23 VAL X 100      24.997  33.424  40.675  0.00  0.00            
ATOM   1544  C   VAL X 100      27.201  29.629  39.010  0.00  0.00            
ATOM   1545  O   VAL X 100      27.484  28.885  39.970  0.00  0.00            
ATOM   1546  N   PHE X 101      27.975  29.781  37.957  0.00  0.00            
ATOM   1547  H   PHE X 101      27.604  30.409  37.147  0.00  0.00            
ATOM   1548  CA  PHE X 101      29.331  29.181  37.754  0.00  0.00            
ATOM   1549  HA  PHE X 101      29.618  28.428  38.489  0.00  0.00            
ATOM   1550  CB  PHE X 101      29.263  28.377  36.416  0.00  0.00            
ATOM   1551  HB2 PHE X 101      28.803  28.994  35.643  0.00  0.00            
ATOM   1552  HB3 PHE X 101      30.243  28.056  36.063  0.00  0.00            
ATOM   1553  CG  PHE X 101      28.349  27.139  36.489  0.00  0.00            
ATOM   1554  CD1 PHE X 101      29.010  25.891  36.662  0.00  0.00            
ATOM   1555  HD1 PHE X 101      30.069  25.748  36.879  0.00  0.00            
ATOM   1556  CE1 PHE X 101      28.184  24.713  36.726  0.00  0.00            
ATOM   1557  HE1 PHE X 101      28.620  23.789  37.105  0.00  0.00            
ATOM   1558  CZ  PHE X 101      26.759  24.765  36.581  0.00  0.00            
ATOM   1559  HZ  PHE X 101      26.220  23.841  36.787  0.00  0.00            
ATOM   1560  CE2 PHE X 101      26.144  26.027  36.398  0.00  0.00            
ATOM   1561  HE2 PHE X 101      25.058  26.103  36.331  0.00  0.00            
ATOM   1562  CD2 PHE X 101      26.953  27.213  36.270  0.00  0.00            
ATOM   1563  HD2 PHE X 101      26.525  28.194  36.064  0.00  0.00            
ATOM   1564  C   PHE X 101      30.477  30.224  37.735  0.00  0.00            
ATOM   1565  O   PHE X 101      30.245  31.392  37.372  0.00  0.00            
ATOM   1566  N   LEU X 102      31.711  29.729  37.973  0.00  0.00            
ATOM   1567  H   LEU X 102      31.768  28.716  38.372  0.00  0.00            
ATOM   1568  CA  LEU X 102      32.925  30.479  37.787  0.00  0.00            
ATOM   1569  HA  LEU X 102      32.725  31.465  37.367  0.00  0.00            
ATOM   1570  CB  LEU X 102      33.740  30.571  39.138  0.00  0.00            
ATOM   1571  HB2 LEU X 102      33.851  29.607  39.634  0.00  0.00            
ATOM   1572  HB3 LEU X 102      34.702  30.972  38.818  0.00  0.00            
ATOM   1573  CG  LEU X 102      33.131  31.494  40.218  0.00  0.00            
ATOM   1574  HG  LEU X 102      32.278  30.979  40.661  0.00  0.00            
ATOM   1575  CD1 LEU X 102      34.178  31.739  41.355  0.00  0.00            
ATOM   1576 HD11 LEU X 102      33.735  32.349  42.142  0.00  0.00            
ATOM   1577 HD12 LEU X 102      34.571  30.797  41.736  0.00  0.00            
ATOM   1578 HD13 LEU X 102      34.975  32.279  40.844  0.00  0.00            
ATOM   1579  CD2 LEU X 102      32.657  32.869  39.714  0.00  0.00            
ATOM   1580 HD21 LEU X 102      32.386  33.602  40.474  0.00  0.00            
ATOM   1581 HD22 LEU X 102      33.479  33.175  39.067  0.00  0.00            
ATOM   1582 HD23 LEU X 102      31.843  32.634  39.165  0.00  0.00            
ATOM   1583  C   LEU X 102      33.788  29.870  36.654  0.00  0.00            
ATOM   1584  O   LEU X 102      33.610  28.685  36.352  0.00  0.00            
ATOM   1585  N   LEU X 103      34.605  30.667  36.045  0.00  0.00            
ATOM   1586  H   LEU X 103      34.414  31.659  36.066  0.00  0.00            
ATOM   1587  CA  LEU X 103      35.523  30.260  35.008  0.00  0.00            
ATOM   1588  HA  LEU X 103      35.791  29.209  35.115  0.00  0.00            
ATOM   1589  CB  LEU X 103      34.881  30.361  33.616  0.00  0.00            
ATOM   1590  HB2 LEU X 103      33.875  29.945  33.671  0.00  0.00            
ATOM   1591  HB3 LEU X 103      34.816  31.427  33.396  0.00  0.00            
ATOM   1592  CG  LEU X 103      35.813  29.766  32.572  0.00  0.00            
ATOM   1593  HG  LEU X 103      36.470  29.109  32.968  0.00  0.00            
ATOM   1594  CD1 LEU X 103      34.950  29.148  31.520  0.00  0.00            
ATOM   1595 HD11 LEU X 103      34.409  28.345  31.999  0.00  0.00            
ATOM   1596 HD12 LEU X 103      34.267  29.928  31.217  0.00  0.00            
ATOM   1597 HD13 LEU X 103      35.513  28.715  30.802  0.00  0.00            
ATOM   1598  CD2 LEU X 103      36.711  30.811  31.827  0.00  0.00            
ATOM   1599 HD21 LEU X 103      36.069  31.636  31.517  0.00  0.00            
ATOM   1600 HD22 LEU X 103      37.513  31.074  32.516  0.00  0.00            
ATOM   1601 HD23 LEU X 103      37.163  30.573  30.956  0.00  0.00            
ATOM   1602  C   LEU X 103      36.665  31.190  35.054  0.00  0.00            
ATOM   1603  O   LEU X 103      36.463  32.433  34.918  0.00  0.00            
ATOM   1604  N   GLY X 104      37.907  30.710  35.148  0.00  0.00            
ATOM   1605  H   GLY X 104      38.031  29.636  35.286  0.00  0.00            
ATOM   1606  CA  GLY X 104      39.148  31.610  35.542  0.00  0.00            
ATOM   1607  HA2 GLY X 104      39.019  32.607  35.122  0.00  0.00            
ATOM   1608  HA3 GLY X 104      39.180  31.704  36.497  0.00  0.00            
ATOM   1609  C   GLY X 104      40.350  30.921  34.936  0.00  0.00            
ATOM   1610  O   GLY X 104      40.514  29.710  34.936  0.00  0.00            
ATOM   1611  N   HID X 105      41.357  31.737  34.462  0.00  0.00            
ATOM   1612  H   HID X 105      41.164  32.804  34.574  0.00  0.00            
ATOM   1613  CA  HID X 105      42.628  31.360  33.831  0.00  0.00            
ATOM   1614  HA  HID X 105      42.793  30.285  33.760  0.00  0.00            
ATOM   1615  CB  HID X 105      42.673  32.056  32.449  0.00  0.00            
ATOM   1616  HB2 HID X 105      41.892  31.669  31.795  0.00  0.00            
ATOM   1617  HB3 HID X 105      42.554  33.127  32.613  0.00  0.00            
ATOM   1618  CG  HID X 105      43.956  31.719  31.743  0.00  0.00            
ATOM   1619  ND1 HID X 105      44.475  30.449  31.436  0.00  0.00            
ATOM   1620  HD1 HID X 105      44.107  29.464  31.723  0.00  0.00            
ATOM   1621  CE1 HID X 105      45.671  30.661  30.873  0.00  0.00            
ATOM   1622  HE1 HID X 105      46.441  30.040  30.670  0.00  0.00            
ATOM   1623  NE2 HID X 105      45.976  32.007  30.843  0.00  0.00            
ATOM   1624  CD2 HID X 105      44.826  32.689  31.357  0.00  0.00            
ATOM   1625  HD2 HID X 105      44.685  33.756  31.529  0.00  0.00            
ATOM   1626  C   HID X 105      43.787  31.971  34.686  0.00  0.00            
ATOM   1627  O   HID X 105      43.733  33.124  35.022  0.00  0.00            
ATOM   1628  N   SER X 106      44.821  31.110  34.876  0.00  0.00            
ATOM   1629  H   SER X 106      44.611  30.065  34.646  0.00  0.00            
ATOM   1630  CA  SER X 106      46.162  31.448  35.450  0.00  0.00            
ATOM   1631  HA  SER X 106      46.801  30.582  35.623  0.00  0.00            
ATOM   1632  CB  SER X 106      47.039  32.242  34.531  0.00  0.00            
ATOM   1633  HB2 SER X 106      46.950  31.764  33.568  0.00  0.00            
ATOM   1634  HB3 SER X 106      46.628  33.275  34.305  0.00  0.00            
ATOM   1635  OG  SER X 106      48.366  32.290  35.065  0.00  0.00            
ATOM   1636  HG  SER X 106      48.970  31.846  34.390  0.00  0.00            
ATOM   1637  C   SER X 106      45.964  32.300  36.706  0.00  0.00            
ATOM   1638  O   SER X 106      45.352  31.809  37.644  0.00  0.00            
ATOM   1639  N   MET X 107      46.393  33.617  36.851  0.00  0.00            
ATOM   1640  H   MET X 107      47.061  34.017  36.088  0.00  0.00            
ATOM   1641  CA  MET X 107      46.100  34.439  38.060  0.00  0.00            
ATOM   1642  HA  MET X 107      46.550  34.131  38.910  0.00  0.00            
ATOM   1643  CB  MET X 107      46.518  35.877  37.809  0.00  0.00            
ATOM   1644  HB2 MET X 107      47.572  36.018  37.569  0.00  0.00            
ATOM   1645  HB3 MET X 107      45.975  36.334  36.981  0.00  0.00            
ATOM   1646  CG  MET X 107      46.137  36.788  38.951  0.00  0.00            
ATOM   1647  HG2 MET X 107      45.180  36.594  39.211  0.00  0.00            
ATOM   1648  HG3 MET X 107      46.824  36.561  39.766  0.00  0.00            
ATOM   1649  SD  MET X 107      45.997  38.559  38.922  0.00  0.00            
ATOM   1650  CE  MET X 107      44.721  38.704  37.667  0.00  0.00            
ATOM   1651  HE1 MET X 107      44.420  39.710  37.376  0.00  0.00            
ATOM   1652  HE2 MET X 107      44.881  38.242  36.783  0.00  0.00            
ATOM   1653  HE3 MET X 107      43.803  38.223  38.005  0.00  0.00            
ATOM   1654  C   MET X 107      44.547  34.453  38.301  0.00  0.00            
ATOM   1655  O   MET X 107      44.094  34.288  39.420  0.00  0.00            
ATOM   1656  N   GLY X 108      43.733  34.768  37.223  0.00  0.00            
ATOM   1657  H   GLY X 108      44.221  34.697  36.251  0.00  0.00            
ATOM   1658  CA  GLY X 108      42.258  34.563  37.278  0.00  0.00            
ATOM   1659  HA2 GLY X 108      41.832  35.373  37.869  0.00  0.00            
ATOM   1660  HA3 GLY X 108      41.798  34.627  36.292  0.00  0.00            
ATOM   1661  C   GLY X 108      41.696  33.292  37.818  0.00  0.00            
ATOM   1662  O   GLY X 108      40.569  33.361  38.343  0.00  0.00            
ATOM   1663  N   GLY X 109      42.482  32.188  37.744  0.00  0.00            
ATOM   1664  H   GLY X 109      43.512  32.345  37.425  0.00  0.00            
ATOM   1665  CA  GLY X 109      42.192  30.917  38.366  0.00  0.00            
ATOM   1666  HA2 GLY X 109      41.175  30.619  38.110  0.00  0.00            
ATOM   1667  HA3 GLY X 109      42.823  30.222  37.994  0.00  0.00            
ATOM   1668  C   GLY X 109      42.172  31.059  39.927  0.00  0.00            
ATOM   1669  O   GLY X 109      41.159  30.904  40.687  0.00  0.00            
ATOM   1670  N   ALA X 110      43.328  31.666  40.381  0.00  0.00            
ATOM   1671  H   ALA X 110      44.167  31.813  39.700  0.00  0.00            
ATOM   1672  CA  ALA X 110      43.640  31.898  41.768  0.00  0.00            
ATOM   1673  HA  ALA X 110      43.705  30.884  42.162  0.00  0.00            
ATOM   1674  CB  ALA X 110      44.981  32.645  41.839  0.00  0.00            
ATOM   1675  HB1 ALA X 110      45.498  32.372  42.759  0.00  0.00            
ATOM   1676  HB2 ALA X 110      45.639  32.401  41.004  0.00  0.00            
ATOM   1677  HB3 ALA X 110      44.864  33.728  41.806  0.00  0.00            
ATOM   1678  C   ALA X 110      42.542  32.680  42.469  0.00  0.00            
ATOM   1679  O   ALA X 110      42.123  32.323  43.569  0.00  0.00            
ATOM   1680  N   ILE X 111      41.866  33.616  41.782  0.00  0.00            
ATOM   1681  H   ILE X 111      42.273  33.777  40.784  0.00  0.00            
ATOM   1682  CA  ILE X 111      40.772  34.427  42.406  0.00  0.00            
ATOM   1683  HA  ILE X 111      41.068  34.465  43.454  0.00  0.00            
ATOM   1684  CB  ILE X 111      40.607  35.766  41.598  0.00  0.00            
ATOM   1685  HB  ILE X 111      40.447  35.512  40.633  0.00  0.00            
ATOM   1686  CG2 ILE X 111      39.458  36.639  42.133  0.00  0.00            
ATOM   1687 HG21 ILE X 111      39.422  36.533  43.217  0.00  0.00            
ATOM   1688 HG22 ILE X 111      39.517  37.674  41.796  0.00  0.00            
ATOM   1689 HG23 ILE X 111      38.568  36.206  41.677  0.00  0.00            
ATOM   1690  CG1 ILE X 111      41.940  36.611  41.629  0.00  0.00            
ATOM   1691 HG12 ILE X 111      41.910  37.324  42.453  0.00  0.00            
ATOM   1692 HG13 ILE X 111      42.686  35.987  41.901  0.00  0.00            
ATOM   1693  CD1 ILE X 111      42.278  37.353  40.340  0.00  0.00            
ATOM   1694 HD11 ILE X 111      41.581  38.161  40.117  0.00  0.00            
ATOM   1695 HD12 ILE X 111      43.319  37.674  40.362  0.00  0.00            
ATOM   1696 HD13 ILE X 111      42.157  36.648  39.518  0.00  0.00            
ATOM   1697  C   ILE X 111      39.380  33.745  42.406  0.00  0.00            
ATOM   1698  O   ILE X 111      38.607  33.964  43.335  0.00  0.00            
ATOM   1699  N   ALA X 112      39.135  32.876  41.369  0.00  0.00            
ATOM   1700  H   ALA X 112      39.901  32.592  40.646  0.00  0.00            
ATOM   1701  CA  ALA X 112      37.862  32.017  41.365  0.00  0.00            
ATOM   1702  HA  ALA X 112      37.026  32.715  41.403  0.00  0.00            
ATOM   1703  CB  ALA X 112      37.708  31.221  40.028  0.00  0.00            
ATOM   1704  HB1 ALA X 112      38.627  30.663  39.845  0.00  0.00            
ATOM   1705  HB2 ALA X 112      37.042  30.358  40.054  0.00  0.00            
ATOM   1706  HB3 ALA X 112      37.399  31.833  39.181  0.00  0.00            
ATOM   1707  C   ALA X 112      37.823  31.059  42.630  0.00  0.00            
ATOM   1708  O   ALA X 112      36.849  30.966  43.358  0.00  0.00            
ATOM   1709  N   ILE X 113      38.992  30.551  43.034  0.00  0.00            
ATOM   1710  H   ILE X 113      39.919  30.727  42.490  0.00  0.00            
ATOM   1711  CA  ILE X 113      39.021  29.607  44.176  0.00  0.00            
ATOM   1712  HA  ILE X 113      38.307  28.812  43.963  0.00  0.00            
ATOM   1713  CB  ILE X 113      40.466  28.983  44.235  0.00  0.00            
ATOM   1714  HB  ILE X 113      41.206  29.781  44.163  0.00  0.00            
ATOM   1715  CG2 ILE X 113      40.653  28.213  45.541  0.00  0.00            
ATOM   1716 HG21 ILE X 113      40.308  28.762  46.417  0.00  0.00            
ATOM   1717 HG22 ILE X 113      40.217  27.216  45.481  0.00  0.00            
ATOM   1718 HG23 ILE X 113      41.701  27.998  45.749  0.00  0.00            
ATOM   1719  CG1 ILE X 113      40.715  28.102  42.946  0.00  0.00            
ATOM   1720 HG12 ILE X 113      39.918  27.362  42.871  0.00  0.00            
ATOM   1721 HG13 ILE X 113      40.601  28.676  42.122  0.00  0.00            
ATOM   1722  CD1 ILE X 113      42.135  27.481  42.776  0.00  0.00            
ATOM   1723 HD11 ILE X 113      42.842  28.311  42.789  0.00  0.00            
ATOM   1724 HD12 ILE X 113      42.386  26.773  43.566  0.00  0.00            
ATOM   1725 HD13 ILE X 113      42.184  26.839  41.897  0.00  0.00            
ATOM   1726  C   ILE X 113      38.631  30.370  45.437  0.00  0.00            
ATOM   1727  O   ILE X 113      37.746  30.062  46.161  0.00  0.00            
ATOM   1728  N   LEU X 114      39.234  31.557  45.593  0.00  0.00            
ATOM   1729  H   LEU X 114      39.928  31.832  44.913  0.00  0.00            
ATOM   1730  CA  LEU X 114      39.011  32.393  46.740  0.00  0.00            
ATOM   1731  HA  LEU X 114      39.243  31.797  47.623  0.00  0.00            
ATOM   1732  CB  LEU X 114      40.012  33.524  46.736  0.00  0.00            
ATOM   1733  HB2 LEU X 114      39.861  34.244  45.932  0.00  0.00            
ATOM   1734  HB3 LEU X 114      39.839  34.039  47.681  0.00  0.00            
ATOM   1735  CG  LEU X 114      41.486  33.123  46.802  0.00  0.00            
ATOM   1736  HG  LEU X 114      41.733  32.625  45.865  0.00  0.00            
ATOM   1737  CD1 LEU X 114      42.327  34.479  47.020  0.00  0.00            
ATOM   1738 HD11 LEU X 114      42.274  34.726  48.080  0.00  0.00            
ATOM   1739 HD12 LEU X 114      43.249  34.396  46.767  0.00  0.00            
ATOM   1740 HD13 LEU X 114      41.935  35.243  46.488  0.00  0.00            
ATOM   1741  CD2 LEU X 114      41.936  32.199  47.988  0.00  0.00            
ATOM   1742 HD21 LEU X 114      43.015  32.049  47.966  0.00  0.00            
ATOM   1743 HD22 LEU X 114      41.635  32.660  48.928  0.00  0.00            
ATOM   1744 HD23 LEU X 114      41.416  31.242  48.027  0.00  0.00            
ATOM   1745  C   LEU X 114      37.632  33.000  46.852  0.00  0.00            
ATOM   1746  O   LEU X 114      36.995  33.056  47.917  0.00  0.00            
ATOM   1747  N   THR X 115      37.041  33.278  45.653  0.00  0.00            
ATOM   1748  H   THR X 115      37.669  33.140  44.772  0.00  0.00            
ATOM   1749  CA  THR X 115      35.608  33.683  45.520  0.00  0.00            
ATOM   1750  HA  THR X 115      35.495  34.557  46.162  0.00  0.00            
ATOM   1751  CB  THR X 115      35.425  34.089  44.045  0.00  0.00            
ATOM   1752  HB  THR X 115      35.415  33.266  43.459  0.00  0.00            
ATOM   1753  CG2 THR X 115      34.064  34.741  43.698  0.00  0.00            
ATOM   1754 HG21 THR X 115      34.144  35.782  44.012  0.00  0.00            
ATOM   1755 HG22 THR X 115      33.858  34.684  42.629  0.00  0.00            
ATOM   1756 HG23 THR X 115      33.248  34.301  44.271  0.00  0.00            
ATOM   1757  OG1 THR X 115      36.372  35.059  43.737  0.00  0.00            
ATOM   1758  HG1 THR X 115      37.301  34.552  43.476  0.00  0.00            
ATOM   1759  C   THR X 115      34.589  32.536  45.927  0.00  0.00            
ATOM   1760  O   THR X 115      33.648  32.798  46.627  0.00  0.00            
ATOM   1761  N   ALA X 116      35.002  31.312  45.663  0.00  0.00            
ATOM   1762  H   ALA X 116      35.934  31.157  45.120  0.00  0.00            
ATOM   1763  CA  ALA X 116      34.220  30.099  46.042  0.00  0.00            
ATOM   1764  HA  ALA X 116      33.159  30.277  45.868  0.00  0.00            
ATOM   1765  CB  ALA X 116      34.582  28.997  45.103  0.00  0.00            
ATOM   1766  HB1 ALA X 116      34.625  29.304  44.142  0.00  0.00            
ATOM   1767  HB2 ALA X 116      35.589  28.667  45.362  0.00  0.00            
ATOM   1768  HB3 ALA X 116      33.869  28.173  45.127  0.00  0.00            
ATOM   1769  C   ALA X 116      34.411  29.774  47.517  0.00  0.00            
ATOM   1770  O   ALA X 116      33.523  29.433  48.302  0.00  0.00            
ATOM   1771  N   ALA X 117      35.641  30.021  47.982  0.00  0.00            
ATOM   1772  H   ALA X 117      36.410  30.278  47.380  0.00  0.00            
ATOM   1773  CA  ALA X 117      36.033  29.904  49.424  0.00  0.00            
ATOM   1774  HA  ALA X 117      35.765  28.967  49.690  0.00  0.00            
ATOM   1775  CB  ALA X 117      37.547  30.049  49.657  0.00  0.00            
ATOM   1776  HB1 ALA X 117      38.090  29.481  48.902  0.00  0.00            
ATOM   1777  HB2 ALA X 117      37.766  31.082  49.387  0.00  0.00            
ATOM   1778  HB3 ALA X 117      37.881  29.840  50.673  0.00  0.00            
ATOM   1779  C   ALA X 117      35.342  30.915  50.338  0.00  0.00            
ATOM   1780  O   ALA X 117      34.865  30.574  51.414  0.00  0.00            
ATOM   1781  N   GLU X 118      35.161  32.094  49.761  0.00  0.00            
ATOM   1782  H   GLU X 118      35.784  32.237  48.877  0.00  0.00            
ATOM   1783  CA  GLU X 118      34.533  33.237  50.444  0.00  0.00            
ATOM   1784  HA  GLU X 118      34.815  33.274  51.497  0.00  0.00            
ATOM   1785  CB  GLU X 118      34.930  34.645  49.867  0.00  0.00            
ATOM   1786  HB2 GLU X 118      35.049  34.623  48.864  0.00  0.00            
ATOM   1787  HB3 GLU X 118      34.153  35.250  50.095  0.00  0.00            
ATOM   1788  CG  GLU X 118      36.232  35.368  50.446  0.00  0.00            
ATOM   1789  HG2 GLU X 118      37.043  34.814  50.208  0.00  0.00            
ATOM   1790  HG3 GLU X 118      36.241  36.255  49.964  0.00  0.00            
ATOM   1791  CD  GLU X 118      36.303  35.414  51.956  0.00  0.00            
ATOM   1792  OE1 GLU X 118      35.346  35.923  52.585  0.00  0.00            
ATOM   1793  OE2 GLU X 118      37.292  34.859  52.512  0.00  0.00            
ATOM   1794  C   GLU X 118      32.997  32.981  50.448  0.00  0.00            
ATOM   1795  O   GLU X 118      32.317  33.787  51.185  0.00  0.00            
ATOM   1796  N   ARG X 119      32.391  32.092  49.637  0.00  0.00            
ATOM   1797  H   ARG X 119      32.970  31.614  48.846  0.00  0.00            
ATOM   1798  CA  ARG X 119      30.957  32.046  49.551  0.00  0.00            
ATOM   1799  HA  ARG X 119      30.492  32.473  50.440  0.00  0.00            
ATOM   1800  CB  ARG X 119      30.312  32.811  48.367  0.00  0.00            
ATOM   1801  HB2 ARG X 119      30.749  32.480  47.424  0.00  0.00            
ATOM   1802  HB3 ARG X 119      29.231  32.672  48.367  0.00  0.00            
ATOM   1803  CG  ARG X 119      30.504  34.345  48.555  0.00  0.00            
ATOM   1804  HG2 ARG X 119      31.519  34.481  48.928  0.00  0.00            
ATOM   1805  HG3 ARG X 119      30.376  34.797  47.571  0.00  0.00            
ATOM   1806  CD  ARG X 119      29.553  34.978  49.545  0.00  0.00            
ATOM   1807  HD2 ARG X 119      28.519  34.745  49.288  0.00  0.00            
ATOM   1808  HD3 ARG X 119      29.925  34.629  50.417  0.00  0.00            
ATOM   1809  NE  ARG X 119      29.634  36.455  49.440  0.00  0.00            
ATOM   1810  HE  ARG X 119      28.979  36.998  48.758  0.00  0.00            
ATOM   1811  CZ  ARG X 119      30.560  37.274  49.935  0.00  0.00            
ATOM   1812  NH1 ARG X 119      31.527  36.883  50.712  0.00  0.00            
ATOM   1813 HH11 ARG X 119      31.618  35.852  51.052  0.00  0.00            
ATOM   1814 HH12 ARG X 119      32.087  37.544  51.373  0.00  0.00            
ATOM   1815  NH2 ARG X 119      30.470  38.520  49.641  0.00  0.00            
ATOM   1816 HH21 ARG X 119      29.843  38.961  48.866  0.00  0.00            
ATOM   1817 HH22 ARG X 119      31.016  39.341  50.106  0.00  0.00            
ATOM   1818  C   ARG X 119      30.575  30.567  49.503  0.00  0.00            
ATOM   1819  O   ARG X 119      30.220  30.022  48.452  0.00  0.00            
ATOM   1820  N   PRO X 120      30.755  29.814  50.639  0.00  0.00            
ATOM   1821  CD  PRO X 120      31.313  30.219  51.917  0.00  0.00            
ATOM   1822  HD2 PRO X 120      30.461  30.492  52.539  0.00  0.00            
ATOM   1823  HD3 PRO X 120      32.065  30.893  51.901  0.00  0.00            
ATOM   1824  CG  PRO X 120      31.951  28.966  52.440  0.00  0.00            
ATOM   1825  HG2 PRO X 120      32.107  29.022  53.507  0.00  0.00            
ATOM   1826  HG3 PRO X 120      32.819  28.719  51.847  0.00  0.00            
ATOM   1827  CB  PRO X 120      30.981  27.907  52.058  0.00  0.00            
ATOM   1828  HB2 PRO X 120      30.141  27.847  52.615  0.00  0.00            
ATOM   1829  HB3 PRO X 120      31.491  26.944  52.016  0.00  0.00            
ATOM   1830  CA  PRO X 120      30.685  28.306  50.603  0.00  0.00            
ATOM   1831  HA  PRO X 120      31.436  27.978  49.884  0.00  0.00            
ATOM   1832  C   PRO X 120      29.266  27.802  50.197  0.00  0.00            
ATOM   1833  O   PRO X 120      28.262  28.450  50.544  0.00  0.00            
ATOM   1834  N   GLY X 121      29.182  26.786  49.313  0.00  0.00            
ATOM   1835  H   GLY X 121      30.030  26.286  49.083  0.00  0.00            
ATOM   1836  CA  GLY X 121      27.880  26.325  48.813  0.00  0.00            
ATOM   1837  HA2 GLY X 121      28.083  25.496  48.134  0.00  0.00            
ATOM   1838  HA3 GLY X 121      27.390  25.923  49.700  0.00  0.00            
ATOM   1839  C   GLY X 121      27.004  27.307  47.952  0.00  0.00            
ATOM   1840  O   GLY X 121      25.964  26.919  47.501  0.00  0.00            
ATOM   1841  N   HID X 122      27.406  28.550  47.682  0.00  0.00            
ATOM   1842  H   HID X 122      28.367  28.915  48.044  0.00  0.00            
ATOM   1843  CA  HID X 122      26.573  29.326  46.755  0.00  0.00            
ATOM   1844  HA  HID X 122      25.584  29.381  47.211  0.00  0.00            
ATOM   1845  CB  HID X 122      27.119  30.808  46.816  0.00  0.00            
ATOM   1846  HB2 HID X 122      28.183  30.727  46.650  0.00  0.00            
ATOM   1847  HB3 HID X 122      26.659  31.382  46.025  0.00  0.00            
ATOM   1848  CG  HID X 122      26.816  31.497  48.105  0.00  0.00            
ATOM   1849  ND1 HID X 122      27.074  31.009  49.363  0.00  0.00            
ATOM   1850  HD1 HID X 122      27.456  30.040  49.650  0.00  0.00            
ATOM   1851  CE1 HID X 122      26.712  31.949  50.219  0.00  0.00            
ATOM   1852  HE1 HID X 122      26.885  31.958  51.285  0.00  0.00            
ATOM   1853  NE2 HID X 122      26.004  32.982  49.596  0.00  0.00            
ATOM   1854  CD2 HID X 122      26.187  32.683  48.264  0.00  0.00            
ATOM   1855  HD2 HID X 122      25.683  33.334  47.565  0.00  0.00            
ATOM   1856  C   HID X 122      26.631  28.874  45.246  0.00  0.00            
ATOM   1857  O   HID X 122      25.572  28.826  44.629  0.00  0.00            
ATOM   1858  N   PHE X 123      27.863  28.586  44.712  0.00  0.00            
ATOM   1859  H   PHE X 123      28.730  28.569  45.373  0.00  0.00            
ATOM   1860  CA  PHE X 123      28.025  28.307  43.248  0.00  0.00            
ATOM   1861  HA  PHE X 123      27.344  28.973  42.718  0.00  0.00            
ATOM   1862  CB  PHE X 123      29.384  28.718  42.738  0.00  0.00            
ATOM   1863  HB2 PHE X 123      30.102  28.211  43.236  0.00  0.00            
ATOM   1864  HB3 PHE X 123      29.447  28.503  41.672  0.00  0.00            
ATOM   1865  CG  PHE X 123      29.727  30.175  42.986  0.00  0.00            
ATOM   1866  CD1 PHE X 123      29.382  31.159  42.004  0.00  0.00            
ATOM   1867  HD1 PHE X 123      28.860  30.868  41.092  0.00  0.00            
ATOM   1868  CE1 PHE X 123      29.747  32.504  42.214  0.00  0.00            
ATOM   1869  HE1 PHE X 123      29.583  33.325  41.515  0.00  0.00            
ATOM   1870  CZ  PHE X 123      30.470  32.913  43.405  0.00  0.00            
ATOM   1871  HZ  PHE X 123      30.858  33.923  43.531  0.00  0.00            
ATOM   1872  CE2 PHE X 123      30.910  31.918  44.288  0.00  0.00            
ATOM   1873  HE2 PHE X 123      31.489  32.160  45.079  0.00  0.00            
ATOM   1874  CD2 PHE X 123      30.549  30.598  44.085  0.00  0.00            
ATOM   1875  HD2 PHE X 123      30.893  29.816  44.761  0.00  0.00            
ATOM   1876  C   PHE X 123      27.828  26.818  42.944  0.00  0.00            
ATOM   1877  O   PHE X 123      28.336  25.955  43.690  0.00  0.00            
ATOM   1878  N   ALA X 124      27.312  26.585  41.746  0.00  0.00            
ATOM   1879  H   ALA X 124      27.009  27.481  41.203  0.00  0.00            
ATOM   1880  CA  ALA X 124      27.049  25.331  41.040  0.00  0.00            
ATOM   1881  HA  ALA X 124      26.392  24.716  41.655  0.00  0.00            
ATOM   1882  CB  ALA X 124      26.132  25.655  39.848  0.00  0.00            
ATOM   1883  HB1 ALA X 124      25.956  24.759  39.254  0.00  0.00            
ATOM   1884  HB2 ALA X 124      25.205  26.139  40.154  0.00  0.00            
ATOM   1885  HB3 ALA X 124      26.615  26.365  39.315  0.00  0.00            
ATOM   1886  C   ALA X 124      28.333  24.601  40.555  0.00  0.00            
ATOM   1887  O   ALA X 124      28.365  23.389  40.550  0.00  0.00            
ATOM   1888  N   GLY X 125      29.312  25.404  40.060  0.00  0.00            
ATOM   1889  H   GLY X 125      29.201  26.486  40.133  0.00  0.00            
ATOM   1890  CA  GLY X 125      30.660  24.914  39.663  0.00  0.00            
ATOM   1891  HA2 GLY X 125      30.943  24.155  40.392  0.00  0.00            
ATOM   1892  HA3 GLY X 125      30.566  24.349  38.735  0.00  0.00            
ATOM   1893  C   GLY X 125      31.639  26.053  39.412  0.00  0.00            
ATOM   1894  O   GLY X 125      31.353  27.278  39.506  0.00  0.00            
ATOM   1895  N   MET X 126      32.851  25.529  39.087  0.00  0.00            
ATOM   1896  H   MET X 126      33.019  24.453  39.138  0.00  0.00            
ATOM   1897  CA  MET X 126      34.003  26.360  38.760  0.00  0.00            
ATOM   1898  HA  MET X 126      33.675  27.283  38.282  0.00  0.00            
ATOM   1899  CB  MET X 126      34.708  26.734  40.082  0.00  0.00            
ATOM   1900  HB2 MET X 126      34.065  27.376  40.684  0.00  0.00            
ATOM   1901  HB3 MET X 126      34.913  25.863  40.704  0.00  0.00            
ATOM   1902  CG  MET X 126      36.102  27.396  40.038  0.00  0.00            
ATOM   1903  HG2 MET X 126      36.726  26.653  39.541  0.00  0.00            
ATOM   1904  HG3 MET X 126      35.965  28.298  39.441  0.00  0.00            
ATOM   1905  SD  MET X 126      36.722  27.610  41.765  0.00  0.00            
ATOM   1906  CE  MET X 126      37.272  26.001  42.102  0.00  0.00            
ATOM   1907  HE1 MET X 126      38.215  25.945  42.645  0.00  0.00            
ATOM   1908  HE2 MET X 126      36.542  25.477  42.564  0.00  0.00            
ATOM   1909  HE3 MET X 126      37.423  25.473  41.161  0.00  0.00            
ATOM   1910  C   MET X 126      34.844  25.685  37.699  0.00  0.00            
ATOM   1911  O   MET X 126      35.079  24.459  37.718  0.00  0.00            
ATOM   1912  N   VAL X 127      35.234  26.438  36.647  0.00  0.00            
ATOM   1913  H   VAL X 127      35.019  27.505  36.583  0.00  0.00            
ATOM   1914  CA  VAL X 127      36.122  25.871  35.562  0.00  0.00            
ATOM   1915  HA  VAL X 127      36.205  24.790  35.674  0.00  0.00            
ATOM   1916  CB  VAL X 127      35.523  26.242  34.220  0.00  0.00            
ATOM   1917  HB  VAL X 127      35.327  27.314  34.218  0.00  0.00            
ATOM   1918  CG1 VAL X 127      36.475  25.849  33.133  0.00  0.00            
ATOM   1919 HG11 VAL X 127      36.591  24.766  33.144  0.00  0.00            
ATOM   1920 HG12 VAL X 127      36.151  26.165  32.142  0.00  0.00            
ATOM   1921 HG13 VAL X 127      37.402  26.409  33.257  0.00  0.00            
ATOM   1922  CG2 VAL X 127      34.159  25.580  33.915  0.00  0.00            
ATOM   1923 HG21 VAL X 127      33.486  25.864  34.724  0.00  0.00            
ATOM   1924 HG22 VAL X 127      33.764  25.966  33.069  0.00  0.00            
ATOM   1925 HG23 VAL X 127      34.279  24.497  33.886  0.00  0.00            
ATOM   1926  C   VAL X 127      37.553  26.454  35.691  0.00  0.00            
ATOM   1927  O   VAL X 127      37.624  27.697  35.574  0.00  0.00            
ATOM   1928  N   LEU X 128      38.618  25.687  35.667  0.00  0.00            
ATOM   1929  H   LEU X 128      38.482  24.610  35.571  0.00  0.00            
ATOM   1930  CA  LEU X 128      39.969  26.149  35.968  0.00  0.00            
ATOM   1931  HA  LEU X 128      40.038  27.237  35.975  0.00  0.00            
ATOM   1932  CB  LEU X 128      40.488  25.454  37.236  0.00  0.00            
ATOM   1933  HB2 LEU X 128      40.588  24.378  37.099  0.00  0.00            
ATOM   1934  HB3 LEU X 128      41.513  25.802  37.363  0.00  0.00            
ATOM   1935  CG  LEU X 128      39.779  25.844  38.548  0.00  0.00            
ATOM   1936  HG  LEU X 128      38.724  25.579  38.489  0.00  0.00            
ATOM   1937  CD1 LEU X 128      40.326  25.116  39.768  0.00  0.00            
ATOM   1938 HD11 LEU X 128      40.157  24.049  39.624  0.00  0.00            
ATOM   1939 HD12 LEU X 128      41.398  25.315  39.774  0.00  0.00            
ATOM   1940 HD13 LEU X 128      39.791  25.474  40.547  0.00  0.00            
ATOM   1941  CD2 LEU X 128      39.777  27.359  38.880  0.00  0.00            
ATOM   1942 HD21 LEU X 128      39.381  27.848  37.989  0.00  0.00            
ATOM   1943 HD22 LEU X 128      39.257  27.521  39.823  0.00  0.00            
ATOM   1944 HD23 LEU X 128      40.780  27.648  39.196  0.00  0.00            
ATOM   1945  C   LEU X 128      40.887  25.828  34.762  0.00  0.00            
ATOM   1946  O   LEU X 128      41.279  24.661  34.500  0.00  0.00            
ATOM   1947  N   ILE X 129      41.286  26.846  34.027  0.00  0.00            
ATOM   1948  H   ILE X 129      40.906  27.830  34.304  0.00  0.00            
ATOM   1949  CA  ILE X 129      42.065  26.770  32.790  0.00  0.00            
ATOM   1950  HA  ILE X 129      41.970  25.796  32.310  0.00  0.00            
ATOM   1951  CB  ILE X 129      41.619  27.826  31.776  0.00  0.00            
ATOM   1952  HB  ILE X 129      41.910  28.712  32.165  0.00  0.00            
ATOM   1953  CG2 ILE X 129      42.366  27.639  30.490  0.00  0.00            
ATOM   1954 HG21 ILE X 129      42.380  28.564  29.913  0.00  0.00            
ATOM   1955 HG22 ILE X 129      43.405  27.504  30.789  0.00  0.00            
ATOM   1956 HG23 ILE X 129      42.066  26.833  29.821  0.00  0.00            
ATOM   1957  CG1 ILE X 129      40.115  27.854  31.518  0.00  0.00            
ATOM   1958 HG12 ILE X 129      39.828  26.995  31.199  0.00  0.00            
ATOM   1959 HG13 ILE X 129      39.673  28.203  32.357  0.00  0.00            
ATOM   1960  CD1 ILE X 129      39.587  28.941  30.585  0.00  0.00            
ATOM   1961 HD11 ILE X 129      39.890  29.909  30.984  0.00  0.00            
ATOM   1962 HD12 ILE X 129      40.103  28.870  29.628  0.00  0.00            
ATOM   1963 HD13 ILE X 129      38.504  28.840  30.511  0.00  0.00            
ATOM   1964  C   ILE X 129      43.505  27.067  33.251  0.00  0.00            
ATOM   1965  O   ILE X 129      43.813  28.284  33.378  0.00  0.00            
ATOM   1966  N   SER X 130      44.338  26.069  33.612  0.00  0.00            
ATOM   1967  H   SER X 130      43.897  25.073  33.569  0.00  0.00            
ATOM   1968  CA  SER X 130      45.795  26.151  33.905  0.00  0.00            
ATOM   1969  HA  SER X 130      46.257  25.223  34.242  0.00  0.00            
ATOM   1970  CB  SER X 130      46.515  26.746  32.653  0.00  0.00            
ATOM   1971  HB2 SER X 130      46.181  27.775  32.523  0.00  0.00            
ATOM   1972  HB3 SER X 130      47.576  26.885  32.862  0.00  0.00            
ATOM   1973  OG  SER X 130      46.538  25.896  31.520  0.00  0.00            
ATOM   1974  HG  SER X 130      47.424  25.267  31.605  0.00  0.00            
ATOM   1975  C   SER X 130      45.936  27.197  35.005  0.00  0.00            
ATOM   1976  O   SER X 130      46.317  28.337  34.712  0.00  0.00            
ATOM   1977  N   PRO X 131      45.515  26.890  36.236  0.00  0.00            
ATOM   1978  CD  PRO X 131      44.813  25.653  36.613  0.00  0.00            
ATOM   1979  HD2 PRO X 131      45.478  24.789  36.632  0.00  0.00            
ATOM   1980  HD3 PRO X 131      44.009  25.331  35.951  0.00  0.00            
ATOM   1981  CG  PRO X 131      44.315  25.814  38.023  0.00  0.00            
ATOM   1982  HG2 PRO X 131      45.100  25.494  38.707  0.00  0.00            
ATOM   1983  HG3 PRO X 131      43.337  25.363  38.193  0.00  0.00            
ATOM   1984  CB  PRO X 131      44.101  27.361  38.042  0.00  0.00            
ATOM   1985  HB2 PRO X 131      44.111  27.749  39.061  0.00  0.00            
ATOM   1986  HB3 PRO X 131      43.153  27.574  37.548  0.00  0.00            
ATOM   1987  CA  PRO X 131      45.264  27.899  37.263  0.00  0.00            
ATOM   1988  HA  PRO X 131      45.070  28.908  36.898  0.00  0.00            
ATOM   1989  C   PRO X 131      46.562  28.052  38.110  0.00  0.00            
ATOM   1990  O   PRO X 131      47.174  27.036  38.421  0.00  0.00            
ATOM   1991  N   LEU X 132      46.848  29.271  38.559  0.00  0.00            
ATOM   1992  H   LEU X 132      46.065  30.022  38.451  0.00  0.00            
ATOM   1993  CA  LEU X 132      47.971  29.699  39.491  0.00  0.00            
ATOM   1994  HA  LEU X 132      48.865  29.152  39.191  0.00  0.00            
ATOM   1995  CB  LEU X 132      48.238  31.224  39.392  0.00  0.00            
ATOM   1996  HB2 LEU X 132      48.617  31.449  38.395  0.00  0.00            
ATOM   1997  HB3 LEU X 132      47.324  31.806  39.507  0.00  0.00            
ATOM   1998  CG  LEU X 132      49.207  31.675  40.496  0.00  0.00            
ATOM   1999  HG  LEU X 132      48.920  31.393  41.509  0.00  0.00            
ATOM   2000  CD1 LEU X 132      50.579  31.109  40.287  0.00  0.00            
ATOM   2001 HD11 LEU X 132      50.892  31.573  39.351  0.00  0.00            
ATOM   2002 HD12 LEU X 132      51.330  31.348  41.041  0.00  0.00            
ATOM   2003 HD13 LEU X 132      50.458  30.127  40.087  0.00  0.00            
ATOM   2004  CD2 LEU X 132      49.386  33.210  40.409  0.00  0.00            
ATOM   2005 HD21 LEU X 132      50.079  33.541  41.183  0.00  0.00            
ATOM   2006 HD22 LEU X 132      49.754  33.593  39.457  0.00  0.00            
ATOM   2007 HD23 LEU X 132      48.435  33.724  40.545  0.00  0.00            
ATOM   2008  C   LEU X 132      47.581  29.227  40.914  0.00  0.00            
ATOM   2009  O   LEU X 132      46.689  29.723  41.601  0.00  0.00            
ATOM   2010  N   VAL X 133      48.270  28.179  41.320  0.00  0.00            
ATOM   2011  H   VAL X 133      48.928  27.711  40.587  0.00  0.00            
ATOM   2012  CA  VAL X 133      48.049  27.491  42.643  0.00  0.00            
ATOM   2013  HA  VAL X 133      47.409  28.116  43.265  0.00  0.00            
ATOM   2014  CB  VAL X 133      47.324  26.159  42.433  0.00  0.00            
ATOM   2015  HB  VAL X 133      47.283  25.693  43.417  0.00  0.00            
ATOM   2016  CG1 VAL X 133      45.862  26.370  42.069  0.00  0.00            
ATOM   2017 HG11 VAL X 133      45.306  25.502  42.423  0.00  0.00            
ATOM   2018 HG12 VAL X 133      45.357  27.252  42.463  0.00  0.00            
ATOM   2019 HG13 VAL X 133      45.870  26.362  40.979  0.00  0.00            
ATOM   2020  CG2 VAL X 133      47.912  25.167  41.464  0.00  0.00            
ATOM   2021 HG21 VAL X 133      47.756  25.617  40.483  0.00  0.00            
ATOM   2022 HG22 VAL X 133      48.898  24.950  41.503  0.00  0.00            
ATOM   2023 HG23 VAL X 133      47.320  24.258  41.563  0.00  0.00            
ATOM   2024  C   VAL X 133      49.402  27.174  43.347  0.00  0.00            
ATOM   2025  O   VAL X 133      49.332  27.043  44.570  0.00  0.00            
ATOM   2026  N   LEU X 134      50.536  27.167  42.622  0.00  0.00            
ATOM   2027  H   LEU X 134      50.530  27.194  41.612  0.00  0.00            
ATOM   2028  CA  LEU X 134      51.756  26.605  43.108  0.00  0.00            
ATOM   2029  HA  LEU X 134      51.830  26.631  44.115  0.00  0.00            
ATOM   2030  CB  LEU X 134      51.751  25.137  42.645  0.00  0.00            
ATOM   2031  HB2 LEU X 134      50.959  24.633  43.017  0.00  0.00            
ATOM   2032  HB3 LEU X 134      51.774  25.015  41.563  0.00  0.00            
ATOM   2033  CG  LEU X 134      53.079  24.431  43.088  0.00  0.00            
ATOM   2034  HG  LEU X 134      53.600  25.187  43.675  0.00  0.00            
ATOM   2035  CD1 LEU X 134      52.746  23.224  43.966  0.00  0.00            
ATOM   2036 HD11 LEU X 134      53.711  22.754  44.153  0.00  0.00            
ATOM   2037 HD12 LEU X 134      52.307  23.607  44.888  0.00  0.00            
ATOM   2038 HD13 LEU X 134      52.076  22.571  43.586  0.00  0.00            
ATOM   2039  CD2 LEU X 134      53.917  23.936  41.859  0.00  0.00            
ATOM   2040 HD21 LEU X 134      53.264  23.211  41.372  0.00  0.00            
ATOM   2041 HD22 LEU X 134      54.266  24.682  41.145  0.00  0.00            
ATOM   2042 HD23 LEU X 134      54.799  23.386  42.187  0.00  0.00            
ATOM   2043  C   LEU X 134      52.920  27.465  42.601  0.00  0.00            
ATOM   2044  O   LEU X 134      53.314  27.385  41.413  0.00  0.00            
ATOM   2045  N   ALA X 135      53.542  28.260  43.488  0.00  0.00            
ATOM   2046  H   ALA X 135      53.463  28.069  44.558  0.00  0.00            
ATOM   2047  CA  ALA X 135      54.724  29.049  43.120  0.00  0.00            
ATOM   2048  HA  ALA X 135      54.526  29.482  42.230  0.00  0.00            
ATOM   2049  CB  ALA X 135      54.956  30.096  44.179  0.00  0.00            
ATOM   2050  HB1 ALA X 135      55.251  29.541  45.070  0.00  0.00            
ATOM   2051  HB2 ALA X 135      55.752  30.803  43.945  0.00  0.00            
ATOM   2052  HB3 ALA X 135      54.092  30.742  44.331  0.00  0.00            
ATOM   2053  C   ALA X 135      55.963  28.095  42.971  0.00  0.00            
ATOM   2054  O   ALA X 135      55.767  26.855  43.025  0.00  0.00            
ATOM   2055  N   ASN X 136      57.060  28.656  42.504  0.00  0.00            
ATOM   2056  H   ASN X 136      57.062  29.731  42.328  0.00  0.00            
ATOM   2057  CA  ASN X 136      58.334  27.999  42.517  0.00  0.00            
ATOM   2058  HA  ASN X 136      58.251  26.986  42.123  0.00  0.00            
ATOM   2059  CB  ASN X 136      59.373  28.844  41.677  0.00  0.00            
ATOM   2060  HB2 ASN X 136      58.941  29.098  40.709  0.00  0.00            
ATOM   2061  HB3 ASN X 136      59.525  29.763  42.243  0.00  0.00            
ATOM   2062  CG  ASN X 136      60.685  28.106  41.587  0.00  0.00            
ATOM   2063  OD1 ASN X 136      61.713  28.684  41.953  0.00  0.00            
ATOM   2064  ND2 ASN X 136      60.765  26.795  41.216  0.00  0.00            
ATOM   2065 HD21 ASN X 136      61.492  26.148  41.707  0.00  0.00            
ATOM   2066 HD22 ASN X 136      59.887  26.339  40.756  0.00  0.00            
ATOM   2067  C   ASN X 136      58.739  28.028  44.021  0.00  0.00            
ATOM   2068  O   ASN X 136      58.643  29.139  44.569  0.00  0.00            
ATOM   2069  N   PRO X 137      59.164  26.915  44.665  0.00  0.00            
ATOM   2070  CD  PRO X 137      59.103  25.626  44.070  0.00  0.00            
ATOM   2071  HD2 PRO X 137      59.597  25.553  43.250  0.00  0.00            
ATOM   2072  HD3 PRO X 137      58.124  25.471  43.875  0.00  0.00            
ATOM   2073  CG  PRO X 137      59.594  24.601  45.020  0.00  0.00            
ATOM   2074  HG2 PRO X 137      60.642  24.308  44.964  0.00  0.00            
ATOM   2075  HG3 PRO X 137      58.972  23.711  44.924  0.00  0.00            
ATOM   2076  CB  PRO X 137      59.343  25.333  46.369  0.00  0.00            
ATOM   2077  HB2 PRO X 137      59.891  24.985  47.245  0.00  0.00            
ATOM   2078  HB3 PRO X 137      58.298  25.237  46.661  0.00  0.00            
ATOM   2079  CA  PRO X 137      59.518  26.788  46.093  0.00  0.00            
ATOM   2080  HA  PRO X 137      58.866  27.423  46.693  0.00  0.00            
ATOM   2081  C   PRO X 137      61.002  27.099  46.352  0.00  0.00            
ATOM   2082  O   PRO X 137      61.379  27.256  47.551  0.00  0.00            
ATOM   2083  N   GLU X 138      61.884  27.094  45.353  0.00  0.00            
ATOM   2084  H   GLU X 138      61.619  26.514  44.469  0.00  0.00            
ATOM   2085  CA  GLU X 138      63.234  27.649  45.543  0.00  0.00            
ATOM   2086  HA  GLU X 138      63.629  27.264  46.483  0.00  0.00            
ATOM   2087  CB  GLU X 138      64.235  27.288  44.396  0.00  0.00            
ATOM   2088  HB2 GLU X 138      64.018  27.688  43.494  0.00  0.00            
ATOM   2089  HB3 GLU X 138      65.257  27.550  44.668  0.00  0.00            
ATOM   2090  CG  GLU X 138      64.286  25.750  44.115  0.00  0.00            
ATOM   2091  HG2 GLU X 138      65.294  25.408  43.878  0.00  0.00            
ATOM   2092  HG3 GLU X 138      63.985  25.137  44.965  0.00  0.00            
ATOM   2093  CD  GLU X 138      63.399  25.482  42.949  0.00  0.00            
ATOM   2094  OE1 GLU X 138      63.861  25.432  41.770  0.00  0.00            
ATOM   2095  OE2 GLU X 138      62.191  25.401  43.221  0.00  0.00            
ATOM   2096  C   GLU X 138      63.161  29.251  45.622  0.00  0.00            
ATOM   2097  O   GLU X 138      63.685  29.898  46.577  0.00  0.00            
ATOM   2098  N   SER X 139      62.438  29.804  44.662  0.00  0.00            
ATOM   2099  H   SER X 139      62.114  29.186  43.824  0.00  0.00            
ATOM   2100  CA  SER X 139      62.311  31.283  44.522  0.00  0.00            
ATOM   2101  HA  SER X 139      63.193  31.635  44.663  0.00  0.00            
ATOM   2102  CB  SER X 139      61.845  31.749  43.097  0.00  0.00            
ATOM   2103  HB2 SER X 139      60.840  31.663  43.034  0.00  0.00            
ATOM   2104  HB3 SER X 139      61.990  32.827  43.034  0.00  0.00            
ATOM   2105  OG  SER X 139      62.570  31.139  42.112  0.00  0.00            
ATOM   2106  HG  SER X 139      62.328  30.077  42.091  0.00  0.00            
ATOM   2107  C   SER X 139      61.330  31.878  45.565  0.00  0.00            
ATOM   2108  O   SER X 139      61.136  33.098  45.577  0.00  0.00            
ATOM   2109  N   ALA X 140      60.778  31.079  46.461  0.00  0.00            
ATOM   2110  H   ALA X 140      60.823  30.089  46.267  0.00  0.00            
ATOM   2111  CA  ALA X 140      60.222  31.547  47.703  0.00  0.00            
ATOM   2112  HA  ALA X 140      60.566  32.568  47.869  0.00  0.00            
ATOM   2113  CB  ALA X 140      58.692  31.671  47.649  0.00  0.00            
ATOM   2114  HB1 ALA X 140      58.153  30.758  47.398  0.00  0.00            
ATOM   2115  HB2 ALA X 140      58.333  32.050  48.606  0.00  0.00            
ATOM   2116  HB3 ALA X 140      58.581  32.461  46.906  0.00  0.00            
ATOM   2117  C   ALA X 140      60.681  30.749  48.964  0.00  0.00            
ATOM   2118  O   ALA X 140      59.871  30.550  49.915  0.00  0.00            
ATOM   2119  N   THR X 141      61.946  30.446  49.081  0.00  0.00            
ATOM   2120  H   THR X 141      62.562  30.681  48.316  0.00  0.00            
ATOM   2121  CA  THR X 141      62.427  30.147  50.475  0.00  0.00            
ATOM   2122  HA  THR X 141      61.742  29.414  50.901  0.00  0.00            
ATOM   2123  CB  THR X 141      63.858  29.557  50.474  0.00  0.00            
ATOM   2124  HB  THR X 141      64.072  29.322  51.516  0.00  0.00            
ATOM   2125  CG2 THR X 141      63.917  28.193  49.760  0.00  0.00            
ATOM   2126 HG21 THR X 141      63.703  28.215  48.691  0.00  0.00            
ATOM   2127 HG22 THR X 141      64.938  27.822  49.858  0.00  0.00            
ATOM   2128 HG23 THR X 141      63.265  27.474  50.255  0.00  0.00            
ATOM   2129  OG1 THR X 141      64.820  30.413  49.920  0.00  0.00            
ATOM   2130  HG1 THR X 141      65.639  29.941  49.752  0.00  0.00            
ATOM   2131  C   THR X 141      62.551  31.440  51.283  0.00  0.00            
ATOM   2132  O   THR X 141      62.421  32.526  50.688  0.00  0.00            
ATOM   2133  N   THR X 142      62.657  31.370  52.584  0.00  0.00            
ATOM   2134  H   THR X 142      62.597  30.376  53.029  0.00  0.00            
ATOM   2135  CA  THR X 142      62.542  32.566  53.521  0.00  0.00            
ATOM   2136  HA  THR X 142      61.540  32.995  53.525  0.00  0.00            
ATOM   2137  CB  THR X 142      62.845  32.176  54.957  0.00  0.00            
ATOM   2138  HB  THR X 142      62.758  33.074  55.550  0.00  0.00            
ATOM   2139  CG2 THR X 142      61.819  31.090  55.395  0.00  0.00            
ATOM   2140 HG21 THR X 142      62.003  30.114  54.969  0.00  0.00            
ATOM   2141 HG22 THR X 142      61.779  31.041  56.473  0.00  0.00            
ATOM   2142 HG23 THR X 142      60.794  31.325  55.150  0.00  0.00            
ATOM   2143  OG1 THR X 142      64.155  31.647  54.993  0.00  0.00            
ATOM   2144  HG1 THR X 142      64.774  32.300  55.589  0.00  0.00            
ATOM   2145  C   THR X 142      63.474  33.641  52.963  0.00  0.00            
ATOM   2146  O   THR X 142      63.070  34.797  53.059  0.00  0.00            
ATOM   2147  N   PHE X 143      64.671  33.339  52.515  0.00  0.00            
ATOM   2148  H   PHE X 143      64.969  32.290  52.533  0.00  0.00            
ATOM   2149  CA  PHE X 143      65.655  34.331  52.171  0.00  0.00            
ATOM   2150  HA  PHE X 143      65.699  35.122  52.920  0.00  0.00            
ATOM   2151  CB  PHE X 143      67.043  33.631  52.040  0.00  0.00            
ATOM   2152  HB2 PHE X 143      67.664  34.294  51.436  0.00  0.00            
ATOM   2153  HB3 PHE X 143      67.333  33.791  53.078  0.00  0.00            
ATOM   2154  CG  PHE X 143      67.265  32.173  51.710  0.00  0.00            
ATOM   2155  CD1 PHE X 143      67.839  31.853  50.417  0.00  0.00            
ATOM   2156  HD1 PHE X 143      68.166  32.584  49.802  0.00  0.00            
ATOM   2157  CE1 PHE X 143      68.132  30.538  50.121  0.00  0.00            
ATOM   2158  HE1 PHE X 143      68.778  30.419  49.355  0.00  0.00            
ATOM   2159  CZ  PHE X 143      67.639  29.474  50.840  0.00  0.00            
ATOM   2160  HZ  PHE X 143      67.783  28.517  50.551  0.00  0.00            
ATOM   2161  CE2 PHE X 143      66.954  29.792  52.110  0.00  0.00            
ATOM   2162  HE2 PHE X 143      66.481  29.096  52.669  0.00  0.00            
ATOM   2163  CD2 PHE X 143      66.871  31.134  52.519  0.00  0.00            
ATOM   2164  HD2 PHE X 143      66.380  31.304  53.477  0.00  0.00            
ATOM   2165  C   PHE X 143      65.226  35.065  50.826  0.00  0.00            
ATOM   2166  O   PHE X 143      65.859  36.068  50.460  0.00  0.00            
ATOM   2167  N   LYS X 144      64.208  34.596  50.081  0.00  0.00            
ATOM   2168  H   LYS X 144      63.657  33.733  50.457  0.00  0.00            
ATOM   2169  CA  LYS X 144      63.734  35.219  48.811  0.00  0.00            
ATOM   2170  HA  LYS X 144      64.546  35.835  48.424  0.00  0.00            
ATOM   2171  CB  LYS X 144      63.285  34.239  47.675  0.00  0.00            
ATOM   2172  HB2 LYS X 144      62.325  33.825  47.984  0.00  0.00            
ATOM   2173  HB3 LYS X 144      63.158  34.780  46.738  0.00  0.00            
ATOM   2174  CG  LYS X 144      64.288  33.120  47.406  0.00  0.00            
ATOM   2175  HG2 LYS X 144      64.189  32.433  48.247  0.00  0.00            
ATOM   2176  HG3 LYS X 144      63.999  32.748  46.424  0.00  0.00            
ATOM   2177  CD  LYS X 144      65.777  33.588  47.219  0.00  0.00            
ATOM   2178  HD2 LYS X 144      65.698  34.338  46.433  0.00  0.00            
ATOM   2179  HD3 LYS X 144      66.135  34.086  48.021  0.00  0.00            
ATOM   2180  CE  LYS X 144      66.886  32.624  46.769  0.00  0.00            
ATOM   2181  HE2 LYS X 144      67.586  33.130  46.104  0.00  0.00            
ATOM   2182  HE3 LYS X 144      67.341  32.499  47.751  0.00  0.00            
ATOM   2183  NZ  LYS X 144      66.396  31.296  46.217  0.00  0.00            
ATOM   2184  HZ1 LYS X 144      67.288  30.681  46.104  0.00  0.00            
ATOM   2185  HZ2 LYS X 144      65.710  30.752  46.867  0.00  0.00            
ATOM   2186  HZ3 LYS X 144      65.807  31.444  45.312  0.00  0.00            
ATOM   2187  C   LYS X 144      62.534  36.186  48.993  0.00  0.00            
ATOM   2188  O   LYS X 144      62.518  37.344  48.524  0.00  0.00            
ATOM   2189  N   VAL X 145      61.698  35.776  49.912  0.00  0.00            
ATOM   2190  H   VAL X 145      61.670  34.732  50.224  0.00  0.00            
ATOM   2191  CA  VAL X 145      60.693  36.640  50.514  0.00  0.00            
ATOM   2192  HA  VAL X 145      60.034  37.053  49.750  0.00  0.00            
ATOM   2193  CB  VAL X 145      59.729  35.896  51.438  0.00  0.00            
ATOM   2194  HB  VAL X 145      60.336  35.536  52.268  0.00  0.00            
ATOM   2195  CG1 VAL X 145      58.586  36.723  52.071  0.00  0.00            
ATOM   2196 HG11 VAL X 145      58.109  36.045  52.779  0.00  0.00            
ATOM   2197 HG12 VAL X 145      59.086  37.572  52.537  0.00  0.00            
ATOM   2198 HG13 VAL X 145      57.857  37.073  51.339  0.00  0.00            
ATOM   2199  CG2 VAL X 145      59.105  34.667  50.739  0.00  0.00            
ATOM   2200 HG21 VAL X 145      58.897  34.989  49.719  0.00  0.00            
ATOM   2201 HG22 VAL X 145      59.676  33.836  50.688  0.00  0.00            
ATOM   2202 HG23 VAL X 145      58.209  34.329  51.261  0.00  0.00            
ATOM   2203  C   VAL X 145      61.303  37.783  51.324  0.00  0.00            
ATOM   2204  O   VAL X 145      60.731  38.850  51.257  0.00  0.00            
ATOM   2205  N   LEU X 146      62.434  37.590  51.981  0.00  0.00            
ATOM   2206  H   LEU X 146      62.946  36.628  51.971  0.00  0.00            
ATOM   2207  CA  LEU X 146      63.143  38.686  52.656  0.00  0.00            
ATOM   2208  HA  LEU X 146      62.390  39.232  53.225  0.00  0.00            
ATOM   2209  CB  LEU X 146      64.245  38.114  53.559  0.00  0.00            
ATOM   2210  HB2 LEU X 146      63.752  37.457  54.147  0.00  0.00            
ATOM   2211  HB3 LEU X 146      64.975  37.538  52.990  0.00  0.00            
ATOM   2212  CG  LEU X 146      65.130  39.054  54.446  0.00  0.00            
ATOM   2213  HG  LEU X 146      65.606  39.772  53.778  0.00  0.00            
ATOM   2214  CD1 LEU X 146      64.323  39.803  55.484  0.00  0.00            
ATOM   2215 HD11 LEU X 146      63.883  40.684  55.018  0.00  0.00            
ATOM   2216 HD12 LEU X 146      63.536  39.265  56.014  0.00  0.00            
ATOM   2217 HD13 LEU X 146      64.984  40.089  56.192  0.00  0.00            
ATOM   2218  CD2 LEU X 146      66.238  38.211  55.226  0.00  0.00            
ATOM   2219 HD21 LEU X 146      65.717  37.408  55.748  0.00  0.00            
ATOM   2220 HD22 LEU X 146      66.874  37.742  54.474  0.00  0.00            
ATOM   2221 HD23 LEU X 146      66.885  38.898  55.771  0.00  0.00            
ATOM   2222  C   LEU X 146      63.753  39.645  51.614  0.00  0.00            
ATOM   2223  O   LEU X 146      63.441  40.838  51.635  0.00  0.00            
ATOM   2224  N   ALA X 147      64.475  39.112  50.619  0.00  0.00            
ATOM   2225  H   ALA X 147      65.000  38.272  50.818  0.00  0.00            
ATOM   2226  CA  ALA X 147      64.999  39.953  49.522  0.00  0.00            
ATOM   2227  HA  ALA X 147      65.703  40.609  49.829  0.00  0.00            
ATOM   2228  CB  ALA X 147      65.655  39.013  48.423  0.00  0.00            
ATOM   2229  HB1 ALA X 147      64.946  38.321  48.228  0.00  0.00            
ATOM   2230  HB2 ALA X 147      65.829  39.728  47.618  0.00  0.00            
ATOM   2231  HB3 ALA X 147      66.578  38.554  48.778  0.00  0.00            
ATOM   2232  C   ALA X 147      63.874  40.797  48.799  0.00  0.00            
ATOM   2233  O   ALA X 147      64.042  41.993  48.621  0.00  0.00            
ATOM   2234  N   ALA X 148      62.667  40.133  48.627  0.00  0.00            
ATOM   2235  H   ALA X 148      62.585  39.062  48.809  0.00  0.00            
ATOM   2236  CA  ALA X 148      61.556  40.711  47.873  0.00  0.00            
ATOM   2237  HA  ALA X 148      61.991  41.116  46.959  0.00  0.00            
ATOM   2238  CB  ALA X 148      60.476  39.671  47.539  0.00  0.00            
ATOM   2239  HB1 ALA X 148      59.647  40.122  46.993  0.00  0.00            
ATOM   2240  HB2 ALA X 148      60.820  38.908  46.841  0.00  0.00            
ATOM   2241  HB3 ALA X 148      60.126  39.220  48.373  0.00  0.00            
ATOM   2242  C   ALA X 148      60.957  41.877  48.747  0.00  0.00            
ATOM   2243  O   ALA X 148      60.587  42.844  48.111  0.00  0.00            
ATOM   2244  N   LYS X 149      60.881  41.697  50.083  0.00  0.00            
ATOM   2245  H   LYS X 149      61.409  40.839  50.499  0.00  0.00            
ATOM   2246  CA  LYS X 149      60.421  42.701  51.036  0.00  0.00            
ATOM   2247  HA  LYS X 149      59.435  42.942  50.639  0.00  0.00            
ATOM   2248  CB  LYS X 149      60.206  42.019  52.433  0.00  0.00            
ATOM   2249  HB2 LYS X 149      59.489  41.202  52.350  0.00  0.00            
ATOM   2250  HB3 LYS X 149      61.183  41.632  52.723  0.00  0.00            
ATOM   2251  CG  LYS X 149      59.588  42.920  53.522  0.00  0.00            
ATOM   2252  HG2 LYS X 149      59.068  43.709  52.979  0.00  0.00            
ATOM   2253  HG3 LYS X 149      58.864  42.349  54.103  0.00  0.00            
ATOM   2254  CD  LYS X 149      60.602  43.543  54.498  0.00  0.00            
ATOM   2255  HD2 LYS X 149      61.580  43.645  54.028  0.00  0.00            
ATOM   2256  HD3 LYS X 149      60.424  44.513  54.716  0.00  0.00            
ATOM   2257  CE  LYS X 149      60.801  42.765  55.801  0.00  0.00            
ATOM   2258  HE2 LYS X 149      59.844  42.373  56.147  0.00  0.00            
ATOM   2259  HE3 LYS X 149      61.585  42.009  55.756  0.00  0.00            
ATOM   2260  NZ  LYS X 149      61.286  43.637  56.861  0.00  0.00            
ATOM   2261  HZ1 LYS X 149      61.373  43.137  57.826  0.00  0.00            
ATOM   2262  HZ2 LYS X 149      62.243  44.077  56.578  0.00  0.00            
ATOM   2263  HZ3 LYS X 149      60.593  44.467  56.999  0.00  0.00            
ATOM   2264  C   LYS X 149      61.319  43.939  51.219  0.00  0.00            
ATOM   2265  O   LYS X 149      60.766  45.035  51.347  0.00  0.00            
ATOM   2266  N   VAL X 150      62.631  43.817  51.223  0.00  0.00            
ATOM   2267  H   VAL X 150      63.038  42.822  51.041  0.00  0.00            
ATOM   2268  CA  VAL X 150      63.521  45.020  51.252  0.00  0.00            
ATOM   2269  HA  VAL X 150      63.084  45.686  51.996  0.00  0.00            
ATOM   2270  CB  VAL X 150      64.852  44.648  51.875  0.00  0.00            
ATOM   2271  HB  VAL X 150      65.508  45.516  51.934  0.00  0.00            
ATOM   2272  CG1 VAL X 150      64.673  44.203  53.368  0.00  0.00            
ATOM   2273 HG11 VAL X 150      63.998  44.886  53.884  0.00  0.00            
ATOM   2274 HG12 VAL X 150      64.188  43.227  53.326  0.00  0.00            
ATOM   2275 HG13 VAL X 150      65.611  44.038  53.899  0.00  0.00            
ATOM   2276  CG2 VAL X 150      65.539  43.555  51.082  0.00  0.00            
ATOM   2277 HG21 VAL X 150      66.472  43.277  51.572  0.00  0.00            
ATOM   2278 HG22 VAL X 150      64.918  42.762  51.006  0.00  0.00            
ATOM   2279 HG23 VAL X 150      65.731  43.907  50.069  0.00  0.00            
ATOM   2280  C   VAL X 150      63.713  45.676  49.801  0.00  0.00            
ATOM   2281  O   VAL X 150      63.717  46.912  49.701  0.00  0.00            
ATOM   2282  N   LEU X 151      63.671  44.969  48.662  0.00  0.00            
ATOM   2283  H   LEU X 151      63.540  43.901  48.841  0.00  0.00            
ATOM   2284  CA  LEU X 151      63.474  45.608  47.351  0.00  0.00            
ATOM   2285  HA  LEU X 151      64.155  46.349  47.264  0.00  0.00            
ATOM   2286  CB  LEU X 151      63.712  44.518  46.258  0.00  0.00            
ATOM   2287  HB2 LEU X 151      63.109  43.625  46.423  0.00  0.00            
ATOM   2288  HB3 LEU X 151      63.383  44.969  45.323  0.00  0.00            
ATOM   2289  CG  LEU X 151      65.170  44.111  46.104  0.00  0.00            
ATOM   2290  HG  LEU X 151      65.624  43.953  47.082  0.00  0.00            
ATOM   2291  CD1 LEU X 151      65.290  42.904  45.172  0.00  0.00            
ATOM   2292 HD11 LEU X 151      64.621  43.050  44.429  0.00  0.00            
ATOM   2293 HD12 LEU X 151      66.262  42.910  44.896  0.00  0.00            
ATOM   2294 HD13 LEU X 151      65.106  42.050  45.677  0.00  0.00            
ATOM   2295  CD2 LEU X 151      65.931  45.322  45.403  0.00  0.00            
ATOM   2296 HD21 LEU X 151      66.996  45.094  45.349  0.00  0.00            
ATOM   2297 HD22 LEU X 151      65.657  45.588  44.382  0.00  0.00            
ATOM   2298 HD23 LEU X 151      65.809  46.225  46.000  0.00  0.00            
ATOM   2299  C   LEU X 151      62.118  46.381  47.244  0.00  0.00            
ATOM   2300  O   LEU X 151      62.108  47.489  46.709  0.00  0.00            
ATOM   2301  N   ASN X 152      61.053  45.798  47.800  0.00  0.00            
ATOM   2302  H   ASN X 152      61.023  44.761  48.137  0.00  0.00            
ATOM   2303  CA  ASN X 152      59.780  46.465  47.775  0.00  0.00            
ATOM   2304  HA  ASN X 152      59.499  46.735  46.757  0.00  0.00            
ATOM   2305  CB  ASN X 152      58.634  45.477  48.335  0.00  0.00            
ATOM   2306  HB2 ASN X 152      58.678  44.600  47.689  0.00  0.00            
ATOM   2307  HB3 ASN X 152      58.857  45.145  49.349  0.00  0.00            
ATOM   2308  CG  ASN X 152      57.220  46.024  48.311  0.00  0.00            
ATOM   2309  OD1 ASN X 152      56.703  46.299  47.249  0.00  0.00            
ATOM   2310  ND2 ASN X 152      56.599  46.204  49.448  0.00  0.00            
ATOM   2311 HD21 ASN X 152      55.523  46.378  49.457  0.00  0.00            
ATOM   2312 HD22 ASN X 152      57.105  45.848  50.346  0.00  0.00            
ATOM   2313  C   ASN X 152      59.827  47.739  48.627  0.00  0.00            
ATOM   2314  O   ASN X 152      58.907  48.515  48.456  0.00  0.00            
ATOM   2315  N   LEU X 153      60.788  47.982  49.514  0.00  0.00            
ATOM   2316  H   LEU X 153      61.448  47.152  49.763  0.00  0.00            
ATOM   2317  CA  LEU X 153      60.751  49.316  50.199  0.00  0.00            
ATOM   2318  HA  LEU X 153      59.716  49.599  50.394  0.00  0.00            
ATOM   2319  CB  LEU X 153      61.591  49.276  51.467  0.00  0.00            
ATOM   2320  HB2 LEU X 153      61.267  48.447  52.096  0.00  0.00            
ATOM   2321  HB3 LEU X 153      62.640  49.115  51.217  0.00  0.00            
ATOM   2322  CG  LEU X 153      61.476  50.607  52.279  0.00  0.00            
ATOM   2323  HG  LEU X 153      61.717  51.482  51.676  0.00  0.00            
ATOM   2324  CD1 LEU X 153      60.040  50.816  52.905  0.00  0.00            
ATOM   2325 HD11 LEU X 153      59.413  51.424  52.253  0.00  0.00            
ATOM   2326 HD12 LEU X 153      59.647  49.807  53.024  0.00  0.00            
ATOM   2327 HD13 LEU X 153      60.176  51.296  53.783  0.00  0.00            
ATOM   2328  CD2 LEU X 153      62.468  50.463  53.471  0.00  0.00            
ATOM   2329 HD21 LEU X 153      62.162  49.605  54.071  0.00  0.00            
ATOM   2330 HD22 LEU X 153      63.436  50.279  53.006  0.00  0.00            
ATOM   2331 HD23 LEU X 153      62.437  51.350  54.103  0.00  0.00            
ATOM   2332  C   LEU X 153      61.435  50.352  49.286  0.00  0.00            
ATOM   2333  O   LEU X 153      60.969  51.477  49.124  0.00  0.00            
ATOM   2334  N   VAL X 154      62.613  50.019  48.731  0.00  0.00            
ATOM   2335  H   VAL X 154      63.024  49.101  49.152  0.00  0.00            
ATOM   2336  CA  VAL X 154      63.470  50.913  47.904  0.00  0.00            
ATOM   2337  HA  VAL X 154      63.529  51.906  48.350  0.00  0.00            
ATOM   2338  CB  VAL X 154      64.880  50.514  47.834  0.00  0.00            
ATOM   2339  HB  VAL X 154      65.281  51.282  47.172  0.00  0.00            
ATOM   2340  CG1 VAL X 154      65.504  50.648  49.232  0.00  0.00            
ATOM   2341 HG11 VAL X 154      64.973  49.952  49.880  0.00  0.00            
ATOM   2342 HG12 VAL X 154      66.539  50.328  49.113  0.00  0.00            
ATOM   2343 HG13 VAL X 154      65.523  51.625  49.715  0.00  0.00            
ATOM   2344  CG2 VAL X 154      65.155  49.114  47.259  0.00  0.00            
ATOM   2345 HG21 VAL X 154      66.233  48.952  47.264  0.00  0.00            
ATOM   2346 HG22 VAL X 154      64.715  48.398  47.819  0.00  0.00            
ATOM   2347 HG23 VAL X 154      64.876  49.043  46.207  0.00  0.00            
ATOM   2348  C   VAL X 154      62.919  51.174  46.506  0.00  0.00            
ATOM   2349  O   VAL X 154      62.786  52.336  46.131  0.00  0.00            
ATOM   2350  N   LEU X 155      62.598  50.098  45.766  0.00  0.00            
ATOM   2351  H   LEU X 155      62.480  49.189  46.357  0.00  0.00            
ATOM   2352  CA  LEU X 155      62.238  50.143  44.328  0.00  0.00            
ATOM   2353  HA  LEU X 155      62.009  51.158  44.005  0.00  0.00            
ATOM   2354  CB  LEU X 155      63.543  49.617  43.664  0.00  0.00            
ATOM   2355  HB2 LEU X 155      63.735  48.700  44.221  0.00  0.00            
ATOM   2356  HB3 LEU X 155      63.304  49.509  42.606  0.00  0.00            
ATOM   2357  CG  LEU X 155      64.811  50.520  43.672  0.00  0.00            
ATOM   2358  HG  LEU X 155      65.061  50.778  44.701  0.00  0.00            
ATOM   2359  CD1 LEU X 155      65.972  49.792  43.092  0.00  0.00            
ATOM   2360 HD11 LEU X 155      66.203  48.968  43.767  0.00  0.00            
ATOM   2361 HD12 LEU X 155      65.692  49.359  42.131  0.00  0.00            
ATOM   2362 HD13 LEU X 155      66.766  50.415  43.132  0.00  0.00            
ATOM   2363  CD2 LEU X 155      64.694  51.820  42.919  0.00  0.00            
ATOM   2364 HD21 LEU X 155      63.789  52.323  43.262  0.00  0.00            
ATOM   2365 HD22 LEU X 155      65.525  52.492  43.132  0.00  0.00            
ATOM   2366 HD23 LEU X 155      64.749  51.770  41.832  0.00  0.00            
ATOM   2367  C   LEU X 155      61.088  49.139  44.078  0.00  0.00            
ATOM   2368  O   LEU X 155      61.335  48.029  43.461  0.00  0.00            
ATOM   2369  N   PRO X 156      59.810  49.448  44.591  0.00  0.00            
ATOM   2370  CD  PRO X 156      59.393  50.613  45.341  0.00  0.00            
ATOM   2371  HD2 PRO X 156      59.904  51.535  45.062  0.00  0.00            
ATOM   2372  HD3 PRO X 156      59.517  50.387  46.318  0.00  0.00            
ATOM   2373  CG  PRO X 156      57.866  50.844  45.076  0.00  0.00            
ATOM   2374  HG2 PRO X 156      57.681  51.331  44.118  0.00  0.00            
ATOM   2375  HG3 PRO X 156      57.397  51.432  45.864  0.00  0.00            
ATOM   2376  CB  PRO X 156      57.481  49.385  45.106  0.00  0.00            
ATOM   2377  HB2 PRO X 156      56.553  49.319  44.539  0.00  0.00            
ATOM   2378  HB3 PRO X 156      57.332  49.072  46.054  0.00  0.00            
ATOM   2379  CA  PRO X 156      58.642  48.597  44.369  0.00  0.00            
ATOM   2380  HA  PRO X 156      58.770  47.680  44.772  0.00  0.00            
ATOM   2381  C   PRO X 156      58.265  48.452  42.911  0.00  0.00            
ATOM   2382  O   PRO X 156      57.625  47.446  42.578  0.00  0.00            
ATOM   2383  N   ASN X 157      58.561  49.467  42.086  0.00  0.00            
ATOM   2384  H   ASN X 157      58.945  50.387  42.525  0.00  0.00            
ATOM   2385  CA  ASN X 157      58.413  49.497  40.623  0.00  0.00            
ATOM   2386  HA  ASN X 157      57.440  49.038  40.451  0.00  0.00            
ATOM   2387  CB  ASN X 157      58.438  50.952  40.077  0.00  0.00            
ATOM   2388  HB2 ASN X 157      59.393  51.398  40.353  0.00  0.00            
ATOM   2389  HB3 ASN X 157      58.343  50.894  38.992  0.00  0.00            
ATOM   2390  CG  ASN X 157      57.238  51.738  40.493  0.00  0.00            
ATOM   2391  OD1 ASN X 157      56.171  51.720  39.952  0.00  0.00            
ATOM   2392  ND2 ASN X 157      57.425  52.507  41.570  0.00  0.00            
ATOM   2393 HD21 ASN X 157      56.722  53.247  41.951  0.00  0.00            
ATOM   2394 HD22 ASN X 157      58.289  52.181  42.149  0.00  0.00            
ATOM   2395  C   ASN X 157      59.480  48.619  39.830  0.00  0.00            
ATOM   2396  O   ASN X 157      59.418  48.522  38.594  0.00  0.00            
ATOM   2397  N   LEU X 158      60.391  47.881  40.480  0.00  0.00            
ATOM   2398  H   LEU X 158      60.141  47.785  41.537  0.00  0.00            
ATOM   2399  CA  LEU X 158      61.457  47.099  39.831  0.00  0.00            
ATOM   2400  HA  LEU X 158      61.989  47.771  39.157  0.00  0.00            
ATOM   2401  CB  LEU X 158      62.465  46.633  40.935  0.00  0.00            
ATOM   2402  HB2 LEU X 158      62.999  47.381  41.355  0.00  0.00            
ATOM   2403  HB3 LEU X 158      61.841  46.184  41.707  0.00  0.00            
ATOM   2404  CG  LEU X 158      63.474  45.585  40.535  0.00  0.00            
ATOM   2405  HG  LEU X 158      62.972  44.793  39.979  0.00  0.00            
ATOM   2406  CD1 LEU X 158      64.476  46.226  39.579  0.00  0.00            
ATOM   2407 HD11 LEU X 158      64.166  46.592  38.601  0.00  0.00            
ATOM   2408 HD12 LEU X 158      64.946  46.937  40.022  0.00  0.00            
ATOM   2409 HD13 LEU X 158      65.076  45.444  39.357  0.00  0.00            
ATOM   2410  CD2 LEU X 158      64.058  44.933  41.779  0.00  0.00            
ATOM   2411 HD21 LEU X 158      64.125  45.704  42.547  0.00  0.00            
ATOM   2412 HD22 LEU X 158      63.590  43.981  42.026  0.00  0.00            
ATOM   2413 HD23 LEU X 158      65.096  44.701  41.541  0.00  0.00            
ATOM   2414  C   LEU X 158      60.799  45.941  39.062  0.00  0.00            
ATOM   2415  O   LEU X 158      59.999  45.235  39.650  0.00  0.00            
ATOM   2416  N   SER X 159      61.099  45.930  37.803  0.00  0.00            
ATOM   2417  H   SER X 159      61.945  46.520  37.451  0.00  0.00            
ATOM   2418  CA  SER X 159      60.596  44.794  37.054  0.00  0.00            
ATOM   2419  HA  SER X 159      59.612  44.520  37.434  0.00  0.00            
ATOM   2420  CB  SER X 159      60.413  44.990  35.530  0.00  0.00            
ATOM   2421  HB2 SER X 159      59.700  45.792  35.340  0.00  0.00            
ATOM   2422  HB3 SER X 159      61.378  45.195  35.066  0.00  0.00            
ATOM   2423  OG  SER X 159      59.860  43.782  35.095  0.00  0.00            
ATOM   2424  HG  SER X 159      58.773  43.789  35.020  0.00  0.00            
ATOM   2425  C   SER X 159      61.664  43.703  37.307  0.00  0.00            
ATOM   2426  O   SER X 159      62.898  43.898  37.214  0.00  0.00            
ATOM   2427  N   LEU X 160      61.128  42.488  37.381  0.00  0.00            
ATOM   2428  H   LEU X 160      60.101  42.373  37.034  0.00  0.00            
ATOM   2429  CA  LEU X 160      61.960  41.205  37.453  0.00  0.00            
ATOM   2430  HA  LEU X 160      62.875  41.467  37.985  0.00  0.00            
ATOM   2431  CB  LEU X 160      61.243  40.163  38.268  0.00  0.00            
ATOM   2432  HB2 LEU X 160      60.463  39.825  37.586  0.00  0.00            
ATOM   2433  HB3 LEU X 160      61.851  39.288  38.498  0.00  0.00            
ATOM   2434  CG  LEU X 160      60.600  40.747  39.524  0.00  0.00            
ATOM   2435  HG  LEU X 160      59.987  41.491  39.223  0.00  0.00            
ATOM   2436  CD1 LEU X 160      59.770  39.616  40.155  0.00  0.00            
ATOM   2437 HD11 LEU X 160      60.550  39.008  40.613  0.00  0.00            
ATOM   2438 HD12 LEU X 160      58.992  39.896  40.865  0.00  0.00            
ATOM   2439 HD13 LEU X 160      59.373  38.999  39.461  0.00  0.00            
ATOM   2440  CD2 LEU X 160      61.533  41.288  40.631  0.00  0.00            
ATOM   2441 HD21 LEU X 160      61.003  41.554  41.545  0.00  0.00            
ATOM   2442 HD22 LEU X 160      62.281  40.550  40.921  0.00  0.00            
ATOM   2443 HD23 LEU X 160      62.209  42.084  40.320  0.00  0.00            
ATOM   2444  C   LEU X 160      62.192  40.649  35.991  0.00  0.00            
ATOM   2445  O   LEU X 160      62.611  39.528  35.789  0.00  0.00            
ATOM   2446  N   GLY X 161      61.924  41.537  34.969  0.00  0.00            
ATOM   2447  H   GLY X 161      61.371  42.446  35.209  0.00  0.00            
ATOM   2448  CA  GLY X 161      62.095  41.226  33.612  0.00  0.00            
ATOM   2449  HA2 GLY X 161      62.324  42.074  32.967  0.00  0.00            
ATOM   2450  HA3 GLY X 161      62.989  40.606  33.534  0.00  0.00            
ATOM   2451  C   GLY X 161      60.956  40.456  32.950  0.00  0.00            
ATOM   2452  O   GLY X 161      60.224  39.707  33.587  0.00  0.00            
ATOM   2453  N   PRO X 162      60.756  40.660  31.651  0.00  0.00            
ATOM   2454  CD  PRO X 162      61.587  41.470  30.767  0.00  0.00            
ATOM   2455  HD2 PRO X 162      62.645  41.251  30.915  0.00  0.00            
ATOM   2456  HD3 PRO X 162      61.507  42.530  31.008  0.00  0.00            
ATOM   2457  CG  PRO X 162      61.279  41.232  29.297  0.00  0.00            
ATOM   2458  HG2 PRO X 162      61.725  40.296  28.962  0.00  0.00            
ATOM   2459  HG3 PRO X 162      61.465  42.040  28.589  0.00  0.00            
ATOM   2460  CB  PRO X 162      59.817  41.000  29.558  0.00  0.00            
ATOM   2461  HB2 PRO X 162      59.358  40.486  28.713  0.00  0.00            
ATOM   2462  HB3 PRO X 162      59.323  41.971  29.554  0.00  0.00            
ATOM   2463  CA  PRO X 162      59.639  40.197  30.858  0.00  0.00            
ATOM   2464  HA  PRO X 162      58.622  40.241  31.248  0.00  0.00            
ATOM   2465  C   PRO X 162      59.966  38.662  30.594  0.00  0.00            
ATOM   2466  O   PRO X 162      61.118  38.175  30.517  0.00  0.00            
ATOM   2467  N   ILE X 163      58.867  37.873  30.441  0.00  0.00            
ATOM   2468  H   ILE X 163      57.887  38.349  30.456  0.00  0.00            
ATOM   2469  CA  ILE X 163      59.013  36.566  29.769  0.00  0.00            
ATOM   2470  HA  ILE X 163      59.936  36.066  30.061  0.00  0.00            
ATOM   2471  CB  ILE X 163      57.934  35.575  30.213  0.00  0.00            
ATOM   2472  HB  ILE X 163      58.275  34.737  29.892  0.00  0.00            
ATOM   2473  CG2 ILE X 163      57.898  35.477  31.758  0.00  0.00            
ATOM   2474 HG21 ILE X 163      58.772  35.111  32.105  0.00  0.00            
ATOM   2475 HG22 ILE X 163      57.727  36.450  32.218  0.00  0.00            
ATOM   2476 HG23 ILE X 163      57.178  34.750  32.135  0.00  0.00            
ATOM   2477  CG1 ILE X 163      56.461  35.882  29.719  0.00  0.00            
ATOM   2478 HG12 ILE X 163      56.145  36.727  30.330  0.00  0.00            
ATOM   2479 HG13 ILE X 163      56.500  36.181  28.755  0.00  0.00            
ATOM   2480  CD1 ILE X 163      55.419  34.738  29.764  0.00  0.00            
ATOM   2481 HD11 ILE X 163      55.894  33.783  29.537  0.00  0.00            
ATOM   2482 HD12 ILE X 163      54.901  34.705  30.722  0.00  0.00            
ATOM   2483 HD13 ILE X 163      54.621  34.940  29.050  0.00  0.00            
ATOM   2484  C   ILE X 163      58.895  36.635  28.248  0.00  0.00            
ATOM   2485  O   ILE X 163      58.227  37.455  27.632  0.00  0.00            
ATOM   2486  N   ASP X 164      59.721  35.715  27.762  0.00  0.00            
ATOM   2487  H   ASP X 164      60.099  35.057  28.545  0.00  0.00            
ATOM   2488  CA  ASP X 164      59.622  35.208  26.428  0.00  0.00            
ATOM   2489  HA  ASP X 164      59.576  35.928  25.795  0.00  0.00            
ATOM   2490  CB  ASP X 164      60.918  34.474  26.122  0.00  0.00            
ATOM   2491  HB2 ASP X 164      61.685  35.122  26.226  0.00  0.00            
ATOM   2492  HB3 ASP X 164      61.072  33.774  26.942  0.00  0.00            
ATOM   2493  CG  ASP X 164      60.993  33.670  24.818  0.00  0.00            
ATOM   2494  OD1 ASP X 164      62.113  33.626  24.226  0.00  0.00            
ATOM   2495  OD2 ASP X 164      59.981  33.210  24.289  0.00  0.00            
ATOM   2496  C   ASP X 164      58.271  34.498  26.193  0.00  0.00            
ATOM   2497  O   ASP X 164      57.857  33.621  26.942  0.00  0.00            
ATOM   2498  N   SER X 165      57.571  35.066  25.302  0.00  0.00            
ATOM   2499  H   SER X 165      57.841  36.031  24.874  0.00  0.00            
ATOM   2500  CA  SER X 165      56.218  34.672  24.938  0.00  0.00            
ATOM   2501  HA  SER X 165      55.714  34.606  25.903  0.00  0.00            
ATOM   2502  CB  SER X 165      55.635  35.707  24.011  0.00  0.00            
ATOM   2503  HB2 SER X 165      54.773  35.366  23.609  0.00  0.00            
ATOM   2504  HB3 SER X 165      55.436  36.651  24.517  0.00  0.00            
ATOM   2505  OG  SER X 165      56.525  36.082  22.961  0.00  0.00            
ATOM   2506  HG  SER X 165      57.337  36.658  23.405  0.00  0.00            
ATOM   2507  C   SER X 165      56.113  33.284  24.344  0.00  0.00            
ATOM   2508  O   SER X 165      54.957  32.775  24.146  0.00  0.00            
ATOM   2509  N   SER X 166      57.189  32.609  23.895  0.00  0.00            
ATOM   2510  H   SER X 166      58.162  33.089  23.988  0.00  0.00            
ATOM   2511  CA  SER X 166      57.030  31.296  23.312  0.00  0.00            
ATOM   2512  HA  SER X 166      56.301  31.358  22.503  0.00  0.00            
ATOM   2513  CB  SER X 166      58.339  30.751  22.673  0.00  0.00            
ATOM   2514  HB2 SER X 166      58.203  29.736  22.299  0.00  0.00            
ATOM   2515  HB3 SER X 166      58.573  31.330  21.780  0.00  0.00            
ATOM   2516  OG  SER X 166      59.408  30.865  23.568  0.00  0.00            
ATOM   2517  HG  SER X 166      59.622  31.910  23.789  0.00  0.00            
ATOM   2518  C   SER X 166      56.545  30.224  24.363  0.00  0.00            
ATOM   2519  O   SER X 166      56.115  29.123  24.004  0.00  0.00            
ATOM   2520  N   VAL X 167      56.736  30.581  25.646  0.00  0.00            
ATOM   2521  H   VAL X 167      56.987  31.598  25.946  0.00  0.00            
ATOM   2522  CA  VAL X 167      56.308  29.616  26.667  0.00  0.00            
ATOM   2523  HA  VAL X 167      56.476  28.611  26.281  0.00  0.00            
ATOM   2524  CB  VAL X 167      57.021  29.807  28.007  0.00  0.00            
ATOM   2525  HB  VAL X 167      56.702  28.938  28.582  0.00  0.00            
ATOM   2526  CG1 VAL X 167      58.555  29.827  27.875  0.00  0.00            
ATOM   2527 HG11 VAL X 167      58.919  28.980  27.292  0.00  0.00            
ATOM   2528 HG12 VAL X 167      58.880  30.769  27.433  0.00  0.00            
ATOM   2529 HG13 VAL X 167      59.144  29.622  28.769  0.00  0.00            
ATOM   2530  CG2 VAL X 167      56.533  31.008  28.852  0.00  0.00            
ATOM   2531 HG21 VAL X 167      55.464  31.164  28.711  0.00  0.00            
ATOM   2532 HG22 VAL X 167      56.550  30.734  29.824  0.00  0.00            
ATOM   2533 HG23 VAL X 167      57.187  31.878  28.800  0.00  0.00            
ATOM   2534  C   VAL X 167      54.782  29.667  26.815  0.00  0.00            
ATOM   2535  O   VAL X 167      54.285  28.757  27.413  0.00  0.00            
ATOM   2536  N   LEU X 168      54.040  30.640  26.248  0.00  0.00            
ATOM   2537  H   LEU X 168      54.517  31.379  25.753  0.00  0.00            
ATOM   2538  CA  LEU X 168      52.582  30.862  26.492  0.00  0.00            
ATOM   2539  HA  LEU X 168      52.359  30.749  27.471  0.00  0.00            
ATOM   2540  CB  LEU X 168      52.142  32.241  26.073  0.00  0.00            
ATOM   2541  HB2 LEU X 168      52.380  32.383  25.102  0.00  0.00            
ATOM   2542  HB3 LEU X 168      51.057  32.172  26.160  0.00  0.00            
ATOM   2543  CG  LEU X 168      52.662  33.322  27.091  0.00  0.00            
ATOM   2544  HG  LEU X 168      53.664  33.012  27.388  0.00  0.00            
ATOM   2545  CD1 LEU X 168      52.735  34.630  26.409  0.00  0.00            
ATOM   2546 HD11 LEU X 168      53.092  34.531  25.383  0.00  0.00            
ATOM   2547 HD12 LEU X 168      51.855  34.970  26.233  0.00  0.00            
ATOM   2548 HD13 LEU X 168      53.300  35.269  26.950  0.00  0.00            
ATOM   2549  CD2 LEU X 168      51.805  33.501  28.327  0.00  0.00            
ATOM   2550 HD21 LEU X 168      52.412  34.041  29.053  0.00  0.00            
ATOM   2551 HD22 LEU X 168      50.879  34.057  28.176  0.00  0.00            
ATOM   2552 HD23 LEU X 168      51.628  32.550  28.830  0.00  0.00            
ATOM   2553  C   LEU X 168      51.741  29.801  25.723  0.00  0.00            
ATOM   2554  O   LEU X 168      50.774  29.186  26.207  0.00  0.00            
ATOM   2555  N   SER X 169      52.156  29.523  24.456  0.00  0.00            
ATOM   2556  H   SER X 169      52.958  30.049  23.939  0.00  0.00            
ATOM   2557  CA  SER X 169      51.457  28.573  23.609  0.00  0.00            
ATOM   2558  HA  SER X 169      51.444  27.594  24.088  0.00  0.00            
ATOM   2559  CB  SER X 169      50.071  29.033  23.352  0.00  0.00            
ATOM   2560  HB2 SER X 169      49.462  28.771  24.114  0.00  0.00            
ATOM   2561  HB3 SER X 169      50.090  30.034  23.219  0.00  0.00            
ATOM   2562  OG  SER X 169      49.553  28.543  22.181  0.00  0.00            
ATOM   2563  HG  SER X 169      48.561  28.717  22.113  0.00  0.00            
ATOM   2564  C   SER X 169      52.284  28.244  22.362  0.00  0.00            
ATOM   2565  O   SER X 169      52.940  29.101  21.835  0.00  0.00            
ATOM   2566  N   ARG X 170      52.137  27.021  21.880  0.00  0.00            
ATOM   2567  H   ARG X 170      51.589  26.396  22.454  0.00  0.00            
ATOM   2568  CA  ARG X 170      52.834  26.384  20.686  0.00  0.00            
ATOM   2569  HA  ARG X 170      53.807  26.652  20.740  0.00  0.00            
ATOM   2570  CB  ARG X 170      52.758  24.833  20.789  0.00  0.00            
ATOM   2571  HB2 ARG X 170      51.712  24.617  20.569  0.00  0.00            
ATOM   2572  HB3 ARG X 170      53.234  24.424  19.899  0.00  0.00            
ATOM   2573  CG  ARG X 170      53.239  24.045  22.001  0.00  0.00            
ATOM   2574  HG2 ARG X 170      54.317  24.145  22.126  0.00  0.00            
ATOM   2575  HG3 ARG X 170      52.813  24.303  22.879  0.00  0.00            
ATOM   2576  CD  ARG X 170      52.911  22.574  21.845  0.00  0.00            
ATOM   2577  HD2 ARG X 170      53.358  22.292  20.984  0.00  0.00            
ATOM   2578  HD3 ARG X 170      53.295  22.046  22.615  0.00  0.00            
ATOM   2579  NE  ARG X 170      51.442  22.457  21.729  0.00  0.00            
ATOM   2580  HE  ARG X 170      50.831  23.338  21.923  0.00  0.00            
ATOM   2581  CZ  ARG X 170      50.813  21.313  21.645  0.00  0.00            
ATOM   2582  NH1 ARG X 170      51.430  20.161  21.617  0.00  0.00            
ATOM   2583 HH11 ARG X 170      52.494  20.125  21.853  0.00  0.00            
ATOM   2584 HH12 ARG X 170      50.937  19.194  21.712  0.00  0.00            
ATOM   2585  NH2 ARG X 170      49.472  21.273  21.668  0.00  0.00            
ATOM   2586 HH21 ARG X 170      48.886  22.186  21.564  0.00  0.00            
ATOM   2587 HH22 ARG X 170      49.005  20.298  21.533  0.00  0.00            
ATOM   2588  C   ARG X 170      52.151  26.763  19.344  0.00  0.00            
ATOM   2589  O   ARG X 170      52.587  26.483  18.225  0.00  0.00            
ATOM   2590  N   ASN X 171      51.090  27.505  19.466  0.00  0.00            
ATOM   2591  H   ASN X 171      50.836  27.904  20.448  0.00  0.00            
ATOM   2592  CA  ASN X 171      50.377  28.171  18.351  0.00  0.00            
ATOM   2593  HA  ASN X 171      50.413  27.414  17.567  0.00  0.00            
ATOM   2594  CB  ASN X 171      48.894  28.346  18.798  0.00  0.00            
ATOM   2595  HB2 ASN X 171      48.451  27.366  18.974  0.00  0.00            
ATOM   2596  HB3 ASN X 171      48.733  29.015  19.643  0.00  0.00            
ATOM   2597  CG  ASN X 171      47.989  28.841  17.656  0.00  0.00            
ATOM   2598  OD1 ASN X 171      48.290  29.782  17.007  0.00  0.00            
ATOM   2599  ND2 ASN X 171      46.829  28.300  17.470  0.00  0.00            
ATOM   2600 HD21 ASN X 171      46.228  28.712  16.771  0.00  0.00            
ATOM   2601 HD22 ASN X 171      46.524  27.479  17.973  0.00  0.00            
ATOM   2602  C   ASN X 171      51.113  29.468  17.918  0.00  0.00            
ATOM   2603  O   ASN X 171      51.043  30.479  18.594  0.00  0.00            
ATOM   2604  N   LYS X 172      51.782  29.378  16.777  0.00  0.00            
ATOM   2605  H   LYS X 172      51.682  28.541  16.220  0.00  0.00            
ATOM   2606  CA  LYS X 172      52.598  30.510  16.244  0.00  0.00            
ATOM   2607  HA  LYS X 172      53.395  30.767  16.942  0.00  0.00            
ATOM   2608  CB  LYS X 172      53.253  30.107  14.886  0.00  0.00            
ATOM   2609  HB2 LYS X 172      53.990  29.316  15.030  0.00  0.00            
ATOM   2610  HB3 LYS X 172      52.409  29.826  14.256  0.00  0.00            
ATOM   2611  CG  LYS X 172      53.805  31.291  14.098  0.00  0.00            
ATOM   2612  HG2 LYS X 172      54.032  30.990  13.075  0.00  0.00            
ATOM   2613  HG3 LYS X 172      53.081  32.076  13.880  0.00  0.00            
ATOM   2614  CD  LYS X 172      54.972  31.848  14.736  0.00  0.00            
ATOM   2615  HD2 LYS X 172      54.656  32.379  15.471  0.00  0.00            
ATOM   2616  HD3 LYS X 172      55.450  31.062  15.153  0.00  0.00            
ATOM   2617  CE  LYS X 172      55.715  32.816  13.780  0.00  0.00            
ATOM   2618  HE2 LYS X 172      56.708  32.497  13.463  0.00  0.00            
ATOM   2619  HE3 LYS X 172      55.076  32.821  12.898  0.00  0.00            
ATOM   2620  NZ  LYS X 172      55.678  34.203  14.340  0.00  0.00            
ATOM   2621  HZ1 LYS X 172      54.645  34.526  14.470  0.00  0.00            
ATOM   2622  HZ2 LYS X 172      56.061  34.424  15.336  0.00  0.00            
ATOM   2623  HZ3 LYS X 172      56.256  34.859  13.689  0.00  0.00            
ATOM   2624  C   LYS X 172      51.699  31.778  16.127  0.00  0.00            
ATOM   2625  O   LYS X 172      51.991  32.891  16.656  0.00  0.00            
ATOM   2626  N   THR X 173      50.542  31.581  15.591  0.00  0.00            
ATOM   2627  H   THR X 173      50.226  30.569  15.341  0.00  0.00            
ATOM   2628  CA  THR X 173      49.534  32.681  15.262  0.00  0.00            
ATOM   2629  HA  THR X 173      49.994  33.368  14.682  0.00  0.00            
ATOM   2630  CB  THR X 173      48.418  32.036  14.391  0.00  0.00            
ATOM   2631  HB  THR X 173      47.785  31.434  15.043  0.00  0.00            
ATOM   2632  CG2 THR X 173      47.607  33.137  13.805  0.00  0.00            
ATOM   2633 HG21 THR X 173      48.242  33.744  13.159  0.00  0.00            
ATOM   2634 HG22 THR X 173      46.722  32.734  13.313  0.00  0.00            
ATOM   2635 HG23 THR X 173      47.165  33.720  14.613  0.00  0.00            
ATOM   2636  OG1 THR X 173      49.046  31.277  13.347  0.00  0.00            
ATOM   2637  HG1 THR X 173      49.158  30.285  13.784  0.00  0.00            
ATOM   2638  C   THR X 173      49.024  33.306  16.545  0.00  0.00            
ATOM   2639  O   THR X 173      48.953  34.527  16.675  0.00  0.00            
ATOM   2640  N   GLU X 174      48.778  32.579  17.579  0.00  0.00            
ATOM   2641  H   GLU X 174      48.640  31.512  17.403  0.00  0.00            
ATOM   2642  CA  GLU X 174      48.053  33.001  18.768  0.00  0.00            
ATOM   2643  HA  GLU X 174      47.384  33.841  18.582  0.00  0.00            
ATOM   2644  CB  GLU X 174      47.314  31.861  19.541  0.00  0.00            
ATOM   2645  HB2 GLU X 174      47.928  30.969  19.411  0.00  0.00            
ATOM   2646  HB3 GLU X 174      47.191  32.142  20.587  0.00  0.00            
ATOM   2647  CG  GLU X 174      46.017  31.378  18.927  0.00  0.00            
ATOM   2648  HG2 GLU X 174      46.102  31.380  17.840  0.00  0.00            
ATOM   2649  HG3 GLU X 174      45.782  30.404  19.355  0.00  0.00            
ATOM   2650  CD  GLU X 174      44.840  32.319  19.057  0.00  0.00            
ATOM   2651  OE1 GLU X 174      43.708  31.799  18.946  0.00  0.00            
ATOM   2652  OE2 GLU X 174      44.996  33.485  19.458  0.00  0.00            
ATOM   2653  C   GLU X 174      49.153  33.673  19.713  0.00  0.00            
ATOM   2654  O   GLU X 174      48.775  34.587  20.584  0.00  0.00            
ATOM   2655  N   VAL X 175      50.452  33.344  19.611  0.00  0.00            
ATOM   2656  H   VAL X 175      50.829  32.617  18.892  0.00  0.00            
ATOM   2657  CA  VAL X 175      51.465  34.179  20.303  0.00  0.00            
ATOM   2658  HA  VAL X 175      51.140  34.406  21.318  0.00  0.00            
ATOM   2659  CB  VAL X 175      52.737  33.392  20.647  0.00  0.00            
ATOM   2660  HB  VAL X 175      53.121  33.025  19.695  0.00  0.00            
ATOM   2661  CG1 VAL X 175      53.781  34.365  21.300  0.00  0.00            
ATOM   2662 HG11 VAL X 175      53.300  34.721  22.114  0.00  0.00            
ATOM   2663 HG12 VAL X 175      54.640  33.776  21.620  0.00  0.00            
ATOM   2664 HG13 VAL X 175      54.022  35.227  20.679  0.00  0.00            
ATOM   2665  CG2 VAL X 175      52.380  32.153  21.490  0.00  0.00            
ATOM   2666 HG21 VAL X 175      51.632  31.548  20.977  0.00  0.00            
ATOM   2667 HG22 VAL X 175      53.245  31.646  21.613  0.00  0.00            
ATOM   2668 HG23 VAL X 175      51.983  32.400  22.474  0.00  0.00            
ATOM   2669  C   VAL X 175      51.712  35.519  19.519  0.00  0.00            
ATOM   2670  O   VAL X 175      51.875  36.601  20.088  0.00  0.00            
ATOM   2671  N   ASP X 176      51.607  35.425  18.195  0.00  0.00            
ATOM   2672  H   ASP X 176      51.410  34.505  17.645  0.00  0.00            
ATOM   2673  CA  ASP X 176      51.647  36.676  17.391  0.00  0.00            
ATOM   2674  HA  ASP X 176      52.642  37.072  17.591  0.00  0.00            
ATOM   2675  CB  ASP X 176      51.676  36.312  15.908  0.00  0.00            
ATOM   2676  HB2 ASP X 176      50.812  35.651  15.832  0.00  0.00            
ATOM   2677  HB3 ASP X 176      51.417  37.185  15.310  0.00  0.00            
ATOM   2678  CG  ASP X 176      52.994  35.661  15.307  0.00  0.00            
ATOM   2679  OD1 ASP X 176      52.893  35.109  14.210  0.00  0.00            
ATOM   2680  OD2 ASP X 176      54.075  35.849  15.934  0.00  0.00            
ATOM   2681  C   ASP X 176      50.535  37.690  17.730  0.00  0.00            
ATOM   2682  O   ASP X 176      50.769  38.908  17.893  0.00  0.00            
ATOM   2683  N   ILE X 177      49.306  37.213  17.968  0.00  0.00            
ATOM   2684  H   ILE X 177      49.111  36.165  17.743  0.00  0.00            
ATOM   2685  CA  ILE X 177      48.099  38.036  18.387  0.00  0.00            
ATOM   2686  HA  ILE X 177      47.978  38.943  17.795  0.00  0.00            
ATOM   2687  CB  ILE X 177      46.752  37.317  18.421  0.00  0.00            
ATOM   2688  HB  ILE X 177      46.724  36.484  19.109  0.00  0.00            
ATOM   2689  CG2 ILE X 177      45.657  38.337  18.852  0.00  0.00            
ATOM   2690 HG21 ILE X 177      45.791  39.271  18.328  0.00  0.00            
ATOM   2691 HG22 ILE X 177      44.788  38.000  18.622  0.00  0.00            
ATOM   2692 HG23 ILE X 177      45.586  38.489  19.918  0.00  0.00            
ATOM   2693  CG1 ILE X 177      46.447  36.913  16.968  0.00  0.00            
ATOM   2694 HG12 ILE X 177      47.110  36.114  16.668  0.00  0.00            
ATOM   2695 HG13 ILE X 177      45.509  36.552  16.871  0.00  0.00            
ATOM   2696  CD1 ILE X 177      46.488  38.001  15.865  0.00  0.00            
ATOM   2697 HD11 ILE X 177      45.817  38.774  16.239  0.00  0.00            
ATOM   2698 HD12 ILE X 177      47.492  38.249  15.520  0.00  0.00            
ATOM   2699 HD13 ILE X 177      46.049  37.495  15.006  0.00  0.00            
ATOM   2700  C   ILE X 177      48.339  38.588  19.825  0.00  0.00            
ATOM   2701  O   ILE X 177      47.957  39.757  20.131  0.00  0.00            
ATOM   2702  N   TYR X 178      48.741  37.744  20.800  0.00  0.00            
ATOM   2703  H   TYR X 178      49.042  36.849  20.627  0.00  0.00            
ATOM   2704  CA  TYR X 178      49.049  38.268  22.106  0.00  0.00            
ATOM   2705  HA  TYR X 178      48.249  38.644  22.596  0.00  0.00            
ATOM   2706  CB  TYR X 178      49.490  37.018  22.929  0.00  0.00            
ATOM   2707  HB2 TYR X 178      48.700  36.283  23.083  0.00  0.00            
ATOM   2708  HB3 TYR X 178      50.136  36.341  22.370  0.00  0.00            
ATOM   2709  CG  TYR X 178      50.137  37.216  24.264  0.00  0.00            
ATOM   2710  CD1 TYR X 178      49.271  37.389  25.407  0.00  0.00            
ATOM   2711  HD1 TYR X 178      48.206  37.270  25.208  0.00  0.00            
ATOM   2712  CE1 TYR X 178      49.734  37.674  26.662  0.00  0.00            
ATOM   2713  HE1 TYR X 178      49.073  37.872  27.399  0.00  0.00            
ATOM   2714  CZ  TYR X 178      51.124  37.940  26.801  0.00  0.00            
ATOM   2715  OH  TYR X 178      51.629  38.330  28.022  0.00  0.00            
ATOM   2716  HH  TYR X 178      50.975  38.291  28.791  0.00  0.00            
ATOM   2717  CE2 TYR X 178      51.965  37.819  25.750  0.00  0.00            
ATOM   2718  HE2 TYR X 178      52.960  37.949  25.870  0.00  0.00            
ATOM   2719  CD2 TYR X 178      51.538  37.381  24.474  0.00  0.00            
ATOM   2720  HD2 TYR X 178      52.256  37.055  23.721  0.00  0.00            
ATOM   2721  C   TYR X 178      50.138  39.313  22.052  0.00  0.00            
ATOM   2722  O   TYR X 178      49.981  40.335  22.697  0.00  0.00            
ATOM   2723  N   ASN X 179      51.156  39.221  21.255  0.00  0.00            
ATOM   2724  H   ASN X 179      51.278  38.328  20.643  0.00  0.00            
ATOM   2725  CA  ASN X 179      52.085  40.303  21.046  0.00  0.00            
ATOM   2726  HA  ASN X 179      52.294  40.772  22.007  0.00  0.00            
ATOM   2727  CB  ASN X 179      53.441  39.881  20.544  0.00  0.00            
ATOM   2728  HB2 ASN X 179      53.362  39.450  19.634  0.00  0.00            
ATOM   2729  HB3 ASN X 179      54.062  40.759  20.365  0.00  0.00            
ATOM   2730  CG  ASN X 179      54.297  39.039  21.494  0.00  0.00            
ATOM   2731  OD1 ASN X 179      54.838  39.621  22.458  0.00  0.00            
ATOM   2732  ND2 ASN X 179      54.439  37.741  21.248  0.00  0.00            
ATOM   2733 HD21 ASN X 179      55.010  37.191  21.996  0.00  0.00            
ATOM   2734 HD22 ASN X 179      53.751  37.251  20.560  0.00  0.00            
ATOM   2735  C   ASN X 179      51.458  41.492  20.250  0.00  0.00            
ATOM   2736  O   ASN X 179      52.086  42.513  20.120  0.00  0.00            
ATOM   2737  N   SER X 180      50.290  41.332  19.644  0.00  0.00            
ATOM   2738  H   SER X 180      49.958  40.300  19.528  0.00  0.00            
ATOM   2739  CA  SER X 180      49.700  42.412  18.834  0.00  0.00            
ATOM   2740  HA  SER X 180      50.533  43.029  18.499  0.00  0.00            
ATOM   2741  CB  SER X 180      48.872  41.861  17.622  0.00  0.00            
ATOM   2742  HB2 SER X 180      48.100  41.166  17.954  0.00  0.00            
ATOM   2743  HB3 SER X 180      48.480  42.664  17.150  0.00  0.00            
ATOM   2744  OG  SER X 180      49.704  41.129  16.744  0.00  0.00            
ATOM   2745  HG  SER X 180      50.318  40.428  17.310  0.00  0.00            
ATOM   2746  C   SER X 180      48.760  43.320  19.648  0.00  0.00            
ATOM   2747  O   SER X 180      48.696  44.537  19.364  0.00  0.00            
ATOM   2748  N   ASP X 181      47.993  42.728  20.556  0.00  0.00            
ATOM   2749  H   ASP X 181      47.846  41.653  20.453  0.00  0.00            
ATOM   2750  CA  ASP X 181      46.876  43.366  21.307  0.00  0.00            
ATOM   2751  HA  ASP X 181      46.098  43.786  20.670  0.00  0.00            
ATOM   2752  CB  ASP X 181      46.256  42.258  22.264  0.00  0.00            
ATOM   2753  HB2 ASP X 181      46.081  41.388  21.632  0.00  0.00            
ATOM   2754  HB3 ASP X 181      47.019  41.930  22.971  0.00  0.00            
ATOM   2755  CG  ASP X 181      44.997  42.762  22.891  0.00  0.00            
ATOM   2756  OD1 ASP X 181      44.832  43.968  23.090  0.00  0.00            
ATOM   2757  OD2 ASP X 181      44.122  41.904  23.127  0.00  0.00            
ATOM   2758  C   ASP X 181      47.429  44.584  22.221  0.00  0.00            
ATOM   2759  O   ASP X 181      48.104  44.294  23.221  0.00  0.00            
ATOM   2760  N   PRO X 182      47.111  45.882  21.876  0.00  0.00            
ATOM   2761  CD  PRO X 182      46.015  46.206  20.973  0.00  0.00            
ATOM   2762  HD2 PRO X 182      45.207  45.476  21.017  0.00  0.00            
ATOM   2763  HD3 PRO X 182      46.401  46.397  19.971  0.00  0.00            
ATOM   2764  CG  PRO X 182      45.535  47.537  21.540  0.00  0.00            
ATOM   2765  HG2 PRO X 182      44.811  47.460  22.351  0.00  0.00            
ATOM   2766  HG3 PRO X 182      45.054  48.086  20.731  0.00  0.00            
ATOM   2767  CB  PRO X 182      46.813  48.200  22.015  0.00  0.00            
ATOM   2768  HB2 PRO X 182      46.599  49.135  22.534  0.00  0.00            
ATOM   2769  HB3 PRO X 182      47.300  48.524  21.095  0.00  0.00            
ATOM   2770  CA  PRO X 182      47.463  47.059  22.666  0.00  0.00            
ATOM   2771  HA  PRO X 182      48.545  47.158  22.752  0.00  0.00            
ATOM   2772  C   PRO X 182      47.071  47.069  24.144  0.00  0.00            
ATOM   2773  O   PRO X 182      47.637  47.731  24.938  0.00  0.00            
ATOM   2774  N   LEU X 183      46.080  46.215  24.545  0.00  0.00            
ATOM   2775  H   LEU X 183      45.809  45.375  23.906  0.00  0.00            
ATOM   2776  CA  LEU X 183      45.455  46.120  25.874  0.00  0.00            
ATOM   2777  HA  LEU X 183      45.622  47.096  26.329  0.00  0.00            
ATOM   2778  CB  LEU X 183      43.948  45.886  25.666  0.00  0.00            
ATOM   2779  HB2 LEU X 183      43.599  46.267  24.706  0.00  0.00            
ATOM   2780  HB3 LEU X 183      43.842  44.801  25.640  0.00  0.00            
ATOM   2781  CG  LEU X 183      42.959  46.375  26.778  0.00  0.00            
ATOM   2782  HG  LEU X 183      43.092  45.902  27.751  0.00  0.00            
ATOM   2783  CD1 LEU X 183      43.195  47.876  27.072  0.00  0.00            
ATOM   2784 HD11 LEU X 183      43.099  48.590  26.255  0.00  0.00            
ATOM   2785 HD12 LEU X 183      42.509  48.083  27.894  0.00  0.00            
ATOM   2786 HD13 LEU X 183      44.132  47.959  27.440  0.00  0.00            
ATOM   2787  CD2 LEU X 183      41.576  46.187  26.228  0.00  0.00            
ATOM   2788 HD21 LEU X 183      41.437  45.111  26.128  0.00  0.00            
ATOM   2789 HD22 LEU X 183      40.878  46.490  27.008  0.00  0.00            
ATOM   2790 HD23 LEU X 183      41.360  46.701  25.291  0.00  0.00            
ATOM   2791  C   LEU X 183      46.089  45.057  26.745  0.00  0.00            
ATOM   2792  O   LEU X 183      45.515  44.862  27.819  0.00  0.00            
ATOM   2793  N   ILE X 184      47.184  44.447  26.371  0.00  0.00            
ATOM   2794  H   ILE X 184      47.639  44.714  25.510  0.00  0.00            
ATOM   2795  CA  ILE X 184      47.871  43.381  27.130  0.00  0.00            
ATOM   2796  HA  ILE X 184      47.330  43.146  27.950  0.00  0.00            
ATOM   2797  CB  ILE X 184      48.051  42.060  26.264  0.00  0.00            
ATOM   2798  HB  ILE X 184      48.601  42.285  25.448  0.00  0.00            
ATOM   2799  CG2 ILE X 184      48.900  41.029  27.159  0.00  0.00            
ATOM   2800 HG21 ILE X 184      49.650  41.498  27.796  0.00  0.00            
ATOM   2801 HG22 ILE X 184      48.207  40.492  27.807  0.00  0.00            
ATOM   2802 HG23 ILE X 184      49.462  40.309  26.564  0.00  0.00            
ATOM   2803  CG1 ILE X 184      46.726  41.548  25.732  0.00  0.00            
ATOM   2804 HG12 ILE X 184      45.809  41.663  26.697  0.00  0.00            
ATOM   2805 HG13 ILE X 184      46.291  42.192  25.087  0.00  0.00            
ATOM   2806  CD1 ILE X 184      46.838  40.194  25.163  0.00  0.00            
ATOM   2807 HD11 ILE X 184      47.427  39.542  25.808  0.00  0.00            
ATOM   2808 HD12 ILE X 184      45.828  39.812  25.009  0.00  0.00            
ATOM   2809 HD13 ILE X 184      47.420  40.311  24.249  0.00  0.00            
ATOM   2810  C   ILE X 184      49.160  44.046  27.633  0.00  0.00            
ATOM   2811  O   ILE X 184      49.989  44.450  26.873  0.00  0.00            
ATOM   2812  N   CYS X 185      49.340  44.036  28.939  0.00  0.00            
ATOM   2813  H   CYS X 185      48.429  43.886  29.518  0.00  0.00            
ATOM   2814  CA  CYS X 185      50.673  44.333  29.590  0.00  0.00            
ATOM   2815  HA  CYS X 185      51.210  45.209  29.226  0.00  0.00            
ATOM   2816  CB  CYS X 185      50.440  44.348  31.083  0.00  0.00            
ATOM   2817  HB2 CYS X 185      50.310  43.462  31.551  0.00  0.00            
ATOM   2818  HB3 CYS X 185      51.382  44.483  31.423  0.00  0.00            
ATOM   2819  SG  CYS X 185      49.361  45.685  31.723  0.00  0.00            
ATOM   2820  HG  CYS X 185      48.442  45.329  31.502  0.00  0.00            
ATOM   2821  C   CYS X 185      51.621  43.117  29.324  0.00  0.00            
ATOM   2822  O   CYS X 185      51.419  42.040  29.829  0.00  0.00            
ATOM   2823  N   ARG X 186      52.696  43.384  28.605  0.00  0.00            
ATOM   2824  H   ARG X 186      52.843  44.402  28.243  0.00  0.00            
ATOM   2825  CA  ARG X 186      53.727  42.394  28.190  0.00  0.00            
ATOM   2826  HA  ARG X 186      53.473  41.387  28.521  0.00  0.00            
ATOM   2827  CB  ARG X 186      53.973  42.284  26.667  0.00  0.00            
ATOM   2828  HB2 ARG X 186      54.261  43.186  26.315  0.00  0.00            
ATOM   2829  HB3 ARG X 186      54.746  41.549  26.443  0.00  0.00            
ATOM   2830  CG  ARG X 186      52.602  41.801  26.064  0.00  0.00            
ATOM   2831  HG2 ARG X 186      52.309  40.854  26.517  0.00  0.00            
ATOM   2832  HG3 ARG X 186      51.700  42.371  26.287  0.00  0.00            
ATOM   2833  CD  ARG X 186      52.777  41.481  24.580  0.00  0.00            
ATOM   2834  HD2 ARG X 186      53.596  40.784  24.400  0.00  0.00            
ATOM   2835  HD3 ARG X 186      51.965  41.000  24.219  0.00  0.00            
ATOM   2836  NE  ARG X 186      53.039  42.682  23.826  0.00  0.00            
ATOM   2837  HE  ARG X 186      54.049  43.025  23.604  0.00  0.00            
ATOM   2838  CZ  ARG X 186      52.090  43.545  23.490  0.00  0.00            
ATOM   2839  NH1 ARG X 186      50.837  43.095  23.335  0.00  0.00            
ATOM   2840 HH11 ARG X 186      50.678  42.018  23.377  0.00  0.00            
ATOM   2841 HH12 ARG X 186      49.988  43.778  23.304  0.00  0.00            
ATOM   2842  NH2 ARG X 186      52.282  44.780  23.204  0.00  0.00            
ATOM   2843 HH21 ARG X 186      53.252  45.182  23.496  0.00  0.00            
ATOM   2844 HH22 ARG X 186      51.388  45.391  23.077  0.00  0.00            
ATOM   2845  C   ARG X 186      55.091  42.625  28.878  0.00  0.00            
ATOM   2846  O   ARG X 186      56.007  41.853  28.731  0.00  0.00            
ATOM   2847  N   ALA X 187      55.155  43.778  29.559  0.00  0.00            
ATOM   2848  H   ALA X 187      54.375  44.539  29.526  0.00  0.00            
ATOM   2849  CA  ALA X 187      56.264  44.102  30.532  0.00  0.00            
ATOM   2850  HA  ALA X 187      57.193  43.936  29.988  0.00  0.00            
ATOM   2851  CB  ALA X 187      56.318  45.519  31.055  0.00  0.00            
ATOM   2852  HB1 ALA X 187      56.194  46.223  30.232  0.00  0.00            
ATOM   2853  HB2 ALA X 187      55.549  45.685  31.810  0.00  0.00            
ATOM   2854  HB3 ALA X 187      57.192  45.726  31.517  0.00  0.00            
ATOM   2855  C   ALA X 187      56.243  43.141  31.680  0.00  0.00            
ATOM   2856  O   ALA X 187      55.214  42.684  32.171  0.00  0.00            
ATOM   2857  N   GLY X 188      57.496  42.909  32.095  0.00  0.00            
ATOM   2858  H   GLY X 188      58.222  43.711  31.960  0.00  0.00            
ATOM   2859  CA  GLY X 188      57.736  41.967  33.182  0.00  0.00            
ATOM   2860  HA2 GLY X 188      57.408  40.956  32.942  0.00  0.00            
ATOM   2861  HA3 GLY X 188      58.814  41.910  33.332  0.00  0.00            
ATOM   2862  C   GLY X 188      57.110  42.392  34.559  0.00  0.00            
ATOM   2863  O   GLY X 188      57.134  43.568  34.980  0.00  0.00            
ATOM   2864  N   LEU X 189      56.646  41.331  35.270  0.00  0.00            
ATOM   2865  H   LEU X 189      56.941  40.332  34.949  0.00  0.00            
ATOM   2866  CA  LEU X 189      56.226  41.375  36.697  0.00  0.00            
ATOM   2867  HA  LEU X 189      55.182  41.689  36.704  0.00  0.00            
ATOM   2868  CB  LEU X 189      56.378  39.959  37.287  0.00  0.00            
ATOM   2869  HB2 LEU X 189      55.951  39.286  36.544  0.00  0.00            
ATOM   2870  HB3 LEU X 189      57.406  39.608  37.374  0.00  0.00            
ATOM   2871  CG  LEU X 189      55.684  39.752  38.612  0.00  0.00            
ATOM   2872  HG  LEU X 189      56.123  40.276  39.355  0.00  0.00            
ATOM   2873  CD1 LEU X 189      54.223  40.179  38.526  0.00  0.00            
ATOM   2874 HD11 LEU X 189      53.672  39.840  37.750  0.00  0.00            
ATOM   2875 HD12 LEU X 189      53.889  39.782  39.392  0.00  0.00            
ATOM   2876 HD13 LEU X 189      54.188  41.187  38.576  0.00  0.00            
ATOM   2877  CD2 LEU X 189      55.811  38.298  39.101  0.00  0.00            
ATOM   2878 HD21 LEU X 189      55.413  38.290  40.116  0.00  0.00            
ATOM   2879 HD22 LEU X 189      55.225  37.715  38.391  0.00  0.00            
ATOM   2880 HD23 LEU X 189      56.859  38.005  39.152  0.00  0.00            
ATOM   2881  C   LEU X 189      57.125  42.269  37.508  0.00  0.00            
ATOM   2882  O   LEU X 189      58.353  42.227  37.478  0.00  0.00            
ATOM   2883  N   LYS X 190      56.351  43.124  38.269  0.00  0.00            
ATOM   2884  H   LYS X 190      55.266  43.024  38.306  0.00  0.00            
ATOM   2885  CA  LYS X 190      56.951  44.066  39.204  0.00  0.00            
ATOM   2886  HA  LYS X 190      57.996  44.174  38.914  0.00  0.00            
ATOM   2887  CB  LYS X 190      56.234  45.354  39.114  0.00  0.00            
ATOM   2888  HB2 LYS X 190      55.163  45.314  39.316  0.00  0.00            
ATOM   2889  HB3 LYS X 190      56.544  46.027  39.913  0.00  0.00            
ATOM   2890  CG  LYS X 190      56.419  45.955  37.687  0.00  0.00            
ATOM   2891  HG2 LYS X 190      57.484  46.085  37.494  0.00  0.00            
ATOM   2892  HG3 LYS X 190      56.015  45.347  36.878  0.00  0.00            
ATOM   2893  CD  LYS X 190      55.746  47.361  37.553  0.00  0.00            
ATOM   2894  HD2 LYS X 190      56.080  48.080  38.301  0.00  0.00            
ATOM   2895  HD3 LYS X 190      56.058  47.763  36.681  0.00  0.00            
ATOM   2896  CE  LYS X 190      54.281  47.418  37.613  0.00  0.00            
ATOM   2897  HE2 LYS X 190      54.067  47.245  38.668  0.00  0.00            
ATOM   2898  HE3 LYS X 190      54.217  48.486  37.406  0.00  0.00            
ATOM   2899  NZ  LYS X 190      53.676  46.468  36.597  0.00  0.00            
ATOM   2900  HZ1 LYS X 190      53.891  45.443  36.901  0.00  0.00            
ATOM   2901  HZ2 LYS X 190      52.599  46.625  36.532  0.00  0.00            
ATOM   2902  HZ3 LYS X 190      54.105  46.713  35.626  0.00  0.00            
ATOM   2903  C   LYS X 190      57.040  43.361  40.600  0.00  0.00            
ATOM   2904  O   LYS X 190      56.169  42.520  41.023  0.00  0.00            
ATOM   2905  N   VAL X 191      58.083  43.710  41.284  0.00  0.00            
ATOM   2906  H   VAL X 191      58.789  44.442  40.921  0.00  0.00            
ATOM   2907  CA  VAL X 191      58.356  43.035  42.579  0.00  0.00            
ATOM   2908  HA  VAL X 191      58.489  41.988  42.350  0.00  0.00            
ATOM   2909  CB  VAL X 191      59.676  43.568  43.243  0.00  0.00            
ATOM   2910  HB  VAL X 191      60.405  43.559  42.544  0.00  0.00            
ATOM   2911  CG1 VAL X 191      59.489  45.028  43.682  0.00  0.00            
ATOM   2912 HG11 VAL X 191      59.381  45.712  42.841  0.00  0.00            
ATOM   2913 HG12 VAL X 191      58.628  45.096  44.347  0.00  0.00            
ATOM   2914 HG13 VAL X 191      60.328  45.403  44.270  0.00  0.00            
ATOM   2915  CG2 VAL X 191      60.228  42.792  44.434  0.00  0.00            
ATOM   2916 HG21 VAL X 191      61.286  43.440  44.930  0.00  0.00            
ATOM   2917 HG22 VAL X 191      59.475  42.786  45.107  0.00  0.00            
ATOM   2918 HG23 VAL X 191      60.409  41.742  44.203  0.00  0.00            
ATOM   2919  C   VAL X 191      57.131  43.099  43.599  0.00  0.00            
ATOM   2920  O   VAL X 191      56.862  41.988  44.070  0.00  0.00            
ATOM   2921  N   CYS X 192      56.492  44.284  43.607  0.00  0.00            
ATOM   2922  H   CYS X 192      56.940  45.152  43.124  0.00  0.00            
ATOM   2923  CA  CYS X 192      55.314  44.517  44.513  0.00  0.00            
ATOM   2924  HA  CYS X 192      55.547  44.388  45.570  0.00  0.00            
ATOM   2925  CB  CYS X 192      54.768  45.963  44.285  0.00  0.00            
ATOM   2926  HB2 CYS X 192      53.863  46.234  44.809  0.00  0.00            
ATOM   2927  HB3 CYS X 192      55.376  46.746  44.713  0.00  0.00            
ATOM   2928  SG  CYS X 192      54.515  46.241  42.472  0.00  0.00            
ATOM   2929  HG  CYS X 192      55.532  46.573  42.330  0.00  0.00            
ATOM   2930  C   CYS X 192      54.184  43.500  44.217  0.00  0.00            
ATOM   2931  O   CYS X 192      53.514  43.069  45.112  0.00  0.00            
ATOM   2932  N   PHE X 193      53.972  43.196  42.944  0.00  0.00            
ATOM   2933  H   PHE X 193      54.729  43.434  42.197  0.00  0.00            
ATOM   2934  CA  PHE X 193      52.808  42.438  42.554  0.00  0.00            
ATOM   2935  HA  PHE X 193      52.003  42.764  43.213  0.00  0.00            
ATOM   2936  CB  PHE X 193      52.416  42.710  41.088  0.00  0.00            
ATOM   2937  HB2 PHE X 193      52.527  43.794  41.113  0.00  0.00            
ATOM   2938  HB3 PHE X 193      53.170  42.276  40.432  0.00  0.00            
ATOM   2939  CG  PHE X 193      51.058  42.142  40.770  0.00  0.00            
ATOM   2940  CD1 PHE X 193      49.988  42.844  41.296  0.00  0.00            
ATOM   2941  HD1 PHE X 193      50.078  43.613  41.946  0.00  0.00            
ATOM   2942  CE1 PHE X 193      48.704  42.456  40.982  0.00  0.00            
ATOM   2943  HE1 PHE X 193      47.860  42.982  41.428  0.00  0.00            
ATOM   2944  CZ  PHE X 193      48.540  41.522  39.932  0.00  0.00            
ATOM   2945  HZ  PHE X 193      47.506  41.381  39.616  0.00  0.00            
ATOM   2946  CE2 PHE X 193      49.588  40.714  39.449  0.00  0.00            
ATOM   2947  HE2 PHE X 193      49.463  39.973  38.774  0.00  0.00            
ATOM   2948  CD2 PHE X 193      50.842  41.031  39.878  0.00  0.00            
ATOM   2949  HD2 PHE X 193      51.720  40.454  39.587  0.00  0.00            
ATOM   2950  C   PHE X 193      53.075  40.906  42.759  0.00  0.00            
ATOM   2951  O   PHE X 193      52.113  40.153  43.062  0.00  0.00            
ATOM   2952  N   GLY X 194      54.329  40.442  42.548  0.00  0.00            
ATOM   2953  H   GLY X 194      55.081  41.123  42.149  0.00  0.00            
ATOM   2954  CA  GLY X 194      54.704  39.059  42.770  0.00  0.00            
ATOM   2955  HA2 GLY X 194      53.924  38.567  42.188  0.00  0.00            
ATOM   2956  HA3 GLY X 194      55.686  38.804  42.372  0.00  0.00            
ATOM   2957  C   GLY X 194      54.581  38.523  44.220  0.00  0.00            
ATOM   2958  O   GLY X 194      54.316  37.353  44.384  0.00  0.00            
ATOM   2959  N   ILE X 195      54.753  39.497  45.184  0.00  0.00            
ATOM   2960  H   ILE X 195      55.271  40.392  44.841  0.00  0.00            
ATOM   2961  CA  ILE X 195      54.419  39.395  46.571  0.00  0.00            
ATOM   2962  HA  ILE X 195      54.986  38.565  46.993  0.00  0.00            
ATOM   2963  CB  ILE X 195      54.792  40.660  47.444  0.00  0.00            
ATOM   2964  HB  ILE X 195      54.343  41.579  47.066  0.00  0.00            
ATOM   2965  CG2 ILE X 195      54.247  40.506  48.881  0.00  0.00            
ATOM   2966 HG21 ILE X 195      54.722  39.633  49.330  0.00  0.00            
ATOM   2967 HG22 ILE X 195      54.512  41.445  49.366  0.00  0.00            
ATOM   2968 HG23 ILE X 195      53.251  40.354  48.945  0.00  0.00            
ATOM   2969  CG1 ILE X 195      56.315  40.867  47.501  0.00  0.00            
ATOM   2970 HG12 ILE X 195      56.700  39.983  47.802  0.00  0.00            
ATOM   2971 HG13 ILE X 195      56.588  40.951  46.532  0.00  0.00            
ATOM   2972  CD1 ILE X 195      56.864  42.020  48.350  0.00  0.00            
ATOM   2973 HD11 ILE X 195      56.519  42.979  47.964  0.00  0.00            
ATOM   2974 HD12 ILE X 195      56.596  41.956  49.404  0.00  0.00            
ATOM   2975 HD13 ILE X 195      57.942  41.927  48.215  0.00  0.00            
ATOM   2976  C   ILE X 195      52.967  38.954  46.719  0.00  0.00            
ATOM   2977  O   ILE X 195      52.648  37.909  47.463  0.00  0.00            
ATOM   2978  N   GLN X 196      52.026  39.601  46.029  0.00  0.00            
ATOM   2979  H   GLN X 196      52.297  40.243  45.191  0.00  0.00            
ATOM   2980  CA  GLN X 196      50.553  39.335  46.230  0.00  0.00            
ATOM   2981  HA  GLN X 196      50.433  39.271  47.312  0.00  0.00            
ATOM   2982  CB  GLN X 196      49.719  40.433  45.636  0.00  0.00            
ATOM   2983  HB2 GLN X 196      49.627  40.384  44.551  0.00  0.00            
ATOM   2984  HB3 GLN X 196      48.713  40.502  46.049  0.00  0.00            
ATOM   2985  CG  GLN X 196      50.247  41.869  45.768  0.00  0.00            
ATOM   2986  HG2 GLN X 196      51.191  41.892  45.223  0.00  0.00            
ATOM   2987  HG3 GLN X 196      49.497  42.445  45.226  0.00  0.00            
ATOM   2988  CD  GLN X 196      50.285  42.420  47.193  0.00  0.00            
ATOM   2989  OE1 GLN X 196      49.308  42.432  47.938  0.00  0.00            
ATOM   2990  NE2 GLN X 196      51.472  42.979  47.466  0.00  0.00            
ATOM   2991 HE21 GLN X 196      51.486  43.276  48.515  0.00  0.00            
ATOM   2992 HE22 GLN X 196      52.276  43.081  46.864  0.00  0.00            
ATOM   2993  C   GLN X 196      50.232  37.929  45.640  0.00  0.00            
ATOM   2994  O   GLN X 196      49.527  37.175  46.236  0.00  0.00            
ATOM   2995  N   LEU X 197      50.819  37.693  44.418  0.00  0.00            
ATOM   2996  H   LEU X 197      51.325  38.473  43.850  0.00  0.00            
ATOM   2997  CA  LEU X 197      50.645  36.391  43.860  0.00  0.00            
ATOM   2998  HA  LEU X 197      49.572  36.249  43.725  0.00  0.00            
ATOM   2999  CB  LEU X 197      51.347  36.208  42.494  0.00  0.00            
ATOM   3000  HB2 LEU X 197      52.434  36.190  42.576  0.00  0.00            
ATOM   3001  HB3 LEU X 197      51.203  35.178  42.168  0.00  0.00            
ATOM   3002  CG  LEU X 197      50.925  37.183  41.390  0.00  0.00            
ATOM   3003  HG  LEU X 197      51.177  38.174  41.769  0.00  0.00            
ATOM   3004  CD1 LEU X 197      51.836  37.165  40.072  0.00  0.00            
ATOM   3005 HD11 LEU X 197      52.844  37.494  40.324  0.00  0.00            
ATOM   3006 HD12 LEU X 197      51.841  36.184  39.597  0.00  0.00            
ATOM   3007 HD13 LEU X 197      51.506  37.810  39.368  0.00  0.00            
ATOM   3008  CD2 LEU X 197      49.409  37.032  41.075  0.00  0.00            
ATOM   3009 HD21 LEU X 197      49.105  37.985  40.643  0.00  0.00            
ATOM   3010 HD22 LEU X 197      49.310  36.124  40.479  0.00  0.00            
ATOM   3011 HD23 LEU X 197      48.827  36.962  41.994  0.00  0.00            
ATOM   3012  C   LEU X 197      51.189  35.231  44.705  0.00  0.00            
ATOM   3013  O   LEU X 197      50.539  34.203  44.881  0.00  0.00            
ATOM   3014  N   LEU X 198      52.298  35.366  45.451  0.00  0.00            
ATOM   3015  H   LEU X 198      52.925  36.235  45.248  0.00  0.00            
ATOM   3016  CA  LEU X 198      52.805  34.346  46.442  0.00  0.00            
ATOM   3017  HA  LEU X 198      52.931  33.469  45.956  0.00  0.00            
ATOM   3018  CB  LEU X 198      54.145  34.811  47.047  0.00  0.00            
ATOM   3019  HB2 LEU X 198      54.718  35.003  46.140  0.00  0.00            
ATOM   3020  HB3 LEU X 198      53.923  35.664  47.688  0.00  0.00            
ATOM   3021  CG  LEU X 198      54.886  33.715  47.844  0.00  0.00            
ATOM   3022  HG  LEU X 198      54.236  33.408  48.662  0.00  0.00            
ATOM   3023  CD1 LEU X 198      55.007  32.424  47.000  0.00  0.00            
ATOM   3024 HD11 LEU X 198      55.463  32.607  46.118  0.00  0.00            
ATOM   3025 HD12 LEU X 198      55.566  31.752  47.506  0.00  0.00            
ATOM   3026 HD13 LEU X 198      54.085  32.055  46.816  0.00  0.00            
ATOM   3027  CD2 LEU X 198      56.260  34.139  48.397  0.00  0.00            
ATOM   3028 HD21 LEU X 198      56.683  33.303  48.954  0.00  0.00            
ATOM   3029 HD22 LEU X 198      56.984  34.440  47.639  0.00  0.00            
ATOM   3030 HD23 LEU X 198      56.120  35.008  49.040  0.00  0.00            
ATOM   3031  C   LEU X 198      51.733  34.289  47.580  0.00  0.00            
ATOM   3032  O   LEU X 198      51.505  33.184  48.166  0.00  0.00            
ATOM   3033  N   ASN X 199      51.103  35.406  47.874  0.00  0.00            
ATOM   3034  H   ASN X 199      51.366  36.310  47.324  0.00  0.00            
ATOM   3035  CA  ASN X 199      50.109  35.532  48.979  0.00  0.00            
ATOM   3036  HA  ASN X 199      50.553  34.944  49.782  0.00  0.00            
ATOM   3037  CB  ASN X 199      49.951  36.978  49.458  0.00  0.00            
ATOM   3038  HB2 ASN X 199      49.541  37.537  48.724  0.00  0.00            
ATOM   3039  HB3 ASN X 199      49.180  37.017  50.228  0.00  0.00            
ATOM   3040  CG  ASN X 199      51.240  37.653  50.051  0.00  0.00            
ATOM   3041  OD1 ASN X 199      52.202  36.938  50.309  0.00  0.00            
ATOM   3042  ND2 ASN X 199      51.170  38.910  50.371  0.00  0.00            
ATOM   3043 HD21 ASN X 199      51.933  39.327  51.028  0.00  0.00            
ATOM   3044 HD22 ASN X 199      50.507  39.589  49.835  0.00  0.00            
ATOM   3045  C   ASN X 199      48.728  34.969  48.563  0.00  0.00            
ATOM   3046  O   ASN X 199      47.975  34.430  49.366  0.00  0.00            
ATOM   3047  N   ALA X 200      48.462  34.902  47.296  0.00  0.00            
ATOM   3048  H   ALA X 200      49.186  35.358  46.621  0.00  0.00            
ATOM   3049  CA  ALA X 200      47.289  34.270  46.704  0.00  0.00            
ATOM   3050  HA  ALA X 200      46.388  34.594  47.224  0.00  0.00            
ATOM   3051  CB  ALA X 200      47.186  34.685  45.175  0.00  0.00            
ATOM   3052  HB1 ALA X 200      48.089  34.395  44.638  0.00  0.00            
ATOM   3053  HB2 ALA X 200      46.342  34.187  44.697  0.00  0.00            
ATOM   3054  HB3 ALA X 200      47.101  35.768  45.089  0.00  0.00            
ATOM   3055  C   ALA X 200      47.523  32.702  46.804  0.00  0.00            
ATOM   3056  O   ALA X 200      46.515  31.979  47.049  0.00  0.00            
ATOM   3057  N   VAL X 201      48.786  32.327  46.440  0.00  0.00            
ATOM   3058  H   VAL X 201      49.349  33.041  46.001  0.00  0.00            
ATOM   3059  CA  VAL X 201      49.201  30.915  46.357  0.00  0.00            
ATOM   3060  HA  VAL X 201      48.523  30.434  45.783  0.00  0.00            
ATOM   3061  CB  VAL X 201      50.625  30.765  45.865  0.00  0.00            
ATOM   3062  HB  VAL X 201      51.203  31.509  46.230  0.00  0.00            
ATOM   3063  CG1 VAL X 201      51.364  29.398  46.087  0.00  0.00            
ATOM   3064 HG11 VAL X 201      51.228  29.131  47.135  0.00  0.00            
ATOM   3065 HG12 VAL X 201      51.003  28.550  45.505  0.00  0.00            
ATOM   3066 HG13 VAL X 201      52.443  29.543  46.025  0.00  0.00            
ATOM   3067  CG2 VAL X 201      50.670  31.048  44.429  0.00  0.00            
ATOM   3068 HG21 VAL X 201      49.948  30.625  43.959  0.00  0.00            
ATOM   3069 HG22 VAL X 201      50.475  32.028  44.282  0.00  0.00            
ATOM   3070 HG23 VAL X 201      51.607  30.767  43.949  0.00  0.00            
ATOM   3071  C   VAL X 201      49.043  30.346  47.759  0.00  0.00            
ATOM   3072  O   VAL X 201      48.554  29.272  47.972  0.00  0.00            
ATOM   3073  N   SER X 202      49.492  31.100  48.776  0.00  0.00            
ATOM   3074  H   SER X 202      50.034  32.024  48.575  0.00  0.00            
ATOM   3075  CA  SER X 202      49.143  30.725  50.144  0.00  0.00            
ATOM   3076  HA  SER X 202      49.427  29.672  50.144  0.00  0.00            
ATOM   3077  CB  SER X 202      49.971  31.355  51.243  0.00  0.00            
ATOM   3078  HB2 SER X 202      49.988  32.363  51.174  0.00  0.00            
ATOM   3079  HB3 SER X 202      49.513  31.101  52.107  0.00  0.00            
ATOM   3080  OG  SER X 202      51.153  30.722  51.467  0.00  0.00            
ATOM   3081  HG  SER X 202      51.307  30.821  52.460  0.00  0.00            
ATOM   3082  C   SER X 202      47.611  30.758  50.529  0.00  0.00            
ATOM   3083  O   SER X 202      47.094  29.753  50.968  0.00  0.00            
ATOM   3084  N   ARG X 203      46.850  31.734  50.156  0.00  0.00            
ATOM   3085  H   ARG X 203      47.270  32.529  49.539  0.00  0.00            
ATOM   3086  CA  ARG X 203      45.422  31.778  50.424  0.00  0.00            
ATOM   3087  HA  ARG X 203      45.418  31.749  51.514  0.00  0.00            
ATOM   3088  CB  ARG X 203      44.811  33.170  50.068  0.00  0.00            
ATOM   3089  HB2 ARG X 203      45.255  33.496  49.127  0.00  0.00            
ATOM   3090  HB3 ARG X 203      43.738  33.102  49.890  0.00  0.00            
ATOM   3091  CG  ARG X 203      45.210  34.237  51.108  0.00  0.00            
ATOM   3092  HG2 ARG X 203      44.696  34.194  52.068  0.00  0.00            
ATOM   3093  HG3 ARG X 203      46.263  34.083  51.346  0.00  0.00            
ATOM   3094  CD  ARG X 203      44.977  35.623  50.454  0.00  0.00            
ATOM   3095  HD2 ARG X 203      45.287  35.632  49.409  0.00  0.00            
ATOM   3096  HD3 ARG X 203      43.991  35.813  50.346  0.00  0.00            
ATOM   3097  NE  ARG X 203      45.567  36.687  51.134  0.00  0.00            
ATOM   3098  HE  ARG X 203      46.129  36.397  52.022  0.00  0.00            
ATOM   3099  CZ  ARG X 203      45.470  38.006  50.915  0.00  0.00            
ATOM   3100  NH1 ARG X 203      44.591  38.519  50.126  0.00  0.00            
ATOM   3101 HH11 ARG X 203      43.821  37.818  49.804  0.00  0.00            
ATOM   3102 HH12 ARG X 203      44.352  39.582  50.129  0.00  0.00            
ATOM   3103  NH2 ARG X 203      46.296  38.785  51.534  0.00  0.00            
ATOM   3104 HH21 ARG X 203      47.192  38.359  51.985  0.00  0.00            
ATOM   3105 HH22 ARG X 203      46.333  39.854  51.322  0.00  0.00            
ATOM   3106  C   ARG X 203      44.640  30.589  49.765  0.00  0.00            
ATOM   3107  O   ARG X 203      43.633  30.169  50.272  0.00  0.00            
ATOM   3108  N   VAL X 204      45.168  30.149  48.638  0.00  0.00            
ATOM   3109  H   VAL X 204      45.786  30.856  48.266  0.00  0.00            
ATOM   3110  CA  VAL X 204      44.576  29.015  47.821  0.00  0.00            
ATOM   3111  HA  VAL X 204      43.575  29.149  47.817  0.00  0.00            
ATOM   3112  CB  VAL X 204      45.129  28.961  46.356  0.00  0.00            
ATOM   3113  HB  VAL X 204      46.173  29.268  46.428  0.00  0.00            
ATOM   3114  CG1 VAL X 204      45.030  27.585  45.690  0.00  0.00            
ATOM   3115 HG11 VAL X 204      44.006  27.215  45.741  0.00  0.00            
ATOM   3116 HG12 VAL X 204      45.418  27.625  44.672  0.00  0.00            
ATOM   3117 HG13 VAL X 204      45.723  26.904  46.183  0.00  0.00            
ATOM   3118  CG2 VAL X 204      44.441  30.019  45.408  0.00  0.00            
ATOM   3119 HG21 VAL X 204      43.408  29.711  45.244  0.00  0.00            
ATOM   3120 HG22 VAL X 204      44.431  30.952  45.794  0.00  0.00            
ATOM   3121 HG23 VAL X 204      44.937  30.027  44.437  0.00  0.00            
ATOM   3122  C   VAL X 204      44.874  27.665  48.546  0.00  0.00            
ATOM   3123  O   VAL X 204      44.014  26.903  48.821  0.00  0.00            
ATOM   3124  N   GLU X 205      46.128  27.556  48.990  0.00  0.00            
ATOM   3125  H   GLU X 205      46.836  28.270  48.570  0.00  0.00            
ATOM   3126  CA  GLU X 205      46.450  26.423  49.857  0.00  0.00            
ATOM   3127  HA  GLU X 205      46.142  25.529  49.314  0.00  0.00            
ATOM   3128  CB  GLU X 205      47.966  26.323  49.910  0.00  0.00            
ATOM   3129  HB2 GLU X 205      48.281  26.088  48.979  0.00  0.00            
ATOM   3130  HB3 GLU X 205      48.309  27.214  50.241  0.00  0.00            
ATOM   3131  CG  GLU X 205      48.573  25.138  50.750  0.00  0.00            
ATOM   3132  HG2 GLU X 205      48.072  24.282  50.557  0.00  0.00            
ATOM   3133  HG3 GLU X 205      49.533  25.020  50.461  0.00  0.00            
ATOM   3134  CD  GLU X 205      48.559  25.242  52.249  0.00  0.00            
ATOM   3135  OE1 GLU X 205      48.732  24.195  52.865  0.00  0.00            
ATOM   3136  OE2 GLU X 205      48.302  26.310  52.798  0.00  0.00            
ATOM   3137  C   GLU X 205      45.743  26.400  51.251  0.00  0.00            
ATOM   3138  O   GLU X 205      45.387  25.288  51.719  0.00  0.00            
ATOM   3139  N   ARG X 206      45.459  27.583  51.845  0.00  0.00            
ATOM   3140  H   ARG X 206      45.925  28.519  51.536  0.00  0.00            
ATOM   3141  CA  ARG X 206      44.785  27.590  53.175  0.00  0.00            
ATOM   3142  HA  ARG X 206      45.246  26.878  53.859  0.00  0.00            
ATOM   3143  CB  ARG X 206      44.874  28.903  53.934  0.00  0.00            
ATOM   3144  HB2 ARG X 206      44.527  29.626  53.320  0.00  0.00            
ATOM   3145  HB3 ARG X 206      44.177  29.001  54.766  0.00  0.00            
ATOM   3146  CG  ARG X 206      46.300  29.303  54.326  0.00  0.00            
ATOM   3147  HG2 ARG X 206      47.009  29.285  53.498  0.00  0.00            
ATOM   3148  HG3 ARG X 206      46.183  30.358  54.574  0.00  0.00            
ATOM   3149  CD  ARG X 206      46.718  28.478  55.607  0.00  0.00            
ATOM   3150  HD2 ARG X 206      47.279  29.061  56.338  0.00  0.00            
ATOM   3151  HD3 ARG X 206      45.859  28.309  56.111  0.00  0.00            
ATOM   3152  NE  ARG X 206      47.426  27.282  55.340  0.00  0.00            
ATOM   3153  HE  ARG X 206      47.533  27.068  54.277  0.00  0.00            
ATOM   3154  CZ  ARG X 206      48.266  26.635  56.092  0.00  0.00            
ATOM   3155  NH1 ARG X 206      48.534  26.949  57.294  0.00  0.00            
ATOM   3156 HH11 ARG X 206      48.295  27.984  57.541  0.00  0.00            
ATOM   3157 HH12 ARG X 206      49.229  26.324  57.855  0.00  0.00            
ATOM   3158  NH2 ARG X 206      48.941  25.623  55.522  0.00  0.00            
ATOM   3159 HH21 ARG X 206      48.715  25.490  54.464  0.00  0.00            
ATOM   3160 HH22 ARG X 206      49.758  25.031  55.936  0.00  0.00            
ATOM   3161  C   ARG X 206      43.309  27.319  53.006  0.00  0.00            
ATOM   3162  O   ARG X 206      42.772  26.700  53.872  0.00  0.00            
ATOM   3163  N   ALA X 207      42.727  27.596  51.836  0.00  0.00            
ATOM   3164  H   ALA X 207      43.368  28.152  51.151  0.00  0.00            
ATOM   3165  CA  ALA X 207      41.267  27.347  51.484  0.00  0.00            
ATOM   3166  HA  ALA X 207      40.631  27.502  52.355  0.00  0.00            
ATOM   3167  CB  ALA X 207      40.800  28.446  50.498  0.00  0.00            
ATOM   3168  HB1 ALA X 207      39.712  28.382  50.499  0.00  0.00            
ATOM   3169  HB2 ALA X 207      41.043  29.443  50.865  0.00  0.00            
ATOM   3170  HB3 ALA X 207      41.200  28.294  49.495  0.00  0.00            
ATOM   3171  C   ALA X 207      40.931  26.017  50.875  0.00  0.00            
ATOM   3172  O   ALA X 207      39.795  25.577  50.975  0.00  0.00            
ATOM   3173  N   LEU X 208      41.853  25.383  50.226  0.00  0.00            
ATOM   3174  H   LEU X 208      42.773  25.940  50.050  0.00  0.00            
ATOM   3175  CA  LEU X 208      41.788  24.016  49.652  0.00  0.00            
ATOM   3176  HA  LEU X 208      41.000  24.070  48.902  0.00  0.00            
ATOM   3177  CB  LEU X 208      43.124  23.620  49.018  0.00  0.00            
ATOM   3178  HB2 LEU X 208      44.019  23.899  49.573  0.00  0.00            
ATOM   3179  HB3 LEU X 208      43.129  22.531  48.982  0.00  0.00            
ATOM   3180  CG  LEU X 208      43.016  24.064  47.549  0.00  0.00            
ATOM   3181  HG  LEU X 208      42.424  24.976  47.470  0.00  0.00            
ATOM   3182  CD1 LEU X 208      44.404  24.239  46.810  0.00  0.00            
ATOM   3183 HD11 LEU X 208      44.953  25.008  47.353  0.00  0.00            
ATOM   3184 HD12 LEU X 208      45.032  23.348  46.793  0.00  0.00            
ATOM   3185 HD13 LEU X 208      44.279  24.602  45.876  0.00  0.00            
ATOM   3186  CD2 LEU X 208      42.311  23.058  46.671  0.00  0.00            
ATOM   3187 HD21 LEU X 208      42.247  23.414  45.643  0.00  0.00            
ATOM   3188 HD22 LEU X 208      42.853  22.114  46.605  0.00  0.00            
ATOM   3189 HD23 LEU X 208      41.356  22.848  47.151  0.00  0.00            
ATOM   3190  C   LEU X 208      41.178  22.914  50.572  0.00  0.00            
ATOM   3191  O   LEU X 208      40.308  22.178  50.093  0.00  0.00            
ATOM   3192  N   PRO X 209      41.521  22.863  51.892  0.00  0.00            
ATOM   3193  CD  PRO X 209      42.665  23.515  52.544  0.00  0.00            
ATOM   3194  HD2 PRO X 209      42.372  24.487  52.942  0.00  0.00            
ATOM   3195  HD3 PRO X 209      43.590  23.597  51.972  0.00  0.00            
ATOM   3196  CG  PRO X 209      42.961  22.563  53.780  0.00  0.00            
ATOM   3197  HG2 PRO X 209      43.380  23.220  54.543  0.00  0.00            
ATOM   3198  HG3 PRO X 209      43.506  21.664  53.493  0.00  0.00            
ATOM   3199  CB  PRO X 209      41.531  22.255  54.232  0.00  0.00            
ATOM   3200  HB2 PRO X 209      41.241  23.103  54.698  0.00  0.00            
ATOM   3201  HB3 PRO X 209      41.623  21.429  54.805  0.00  0.00            
ATOM   3202  CA  PRO X 209      40.847  22.007  52.875  0.00  0.00            
ATOM   3203  HA  PRO X 209      40.955  21.021  52.681  0.00  0.00            
ATOM   3204  C   PRO X 209      39.313  22.322  53.065  0.00  0.00            
ATOM   3205  O   PRO X 209      38.420  21.468  53.404  0.00  0.00            
ATOM   3206  N   LYS X 210      38.950  23.554  52.679  0.00  0.00            
ATOM   3207  H   LYS X 210      39.732  24.269  52.424  0.00  0.00            
ATOM   3208  CA  LYS X 210      37.497  24.037  52.782  0.00  0.00            
ATOM   3209  HA  LYS X 210      36.836  23.282  53.208  0.00  0.00            
ATOM   3210  CB  LYS X 210      37.474  25.321  53.589  0.00  0.00            
ATOM   3211  HB2 LYS X 210      37.909  26.122  52.991  0.00  0.00            
ATOM   3212  HB3 LYS X 210      36.465  25.711  53.718  0.00  0.00            
ATOM   3213  CG  LYS X 210      38.131  25.080  54.916  0.00  0.00            
ATOM   3214  HG2 LYS X 210      37.505  25.618  55.627  0.00  0.00            
ATOM   3215  HG3 LYS X 210      38.132  24.022  55.175  0.00  0.00            
ATOM   3216  CD  LYS X 210      39.610  25.651  54.914  0.00  0.00            
ATOM   3217  HD2 LYS X 210      40.197  24.944  55.499  0.00  0.00            
ATOM   3218  HD3 LYS X 210      40.044  25.671  54.003  0.00  0.00            
ATOM   3219  CE  LYS X 210      39.784  27.068  55.409  0.00  0.00            
ATOM   3220  HE2 LYS X 210      40.820  27.396  55.321  0.00  0.00            
ATOM   3221  HE3 LYS X 210      39.157  27.756  54.840  0.00  0.00            
ATOM   3222  NZ  LYS X 210      39.466  27.043  56.858  0.00  0.00            
ATOM   3223  HZ1 LYS X 210      38.865  26.200  57.202  0.00  0.00            
ATOM   3224  HZ2 LYS X 210      40.448  27.104  57.326  0.00  0.00            
ATOM   3225  HZ3 LYS X 210      38.870  27.915  57.127  0.00  0.00            
ATOM   3226  C   LYS X 210      36.890  24.302  51.420  0.00  0.00            
ATOM   3227  O   LYS X 210      35.718  24.673  51.415  0.00  0.00            
ATOM   3228  N   LEU X 211      37.493  23.955  50.306  0.00  0.00            
ATOM   3229  H   LEU X 211      38.463  23.711  50.442  0.00  0.00            
ATOM   3230  CA  LEU X 211      37.073  24.235  48.948  0.00  0.00            
ATOM   3231  HA  LEU X 211      36.458  25.135  48.958  0.00  0.00            
ATOM   3232  CB  LEU X 211      38.203  24.551  47.934  0.00  0.00            
ATOM   3233  HB2 LEU X 211      38.836  25.386  48.236  0.00  0.00            
ATOM   3234  HB3 LEU X 211      38.917  23.731  47.864  0.00  0.00            
ATOM   3235  CG  LEU X 211      37.684  24.719  46.483  0.00  0.00            
ATOM   3236  HG  LEU X 211      36.946  23.969  46.200  0.00  0.00            
ATOM   3237  CD1 LEU X 211      37.029  26.134  46.369  0.00  0.00            
ATOM   3238 HD11 LEU X 211      36.014  26.130  46.766  0.00  0.00            
ATOM   3239 HD12 LEU X 211      37.515  26.864  46.760  0.00  0.00            
ATOM   3240 HD13 LEU X 211      36.942  26.391  45.396  0.00  0.00            
ATOM   3241  CD2 LEU X 211      38.901  24.660  45.567  0.00  0.00            
ATOM   3242 HD21 LEU X 211      38.581  24.919  44.558  0.00  0.00            
ATOM   3243 HD22 LEU X 211      39.730  25.207  46.015  0.00  0.00            
ATOM   3244 HD23 LEU X 211      39.219  23.619  45.503  0.00  0.00            
ATOM   3245  C   LEU X 211      36.234  23.007  48.458  0.00  0.00            
ATOM   3246  O   LEU X 211      36.788  21.935  48.175  0.00  0.00            
ATOM   3247  N   THR X 212      34.894  23.239  48.465  0.00  0.00            
ATOM   3248  H   THR X 212      34.512  24.084  49.039  0.00  0.00            
ATOM   3249  CA  THR X 212      33.911  22.172  48.189  0.00  0.00            
ATOM   3250  HA  THR X 212      34.485  21.257  48.047  0.00  0.00            
ATOM   3251  CB  THR X 212      32.961  21.946  49.387  0.00  0.00            
ATOM   3252  HB  THR X 212      32.195  21.224  49.107  0.00  0.00            
ATOM   3253  CG2 THR X 212      33.800  21.643  50.656  0.00  0.00            
ATOM   3254 HG21 THR X 212      34.581  22.378  50.850  0.00  0.00            
ATOM   3255 HG22 THR X 212      33.233  21.428  51.562  0.00  0.00            
ATOM   3256 HG23 THR X 212      34.413  20.807  50.319  0.00  0.00            
ATOM   3257  OG1 THR X 212      32.272  23.152  49.619  0.00  0.00            
ATOM   3258  HG1 THR X 212      31.251  23.062  49.247  0.00  0.00            
ATOM   3259  C   THR X 212      33.065  22.271  46.905  0.00  0.00            
ATOM   3260  O   THR X 212      32.439  21.360  46.511  0.00  0.00            
ATOM   3261  N   VAL X 213      33.208  23.439  46.225  0.00  0.00            
ATOM   3262  H   VAL X 213      33.927  24.206  46.514  0.00  0.00            
ATOM   3263  CA  VAL X 213      32.603  23.678  44.895  0.00  0.00            
ATOM   3264  HA  VAL X 213      31.528  23.656  45.077  0.00  0.00            
ATOM   3265  CB  VAL X 213      32.970  25.048  44.362  0.00  0.00            
ATOM   3266  HB  VAL X 213      32.718  25.801  45.109  0.00  0.00            
ATOM   3267  CG1 VAL X 213      34.488  25.110  44.158  0.00  0.00            
ATOM   3268 HG11 VAL X 213      34.838  24.511  43.318  0.00  0.00            
ATOM   3269 HG12 VAL X 213      34.727  26.152  43.943  0.00  0.00            
ATOM   3270 HG13 VAL X 213      35.040  24.910  45.077  0.00  0.00            
ATOM   3271  CG2 VAL X 213      32.127  25.463  43.138  0.00  0.00            
ATOM   3272 HG21 VAL X 213      32.178  24.698  42.362  0.00  0.00            
ATOM   3273 HG22 VAL X 213      31.137  25.463  43.338  0.00  0.00            
ATOM   3274 HG23 VAL X 213      32.456  26.396  42.681  0.00  0.00            
ATOM   3275  C   VAL X 213      32.974  22.489  43.916  0.00  0.00            
ATOM   3276  O   VAL X 213      34.045  21.930  43.941  0.00  0.00            
ATOM   3277  N   PRO X 214      32.057  22.086  42.976  0.00  0.00            
ATOM   3278  CD  PRO X 214      30.608  22.086  43.253  0.00  0.00            
ATOM   3279  HD2 PRO X 214      30.136  22.963  42.810  0.00  0.00            
ATOM   3280  HD3 PRO X 214      30.382  22.038  44.318  0.00  0.00            
ATOM   3281  CG  PRO X 214      30.139  20.795  42.578  0.00  0.00            
ATOM   3282  HG2 PRO X 214      29.138  20.828  42.174  0.00  0.00            
ATOM   3283  HG3 PRO X 214      30.349  19.985  43.261  0.00  0.00            
ATOM   3284  CB  PRO X 214      30.992  20.780  41.319  0.00  0.00            
ATOM   3285  HB2 PRO X 214      30.697  21.608  40.692  0.00  0.00            
ATOM   3286  HB3 PRO X 214      31.044  19.906  40.687  0.00  0.00            
ATOM   3287  CA  PRO X 214      32.373  21.092  41.861  0.00  0.00            
ATOM   3288  HA  PRO X 214      32.888  20.213  42.221  0.00  0.00            
ATOM   3289  C   PRO X 214      33.308  21.846  40.809  0.00  0.00            
ATOM   3290  O   PRO X 214      33.017  22.992  40.506  0.00  0.00            
ATOM   3291  N   PHE X 215      34.369  21.187  40.310  0.00  0.00            
ATOM   3292  H   PHE X 215      34.765  20.258  40.722  0.00  0.00            
ATOM   3293  CA  PHE X 215      35.170  21.850  39.331  0.00  0.00            
ATOM   3294  HA  PHE X 215      34.524  22.534  38.781  0.00  0.00            
ATOM   3295  CB  PHE X 215      36.315  22.689  39.983  0.00  0.00            
ATOM   3296  HB2 PHE X 215      36.818  23.365  39.291  0.00  0.00            
ATOM   3297  HB3 PHE X 215      35.752  23.347  40.646  0.00  0.00            
ATOM   3298  CG  PHE X 215      37.471  22.033  40.777  0.00  0.00            
ATOM   3299  CD1 PHE X 215      38.268  21.050  40.136  0.00  0.00            
ATOM   3300  HD1 PHE X 215      38.140  20.835  39.075  0.00  0.00            
ATOM   3301  CE1 PHE X 215      39.210  20.299  40.786  0.00  0.00            
ATOM   3302  HE1 PHE X 215      39.767  19.522  40.265  0.00  0.00            
ATOM   3303  CZ  PHE X 215      39.362  20.483  42.201  0.00  0.00            
ATOM   3304  HZ  PHE X 215      40.139  19.912  42.708  0.00  0.00            
ATOM   3305  CE2 PHE X 215      38.596  21.464  42.836  0.00  0.00            
ATOM   3306  HE2 PHE X 215      38.551  21.533  43.842  0.00  0.00            
ATOM   3307  CD2 PHE X 215      37.507  22.108  42.145  0.00  0.00            
ATOM   3308  HD2 PHE X 215      36.872  22.814  42.681  0.00  0.00            
ATOM   3309  C   PHE X 215      35.673  20.928  38.284  0.00  0.00            
ATOM   3310  O   PHE X 215      35.986  19.759  38.534  0.00  0.00            
ATOM   3311  N   LEU X 216      35.824  21.471  37.036  0.00  0.00            
ATOM   3312  H   LEU X 216      35.549  22.512  36.871  0.00  0.00            
ATOM   3313  CA  LEU X 216      36.493  20.879  35.899  0.00  0.00            
ATOM   3314  HA  LEU X 216      36.673  19.812  36.031  0.00  0.00            
ATOM   3315  CB  LEU X 216      35.734  21.162  34.656  0.00  0.00            
ATOM   3316  HB2 LEU X 216      34.729  20.747  34.739  0.00  0.00            
ATOM   3317  HB3 LEU X 216      35.617  22.244  34.703  0.00  0.00            
ATOM   3318  CG  LEU X 216      36.380  20.793  33.329  0.00  0.00            
ATOM   3319  HG  LEU X 216      37.461  20.930  33.357  0.00  0.00            
ATOM   3320  CD1 LEU X 216      36.052  19.339  33.122  0.00  0.00            
ATOM   3321 HD11 LEU X 216      36.493  18.960  32.200  0.00  0.00            
ATOM   3322 HD12 LEU X 216      36.603  18.743  33.849  0.00  0.00            
ATOM   3323 HD13 LEU X 216      35.066  19.162  33.254  0.00  0.00            
ATOM   3324  CD2 LEU X 216      35.844  21.537  32.108  0.00  0.00            
ATOM   3325 HD21 LEU X 216      34.781  21.299  32.069  0.00  0.00            
ATOM   3326 HD22 LEU X 216      35.880  22.604  32.328  0.00  0.00            
ATOM   3327 HD23 LEU X 216      36.344  21.204  31.199  0.00  0.00            
ATOM   3328  C   LEU X 216      37.869  21.523  35.826  0.00  0.00            
ATOM   3329  O   LEU X 216      37.969  22.719  36.024  0.00  0.00            
ATOM   3330  N   LEU X 217      38.939  20.707  35.675  0.00  0.00            
ATOM   3331  H   LEU X 217      38.864  19.621  35.731  0.00  0.00            
ATOM   3332  CA  LEU X 217      40.287  21.250  35.859  0.00  0.00            
ATOM   3333  HA  LEU X 217      40.243  22.338  35.907  0.00  0.00            
ATOM   3334  CB  LEU X 217      40.832  20.712  37.216  0.00  0.00            
ATOM   3335  HB2 LEU X 217      40.198  21.054  38.034  0.00  0.00            
ATOM   3336  HB3 LEU X 217      40.740  19.629  37.127  0.00  0.00            
ATOM   3337  CG  LEU X 217      42.313  21.053  37.516  0.00  0.00            
ATOM   3338  HG  LEU X 217      42.923  20.542  36.771  0.00  0.00            
ATOM   3339  CD1 LEU X 217      42.904  22.504  37.360  0.00  0.00            
ATOM   3340 HD11 LEU X 217      42.530  23.218  38.094  0.00  0.00            
ATOM   3341 HD12 LEU X 217      43.944  22.360  37.651  0.00  0.00            
ATOM   3342 HD13 LEU X 217      42.686  22.856  36.439  0.00  0.00            
ATOM   3343  CD2 LEU X 217      42.723  20.595  38.924  0.00  0.00            
ATOM   3344 HD21 LEU X 217      42.449  19.541  38.960  0.00  0.00            
ATOM   3345 HD22 LEU X 217      43.786  20.595  39.167  0.00  0.00            
ATOM   3346 HD23 LEU X 217      42.180  21.150  39.688  0.00  0.00            
ATOM   3347  C   LEU X 217      41.129  20.777  34.653  0.00  0.00            
ATOM   3348  O   LEU X 217      41.128  19.623  34.282  0.00  0.00            
ATOM   3349  N   LEU X 218      41.862  21.729  34.108  0.00  0.00            
ATOM   3350  H   LEU X 218      41.944  22.675  34.644  0.00  0.00            
ATOM   3351  CA  LEU X 218      42.479  21.759  32.792  0.00  0.00            
ATOM   3352  HA  LEU X 218      42.458  20.738  32.409  0.00  0.00            
ATOM   3353  CB  LEU X 218      41.715  22.695  31.741  0.00  0.00            
ATOM   3354  HB2 LEU X 218      41.901  23.716  32.075  0.00  0.00            
ATOM   3355  HB3 LEU X 218      42.087  22.594  30.722  0.00  0.00            
ATOM   3356  CG  LEU X 218      40.137  22.626  31.790  0.00  0.00            
ATOM   3357  HG  LEU X 218      39.735  22.923  32.759  0.00  0.00            
ATOM   3358  CD1 LEU X 218      39.618  23.674  30.729  0.00  0.00            
ATOM   3359 HD11 LEU X 218      39.902  24.605  30.999  0.00  0.00            
ATOM   3360 HD12 LEU X 218      39.964  23.464  29.804  0.00  0.00            
ATOM   3361 HD13 LEU X 218      38.616  23.769  30.640  0.00  0.00            
ATOM   3362  CD2 LEU X 218      39.682  21.249  31.347  0.00  0.00            
ATOM   3363 HD21 LEU X 218      39.992  21.071  30.317  0.00  0.00            
ATOM   3364 HD22 LEU X 218      40.154  20.568  32.055  0.00  0.00            
ATOM   3365 HD23 LEU X 218      38.593  21.213  31.388  0.00  0.00            
ATOM   3366  C   LEU X 218      43.918  22.151  32.988  0.00  0.00            
ATOM   3367  O   LEU X 218      44.143  23.020  33.811  0.00  0.00            
ATOM   3368  N   GLN X 219      44.911  21.470  32.354  0.00  0.00            
ATOM   3369  H   GLN X 219      44.729  20.468  31.966  0.00  0.00            
ATOM   3370  CA  GLN X 219      46.270  21.945  32.521  0.00  0.00            
ATOM   3371  HA  GLN X 219      46.209  23.027  32.398  0.00  0.00            
ATOM   3372  CB  GLN X 219      46.938  21.675  33.873  0.00  0.00            
ATOM   3373  HB2 GLN X 219      46.150  21.931  34.582  0.00  0.00            
ATOM   3374  HB3 GLN X 219      47.097  20.736  33.995  0.00  0.00            
ATOM   3375  CG  GLN X 219      48.164  22.476  34.201  0.00  0.00            
ATOM   3376  HG2 GLN X 219      48.109  23.388  33.772  0.00  0.00            
ATOM   3377  HG3 GLN X 219      48.198  22.611  35.283  0.00  0.00            
ATOM   3378  CD  GLN X 219      49.473  21.778  33.803  0.00  0.00            
ATOM   3379  OE1 GLN X 219      49.568  20.607  33.515  0.00  0.00            
ATOM   3380  NE2 GLN X 219      50.597  22.437  33.968  0.00  0.00            
ATOM   3381 HE21 GLN X 219      51.413  22.061  33.350  0.00  0.00            
ATOM   3382 HE22 GLN X 219      50.526  23.438  34.084  0.00  0.00            
ATOM   3383  C   GLN X 219      47.163  21.295  31.424  0.00  0.00            
ATOM   3384  O   GLN X 219      46.953  20.154  31.094  0.00  0.00            
ATOM   3385  N   GLY X 220      48.077  22.130  30.814  0.00  0.00            
ATOM   3386  H   GLY X 220      48.171  23.151  31.185  0.00  0.00            
ATOM   3387  CA  GLY X 220      48.945  21.640  29.816  0.00  0.00            
ATOM   3388  HA2 GLY X 220      48.596  20.815  29.195  0.00  0.00            
ATOM   3389  HA3 GLY X 220      49.303  22.420  29.283  0.00  0.00            
ATOM   3390  C   GLY X 220      50.368  21.158  30.421  0.00  0.00            
ATOM   3391  O   GLY X 220      51.003  21.793  31.223  0.00  0.00            
ATOM   3392  N   SER X 221      50.746  19.908  30.032  0.00  0.00            
ATOM   3393  H   SER X 221      50.134  19.382  29.299  0.00  0.00            
ATOM   3394  CA  SER X 221      51.818  19.133  30.715  0.00  0.00            
ATOM   3395  HA  SER X 221      51.607  19.230  31.780  0.00  0.00            
ATOM   3396  CB  SER X 221      51.849  17.636  30.403  0.00  0.00            
ATOM   3397  HB2 SER X 221      52.528  17.146  30.967  0.00  0.00            
ATOM   3398  HB3 SER X 221      50.895  17.146  30.597  0.00  0.00            
ATOM   3399  OG  SER X 221      52.327  17.500  29.088  0.00  0.00            
ATOM   3400  HG  SER X 221      53.373  17.210  29.189  0.00  0.00            
ATOM   3401  C   SER X 221      53.207  19.699  30.631  0.00  0.00            
ATOM   3402  O   SER X 221      54.058  19.264  31.360  0.00  0.00            
ATOM   3403  N   ALA X 222      53.388  20.675  29.790  0.00  0.00            
ATOM   3404  H   ALA X 222      52.611  21.052  29.266  0.00  0.00            
ATOM   3405  CA  ALA X 222      54.669  21.307  29.367  0.00  0.00            
ATOM   3406  HA  ALA X 222      55.393  20.977  29.989  0.00  0.00            
ATOM   3407  CB  ALA X 222      55.016  20.849  27.937  0.00  0.00            
ATOM   3408  HB1 ALA X 222      55.896  21.103  27.512  0.00  0.00            
ATOM   3409  HB2 ALA X 222      54.917  19.849  27.837  0.00  0.00            
ATOM   3410  HB3 ALA X 222      54.249  21.323  27.324  0.00  0.00            
ATOM   3411  C   ALA X 222      54.709  22.833  29.561  0.00  0.00            
ATOM   3412  O   ALA X 222      55.642  23.495  29.104  0.00  0.00            
ATOM   3413  N   ASP X 223      53.771  23.283  30.456  0.00  0.00            
ATOM   3414  H   ASP X 223      53.075  22.647  30.817  0.00  0.00            
ATOM   3415  CA  ASP X 223      53.697  24.660  30.975  0.00  0.00            
ATOM   3416  HA  ASP X 223      53.625  25.323  30.217  0.00  0.00            
ATOM   3417  CB  ASP X 223      52.416  24.845  31.755  0.00  0.00            
ATOM   3418  HB2 ASP X 223      51.559  24.425  31.274  0.00  0.00            
ATOM   3419  HB3 ASP X 223      52.529  24.216  32.655  0.00  0.00            
ATOM   3420  CG  ASP X 223      51.967  26.277  32.313  0.00  0.00            
ATOM   3421  OD1 ASP X 223      52.629  27.344  32.055  0.00  0.00            
ATOM   3422  OD2 ASP X 223      50.804  26.303  32.913  0.00  0.00            
ATOM   3423  C   ASP X 223      54.938  24.841  31.903  0.00  0.00            
ATOM   3424  O   ASP X 223      55.200  24.053  32.784  0.00  0.00            
ATOM   3425  N   ARG X 224      55.588  25.981  31.823  0.00  0.00            
ATOM   3426  H   ARG X 224      55.295  26.734  31.091  0.00  0.00            
ATOM   3427  CA  ARG X 224      56.755  26.488  32.517  0.00  0.00            
ATOM   3428  HA  ARG X 224      57.053  25.584  33.048  0.00  0.00            
ATOM   3429  CB  ARG X 224      57.895  26.754  31.539  0.00  0.00            
ATOM   3430  HB2 ARG X 224      57.537  27.535  30.867  0.00  0.00            
ATOM   3431  HB3 ARG X 224      58.743  27.152  32.097  0.00  0.00            
ATOM   3432  CG  ARG X 224      58.354  25.633  30.599  0.00  0.00            
ATOM   3433  HG2 ARG X 224      57.553  25.076  30.112  0.00  0.00            
ATOM   3434  HG3 ARG X 224      58.787  26.098  29.814  0.00  0.00            
ATOM   3435  CD  ARG X 224      59.312  24.640  31.280  0.00  0.00            
ATOM   3436  HD2 ARG X 224      59.787  24.180  30.414  0.00  0.00            
ATOM   3437  HD3 ARG X 224      60.091  25.172  31.826  0.00  0.00            
ATOM   3438  NE  ARG X 224      58.676  23.592  32.213  0.00  0.00            
ATOM   3439  HE  ARG X 224      58.292  23.831  33.205  0.00  0.00            
ATOM   3440  CZ  ARG X 224      58.195  22.427  31.803  0.00  0.00            
ATOM   3441  NH1 ARG X 224      58.281  22.006  30.577  0.00  0.00            
ATOM   3442 HH11 ARG X 224      58.530  22.795  29.867  0.00  0.00            
ATOM   3443 HH12 ARG X 224      57.984  20.966  30.447  0.00  0.00            
ATOM   3444  NH2 ARG X 224      57.596  21.621  32.589  0.00  0.00            
ATOM   3445 HH21 ARG X 224      57.423  21.926  33.621  0.00  0.00            
ATOM   3446 HH22 ARG X 224      57.305  20.630  32.241  0.00  0.00            
ATOM   3447  C   ARG X 224      56.382  27.542  33.591  0.00  0.00            
ATOM   3448  O   ARG X 224      57.195  27.723  34.492  0.00  0.00            
ATOM   3449  N   LEU X 225      55.308  28.265  33.497  0.00  0.00            
ATOM   3450  H   LEU X 225      54.746  28.186  32.661  0.00  0.00            
ATOM   3451  CA  LEU X 225      54.920  29.344  34.480  0.00  0.00            
ATOM   3452  HA  LEU X 225      55.808  29.779  34.939  0.00  0.00            
ATOM   3453  CB  LEU X 225      54.073  30.394  33.841  0.00  0.00            
ATOM   3454  HB2 LEU X 225      53.117  29.910  33.644  0.00  0.00            
ATOM   3455  HB3 LEU X 225      53.891  31.138  34.618  0.00  0.00            
ATOM   3456  CG  LEU X 225      54.637  31.129  32.607  0.00  0.00            
ATOM   3457  HG  LEU X 225      54.972  30.202  31.705  0.00  0.00            
ATOM   3458  CD1 LEU X 225      53.510  32.010  31.904  0.00  0.00            
ATOM   3459 HD11 LEU X 225      53.775  32.176  30.943  0.00  0.00            
ATOM   3460 HD12 LEU X 225      52.538  31.517  31.918  0.00  0.00            
ATOM   3461 HD13 LEU X 225      53.509  32.956  32.445  0.00  0.00            
ATOM   3462  CD2 LEU X 225      55.843  31.903  32.902  0.00  0.00            
ATOM   3463 HD21 LEU X 225      55.582  32.523  33.759  0.00  0.00            
ATOM   3464 HD22 LEU X 225      56.647  31.235  33.210  0.00  0.00            
ATOM   3465 HD23 LEU X 225      55.987  32.383  31.933  0.00  0.00            
ATOM   3466  C   LEU X 225      54.161  28.843  35.702  0.00  0.00            
ATOM   3467  O   LEU X 225      54.381  29.294  36.806  0.00  0.00            
ATOM   3468  N   CYS X 226      53.405  27.760  35.540  0.00  0.00            
ATOM   3469  H   CYS X 226      53.240  27.397  34.666  0.00  0.00            
ATOM   3470  CA  CYS X 226      52.537  27.190  36.602  0.00  0.00            
ATOM   3471  HA  CYS X 226      52.915  27.527  37.476  0.00  0.00            
ATOM   3472  CB  CYS X 226      51.106  27.792  36.520  0.00  0.00            
ATOM   3473  HB2 CYS X 226      50.874  27.690  35.460  0.00  0.00            
ATOM   3474  HB3 CYS X 226      50.369  27.220  37.083  0.00  0.00            
ATOM   3475  SG  CYS X 226      51.096  29.472  37.130  0.00  0.00            
ATOM   3476  HG  CYS X 226      50.955  29.199  38.176  0.00  0.00            
ATOM   3477  C   CYS X 226      52.528  25.620  36.399  0.00  0.00            
ATOM   3478  O   CYS X 226      51.699  25.049  35.634  0.00  0.00            
ATOM   3479  N   ASP X 227      53.421  24.963  37.081  0.00  0.00            
ATOM   3480  H   ASP X 227      53.946  25.549  37.714  0.00  0.00            
ATOM   3481  CA  ASP X 227      53.875  23.612  36.912  0.00  0.00            
ATOM   3482  HA  ASP X 227      54.349  23.427  35.948  0.00  0.00            
ATOM   3483  CB  ASP X 227      54.892  23.357  38.025  0.00  0.00            
ATOM   3484  HB2 ASP X 227      54.455  23.614  38.990  0.00  0.00            
ATOM   3485  HB3 ASP X 227      55.206  22.314  38.075  0.00  0.00            
ATOM   3486  CG  ASP X 227      56.190  24.046  37.983  0.00  0.00            
ATOM   3487  OD1 ASP X 227      56.509  24.650  36.914  0.00  0.00            
ATOM   3488  OD2 ASP X 227      56.861  23.930  39.034  0.00  0.00            
ATOM   3489  C   ASP X 227      52.694  22.567  37.070  0.00  0.00            
ATOM   3490  O   ASP X 227      51.969  22.732  38.054  0.00  0.00            
ATOM   3491  N   SER X 228      52.615  21.415  36.317  0.00  0.00            
ATOM   3492  H   SER X 228      53.156  21.402  35.371  0.00  0.00            
ATOM   3493  CA  SER X 228      51.547  20.357  36.419  0.00  0.00            
ATOM   3494  HA  SER X 228      50.628  20.781  36.015  0.00  0.00            
ATOM   3495  CB  SER X 228      51.895  19.143  35.556  0.00  0.00            
ATOM   3496  HB2 SER X 228      52.758  18.686  35.815  0.00  0.00            
ATOM   3497  HB3 SER X 228      51.245  18.374  35.637  0.00  0.00            
ATOM   3498  OG  SER X 228      52.104  19.436  34.157  0.00  0.00            
ATOM   3499  HG  SER X 228      51.190  19.666  33.794  0.00  0.00            
ATOM   3500  C   SER X 228      51.318  19.753  37.851  0.00  0.00            
ATOM   3501  O   SER X 228      50.201  19.282  38.231  0.00  0.00            
ATOM   3502  N   LYS X 229      52.412  19.770  38.667  0.00  0.00            
ATOM   3503  H   LYS X 229      53.354  20.198  38.323  0.00  0.00            
ATOM   3504  CA  LYS X 229      52.543  19.446  40.106  0.00  0.00            
ATOM   3505  HA  LYS X 229      52.435  18.386  40.335  0.00  0.00            
ATOM   3506  CB  LYS X 229      53.976  19.785  40.638  0.00  0.00            
ATOM   3507  HB2 LYS X 229      54.670  19.163  40.247  0.00  0.00            
ATOM   3508  HB3 LYS X 229      54.140  20.817  40.330  0.00  0.00            
ATOM   3509  CG  LYS X 229      54.128  19.814  42.148  0.00  0.00            
ATOM   3510  HG2 LYS X 229      55.166  20.084  42.344  0.00  0.00            
ATOM   3511  HG3 LYS X 229      53.591  20.580  42.530  0.00  0.00            
ATOM   3512  CD  LYS X 229      53.772  18.459  42.873  0.00  0.00            
ATOM   3513  HD2 LYS X 229      52.723  18.611  43.127  0.00  0.00            
ATOM   3514  HD3 LYS X 229      53.818  17.618  42.181  0.00  0.00            
ATOM   3515  CE  LYS X 229      54.717  17.987  44.053  0.00  0.00            
ATOM   3516  HE2 LYS X 229      54.483  16.951  44.298  0.00  0.00            
ATOM   3517  HE3 LYS X 229      55.786  18.033  43.847  0.00  0.00            
ATOM   3518  NZ  LYS X 229      54.556  18.841  45.255  0.00  0.00            
ATOM   3519  HZ1 LYS X 229      54.962  19.850  45.177  0.00  0.00            
ATOM   3520  HZ2 LYS X 229      53.527  18.760  45.606  0.00  0.00            
ATOM   3521  HZ3 LYS X 229      55.194  18.493  46.067  0.00  0.00            
ATOM   3522  C   LYS X 229      51.489  20.179  40.909  0.00  0.00            
ATOM   3523  O   LYS X 229      50.824  19.505  41.682  0.00  0.00            
ATOM   3524  N   GLY X 230      51.327  21.442  40.685  0.00  0.00            
ATOM   3525  H   GLY X 230      51.863  21.814  39.914  0.00  0.00            
ATOM   3526  CA  GLY X 230      50.173  22.211  41.208  0.00  0.00            
ATOM   3527  HA2 GLY X 230      50.238  22.332  42.289  0.00  0.00            
ATOM   3528  HA3 GLY X 230      50.212  23.193  40.737  0.00  0.00            
ATOM   3529  C   GLY X 230      48.804  21.659  40.947  0.00  0.00            
ATOM   3530  O   GLY X 230      47.880  21.753  41.755  0.00  0.00            
ATOM   3531  N   ALA X 231      48.566  21.132  39.766  0.00  0.00            
ATOM   3532  H   ALA X 231      49.408  20.972  39.108  0.00  0.00            
ATOM   3533  CA  ALA X 231      47.210  20.674  39.401  0.00  0.00            
ATOM   3534  HA  ALA X 231      46.455  21.329  39.811  0.00  0.00            
ATOM   3535  CB  ALA X 231      47.113  20.608  37.874  0.00  0.00            
ATOM   3536  HB1 ALA X 231      47.858  20.121  37.514  0.00  0.00            
ATOM   3537  HB2 ALA X 231      46.145  20.248  37.558  0.00  0.00            
ATOM   3538  HB3 ALA X 231      47.142  21.619  37.497  0.00  0.00            
ATOM   3539  C   ALA X 231      46.957  19.417  40.195  0.00  0.00            
ATOM   3540  O   ALA X 231      45.819  19.174  40.611  0.00  0.00            
ATOM   3541  N   TYR X 232      47.931  18.536  40.284  0.00  0.00            
ATOM   3542  H   TYR X 232      48.887  18.698  39.787  0.00  0.00            
ATOM   3543  CA  TYR X 232      47.872  17.321  41.178  0.00  0.00            
ATOM   3544  HA  TYR X 232      46.981  16.761  40.894  0.00  0.00            
ATOM   3545  CB  TYR X 232      49.118  16.403  40.952  0.00  0.00            
ATOM   3546  HB2 TYR X 232      50.042  16.711  41.440  0.00  0.00            
ATOM   3547  HB3 TYR X 232      48.855  15.465  41.441  0.00  0.00            
ATOM   3548  CG  TYR X 232      49.354  16.018  39.466  0.00  0.00            
ATOM   3549  CD1 TYR X 232      48.328  15.751  38.561  0.00  0.00            
ATOM   3550  HD1 TYR X 232      47.269  15.710  38.816  0.00  0.00            
ATOM   3551  CE1 TYR X 232      48.659  15.342  37.265  0.00  0.00            
ATOM   3552  HE1 TYR X 232      47.951  15.124  36.578  0.00  0.00            
ATOM   3553  CZ  TYR X 232      50.006  15.238  36.788  0.00  0.00            
ATOM   3554  OH  TYR X 232      50.287  14.762  35.563  0.00  0.00            
ATOM   3555  HH  TYR X 232      49.485  14.080  35.279  0.00  0.00            
ATOM   3556  CE2 TYR X 232      51.035  15.505  37.763  0.00  0.00            
ATOM   3557  HE2 TYR X 232      52.095  15.378  37.545  0.00  0.00            
ATOM   3558  CD2 TYR X 232      50.707  15.912  39.050  0.00  0.00            
ATOM   3559  HD2 TYR X 232      51.534  16.237  39.681  0.00  0.00            
ATOM   3560  C   TYR X 232      47.672  17.742  42.654  0.00  0.00            
ATOM   3561  O   TYR X 232      46.790  17.154  43.283  0.00  0.00            
ATOM   3562  N   LEU X 233      48.389  18.716  43.181  0.00  0.00            
ATOM   3563  H   LEU X 233      49.216  19.160  42.626  0.00  0.00            
ATOM   3564  CA  LEU X 233      48.120  19.285  44.531  0.00  0.00            
ATOM   3565  HA  LEU X 233      48.361  18.463  45.206  0.00  0.00            
ATOM   3566  CB  LEU X 233      49.141  20.543  44.766  0.00  0.00            
ATOM   3567  HB2 LEU X 233      50.191  20.253  44.736  0.00  0.00            
ATOM   3568  HB3 LEU X 233      48.967  21.128  43.863  0.00  0.00            
ATOM   3569  CG  LEU X 233      48.740  21.501  45.878  0.00  0.00            
ATOM   3570  HG  LEU X 233      47.715  21.814  45.680  0.00  0.00            
ATOM   3571  CD1 LEU X 233      48.876  20.850  47.236  0.00  0.00            
ATOM   3572 HD11 LEU X 233      48.248  20.060  47.258  0.00  0.00            
ATOM   3573 HD12 LEU X 233      49.882  20.465  47.403  0.00  0.00            
ATOM   3574 HD13 LEU X 233      48.637  21.545  48.041  0.00  0.00            
ATOM   3575  CD2 LEU X 233      49.703  22.663  45.921  0.00  0.00            
ATOM   3576 HD21 LEU X 233      50.729  22.327  46.071  0.00  0.00            
ATOM   3577 HD22 LEU X 233      49.760  23.236  44.996  0.00  0.00            
ATOM   3578 HD23 LEU X 233      49.375  23.367  46.686  0.00  0.00            
ATOM   3579  C   LEU X 233      46.631  19.742  44.729  0.00  0.00            
ATOM   3580  O   LEU X 233      45.992  19.626  45.765  0.00  0.00            
ATOM   3581  N   LEU X 234      46.020  20.340  43.689  0.00  0.00            
ATOM   3582  H   LEU X 234      46.605  20.513  42.785  0.00  0.00            
ATOM   3583  CA  LEU X 234      44.637  20.927  43.741  0.00  0.00            
ATOM   3584  HA  LEU X 234      44.540  21.573  44.614  0.00  0.00            
ATOM   3585  CB  LEU X 234      44.430  21.730  42.389  0.00  0.00            
ATOM   3586  HB2 LEU X 234      45.382  22.022  41.946  0.00  0.00            
ATOM   3587  HB3 LEU X 234      44.088  21.091  41.575  0.00  0.00            
ATOM   3588  CG  LEU X 234      43.619  23.012  42.413  0.00  0.00            
ATOM   3589  HG  LEU X 234      43.850  23.704  43.222  0.00  0.00            
ATOM   3590  CD1 LEU X 234      43.826  23.726  41.112  0.00  0.00            
ATOM   3591 HD11 LEU X 234      43.510  23.151  40.345  0.00  0.00            
ATOM   3592 HD12 LEU X 234      43.238  24.643  41.143  0.00  0.00            
ATOM   3593 HD13 LEU X 234      44.883  23.936  40.950  0.00  0.00            
ATOM   3594  CD2 LEU X 234      42.109  22.663  42.521  0.00  0.00            
ATOM   3595 HD21 LEU X 234      41.819  21.975  41.727  0.00  0.00            
ATOM   3596 HD22 LEU X 234      41.814  22.148  43.436  0.00  0.00            
ATOM   3597 HD23 LEU X 234      41.542  23.588  42.422  0.00  0.00            
ATOM   3598  C   LEU X 234      43.698  19.719  43.834  0.00  0.00            
ATOM   3599  O   LEU X 234      42.958  19.725  44.780  0.00  0.00            
ATOM   3600  N   MET X 235      43.941  18.640  43.054  0.00  0.00            
ATOM   3601  H   MET X 235      44.679  18.739  42.258  0.00  0.00            
ATOM   3602  CA  MET X 235      43.066  17.458  43.061  0.00  0.00            
ATOM   3603  HA  MET X 235      42.047  17.824  42.941  0.00  0.00            
ATOM   3604  CB  MET X 235      43.385  16.548  41.905  0.00  0.00            
ATOM   3605  HB2 MET X 235      44.443  16.337  41.754  0.00  0.00            
ATOM   3606  HB3 MET X 235      42.924  15.588  42.136  0.00  0.00            
ATOM   3607  CG  MET X 235      42.782  17.047  40.584  0.00  0.00            
ATOM   3608  HG2 MET X 235      43.228  17.992  40.273  0.00  0.00            
ATOM   3609  HG3 MET X 235      43.113  16.384  39.898  0.00  0.00            
ATOM   3610  SD  MET X 235      40.960  17.179  40.500  0.00  0.00            
ATOM   3611  CE  MET X 235      40.714  15.362  40.212  0.00  0.00            
ATOM   3612  HE1 MET X 235      40.931  14.957  39.224  0.00  0.00            
ATOM   3613  HE2 MET X 235      41.159  14.734  40.984  0.00  0.00            
ATOM   3614  HE3 MET X 235      39.628  15.280  40.258  0.00  0.00            
ATOM   3615  C   MET X 235      43.215  16.709  44.393  0.00  0.00            
ATOM   3616  O   MET X 235      42.284  16.066  44.860  0.00  0.00            
ATOM   3617  N   GLU X 236      44.425  16.799  44.938  0.00  0.00            
ATOM   3618  H   GLU X 236      45.162  17.186  44.235  0.00  0.00            
ATOM   3619  CA  GLU X 236      44.731  16.013  46.194  0.00  0.00            
ATOM   3620  HA  GLU X 236      44.294  15.021  46.077  0.00  0.00            
ATOM   3621  CB  GLU X 236      46.272  15.999  46.368  0.00  0.00            
ATOM   3622  HB2 GLU X 236      46.625  15.666  45.392  0.00  0.00            
ATOM   3623  HB3 GLU X 236      46.567  16.996  46.694  0.00  0.00            
ATOM   3624  CG  GLU X 236      46.839  15.023  47.446  0.00  0.00            
ATOM   3625  HG2 GLU X 236      47.884  14.783  47.248  0.00  0.00            
ATOM   3626  HG3 GLU X 236      46.844  15.402  48.383  0.00  0.00            
ATOM   3627  CD  GLU X 236      45.999  13.765  47.485  0.00  0.00            
ATOM   3628  OE1 GLU X 236      45.171  13.682  48.405  0.00  0.00            
ATOM   3629  OE2 GLU X 236      46.038  12.921  46.589  0.00  0.00            
ATOM   3630  C   GLU X 236      44.058  16.785  47.341  0.00  0.00            
ATOM   3631  O   GLU X 236      43.128  16.187  47.952  0.00  0.00            
ATOM   3632  N   LEU X 237      44.278  18.067  47.476  0.00  0.00            
ATOM   3633  H   LEU X 237      44.770  18.514  46.716  0.00  0.00            
ATOM   3634  CA  LEU X 237      43.981  18.787  48.723  0.00  0.00            
ATOM   3635  HA  LEU X 237      43.941  18.078  49.549  0.00  0.00            
ATOM   3636  CB  LEU X 237      45.083  19.722  49.064  0.00  0.00            
ATOM   3637  HB2 LEU X 237      46.024  19.203  48.884  0.00  0.00            
ATOM   3638  HB3 LEU X 237      45.036  20.558  48.365  0.00  0.00            
ATOM   3639  CG  LEU X 237      45.117  20.271  50.526  0.00  0.00            
ATOM   3640  HG  LEU X 237      44.155  20.692  50.819  0.00  0.00            
ATOM   3641  CD1 LEU X 237      45.410  19.208  51.628  0.00  0.00            
ATOM   3642 HD11 LEU X 237      46.286  18.768  51.388  0.00  0.00            
ATOM   3643 HD12 LEU X 237      45.284  19.635  52.623  0.00  0.00            
ATOM   3644 HD13 LEU X 237      44.652  18.424  51.627  0.00  0.00            
ATOM   3645  CD2 LEU X 237      45.989  21.487  50.654  0.00  0.00            
ATOM   3646 HD21 LEU X 237      45.850  21.814  51.685  0.00  0.00            
ATOM   3647 HD22 LEU X 237      47.002  21.211  50.363  0.00  0.00            
ATOM   3648 HD23 LEU X 237      45.570  22.287  50.044  0.00  0.00            
ATOM   3649  C   LEU X 237      42.592  19.401  48.776  0.00  0.00            
ATOM   3650  O   LEU X 237      42.095  19.404  49.917  0.00  0.00            
ATOM   3651  N   ALA X 238      41.957  19.663  47.594  0.00  0.00            
ATOM   3652  H   ALA X 238      42.486  19.446  46.666  0.00  0.00            
ATOM   3653  CA  ALA X 238      40.524  20.064  47.436  0.00  0.00            
ATOM   3654  HA  ALA X 238      40.452  20.966  48.044  0.00  0.00            
ATOM   3655  CB  ALA X 238      40.199  20.380  45.958  0.00  0.00            
ATOM   3656  HB1 ALA X 238      40.589  19.630  45.404  0.00  0.00            
ATOM   3657  HB2 ALA X 238      39.218  20.532  45.774  0.00  0.00            
ATOM   3658  HB3 ALA X 238      40.725  21.182  45.642  0.00  0.00            
ATOM   3659  C   ALA X 238      39.547  19.041  48.042  0.00  0.00            
ATOM   3660  O   ALA X 238      39.482  17.894  47.641  0.00  0.00            
ATOM   3661  N   LYS X 239      38.657  19.536  48.856  0.00  0.00            
ATOM   3662  H   LYS X 239      38.772  20.518  49.061  0.00  0.00            
ATOM   3663  CA  LYS X 239      37.651  18.802  49.615  0.00  0.00            
ATOM   3664  HA  LYS X 239      38.100  17.890  50.008  0.00  0.00            
ATOM   3665  CB  LYS X 239      37.062  19.615  50.840  0.00  0.00            
ATOM   3666  HB2 LYS X 239      37.908  19.930  51.449  0.00  0.00            
ATOM   3667  HB3 LYS X 239      36.623  20.563  50.529  0.00  0.00            
ATOM   3668  CG  LYS X 239      36.077  18.965  51.819  0.00  0.00            
ATOM   3669  HG2 LYS X 239      35.869  19.584  52.523  0.00  0.00            
ATOM   3670  HG3 LYS X 239      35.260  18.767  51.259  0.00  0.00            
ATOM   3671  CD  LYS X 239      36.473  17.636  52.540  0.00  0.00            
ATOM   3672  HD2 LYS X 239      35.544  17.277  52.982  0.00  0.00            
ATOM   3673  HD3 LYS X 239      36.827  16.858  51.864  0.00  0.00            
ATOM   3674  CE  LYS X 239      37.593  17.807  53.640  0.00  0.00            
ATOM   3675  HE2 LYS X 239      37.596  16.915  54.267  0.00  0.00            
ATOM   3676  HE3 LYS X 239      38.501  17.956  53.056  0.00  0.00            
ATOM   3677  NZ  LYS X 239      37.427  18.995  54.590  0.00  0.00            
ATOM   3678  HZ1 LYS X 239      38.022  18.815  55.485  0.00  0.00            
ATOM   3679  HZ2 LYS X 239      37.827  19.873  54.084  0.00  0.00            
ATOM   3680  HZ3 LYS X 239      36.378  19.193  54.811  0.00  0.00            
ATOM   3681  C   LYS X 239      36.617  18.390  48.594  0.00  0.00            
ATOM   3682  O   LYS X 239      35.953  17.362  48.764  0.00  0.00            
ATOM   3683  N   SER X 240      36.278  19.149  47.577  0.00  0.00            
ATOM   3684  H   SER X 240      36.691  20.149  47.712  0.00  0.00            
ATOM   3685  CA  SER X 240      35.456  18.855  46.354  0.00  0.00            
ATOM   3686  HA  SER X 240      34.448  19.258  46.452  0.00  0.00            
ATOM   3687  CB  SER X 240      36.199  19.391  45.116  0.00  0.00            
ATOM   3688  HB2 SER X 240      37.183  18.924  45.096  0.00  0.00            
ATOM   3689  HB3 SER X 240      35.681  19.169  44.277  0.00  0.00            
ATOM   3690  OG  SER X 240      36.240  20.799  45.152  0.00  0.00            
ATOM   3691  HG  SER X 240      35.303  21.087  44.907  0.00  0.00            
ATOM   3692  C   SER X 240      35.206  17.355  46.060  0.00  0.00            
ATOM   3693  O   SER X 240      36.094  16.646  45.680  0.00  0.00            
ATOM   3694  N   GLN X 241      33.951  16.941  46.121  0.00  0.00            
ATOM   3695  H   GLN X 241      33.282  17.495  46.636  0.00  0.00            
ATOM   3696  CA  GLN X 241      33.459  15.635  45.624  0.00  0.00            
ATOM   3697  HA  GLN X 241      33.830  14.776  46.006  0.00  0.00            
ATOM   3698  CB  GLN X 241      31.925  15.643  46.041  0.00  0.00            
ATOM   3699  HB2 GLN X 241      31.495  16.628  45.860  0.00  0.00            
ATOM   3700  HB3 GLN X 241      31.424  14.964  45.351  0.00  0.00            
ATOM   3701  CG  GLN X 241      31.633  15.172  47.469  0.00  0.00            
ATOM   3702  HG2 GLN X 241      32.171  15.840  48.141  0.00  0.00            
ATOM   3703  HG3 GLN X 241      30.627  15.257  47.499  0.00  0.00            
ATOM   3704  CD  GLN X 241      31.987  13.711  47.754  0.00  0.00            
ATOM   3705  OE1 GLN X 241      31.883  12.699  47.028  0.00  0.00            
ATOM   3706  NE2 GLN X 241      32.526  13.550  48.910  0.00  0.00            
ATOM   3707 HE21 GLN X 241      32.845  12.531  49.127  0.00  0.00            
ATOM   3708 HE22 GLN X 241      32.817  14.386  49.547  0.00  0.00            
ATOM   3709  C   GLN X 241      33.604  15.484  44.059  0.00  0.00            
ATOM   3710  O   GLN X 241      34.122  14.512  43.573  0.00  0.00            
ATOM   3711  N   ASP X 242      32.910  16.372  43.371  0.00  0.00            
ATOM   3712  H   ASP X 242      32.593  17.268  43.905  0.00  0.00            
ATOM   3713  CA  ASP X 242      32.783  16.390  41.938  0.00  0.00            
ATOM   3714  HA  ASP X 242      32.848  15.429  41.429  0.00  0.00            
ATOM   3715  CB  ASP X 242      31.402  17.021  41.598  0.00  0.00            
ATOM   3716  HB2 ASP X 242      30.698  16.629  42.207  0.00  0.00            
ATOM   3717  HB3 ASP X 242      31.383  18.027  41.684  0.00  0.00            
ATOM   3718  CG  ASP X 242      30.919  16.781  40.154  0.00  0.00            
ATOM   3719  OD1 ASP X 242      31.712  16.160  39.407  0.00  0.00            
ATOM   3720  OD2 ASP X 242      29.807  17.103  39.763  0.00  0.00            
ATOM   3721  C   ASP X 242      33.984  17.247  41.385  0.00  0.00            
ATOM   3722  O   ASP X 242      33.792  18.256  40.667  0.00  0.00            
ATOM   3723  N   LYS X 243      35.142  16.623  41.561  0.00  0.00            
ATOM   3724  H   LYS X 243      35.159  15.747  42.210  0.00  0.00            
ATOM   3725  CA  LYS X 243      36.386  17.079  40.895  0.00  0.00            
ATOM   3726  HA  LYS X 243      36.210  18.056  40.446  0.00  0.00            
ATOM   3727  CB  LYS X 243      37.566  17.370  41.835  0.00  0.00            
ATOM   3728  HB2 LYS X 243      38.466  17.707  41.321  0.00  0.00            
ATOM   3729  HB3 LYS X 243      37.272  18.231  42.436  0.00  0.00            
ATOM   3730  CG  LYS X 243      37.815  16.155  42.727  0.00  0.00            
ATOM   3731  HG2 LYS X 243      37.035  15.953  43.249  0.00  0.00            
ATOM   3732  HG3 LYS X 243      38.239  15.416  42.184  0.00  0.00            
ATOM   3733  CD  LYS X 243      38.898  16.516  43.666  0.00  0.00            
ATOM   3734  HD2 LYS X 243      39.782  16.772  43.081  0.00  0.00            
ATOM   3735  HD3 LYS X 243      38.701  17.351  44.338  0.00  0.00            
ATOM   3736  CE  LYS X 243      39.247  15.350  44.593  0.00  0.00            
ATOM   3737  HE2 LYS X 243      38.707  14.541  44.102  0.00  0.00            
ATOM   3738  HE3 LYS X 243      40.289  15.034  44.552  0.00  0.00            
ATOM   3739  NZ  LYS X 243      38.837  15.658  45.923  0.00  0.00            
ATOM   3740  HZ1 LYS X 243      39.258  16.580  46.323  0.00  0.00            
ATOM   3741  HZ2 LYS X 243      37.755  15.781  45.970  0.00  0.00            
ATOM   3742  HZ3 LYS X 243      39.093  14.840  46.598  0.00  0.00            
ATOM   3743  C   LYS X 243      36.824  16.193  39.671  0.00  0.00            
ATOM   3744  O   LYS X 243      36.788  14.982  39.881  0.00  0.00            
ATOM   3745  N   THR X 244      37.296  16.750  38.517  0.00  0.00            
ATOM   3746  H   THR X 244      37.348  17.837  38.459  0.00  0.00            
ATOM   3747  CA  THR X 244      37.631  15.955  37.336  0.00  0.00            
ATOM   3748  HA  THR X 244      38.082  15.046  37.732  0.00  0.00            
ATOM   3749  CB  THR X 244      36.532  15.750  36.280  0.00  0.00            
ATOM   3750  HB  THR X 244      36.981  15.339  35.376  0.00  0.00            
ATOM   3751  CG2 THR X 244      35.574  14.715  36.841  0.00  0.00            
ATOM   3752 HG21 THR X 244      35.027  15.097  37.703  0.00  0.00            
ATOM   3753 HG22 THR X 244      34.811  14.394  36.132  0.00  0.00            
ATOM   3754 HG23 THR X 244      36.037  13.842  37.049  0.00  0.00            
ATOM   3755  OG1 THR X 244      35.744  16.905  36.016  0.00  0.00            
ATOM   3756  HG1 THR X 244      35.089  17.092  36.867  0.00  0.00            
ATOM   3757  C   THR X 244      38.839  16.721  36.771  0.00  0.00            
ATOM   3758  O   THR X 244      38.786  17.940  36.578  0.00  0.00            
ATOM   3759  N   LEU X 245      39.998  16.004  36.515  0.00  0.00            
ATOM   3760  H   LEU X 245      40.089  15.100  37.117  0.00  0.00            
ATOM   3761  CA  LEU X 245      41.187  16.430  35.805  0.00  0.00            
ATOM   3762  HA  LEU X 245      41.134  17.519  35.809  0.00  0.00            
ATOM   3763  CB  LEU X 245      42.478  16.142  36.634  0.00  0.00            
ATOM   3764  HB2 LEU X 245      42.429  16.593  37.537  0.00  0.00            
ATOM   3765  HB3 LEU X 245      42.464  15.137  36.726  0.00  0.00            
ATOM   3766  CG  LEU X 245      43.876  16.582  36.108  0.00  0.00            
ATOM   3767  HG  LEU X 245      44.058  16.101  35.239  0.00  0.00            
ATOM   3768  CD1 LEU X 245      44.019  18.083  35.817  0.00  0.00            
ATOM   3769 HD11 LEU X 245      43.701  18.643  36.595  0.00  0.00            
ATOM   3770 HD12 LEU X 245      45.090  18.283  35.766  0.00  0.00            
ATOM   3771 HD13 LEU X 245      43.677  18.442  34.847  0.00  0.00            
ATOM   3772  CD2 LEU X 245      44.912  16.236  37.154  0.00  0.00            
ATOM   3773 HD21 LEU X 245      44.881  16.919  38.002  0.00  0.00            
ATOM   3774 HD22 LEU X 245      44.788  15.180  37.395  0.00  0.00            
ATOM   3775 HD23 LEU X 245      45.831  16.315  36.574  0.00  0.00            
ATOM   3776  C   LEU X 245      41.457  15.956  34.345  0.00  0.00            
ATOM   3777  O   LEU X 245      41.182  14.775  34.032  0.00  0.00            
ATOM   3778  N   LYS X 246      41.952  16.838  33.514  0.00  0.00            
ATOM   3779  H   LYS X 246      42.124  17.837  33.915  0.00  0.00            
ATOM   3780  CA  LYS X 246      42.484  16.546  32.175  0.00  0.00            
ATOM   3781  HA  LYS X 246      42.645  15.500  31.912  0.00  0.00            
ATOM   3782  CB  LYS X 246      41.489  17.086  31.143  0.00  0.00            
ATOM   3783  HB2 LYS X 246      40.540  16.585  31.332  0.00  0.00            
ATOM   3784  HB3 LYS X 246      41.427  18.168  31.261  0.00  0.00            
ATOM   3785  CG  LYS X 246      41.818  16.798  29.717  0.00  0.00            
ATOM   3786  HG2 LYS X 246      41.034  17.267  29.121  0.00  0.00            
ATOM   3787  HG3 LYS X 246      42.667  17.312  29.532  0.00  0.00            
ATOM   3788  CD  LYS X 246      41.932  15.385  29.180  0.00  0.00            
ATOM   3789  HD2 LYS X 246      42.154  15.325  28.114  0.00  0.00            
ATOM   3790  HD3 LYS X 246      42.804  14.892  29.609  0.00  0.00            
ATOM   3791  CE  LYS X 246      40.719  14.544  29.530  0.00  0.00            
ATOM   3792  HE2 LYS X 246      41.041  13.506  29.450  0.00  0.00            
ATOM   3793  HE3 LYS X 246      40.515  14.622  30.598  0.00  0.00            
ATOM   3794  NZ  LYS X 246      39.562  14.783  28.687  0.00  0.00            
ATOM   3795  HZ1 LYS X 246      38.814  13.992  28.627  0.00  0.00            
ATOM   3796  HZ2 LYS X 246      38.886  15.550  29.065  0.00  0.00            
ATOM   3797  HZ3 LYS X 246      39.745  15.128  27.669  0.00  0.00            
ATOM   3798  C   LYS X 246      43.789  17.325  32.083  0.00  0.00            
ATOM   3799  O   LYS X 246      43.845  18.533  32.179  0.00  0.00            
ATOM   3800  N   ILE X 247      44.816  16.520  31.862  0.00  0.00            
ATOM   3801  H   ILE X 247      44.574  15.472  31.758  0.00  0.00            
ATOM   3802  CA  ILE X 247      46.113  17.018  31.363  0.00  0.00            
ATOM   3803  HA  ILE X 247      46.313  18.004  31.755  0.00  0.00            
ATOM   3804  CB  ILE X 247      47.162  16.004  31.893  0.00  0.00            
ATOM   3805  HB  ILE X 247      46.903  15.098  31.710  0.00  0.00            
ATOM   3806  CG2 ILE X 247      48.550  16.283  31.257  0.00  0.00            
ATOM   3807 HG21 ILE X 247      48.725  17.348  31.234  0.00  0.00            
ATOM   3808 HG22 ILE X 247      49.306  15.823  31.876  0.00  0.00            
ATOM   3809 HG23 ILE X 247      48.612  15.944  30.307  0.00  0.00            
ATOM   3810  CG1 ILE X 247      47.359  16.018  33.396  0.00  0.00            
ATOM   3811 HG12 ILE X 247      46.533  15.482  33.863  0.00  0.00            
ATOM   3812 HG13 ILE X 247      48.276  15.484  33.647  0.00  0.00            
ATOM   3813  CD1 ILE X 247      47.649  17.310  34.071  0.00  0.00            
ATOM   3814 HD11 ILE X 247      48.069  17.068  35.047  0.00  0.00            
ATOM   3815 HD12 ILE X 247      48.176  18.085  33.514  0.00  0.00            
ATOM   3816 HD13 ILE X 247      46.713  17.787  34.361  0.00  0.00            
ATOM   3817  C   ILE X 247      46.072  17.019  29.766  0.00  0.00            
ATOM   3818  O   ILE X 247      45.517  16.121  29.175  0.00  0.00            
ATOM   3819  N   TYR X 248      46.651  18.060  29.138  0.00  0.00            
ATOM   3820  H   TYR X 248      46.917  18.975  29.667  0.00  0.00            
ATOM   3821  CA  TYR X 248      46.680  18.215  27.652  0.00  0.00            
ATOM   3822  HA  TYR X 248      46.228  17.325  27.215  0.00  0.00            
ATOM   3823  CB  TYR X 248      46.046  19.590  27.276  0.00  0.00            
ATOM   3824  HB2 TYR X 248      46.541  20.433  27.758  0.00  0.00            
ATOM   3825  HB3 TYR X 248      46.124  19.860  26.223  0.00  0.00            
ATOM   3826  CG  TYR X 248      44.535  19.702  27.488  0.00  0.00            
ATOM   3827  CD1 TYR X 248      43.678  19.190  26.506  0.00  0.00            
ATOM   3828  HD1 TYR X 248      44.118  18.639  25.675  0.00  0.00            
ATOM   3829  CE1 TYR X 248      42.293  19.291  26.628  0.00  0.00            
ATOM   3830  HE1 TYR X 248      41.710  18.718  26.034  0.00  0.00            
ATOM   3831  CZ  TYR X 248      41.753  19.769  27.798  0.00  0.00            
ATOM   3832  OH  TYR X 248      40.425  19.712  28.071  0.00  0.00            
ATOM   3833  HH  TYR X 248      39.919  18.931  27.503  0.00  0.00            
ATOM   3834  CE2 TYR X 248      42.599  20.254  28.822  0.00  0.00            
ATOM   3835  HE2 TYR X 248      42.120  20.510  29.768  0.00  0.00            
ATOM   3836  CD2 TYR X 248      43.994  20.331  28.614  0.00  0.00            
ATOM   3837  HD2 TYR X 248      44.695  20.721  29.353  0.00  0.00            
ATOM   3838  C   TYR X 248      48.146  18.061  27.191  0.00  0.00            
ATOM   3839  O   TYR X 248      49.012  18.917  27.462  0.00  0.00            
ATOM   3840  N   GLU X 249      48.561  16.915  26.655  0.00  0.00            
ATOM   3841  H   GLU X 249      47.876  16.147  26.295  0.00  0.00            
ATOM   3842  CA  GLU X 249      49.944  16.474  26.638  0.00  0.00            
ATOM   3843  HA  GLU X 249      50.309  16.533  27.664  0.00  0.00            
ATOM   3844  CB  GLU X 249      50.220  15.055  26.192  0.00  0.00            
ATOM   3845  HB2 GLU X 249      51.217  14.915  26.120  0.00  0.00            
ATOM   3846  HB3 GLU X 249      49.883  14.380  26.979  0.00  0.00            
ATOM   3847  CG  GLU X 249      49.596  14.565  24.831  0.00  0.00            
ATOM   3848  HG2 GLU X 249      49.874  15.289  24.065  0.00  0.00            
ATOM   3849  HG3 GLU X 249      49.961  13.626  24.766  0.00  0.00            
ATOM   3850  CD  GLU X 249      48.101  14.369  24.858  0.00  0.00            
ATOM   3851  OE1 GLU X 249      47.582  13.963  23.803  0.00  0.00            
ATOM   3852  OE2 GLU X 249      47.418  14.426  25.874  0.00  0.00            
ATOM   3853  C   GLU X 249      50.720  17.397  25.704  0.00  0.00            
ATOM   3854  O   GLU X 249      50.403  17.635  24.509  0.00  0.00            
ATOM   3855  N   GLY X 250      51.862  17.825  26.245  0.00  0.00            
ATOM   3856  H   GLY X 250      52.119  17.777  27.221  0.00  0.00            
ATOM   3857  CA  GLY X 250      52.895  18.638  25.525  0.00  0.00            
ATOM   3858  HA2 GLY X 250      53.785  18.635  26.155  0.00  0.00            
ATOM   3859  HA3 GLY X 250      53.096  18.106  24.595  0.00  0.00            
ATOM   3860  C   GLY X 250      52.391  20.036  25.191  0.00  0.00            
ATOM   3861  O   GLY X 250      53.074  20.814  24.587  0.00  0.00            
ATOM   3862  N   ALA X 251      51.157  20.314  25.565  0.00  0.00            
ATOM   3863  H   ALA X 251      50.566  19.556  26.058  0.00  0.00            
ATOM   3864  CA  ALA X 251      50.604  21.706  25.483  0.00  0.00            
ATOM   3865  HA  ALA X 251      50.801  22.188  24.537  0.00  0.00            
ATOM   3866  CB  ALA X 251      49.050  21.696  25.670  0.00  0.00            
ATOM   3867  HB1 ALA X 251      48.840  22.632  25.694  0.00  0.00            
ATOM   3868  HB2 ALA X 251      48.477  21.209  24.895  0.00  0.00            
ATOM   3869  HB3 ALA X 251      48.771  21.275  26.625  0.00  0.00            
ATOM   3870  C   ALA X 251      51.269  22.608  26.602  0.00  0.00            
ATOM   3871  O   ALA X 251      51.645  22.144  27.607  0.00  0.00            
ATOM   3872  N   TYR X 252      51.144  23.943  26.434  0.00  0.00            
ATOM   3873  H   TYR X 252      50.986  24.264  25.404  0.00  0.00            
ATOM   3874  CA  TYR X 252      51.755  24.932  27.347  0.00  0.00            
ATOM   3875  HA  TYR X 252      52.469  24.395  27.971  0.00  0.00            
ATOM   3876  CB  TYR X 252      52.568  25.960  26.576  0.00  0.00            
ATOM   3877  HB2 TYR X 252      51.956  26.498  25.980  0.00  0.00            
ATOM   3878  HB3 TYR X 252      52.959  26.704  27.255  0.00  0.00            
ATOM   3879  CG  TYR X 252      53.924  25.511  25.880  0.00  0.00            
ATOM   3880  CD1 TYR X 252      54.372  24.232  25.892  0.00  0.00            
ATOM   3881  HD1 TYR X 252      53.876  23.516  26.530  0.00  0.00            
ATOM   3882  CE1 TYR X 252      55.401  23.782  25.012  0.00  0.00            
ATOM   3883  HE1 TYR X 252      55.679  22.812  25.035  0.00  0.00            
ATOM   3884  CZ  TYR X 252      56.094  24.696  24.189  0.00  0.00            
ATOM   3885  OH  TYR X 252      56.980  24.305  23.293  0.00  0.00            
ATOM   3886  HH  TYR X 252      57.559  25.106  22.833  0.00  0.00            
ATOM   3887  CE2 TYR X 252      55.608  25.985  24.164  0.00  0.00            
ATOM   3888  HE2 TYR X 252      56.014  26.687  23.435  0.00  0.00            
ATOM   3889  CD2 TYR X 252      54.586  26.433  24.994  0.00  0.00            
ATOM   3890  HD2 TYR X 252      54.279  27.477  25.057  0.00  0.00            
ATOM   3891  C   TYR X 252      50.821  25.583  28.308  0.00  0.00            
ATOM   3892  O   TYR X 252      50.014  24.897  29.002  0.00  0.00            
ATOM   3893  N   HID X 253      50.840  26.939  28.510  0.00  0.00            
ATOM   3894  H   HID X 253      51.483  27.537  28.010  0.00  0.00            
ATOM   3895  CA  HID X 253      50.045  27.616  29.629  0.00  0.00            
ATOM   3896  HA  HID X 253      49.950  26.977  30.507  0.00  0.00            
ATOM   3897  CB  HID X 253      50.917  28.825  30.078  0.00  0.00            
ATOM   3898  HB2 HID X 253      51.814  28.459  30.447  0.00  0.00            
ATOM   3899  HB3 HID X 253      51.023  29.560  29.235  0.00  0.00            
ATOM   3900  CG  HID X 253      50.337  29.501  31.274  0.00  0.00            
ATOM   3901  ND1 HID X 253      50.556  28.932  32.558  0.00  0.00            
ATOM   3902  HD1 HID X 253      50.773  28.016  32.858  0.00  0.00            
ATOM   3903  CE1 HID X 253      50.065  29.852  33.456  0.00  0.00            
ATOM   3904  HE1 HID X 253      49.936  29.693  34.505  0.00  0.00            
ATOM   3905  NE2 HID X 253      49.537  30.966  32.854  0.00  0.00            
ATOM   3906  CD2 HID X 253      49.759  30.737  31.492  0.00  0.00            
ATOM   3907  HD2 HID X 253      49.534  31.417  30.671  0.00  0.00            
ATOM   3908  C   HID X 253      48.675  28.243  29.335  0.00  0.00            
ATOM   3909  O   HID X 253      47.853  28.335  30.248  0.00  0.00            
ATOM   3910  N   VAL X 254      48.488  28.615  28.044  0.00  0.00            
ATOM   3911  H   VAL X 254      49.277  28.490  27.425  0.00  0.00            
ATOM   3912  CA  VAL X 254      47.268  29.285  27.558  0.00  0.00            
ATOM   3913  HA  VAL X 254      46.639  29.723  28.333  0.00  0.00            
ATOM   3914  CB  VAL X 254      47.625  30.515  26.737  0.00  0.00            
ATOM   3915  HB  VAL X 254      48.103  30.403  25.764  0.00  0.00            
ATOM   3916  CG1 VAL X 254      46.346  31.383  26.479  0.00  0.00            
ATOM   3917 HG11 VAL X 254      46.645  32.091  25.706  0.00  0.00            
ATOM   3918 HG12 VAL X 254      45.666  30.743  25.916  0.00  0.00            
ATOM   3919 HG13 VAL X 254      45.951  31.867  27.373  0.00  0.00            
ATOM   3920  CG2 VAL X 254      48.493  31.412  27.631  0.00  0.00            
ATOM   3921 HG21 VAL X 254      49.466  30.921  27.666  0.00  0.00            
ATOM   3922 HG22 VAL X 254      48.500  32.431  27.246  0.00  0.00            
ATOM   3923 HG23 VAL X 254      48.123  31.455  28.655  0.00  0.00            
ATOM   3924  C   VAL X 254      46.394  28.276  26.662  0.00  0.00            
ATOM   3925  O   VAL X 254      46.215  28.426  25.439  0.00  0.00            
ATOM   3926  N   LEU X 255      45.898  27.206  27.294  0.00  0.00            
ATOM   3927  H   LEU X 255      46.049  27.088  28.285  0.00  0.00            
ATOM   3928  CA  LEU X 255      45.198  26.087  26.594  0.00  0.00            
ATOM   3929  HA  LEU X 255      46.018  25.521  26.154  0.00  0.00            
ATOM   3930  CB  LEU X 255      44.525  25.201  27.688  0.00  0.00            
ATOM   3931  HB2 LEU X 255      43.896  25.883  28.261  0.00  0.00            
ATOM   3932  HB3 LEU X 255      43.890  24.459  27.204  0.00  0.00            
ATOM   3933  CG  LEU X 255      45.504  24.449  28.551  0.00  0.00            
ATOM   3934  HG  LEU X 255      46.146  25.137  29.101  0.00  0.00            
ATOM   3935  CD1 LEU X 255      44.626  23.793  29.621  0.00  0.00            
ATOM   3936 HD11 LEU X 255      44.268  24.547  30.322  0.00  0.00            
ATOM   3937 HD12 LEU X 255      43.747  23.326  29.177  0.00  0.00            
ATOM   3938 HD13 LEU X 255      45.138  23.034  30.213  0.00  0.00            
ATOM   3939  CD2 LEU X 255      46.256  23.411  27.731  0.00  0.00            
ATOM   3940 HD21 LEU X 255      46.966  22.864  28.352  0.00  0.00            
ATOM   3941 HD22 LEU X 255      45.630  22.757  27.123  0.00  0.00            
ATOM   3942 HD23 LEU X 255      46.817  24.030  27.031  0.00  0.00            
ATOM   3943  C   LEU X 255      44.062  26.468  25.609  0.00  0.00            
ATOM   3944  O   LEU X 255      43.808  25.751  24.625  0.00  0.00            
ATOM   3945  N   HIE X 256      43.410  27.594  25.798  0.00  0.00            
ATOM   3946  H   HIE X 256      43.451  28.089  26.678  0.00  0.00            
ATOM   3947  CA  HIE X 256      42.326  28.025  24.887  0.00  0.00            
ATOM   3948  HA  HIE X 256      41.804  27.200  24.401  0.00  0.00            
ATOM   3949  CB  HIE X 256      41.309  28.791  25.747  0.00  0.00            
ATOM   3950  HB2 HIE X 256      40.489  29.219  25.172  0.00  0.00            
ATOM   3951  HB3 HIE X 256      40.963  28.059  26.476  0.00  0.00            
ATOM   3952  CG  HIE X 256      41.924  29.914  26.576  0.00  0.00            
ATOM   3953  ND1 HIE X 256      42.835  29.811  27.667  0.00  0.00            
ATOM   3954  CE1 HIE X 256      43.225  31.118  27.973  0.00  0.00            
ATOM   3955  HE1 HIE X 256      43.975  31.467  28.668  0.00  0.00            
ATOM   3956  NE2 HIE X 256      42.603  31.945  27.126  0.00  0.00            
ATOM   3957  HE2 HIE X 256      42.808  32.933  27.132  0.00  0.00            
ATOM   3958  CD2 HIE X 256      41.831  31.199  26.236  0.00  0.00            
ATOM   3959  HD2 HIE X 256      41.359  31.572  25.338  0.00  0.00            
ATOM   3960  C   HIE X 256      42.828  29.020  23.775  0.00  0.00            
ATOM   3961  O   HIE X 256      41.988  29.463  22.977  0.00  0.00            
ATOM   3962  N   LYS X 257      44.117  29.183  23.647  0.00  0.00            
ATOM   3963  H   LYS X 257      44.805  28.758  24.252  0.00  0.00            
ATOM   3964  CA  LYS X 257      44.707  29.786  22.432  0.00  0.00            
ATOM   3965  HA  LYS X 257      44.002  29.785  21.600  0.00  0.00            
ATOM   3966  CB  LYS X 257      45.243  31.167  22.780  0.00  0.00            
ATOM   3967  HB2 LYS X 257      46.129  30.907  23.360  0.00  0.00            
ATOM   3968  HB3 LYS X 257      45.427  31.655  21.823  0.00  0.00            
ATOM   3969  CG  LYS X 257      44.376  32.200  23.538  0.00  0.00            
ATOM   3970  HG2 LYS X 257      44.022  31.778  24.479  0.00  0.00            
ATOM   3971  HG3 LYS X 257      45.014  33.064  23.724  0.00  0.00            
ATOM   3972  CD  LYS X 257      43.183  32.565  22.661  0.00  0.00            
ATOM   3973  HD2 LYS X 257      43.593  32.973  21.736  0.00  0.00            
ATOM   3974  HD3 LYS X 257      42.628  31.691  22.320  0.00  0.00            
ATOM   3975  CE  LYS X 257      42.312  33.595  23.403  0.00  0.00            
ATOM   3976  HE2 LYS X 257      41.676  33.014  24.069  0.00  0.00            
ATOM   3977  HE3 LYS X 257      42.941  34.299  23.947  0.00  0.00            
ATOM   3978  NZ  LYS X 257      41.573  34.302  22.339  0.00  0.00            
ATOM   3979  HZ1 LYS X 257      40.975  34.996  22.766  0.00  0.00            
ATOM   3980  HZ2 LYS X 257      42.254  34.675  21.693  0.00  0.00            
ATOM   3981  HZ3 LYS X 257      41.001  33.567  21.950  0.00  0.00            
ATOM   3982  C   LYS X 257      45.899  28.917  22.050  0.00  0.00            
ATOM   3983  O   LYS X 257      47.014  29.329  21.658  0.00  0.00            
ATOM   3984  N   GLU X 258      45.762  27.611  22.193  0.00  0.00            
ATOM   3985  H   GLU X 258      44.971  27.107  22.567  0.00  0.00            
ATOM   3986  CA  GLU X 258      46.864  26.591  21.900  0.00  0.00            
ATOM   3987  HA  GLU X 258      47.846  27.055  21.983  0.00  0.00            
ATOM   3988  CB  GLU X 258      46.814  25.473  22.942  0.00  0.00            
ATOM   3989  HB2 GLU X 258      46.084  25.778  23.691  0.00  0.00            
ATOM   3990  HB3 GLU X 258      46.442  24.517  22.574  0.00  0.00            
ATOM   3991  CG  GLU X 258      48.054  25.325  23.810  0.00  0.00            
ATOM   3992  HG2 GLU X 258      48.383  26.289  24.200  0.00  0.00            
ATOM   3993  HG3 GLU X 258      47.888  24.665  24.661  0.00  0.00            
ATOM   3994  CD  GLU X 258      49.260  24.742  23.094  0.00  0.00            
ATOM   3995  OE1 GLU X 258      49.070  24.027  22.075  0.00  0.00            
ATOM   3996  OE2 GLU X 258      50.389  25.024  23.487  0.00  0.00            
ATOM   3997  C   GLU X 258      46.672  26.063  20.440  0.00  0.00            
ATOM   3998  O   GLU X 258      45.944  26.614  19.618  0.00  0.00            
ATOM   3999  N   LEU X 259      47.477  25.035  20.056  0.00  0.00            
ATOM   4000  H   LEU X 259      48.218  24.661  20.630  0.00  0.00            
ATOM   4001  CA  LEU X 259      47.248  24.426  18.707  0.00  0.00            
ATOM   4002  HA  LEU X 259      47.268  25.305  18.062  0.00  0.00            
ATOM   4003  CB  LEU X 259      48.312  23.417  18.213  0.00  0.00            
ATOM   4004  HB2 LEU X 259      48.355  22.627  18.964  0.00  0.00            
ATOM   4005  HB3 LEU X 259      48.019  22.896  17.302  0.00  0.00            
ATOM   4006  CG  LEU X 259      49.759  23.941  17.972  0.00  0.00            
ATOM   4007  HG  LEU X 259      50.078  24.589  18.789  0.00  0.00            
ATOM   4008  CD1 LEU X 259      50.794  22.817  18.073  0.00  0.00            
ATOM   4009 HD11 LEU X 259      51.798  23.241  18.055  0.00  0.00            
ATOM   4010 HD12 LEU X 259      50.603  22.192  18.945  0.00  0.00            
ATOM   4011 HD13 LEU X 259      50.706  22.222  17.164  0.00  0.00            
ATOM   4012  CD2 LEU X 259      49.913  24.615  16.564  0.00  0.00            
ATOM   4013 HD21 LEU X 259      49.203  25.441  16.590  0.00  0.00            
ATOM   4014 HD22 LEU X 259      50.915  25.043  16.526  0.00  0.00            
ATOM   4015 HD23 LEU X 259      49.674  23.878  15.798  0.00  0.00            
ATOM   4016  C   LEU X 259      45.791  23.870  18.555  0.00  0.00            
ATOM   4017  O   LEU X 259      45.243  23.528  19.610  0.00  0.00            
ATOM   4018  N   PRO X 260      45.163  23.847  17.335  0.00  0.00            
ATOM   4019  CD  PRO X 260      45.637  24.465  16.115  0.00  0.00            
ATOM   4020  HD2 PRO X 260      46.139  23.713  15.507  0.00  0.00            
ATOM   4021  HD3 PRO X 260      46.240  25.366  16.229  0.00  0.00            
ATOM   4022  CG  PRO X 260      44.388  24.831  15.411  0.00  0.00            
ATOM   4023  HG2 PRO X 260      44.554  24.816  14.334  0.00  0.00            
ATOM   4024  HG3 PRO X 260      43.978  25.781  15.754  0.00  0.00            
ATOM   4025  CB  PRO X 260      43.412  23.717  15.783  0.00  0.00            
ATOM   4026  HB2 PRO X 260      43.512  22.753  15.284  0.00  0.00            
ATOM   4027  HB3 PRO X 260      42.388  24.073  15.671  0.00  0.00            
ATOM   4028  CA  PRO X 260      43.766  23.561  17.256  0.00  0.00            
ATOM   4029  HA  PRO X 260      43.334  24.351  17.871  0.00  0.00            
ATOM   4030  C   PRO X 260      43.288  22.183  17.696  0.00  0.00            
ATOM   4031  O   PRO X 260      42.076  22.057  17.854  0.00  0.00            
ATOM   4032  N   GLU X 261      44.110  21.176  17.900  0.00  0.00            
ATOM   4033  H   GLU X 261      44.990  21.118  17.406  0.00  0.00            
ATOM   4034  CA  GLU X 261      43.787  19.844  18.453  0.00  0.00            
ATOM   4035  HA  GLU X 261      42.845  19.544  17.993  0.00  0.00            
ATOM   4036  CB  GLU X 261      44.849  18.763  17.973  0.00  0.00            
ATOM   4037  HB2 GLU X 261      44.685  17.819  18.492  0.00  0.00            
ATOM   4038  HB3 GLU X 261      44.751  18.540  16.911  0.00  0.00            
ATOM   4039  CG  GLU X 261      46.408  19.008  18.119  0.00  0.00            
ATOM   4040  HG2 GLU X 261      46.614  19.351  19.133  0.00  0.00            
ATOM   4041  HG3 GLU X 261      46.834  18.014  17.977  0.00  0.00            
ATOM   4042  CD  GLU X 261      47.041  19.925  17.093  0.00  0.00            
ATOM   4043  OE1 GLU X 261      48.287  19.900  17.020  0.00  0.00            
ATOM   4044  OE2 GLU X 261      46.301  20.666  16.368  0.00  0.00            
ATOM   4045  C   GLU X 261      43.492  19.932  19.945  0.00  0.00            
ATOM   4046  O   GLU X 261      42.498  19.361  20.424  0.00  0.00            
ATOM   4047  N   VAL X 262      44.246  20.759  20.630  0.00  0.00            
ATOM   4048  H   VAL X 262      44.609  21.476  20.017  0.00  0.00            
ATOM   4049  CA  VAL X 262      43.992  21.076  22.056  0.00  0.00            
ATOM   4050  HA  VAL X 262      43.792  20.114  22.528  0.00  0.00            
ATOM   4051  CB  VAL X 262      45.201  21.718  22.812  0.00  0.00            
ATOM   4052  HB  VAL X 262      45.638  22.484  22.171  0.00  0.00            
ATOM   4053  CG1 VAL X 262      44.909  22.426  24.130  0.00  0.00            
ATOM   4054 HG11 VAL X 262      45.805  22.994  24.378  0.00  0.00            
ATOM   4055 HG12 VAL X 262      44.101  23.150  24.020  0.00  0.00            
ATOM   4056 HG13 VAL X 262      44.667  21.678  24.886  0.00  0.00            
ATOM   4057  CG2 VAL X 262      46.193  20.687  23.110  0.00  0.00            
ATOM   4058 HG21 VAL X 262      46.234  19.994  22.270  0.00  0.00            
ATOM   4059 HG22 VAL X 262      47.138  21.138  23.411  0.00  0.00            
ATOM   4060 HG23 VAL X 262      45.910  20.003  23.910  0.00  0.00            
ATOM   4061  C   VAL X 262      42.786  21.966  22.026  0.00  0.00            
ATOM   4062  O   VAL X 262      41.771  21.678  22.662  0.00  0.00            
ATOM   4063  N   THR X 263      42.816  23.084  21.255  0.00  0.00            
ATOM   4064  H   THR X 263      43.686  23.342  20.811  0.00  0.00            
ATOM   4065  CA  THR X 263      41.879  24.203  21.472  0.00  0.00            
ATOM   4066  HA  THR X 263      42.010  24.411  22.533  0.00  0.00            
ATOM   4067  CB  THR X 263      42.314  25.401  20.704  0.00  0.00            
ATOM   4068  HB  THR X 263      42.213  25.332  19.621  0.00  0.00            
ATOM   4069  CG2 THR X 263      41.562  26.663  21.115  0.00  0.00            
ATOM   4070 HG21 THR X 263      42.124  27.518  20.739  0.00  0.00            
ATOM   4071 HG22 THR X 263      40.586  26.750  20.636  0.00  0.00            
ATOM   4072 HG23 THR X 263      41.327  26.671  22.179  0.00  0.00            
ATOM   4073  OG1 THR X 263      43.676  25.675  21.048  0.00  0.00            
ATOM   4074  HG1 THR X 263      44.314  25.189  20.521  0.00  0.00            
ATOM   4075  C   THR X 263      40.400  23.794  21.186  0.00  0.00            
ATOM   4076  O   THR X 263      39.447  24.087  21.904  0.00  0.00            
ATOM   4077  N   ASN X 264      40.256  22.946  20.233  0.00  0.00            
ATOM   4078  H   ASN X 264      41.054  22.556  19.753  0.00  0.00            
ATOM   4079  CA  ASN X 264      38.962  22.259  19.935  0.00  0.00            
ATOM   4080  HA  ASN X 264      38.222  23.049  19.812  0.00  0.00            
ATOM   4081  CB  ASN X 264      38.930  21.553  18.604  0.00  0.00            
ATOM   4082  HB2 ASN X 264      39.323  22.315  17.930  0.00  0.00            
ATOM   4083  HB3 ASN X 264      39.518  20.637  18.545  0.00  0.00            
ATOM   4084  CG  ASN X 264      37.608  21.228  18.093  0.00  0.00            
ATOM   4085  OD1 ASN X 264      36.959  20.346  18.618  0.00  0.00            
ATOM   4086  ND2 ASN X 264      37.110  21.893  17.033  0.00  0.00            
ATOM   4087 HD21 ASN X 264      36.183  21.663  16.703  0.00  0.00            
ATOM   4088 HD22 ASN X 264      37.710  22.534  16.533  0.00  0.00            
ATOM   4089  C   ASN X 264      38.530  21.356  21.116  0.00  0.00            
ATOM   4090  O   ASN X 264      37.380  21.449  21.594  0.00  0.00            
ATOM   4091  N   SER X 265      39.455  20.543  21.602  0.00  0.00            
ATOM   4092  H   SER X 265      40.415  20.523  21.290  0.00  0.00            
ATOM   4093  CA  SER X 265      39.050  19.646  22.706  0.00  0.00            
ATOM   4094  HA  SER X 265      38.132  19.091  22.508  0.00  0.00            
ATOM   4095  CB  SER X 265      40.100  18.565  22.738  0.00  0.00            
ATOM   4096  HB2 SER X 265      39.970  17.995  21.818  0.00  0.00            
ATOM   4097  HB3 SER X 265      41.091  19.002  22.866  0.00  0.00            
ATOM   4098  OG  SER X 265      39.987  17.654  23.794  0.00  0.00            
ATOM   4099  HG  SER X 265      40.542  16.888  23.629  0.00  0.00            
ATOM   4100  C   SER X 265      38.828  20.398  24.074  0.00  0.00            
ATOM   4101  O   SER X 265      37.907  19.950  24.748  0.00  0.00            
ATOM   4102  N   VAL X 266      39.575  21.424  24.383  0.00  0.00            
ATOM   4103  H   VAL X 266      40.244  21.667  23.667  0.00  0.00            
ATOM   4104  CA  VAL X 266      39.334  22.255  25.589  0.00  0.00            
ATOM   4105  HA  VAL X 266      39.435  21.635  26.480  0.00  0.00            
ATOM   4106  CB  VAL X 266      40.292  23.467  25.583  0.00  0.00            
ATOM   4107  HB  VAL X 266      40.089  24.024  24.668  0.00  0.00            
ATOM   4108  CG1 VAL X 266      40.017  24.274  26.816  0.00  0.00            
ATOM   4109 HG11 VAL X 266      38.992  24.641  26.762  0.00  0.00            
ATOM   4110 HG12 VAL X 266      39.950  23.620  27.685  0.00  0.00            
ATOM   4111 HG13 VAL X 266      40.746  25.047  27.059  0.00  0.00            
ATOM   4112  CG2 VAL X 266      41.738  23.054  25.684  0.00  0.00            
ATOM   4113 HG21 VAL X 266      42.331  23.931  25.422  0.00  0.00            
ATOM   4114 HG22 VAL X 266      42.064  22.690  26.658  0.00  0.00            
ATOM   4115 HG23 VAL X 266      42.008  22.299  24.945  0.00  0.00            
ATOM   4116  C   VAL X 266      37.860  22.751  25.546  0.00  0.00            
ATOM   4117  O   VAL X 266      37.156  22.609  26.566  0.00  0.00            
ATOM   4118  N   PHE X 267      37.436  23.548  24.519  0.00  0.00            
ATOM   4119  H   PHE X 267      38.128  23.771  23.818  0.00  0.00            
ATOM   4120  CA  PHE X 267      36.104  24.144  24.385  0.00  0.00            
ATOM   4121  HA  PHE X 267      35.893  24.773  25.250  0.00  0.00            
ATOM   4122  CB  PHE X 267      35.936  24.938  23.067  0.00  0.00            
ATOM   4123  HB2 PHE X 267      36.304  24.287  22.274  0.00  0.00            
ATOM   4124  HB3 PHE X 267      34.854  24.994  22.948  0.00  0.00            
ATOM   4125  CG  PHE X 267      36.594  26.256  23.170  0.00  0.00            
ATOM   4126  CD1 PHE X 267      35.749  27.374  22.984  0.00  0.00            
ATOM   4127  HD1 PHE X 267      34.707  27.249  22.728  0.00  0.00            
ATOM   4128  CE1 PHE X 267      36.285  28.634  22.805  0.00  0.00            
ATOM   4129  HE1 PHE X 267      35.720  29.490  22.468  0.00  0.00            
ATOM   4130  CZ  PHE X 267      37.655  28.852  22.856  0.00  0.00            
ATOM   4131  HZ  PHE X 267      38.011  29.872  22.849  0.00  0.00            
ATOM   4132  CE2 PHE X 267      38.542  27.776  23.149  0.00  0.00            
ATOM   4133  HE2 PHE X 267      39.616  27.880  23.107  0.00  0.00            
ATOM   4134  CD2 PHE X 267      37.953  26.507  23.326  0.00  0.00            
ATOM   4135  HD2 PHE X 267      38.642  25.703  23.539  0.00  0.00            
ATOM   4136  C   PHE X 267      34.994  23.019  24.449  0.00  0.00            
ATOM   4137  O   PHE X 267      34.004  23.242  25.174  0.00  0.00            
ATOM   4138  N   HID X 268      35.214  21.835  23.811  0.00  0.00            
ATOM   4139  H   HID X 268      35.965  21.820  23.135  0.00  0.00            
ATOM   4140  CA  HID X 268      34.313  20.756  23.863  0.00  0.00            
ATOM   4141  HA  HID X 268      33.333  21.067  23.501  0.00  0.00            
ATOM   4142  CB  HID X 268      34.848  19.576  22.974  0.00  0.00            
ATOM   4143  HB2 HID X 268      35.110  19.992  22.001  0.00  0.00            
ATOM   4144  HB3 HID X 268      35.737  19.152  23.440  0.00  0.00            
ATOM   4145  CG  HID X 268      33.809  18.516  22.701  0.00  0.00            
ATOM   4146  ND1 HID X 268      32.632  18.702  21.976  0.00  0.00            
ATOM   4147  HD1 HID X 268      32.300  19.490  21.438  0.00  0.00            
ATOM   4148  CE1 HID X 268      32.108  17.472  21.768  0.00  0.00            
ATOM   4149  HE1 HID X 268      31.421  17.232  20.970  0.00  0.00            
ATOM   4150  NE2 HID X 268      32.797  16.509  22.416  0.00  0.00            
ATOM   4151  CD2 HID X 268      33.801  17.173  23.097  0.00  0.00            
ATOM   4152  HD2 HID X 268      34.462  16.750  23.839  0.00  0.00            
ATOM   4153  C   HID X 268      34.187  20.196  25.242  0.00  0.00            
ATOM   4154  O   HID X 268      33.163  19.770  25.631  0.00  0.00            
ATOM   4155  N   GLU X 269      35.321  20.183  26.017  0.00  0.00            
ATOM   4156  H   GLU X 269      36.201  20.469  25.614  0.00  0.00            
ATOM   4157  CA  GLU X 269      35.303  19.607  27.421  0.00  0.00            
ATOM   4158  HA  GLU X 269      35.072  18.548  27.310  0.00  0.00            
ATOM   4159  CB  GLU X 269      36.708  19.557  27.992  0.00  0.00            
ATOM   4160  HB2 GLU X 269      37.429  19.251  27.234  0.00  0.00            
ATOM   4161  HB3 GLU X 269      36.943  20.568  28.326  0.00  0.00            
ATOM   4162  CG  GLU X 269      36.978  18.623  29.194  0.00  0.00            
ATOM   4163  HG2 GLU X 269      37.812  19.082  29.724  0.00  0.00            
ATOM   4164  HG3 GLU X 269      36.125  18.540  29.867  0.00  0.00            
ATOM   4165  CD  GLU X 269      37.325  17.182  28.872  0.00  0.00            
ATOM   4166  OE1 GLU X 269      37.368  16.808  27.702  0.00  0.00            
ATOM   4167  OE2 GLU X 269      37.466  16.357  29.774  0.00  0.00            
ATOM   4168  C   GLU X 269      34.322  20.472  28.282  0.00  0.00            
ATOM   4169  O   GLU X 269      33.518  19.894  29.036  0.00  0.00            
ATOM   4170  N   ILE X 270      34.318  21.828  28.198  0.00  0.00            
ATOM   4171  H   ILE X 270      34.909  22.217  27.477  0.00  0.00            
ATOM   4172  CA  ILE X 270      33.672  22.777  29.091  0.00  0.00            
ATOM   4173  HA  ILE X 270      33.800  22.483  30.132  0.00  0.00            
ATOM   4174  CB  ILE X 270      34.343  24.159  29.054  0.00  0.00            
ATOM   4175  HB  ILE X 270      34.310  24.458  28.006  0.00  0.00            
ATOM   4176  CG2 ILE X 270      33.529  25.190  29.950  0.00  0.00            
ATOM   4177 HG21 ILE X 270      33.575  24.825  30.976  0.00  0.00            
ATOM   4178 HG22 ILE X 270      33.976  26.181  29.870  0.00  0.00            
ATOM   4179 HG23 ILE X 270      32.522  25.203  29.533  0.00  0.00            
ATOM   4180  CG1 ILE X 270      35.771  24.137  29.540  0.00  0.00            
ATOM   4181 HG12 ILE X 270      35.835  24.331  30.610  0.00  0.00            
ATOM   4182 HG13 ILE X 270      36.257  23.193  29.294  0.00  0.00            
ATOM   4183  CD1 ILE X 270      36.478  25.326  28.815  0.00  0.00            
ATOM   4184 HD11 ILE X 270      36.541  24.995  27.778  0.00  0.00            
ATOM   4185 HD12 ILE X 270      35.995  26.297  28.922  0.00  0.00            
ATOM   4186 HD13 ILE X 270      37.495  25.440  29.191  0.00  0.00            
ATOM   4187  C   ILE X 270      32.201  22.822  28.730  0.00  0.00            
ATOM   4188  O   ILE X 270      31.363  22.877  29.599  0.00  0.00            
ATOM   4189  N   ASN X 271      31.945  22.881  27.422  0.00  0.00            
ATOM   4190  H   ASN X 271      32.714  22.847  26.767  0.00  0.00            
ATOM   4191  CA  ASN X 271      30.624  22.582  26.854  0.00  0.00            
ATOM   4192  HA  ASN X 271      29.902  23.355  27.116  0.00  0.00            
ATOM   4193  CB  ASN X 271      30.780  22.409  25.354  0.00  0.00            
ATOM   4194  HB2 ASN X 271      31.100  23.374  24.960  0.00  0.00            
ATOM   4195  HB3 ASN X 271      31.439  21.640  24.952  0.00  0.00            
ATOM   4196  CG  ASN X 271      29.399  22.195  24.630  0.00  0.00            
ATOM   4197  OD1 ASN X 271      28.438  21.746  25.260  0.00  0.00            
ATOM   4198  ND2 ASN X 271      29.331  22.464  23.380  0.00  0.00            
ATOM   4199 HD21 ASN X 271      28.437  22.549  22.917  0.00  0.00            
ATOM   4200 HD22 ASN X 271      30.137  22.847  22.907  0.00  0.00            
ATOM   4201  C   ASN X 271      30.121  21.342  27.567  0.00  0.00            
ATOM   4202  O   ASN X 271      29.009  21.372  28.159  0.00  0.00            
ATOM   4203  N   MET X 272      30.795  20.246  27.495  0.00  0.00            
ATOM   4204  H   MET X 272      31.710  20.304  27.072  0.00  0.00            
ATOM   4205  CA  MET X 272      30.101  18.988  27.792  0.00  0.00            
ATOM   4206  HA  MET X 272      29.090  19.079  27.395  0.00  0.00            
ATOM   4207  CB  MET X 272      30.705  17.762  27.174  0.00  0.00            
ATOM   4208  HB2 MET X 272      31.760  17.744  27.451  0.00  0.00            
ATOM   4209  HB3 MET X 272      30.349  16.788  27.511  0.00  0.00            
ATOM   4210  CG  MET X 272      30.510  17.810  25.597  0.00  0.00            
ATOM   4211  HG2 MET X 272      30.842  18.736  25.128  0.00  0.00            
ATOM   4212  HG3 MET X 272      31.054  16.968  25.168  0.00  0.00            
ATOM   4213  SD  MET X 272      28.761  17.520  25.142  0.00  0.00            
ATOM   4214  CE  MET X 272      28.762  15.774  24.931  0.00  0.00            
ATOM   4215  HE1 MET X 272      29.410  15.405  24.136  0.00  0.00            
ATOM   4216  HE2 MET X 272      29.182  15.314  25.826  0.00  0.00            
ATOM   4217  HE3 MET X 272      27.753  15.363  24.899  0.00  0.00            
ATOM   4218  C   MET X 272      29.876  18.716  29.314  0.00  0.00            
ATOM   4219  O   MET X 272      29.006  17.972  29.722  0.00  0.00            
ATOM   4220  N   TRP X 273      30.752  19.315  30.155  0.00  0.00            
ATOM   4221  H   TRP X 273      31.464  19.880  29.715  0.00  0.00            
ATOM   4222  CA  TRP X 273      30.658  19.256  31.545  0.00  0.00            
ATOM   4223  HA  TRP X 273      30.277  18.276  31.831  0.00  0.00            
ATOM   4224  CB  TRP X 273      32.113  19.513  32.116  0.00  0.00            
ATOM   4225  HB2 TRP X 273      32.816  18.767  31.744  0.00  0.00            
ATOM   4226  HB3 TRP X 273      32.487  20.508  31.873  0.00  0.00            
ATOM   4227  CG  TRP X 273      32.300  19.288  33.617  0.00  0.00            
ATOM   4228  CD1 TRP X 273      32.719  18.167  34.293  0.00  0.00            
ATOM   4229  HD1 TRP X 273      33.059  17.237  33.862  0.00  0.00            
ATOM   4230  NE1 TRP X 273      32.828  18.403  35.655  0.00  0.00            
ATOM   4231  HE1 TRP X 273      33.126  17.720  36.336  0.00  0.00            
ATOM   4232  CE2 TRP X 273      32.380  19.636  35.980  0.00  0.00            
ATOM   4233  CZ2 TRP X 273      32.093  20.202  37.256  0.00  0.00            
ATOM   4234  HZ2 TRP X 273      32.160  19.628  38.168  0.00  0.00            
ATOM   4235  CH2 TRP X 273      31.704  21.569  37.265  0.00  0.00            
ATOM   4236  HH2 TRP X 273      31.629  22.092  38.207  0.00  0.00            
ATOM   4237  CZ3 TRP X 273      31.553  22.249  36.039  0.00  0.00            
ATOM   4238  HZ3 TRP X 273      31.117  23.233  35.955  0.00  0.00            
ATOM   4239  CE3 TRP X 273      31.573  21.557  34.788  0.00  0.00            
ATOM   4240  HE3 TRP X 273      31.434  22.107  33.869  0.00  0.00            
ATOM   4241  CD2 TRP X 273      32.029  20.212  34.716  0.00  0.00            
ATOM   4242  C   TRP X 273      29.705  20.302  32.093  0.00  0.00            
ATOM   4243  O   TRP X 273      29.003  19.999  33.050  0.00  0.00            
ATOM   4244  N   VAL X 274      29.544  21.563  31.554  0.00  0.00            
ATOM   4245  H   VAL X 274      30.260  21.898  30.925  0.00  0.00            
ATOM   4246  CA  VAL X 274      28.589  22.546  32.020  0.00  0.00            
ATOM   4247  HA  VAL X 274      28.630  22.587  33.108  0.00  0.00            
ATOM   4248  CB  VAL X 274      28.848  24.015  31.582  0.00  0.00            
ATOM   4249  HB  VAL X 274      29.123  23.985  30.528  0.00  0.00            
ATOM   4250  CG1 VAL X 274      27.731  25.064  31.779  0.00  0.00            
ATOM   4251 HG11 VAL X 274      28.061  25.988  31.305  0.00  0.00            
ATOM   4252 HG12 VAL X 274      26.818  24.727  31.287  0.00  0.00            
ATOM   4253 HG13 VAL X 274      27.501  25.183  32.838  0.00  0.00            
ATOM   4254  CG2 VAL X 274      29.987  24.654  32.477  0.00  0.00            
ATOM   4255 HG21 VAL X 274      29.660  24.862  33.496  0.00  0.00            
ATOM   4256 HG22 VAL X 274      30.813  23.944  32.513  0.00  0.00            
ATOM   4257 HG23 VAL X 274      30.403  25.504  31.935  0.00  0.00            
ATOM   4258  C   VAL X 274      27.213  22.012  31.663  0.00  0.00            
ATOM   4259  O   VAL X 274      26.350  22.102  32.559  0.00  0.00            
ATOM   4260  N   SER X 275      27.143  21.460  30.443  0.00  0.00            
ATOM   4261  H   SER X 275      27.920  21.388  29.801  0.00  0.00            
ATOM   4262  CA  SER X 275      25.825  20.842  30.055  0.00  0.00            
ATOM   4263  HA  SER X 275      25.024  21.550  29.844  0.00  0.00            
ATOM   4264  CB  SER X 275      26.048  20.133  28.769  0.00  0.00            
ATOM   4265  HB2 SER X 275      26.912  19.468  28.755  0.00  0.00            
ATOM   4266  HB3 SER X 275      25.122  19.651  28.456  0.00  0.00            
ATOM   4267  OG  SER X 275      26.303  21.063  27.713  0.00  0.00            
ATOM   4268  HG  SER X 275      27.233  21.278  27.612  0.00  0.00            
ATOM   4269  C   SER X 275      25.264  19.770  30.972  0.00  0.00            
ATOM   4270  O   SER X 275      24.023  19.637  31.199  0.00  0.00            
ATOM   4271  N   GLN X 276      26.156  18.987  31.555  0.00  0.00            
ATOM   4272  H   GLN X 276      27.104  18.934  31.209  0.00  0.00            
ATOM   4273  CA  GLN X 276      25.836  17.819  32.460  0.00  0.00            
ATOM   4274  HA  GLN X 276      25.163  17.098  31.995  0.00  0.00            
ATOM   4275  CB  GLN X 276      27.181  17.070  32.635  0.00  0.00            
ATOM   4276  HB2 GLN X 276      27.693  16.916  31.685  0.00  0.00            
ATOM   4277  HB3 GLN X 276      27.873  17.718  33.173  0.00  0.00            
ATOM   4278  CG  GLN X 276      26.996  15.670  33.375  0.00  0.00            
ATOM   4279  HG2 GLN X 276      27.963  15.438  33.822  0.00  0.00            
ATOM   4280  HG3 GLN X 276      26.378  15.976  34.220  0.00  0.00            
ATOM   4281  CD  GLN X 276      26.473  14.567  32.492  0.00  0.00            
ATOM   4282  OE1 GLN X 276      27.061  14.200  31.458  0.00  0.00            
ATOM   4283  NE2 GLN X 276      25.340  13.979  32.743  0.00  0.00            
ATOM   4284 HE21 GLN X 276      25.052  13.242  32.116  0.00  0.00            
ATOM   4285 HE22 GLN X 276      24.841  14.304  33.558  0.00  0.00            
ATOM   4286  C   GLN X 276      25.245  18.398  33.797  0.00  0.00            
ATOM   4287  O   GLN X 276      24.395  17.798  34.417  0.00  0.00            
ATOM   4288  N   ARG X 277      25.600  19.634  34.108  0.00  0.00            
ATOM   4289  H   ARG X 277      26.182  20.147  33.461  0.00  0.00            
ATOM   4290  CA  ARG X 277      25.363  20.398  35.402  0.00  0.00            
ATOM   4291  HA  ARG X 277      25.010  19.731  36.189  0.00  0.00            
ATOM   4292  CB  ARG X 277      26.730  20.744  35.983  0.00  0.00            
ATOM   4293  HB2 ARG X 277      27.367  21.253  35.259  0.00  0.00            
ATOM   4294  HB3 ARG X 277      26.530  21.424  36.811  0.00  0.00            
ATOM   4295  CG  ARG X 277      27.410  19.438  36.537  0.00  0.00            
ATOM   4296  HG2 ARG X 277      26.871  19.073  37.411  0.00  0.00            
ATOM   4297  HG3 ARG X 277      27.420  18.645  35.789  0.00  0.00            
ATOM   4298  CD  ARG X 277      28.872  19.682  36.898  0.00  0.00            
ATOM   4299  HD2 ARG X 277      29.391  20.168  36.072  0.00  0.00            
ATOM   4300  HD3 ARG X 277      28.995  20.249  37.821  0.00  0.00            
ATOM   4301  NE  ARG X 277      29.526  18.419  37.260  0.00  0.00            
ATOM   4302  HE  ARG X 277      29.417  18.186  38.237  0.00  0.00            
ATOM   4303  CZ  ARG X 277      29.874  17.414  36.490  0.00  0.00            
ATOM   4304  NH1 ARG X 277      29.792  17.413  35.176  0.00  0.00            
ATOM   4305 HH11 ARG X 277      29.650  18.275  34.670  0.00  0.00            
ATOM   4306 HH12 ARG X 277      30.273  16.658  34.708  0.00  0.00            
ATOM   4307  NH2 ARG X 277      30.382  16.339  36.929  0.00  0.00            
ATOM   4308 HH21 ARG X 277      30.597  16.241  37.911  0.00  0.00            
ATOM   4309 HH22 ARG X 277      30.563  15.623  36.239  0.00  0.00            
ATOM   4310  C   ARG X 277      24.280  21.508  35.275  0.00  0.00            
ATOM   4311  O   ARG X 277      23.989  22.183  36.257  0.00  0.00            
ATOM   4312  N   THR X 278      23.675  21.670  34.073  0.00  0.00            
ATOM   4313  H   THR X 278      24.063  21.037  33.387  0.00  0.00            
ATOM   4314  CA  THR X 278      22.759  22.685  33.598  0.00  0.00            
ATOM   4315  HA  THR X 278      22.355  23.160  34.492  0.00  0.00            
ATOM   4316  CB  THR X 278      23.490  23.663  32.602  0.00  0.00            
ATOM   4317  HB  THR X 278      23.877  23.127  31.735  0.00  0.00            
ATOM   4318  CG2 THR X 278      22.487  24.772  32.058  0.00  0.00            
ATOM   4319 HG21 THR X 278      21.996  25.333  32.853  0.00  0.00            
ATOM   4320 HG22 THR X 278      23.030  25.572  31.554  0.00  0.00            
ATOM   4321 HG23 THR X 278      21.745  24.351  31.380  0.00  0.00            
ATOM   4322  OG1 THR X 278      24.469  24.424  33.283  0.00  0.00            
ATOM   4323  HG1 THR X 278      25.008  23.762  33.722  0.00  0.00            
ATOM   4324  C   THR X 278      21.506  22.102  32.956  0.00  0.00            
ATOM   4325  O   THR X 278      21.650  21.444  31.955  0.00  0.00            
ATOM   4326  N   ALA X 279      20.304  22.207  33.535  0.00  0.00            
ATOM   4327  H   ALA X 279      20.261  22.707  34.412  0.00  0.00            
ATOM   4328  CA  ALA X 279      19.032  21.623  33.018  0.00  0.00            
ATOM   4329  HA  ALA X 279      19.040  20.536  32.941  0.00  0.00            
ATOM   4330  CB  ALA X 279      17.883  21.851  34.026  0.00  0.00            
ATOM   4331  HB1 ALA X 279      18.123  21.470  35.019  0.00  0.00            
ATOM   4332  HB2 ALA X 279      17.656  22.913  34.129  0.00  0.00            
ATOM   4333  HB3 ALA X 279      16.988  21.455  33.546  0.00  0.00            
ATOM   4334  C   ALA X 279      18.644  22.369  31.661  0.00  0.00            
ATOM   4335  O   ALA X 279      17.852  23.327  31.646  0.00  0.00            
ATOM   4336  N   NME X 280      19.300  21.967  30.561  0.00  0.00            
ATOM   4337  H   NME X 280      19.878  21.147  30.679  0.00  0.00            
ATOM   4338  CH3 NME X 280      18.877  22.430  29.198  0.00  0.00            
ATOM   4339 HH31 NME X 280      19.570  22.085  28.432  0.00  0.00            
ATOM   4340 HH32 NME X 280      17.865  22.123  28.935  0.00  0.00            
ATOM   4341 HH33 NME X 280      18.902  23.520  29.220  0.00  0.00            
ATOM   4342  C11 SAR X 281      54.030  34.650  40.602  0.00  0.00            
ATOM   4343  C12 SAR X 281      53.853  34.399  39.255  0.00  0.00            
ATOM   4344  H13 SAR X 281      53.578  35.192  38.559  0.00  0.00            
ATOM   4345  H12 SAR X 281      53.924  35.665  40.984  0.00  0.00            
ATOM   4346  C10 SAR X 281      54.182  33.602  41.500  0.00  0.00            
ATOM   4347  F1  SAR X 281      54.460  33.903  42.802  0.00  0.00            
ATOM   4348  C9  SAR X 281      54.090  32.274  41.048  0.00  0.00            
ATOM   4349  H11 SAR X 281      54.199  31.400  41.691  0.00  0.00            
ATOM   4350  C8  SAR X 281      53.999  32.002  39.648  0.00  0.00            
ATOM   4351  H10 SAR X 281      53.985  31.059  39.288  0.00  0.00            
ATOM   4352  C7  SAR X 281      53.804  33.081  38.766  0.00  0.00            
ATOM   4353  C6  SAR X 281      53.738  32.867  37.288  0.00  0.00            
ATOM   4354  C13 SAR X 281      55.114  33.226  36.664  0.00  0.00            
ATOM   4355  C14 SAR X 281      55.335  34.548  36.194  0.00  0.00            
ATOM   4356  C15 SAR X 281      56.636  34.921  35.614  0.00  0.00            
ATOM   4357  C16 SAR X 281      57.605  33.942  35.461  0.00  0.00            
ATOM   4358  C17 SAR X 281      57.388  32.605  35.899  0.00  0.00            
ATOM   4359  C18 SAR X 281      56.170  32.303  36.554  0.00  0.00            
ATOM   4360  H17 SAR X 281      56.025  31.283  36.911  0.00  0.00            
ATOM   4361  H16 SAR X 281      58.141  31.819  35.836  0.00  0.00            
ATOM   4362  F2  SAR X 281      58.779  34.279  34.902  0.00  0.00            
ATOM   4363  H15 SAR X 281      56.792  35.869  35.099  0.00  0.00            
ATOM   4364  H14 SAR X 281      54.592  35.345  36.219  0.00  0.00            
ATOM   4365  H9  SAR X 281      53.508  31.755  37.155  0.00  0.00            
ATOM   4366  N2  SAR X 281      52.615  33.648  36.663  0.00  0.00            
ATOM   4367  C4  SAR X 281      51.242  33.676  37.246  0.00  0.00            
ATOM   4368  C5  SAR X 281      50.464  34.834  36.502  0.00  0.00            
ATOM   4369  H7  SAR X 281      49.467  34.764  36.927  0.00  0.00            
ATOM   4370  H8  SAR X 281      50.971  35.737  36.848  0.00  0.00            
ATOM   4371  H5  SAR X 281      51.390  33.869  38.338  0.00  0.00            
ATOM   4372  H6  SAR X 281      50.747  32.714  37.112  0.00  0.00            
ATOM   4373  C3  SAR X 281      52.506  33.302  35.230  0.00  0.00            
ATOM   4374  H3  SAR X 281      53.515  33.271  34.777  0.00  0.00            
ATOM   4375  H4  SAR X 281      51.997  32.279  35.023  0.00  0.00            
ATOM   4376  C2  SAR X 281      51.624  34.263  34.481  0.00  0.00            
ATOM   4377  H1  SAR X 281      52.241  35.240  34.427  0.00  0.00            
ATOM   4378  H2  SAR X 281      51.442  33.956  33.451  0.00  0.00            
ATOM   4379  N1  SAR X 281      50.366  34.639  35.092  0.00  0.00            
ATOM   4380  C1  SAR X 281      49.260  34.709  34.391  0.00  0.00            
ATOM   4381  O1  SAR X 281      48.121  35.005  34.925  0.00  0.00            
ATOM   4382  N3  SAR X 281      49.382  34.600  32.984  0.00  0.00            
ATOM   4383  C19 SAR X 281      48.781  33.854  32.028  0.00  0.00            
ATOM   4384  H18 SAR X 281      48.132  33.023  32.268  0.00  0.00            
ATOM   4385  N4  SAR X 281      49.346  34.035  30.802  0.00  0.00            
ATOM   4386  C20 SAR X 281      50.289  35.025  31.034  0.00  0.00            
ATOM   4387  H19 SAR X 281      50.919  35.377  30.207  0.00  0.00            
ATOM   4388  N5  SAR X 281      50.329  35.392  32.329  0.00  0.00            
ATOM   4389  Na+ Na+ X 282      15.695  17.567  12.066  0.00  0.00            
ATOM   4390  Na+ Na+ X 283      41.204  58.409  32.899  0.00  0.00            
ATOM   4391  Na+ Na+ X 284      76.052  13.763  35.941  0.00  0.00            
ATOM   4392  O   WAT X 285      67.497  39.402  10.222  0.00  0.00            
ATOM   4393  H1  WAT X 285      67.061  38.709   9.727  0.00  0.00            
ATOM   4394  H2  WAT X 285      68.044  39.850   9.576  0.00  0.00            
ATOM   4395  O   WAT X 286      30.448  56.020   0.061  0.00  0.00            
ATOM   4396  H1  WAT X 286      29.824  55.614   0.662  0.00  0.00            
ATOM   4397  H2  WAT X 286      30.143  56.923  -0.026  0.00  0.00            
ATOM   4398  O   WAT X 287      27.120   4.323  57.967  0.00  0.00            
ATOM   4399  H1  WAT X 287      27.840   4.192  58.584  0.00  0.00            
ATOM   4400  H2  WAT X 287      26.369   3.899  58.381  0.00  0.00            
ATOM   4401  O   WAT X 288      69.407   9.974   2.857  0.00  0.00            
ATOM   4402  H1  WAT X 288      68.804   9.810   3.582  0.00  0.00            
ATOM   4403  H2  WAT X 288      68.838  10.159   2.110  0.00  0.00            
ATOM   4404  O   WAT X 289       9.678   6.670  33.425  0.00  0.00            
ATOM   4405  H1  WAT X 289       9.183   7.450  33.677  0.00  0.00            
ATOM   4406  H2  WAT X 289      10.204   6.952  32.676  0.00  0.00            
ATOM   4407  O   WAT X 290      34.172  24.533  62.349  0.00  0.00            
ATOM   4408  H1  WAT X 290      35.080  24.317  62.558  0.00  0.00            
ATOM   4409  H2  WAT X 290      33.941  25.225  62.969  0.00  0.00            
ATOM   4410  O   WAT X 291      23.258  18.828   1.609  0.00  0.00            
ATOM   4411  H1  WAT X 291      24.020  18.491   2.080  0.00  0.00            
ATOM   4412  H2  WAT X 291      22.846  18.050   1.233  0.00  0.00            
ATOM   4413  O   WAT X 292       3.040  16.767  23.279  0.00  0.00            
ATOM   4414  H1  WAT X 292       3.730  16.122  23.436  0.00  0.00            
ATOM   4415  H2  WAT X 292       3.486  17.492  22.840  0.00  0.00            
ATOM   4416  O   WAT X 293      23.392  49.594  59.388  0.00  0.00            
ATOM   4417  H1  WAT X 293      23.001  48.739  59.205  0.00  0.00            
ATOM   4418  H2  WAT X 293      23.056  49.831  60.252  0.00  0.00            
ATOM   4419  O   WAT X 294      44.962  55.062  31.513  0.00  0.00            
ATOM   4420  H1  WAT X 294      44.968  54.397  30.825  0.00  0.00            
ATOM   4421  H2  WAT X 294      44.144  55.540  31.376  0.00  0.00            
ATOM   4422  O   WAT X 295      44.298  63.672  36.693  0.00  0.00            
ATOM   4423  H1  WAT X 295      44.445  64.023  37.571  0.00  0.00            
ATOM   4424  H2  WAT X 295      43.380  63.870  36.506  0.00  0.00            
ATOM   4425  O   WAT X 296      44.551  39.875   6.337  0.00  0.00            
ATOM   4426  H1  WAT X 296      45.069  40.479   6.868  0.00  0.00            
ATOM   4427  H2  WAT X 296      45.191  39.257   5.983  0.00  0.00            
ATOM   4428  O   WAT X 297      16.140  19.692  16.860  0.00  0.00            
ATOM   4429  H1  WAT X 297      16.870  20.244  17.140  0.00  0.00            
ATOM   4430  H2  WAT X 297      16.512  18.812  16.805  0.00  0.00            
ATOM   4431  O   WAT X 298      18.338   0.186  18.984  0.00  0.00            
ATOM   4432  H1  WAT X 298      17.832   0.729  18.379  0.00  0.00            
ATOM   4433  H2  WAT X 298      18.578   0.780  19.695  0.00  0.00            
ATOM   4434  O   WAT X 299      18.654  64.121  10.545  0.00  0.00            
ATOM   4435  H1  WAT X 299      19.234  63.714   9.902  0.00  0.00            
ATOM   4436  H2  WAT X 299      19.232  64.372  11.265  0.00  0.00            
ATOM   4437  O   WAT X 300      55.332  37.182  50.387  0.00  0.00            
ATOM   4438  H1  WAT X 300      55.230  37.514  51.278  0.00  0.00            
ATOM   4439  H2  WAT X 300      54.485  37.346  49.972  0.00  0.00            
ATOM   4440  O   WAT X 301       7.460  50.031  15.718  0.00  0.00            
ATOM   4441  H1  WAT X 301       7.057  50.267  16.553  0.00  0.00            
ATOM   4442  H2  WAT X 301       7.358  50.812  15.173  0.00  0.00            
ATOM   4443  O   WAT X 302      30.427   5.610  54.246  0.00  0.00            
ATOM   4444  H1  WAT X 302      29.820   5.393  53.538  0.00  0.00            
ATOM   4445  H2  WAT X 302      30.371   4.866  54.845  0.00  0.00            
ATOM   4446  O   WAT X 303      22.464  55.745  17.761  0.00  0.00            
ATOM   4447  H1  WAT X 303      23.176  55.250  18.164  0.00  0.00            
ATOM   4448  H2  WAT X 303      22.862  56.156  16.993  0.00  0.00            
ATOM   4449  O   WAT X 304      18.984  22.772  25.711  0.00  0.00            
ATOM   4450  H1  WAT X 304      19.281  22.941  24.817  0.00  0.00            
ATOM   4451  H2  WAT X 304      19.780  22.542  26.190  0.00  0.00            
ATOM   4452  O   WAT X 305      53.335  14.454  56.190  0.00  0.00            
ATOM   4453  H1  WAT X 305      53.328  14.417  57.147  0.00  0.00            
ATOM   4454  H2  WAT X 305      52.768  15.195  55.976  0.00  0.00            
ATOM   4455  O   WAT X 306      12.700  44.859   4.176  0.00  0.00            
ATOM   4456  H1  WAT X 306      12.563  45.576   3.557  0.00  0.00            
ATOM   4457  H2  WAT X 306      12.603  45.264   5.038  0.00  0.00            
ATOM   4458  O   WAT X 307      73.020  62.303  61.447  0.00  0.00            
ATOM   4459  H1  WAT X 307      73.559  63.091  61.522  0.00  0.00            
ATOM   4460  H2  WAT X 307      72.248  62.490  61.982  0.00  0.00            
ATOM   4461  O   WAT X 308      62.301  37.362  28.107  0.00  0.00            
ATOM   4462  H1  WAT X 308      61.669  37.565  28.796  0.00  0.00            
ATOM   4463  H2  WAT X 308      61.996  37.858  27.347  0.00  0.00            
ATOM   4464  O   WAT X 309      66.887  37.286  40.115  0.00  0.00            
ATOM   4465  H1  WAT X 309      66.030  36.888  39.964  0.00  0.00            
ATOM   4466  H2  WAT X 309      66.809  38.167  39.750  0.00  0.00            
ATOM   4467  O   WAT X 310      69.720  30.514  18.045  0.00  0.00            
ATOM   4468  H1  WAT X 310      69.742  31.447  17.831  0.00  0.00            
ATOM   4469  H2  WAT X 310      69.200  30.120  17.344  0.00  0.00            
ATOM   4470  O   WAT X 311      75.847   8.130   5.342  0.00  0.00            
ATOM   4471  H1  WAT X 311      76.200   7.548   4.670  0.00  0.00            
ATOM   4472  H2  WAT X 311      75.699   8.959   4.887  0.00  0.00            
ATOM   4473  O   WAT X 312      32.813  55.546  49.913  0.00  0.00            
ATOM   4474  H1  WAT X 312      32.937  54.624  49.690  0.00  0.00            
ATOM   4475  H2  WAT X 312      31.898  55.724  49.696  0.00  0.00            
ATOM   4476  O   WAT X 313      61.520  27.780   9.344  0.00  0.00            
ATOM   4477  H1  WAT X 313      60.884  27.484   9.995  0.00  0.00            
ATOM   4478  H2  WAT X 313      61.713  28.684   9.593  0.00  0.00            
ATOM   4479  O   WAT X 314      38.280  36.649  63.142  0.00  0.00            
ATOM   4480  H1  WAT X 314      37.907  36.082  62.468  0.00  0.00            
ATOM   4481  H2  WAT X 314      37.670  37.384  63.202  0.00  0.00            
ATOM   4482  O   WAT X 315      26.730  16.563   0.897  0.00  0.00            
ATOM   4483  H1  WAT X 315      26.567  16.539  -0.046  0.00  0.00            
ATOM   4484  H2  WAT X 315      25.997  16.080   1.279  0.00  0.00            
ATOM   4485  O   WAT X 316      15.021  52.079   0.292  0.00  0.00            
ATOM   4486  H1  WAT X 316      15.426  52.453   1.074  0.00  0.00            
ATOM   4487  H2  WAT X 316      15.553  52.406  -0.434  0.00  0.00            
ATOM   4488  O   WAT X 317      53.750   7.893  27.858  0.00  0.00            
ATOM   4489  H1  WAT X 317      54.413   7.980  28.543  0.00  0.00            
ATOM   4490  H2  WAT X 317      54.076   7.189  27.297  0.00  0.00            
ATOM   4491  O   WAT X 318      38.576  59.892  29.104  0.00  0.00            
ATOM   4492  H1  WAT X 318      38.765  60.792  29.368  0.00  0.00            
ATOM   4493  H2  WAT X 318      37.620  59.847  29.072  0.00  0.00            
ATOM   4494  O   WAT X 319      30.381  26.365  19.695  0.00  0.00            
ATOM   4495  H1  WAT X 319      31.241  26.031  19.949  0.00  0.00            
ATOM   4496  H2  WAT X 319      30.488  27.316  19.680  0.00  0.00            
ATOM   4497  O   WAT X 320      37.356  32.988   3.599  0.00  0.00            
ATOM   4498  H1  WAT X 320      37.486  33.220   4.519  0.00  0.00            
ATOM   4499  H2  WAT X 320      37.761  32.126   3.509  0.00  0.00            
ATOM   4500  O   WAT X 321      29.007  63.670  29.313  0.00  0.00            
ATOM   4501  H1  WAT X 321      28.924  63.327  28.424  0.00  0.00            
ATOM   4502  H2  WAT X 321      28.514  63.054  29.855  0.00  0.00            
ATOM   4503  O   WAT X 322      48.680   9.554  38.303  0.00  0.00            
ATOM   4504  H1  WAT X 322      48.199   9.835  37.525  0.00  0.00            
ATOM   4505  H2  WAT X 322      49.138   8.760  38.028  0.00  0.00            
ATOM   4506  O   WAT X 323      76.084  49.197   1.598  0.00  0.00            
ATOM   4507  H1  WAT X 323      75.201  49.343   1.260  0.00  0.00            
ATOM   4508  H2  WAT X 323      76.572  48.851   0.851  0.00  0.00            
ATOM   4509  O   WAT X 324       1.841  39.146  58.251  0.00  0.00            
ATOM   4510  H1  WAT X 324       1.598  38.407  58.810  0.00  0.00            
ATOM   4511  H2  WAT X 324       1.171  39.159  57.568  0.00  0.00            
ATOM   4512  O   WAT X 325      41.429  18.484  54.154  0.00  0.00            
ATOM   4513  H1  WAT X 325      41.679  18.986  54.929  0.00  0.00            
ATOM   4514  H2  WAT X 325      42.237  18.053  53.877  0.00  0.00            
ATOM   4515  O   WAT X 326      76.391  53.112  20.602  0.00  0.00            
ATOM   4516  H1  WAT X 326      76.097  52.724  21.426  0.00  0.00            
ATOM   4517  H2  WAT X 326      77.340  52.990  20.605  0.00  0.00            
ATOM   4518  O   WAT X 327      56.381  36.091   5.770  0.00  0.00            
ATOM   4519  H1  WAT X 327      56.203  35.186   6.025  0.00  0.00            
ATOM   4520  H2  WAT X 327      57.030  36.395   6.405  0.00  0.00            
ATOM   4521  O   WAT X 328      30.284  55.516  53.307  0.00  0.00            
ATOM   4522  H1  WAT X 328      30.725  54.785  52.872  0.00  0.00            
ATOM   4523  H2  WAT X 328      30.771  56.290  53.026  0.00  0.00            
ATOM   4524  O   WAT X 329      46.540  20.809   6.907  0.00  0.00            
ATOM   4525  H1  WAT X 329      46.868  19.989   6.538  0.00  0.00            
ATOM   4526  H2  WAT X 329      46.081  21.232   6.182  0.00  0.00            
ATOM   4527  O   WAT X 330      31.792  29.102  63.561  0.00  0.00            
ATOM   4528  H1  WAT X 330      31.714  29.691  62.810  0.00  0.00            
ATOM   4529  H2  WAT X 330      31.280  29.525  64.251  0.00  0.00            
ATOM   4530  O   WAT X 331      18.658  38.414   9.899  0.00  0.00            
ATOM   4531  H1  WAT X 331      18.965  38.516   8.998  0.00  0.00            
ATOM   4532  H2  WAT X 331      17.765  38.081   9.812  0.00  0.00            
ATOM   4533  O   WAT X 332      36.902  37.342   9.225  0.00  0.00            
ATOM   4534  H1  WAT X 332      37.133  36.475   8.893  0.00  0.00            
ATOM   4535  H2  WAT X 332      37.288  37.375  10.101  0.00  0.00            
ATOM   4536  O   WAT X 333      60.415  57.210  55.688  0.00  0.00            
ATOM   4537  H1  WAT X 333      59.670  57.414  55.122  0.00  0.00            
ATOM   4538  H2  WAT X 333      60.203  56.356  56.063  0.00  0.00            
ATOM   4539  O   WAT X 334      63.138  36.020  23.261  0.00  0.00            
ATOM   4540  H1  WAT X 334      63.998  35.796  22.904  0.00  0.00            
ATOM   4541  H2  WAT X 334      62.807  35.197  23.621  0.00  0.00            
ATOM   4542  O   WAT X 335      12.423  51.097   3.674  0.00  0.00            
ATOM   4543  H1  WAT X 335      12.553  51.411   2.780  0.00  0.00            
ATOM   4544  H2  WAT X 335      11.645  51.563   3.981  0.00  0.00            
ATOM   4545  O   WAT X 336       6.831  40.260  28.617  0.00  0.00            
ATOM   4546  H1  WAT X 336       7.382  39.627  29.077  0.00  0.00            
ATOM   4547  H2  WAT X 336       6.114  40.441  29.226  0.00  0.00            
ATOM   4548  O   WAT X 337       4.626  54.016  57.472  0.00  0.00            
ATOM   4549  H1  WAT X 337       3.752  54.395  57.379  0.00  0.00            
ATOM   4550  H2  WAT X 337       5.154  54.469  56.815  0.00  0.00            
ATOM   4551  O   WAT X 338      70.433  27.083  50.728  0.00  0.00            
ATOM   4552  H1  WAT X 338      70.508  28.014  50.520  0.00  0.00            
ATOM   4553  H2  WAT X 338      71.029  26.652  50.115  0.00  0.00            
ATOM   4554  O   WAT X 339      27.797   9.788  51.945  0.00  0.00            
ATOM   4555  H1  WAT X 339      27.051   9.782  51.345  0.00  0.00            
ATOM   4556  H2  WAT X 339      28.147   8.898  51.901  0.00  0.00            
ATOM   4557  O   WAT X 340      65.770  48.982  15.036  0.00  0.00            
ATOM   4558  H1  WAT X 340      66.416  49.687  14.992  0.00  0.00            
ATOM   4559  H2  WAT X 340      66.237  48.208  14.722  0.00  0.00            
ATOM   4560  O   WAT X 341      14.050  46.157  26.802  0.00  0.00            
ATOM   4561  H1  WAT X 341      13.820  46.038  25.880  0.00  0.00            
ATOM   4562  H2  WAT X 341      13.400  46.777  27.133  0.00  0.00            
ATOM   4563  O   WAT X 342      41.039  60.115  28.248  0.00  0.00            
ATOM   4564  H1  WAT X 342      40.132  60.111  28.552  0.00  0.00            
ATOM   4565  H2  WAT X 342      40.976  59.963  27.305  0.00  0.00            
ATOM   4566  O   WAT X 343      47.592  43.982  52.977  0.00  0.00            
ATOM   4567  H1  WAT X 343      47.647  44.866  52.614  0.00  0.00            
ATOM   4568  H2  WAT X 343      48.015  43.427  52.323  0.00  0.00            
ATOM   4569  O   WAT X 344       6.162  31.208  27.577  0.00  0.00            
ATOM   4570  H1  WAT X 344       5.600  31.873  27.973  0.00  0.00            
ATOM   4571  H2  WAT X 344       6.036  30.431  28.122  0.00  0.00            
ATOM   4572  O   WAT X 345      72.118  29.775  64.271  0.00  0.00            
ATOM   4573  H1  WAT X 345      72.372  29.727  63.349  0.00  0.00            
ATOM   4574  H2  WAT X 345      71.282  30.241  64.266  0.00  0.00            
ATOM   4575  O   WAT X 346      17.535  62.206  52.616  0.00  0.00            
ATOM   4576  H1  WAT X 346      17.294  61.763  51.802  0.00  0.00            
ATOM   4577  H2  WAT X 346      18.145  61.606  53.043  0.00  0.00            
ATOM   4578  O   WAT X 347      28.762  26.281  17.389  0.00  0.00            
ATOM   4579  H1  WAT X 347      29.066  26.130  18.284  0.00  0.00            
ATOM   4580  H2  WAT X 347      29.469  26.777  16.977  0.00  0.00            
ATOM   4581  O   WAT X 348       1.593  48.093  28.066  0.00  0.00            
ATOM   4582  H1  WAT X 348       2.271  48.608  28.504  0.00  0.00            
ATOM   4583  H2  WAT X 348       1.670  47.220  28.450  0.00  0.00            
ATOM   4584  O   WAT X 349      54.312  10.042   3.340  0.00  0.00            
ATOM   4585  H1  WAT X 349      53.892   9.183   3.386  0.00  0.00            
ATOM   4586  H2  WAT X 349      54.273  10.376   4.237  0.00  0.00            
ATOM   4587  O   WAT X 350      77.044  43.466  42.831  0.00  0.00            
ATOM   4588  H1  WAT X 350      77.248  42.903  43.578  0.00  0.00            
ATOM   4589  H2  WAT X 350      76.097  43.592  42.878  0.00  0.00            
ATOM   4590  O   WAT X 351       4.319  64.708  30.681  0.00  0.00            
ATOM   4591  H1  WAT X 351       4.075  64.920  29.780  0.00  0.00            
ATOM   4592  H2  WAT X 351       3.623  65.091  31.214  0.00  0.00            
ATOM   4593  O   WAT X 352      53.032  34.778  51.394  0.00  0.00            
ATOM   4594  H1  WAT X 352      53.720  34.482  50.798  0.00  0.00            
ATOM   4595  H2  WAT X 352      52.603  35.495  50.927  0.00  0.00            
ATOM   4596  O   WAT X 353      44.453  13.532  31.930  0.00  0.00            
ATOM   4597  H1  WAT X 353      44.718  12.910  31.252  0.00  0.00            
ATOM   4598  H2  WAT X 353      44.179  12.983  32.664  0.00  0.00            
ATOM   4599  O   WAT X 354      28.220   3.118  18.528  0.00  0.00            
ATOM   4600  H1  WAT X 354      28.799   2.355  18.550  0.00  0.00            
ATOM   4601  H2  WAT X 354      28.796   3.861  18.708  0.00  0.00            
ATOM   4602  O   WAT X 355       1.991  46.782   3.001  0.00  0.00            
ATOM   4603  H1  WAT X 355       1.713  46.238   3.737  0.00  0.00            
ATOM   4604  H2  WAT X 355       2.893  46.512   2.829  0.00  0.00            
ATOM   4605  O   WAT X 356       3.083  53.103  54.422  0.00  0.00            
ATOM   4606  H1  WAT X 356       2.640  53.399  53.627  0.00  0.00            
ATOM   4607  H2  WAT X 356       2.465  53.297  55.127  0.00  0.00            
ATOM   4608  O   WAT X 357      16.170  45.383  54.393  0.00  0.00            
ATOM   4609  H1  WAT X 357      16.294  45.960  53.640  0.00  0.00            
ATOM   4610  H2  WAT X 357      15.243  45.146  54.364  0.00  0.00            
ATOM   4611  O   WAT X 358      32.922   7.162  47.950  0.00  0.00            
ATOM   4612  H1  WAT X 358      32.989   6.886  47.036  0.00  0.00            
ATOM   4613  H2  WAT X 358      33.770   7.561  48.142  0.00  0.00            
ATOM   4614  O   WAT X 359       7.134  47.406  15.897  0.00  0.00            
ATOM   4615  H1  WAT X 359       6.310  47.355  16.382  0.00  0.00            
ATOM   4616  H2  WAT X 359       7.328  48.342  15.850  0.00  0.00            
ATOM   4617  O   WAT X 360      37.750  16.215  22.508  0.00  0.00            
ATOM   4618  H1  WAT X 360      37.625  16.714  23.315  0.00  0.00            
ATOM   4619  H2  WAT X 360      37.698  16.868  21.811  0.00  0.00            
ATOM   4620  O   WAT X 361      29.778  31.457  15.398  0.00  0.00            
ATOM   4621  H1  WAT X 361      30.007  32.383  15.475  0.00  0.00            
ATOM   4622  H2  WAT X 361      30.603  31.024  15.178  0.00  0.00            
ATOM   4623  O   WAT X 362       0.484  59.849  31.213  0.00  0.00            
ATOM   4624  H1  WAT X 362       0.415  60.683  30.750  0.00  0.00            
ATOM   4625  H2  WAT X 362      -0.335  59.394  31.012  0.00  0.00            
ATOM   4626  O   WAT X 363      16.481  46.358  57.161  0.00  0.00            
ATOM   4627  H1  WAT X 363      16.345  46.180  56.230  0.00  0.00            
ATOM   4628  H2  WAT X 363      15.636  46.686  57.468  0.00  0.00            
ATOM   4629  O   WAT X 364      13.568  44.293  42.674  0.00  0.00            
ATOM   4630  H1  WAT X 364      12.702  44.700  42.642  0.00  0.00            
ATOM   4631  H2  WAT X 364      13.872  44.445  43.569  0.00  0.00            
ATOM   4632  O   WAT X 365      34.039  40.352   1.185  0.00  0.00            
ATOM   4633  H1  WAT X 365      33.504  39.560   1.128  0.00  0.00            
ATOM   4634  H2  WAT X 365      34.917  40.033   1.395  0.00  0.00            
ATOM   4635  O   WAT X 366       1.515  10.114  39.853  0.00  0.00            
ATOM   4636  H1  WAT X 366       2.164  10.570  39.317  0.00  0.00            
ATOM   4637  H2  WAT X 366       1.599   9.195  39.601  0.00  0.00            
ATOM   4638  O   WAT X 367      52.104  37.022  53.299  0.00  0.00            
ATOM   4639  H1  WAT X 367      51.879  37.002  52.369  0.00  0.00            
ATOM   4640  H2  WAT X 367      52.702  36.284  53.416  0.00  0.00            
ATOM   4641  O   WAT X 368      32.562  10.912  19.561  0.00  0.00            
ATOM   4642  H1  WAT X 368      32.967  11.624  19.066  0.00  0.00            
ATOM   4643  H2  WAT X 368      32.741  11.126  20.477  0.00  0.00            
ATOM   4644  O   WAT X 369      14.695  53.535  45.949  0.00  0.00            
ATOM   4645  H1  WAT X 369      14.373  52.634  45.975  0.00  0.00            
ATOM   4646  H2  WAT X 369      13.964  54.039  45.590  0.00  0.00            
ATOM   4647  O   WAT X 370      40.398  11.372  26.616  0.00  0.00            
ATOM   4648  H1  WAT X 370      41.326  11.588  26.532  0.00  0.00            
ATOM   4649  H2  WAT X 370      40.001  11.701  25.810  0.00  0.00            
ATOM   4650  O   WAT X 371      72.628  21.895  27.379  0.00  0.00            
ATOM   4651  H1  WAT X 371      71.961  22.083  28.039  0.00  0.00            
ATOM   4652  H2  WAT X 371      72.996  22.751  27.160  0.00  0.00            
ATOM   4653  O   WAT X 372      32.457  60.290  48.913  0.00  0.00            
ATOM   4654  H1  WAT X 372      33.329  59.903  48.841  0.00  0.00            
ATOM   4655  H2  WAT X 372      32.574  61.197  48.632  0.00  0.00            
ATOM   4656  O   WAT X 373      18.071   6.552  49.105  0.00  0.00            
ATOM   4657  H1  WAT X 373      17.321   6.480  49.695  0.00  0.00            
ATOM   4658  H2  WAT X 373      18.826   6.323  49.648  0.00  0.00            
ATOM   4659  O   WAT X 374      21.914  49.708  40.164  0.00  0.00            
ATOM   4660  H1  WAT X 374      21.993  48.827  39.798  0.00  0.00            
ATOM   4661  H2  WAT X 374      22.748  49.860  40.607  0.00  0.00            
ATOM   4662  O   WAT X 375      69.271  15.114  24.323  0.00  0.00            
ATOM   4663  H1  WAT X 375      68.718  15.880  24.480  0.00  0.00            
ATOM   4664  H2  WAT X 375      69.189  14.948  23.384  0.00  0.00            
ATOM   4665  O   WAT X 376      36.041  43.686  15.320  0.00  0.00            
ATOM   4666  H1  WAT X 376      36.852  43.448  14.871  0.00  0.00            
ATOM   4667  H2  WAT X 376      36.330  44.060  16.153  0.00  0.00            
ATOM   4668  O   WAT X 377      63.568  55.708  57.275  0.00  0.00            
ATOM   4669  H1  WAT X 377      63.683  55.915  56.347  0.00  0.00            
ATOM   4670  H2  WAT X 377      63.510  56.561  57.705  0.00  0.00            
ATOM   4671  O   WAT X 378      76.597  14.833  21.684  0.00  0.00            
ATOM   4672  H1  WAT X 378      76.840  15.413  22.406  0.00  0.00            
ATOM   4673  H2  WAT X 378      75.698  14.569  21.881  0.00  0.00            
ATOM   4674  O   WAT X 379      46.673  61.874  49.458  0.00  0.00            
ATOM   4675  H1  WAT X 379      46.338  61.460  50.254  0.00  0.00            
ATOM   4676  H2  WAT X 379      46.171  62.686  49.382  0.00  0.00            
ATOM   4677  O   WAT X 380      65.401  55.889  49.132  0.00  0.00            
ATOM   4678  H1  WAT X 380      65.886  55.342  49.751  0.00  0.00            
ATOM   4679  H2  WAT X 380      64.779  55.291  48.719  0.00  0.00            
ATOM   4680  O   WAT X 381      22.658  60.347  27.964  0.00  0.00            
ATOM   4681  H1  WAT X 381      22.489  59.863  27.155  0.00  0.00            
ATOM   4682  H2  WAT X 381      22.268  59.806  28.652  0.00  0.00            
ATOM   4683  O   WAT X 382      28.266  45.143  34.697  0.00  0.00            
ATOM   4684  H1  WAT X 382      27.686  45.896  34.576  0.00  0.00            
ATOM   4685  H2  WAT X 382      28.020  44.786  35.550  0.00  0.00            
ATOM   4686  O   WAT X 383      54.285  17.478  53.174  0.00  0.00            
ATOM   4687  H1  WAT X 383      54.109  17.084  52.320  0.00  0.00            
ATOM   4688  H2  WAT X 383      55.095  17.062  53.468  0.00  0.00            
ATOM   4689  O   WAT X 384      20.867  36.334  52.026  0.00  0.00            
ATOM   4690  H1  WAT X 384      20.574  36.028  51.167  0.00  0.00            
ATOM   4691  H2  WAT X 384      20.773  35.571  52.596  0.00  0.00            
ATOM   4692  O   WAT X 385      10.487   4.475  42.022  0.00  0.00            
ATOM   4693  H1  WAT X 385      11.121   3.759  41.976  0.00  0.00            
ATOM   4694  H2  WAT X 385      11.015   5.251  42.209  0.00  0.00            
ATOM   4695  O   WAT X 386      74.984  15.566  29.663  0.00  0.00            
ATOM   4696  H1  WAT X 386      75.666  15.192  30.220  0.00  0.00            
ATOM   4697  H2  WAT X 386      75.344  16.404  29.372  0.00  0.00            
ATOM   4698  O   WAT X 387      73.310  50.741   5.084  0.00  0.00            
ATOM   4699  H1  WAT X 387      73.642  51.188   4.305  0.00  0.00            
ATOM   4700  H2  WAT X 387      72.695  51.363   5.473  0.00  0.00            
ATOM   4701  O   WAT X 388      45.623  57.876  41.228  0.00  0.00            
ATOM   4702  H1  WAT X 388      46.488  58.227  41.017  0.00  0.00            
ATOM   4703  H2  WAT X 388      45.739  56.926  41.211  0.00  0.00            
ATOM   4704  O   WAT X 389      75.139  60.280  21.995  0.00  0.00            
ATOM   4705  H1  WAT X 389      75.218  60.568  21.085  0.00  0.00            
ATOM   4706  H2  WAT X 389      75.162  59.324  21.946  0.00  0.00            
ATOM   4707  O   WAT X 390      19.829  15.691  52.903  0.00  0.00            
ATOM   4708  H1  WAT X 390      20.085  15.062  52.229  0.00  0.00            
ATOM   4709  H2  WAT X 390      19.892  16.543  52.472  0.00  0.00            
ATOM   4710  O   WAT X 391      64.460  54.883  59.723  0.00  0.00            
ATOM   4711  H1  WAT X 391      65.382  55.099  59.585  0.00  0.00            
ATOM   4712  H2  WAT X 391      64.091  54.833  58.841  0.00  0.00            
ATOM   4713  O   WAT X 392      32.315   0.032  25.891  0.00  0.00            
ATOM   4714  H1  WAT X 392      31.842  -0.372  26.619  0.00  0.00            
ATOM   4715  H2  WAT X 392      32.676   0.839  26.259  0.00  0.00            
ATOM   4716  O   WAT X 393      25.612   3.124   5.086  0.00  0.00            
ATOM   4717  H1  WAT X 393      24.835   3.644   5.291  0.00  0.00            
ATOM   4718  H2  WAT X 393      26.292   3.472   5.663  0.00  0.00            
ATOM   4719  O   WAT X 394       3.889  15.644  35.780  0.00  0.00            
ATOM   4720  H1  WAT X 394       4.344  16.239  35.183  0.00  0.00            
ATOM   4721  H2  WAT X 394       3.235  16.194  36.213  0.00  0.00            
ATOM   4722  O   WAT X 395      34.309  48.823   8.493  0.00  0.00            
ATOM   4723  H1  WAT X 395      34.764  49.232   7.757  0.00  0.00            
ATOM   4724  H2  WAT X 395      34.260  49.511   9.156  0.00  0.00            
ATOM   4725  O   WAT X 396      25.845  10.469  45.268  0.00  0.00            
ATOM   4726  H1  WAT X 396      25.037  10.510  44.756  0.00  0.00            
ATOM   4727  H2  WAT X 396      25.830  11.262  45.804  0.00  0.00            
ATOM   4728  O   WAT X 397      71.831  52.749  36.150  0.00  0.00            
ATOM   4729  H1  WAT X 397      71.538  53.565  35.746  0.00  0.00            
ATOM   4730  H2  WAT X 397      71.455  52.768  37.030  0.00  0.00            
ATOM   4731  O   WAT X 398       7.214  38.707   8.479  0.00  0.00            
ATOM   4732  H1  WAT X 398       6.990  38.789   9.406  0.00  0.00            
ATOM   4733  H2  WAT X 398       6.595  39.284   8.031  0.00  0.00            
ATOM   4734  O   WAT X 399      10.748   3.895   6.466  0.00  0.00            
ATOM   4735  H1  WAT X 399      10.547   3.751   7.391  0.00  0.00            
ATOM   4736  H2  WAT X 399      11.471   3.295   6.282  0.00  0.00            
ATOM   4737  O   WAT X 400      70.297   0.461   1.104  0.00  0.00            
ATOM   4738  H1  WAT X 400      70.515   1.288   1.534  0.00  0.00            
ATOM   4739  H2  WAT X 400      69.521   0.147   1.566  0.00  0.00            
ATOM   4740  O   WAT X 401      61.483  11.981  22.995  0.00  0.00            
ATOM   4741  H1  WAT X 401      62.397  11.702  23.052  0.00  0.00            
ATOM   4742  H2  WAT X 401      61.469  12.843  23.411  0.00  0.00            
ATOM   4743  O   WAT X 402      16.629  30.095  25.775  0.00  0.00            
ATOM   4744  H1  WAT X 402      16.774  29.149  25.739  0.00  0.00            
ATOM   4745  H2  WAT X 402      16.868  30.339  26.670  0.00  0.00            
ATOM   4746  O   WAT X 403       4.387  63.320   5.878  0.00  0.00            
ATOM   4747  H1  WAT X 403       5.147  62.937   5.441  0.00  0.00            
ATOM   4748  H2  WAT X 403       4.101  62.647   6.495  0.00  0.00            
ATOM   4749  O   WAT X 404       7.597  17.573  43.486  0.00  0.00            
ATOM   4750  H1  WAT X 404       7.442  18.133  44.247  0.00  0.00            
ATOM   4751  H2  WAT X 404       7.138  16.759  43.691  0.00  0.00            
ATOM   4752  O   WAT X 405       9.012  63.363  45.682  0.00  0.00            
ATOM   4753  H1  WAT X 405       8.621  62.493  45.604  0.00  0.00            
ATOM   4754  H2  WAT X 405       9.955  63.199  45.714  0.00  0.00            
ATOM   4755  O   WAT X 406       1.762  58.436   3.476  0.00  0.00            
ATOM   4756  H1  WAT X 406       1.261  57.679   3.174  0.00  0.00            
ATOM   4757  H2  WAT X 406       2.628  58.084   3.684  0.00  0.00            
ATOM   4758  O   WAT X 407      75.878  51.450  39.188  0.00  0.00            
ATOM   4759  H1  WAT X 407      76.041  50.681  39.734  0.00  0.00            
ATOM   4760  H2  WAT X 407      76.726  51.890  39.134  0.00  0.00            
ATOM   4761  O   WAT X 408      11.774  47.350  28.077  0.00  0.00            
ATOM   4762  H1  WAT X 408      10.982  47.871  27.943  0.00  0.00            
ATOM   4763  H2  WAT X 408      11.527  46.704  28.738  0.00  0.00            
ATOM   4764  O   WAT X 409       6.044  29.599  55.942  0.00  0.00            
ATOM   4765  H1  WAT X 409       5.898  29.995  56.801  0.00  0.00            
ATOM   4766  H2  WAT X 409       5.867  30.305  55.320  0.00  0.00            
ATOM   4767  O   WAT X 410      50.562   3.006  59.480  0.00  0.00            
ATOM   4768  H1  WAT X 410      50.355   3.867  59.844  0.00  0.00            
ATOM   4769  H2  WAT X 410      49.737   2.523  59.525  0.00  0.00            
ATOM   4770  O   WAT X 411      70.106   8.156  37.371  0.00  0.00            
ATOM   4771  H1  WAT X 411      69.385   7.599  37.666  0.00  0.00            
ATOM   4772  H2  WAT X 411      70.161   7.998  36.429  0.00  0.00            
ATOM   4773  O   WAT X 412      33.746  11.184  34.700  0.00  0.00            
ATOM   4774  H1  WAT X 412      33.454  10.639  33.969  0.00  0.00            
ATOM   4775  H2  WAT X 412      34.510  11.651  34.361  0.00  0.00            
ATOM   4776  O   WAT X 413      66.903  16.945  40.395  0.00  0.00            
ATOM   4777  H1  WAT X 413      66.274  17.577  40.048  0.00  0.00            
ATOM   4778  H2  WAT X 413      66.814  17.015  41.346  0.00  0.00            
ATOM   4779  O   WAT X 414      14.684   3.850  61.488  0.00  0.00            
ATOM   4780  H1  WAT X 414      14.690   4.172  60.586  0.00  0.00            
ATOM   4781  H2  WAT X 414      14.816   2.905  61.405  0.00  0.00            
ATOM   4782  O   WAT X 415      20.321  24.003  40.498  0.00  0.00            
ATOM   4783  H1  WAT X 415      21.157  23.854  40.940  0.00  0.00            
ATOM   4784  H2  WAT X 415      20.557  24.152  39.583  0.00  0.00            
ATOM   4785  O   WAT X 416      47.467  56.575  47.866  0.00  0.00            
ATOM   4786  H1  WAT X 416      47.873  56.184  48.640  0.00  0.00            
ATOM   4787  H2  WAT X 416      47.427  55.861  47.231  0.00  0.00            
ATOM   4788  O   WAT X 417      53.647  40.871  59.521  0.00  0.00            
ATOM   4789  H1  WAT X 417      54.121  41.080  60.326  0.00  0.00            
ATOM   4790  H2  WAT X 417      54.264  40.348  59.009  0.00  0.00            
ATOM   4791  O   WAT X 418      31.668  63.882  28.377  0.00  0.00            
ATOM   4792  H1  WAT X 418      30.899  64.113  28.897  0.00  0.00            
ATOM   4793  H2  WAT X 418      32.392  64.344  28.800  0.00  0.00            
ATOM   4794  O   WAT X 419      57.907  58.693  31.706  0.00  0.00            
ATOM   4795  H1  WAT X 419      57.365  58.302  31.021  0.00  0.00            
ATOM   4796  H2  WAT X 419      57.387  58.604  32.504  0.00  0.00            
ATOM   4797  O   WAT X 420      34.730  23.125   4.650  0.00  0.00            
ATOM   4798  H1  WAT X 420      34.128  23.697   4.175  0.00  0.00            
ATOM   4799  H2  WAT X 420      35.570  23.583   4.620  0.00  0.00            
ATOM   4800  O   WAT X 421      38.238  12.196  36.011  0.00  0.00            
ATOM   4801  H1  WAT X 421      37.353  11.831  36.002  0.00  0.00            
ATOM   4802  H2  WAT X 421      38.247  12.819  35.284  0.00  0.00            
ATOM   4803  O   WAT X 422      32.272  13.342  11.411  0.00  0.00            
ATOM   4804  H1  WAT X 422      31.610  12.690  11.178  0.00  0.00            
ATOM   4805  H2  WAT X 422      32.965  13.222  10.761  0.00  0.00            
ATOM   4806  O   WAT X 423      62.017   7.153  23.085  0.00  0.00            
ATOM   4807  H1  WAT X 423      62.381   7.316  22.215  0.00  0.00            
ATOM   4808  H2  WAT X 423      61.413   7.881  23.232  0.00  0.00            
ATOM   4809  O   WAT X 424       0.680  52.590   0.264  0.00  0.00            
ATOM   4810  H1  WAT X 424       1.067  52.983   1.046  0.00  0.00            
ATOM   4811  H2  WAT X 424       0.633  51.656   0.464  0.00  0.00            
ATOM   4812  O   WAT X 425       9.998  31.308  36.130  0.00  0.00            
ATOM   4813  H1  WAT X 425      10.582  31.992  36.456  0.00  0.00            
ATOM   4814  H2  WAT X 425      10.181  31.264  35.191  0.00  0.00            
ATOM   4815  O   WAT X 426      50.321  17.859  48.693  0.00  0.00            
ATOM   4816  H1  WAT X 426      51.188  18.258  48.617  0.00  0.00            
ATOM   4817  H2  WAT X 426      50.468  16.931  48.509  0.00  0.00            
ATOM   4818  O   WAT X 427      24.621  39.331   3.926  0.00  0.00            
ATOM   4819  H1  WAT X 427      25.194  38.633   4.243  0.00  0.00            
ATOM   4820  H2  WAT X 427      23.737  39.029   4.135  0.00  0.00            
ATOM   4821  O   WAT X 428       6.041  50.319  28.313  0.00  0.00            
ATOM   4822  H1  WAT X 428       5.945  49.719  27.573  0.00  0.00            
ATOM   4823  H2  WAT X 428       5.177  50.333  28.724  0.00  0.00            
ATOM   4824  O   WAT X 429      68.532  19.778  62.967  0.00  0.00            
ATOM   4825  H1  WAT X 429      67.751  19.721  62.416  0.00  0.00            
ATOM   4826  H2  WAT X 429      68.782  20.702  62.932  0.00  0.00            
ATOM   4827  O   WAT X 430      39.862  62.437  15.956  0.00  0.00            
ATOM   4828  H1  WAT X 430      40.027  61.850  15.219  0.00  0.00            
ATOM   4829  H2  WAT X 430      39.203  63.050  15.632  0.00  0.00            
ATOM   4830  O   WAT X 431      62.328  17.310  50.778  0.00  0.00            
ATOM   4831  H1  WAT X 431      62.531  17.786  51.583  0.00  0.00            
ATOM   4832  H2  WAT X 431      63.078  16.729  50.649  0.00  0.00            
ATOM   4833  O   WAT X 432      14.397   1.634   7.907  0.00  0.00            
ATOM   4834  H1  WAT X 432      14.600   2.107   8.714  0.00  0.00            
ATOM   4835  H2  WAT X 432      15.049   0.935   7.868  0.00  0.00            
ATOM   4836  O   WAT X 433      13.629  62.702  41.531  0.00  0.00            
ATOM   4837  H1  WAT X 433      14.479  62.967  41.884  0.00  0.00            
ATOM   4838  H2  WAT X 433      13.813  61.902  41.039  0.00  0.00            
ATOM   4839  O   WAT X 434      10.152  46.473  51.955  0.00  0.00            
ATOM   4840  H1  WAT X 434      10.087  45.859  51.223  0.00  0.00            
ATOM   4841  H2  WAT X 434       9.244  46.647  52.202  0.00  0.00            
ATOM   4842  O   WAT X 435      62.863  48.148  36.349  0.00  0.00            
ATOM   4843  H1  WAT X 435      63.058  48.158  35.411  0.00  0.00            
ATOM   4844  H2  WAT X 435      61.931  48.362  36.402  0.00  0.00            
ATOM   4845  O   WAT X 436      39.511   2.808   1.322  0.00  0.00            
ATOM   4846  H1  WAT X 436      38.969   3.541   1.029  0.00  0.00            
ATOM   4847  H2  WAT X 436      38.950   2.039   1.219  0.00  0.00            
ATOM   4848  O   WAT X 437      33.145  11.893  26.718  0.00  0.00            
ATOM   4849  H1  WAT X 437      33.491  12.427  27.433  0.00  0.00            
ATOM   4850  H2  WAT X 437      32.263  12.233  26.570  0.00  0.00            
ATOM   4851  O   WAT X 438      54.669  62.864  47.838  0.00  0.00            
ATOM   4852  H1  WAT X 438      53.913  63.159  48.345  0.00  0.00            
ATOM   4853  H2  WAT X 438      54.973  62.081  48.297  0.00  0.00            
ATOM   4854  O   WAT X 439      46.150  41.395  61.547  0.00  0.00            
ATOM   4855  H1  WAT X 439      47.004  41.130  61.888  0.00  0.00            
ATOM   4856  H2  WAT X 439      45.913  42.164  62.066  0.00  0.00            
ATOM   4857  O   WAT X 440      13.052  21.674   9.614  0.00  0.00            
ATOM   4858  H1  WAT X 440      13.671  22.298   9.235  0.00  0.00            
ATOM   4859  H2  WAT X 440      12.948  21.001   8.941  0.00  0.00            
ATOM   4860  O   WAT X 441      35.383  15.013  30.096  0.00  0.00            
ATOM   4861  H1  WAT X 441      34.817  15.785  30.098  0.00  0.00            
ATOM   4862  H2  WAT X 441      36.268  15.365  30.187  0.00  0.00            
ATOM   4863  O   WAT X 442      70.263   8.142  13.456  0.00  0.00            
ATOM   4864  H1  WAT X 442      70.103   9.034  13.764  0.00  0.00            
ATOM   4865  H2  WAT X 442      69.737   7.590  14.035  0.00  0.00            
ATOM   4866  O   WAT X 443      63.940  25.133  20.028  0.00  0.00            
ATOM   4867  H1  WAT X 443      63.728  26.061  19.923  0.00  0.00            
ATOM   4868  H2  WAT X 443      63.867  24.976  20.970  0.00  0.00            
ATOM   4869  O   WAT X 444       0.245   8.316  19.183  0.00  0.00            
ATOM   4870  H1  WAT X 444      -0.036   8.293  20.097  0.00  0.00            
ATOM   4871  H2  WAT X 444       0.101   9.222  18.910  0.00  0.00            
ATOM   4872  O   WAT X 445      50.533  64.202  60.031  0.00  0.00            
ATOM   4873  H1  WAT X 445      51.082  64.729  59.451  0.00  0.00            
ATOM   4874  H2  WAT X 445      51.124  63.536  60.381  0.00  0.00            
ATOM   4875  O   WAT X 446      48.004  13.203  34.921  0.00  0.00            
ATOM   4876  H1  WAT X 446      47.111  13.022  35.211  0.00  0.00            
ATOM   4877  H2  WAT X 446      48.062  12.799  34.055  0.00  0.00            
ATOM   4878  O   WAT X 447      31.506  37.777  10.749  0.00  0.00            
ATOM   4879  H1  WAT X 447      31.383  37.569   9.822  0.00  0.00            
ATOM   4880  H2  WAT X 447      32.101  38.526  10.749  0.00  0.00            
ATOM   4881  O   WAT X 448       1.627  10.522   6.234  0.00  0.00            
ATOM   4882  H1  WAT X 448       1.709   9.609   5.956  0.00  0.00            
ATOM   4883  H2  WAT X 448       0.732  10.591   6.567  0.00  0.00            
ATOM   4884  O   WAT X 449      27.368  26.754   6.803  0.00  0.00            
ATOM   4885  H1  WAT X 449      27.225  27.651   7.105  0.00  0.00            
ATOM   4886  H2  WAT X 449      26.654  26.252   7.196  0.00  0.00            
ATOM   4887  O   WAT X 450      39.646  51.254   8.004  0.00  0.00            
ATOM   4888  H1  WAT X 450      39.207  50.423   7.826  0.00  0.00            
ATOM   4889  H2  WAT X 450      38.969  51.917   7.868  0.00  0.00            
ATOM   4890  O   WAT X 451      53.542   8.702  47.277  0.00  0.00            
ATOM   4891  H1  WAT X 451      52.738   9.177  47.487  0.00  0.00            
ATOM   4892  H2  WAT X 451      54.227   9.369  47.299  0.00  0.00            
ATOM   4893  O   WAT X 452      49.773  17.170  13.030  0.00  0.00            
ATOM   4894  H1  WAT X 452      49.292  17.227  13.855  0.00  0.00            
ATOM   4895  H2  WAT X 452      50.682  17.352  13.269  0.00  0.00            
ATOM   4896  O   WAT X 453      13.874  11.019  20.331  0.00  0.00            
ATOM   4897  H1  WAT X 453      13.437  10.215  20.051  0.00  0.00            
ATOM   4898  H2  WAT X 453      14.433  11.258  19.592  0.00  0.00            
ATOM   4899  O   WAT X 454       2.896  54.939  24.613  0.00  0.00            
ATOM   4900  H1  WAT X 454       3.403  55.750  24.653  0.00  0.00            
ATOM   4901  H2  WAT X 454       2.289  55.072  23.884  0.00  0.00            
ATOM   4902  O   WAT X 455       4.312  29.092  63.668  0.00  0.00            
ATOM   4903  H1  WAT X 455       3.631  29.234  64.326  0.00  0.00            
ATOM   4904  H2  WAT X 455       4.816  29.906  63.665  0.00  0.00            
ATOM   4905  O   WAT X 456      19.470   1.880  60.923  0.00  0.00            
ATOM   4906  H1  WAT X 456      19.800   2.658  60.472  0.00  0.00            
ATOM   4907  H2  WAT X 456      18.951   2.226  61.649  0.00  0.00            
ATOM   4908  O   WAT X 457      76.497  28.134  58.194  0.00  0.00            
ATOM   4909  H1  WAT X 457      75.843  28.401  57.548  0.00  0.00            
ATOM   4910  H2  WAT X 457      75.992  27.702  58.882  0.00  0.00            
ATOM   4911  O   WAT X 458      52.432  22.700  56.833  0.00  0.00            
ATOM   4912  H1  WAT X 458      53.319  23.055  56.765  0.00  0.00            
ATOM   4913  H2  WAT X 458      52.037  23.179  57.562  0.00  0.00            
ATOM   4914  O   WAT X 459      69.975  51.120   7.170  0.00  0.00            
ATOM   4915  H1  WAT X 459      69.039  51.224   7.343  0.00  0.00            
ATOM   4916  H2  WAT X 459      70.300  50.611   7.912  0.00  0.00            
ATOM   4917  O   WAT X 460      70.308  44.362  48.734  0.00  0.00            
ATOM   4918  H1  WAT X 460      71.100  43.936  49.060  0.00  0.00            
ATOM   4919  H2  WAT X 460      69.727  44.400  49.493  0.00  0.00            
ATOM   4920  O   WAT X 461      13.505  25.565   7.716  0.00  0.00            
ATOM   4921  H1  WAT X 461      14.374  25.309   8.026  0.00  0.00            
ATOM   4922  H2  WAT X 461      12.918  25.348   8.440  0.00  0.00            
ATOM   4923  O   WAT X 462      39.519  20.752  56.239  0.00  0.00            
ATOM   4924  H1  WAT X 462      40.168  20.149  56.600  0.00  0.00            
ATOM   4925  H2  WAT X 462      38.744  20.626  56.786  0.00  0.00            
ATOM   4926  O   WAT X 463      52.394  54.014  44.427  0.00  0.00            
ATOM   4927  H1  WAT X 463      51.514  53.716  44.196  0.00  0.00            
ATOM   4928  H2  WAT X 463      52.734  53.332  45.006  0.00  0.00            
ATOM   4929  O   WAT X 464      54.293  52.932   2.241  0.00  0.00            
ATOM   4930  H1  WAT X 464      55.246  53.016   2.217  0.00  0.00            
ATOM   4931  H2  WAT X 464      54.021  53.022   1.328  0.00  0.00            
ATOM   4932  O   WAT X 465      22.067  60.213   8.725  0.00  0.00            
ATOM   4933  H1  WAT X 465      21.877  60.572   9.591  0.00  0.00            
ATOM   4934  H2  WAT X 465      22.723  60.805   8.359  0.00  0.00            
ATOM   4935  O   WAT X 466      46.575  56.784  12.595  0.00  0.00            
ATOM   4936  H1  WAT X 466      46.129  57.052  13.398  0.00  0.00            
ATOM   4937  H2  WAT X 466      46.086  57.215  11.894  0.00  0.00            
ATOM   4938  O   WAT X 467       8.902  15.030  48.387  0.00  0.00            
ATOM   4939  H1  WAT X 467       8.167  14.417  48.365  0.00  0.00            
ATOM   4940  H2  WAT X 467       8.914  15.421  47.514  0.00  0.00            
ATOM   4941  O   WAT X 468      24.627  61.708   0.902  0.00  0.00            
ATOM   4942  H1  WAT X 468      24.126  62.201   1.552  0.00  0.00            
ATOM   4943  H2  WAT X 468      24.788  62.335   0.197  0.00  0.00            
ATOM   4944  O   WAT X 469      21.180  62.440  33.807  0.00  0.00            
ATOM   4945  H1  WAT X 469      22.000  62.023  33.544  0.00  0.00            
ATOM   4946  H2  WAT X 469      21.337  63.376  33.682  0.00  0.00            
ATOM   4947  O   WAT X 470      76.917  13.659   7.993  0.00  0.00            
ATOM   4948  H1  WAT X 470      76.717  12.728   7.899  0.00  0.00            
ATOM   4949  H2  WAT X 470      77.289  13.736   8.872  0.00  0.00            
ATOM   4950  O   WAT X 471      35.554  18.943  58.334  0.00  0.00            
ATOM   4951  H1  WAT X 471      35.193  19.121  59.203  0.00  0.00            
ATOM   4952  H2  WAT X 471      35.040  19.494  57.743  0.00  0.00            
ATOM   4953  O   WAT X 472      50.608   3.483  21.159  0.00  0.00            
ATOM   4954  H1  WAT X 472      49.717   3.412  20.816  0.00  0.00            
ATOM   4955  H2  WAT X 472      51.092   2.788  20.713  0.00  0.00            
ATOM   4956  O   WAT X 473      51.147  51.503  35.783  0.00  0.00            
ATOM   4957  H1  WAT X 473      51.498  52.241  36.281  0.00  0.00            
ATOM   4958  H2  WAT X 473      51.853  50.856  35.784  0.00  0.00            
ATOM   4959  O   WAT X 474      18.111  43.772  22.268  0.00  0.00            
ATOM   4960  H1  WAT X 474      18.569  42.942  22.136  0.00  0.00            
ATOM   4961  H2  WAT X 474      18.639  44.236  22.917  0.00  0.00            
ATOM   4962  O   WAT X 475       2.319  46.807  23.535  0.00  0.00            
ATOM   4963  H1  WAT X 475       2.452  46.676  22.596  0.00  0.00            
ATOM   4964  H2  WAT X 475       1.499  47.296  23.595  0.00  0.00            
ATOM   4965  O   WAT X 476      17.831  24.688   3.478  0.00  0.00            
ATOM   4966  H1  WAT X 476      17.833  24.898   2.544  0.00  0.00            
ATOM   4967  H2  WAT X 476      17.160  24.012   3.570  0.00  0.00            
ATOM   4968  O   WAT X 477      73.744  10.042  12.221  0.00  0.00            
ATOM   4969  H1  WAT X 477      73.567   9.101  12.197  0.00  0.00            
ATOM   4970  H2  WAT X 477      73.660  10.278  13.145  0.00  0.00            
ATOM   4971  O   WAT X 478      58.154  49.862  26.149  0.00  0.00            
ATOM   4972  H1  WAT X 478      58.054  50.518  25.459  0.00  0.00            
ATOM   4973  H2  WAT X 478      57.607  50.183  26.866  0.00  0.00            
ATOM   4974  O   WAT X 479      74.464  21.220   2.107  0.00  0.00            
ATOM   4975  H1  WAT X 479      75.188  21.831   1.966  0.00  0.00            
ATOM   4976  H2  WAT X 479      74.483  20.645   1.342  0.00  0.00            
ATOM   4977  O   WAT X 480      73.674  52.604  49.951  0.00  0.00            
ATOM   4978  H1  WAT X 480      73.529  53.392  49.427  0.00  0.00            
ATOM   4979  H2  WAT X 480      74.620  52.459  49.909  0.00  0.00            
ATOM   4980  O   WAT X 481      67.370  58.053  18.272  0.00  0.00            
ATOM   4981  H1  WAT X 481      68.009  58.763  18.204  0.00  0.00            
ATOM   4982  H2  WAT X 481      66.676  58.296  17.660  0.00  0.00            
ATOM   4983  O   WAT X 482      63.572  45.330   4.914  0.00  0.00            
ATOM   4984  H1  WAT X 482      63.512  46.273   5.069  0.00  0.00            
ATOM   4985  H2  WAT X 482      62.729  45.097   4.526  0.00  0.00            
ATOM   4986  O   WAT X 483      25.263  63.545  62.475  0.00  0.00            
ATOM   4987  H1  WAT X 483      25.884  63.055  61.937  0.00  0.00            
ATOM   4988  H2  WAT X 483      25.632  64.427  62.524  0.00  0.00            
ATOM   4989  O   WAT X 484      45.320  45.185   7.528  0.00  0.00            
ATOM   4990  H1  WAT X 484      44.785  45.928   7.809  0.00  0.00            
ATOM   4991  H2  WAT X 484      44.701  44.459   7.455  0.00  0.00            
ATOM   4992  O   WAT X 485      20.502  64.246  40.841  0.00  0.00            
ATOM   4993  H1  WAT X 485      20.930  63.634  41.441  0.00  0.00            
ATOM   4994  H2  WAT X 485      21.106  64.317  40.102  0.00  0.00            
ATOM   4995  O   WAT X 486      68.667  19.680  36.959  0.00  0.00            
ATOM   4996  H1  WAT X 486      68.634  19.198  37.785  0.00  0.00            
ATOM   4997  H2  WAT X 486      67.861  19.435  36.506  0.00  0.00            
ATOM   4998  O   WAT X 487      73.564  28.545  19.268  0.00  0.00            
ATOM   4999  H1  WAT X 487      73.226  29.374  19.606  0.00  0.00            
ATOM   5000  H2  WAT X 487      74.125  28.211  19.968  0.00  0.00            
ATOM   5001  O   WAT X 488      51.481   1.995  11.433  0.00  0.00            
ATOM   5002  H1  WAT X 488      52.310   2.421  11.214  0.00  0.00            
ATOM   5003  H2  WAT X 488      51.004   2.648  11.945  0.00  0.00            
ATOM   5004  O   WAT X 489      56.961   9.258   3.297  0.00  0.00            
ATOM   5005  H1  WAT X 489      56.009   9.352   3.281  0.00  0.00            
ATOM   5006  H2  WAT X 489      57.180   9.202   4.227  0.00  0.00            
ATOM   5007  O   WAT X 490      59.508  60.709  56.674  0.00  0.00            
ATOM   5008  H1  WAT X 490      60.271  60.244  56.331  0.00  0.00            
ATOM   5009  H2  WAT X 490      59.876  61.402  57.223  0.00  0.00            
ATOM   5010  O   WAT X 491      72.799   2.156  32.954  0.00  0.00            
ATOM   5011  H1  WAT X 491      72.533   2.529  32.114  0.00  0.00            
ATOM   5012  H2  WAT X 491      72.003   1.752  33.300  0.00  0.00            
ATOM   5013  O   WAT X 492      68.423   9.274  52.827  0.00  0.00            
ATOM   5014  H1  WAT X 492      67.563   9.671  52.964  0.00  0.00            
ATOM   5015  H2  WAT X 492      68.293   8.666  52.099  0.00  0.00            
ATOM   5016  O   WAT X 493       5.746  24.599  21.755  0.00  0.00            
ATOM   5017  H1  WAT X 493       6.385  23.967  21.424  0.00  0.00            
ATOM   5018  H2  WAT X 493       5.003  24.524  21.156  0.00  0.00            
ATOM   5019  O   WAT X 494      66.462  45.924  58.036  0.00  0.00            
ATOM   5020  H1  WAT X 494      66.559  45.534  58.905  0.00  0.00            
ATOM   5021  H2  WAT X 494      67.197  46.532  57.963  0.00  0.00            
ATOM   5022  O   WAT X 495      57.869  53.997   6.685  0.00  0.00            
ATOM   5023  H1  WAT X 495      57.704  54.928   6.535  0.00  0.00            
ATOM   5024  H2  WAT X 495      58.805  53.889   6.514  0.00  0.00            
ATOM   5025  O   WAT X 496      37.474  61.623  26.873  0.00  0.00            
ATOM   5026  H1  WAT X 496      36.575  61.318  27.002  0.00  0.00            
ATOM   5027  H2  WAT X 496      37.700  62.056  27.696  0.00  0.00            
ATOM   5028  O   WAT X 497      50.861   6.935  49.690  0.00  0.00            
ATOM   5029  H1  WAT X 497      50.890   7.846  49.397  0.00  0.00            
ATOM   5030  H2  WAT X 497      51.447   6.908  50.447  0.00  0.00            
ATOM   5031  O   WAT X 498      17.173  41.616  34.902  0.00  0.00            
ATOM   5032  H1  WAT X 498      16.932  41.876  35.791  0.00  0.00            
ATOM   5033  H2  WAT X 498      16.532  40.944  34.667  0.00  0.00            
ATOM   5034  O   WAT X 499      52.983  60.930  44.872  0.00  0.00            
ATOM   5035  H1  WAT X 499      53.895  60.970  44.584  0.00  0.00            
ATOM   5036  H2  WAT X 499      52.555  60.359  44.234  0.00  0.00            
ATOM   5037  O   WAT X 500      75.299  21.048  47.457  0.00  0.00            
ATOM   5038  H1  WAT X 500      74.494  20.595  47.709  0.00  0.00            
ATOM   5039  H2  WAT X 500      75.896  20.348  47.193  0.00  0.00            
ATOM   5040  O   WAT X 501      16.791  56.564  21.944  0.00  0.00            
ATOM   5041  H1  WAT X 501      17.293  57.377  21.885  0.00  0.00            
ATOM   5042  H2  WAT X 501      17.453  55.881  22.053  0.00  0.00            
ATOM   5043  O   WAT X 502      63.722  10.228  59.007  0.00  0.00            
ATOM   5044  H1  WAT X 502      64.321   9.618  59.437  0.00  0.00            
ATOM   5045  H2  WAT X 502      62.862  10.014  59.369  0.00  0.00            
ATOM   5046  O   WAT X 503      71.410  49.958  16.375  0.00  0.00            
ATOM   5047  H1  WAT X 503      70.960  49.166  16.669  0.00  0.00            
ATOM   5048  H2  WAT X 503      71.345  49.930  15.421  0.00  0.00            
ATOM   5049  O   WAT X 504      65.826  44.575  13.382  0.00  0.00            
ATOM   5050  H1  WAT X 504      65.325  43.862  12.986  0.00  0.00            
ATOM   5051  H2  WAT X 504      65.875  44.346  14.311  0.00  0.00            
ATOM   5052  O   WAT X 505      19.005   8.199  52.017  0.00  0.00            
ATOM   5053  H1  WAT X 505      18.974   7.246  51.937  0.00  0.00            
ATOM   5054  H2  WAT X 505      19.428   8.494  51.211  0.00  0.00            
ATOM   5055  O   WAT X 506      11.928  38.744  25.277  0.00  0.00            
ATOM   5056  H1  WAT X 506      11.367  38.761  26.052  0.00  0.00            
ATOM   5057  H2  WAT X 506      11.501  39.338  24.659  0.00  0.00            
ATOM   5058  O   WAT X 507      59.132  22.057  23.606  0.00  0.00            
ATOM   5059  H1  WAT X 507      59.602  22.768  24.042  0.00  0.00            
ATOM   5060  H2  WAT X 507      58.213  22.325  23.635  0.00  0.00            
ATOM   5061  O   WAT X 508      59.186   3.546  34.542  0.00  0.00            
ATOM   5062  H1  WAT X 508      59.835   3.479  35.242  0.00  0.00
[truncated: 2,153,940 more chars]
