# Supplementary material for: Mechanistic Modeling of Monoglyceride Lipase Covalent Modification Elucidates the Role of Leaving Group Expulsion and Discriminates Inhibitors with High and Low Potency
Source: J Chem Inf Model. 2022 May 17;62(11):2771–87. doi: 10.1021/acs.jcim.2c00140 (PMC9198976; doi:10.1021/acs.jcim.2c00140)
Supplement: Supplementary file 4 — ci2c00140_si_004.zip [file ci2c00140_si_004.zip › geometries/cpd5_confIV.pdb]

CRYST1   77.117   65.019   64.089  90.00  90.00  90.00 P 1           1
ATOM      1 HH31 ACE X   1      33.744  56.859  28.492  0.00  0.00            
ATOM      2  CH3 ACE X   1      33.244  56.653  29.438  0.00  0.00            
ATOM      3 HH32 ACE X   1      33.013  57.540  30.029  0.00  0.00            
ATOM      4 HH33 ACE X   1      34.006  56.081  29.966  0.00  0.00            
ATOM      5  C   ACE X   1      32.052  55.772  29.115  0.00  0.00            
ATOM      6  O   ACE X   1      31.593  55.179  30.048  0.00  0.00            
ATOM      7  N   ASP X   2      31.472  55.791  27.924  0.00  0.00            
ATOM      8  H   ASP X   2      31.950  56.207  27.038  0.00  0.00            
ATOM      9  CA  ASP X   2      30.091  55.355  27.691  0.00  0.00            
ATOM     10  HA  ASP X   2      29.485  55.660  28.544  0.00  0.00            
ATOM     11  CB  ASP X   2      29.363  56.013  26.482  0.00  0.00            
ATOM     12  HB2 ASP X   2      28.433  55.459  26.354  0.00  0.00            
ATOM     13  HB3 ASP X   2      29.090  57.039  26.731  0.00  0.00            
ATOM     14  CG  ASP X   2      30.036  56.129  25.193  0.00  0.00            
ATOM     15  OD1 ASP X   2      29.501  56.879  24.360  0.00  0.00            
ATOM     16  OD2 ASP X   2      31.101  55.496  24.967  0.00  0.00            
ATOM     17  C   ASP X   2      30.143  53.786  27.584  0.00  0.00            
ATOM     18  O   ASP X   2      29.209  53.248  26.943  0.00  0.00            
ATOM     19  N   LEU X   3      31.157  53.036  28.059  0.00  0.00            
ATOM     20  H   LEU X   3      31.798  53.473  28.706  0.00  0.00            
ATOM     21  CA  LEU X   3      31.156  51.560  28.066  0.00  0.00            
ATOM     22  HA  LEU X   3      30.427  51.301  27.313  0.00  0.00            
ATOM     23  CB  LEU X   3      32.520  50.956  27.782  0.00  0.00            
ATOM     24  HB2 LEU X   3      33.290  51.510  28.300  0.00  0.00            
ATOM     25  HB3 LEU X   3      32.468  49.913  28.097  0.00  0.00            
ATOM     26  CG  LEU X   3      32.950  50.810  26.285  0.00  0.00            
ATOM     27  HG  LEU X   3      32.946  51.736  25.710  0.00  0.00            
ATOM     28  CD1 LEU X   3      34.351  50.332  26.432  0.00  0.00            
ATOM     29 HD11 LEU X   3      34.402  49.405  27.003  0.00  0.00            
ATOM     30 HD12 LEU X   3      34.748  50.195  25.426  0.00  0.00            
ATOM     31 HD13 LEU X   3      35.044  51.017  26.920  0.00  0.00            
ATOM     32  CD2 LEU X   3      32.045  49.827  25.603  0.00  0.00            
ATOM     33 HD21 LEU X   3      31.012  50.151  25.473  0.00  0.00            
ATOM     34 HD22 LEU X   3      32.497  49.627  24.632  0.00  0.00            
ATOM     35 HD23 LEU X   3      32.000  48.941  26.086  0.00  0.00            
ATOM     36  C   LEU X   3      30.579  51.045  29.379  0.00  0.00            
ATOM     37  O   LEU X   3      30.797  51.578  30.454  0.00  0.00            
ATOM     38  N   PRO X   4      29.861  49.886  29.407  0.00  0.00            
ATOM     39  CD  PRO X   4      29.662  49.075  28.178  0.00  0.00            
ATOM     40  HD2 PRO X   4      30.612  48.555  28.060  0.00  0.00            
ATOM     41  HD3 PRO X   4      29.266  49.409  27.219  0.00  0.00            
ATOM     42  CG  PRO X   4      28.569  48.142  28.752  0.00  0.00            
ATOM     43  HG2 PRO X   4      28.354  47.223  28.206  0.00  0.00            
ATOM     44  HG3 PRO X   4      27.711  48.673  28.790  0.00  0.00            
ATOM     45  CB  PRO X   4      28.887  47.872  30.203  0.00  0.00            
ATOM     46  HB2 PRO X   4      29.524  46.996  30.326  0.00  0.00            
ATOM     47  HB3 PRO X   4      27.957  47.683  30.740  0.00  0.00            
ATOM     48  CA  PRO X   4      29.526  49.210  30.671  0.00  0.00            
ATOM     49  HA  PRO X   4      28.680  49.737  31.112  0.00  0.00            
ATOM     50  C   PRO X   4      30.648  49.010  31.741  0.00  0.00            
ATOM     51  O   PRO X   4      31.725  48.649  31.392  0.00  0.00            
ATOM     52  N   HID X   5      30.343  49.253  32.943  0.00  0.00            
ATOM     53  H   HID X   5      29.324  49.328  33.322  0.00  0.00            
ATOM     54  CA  HID X   5      31.349  49.384  34.023  0.00  0.00            
ATOM     55  HA  HID X   5      32.005  48.522  33.903  0.00  0.00            
ATOM     56  CB  HID X   5      32.084  50.681  34.011  0.00  0.00            
ATOM     57  HB2 HID X   5      32.834  50.689  34.801  0.00  0.00            
ATOM     58  HB3 HID X   5      32.598  50.751  33.052  0.00  0.00            
ATOM     59  CG  HID X   5      31.274  51.945  34.097  0.00  0.00            
ATOM     60  ND1 HID X   5      30.762  52.591  33.053  0.00  0.00            
ATOM     61  HD1 HID X   5      30.812  52.291  32.007  0.00  0.00            
ATOM     62  CE1 HID X   5      29.990  53.572  33.518  0.00  0.00            
ATOM     63  HE1 HID X   5      29.377  54.236  32.909  0.00  0.00            
ATOM     64  NE2 HID X   5      29.990  53.584  34.831  0.00  0.00            
ATOM     65  CD2 HID X   5      30.821  52.538  35.233  0.00  0.00            
ATOM     66  HD2 HID X   5      31.042  52.264  36.265  0.00  0.00            
ATOM     67  C   HID X   5      30.709  49.116  35.388  0.00  0.00            
ATOM     68  O   HID X   5      29.476  49.301  35.514  0.00  0.00            
ATOM     69  N   LEU X   6      31.528  49.057  36.424  0.00  0.00            
ATOM     70  H   LEU X   6      32.534  49.054  36.325  0.00  0.00            
ATOM     71  CA  LEU X   6      31.023  48.918  37.803  0.00  0.00            
ATOM     72  HA  LEU X   6      30.143  49.399  37.918  0.00  0.00            
ATOM     73  CB  LEU X   6      30.908  47.406  38.245  0.00  0.00            
ATOM     74  HB2 LEU X   6      31.866  47.005  37.914  0.00  0.00            
ATOM     75  HB3 LEU X   6      31.046  47.291  39.320  0.00  0.00            
ATOM     76  CG  LEU X   6      29.764  46.547  37.704  0.00  0.00            
ATOM     77  HG  LEU X   6      29.703  46.652  36.620  0.00  0.00            
ATOM     78  CD1 LEU X   6      29.823  45.071  37.973  0.00  0.00            
ATOM     79 HD11 LEU X   6      30.658  44.792  37.331  0.00  0.00            
ATOM     80 HD12 LEU X   6      29.864  44.894  39.048  0.00  0.00            
ATOM     81 HD13 LEU X   6      28.984  44.452  37.655  0.00  0.00            
ATOM     82  CD2 LEU X   6      28.424  47.077  38.195  0.00  0.00            
ATOM     83 HD21 LEU X   6      28.329  48.135  37.950  0.00  0.00            
ATOM     84 HD22 LEU X   6      27.556  46.606  37.734  0.00  0.00            
ATOM     85 HD23 LEU X   6      28.351  46.948  39.194  0.00  0.00            
ATOM     86  C   LEU X   6      31.955  49.707  38.783  0.00  0.00            
ATOM     87  O   LEU X   6      33.166  49.596  38.790  0.00  0.00            
ATOM     88  N   VAL X   7      31.294  50.543  39.606  0.00  0.00            
ATOM     89  H   VAL X   7      30.205  50.578  39.589  0.00  0.00            
ATOM     90  CA  VAL X   7      31.944  51.416  40.635  0.00  0.00            
ATOM     91  HA  VAL X   7      32.916  51.742  40.266  0.00  0.00            
ATOM     92  CB  VAL X   7      31.049  52.697  40.866  0.00  0.00            
ATOM     93  HB  VAL X   7      30.292  52.495  41.624  0.00  0.00            
ATOM     94  CG1 VAL X   7      31.938  53.640  41.708  0.00  0.00            
ATOM     95 HG11 VAL X   7      32.789  53.978  41.117  0.00  0.00            
ATOM     96 HG12 VAL X   7      31.351  54.379  42.069  0.00  0.00            
ATOM     97 HG13 VAL X   7      32.414  53.180  42.574  0.00  0.00            
ATOM     98  CG2 VAL X   7      30.644  53.337  39.472  0.00  0.00            
ATOM     99 HG21 VAL X   7      30.394  54.390  39.601  0.00  0.00            
ATOM    100 HG22 VAL X   7      31.458  53.372  38.748  0.00  0.00            
ATOM    101 HG23 VAL X   7      29.875  52.792  39.109  0.00  0.00            
ATOM    102  C   VAL X   7      32.095  50.434  41.807  0.00  0.00            
ATOM    103  O   VAL X   7      31.128  50.080  42.480  0.00  0.00            
ATOM    104  N   ASN X   8      33.313  49.975  41.967  0.00  0.00            
ATOM    105  H   ASN X   8      34.024  50.249  41.188  0.00  0.00            
ATOM    106  CA  ASN X   8      33.792  49.155  43.085  0.00  0.00            
ATOM    107  HA  ASN X   8      33.044  48.519  43.319  0.00  0.00            
ATOM    108  CB  ASN X   8      34.888  48.219  42.595  0.00  0.00            
ATOM    109  HB2 ASN X   8      35.673  48.811  42.125  0.00  0.00            
ATOM    110  HB3 ASN X   8      35.311  47.678  43.442  0.00  0.00            
ATOM    111  CG  ASN X   8      34.334  47.167  41.580  0.00  0.00            
ATOM    112  OD1 ASN X   8      33.821  46.126  42.049  0.00  0.00            
ATOM    113  ND2 ASN X   8      34.295  47.383  40.293  0.00  0.00            
ATOM    114 HD21 ASN X   8      34.523  48.331  39.806  0.00  0.00            
ATOM    115 HD22 ASN X   8      33.927  46.618  39.746  0.00  0.00            
ATOM    116  C   ASN X   8      34.145  49.911  44.384  0.00  0.00            
ATOM    117  O   ASN X   8      34.275  51.122  44.364  0.00  0.00            
ATOM    118  N   ALA X   9      34.370  49.187  45.500  0.00  0.00            
ATOM    119  H   ALA X   9      34.278  48.101  45.495  0.00  0.00            
ATOM    120  CA  ALA X   9      34.396  49.863  46.814  0.00  0.00            
ATOM    121  HA  ALA X   9      33.542  50.376  46.981  0.00  0.00            
ATOM    122  CB  ALA X   9      34.596  48.810  47.973  0.00  0.00            
ATOM    123  HB1 ALA X   9      34.474  49.409  48.777  0.00  0.00            
ATOM    124  HB2 ALA X   9      33.886  48.092  47.966  0.00  0.00            
ATOM    125  HB3 ALA X   9      35.617  48.440  47.881  0.00  0.00            
ATOM    126  C   ALA X   9      35.515  50.915  47.061  0.00  0.00            
ATOM    127  O   ALA X   9      35.190  51.902  47.712  0.00  0.00            
ATOM    128  N   ASP X  10      36.746  50.824  46.408  0.00  0.00            
ATOM    129  H   ASP X  10      36.946  49.860  45.940  0.00  0.00            
ATOM    130  CA  ASP X  10      37.801  51.764  46.369  0.00  0.00            
ATOM    131  HA  ASP X  10      38.002  52.106  47.385  0.00  0.00            
ATOM    132  CB  ASP X  10      39.040  51.073  45.860  0.00  0.00            
ATOM    133  HB2 ASP X  10      38.848  50.502  44.951  0.00  0.00            
ATOM    134  HB3 ASP X  10      39.678  51.906  45.565  0.00  0.00            
ATOM    135  CG  ASP X  10      39.734  50.249  46.873  0.00  0.00            
ATOM    136  OD1 ASP X  10      39.545  50.478  48.051  0.00  0.00            
ATOM    137  OD2 ASP X  10      40.258  49.183  46.445  0.00  0.00            
ATOM    138  C   ASP X  10      37.435  53.071  45.479  0.00  0.00            
ATOM    139  O   ASP X  10      38.388  53.787  45.059  0.00  0.00            
ATOM    140  N   GLY X  11      36.100  53.256  45.163  0.00  0.00            
ATOM    141  H   GLY X  11      35.446  52.425  45.383  0.00  0.00            
ATOM    142  CA  GLY X  11      35.590  54.290  44.227  0.00  0.00            
ATOM    143  HA2 GLY X  11      34.519  54.270  44.094  0.00  0.00            
ATOM    144  HA3 GLY X  11      35.958  55.175  44.546  0.00  0.00            
ATOM    145  C   GLY X  11      36.127  53.931  42.781  0.00  0.00            
ATOM    146  O   GLY X  11      36.100  54.850  41.920  0.00  0.00            
ATOM    147  N   GLN X  12      36.738  52.794  42.531  0.00  0.00            
ATOM    148  H   GLN X  12      36.909  52.140  43.386  0.00  0.00            
ATOM    149  CA  GLN X  12      37.568  52.513  41.306  0.00  0.00            
ATOM    150  HA  GLN X  12      38.009  53.387  41.057  0.00  0.00            
ATOM    151  CB  GLN X  12      38.740  51.474  41.737  0.00  0.00            
ATOM    152  HB2 GLN X  12      39.198  51.863  42.647  0.00  0.00            
ATOM    153  HB3 GLN X  12      38.206  50.588  42.081  0.00  0.00            
ATOM    154  CG  GLN X  12      39.672  51.169  40.593  0.00  0.00            
ATOM    155  HG2 GLN X  12      40.494  50.578  40.995  0.00  0.00            
ATOM    156  HG3 GLN X  12      39.127  50.750  39.759  0.00  0.00            
ATOM    157  CD  GLN X  12      40.412  52.433  40.187  0.00  0.00            
ATOM    158  OE1 GLN X  12      39.879  53.296  39.509  0.00  0.00            
ATOM    159  NE2 GLN X  12      41.619  52.633  40.757  0.00  0.00            
ATOM    160 HE21 GLN X  12      42.167  53.509  40.441  0.00  0.00            
ATOM    161 HE22 GLN X  12      41.862  52.105  41.522  0.00  0.00            
ATOM    162  C   GLN X  12      36.574  51.936  40.278  0.00  0.00            
ATOM    163  O   GLN X  12      35.785  51.031  40.569  0.00  0.00            
ATOM    164  N   TYR X  13      36.810  52.441  39.050  0.00  0.00            
ATOM    165  H   TYR X  13      37.465  53.305  38.930  0.00  0.00            
ATOM    166  CA  TYR X  13      35.987  52.114  37.836  0.00  0.00            
ATOM    167  HA  TYR X  13      35.000  51.787  38.166  0.00  0.00            
ATOM    168  CB  TYR X  13      35.928  53.318  36.856  0.00  0.00            
ATOM    169  HB2 TYR X  13      36.852  53.895  36.833  0.00  0.00            
ATOM    170  HB3 TYR X  13      35.723  52.866  35.885  0.00  0.00            
ATOM    171  CG  TYR X  13      34.776  54.296  37.101  0.00  0.00            
ATOM    172  CD1 TYR X  13      33.805  54.486  36.064  0.00  0.00            
ATOM    173  HD1 TYR X  13      33.861  54.015  35.083  0.00  0.00            
ATOM    174  CE1 TYR X  13      32.669  55.273  36.297  0.00  0.00            
ATOM    175  HE1 TYR X  13      31.921  55.385  35.513  0.00  0.00            
ATOM    176  CZ  TYR X  13      32.601  56.036  37.454  0.00  0.00            
ATOM    177  OH  TYR X  13      31.562  56.842  37.619  0.00  0.00            
ATOM    178  HH  TYR X  13      30.722  56.366  37.113  0.00  0.00            
ATOM    179  CE2 TYR X  13      33.501  55.812  38.540  0.00  0.00            
ATOM    180  HE2 TYR X  13      33.428  56.289  39.518  0.00  0.00            
ATOM    181  CD2 TYR X  13      34.589  54.914  38.351  0.00  0.00            
ATOM    182  HD2 TYR X  13      35.283  54.645  39.147  0.00  0.00            
ATOM    183  C   TYR X  13      36.655  50.881  37.124  0.00  0.00            
ATOM    184  O   TYR X  13      37.822  50.945  36.550  0.00  0.00            
ATOM    185  N   LEU X  14      35.839  49.797  37.014  0.00  0.00            
ATOM    186  H   LEU X  14      34.589  50.000  37.441  0.00  0.00            
ATOM    187  CA  LEU X  14      36.230  48.586  36.219  0.00  0.00            
ATOM    188  HA  LEU X  14      37.122  48.768  35.783  0.00  0.00            
ATOM    189  CB  LEU X  14      36.188  47.273  37.095  0.00  0.00            
ATOM    190  HB2 LEU X  14      35.131  47.026  37.192  0.00  0.00            
ATOM    191  HB3 LEU X  14      36.557  46.471  36.456  0.00  0.00            
ATOM    192  CG  LEU X  14      37.001  47.299  38.430  0.00  0.00            
ATOM    193  HG  LEU X  14      36.529  48.043  39.073  0.00  0.00            
ATOM    194  CD1 LEU X  14      36.924  45.909  39.108  0.00  0.00            
ATOM    195 HD11 LEU X  14      37.386  45.121  38.532  0.00  0.00            
ATOM    196 HD12 LEU X  14      37.343  45.857  40.102  0.00  0.00            
ATOM    197 HD13 LEU X  14      35.866  45.710  39.190  0.00  0.00            
ATOM    198  CD2 LEU X  14      38.424  47.687  38.263  0.00  0.00            
ATOM    199 HD21 LEU X  14      38.506  48.728  37.985  0.00  0.00            
ATOM    200 HD22 LEU X  14      38.930  47.575  39.211  0.00  0.00            
ATOM    201 HD23 LEU X  14      38.891  47.084  37.601  0.00  0.00            
ATOM    202  C   LEU X  14      35.180  48.435  35.133  0.00  0.00            
ATOM    203  O   LEU X  14      34.057  48.785  35.369  0.00  0.00            
ATOM    204  N   PHE X  15      35.654  48.024  33.969  0.00  0.00            
ATOM    205  H   PHE X  15      36.630  47.774  33.888  0.00  0.00            
ATOM    206  CA  PHE X  15      34.947  48.045  32.685  0.00  0.00            
ATOM    207  HA  PHE X  15      34.071  48.507  32.887  0.00  0.00            
ATOM    208  CB  PHE X  15      35.768  48.812  31.613  0.00  0.00            
ATOM    209  HB2 PHE X  15      36.743  48.599  31.767  0.00  0.00            
ATOM    210  HB3 PHE X  15      35.412  48.513  30.717  0.00  0.00            
ATOM    211  CG  PHE X  15      35.510  50.263  31.666  0.00  0.00            
ATOM    212  CD1 PHE X  15      36.301  51.126  32.496  0.00  0.00            
ATOM    213  HD1 PHE X  15      37.176  50.764  32.846  0.00  0.00            
ATOM    214  CE1 PHE X  15      35.998  52.477  32.726  0.00  0.00            
ATOM    215  HE1 PHE X  15      36.578  53.134  33.228  0.00  0.00            
ATOM    216  CZ  PHE X  15      34.869  52.990  32.134  0.00  0.00            
ATOM    217  HZ  PHE X  15      34.651  54.038  32.341  0.00  0.00            
ATOM    218  CE2 PHE X  15      34.032  52.209  31.296  0.00  0.00            
ATOM    219  HE2 PHE X  15      33.108  52.653  30.927  0.00  0.00            
ATOM    220  CD2 PHE X  15      34.296  50.833  31.134  0.00  0.00            
ATOM    221  HD2 PHE X  15      33.586  50.204  30.597  0.00  0.00            
ATOM    222  C   PHE X  15      34.590  46.520  32.451  0.00  0.00            
ATOM    223  O   PHE X  15      35.412  45.650  32.570  0.00  0.00            
ATOM    224  N   CYS X  16      33.346  46.270  32.040  0.00  0.00            
ATOM    225  H   CYS X  16      32.684  47.106  31.813  0.00  0.00            
ATOM    226  CA  CYS X  16      32.615  45.024  32.103  0.00  0.00            
ATOM    227  HA  CYS X  16      33.253  44.189  32.391  0.00  0.00            
ATOM    228  CB  CYS X  16      31.503  45.105  33.202  0.00  0.00            
ATOM    229  HB2 CYS X  16      30.589  45.564  32.824  0.00  0.00            
ATOM    230  HB3 CYS X  16      31.233  44.052  33.288  0.00  0.00            
ATOM    231  SG  CYS X  16      32.103  45.751  34.819  0.00  0.00            
ATOM    232  HG  CYS X  16      32.859  44.998  35.042  0.00  0.00            
ATOM    233  C   CYS X  16      32.088  44.594  30.737  0.00  0.00            
ATOM    234  O   CYS X  16      31.916  45.456  29.856  0.00  0.00            
ATOM    235  N   ARG X  17      31.976  43.249  30.561  0.00  0.00            
ATOM    236  H   ARG X  17      32.056  42.562  31.390  0.00  0.00            
ATOM    237  CA  ARG X  17      31.575  42.617  29.272  0.00  0.00            
ATOM    238  HA  ARG X  17      31.267  43.326  28.621  0.00  0.00            
ATOM    239  CB  ARG X  17      32.825  41.861  28.770  0.00  0.00            
ATOM    240  HB2 ARG X  17      33.081  40.946  29.304  0.00  0.00            
ATOM    241  HB3 ARG X  17      32.698  41.543  27.735  0.00  0.00            
ATOM    242  CG  ARG X  17      34.110  42.791  28.694  0.00  0.00            
ATOM    243  HG2 ARG X  17      33.797  43.725  28.226  0.00  0.00            
ATOM    244  HG3 ARG X  17      34.380  42.937  29.730  0.00  0.00            
ATOM    245  CD  ARG X  17      35.202  42.058  27.961  0.00  0.00            
ATOM    246  HD2 ARG X  17      35.365  41.107  28.447  0.00  0.00            
ATOM    247  HD3 ARG X  17      35.087  41.903  27.021  0.00  0.00            
ATOM    248  NE  ARG X  17      36.396  42.845  28.149  0.00  0.00            
ATOM    249  HE  ARG X  17      36.860  43.022  29.108  0.00  0.00            
ATOM    250  CZ  ARG X  17      37.022  43.664  27.353  0.00  0.00            
ATOM    251  NH1 ARG X  17      36.704  43.947  26.146  0.00  0.00            
ATOM    252 HH11 ARG X  17      35.748  43.477  25.967  0.00  0.00            
ATOM    253 HH12 ARG X  17      37.130  44.550  25.457  0.00  0.00            
ATOM    254  NH2 ARG X  17      38.063  44.270  27.750  0.00  0.00            
ATOM    255 HH21 ARG X  17      38.437  44.350  28.771  0.00  0.00            
ATOM    256 HH22 ARG X  17      38.443  45.052  27.093  0.00  0.00            
ATOM    257  C   ARG X  17      30.486  41.611  29.526  0.00  0.00            
ATOM    258  O   ARG X  17      30.653  40.783  30.404  0.00  0.00            
ATOM    259  N   TYR X  18      29.468  41.577  28.736  0.00  0.00            
ATOM    260  H   TYR X  18      29.383  42.135  27.899  0.00  0.00            
ATOM    261  CA  TYR X  18      28.290  40.655  28.854  0.00  0.00            
ATOM    262  HA  TYR X  18      28.484  39.946  29.659  0.00  0.00            
ATOM    263  CB  TYR X  18      27.057  41.556  29.258  0.00  0.00            
ATOM    264  HB2 TYR X  18      26.688  42.258  28.510  0.00  0.00            
ATOM    265  HB3 TYR X  18      26.194  40.902  29.386  0.00  0.00            
ATOM    266  CG  TYR X  18      27.313  42.202  30.557  0.00  0.00            
ATOM    267  CD1 TYR X  18      27.482  43.625  30.635  0.00  0.00            
ATOM    268  HD1 TYR X  18      27.377  44.245  29.757  0.00  0.00            
ATOM    269  CE1 TYR X  18      27.806  44.216  31.845  0.00  0.00            
ATOM    270  HE1 TYR X  18      27.850  45.212  32.008  0.00  0.00            
ATOM    271  CZ  TYR X  18      27.980  43.397  33.016  0.00  0.00            
ATOM    272  OH  TYR X  18      28.329  43.900  34.197  0.00  0.00            
ATOM    273  HH  TYR X  18      28.630  43.040  34.777  0.00  0.00            
ATOM    274  CE2 TYR X  18      27.605  42.029  32.910  0.00  0.00            
ATOM    275  HE2 TYR X  18      27.699  41.433  33.805  0.00  0.00            
ATOM    276  CD2 TYR X  18      27.241  41.418  31.677  0.00  0.00            
ATOM    277  HD2 TYR X  18      26.990  40.370  31.614  0.00  0.00            
ATOM    278  C   TYR X  18      28.091  39.957  27.489  0.00  0.00            
ATOM    279  O   TYR X  18      28.157  40.649  26.416  0.00  0.00            
ATOM    280  N   TRP X  19      27.865  38.609  27.493  0.00  0.00            
ATOM    281  H   TRP X  19      27.747  38.042  28.416  0.00  0.00            
ATOM    282  CA  TRP X  19      27.374  37.979  26.260  0.00  0.00            
ATOM    283  HA  TRP X  19      27.055  38.729  25.536  0.00  0.00            
ATOM    284  CB  TRP X  19      28.425  37.196  25.489  0.00  0.00            
ATOM    285  HB2 TRP X  19      28.602  36.234  25.970  0.00  0.00            
ATOM    286  HB3 TRP X  19      27.927  36.956  24.549  0.00  0.00            
ATOM    287  CG  TRP X  19      29.733  37.946  25.299  0.00  0.00            
ATOM    288  CD1 TRP X  19      30.063  38.524  24.134  0.00  0.00            
ATOM    289  HD1 TRP X  19      29.438  38.610  23.245  0.00  0.00            
ATOM    290  NE1 TRP X  19      31.412  38.879  24.147  0.00  0.00            
ATOM    291  HE1 TRP X  19      31.925  39.303  23.283  0.00  0.00            
ATOM    292  CE2 TRP X  19      31.967  38.597  25.395  0.00  0.00            
ATOM    293  CZ2 TRP X  19      33.232  38.900  25.907  0.00  0.00            
ATOM    294  HZ2 TRP X  19      33.993  39.380  25.292  0.00  0.00            
ATOM    295  CH2 TRP X  19      33.409  38.823  27.349  0.00  0.00            
ATOM    296  HH2 TRP X  19      34.326  38.915  27.764  0.00  0.00            
ATOM    297  CZ3 TRP X  19      32.428  38.316  28.188  0.00  0.00            
ATOM    298  HZ3 TRP X  19      32.526  38.198  29.186  0.00  0.00            
ATOM    299  CE3 TRP X  19      31.138  38.016  27.639  0.00  0.00            
ATOM    300  HE3 TRP X  19      30.365  37.721  28.218  0.00  0.00            
ATOM    301  CD2 TRP X  19      30.881  38.177  26.237  0.00  0.00            
ATOM    302  C   TRP X  19      26.085  37.129  26.621  0.00  0.00            
ATOM    303  O   TRP X  19      26.198  36.182  27.443  0.00  0.00            
ATOM    304  N   LYS X  20      24.988  37.651  26.100  0.00  0.00            
ATOM    305  H   LYS X  20      25.017  38.470  25.382  0.00  0.00            
ATOM    306  CA  LYS X  20      23.730  37.412  26.699  0.00  0.00            
ATOM    307  HA  LYS X  20      23.873  36.763  27.562  0.00  0.00            
ATOM    308  CB  LYS X  20      23.178  38.702  27.281  0.00  0.00            
ATOM    309  HB2 LYS X  20      23.665  39.023  28.044  0.00  0.00            
ATOM    310  HB3 LYS X  20      23.239  39.406  26.451  0.00  0.00            
ATOM    311  CG  LYS X  20      21.706  38.441  27.641  0.00  0.00            
ATOM    312  HG2 LYS X  20      21.043  38.296  26.788  0.00  0.00            
ATOM    313  HG3 LYS X  20      21.631  37.604  28.334  0.00  0.00            
ATOM    314  CD  LYS X  20      21.227  39.629  28.469  0.00  0.00            
ATOM    315  HD2 LYS X  20      21.091  39.363  29.517  0.00  0.00            
ATOM    316  HD3 LYS X  20      21.944  40.443  28.571  0.00  0.00            
ATOM    317  CE  LYS X  20      19.858  40.253  27.989  0.00  0.00            
ATOM    318  HE2 LYS X  20      19.117  39.511  27.691  0.00  0.00            
ATOM    319  HE3 LYS X  20      19.310  40.753  28.787  0.00  0.00            
ATOM    320  NZ  LYS X  20      20.054  41.077  26.783  0.00  0.00            
ATOM    321  HZ1 LYS X  20      19.151  41.415  26.481  0.00  0.00            
ATOM    322  HZ2 LYS X  20      20.669  41.970  26.894  0.00  0.00            
ATOM    323  HZ3 LYS X  20      20.471  40.477  25.974  0.00  0.00            
ATOM    324  C   LYS X  20      22.877  36.821  25.610  0.00  0.00            
ATOM    325  O   LYS X  20      22.595  37.527  24.528  0.00  0.00            
ATOM    326  N   PRO X  21      22.315  35.659  25.800  0.00  0.00            
ATOM    327  CD  PRO X  21      22.470  34.832  26.994  0.00  0.00            
ATOM    328  HD2 PRO X  21      22.292  35.272  27.886  0.00  0.00            
ATOM    329  HD3 PRO X  21      23.492  34.468  26.884  0.00  0.00            
ATOM    330  CG  PRO X  21      21.417  33.725  26.727  0.00  0.00            
ATOM    331  HG2 PRO X  21      20.429  34.097  26.998  0.00  0.00            
ATOM    332  HG3 PRO X  21      21.579  32.847  27.199  0.00  0.00            
ATOM    333  CB  PRO X  21      21.385  33.544  25.233  0.00  0.00            
ATOM    334  HB2 PRO X  21      20.590  32.932  24.807  0.00  0.00            
ATOM    335  HB3 PRO X  21      22.266  32.979  24.928  0.00  0.00            
ATOM    336  CA  PRO X  21      21.603  34.945  24.707  0.00  0.00            
ATOM    337  HA  PRO X  21      22.195  35.003  23.793  0.00  0.00            
ATOM    338  C   PRO X  21      20.182  35.571  24.358  0.00  0.00            
ATOM    339  O   PRO X  21      19.759  36.461  25.102  0.00  0.00            
ATOM    340  N   THR X  22      19.495  35.054  23.302  0.00  0.00            
ATOM    341  H   THR X  22      19.922  34.418  22.644  0.00  0.00            
ATOM    342  CA  THR X  22      18.190  35.559  22.930  0.00  0.00            
ATOM    343  HA  THR X  22      18.227  36.647  22.985  0.00  0.00            
ATOM    344  CB  THR X  22      17.811  35.348  21.457  0.00  0.00            
ATOM    345  HB  THR X  22      16.886  35.921  21.383  0.00  0.00            
ATOM    346  CG2 THR X  22      18.868  35.746  20.446  0.00  0.00            
ATOM    347 HG21 THR X  22      19.053  36.820  20.419  0.00  0.00            
ATOM    348 HG22 THR X  22      19.773  35.182  20.672  0.00  0.00            
ATOM    349 HG23 THR X  22      18.509  35.594  19.428  0.00  0.00            
ATOM    350  OG1 THR X  22      17.516  34.031  21.124  0.00  0.00            
ATOM    351  HG1 THR X  22      16.711  33.748  21.565  0.00  0.00            
ATOM    352  C   THR X  22      17.096  35.000  23.901  0.00  0.00            
ATOM    353  O   THR X  22      16.216  35.794  24.329  0.00  0.00            
ATOM    354  N   GLY X  23      17.294  33.742  24.287  0.00  0.00            
ATOM    355  H   GLY X  23      18.108  33.179  23.830  0.00  0.00            
ATOM    356  CA  GLY X  23      16.317  33.035  25.271  0.00  0.00            
ATOM    357  HA2 GLY X  23      15.272  33.136  24.981  0.00  0.00            
ATOM    358  HA3 GLY X  23      16.580  31.977  25.273  0.00  0.00            
ATOM    359  C   GLY X  23      16.606  33.412  26.707  0.00  0.00            
ATOM    360  O   GLY X  23      17.558  34.060  27.076  0.00  0.00            
ATOM    361  N   THR X  24      15.717  32.935  27.610  0.00  0.00            
ATOM    362  H   THR X  24      14.924  32.427  27.245  0.00  0.00            
ATOM    363  CA  THR X  24      15.888  33.077  29.015  0.00  0.00            
ATOM    364  HA  THR X  24      16.186  34.037  29.116  0.00  0.00            
ATOM    365  CB  THR X  24      14.602  32.679  29.778  0.00  0.00            
ATOM    366  HB  THR X  24      14.705  32.786  30.777  0.00  0.00            
ATOM    367  CG2 THR X  24      13.497  33.544  29.433  0.00  0.00            
ATOM    368 HG21 THR X  24      13.775  34.583  29.256  0.00  0.00            
ATOM    369 HG22 THR X  24      12.938  33.121  28.599  0.00  0.00            
ATOM    370 HG23 THR X  24      12.827  33.629  30.289  0.00  0.00            
ATOM    371  OG1 THR X  24      14.124  31.379  29.611  0.00  0.00            
ATOM    372  HG1 THR X  24      15.000  30.766  29.825  0.00  0.00            
ATOM    373  C   THR X  24      17.082  32.216  29.394  0.00  0.00            
ATOM    374  O   THR X  24      17.218  31.078  28.944  0.00  0.00            
ATOM    375  N   PRO X  25      18.018  32.668  30.205  0.00  0.00            
ATOM    376  CD  PRO X  25      18.133  34.024  30.736  0.00  0.00            
ATOM    377  HD2 PRO X  25      17.448  34.117  31.578  0.00  0.00            
ATOM    378  HD3 PRO X  25      17.951  34.869  30.073  0.00  0.00            
ATOM    379  CG  PRO X  25      19.635  34.205  31.057  0.00  0.00            
ATOM    380  HG2 PRO X  25      19.807  34.904  31.876  0.00  0.00            
ATOM    381  HG3 PRO X  25      20.069  34.547  30.117  0.00  0.00            
ATOM    382  CB  PRO X  25      20.046  32.832  31.450  0.00  0.00            
ATOM    383  HB2 PRO X  25      19.707  32.522  32.438  0.00  0.00            
ATOM    384  HB3 PRO X  25      21.123  32.732  31.319  0.00  0.00            
ATOM    385  CA  PRO X  25      19.230  31.873  30.613  0.00  0.00            
ATOM    386  HA  PRO X  25      19.736  31.662  29.671  0.00  0.00            
ATOM    387  C   PRO X  25      18.869  30.585  31.509  0.00  0.00            
ATOM    388  O   PRO X  25      17.977  30.629  32.360  0.00  0.00            
ATOM    389  N   LYS X  26      19.586  29.505  31.271  0.00  0.00            
ATOM    390  H   LYS X  26      20.296  29.540  30.444  0.00  0.00            
ATOM    391  CA  LYS X  26      19.613  28.270  32.127  0.00  0.00            
ATOM    392  HA  LYS X  26      18.637  28.147  32.596  0.00  0.00            
ATOM    393  CB  LYS X  26      19.786  26.956  31.315  0.00  0.00            
ATOM    394  HB2 LYS X  26      20.018  26.168  32.031  0.00  0.00            
ATOM    395  HB3 LYS X  26      18.875  26.663  30.793  0.00  0.00            
ATOM    396  CG  LYS X  26      20.984  27.085  30.321  0.00  0.00            
ATOM    397  HG2 LYS X  26      20.629  27.417  29.345  0.00  0.00            
ATOM    398  HG3 LYS X  26      21.549  27.848  30.664  0.00  0.00            
ATOM    399  CD  LYS X  26      22.088  25.957  30.168  0.00  0.00            
ATOM    400  HD2 LYS X  26      22.919  26.361  29.590  0.00  0.00            
ATOM    401  HD3 LYS X  26      22.357  25.753  31.204  0.00  0.00            
ATOM    402  CE  LYS X  26      21.525  24.739  29.425  0.00  0.00            
ATOM    403  HE2 LYS X  26      22.337  24.012  29.442  0.00  0.00            
ATOM    404  HE3 LYS X  26      20.699  24.307  29.991  0.00  0.00            
ATOM    405  NZ  LYS X  26      21.262  25.090  28.058  0.00  0.00            
ATOM    406  HZ1 LYS X  26      21.172  24.269  27.477  0.00  0.00            
ATOM    407  HZ2 LYS X  26      20.404  25.750  27.930  0.00  0.00            
ATOM    408  HZ3 LYS X  26      22.108  25.655  27.669  0.00  0.00            
ATOM    409  C   LYS X  26      20.618  28.244  33.327  0.00  0.00            
ATOM    410  O   LYS X  26      20.587  27.475  34.264  0.00  0.00            
ATOM    411  N   ALA X  27      21.548  29.198  33.210  0.00  0.00            
ATOM    412  H   ALA X  27      21.512  30.033  32.511  0.00  0.00            
ATOM    413  CA  ALA X  27      22.598  29.439  34.251  0.00  0.00            
ATOM    414  HA  ALA X  27      22.055  29.642  35.173  0.00  0.00            
ATOM    415  CB  ALA X  27      23.471  28.216  34.345  0.00  0.00            
ATOM    416  HB1 ALA X  27      22.905  27.374  34.744  0.00  0.00            
ATOM    417  HB2 ALA X  27      23.750  27.899  33.340  0.00  0.00            
ATOM    418  HB3 ALA X  27      24.372  28.473  34.902  0.00  0.00            
ATOM    419  C   ALA X  27      23.374  30.801  33.806  0.00  0.00            
ATOM    420  O   ALA X  27      23.126  31.341  32.708  0.00  0.00            
ATOM    421  N   LEU X  28      24.189  31.254  34.800  0.00  0.00            
ATOM    422  H   LEU X  28      24.297  30.667  35.712  0.00  0.00            
ATOM    423  CA  LEU X  28      25.253  32.242  34.500  0.00  0.00            
ATOM    424  HA  LEU X  28      25.051  32.580  33.483  0.00  0.00            
ATOM    425  CB  LEU X  28      25.095  33.381  35.536  0.00  0.00            
ATOM    426  HB2 LEU X  28      24.900  32.869  36.479  0.00  0.00            
ATOM    427  HB3 LEU X  28      25.996  33.985  35.640  0.00  0.00            
ATOM    428  CG  LEU X  28      24.008  34.457  35.317  0.00  0.00            
ATOM    429  HG  LEU X  28      24.217  34.826  34.313  0.00  0.00            
ATOM    430  CD1 LEU X  28      22.550  33.850  35.267  0.00  0.00            
ATOM    431 HD11 LEU X  28      22.467  32.808  34.955  0.00  0.00            
ATOM    432 HD12 LEU X  28      22.015  33.887  36.217  0.00  0.00            
ATOM    433 HD13 LEU X  28      22.051  34.501  34.550  0.00  0.00            
ATOM    434  CD2 LEU X  28      23.985  35.603  36.397  0.00  0.00            
ATOM    435 HD21 LEU X  28      24.966  36.063  36.518  0.00  0.00            
ATOM    436 HD22 LEU X  28      23.250  36.349  36.097  0.00  0.00            
ATOM    437 HD23 LEU X  28      23.653  35.262  37.288  0.00  0.00            
ATOM    438  C   LEU X  28      26.672  31.621  34.670  0.00  0.00            
ATOM    439  O   LEU X  28      26.860  30.562  35.324  0.00  0.00            
ATOM    440  N   ILE X  29      27.653  32.330  34.097  0.00  0.00            
ATOM    441  H   ILE X  29      27.536  33.298  33.609  0.00  0.00            
ATOM    442  CA  ILE X  29      29.051  31.885  34.209  0.00  0.00            
ATOM    443  HA  ILE X  29      29.060  31.455  35.123  0.00  0.00            
ATOM    444  CB  ILE X  29      29.451  30.792  33.189  0.00  0.00            
ATOM    445  HB  ILE X  29      28.804  29.932  33.362  0.00  0.00            
ATOM    446  CG2 ILE X  29      29.242  31.054  31.679  0.00  0.00            
ATOM    447 HG21 ILE X  29      28.314  31.624  31.667  0.00  0.00            
ATOM    448 HG22 ILE X  29      30.052  31.712  31.365  0.00  0.00            
ATOM    449 HG23 ILE X  29      29.360  30.098  31.189  0.00  0.00            
ATOM    450  CG1 ILE X  29      30.962  30.448  33.399  0.00  0.00            
ATOM    451 HG12 ILE X  29      31.601  31.237  33.030  0.00  0.00            
ATOM    452 HG13 ILE X  29      31.167  30.281  34.446  0.00  0.00            
ATOM    453  CD1 ILE X  29      31.422  29.146  32.828  0.00  0.00            
ATOM    454 HD11 ILE X  29      30.733  28.506  33.360  0.00  0.00            
ATOM    455 HD12 ILE X  29      31.432  29.033  31.754  0.00  0.00            
ATOM    456 HD13 ILE X  29      32.366  28.937  33.119  0.00  0.00            
ATOM    457  C   ILE X  29      29.821  33.181  34.117  0.00  0.00            
ATOM    458  O   ILE X  29      29.653  33.934  33.112  0.00  0.00            
ATOM    459  N   PHE X  30      30.728  33.289  35.090  0.00  0.00            
ATOM    460  H   PHE X  30      30.760  32.628  35.786  0.00  0.00            
ATOM    461  CA  PHE X  30      31.596  34.480  35.171  0.00  0.00            
ATOM    462  HA  PHE X  30      31.183  35.269  34.694  0.00  0.00            
ATOM    463  CB  PHE X  30      31.661  34.783  36.652  0.00  0.00            
ATOM    464  HB2 PHE X  30      30.685  35.030  37.071  0.00  0.00            
ATOM    465  HB3 PHE X  30      32.059  33.997  37.293  0.00  0.00            
ATOM    466  CG  PHE X  30      32.532  35.994  36.862  0.00  0.00            
ATOM    467  CD1 PHE X  30      32.026  37.283  36.550  0.00  0.00            
ATOM    468  HD1 PHE X  30      30.998  37.438  36.222  0.00  0.00            
ATOM    469  CE1 PHE X  30      32.853  38.394  36.568  0.00  0.00            
ATOM    470  HE1 PHE X  30      32.437  39.377  36.346  0.00  0.00            
ATOM    471  CZ  PHE X  30      34.210  38.224  36.881  0.00  0.00            
ATOM    472  HZ  PHE X  30      34.849  39.108  36.861  0.00  0.00            
ATOM    473  CE2 PHE X  30      34.699  36.983  37.332  0.00  0.00            
ATOM    474  HE2 PHE X  30      35.767  36.885  37.530  0.00  0.00            
ATOM    475  CD2 PHE X  30      33.876  35.871  37.288  0.00  0.00            
ATOM    476  HD2 PHE X  30      34.144  34.913  37.734  0.00  0.00            
ATOM    477  C   PHE X  30      32.993  34.104  34.737  0.00  0.00            
ATOM    478  O   PHE X  30      33.461  32.990  35.009  0.00  0.00            
ATOM    479  N   VAL X  31      33.742  35.068  34.162  0.00  0.00            
ATOM    480  H   VAL X  31      33.350  36.084  34.222  0.00  0.00            
ATOM    481  CA  VAL X  31      35.100  34.902  33.618  0.00  0.00            
ATOM    482  HA  VAL X  31      35.377  33.884  33.890  0.00  0.00            
ATOM    483  CB  VAL X  31      35.122  35.123  32.079  0.00  0.00            
ATOM    484  HB  VAL X  31      34.748  36.022  31.811  0.00  0.00            
ATOM    485  CG1 VAL X  31      36.594  35.034  31.557  0.00  0.00            
ATOM    486 HG11 VAL X  31      37.067  34.112  31.859  0.00  0.00            
ATOM    487 HG12 VAL X  31      36.453  35.070  30.486  0.00  0.00            
ATOM    488 HG13 VAL X  31      37.054  35.906  31.773  0.00  0.00            
ATOM    489  CG2 VAL X  31      34.254  34.098  31.350  0.00  0.00            
ATOM    490 HG21 VAL X  31      34.656  33.099  31.520  0.00  0.00            
ATOM    491 HG22 VAL X  31      33.228  34.195  31.704  0.00  0.00            
ATOM    492 HG23 VAL X  31      34.342  34.243  30.273  0.00  0.00            
ATOM    493  C   VAL X  31      36.102  35.849  34.373  0.00  0.00            
ATOM    494  O   VAL X  31      36.092  37.082  34.235  0.00  0.00            
ATOM    495  N   SER X  32      37.029  35.192  35.032  0.00  0.00            
ATOM    496  H   SER X  32      37.047  34.204  34.822  0.00  0.00            
ATOM    497  CA  SER X  32      38.181  35.798  35.676  0.00  0.00            
ATOM    498  HA  SER X  32      38.047  36.866  35.850  0.00  0.00            
ATOM    499  CB  SER X  32      38.350  35.138  37.060  0.00  0.00            
ATOM    500  HB2 SER X  32      37.376  35.191  37.547  0.00  0.00            
ATOM    501  HB3 SER X  32      38.596  34.163  36.960  0.00  0.00            
ATOM    502  OG  SER X  32      39.268  35.718  37.923  0.00  0.00            
ATOM    503  HG  SER X  32      39.624  34.973  38.634  0.00  0.00            
ATOM    504  C   SER X  32      39.469  35.496  34.852  0.00  0.00            
ATOM    505  O   SER X  32      39.989  34.354  34.830  0.00  0.00            
ATOM    506  N   HID X  33      39.991  36.568  34.275  0.00  0.00            
ATOM    507  H   HID X  33      39.437  37.505  34.331  0.00  0.00            
ATOM    508  CA  HID X  33      41.139  36.513  33.329  0.00  0.00            
ATOM    509  HA  HID X  33      41.153  35.677  32.631  0.00  0.00            
ATOM    510  CB  HID X  33      41.045  37.796  32.402  0.00  0.00            
ATOM    511  HB2 HID X  33      41.773  37.784  31.702  0.00  0.00            
ATOM    512  HB3 HID X  33      40.090  37.877  31.883  0.00  0.00            
ATOM    513  CG  HID X  33      41.427  39.034  33.165  0.00  0.00            
ATOM    514  ND1 HID X  33      42.680  39.582  33.302  0.00  0.00            
ATOM    515  HD1 HID X  33      43.627  39.083  33.099  0.00  0.00            
ATOM    516  CE1 HID X  33      42.642  40.685  34.074  0.00  0.00            
ATOM    517  HE1 HID X  33      43.536  41.191  34.437  0.00  0.00            
ATOM    518  NE2 HID X  33      41.366  40.937  34.432  0.00  0.00            
ATOM    519  CD2 HID X  33      40.614  39.872  33.863  0.00  0.00            
ATOM    520  HD2 HID X  33      39.551  39.741  34.062  0.00  0.00            
ATOM    521  C   HID X  33      42.458  36.485  34.216  0.00  0.00            
ATOM    522  O   HID X  33      42.388  36.855  35.375  0.00  0.00            
ATOM    523  N   GLY X  34      43.606  36.137  33.585  0.00  0.00            
ATOM    524  H   GLY X  34      43.551  35.989  32.507  0.00  0.00            
ATOM    525  CA  GLY X  34      44.908  36.125  34.314  0.00  0.00            
ATOM    526  HA2 GLY X  34      44.630  35.811  35.320  0.00  0.00            
ATOM    527  HA3 GLY X  34      45.493  35.530  33.745  0.00  0.00            
ATOM    528  C   GLY X  34      45.621  37.428  34.301  0.00  0.00            
ATOM    529  O   GLY X  34      45.206  38.438  33.743  0.00  0.00            
ATOM    530  N   ALA X  35      46.893  37.422  34.853  0.00  0.00            
ATOM    531  H   ALA X  35      47.194  36.388  34.935  0.00  0.00            
ATOM    532  CA  ALA X  35      47.756  38.611  35.083  0.00  0.00            
ATOM    533  HA  ALA X  35      47.290  39.299  35.658  0.00  0.00            
ATOM    534  CB  ALA X  35      49.064  38.107  35.885  0.00  0.00            
ATOM    535  HB1 ALA X  35      49.647  38.992  36.140  0.00  0.00            
ATOM    536  HB2 ALA X  35      48.767  37.709  36.856  0.00  0.00            
ATOM    537  HB3 ALA X  35      49.715  37.447  35.313  0.00  0.00            
ATOM    538  C   ALA X  35      48.125  39.140  33.663  0.00  0.00            
ATOM    539  O   ALA X  35      48.565  38.426  32.750  0.00  0.00            
ATOM    540  N   GLY X  36      48.052  40.449  33.620  0.00  0.00            
ATOM    541  H   GLY X  36      47.549  41.023  34.398  0.00  0.00            
ATOM    542  CA  GLY X  36      48.635  41.146  32.466  0.00  0.00            
ATOM    543  HA2 GLY X  36      49.015  42.101  32.801  0.00  0.00            
ATOM    544  HA3 GLY X  36      49.459  40.689  32.101  0.00  0.00            
ATOM    545  C   GLY X  36      47.725  41.354  31.326  0.00  0.00            
ATOM    546  O   GLY X  36      47.642  42.417  30.734  0.00  0.00            
ATOM    547  N   GLU X  37      46.901  40.323  31.118  0.00  0.00            
ATOM    548  H   GLU X  37      46.908  39.462  31.787  0.00  0.00            
ATOM    549  CA  GLU X  37      45.922  40.233  29.991  0.00  0.00            
ATOM    550  HA  GLU X  37      46.314  40.811  29.154  0.00  0.00            
ATOM    551  CB  GLU X  37      45.759  38.755  29.533  0.00  0.00            
ATOM    552  HB2 GLU X  37      45.246  38.785  28.722  0.00  0.00            
ATOM    553  HB3 GLU X  37      46.708  38.486  29.314  0.00  0.00            
ATOM    554  CG  GLU X  37      45.075  37.827  30.545  0.00  0.00            
ATOM    555  HG2 GLU X  37      45.880  37.605  31.246  0.00  0.00            
ATOM    556  HG3 GLU X  37      44.264  38.380  31.019  0.00  0.00            
ATOM    557  CD  GLU X  37      44.529  36.479  29.869  0.00  0.00            
ATOM    558  OE1 GLU X  37      43.678  35.837  30.570  0.00  0.00            
ATOM    559  OE2 GLU X  37      45.075  35.993  28.834  0.00  0.00            
ATOM    560  C   GLU X  37      44.532  40.924  30.289  0.00  0.00            
ATOM    561  O   GLU X  37      44.506  41.754  31.232  0.00  0.00            
ATOM    562  N   HIE X  38      43.478  40.480  29.572  0.00  0.00            
ATOM    563  H   HIE X  38      43.468  39.687  28.946  0.00  0.00            
ATOM    564  CA  HIE X  38      42.169  41.139  29.869  0.00  0.00            
ATOM    565  HA  HIE X  38      42.114  41.283  30.867  0.00  0.00            
ATOM    566  CB  HIE X  38      42.140  42.526  29.117  0.00  0.00            
ATOM    567  HB2 HIE X  38      41.329  42.997  29.490  0.00  0.00            
ATOM    568  HB3 HIE X  38      42.889  43.195  29.543  0.00  0.00            
ATOM    569  CG  HIE X  38      42.184  42.388  27.636  0.00  0.00            
ATOM    570  ND1 HIE X  38      41.036  42.090  26.864  0.00  0.00            
ATOM    571  CE1 HIE X  38      41.498  41.917  25.590  0.00  0.00            
ATOM    572  HE1 HIE X  38      40.852  41.681  24.744  0.00  0.00            
ATOM    573  NE2 HIE X  38      42.837  42.114  25.557  0.00  0.00            
ATOM    574  HE2 HIE X  38      43.467  42.093  24.768  0.00  0.00            
ATOM    575  CD2 HIE X  38      43.285  42.352  26.828  0.00  0.00            
ATOM    576  HD2 HIE X  38      44.247  42.682  27.222  0.00  0.00            
ATOM    577  C   HIE X  38      41.041  40.206  29.487  0.00  0.00            
ATOM    578  O   HIE X  38      41.370  39.121  28.978  0.00  0.00            
ATOM    579  N   SER X  39      39.838  40.606  29.832  0.00  0.00            
ATOM    580  H   SER X  39      39.658  41.658  30.052  0.00  0.00            
ATOM    581  CA  SER X  39      38.705  39.702  29.599  0.00  0.00            
ATOM    582  HA  SER X  39      39.010  38.681  29.827  0.00  0.00            
ATOM    583  CB  SER X  39      37.529  39.898  30.595  0.00  0.00            
ATOM    584  HB2 SER X  39      36.831  39.174  30.494  0.00  0.00            
ATOM    585  HB3 SER X  39      37.858  39.765  31.540  0.00  0.00            
ATOM    586  OG  SER X  39      36.993  41.212  30.533  0.00  0.00            
ATOM    587  HG  SER X  39      37.793  41.805  30.704  0.00  0.00            
ATOM    588  C   SER X  39      38.172  39.564  28.189  0.00  0.00            
ATOM    589  O   SER X  39      37.427  38.637  27.830  0.00  0.00            
ATOM    590  N   GLY X  40      38.631  40.539  27.379  0.00  0.00            
ATOM    591  H   GLY X  40      39.296  41.330  27.725  0.00  0.00            
ATOM    592  CA  GLY X  40      38.250  40.534  25.897  0.00  0.00            
ATOM    593  HA2 GLY X  40      37.166  40.484  25.793  0.00  0.00            
ATOM    594  HA3 GLY X  40      38.539  41.527  25.554  0.00  0.00            
ATOM    595  C   GLY X  40      38.880  39.412  25.099  0.00  0.00            
ATOM    596  O   GLY X  40      38.459  39.073  24.007  0.00  0.00            
ATOM    597  N   ARG X  41      39.844  38.763  25.706  0.00  0.00            
ATOM    598  H   ARG X  41      39.973  38.939  26.774  0.00  0.00            
ATOM    599  CA  ARG X  41      40.525  37.567  25.141  0.00  0.00            
ATOM    600  HA  ARG X  41      40.880  37.838  24.235  0.00  0.00            
ATOM    601  CB  ARG X  41      41.737  37.267  26.018  0.00  0.00            
ATOM    602  HB2 ARG X  41      41.365  37.105  27.030  0.00  0.00            
ATOM    603  HB3 ARG X  41      42.199  36.374  25.598  0.00  0.00            
ATOM    604  CG  ARG X  41      42.710  38.440  26.224  0.00  0.00            
ATOM    605  HG2 ARG X  41      42.183  39.341  26.537  0.00  0.00            
ATOM    606  HG3 ARG X  41      43.324  38.202  27.079  0.00  0.00            
ATOM    607  CD  ARG X  41      43.594  38.730  25.014  0.00  0.00            
ATOM    608  HD2 ARG X  41      42.935  38.625  24.165  0.00  0.00            
ATOM    609  HD3 ARG X  41      44.003  39.598  25.032  0.00  0.00            
ATOM    610  NE  ARG X  41      44.643  37.741  24.923  0.00  0.00            
ATOM    611  HE  ARG X  41      45.296  37.845  25.777  0.00  0.00            
ATOM    612  CZ  ARG X  41      45.130  36.975  23.968  0.00  0.00            
ATOM    613  NH1 ARG X  41      46.009  36.107  24.248  0.00  0.00            
ATOM    614 HH11 ARG X  41      46.210  35.855  25.279  0.00  0.00            
ATOM    615 HH12 ARG X  41      46.414  35.575  23.491  0.00  0.00            
ATOM    616  NH2 ARG X  41      44.851  37.069  22.727  0.00  0.00            
ATOM    617 HH21 ARG X  41      44.338  37.989  22.445  0.00  0.00            
ATOM    618 HH22 ARG X  41      45.036  36.235  22.050  0.00  0.00            
ATOM    619  C   ARG X  41      39.670  36.293  25.108  0.00  0.00            
ATOM    620  O   ARG X  41      40.118  35.290  24.599  0.00  0.00            
ATOM    621  N   TYR X  42      38.572  36.318  25.882  0.00  0.00            
ATOM    622  H   TYR X  42      38.213  37.325  26.095  0.00  0.00            
ATOM    623  CA  TYR X  42      37.683  35.159  26.084  0.00  0.00            
ATOM    624  HA  TYR X  42      38.160  34.269  25.674  0.00  0.00            
ATOM    625  CB  TYR X  42      37.340  34.947  27.554  0.00  0.00            
ATOM    626  HB2 TYR X  42      36.687  35.739  27.921  0.00  0.00            
ATOM    627  HB3 TYR X  42      36.803  33.999  27.540  0.00  0.00            
ATOM    628  CG  TYR X  42      38.522  34.696  28.385  0.00  0.00            
ATOM    629  CD1 TYR X  42      38.844  33.366  28.849  0.00  0.00            
ATOM    630  HD1 TYR X  42      38.237  32.573  28.696  0.00  0.00            
ATOM    631  CE1 TYR X  42      40.089  33.129  29.494  0.00  0.00            
ATOM    632  HE1 TYR X  42      40.301  32.137  29.890  0.00  0.00            
ATOM    633  CZ  TYR X  42      40.912  34.203  29.775  0.00  0.00            
ATOM    634  OH  TYR X  42      42.053  33.986  30.441  0.00  0.00            
ATOM    635  HH  TYR X  42      42.738  34.834  30.438  0.00  0.00            
ATOM    636  CE2 TYR X  42      40.543  35.505  29.433  0.00  0.00            
ATOM    637  HE2 TYR X  42      41.293  36.270  29.633  0.00  0.00            
ATOM    638  CD2 TYR X  42      39.370  35.733  28.703  0.00  0.00            
ATOM    639  HD2 TYR X  42      39.146  36.781  28.505  0.00  0.00            
ATOM    640  C   TYR X  42      36.412  35.310  25.303  0.00  0.00            
ATOM    641  O   TYR X  42      35.438  34.727  25.609  0.00  0.00            
ATOM    642  N   GLU X  43      36.436  36.006  24.157  0.00  0.00            
ATOM    643  H   GLU X  43      37.303  36.554  23.786  0.00  0.00            
ATOM    644  CA  GLU X  43      35.161  36.394  23.452  0.00  0.00            
ATOM    645  HA  GLU X  43      34.486  36.701  24.251  0.00  0.00            
ATOM    646  CB  GLU X  43      35.296  37.653  22.593  0.00  0.00            
ATOM    647  HB2 GLU X  43      34.318  37.718  22.116  0.00  0.00            
ATOM    648  HB3 GLU X  43      35.282  38.556  23.203  0.00  0.00            
ATOM    649  CG  GLU X  43      36.441  37.770  21.581  0.00  0.00            
ATOM    650  HG2 GLU X  43      36.520  38.717  21.238  0.00  0.00            
ATOM    651  HG3 GLU X  43      37.352  37.326  21.982  0.00  0.00            
ATOM    652  CD  GLU X  43      36.310  37.069  20.259  0.00  0.00            
ATOM    653  OE1 GLU X  43      37.337  36.405  19.888  0.00  0.00            
ATOM    654  OE2 GLU X  43      35.234  37.148  19.638  0.00  0.00            
ATOM    655  C   GLU X  43      34.586  35.191  22.729  0.00  0.00            
ATOM    656  O   GLU X  43      33.368  35.092  22.673  0.00  0.00            
ATOM    657  N   GLU X  44      35.338  34.249  22.131  0.00  0.00            
ATOM    658  H   GLU X  44      36.418  34.353  22.023  0.00  0.00            
ATOM    659  CA  GLU X  44      34.865  33.020  21.497  0.00  0.00            
ATOM    660  HA  GLU X  44      34.061  33.318  20.825  0.00  0.00            
ATOM    661  CB  GLU X  44      35.982  32.423  20.655  0.00  0.00            
ATOM    662  HB2 GLU X  44      36.940  32.451  21.173  0.00  0.00            
ATOM    663  HB3 GLU X  44      35.703  31.371  20.588  0.00  0.00            
ATOM    664  CG  GLU X  44      36.093  32.953  19.285  0.00  0.00            
ATOM    665  HG2 GLU X  44      36.363  33.996  19.453  0.00  0.00            
ATOM    666  HG3 GLU X  44      36.896  32.451  18.745  0.00  0.00            
ATOM    667  CD  GLU X  44      34.906  32.865  18.370  0.00  0.00            
ATOM    668  OE1 GLU X  44      34.033  31.962  18.366  0.00  0.00            
ATOM    669  OE2 GLU X  44      34.746  33.787  17.540  0.00  0.00            
ATOM    670  C   GLU X  44      34.323  32.045  22.527  0.00  0.00            
ATOM    671  O   GLU X  44      33.180  31.484  22.334  0.00  0.00            
ATOM    672  N   LEU X  45      35.114  31.745  23.642  0.00  0.00            
ATOM    673  H   LEU X  45      36.032  32.165  23.676  0.00  0.00            
ATOM    674  CA  LEU X  45      34.716  30.868  24.794  0.00  0.00            
ATOM    675  HA  LEU X  45      34.747  29.903  24.498  0.00  0.00            
ATOM    676  CB  LEU X  45      35.744  30.924  25.935  0.00  0.00            
ATOM    677  HB2 LEU X  45      36.722  30.919  25.684  0.00  0.00            
ATOM    678  HB3 LEU X  45      35.669  31.851  26.331  0.00  0.00            
ATOM    679  CG  LEU X  45      35.458  29.872  27.070  0.00  0.00            
ATOM    680  HG  LEU X  45      34.524  30.079  27.393  0.00  0.00            
ATOM    681  CD1 LEU X  45      35.569  28.481  26.492  0.00  0.00            
ATOM    682 HD11 LEU X  45      34.800  28.269  25.873  0.00  0.00            
ATOM    683 HD12 LEU X  45      36.480  28.465  25.893  0.00  0.00            
ATOM    684 HD13 LEU X  45      35.605  27.767  27.315  0.00  0.00            
ATOM    685  CD2 LEU X  45      36.502  30.062  28.166  0.00  0.00            
ATOM    686 HD21 LEU X  45      36.370  29.481  29.079  0.00  0.00            
ATOM    687 HD22 LEU X  45      37.506  30.041  27.743  0.00  0.00            
ATOM    688 HD23 LEU X  45      36.394  31.042  28.385  0.00  0.00            
ATOM    689  C   LEU X  45      33.277  31.276  25.263  0.00  0.00            
ATOM    690  O   LEU X  45      32.332  30.497  25.417  0.00  0.00            
ATOM    691  N   ALA X  46      33.203  32.585  25.506  0.00  0.00            
ATOM    692  H   ALA X  46      34.081  33.224  25.413  0.00  0.00            
ATOM    693  CA  ALA X  46      32.028  33.258  25.881  0.00  0.00            
ATOM    694  HA  ALA X  46      31.701  32.853  26.839  0.00  0.00            
ATOM    695  CB  ALA X  46      32.294  34.709  26.025  0.00  0.00            
ATOM    696  HB1 ALA X  46      32.828  35.150  25.183  0.00  0.00            
ATOM    697  HB2 ALA X  46      31.420  35.356  26.097  0.00  0.00            
ATOM    698  HB3 ALA X  46      32.889  34.724  26.938  0.00  0.00            
ATOM    699  C   ALA X  46      30.880  33.152  24.861  0.00  0.00            
ATOM    700  O   ALA X  46      29.747  32.830  25.186  0.00  0.00            
ATOM    701  N   ARG X  47      31.111  33.132  23.515  0.00  0.00            
ATOM    702  H   ARG X  47      32.128  33.117  23.124  0.00  0.00            
ATOM    703  CA  ARG X  47      29.972  33.045  22.509  0.00  0.00            
ATOM    704  HA  ARG X  47      29.192  33.598  22.835  0.00  0.00            
ATOM    705  CB  ARG X  47      30.449  33.662  21.231  0.00  0.00            
ATOM    706  HB2 ARG X  47      31.059  34.514  21.531  0.00  0.00            
ATOM    707  HB3 ARG X  47      31.079  32.959  20.687  0.00  0.00            
ATOM    708  CG  ARG X  47      29.368  34.173  20.273  0.00  0.00            
ATOM    709  HG2 ARG X  47      28.448  34.497  20.759  0.00  0.00            
ATOM    710  HG3 ARG X  47      29.714  35.078  19.773  0.00  0.00            
ATOM    711  CD  ARG X  47      28.935  33.157  19.198  0.00  0.00            
ATOM    712  HD2 ARG X  47      28.585  32.296  19.767  0.00  0.00            
ATOM    713  HD3 ARG X  47      28.213  33.594  18.506  0.00  0.00            
ATOM    714  NE  ARG X  47      30.086  32.763  18.297  0.00  0.00            
ATOM    715  HE  ARG X  47      30.774  33.520  17.920  0.00  0.00            
ATOM    716  CZ  ARG X  47      30.355  31.539  17.780  0.00  0.00            
ATOM    717  NH1 ARG X  47      29.593  30.474  17.931  0.00  0.00            
ATOM    718 HH11 ARG X  47      28.822  30.509  18.700  0.00  0.00            
ATOM    719 HH12 ARG X  47      30.032  29.605  17.664  0.00  0.00            
ATOM    720  NH2 ARG X  47      31.506  31.364  17.236  0.00  0.00            
ATOM    721 HH21 ARG X  47      31.806  30.497  16.648  0.00  0.00            
ATOM    722 HH22 ARG X  47      32.274  32.092  17.496  0.00  0.00            
ATOM    723  C   ARG X  47      29.450  31.643  22.370  0.00  0.00            
ATOM    724  O   ARG X  47      28.214  31.535  22.157  0.00  0.00            
ATOM    725  N   MET X  48      30.360  30.666  22.534  0.00  0.00            
ATOM    726  H   MET X  48      31.371  31.002  22.764  0.00  0.00            
ATOM    727  CA  MET X  48      30.128  29.249  22.479  0.00  0.00            
ATOM    728  HA  MET X  48      29.617  29.073  21.532  0.00  0.00            
ATOM    729  CB  MET X  48      31.494  28.475  22.566  0.00  0.00            
ATOM    730  HB2 MET X  48      32.035  28.645  21.635  0.00  0.00            
ATOM    731  HB3 MET X  48      32.003  28.740  23.493  0.00  0.00            
ATOM    732  CG  MET X  48      31.118  26.948  22.744  0.00  0.00            
ATOM    733  HG2 MET X  48      30.349  26.643  22.035  0.00  0.00            
ATOM    734  HG3 MET X  48      31.960  26.354  22.390  0.00  0.00            
ATOM    735  SD  MET X  48      30.686  26.427  24.482  0.00  0.00            
ATOM    736  CE  MET X  48      32.304  26.070  25.159  0.00  0.00            
ATOM    737  HE1 MET X  48      32.273  25.446  26.052  0.00  0.00            
ATOM    738  HE2 MET X  48      32.929  25.646  24.373  0.00  0.00            
ATOM    739  HE3 MET X  48      32.789  27.003  25.445  0.00  0.00            
ATOM    740  C   MET X  48      29.180  28.872  23.635  0.00  0.00            
ATOM    741  O   MET X  48      28.107  28.393  23.282  0.00  0.00            
ATOM    742  N   LEU X  49      29.424  29.409  24.855  0.00  0.00            
ATOM    743  H   LEU X  49      30.398  29.851  25.063  0.00  0.00            
ATOM    744  CA  LEU X  49      28.495  29.285  26.017  0.00  0.00            
ATOM    745  HA  LEU X  49      28.232  28.310  26.029  0.00  0.00            
ATOM    746  CB  LEU X  49      29.254  29.628  27.377  0.00  0.00            
ATOM    747  HB2 LEU X  49      29.684  30.624  27.269  0.00  0.00            
ATOM    748  HB3 LEU X  49      28.531  29.700  28.190  0.00  0.00            
ATOM    749  CG  LEU X  49      30.320  28.544  27.822  0.00  0.00            
ATOM    750  HG  LEU X  49      30.797  28.182  26.911  0.00  0.00            
ATOM    751  CD1 LEU X  49      31.374  29.186  28.701  0.00  0.00            
ATOM    752 HD11 LEU X  49      31.835  30.046  28.216  0.00  0.00            
ATOM    753 HD12 LEU X  49      30.750  29.459  29.552  0.00  0.00            
ATOM    754 HD13 LEU X  49      32.181  28.512  28.986  0.00  0.00            
ATOM    755  CD2 LEU X  49      29.572  27.457  28.583  0.00  0.00            
ATOM    756 HD21 LEU X  49      29.208  27.839  29.537  0.00  0.00            
ATOM    757 HD22 LEU X  49      28.751  27.098  27.962  0.00  0.00            
ATOM    758 HD23 LEU X  49      30.243  26.718  28.732  0.00  0.00            
ATOM    759  C   LEU X  49      27.259  30.173  25.948  0.00  0.00            
ATOM    760  O   LEU X  49      26.219  29.678  26.410  0.00  0.00            
ATOM    761  N   MET X  50      27.265  31.366  25.331  0.00  0.00            
ATOM    762  H   MET X  50      28.102  31.887  24.866  0.00  0.00            
ATOM    763  CA  MET X  50      26.050  32.006  24.942  0.00  0.00            
ATOM    764  HA  MET X  50      25.442  32.349  25.780  0.00  0.00            
ATOM    765  CB  MET X  50      26.348  33.330  24.205  0.00  0.00            
ATOM    766  HB2 MET X  50      27.234  33.793  24.639  0.00  0.00            
ATOM    767  HB3 MET X  50      26.509  33.099  23.152  0.00  0.00            
ATOM    768  CG  MET X  50      25.191  34.391  24.199  0.00  0.00            
ATOM    769  HG2 MET X  50      24.232  33.955  23.920  0.00  0.00            
ATOM    770  HG3 MET X  50      25.057  34.752  25.219  0.00  0.00            
ATOM    771  SD  MET X  50      25.418  35.904  23.231  0.00  0.00            
ATOM    772  CE  MET X  50      25.099  35.268  21.564  0.00  0.00            
ATOM    773  HE1 MET X  50      25.679  35.820  20.825  0.00  0.00            
ATOM    774  HE2 MET X  50      25.311  34.282  21.626  0.00  0.00            
ATOM    775  HE3 MET X  50      24.041  35.426  21.353  0.00  0.00            
ATOM    776  C   MET X  50      25.088  31.218  24.074  0.00  0.00            
ATOM    777  O   MET X  50      23.930  31.220  24.310  0.00  0.00            
ATOM    778  N   GLY X  51      25.612  30.448  23.165  0.00  0.00            
ATOM    779  H   GLY X  51      26.668  30.522  22.905  0.00  0.00            
ATOM    780  CA  GLY X  51      24.917  29.368  22.415  0.00  0.00            
ATOM    781  HA2 GLY X  51      24.066  29.684  21.812  0.00  0.00            
ATOM    782  HA3 GLY X  51      25.680  28.898  21.795  0.00  0.00            
ATOM    783  C   GLY X  51      24.366  28.182  23.223  0.00  0.00            
ATOM    784  O   GLY X  51      23.450  27.471  22.798  0.00  0.00            
ATOM    785  N   LEU X  52      24.991  28.012  24.330  0.00  0.00            
ATOM    786  H   LEU X  52      25.895  28.554  24.608  0.00  0.00            
ATOM    787  CA  LEU X  52      24.500  27.029  25.298  0.00  0.00            
ATOM    788  HA  LEU X  52      24.072  26.214  24.714  0.00  0.00            
ATOM    789  CB  LEU X  52      25.729  26.474  26.131  0.00  0.00            
ATOM    790  HB2 LEU X  52      26.550  26.134  25.500  0.00  0.00            
ATOM    791  HB3 LEU X  52      26.243  27.206  26.753  0.00  0.00            
ATOM    792  CG  LEU X  52      25.370  25.163  27.047  0.00  0.00            
ATOM    793  HG  LEU X  52      24.582  25.449  27.744  0.00  0.00            
ATOM    794  CD1 LEU X  52      24.920  24.003  26.108  0.00  0.00            
ATOM    795 HD11 LEU X  52      25.094  22.994  26.480  0.00  0.00            
ATOM    796 HD12 LEU X  52      23.935  24.108  25.910  0.00  0.00            
ATOM    797 HD13 LEU X  52      25.543  24.044  25.214  0.00  0.00            
ATOM    798  CD2 LEU X  52      26.629  24.798  27.845  0.00  0.00            
ATOM    799 HD21 LEU X  52      27.421  24.435  27.190  0.00  0.00            
ATOM    800 HD22 LEU X  52      26.963  25.680  28.392  0.00  0.00            
ATOM    801 HD23 LEU X  52      26.368  24.043  28.463  0.00  0.00            
ATOM    802  C   LEU X  52      23.459  27.627  26.203  0.00  0.00            
ATOM    803  O   LEU X  52      22.993  26.956  27.085  0.00  0.00            
ATOM    804  N   ASP X  53      22.918  28.823  25.893  0.00  0.00            
ATOM    805  H   ASP X  53      23.426  29.480  25.186  0.00  0.00            
ATOM    806  CA  ASP X  53      21.850  29.620  26.630  0.00  0.00            
ATOM    807  HA  ASP X  53      21.785  30.637  26.243  0.00  0.00            
ATOM    808  CB  ASP X  53      20.466  29.001  26.480  0.00  0.00            
ATOM    809  HB2 ASP X  53      20.185  28.217  27.183  0.00  0.00            
ATOM    810  HB3 ASP X  53      19.658  29.718  26.626  0.00  0.00            
ATOM    811  CG  ASP X  53      20.257  28.398  25.140  0.00  0.00            
ATOM    812  OD1 ASP X  53      20.464  29.191  24.174  0.00  0.00            
ATOM    813  OD2 ASP X  53      19.807  27.249  25.107  0.00  0.00            
ATOM    814  C   ASP X  53      22.212  29.806  28.130  0.00  0.00            
ATOM    815  O   ASP X  53      21.357  29.906  29.047  0.00  0.00            
ATOM    816  N   LEU X  54      23.523  30.032  28.371  0.00  0.00            
ATOM    817  H   LEU X  54      24.313  29.921  27.628  0.00  0.00            
ATOM    818  CA  LEU X  54      24.017  30.712  29.547  0.00  0.00            
ATOM    819  HA  LEU X  54      23.353  30.586  30.401  0.00  0.00            
ATOM    820  CB  LEU X  54      25.327  30.057  29.982  0.00  0.00            
ATOM    821  HB2 LEU X  54      26.022  29.852  29.167  0.00  0.00            
ATOM    822  HB3 LEU X  54      25.851  30.822  30.555  0.00  0.00            
ATOM    823  CG  LEU X  54      25.021  28.727  30.742  0.00  0.00            
ATOM    824  HG  LEU X  54      24.018  28.680  31.166  0.00  0.00            
ATOM    825  CD1 LEU X  54      25.432  27.561  29.815  0.00  0.00            
ATOM    826 HD11 LEU X  54      24.881  27.687  28.883  0.00  0.00            
ATOM    827 HD12 LEU X  54      26.492  27.648  29.578  0.00  0.00            
ATOM    828 HD13 LEU X  54      25.190  26.575  30.211  0.00  0.00            
ATOM    829  CD2 LEU X  54      25.944  28.660  31.936  0.00  0.00            
ATOM    830 HD21 LEU X  54      25.641  29.508  32.548  0.00  0.00            
ATOM    831 HD22 LEU X  54      25.677  27.808  32.562  0.00  0.00            
ATOM    832 HD23 LEU X  54      26.922  28.623  31.684  0.00  0.00            
ATOM    833  C   LEU X  54      24.164  32.167  29.225  0.00  0.00            
ATOM    834  O   LEU X  54      24.569  32.585  28.136  0.00  0.00            
ATOM    835  N   LEU X  55      23.947  33.002  30.249  0.00  0.00            
ATOM    836  H   LEU X  55      23.469  32.636  31.146  0.00  0.00            
ATOM    837  CA  LEU X  55      24.405  34.407  30.319  0.00  0.00            
ATOM    838  HA  LEU X  55      24.429  34.759  29.372  0.00  0.00            
ATOM    839  CB  LEU X  55      23.348  35.117  31.128  0.00  0.00            
ATOM    840  HB2 LEU X  55      22.478  35.359  30.517  0.00  0.00            
ATOM    841  HB3 LEU X  55      22.926  34.570  31.971  0.00  0.00            
ATOM    842  CG  LEU X  55      23.889  36.482  31.694  0.00  0.00            
ATOM    843  HG  LEU X  55      24.635  36.276  32.462  0.00  0.00            
ATOM    844  CD1 LEU X  55      24.450  37.489  30.631  0.00  0.00            
ATOM    845 HD11 LEU X  55      23.788  37.609  29.773  0.00  0.00            
ATOM    846 HD12 LEU X  55      24.584  38.399  31.216  0.00  0.00            
ATOM    847 HD13 LEU X  55      25.446  37.187  30.305  0.00  0.00            
ATOM    848  CD2 LEU X  55      22.731  37.104  32.490  0.00  0.00            
ATOM    849 HD21 LEU X  55      22.263  36.438  33.215  0.00  0.00            
ATOM    850 HD22 LEU X  55      22.888  38.100  32.903  0.00  0.00            
ATOM    851 HD23 LEU X  55      21.998  37.073  31.796  0.00  0.00            
ATOM    852  C   LEU X  55      25.847  34.392  30.908  0.00  0.00            
ATOM    853  O   LEU X  55      26.087  34.008  32.077  0.00  0.00            
ATOM    854  N   VAL X  56      26.839  34.755  30.084  0.00  0.00            
ATOM    855  H   VAL X  56      26.487  35.114  29.117  0.00  0.00            
ATOM    856  CA  VAL X  56      28.260  34.822  30.512  0.00  0.00            
ATOM    857  HA  VAL X  56      28.342  34.217  31.317  0.00  0.00            
ATOM    858  CB  VAL X  56      29.188  34.163  29.438  0.00  0.00            
ATOM    859  HB  VAL X  56      29.059  33.083  29.507  0.00  0.00            
ATOM    860  CG1 VAL X  56      28.871  34.573  27.997  0.00  0.00            
ATOM    861 HG11 VAL X  56      27.967  34.046  27.691  0.00  0.00            
ATOM    862 HG12 VAL X  56      28.647  35.635  27.902  0.00  0.00            
ATOM    863 HG13 VAL X  56      29.606  34.254  27.273  0.00  0.00            
ATOM    864  CG2 VAL X  56      30.631  34.490  29.665  0.00  0.00            
ATOM    865 HG21 VAL X  56      30.716  35.566  29.623  0.00  0.00            
ATOM    866 HG22 VAL X  56      30.924  34.165  30.653  0.00  0.00            
ATOM    867 HG23 VAL X  56      31.151  33.869  28.951  0.00  0.00            
ATOM    868  C   VAL X  56      28.534  36.343  30.813  0.00  0.00            
ATOM    869  O   VAL X  56      28.147  37.240  30.075  0.00  0.00            
ATOM    870  N   PHE X  57      29.321  36.618  31.849  0.00  0.00            
ATOM    871  H   PHE X  57      29.741  35.685  32.224  0.00  0.00            
ATOM    872  CA  PHE X  57      29.748  37.998  32.260  0.00  0.00            
ATOM    873  HA  PHE X  57      29.713  38.678  31.408  0.00  0.00            
ATOM    874  CB  PHE X  57      28.813  38.682  33.226  0.00  0.00            
ATOM    875  HB2 PHE X  57      29.176  39.698  33.283  0.00  0.00            
ATOM    876  HB3 PHE X  57      27.869  38.805  32.890  0.00  0.00            
ATOM    877  CG  PHE X  57      28.593  38.121  34.603  0.00  0.00            
ATOM    878  CD1 PHE X  57      29.060  38.808  35.728  0.00  0.00            
ATOM    879  HD1 PHE X  57      29.526  39.776  35.612  0.00  0.00            
ATOM    880  CE1 PHE X  57      28.805  38.326  37.022  0.00  0.00            
ATOM    881  HE1 PHE X  57      29.112  38.889  37.802  0.00  0.00            
ATOM    882  CZ  PHE X  57      28.302  36.986  37.211  0.00  0.00            
ATOM    883  HZ  PHE X  57      28.314  36.531  38.201  0.00  0.00            
ATOM    884  CE2 PHE X  57      27.950  36.251  36.017  0.00  0.00            
ATOM    885  HE2 PHE X  57      27.599  35.226  36.134  0.00  0.00            
ATOM    886  CD2 PHE X  57      28.020  36.839  34.705  0.00  0.00            
ATOM    887  HD2 PHE X  57      27.637  36.348  33.810  0.00  0.00            
ATOM    888  C   PHE X  57      31.196  37.943  32.768  0.00  0.00            
ATOM    889  O   PHE X  57      31.675  36.951  33.248  0.00  0.00            
ATOM    890  N   ALA X  58      31.852  39.102  32.516  0.00  0.00            
ATOM    891  H   ALA X  58      31.413  39.917  31.941  0.00  0.00            
ATOM    892  CA  ALA X  58      33.239  39.337  32.946  0.00  0.00            
ATOM    893  HA  ALA X  58      33.360  38.811  33.893  0.00  0.00            
ATOM    894  CB  ALA X  58      34.112  38.870  31.765  0.00  0.00            
ATOM    895  HB1 ALA X  58      34.217  39.632  30.993  0.00  0.00            
ATOM    896  HB2 ALA X  58      35.061  38.751  32.089  0.00  0.00            
ATOM    897  HB3 ALA X  58      33.784  37.896  31.400  0.00  0.00            
ATOM    898  C   ALA X  58      33.445  40.831  33.195  0.00  0.00            
ATOM    899  O   ALA X  58      32.628  41.607  32.819  0.00  0.00            
ATOM    900  N   HIE X  59      34.596  41.123  33.821  0.00  0.00            
ATOM    901  H   HIE X  59      35.126  40.211  34.098  0.00  0.00            
ATOM    902  CA  HIE X  59      35.226  42.447  33.824  0.00  0.00            
ATOM    903  HA  HIE X  59      34.901  43.068  32.989  0.00  0.00            
ATOM    904  CB  HIE X  59      34.863  43.236  35.112  0.00  0.00            
ATOM    905  HB2 HIE X  59      35.365  44.203  35.126  0.00  0.00            
ATOM    906  HB3 HIE X  59      33.785  43.291  35.160  0.00  0.00            
ATOM    907  CG  HIE X  59      35.299  42.625  36.455  0.00  0.00            
ATOM    908  ND1 HIE X  59      34.486  42.231  37.498  0.00  0.00            
ATOM    909  CE1 HIE X  59      35.277  41.792  38.502  0.00  0.00            
ATOM    910  HE1 HIE X  59      34.966  41.543  39.430  0.00  0.00            
ATOM    911  NE2 HIE X  59      36.533  41.958  38.110  0.00  0.00            
ATOM    912  HE2 HIE X  59      37.374  41.649  38.713  0.00  0.00            
ATOM    913  CD2 HIE X  59      36.579  42.374  36.827  0.00  0.00            
ATOM    914  HD2 HIE X  59      37.422  42.390  36.270  0.00  0.00            
ATOM    915  C   HIE X  59      36.776  42.305  33.665  0.00  0.00            
ATOM    916  O   HIE X  59      37.288  41.202  33.823  0.00  0.00            
ATOM    917  N   ASP X  60      37.373  43.366  33.171  0.00  0.00            
ATOM    918  H   ASP X  60      36.851  44.311  33.023  0.00  0.00            
ATOM    919  CA  ASP X  60      38.800  43.454  33.396  0.00  0.00            
ATOM    920  HA  ASP X  60      39.294  42.482  33.426  0.00  0.00            
ATOM    921  CB  ASP X  60      39.591  44.335  32.360  0.00  0.00            
ATOM    922  HB2 ASP X  60      39.331  45.370  32.581  0.00  0.00            
ATOM    923  HB3 ASP X  60      40.585  44.172  32.430  0.00  0.00            
ATOM    924  CG  ASP X  60      39.276  44.108  30.894  0.00  0.00            
ATOM    925  OD1 ASP X  60      39.230  45.138  30.161  0.00  0.00            
ATOM    926  OD2 ASP X  60      38.805  43.047  30.416  0.00  0.00            
ATOM    927  C   ASP X  60      39.029  43.969  34.872  0.00  0.00            
ATOM    928  O   ASP X  60      38.420  44.936  35.246  0.00  0.00            
ATOM    929  N   HIE X  61      39.779  43.197  35.679  0.00  0.00            
ATOM    930  H   HIE X  61      40.074  42.262  35.202  0.00  0.00            
ATOM    931  CA  HIE X  61      40.185  43.543  37.025  0.00  0.00            
ATOM    932  HA  HIE X  61      39.366  43.764  37.573  0.00  0.00            
ATOM    933  CB  HIE X  61      40.954  42.316  37.607  0.00  0.00            
ATOM    934  HB2 HIE X  61      41.965  42.270  37.203  0.00  0.00            
ATOM    935  HB3 HIE X  61      41.095  42.631  38.641  0.00  0.00            
ATOM    936  CG  HIE X  61      40.259  40.958  37.628  0.00  0.00            
ATOM    937  ND1 HIE X  61      39.048  40.686  38.224  0.00  0.00            
ATOM    938  CE1 HIE X  61      38.992  39.320  38.193  0.00  0.00            
ATOM    939  HE1 HIE X  61      38.123  38.715  38.455  0.00  0.00            
ATOM    940  NE2 HIE X  61      40.088  38.785  37.607  0.00  0.00            
ATOM    941  HE2 HIE X  61      40.246  37.709  37.538  0.00  0.00            
ATOM    942  CD2 HIE X  61      40.932  39.814  37.282  0.00  0.00            
ATOM    943  HD2 HIE X  61      41.883  39.733  36.756  0.00  0.00            
ATOM    944  C   HIE X  61      41.009  44.854  37.101  0.00  0.00            
ATOM    945  O   HIE X  61      41.678  45.176  36.112  0.00  0.00            
ATOM    946  N   VAL X  62      41.232  45.433  38.300  0.00  0.00            
ATOM    947  H   VAL X  62      40.701  45.053  39.070  0.00  0.00            
ATOM    948  CA  VAL X  62      41.976  46.622  38.581  0.00  0.00            
ATOM    949  HA  VAL X  62      41.467  47.390  37.999  0.00  0.00            
ATOM    950  CB  VAL X  62      41.919  46.909  40.061  0.00  0.00            
ATOM    951  HB  VAL X  62      40.869  46.860  40.346  0.00  0.00            
ATOM    952  CG1 VAL X  62      42.682  46.008  40.968  0.00  0.00            
ATOM    953 HG11 VAL X  62      42.541  44.999  40.579  0.00  0.00            
ATOM    954 HG12 VAL X  62      43.658  46.233  41.098  0.00  0.00            
ATOM    955 HG13 VAL X  62      42.136  46.075  41.897  0.00  0.00            
ATOM    956  CG2 VAL X  62      42.333  48.341  40.231  0.00  0.00            
ATOM    957 HG21 VAL X  62      41.838  48.935  39.477  0.00  0.00            
ATOM    958 HG22 VAL X  62      42.041  48.698  41.130  0.00  0.00            
ATOM    959 HG23 VAL X  62      43.396  48.401  39.995  0.00  0.00            
ATOM    960  C   VAL X  62      43.411  46.591  38.005  0.00  0.00            
ATOM    961  O   VAL X  62      44.101  45.570  38.173  0.00  0.00            
ATOM    962  N   GLY X  63      43.728  47.696  37.349  0.00  0.00            
ATOM    963  H   GLY X  63      43.132  48.505  37.253  0.00  0.00            
ATOM    964  CA  GLY X  63      45.061  47.768  36.727  0.00  0.00            
ATOM    965  HA2 GLY X  63      45.262  48.808  36.472  0.00  0.00            
ATOM    966  HA3 GLY X  63      45.869  47.506  37.410  0.00  0.00            
ATOM    967  C   GLY X  63      45.171  46.925  35.420  0.00  0.00            
ATOM    968  O   GLY X  63      46.319  46.657  35.007  0.00  0.00            
ATOM    969  N   HID X  64      44.057  46.408  34.873  0.00  0.00            
ATOM    970  H   HID X  64      43.050  46.476  35.283  0.00  0.00            
ATOM    971  CA  HID X  64      44.008  45.487  33.749  0.00  0.00            
ATOM    972  HA  HID X  64      44.975  45.625  33.265  0.00  0.00            
ATOM    973  CB  HID X  64      43.785  44.025  34.034  0.00  0.00            
ATOM    974  HB2 HID X  64      42.804  43.877  34.486  0.00  0.00            
ATOM    975  HB3 HID X  64      43.627  43.378  33.171  0.00  0.00            
ATOM    976  CG  HID X  64      44.871  43.493  34.928  0.00  0.00            
ATOM    977  ND1 HID X  64      45.069  43.591  36.348  0.00  0.00            
ATOM    978  HD1 HID X  64      44.608  44.276  37.059  0.00  0.00            
ATOM    979  CE1 HID X  64      46.167  42.888  36.625  0.00  0.00            
ATOM    980  HE1 HID X  64      46.754  43.033  37.434  0.00  0.00            
ATOM    981  NE2 HID X  64      46.680  42.299  35.529  0.00  0.00            
ATOM    982  CD2 HID X  64      45.905  42.667  34.443  0.00  0.00            
ATOM    983  HD2 HID X  64      45.993  42.429  33.466  0.00  0.00            
ATOM    984  C   HID X  64      42.953  46.013  32.711  0.00  0.00            
ATOM    985  O   HID X  64      41.920  46.553  33.006  0.00  0.00            
ATOM    986  N   GLY X  65      43.417  45.859  31.494  0.00  0.00            
ATOM    987  H   GLY X  65      44.399  45.402  31.374  0.00  0.00            
ATOM    988  CA  GLY X  65      42.540  46.108  30.361  0.00  0.00            
ATOM    989  HA2 GLY X  65      43.072  46.084  29.563  0.00  0.00            
ATOM    990  HA3 GLY X  65      41.799  45.437  30.215  0.00  0.00            
ATOM    991  C   GLY X  65      41.937  47.538  30.336  0.00  0.00            
ATOM    992  O   GLY X  65      42.576  48.540  30.760  0.00  0.00            
ATOM    993  N   GLN X  66      40.694  47.680  29.881  0.00  0.00            
ATOM    994  H   GLN X  66      40.063  46.791  29.861  0.00  0.00            
ATOM    995  CA  GLN X  66      39.968  48.945  29.917  0.00  0.00            
ATOM    996  HA  GLN X  66      40.626  49.641  29.396  0.00  0.00            
ATOM    997  CB  GLN X  66      38.631  48.720  29.094  0.00  0.00            
ATOM    998  HB2 GLN X  66      38.907  48.452  28.074  0.00  0.00            
ATOM    999  HB3 GLN X  66      38.187  47.874  29.618  0.00  0.00            
ATOM   1000  CG  GLN X  66      37.661  49.933  28.978  0.00  0.00            
ATOM   1001  HG2 GLN X  66      36.674  49.551  28.718  0.00  0.00            
ATOM   1002  HG3 GLN X  66      37.575  50.364  29.887  0.00  0.00            
ATOM   1003  CD  GLN X  66      38.169  51.059  28.035  0.00  0.00            
ATOM   1004  OE1 GLN X  66      39.210  50.975  27.285  0.00  0.00            
ATOM   1005  NE2 GLN X  66      37.378  52.078  27.805  0.00  0.00            
ATOM   1006 HE21 GLN X  66      37.782  52.898  27.212  0.00  0.00            
ATOM   1007 HE22 GLN X  66      36.355  52.064  28.180  0.00  0.00            
ATOM   1008  C   GLN X  66      39.747  49.540  31.371  0.00  0.00            
ATOM   1009  O   GLN X  66      39.393  50.707  31.535  0.00  0.00            
ATOM   1010  N   SER X  67      39.977  48.795  32.449  0.00  0.00            
ATOM   1011  H   SER X  67      40.446  47.812  32.390  0.00  0.00            
ATOM   1012  CA  SER X  67      39.641  49.267  33.805  0.00  0.00            
ATOM   1013  HA  SER X  67      38.768  49.775  33.793  0.00  0.00            
ATOM   1014  CB  SER X  67      39.405  48.036  34.655  0.00  0.00            
ATOM   1015  HB2 SER X  67      40.327  47.460  34.725  0.00  0.00            
ATOM   1016  HB3 SER X  67      39.088  48.360  35.646  0.00  0.00            
ATOM   1017  OG  SER X  67      38.444  47.225  34.048  0.00  0.00            
ATOM   1018  HG  SER X  67      38.449  46.348  34.548  0.00  0.00            
ATOM   1019  C   SER X  67      40.851  50.014  34.385  0.00  0.00            
ATOM   1020  O   SER X  67      41.962  49.785  33.986  0.00  0.00            
ATOM   1021  N   GLU X  68      40.497  50.940  35.233  0.00  0.00            
ATOM   1022  H   GLU X  68      39.536  50.905  35.539  0.00  0.00            
ATOM   1023  CA  GLU X  68      41.337  52.040  35.796  0.00  0.00            
ATOM   1024  HA  GLU X  68      41.954  52.495  35.138  0.00  0.00            
ATOM   1025  CB  GLU X  68      40.384  53.122  36.375  0.00  0.00            
ATOM   1026  HB2 GLU X  68      39.755  52.581  37.083  0.00  0.00            
ATOM   1027  HB3 GLU X  68      40.925  53.949  36.833  0.00  0.00            
ATOM   1028  CG  GLU X  68      39.520  53.735  35.261  0.00  0.00            
ATOM   1029  HG2 GLU X  68      39.122  52.866  34.736  0.00  0.00            
ATOM   1030  HG3 GLU X  68      38.802  54.291  35.863  0.00  0.00            
ATOM   1031  CD  GLU X  68      40.301  54.665  34.316  0.00  0.00            
ATOM   1032  OE1 GLU X  68      41.033  55.615  34.805  0.00  0.00            
ATOM   1033  OE2 GLU X  68      40.475  54.381  33.095  0.00  0.00            
ATOM   1034  C   GLU X  68      42.231  51.351  36.925  0.00  0.00            
ATOM   1035  O   GLU X  68      42.177  50.112  37.106  0.00  0.00            
ATOM   1036  N   GLY X  69      43.168  52.106  37.494  0.00  0.00            
ATOM   1037  H   GLY X  69      43.309  53.048  37.159  0.00  0.00            
ATOM   1038  CA  GLY X  69      44.181  51.516  38.465  0.00  0.00            
ATOM   1039  HA2 GLY X  69      44.243  52.026  39.335  0.00  0.00            
ATOM   1040  HA3 GLY X  69      43.972  50.534  38.568  0.00  0.00            
ATOM   1041  C   GLY X  69      45.507  51.624  37.771  0.00  0.00            
ATOM   1042  O   GLY X  69      45.603  51.839  36.581  0.00  0.00            
ATOM   1043  N   GLU X  70      46.560  51.637  38.544  0.00  0.00            
ATOM   1044  H   GLU X  70      46.422  51.614  39.625  0.00  0.00            
ATOM   1045  CA  GLU X  70      47.930  51.455  38.008  0.00  0.00            
ATOM   1046  HA  GLU X  70      48.027  52.146  37.171  0.00  0.00            
ATOM   1047  CB  GLU X  70      48.954  51.642  39.176  0.00  0.00            
ATOM   1048  HB2 GLU X  70      48.933  52.674  39.526  0.00  0.00            
ATOM   1049  HB3 GLU X  70      48.601  51.072  40.035  0.00  0.00            
ATOM   1050  CG  GLU X  70      50.444  51.265  38.928  0.00  0.00            
ATOM   1051  HG2 GLU X  70      51.050  51.523  39.796  0.00  0.00            
ATOM   1052  HG3 GLU X  70      50.469  50.263  38.805  0.00  0.00            
ATOM   1053  CD  GLU X  70      51.172  51.985  37.762  0.00  0.00            
ATOM   1054  OE1 GLU X  70      50.570  52.623  36.856  0.00  0.00            
ATOM   1055  OE2 GLU X  70      52.414  51.893  37.680  0.00  0.00            
ATOM   1056  C   GLU X  70      48.026  50.003  37.463  0.00  0.00            
ATOM   1057  O   GLU X  70      47.410  49.024  37.983  0.00  0.00            
ATOM   1058  N   ARG X  71      48.900  49.733  36.415  0.00  0.00            
ATOM   1059  H   ARG X  71      49.439  50.606  36.047  0.00  0.00            
ATOM   1060  CA  ARG X  71      48.930  48.572  35.474  0.00  0.00            
ATOM   1061  HA  ARG X  71      47.998  48.308  35.188  0.00  0.00            
ATOM   1062  CB  ARG X  71      49.563  49.035  34.150  0.00  0.00            
ATOM   1063  HB2 ARG X  71      50.639  49.096  34.314  0.00  0.00            
ATOM   1064  HB3 ARG X  71      49.406  48.386  33.289  0.00  0.00            
ATOM   1065  CG  ARG X  71      49.181  50.406  33.590  0.00  0.00            
ATOM   1066  HG2 ARG X  71      49.768  51.136  34.148  0.00  0.00            
ATOM   1067  HG3 ARG X  71      49.535  50.434  32.560  0.00  0.00            
ATOM   1068  CD  ARG X  71      47.739  50.763  33.754  0.00  0.00            
ATOM   1069  HD2 ARG X  71      47.399  51.053  34.749  0.00  0.00            
ATOM   1070  HD3 ARG X  71      47.632  51.713  33.231  0.00  0.00            
ATOM   1071  NE  ARG X  71      46.840  49.784  33.063  0.00  0.00            
ATOM   1072  HE  ARG X  71      47.316  49.386  32.167  0.00  0.00            
ATOM   1073  CZ  ARG X  71      45.521  49.643  33.232  0.00  0.00            
ATOM   1074  NH1 ARG X  71      44.820  48.770  32.563  0.00  0.00            
ATOM   1075 HH11 ARG X  71      45.330  47.992  31.995  0.00  0.00            
ATOM   1076 HH12 ARG X  71      43.823  48.668  32.688  0.00  0.00            
ATOM   1077  NH2 ARG X  71      44.839  50.333  34.138  0.00  0.00            
ATOM   1078 HH21 ARG X  71      45.327  51.039  34.809  0.00  0.00            
ATOM   1079 HH22 ARG X  71      43.752  50.399  34.088  0.00  0.00            
ATOM   1080  C   ARG X  71      49.652  47.300  36.048  0.00  0.00            
ATOM   1081  O   ARG X  71      50.908  47.325  36.133  0.00  0.00            
ATOM   1082  N   MET X  72      48.891  46.263  36.397  0.00  0.00            
ATOM   1083  H   MET X  72      47.811  46.376  36.304  0.00  0.00            
ATOM   1084  CA  MET X  72      49.526  45.021  36.971  0.00  0.00            
ATOM   1085  HA  MET X  72      48.750  44.403  37.159  0.00  0.00            
ATOM   1086  CB  MET X  72      50.587  44.237  36.189  0.00  0.00            
ATOM   1087  HB2 MET X  72      51.431  44.921  36.109  0.00  0.00            
ATOM   1088  HB3 MET X  72      50.948  43.353  36.714  0.00  0.00            
ATOM   1089  CG  MET X  72      50.092  43.830  34.819  0.00  0.00            
ATOM   1090  HG2 MET X  72      49.274  43.118  34.927  0.00  0.00            
ATOM   1091  HG3 MET X  72      49.836  44.752  34.298  0.00  0.00            
ATOM   1092  SD  MET X  72      51.274  42.877  33.904  0.00  0.00            
ATOM   1093  CE  MET X  72      51.310  41.372  34.875  0.00  0.00            
ATOM   1094  HE1 MET X  72      52.076  41.464  35.645  0.00  0.00            
ATOM   1095  HE2 MET X  72      50.295  41.231  35.247  0.00  0.00            
ATOM   1096  HE3 MET X  72      51.541  40.572  34.171  0.00  0.00            
ATOM   1097  C   MET X  72      50.003  45.343  38.410  0.00  0.00            
ATOM   1098  O   MET X  72      51.098  44.911  38.765  0.00  0.00            
ATOM   1099  N   VAL X  73      49.159  46.173  39.101  0.00  0.00            
ATOM   1100  H   VAL X  73      48.459  46.569  38.577  0.00  0.00            
ATOM   1101  CA  VAL X  73      49.399  46.444  40.516  0.00  0.00            
ATOM   1102  HA  VAL X  73      50.028  45.732  40.859  0.00  0.00            
ATOM   1103  CB  VAL X  73      50.004  47.857  40.631  0.00  0.00            
ATOM   1104  HB  VAL X  73      49.346  48.571  40.135  0.00  0.00            
ATOM   1105  CG1 VAL X  73      50.081  48.379  42.070  0.00  0.00            
ATOM   1106 HG11 VAL X  73      49.079  48.355  42.499  0.00  0.00            
ATOM   1107 HG12 VAL X  73      50.612  47.667  42.703  0.00  0.00            
ATOM   1108 HG13 VAL X  73      50.368  49.430  42.103  0.00  0.00            
ATOM   1109  CG2 VAL X  73      51.423  47.974  40.021  0.00  0.00            
ATOM   1110 HG21 VAL X  73      51.535  47.713  38.968  0.00  0.00            
ATOM   1111 HG22 VAL X  73      51.814  48.974  40.211  0.00  0.00            
ATOM   1112 HG23 VAL X  73      51.986  47.254  40.614  0.00  0.00            
ATOM   1113  C   VAL X  73      48.068  46.268  41.343  0.00  0.00            
ATOM   1114  O   VAL X  73      47.043  46.514  40.758  0.00  0.00            
ATOM   1115  N   VAL X  74      48.071  45.919  42.620  0.00  0.00            
ATOM   1116  H   VAL X  74      49.061  45.649  42.958  0.00  0.00            
ATOM   1117  CA  VAL X  74      46.939  45.994  43.536  0.00  0.00            
ATOM   1118  HA  VAL X  74      46.386  46.752  43.162  0.00  0.00            
ATOM   1119  CB  VAL X  74      46.143  44.680  43.425  0.00  0.00            
ATOM   1120  HB  VAL X  74      46.203  44.319  42.399  0.00  0.00            
ATOM   1121  CG1 VAL X  74      46.819  43.512  44.261  0.00  0.00            
ATOM   1122 HG11 VAL X  74      46.534  43.578  45.311  0.00  0.00            
ATOM   1123 HG12 VAL X  74      46.656  42.557  43.760  0.00  0.00            
ATOM   1124 HG13 VAL X  74      47.807  43.703  44.336  0.00  0.00            
ATOM   1125  CG2 VAL X  74      44.634  44.770  43.795  0.00  0.00            
ATOM   1126 HG21 VAL X  74      44.121  43.894  43.398  0.00  0.00            
ATOM   1127 HG22 VAL X  74      44.626  44.946  44.870  0.00  0.00            
ATOM   1128 HG23 VAL X  74      44.178  45.643  43.328  0.00  0.00            
ATOM   1129  C   VAL X  74      47.351  46.303  45.023  0.00  0.00            
ATOM   1130  O   VAL X  74      48.477  46.112  45.442  0.00  0.00            
ATOM   1131  N   SER X  75      46.444  46.923  45.890  0.00  0.00            
ATOM   1132  H   SER X  75      45.628  47.415  45.359  0.00  0.00            
ATOM   1133  CA  SER X  75      46.808  47.106  47.300  0.00  0.00            
ATOM   1134  HA  SER X  75      47.782  47.570  47.339  0.00  0.00            
ATOM   1135  CB  SER X  75      45.864  48.100  47.985  0.00  0.00            
ATOM   1136  HB2 SER X  75      46.315  48.200  48.961  0.00  0.00            
ATOM   1137  HB3 SER X  75      45.919  49.045  47.464  0.00  0.00            
ATOM   1138  OG  SER X  75      44.530  47.577  48.121  0.00  0.00            
ATOM   1139  HG  SER X  75      43.903  47.845  47.283  0.00  0.00            
ATOM   1140  C   SER X  75      46.888  45.756  48.106  0.00  0.00            
ATOM   1141  O   SER X  75      47.825  45.490  48.903  0.00  0.00            
ATOM   1142  N   ASP X  76      46.064  44.798  47.761  0.00  0.00            
ATOM   1143  H   ASP X  76      45.704  44.684  46.749  0.00  0.00            
ATOM   1144  CA  ASP X  76      45.981  43.469  48.412  0.00  0.00            
ATOM   1145  HA  ASP X  76      46.912  43.137  48.619  0.00  0.00            
ATOM   1146  CB  ASP X  76      45.176  43.530  49.681  0.00  0.00            
ATOM   1147  HB2 ASP X  76      45.473  44.366  50.315  0.00  0.00            
ATOM   1148  HB3 ASP X  76      44.156  43.656  49.319  0.00  0.00            
ATOM   1149  CG  ASP X  76      45.279  42.253  50.451  0.00  0.00            
ATOM   1150  OD1 ASP X  76      44.387  41.435  50.356  0.00  0.00            
ATOM   1151  OD2 ASP X  76      46.387  41.838  50.815  0.00  0.00            
ATOM   1152  C   ASP X  76      45.321  42.474  47.452  0.00  0.00            
ATOM   1153  O   ASP X  76      44.469  42.831  46.647  0.00  0.00            
ATOM   1154  N   PHE X  77      45.624  41.151  47.539  0.00  0.00            
ATOM   1155  H   PHE X  77      46.390  40.852  48.254  0.00  0.00            
ATOM   1156  CA  PHE X  77      45.085  40.247  46.543  0.00  0.00            
ATOM   1157  HA  PHE X  77      45.335  40.672  45.571  0.00  0.00            
ATOM   1158  CB  PHE X  77      45.769  38.855  46.627  0.00  0.00            
ATOM   1159  HB2 PHE X  77      46.807  39.144  46.790  0.00  0.00            
ATOM   1160  HB3 PHE X  77      45.422  38.362  47.437  0.00  0.00            
ATOM   1161  CG  PHE X  77      45.539  38.034  45.325  0.00  0.00            
ATOM   1162  CD1 PHE X  77      46.148  38.429  44.111  0.00  0.00            
ATOM   1163  HD1 PHE X  77      46.838  39.272  44.156  0.00  0.00            
ATOM   1164  CE1 PHE X  77      45.974  37.667  42.978  0.00  0.00            
ATOM   1165  HE1 PHE X  77      46.608  37.996  42.155  0.00  0.00            
ATOM   1166  CZ  PHE X  77      45.140  36.535  42.934  0.00  0.00            
ATOM   1167  HZ  PHE X  77      45.107  35.896  42.051  0.00  0.00            
ATOM   1168  CE2 PHE X  77      44.409  36.322  44.110  0.00  0.00            
ATOM   1169  HE2 PHE X  77      43.765  35.457  44.165  0.00  0.00            
ATOM   1170  CD2 PHE X  77      44.608  36.994  45.339  0.00  0.00            
ATOM   1171  HD2 PHE X  77      43.991  36.847  46.124  0.00  0.00            
ATOM   1172  C   PHE X  77      43.558  40.076  46.611  0.00  0.00            
ATOM   1173  O   PHE X  77      42.882  39.678  45.648  0.00  0.00            
ATOM   1174  N   HIE X  78      42.979  40.380  47.779  0.00  0.00            
ATOM   1175  H   HIE X  78      43.659  40.809  48.499  0.00  0.00            
ATOM   1176  CA  HIE X  78      41.522  40.195  48.063  0.00  0.00            
ATOM   1177  HA  HIE X  78      41.264  39.278  47.727  0.00  0.00            
ATOM   1178  CB  HIE X  78      41.292  40.250  49.577  0.00  0.00            
ATOM   1179  HB2 HIE X  78      41.935  39.493  50.027  0.00  0.00            
ATOM   1180  HB3 HIE X  78      41.638  41.222  49.928  0.00  0.00            
ATOM   1181  CG  HIE X  78      39.921  39.815  49.931  0.00  0.00            
ATOM   1182  ND1 HIE X  78      39.424  38.478  50.022  0.00  0.00            
ATOM   1183  CE1 HIE X  78      38.194  38.617  50.421  0.00  0.00            
ATOM   1184  HE1 HIE X  78      37.474  37.811  50.564  0.00  0.00            
ATOM   1185  NE2 HIE X  78      37.798  39.790  50.648  0.00  0.00            
ATOM   1186  HE2 HIE X  78      36.812  40.240  50.772  0.00  0.00            
ATOM   1187  CD2 HIE X  78      38.845  40.580  50.277  0.00  0.00            
ATOM   1188  HD2 HIE X  78      38.981  41.661  50.317  0.00  0.00            
ATOM   1189  C   HIE X  78      40.654  41.216  47.261  0.00  0.00            
ATOM   1190  O   HIE X  78      39.446  40.971  47.036  0.00  0.00            
ATOM   1191  N   VAL X  79      41.230  42.378  46.830  0.00  0.00            
ATOM   1192  H   VAL X  79      42.316  42.471  46.843  0.00  0.00            
ATOM   1193  CA  VAL X  79      40.515  43.451  45.980  0.00  0.00            
ATOM   1194  HA  VAL X  79      39.739  43.869  46.474  0.00  0.00            
ATOM   1195  CB  VAL X  79      41.523  44.573  45.526  0.00  0.00            
ATOM   1196  HB  VAL X  79      42.383  44.158  45.001  0.00  0.00            
ATOM   1197  CG1 VAL X  79      40.848  45.659  44.561  0.00  0.00            
ATOM   1198 HG11 VAL X  79      41.582  46.418  44.292  0.00  0.00            
ATOM   1199 HG12 VAL X  79      40.380  45.232  43.675  0.00  0.00            
ATOM   1200 HG13 VAL X  79      40.046  46.120  45.118  0.00  0.00            
ATOM   1201  CG2 VAL X  79      42.245  45.226  46.713  0.00  0.00            
ATOM   1202 HG21 VAL X  79      43.173  45.742  46.515  0.00  0.00            
ATOM   1203 HG22 VAL X  79      41.490  45.883  47.119  0.00  0.00            
ATOM   1204 HG23 VAL X  79      42.499  44.491  47.462  0.00  0.00            
ATOM   1205  C   VAL X  79      39.839  42.815  44.776  0.00  0.00            
ATOM   1206  O   VAL X  79      38.614  42.916  44.505  0.00  0.00            
ATOM   1207  N   PHE X  80      40.629  41.935  44.129  0.00  0.00            
ATOM   1208  H   PHE X  80      41.570  41.806  44.474  0.00  0.00            
ATOM   1209  CA  PHE X  80      40.112  41.152  42.985  0.00  0.00            
ATOM   1210  HA  PHE X  80      39.771  41.844  42.333  0.00  0.00            
ATOM   1211  CB  PHE X  80      41.286  40.345  42.446  0.00  0.00            
ATOM   1212  HB2 PHE X  80      41.659  39.649  43.198  0.00  0.00            
ATOM   1213  HB3 PHE X  80      40.924  39.690  41.653  0.00  0.00            
ATOM   1214  CG  PHE X  80      42.521  41.065  41.814  0.00  0.00            
ATOM   1215  CD1 PHE X  80      43.721  40.486  42.098  0.00  0.00            
ATOM   1216  HD1 PHE X  80      43.925  39.695  42.820  0.00  0.00            
ATOM   1217  CE1 PHE X  80      44.926  40.980  41.488  0.00  0.00            
ATOM   1218  HE1 PHE X  80      45.906  40.554  41.701  0.00  0.00            
ATOM   1219  CZ  PHE X  80      44.820  41.954  40.510  0.00  0.00            
ATOM   1220  HZ  PHE X  80      45.680  42.279  39.924  0.00  0.00            
ATOM   1221  CE2 PHE X  80      43.546  42.503  40.251  0.00  0.00            
ATOM   1222  HE2 PHE X  80      43.422  43.238  39.456  0.00  0.00            
ATOM   1223  CD2 PHE X  80      42.342  42.048  40.845  0.00  0.00            
ATOM   1224  HD2 PHE X  80      41.346  42.424  40.612  0.00  0.00            
ATOM   1225  C   PHE X  80      38.935  40.180  43.348  0.00  0.00            
ATOM   1226  O   PHE X  80      37.941  39.982  42.637  0.00  0.00            
ATOM   1227  N   VAL X  81      39.052  39.655  44.536  0.00  0.00            
ATOM   1228  H   VAL X  81      39.927  39.945  45.118  0.00  0.00            
ATOM   1229  CA  VAL X  81      38.050  38.646  44.998  0.00  0.00            
ATOM   1230  HA  VAL X  81      37.804  37.990  44.163  0.00  0.00            
ATOM   1231  CB  VAL X  81      38.584  37.801  46.054  0.00  0.00            
ATOM   1232  HB  VAL X  81      39.074  38.453  46.777  0.00  0.00            
ATOM   1233  CG1 VAL X  81      37.645  36.891  46.794  0.00  0.00            
ATOM   1234 HG11 VAL X  81      37.015  37.557  47.384  0.00  0.00            
ATOM   1235 HG12 VAL X  81      37.114  36.231  46.109  0.00  0.00            
ATOM   1236 HG13 VAL X  81      38.069  36.344  47.529  0.00  0.00            
ATOM   1237  CG2 VAL X  81      39.856  36.985  45.578  0.00  0.00            
ATOM   1238 HG21 VAL X  81      39.513  36.166  45.097  0.00  0.00            
ATOM   1239 HG22 VAL X  81      40.299  37.692  45.009  0.00  0.00            
ATOM   1240 HG23 VAL X  81      40.488  36.733  46.324  0.00  0.00            
ATOM   1241  C   VAL X  81      36.669  39.396  45.303  0.00  0.00            
ATOM   1242  O   VAL X  81      35.616  38.890  44.873  0.00  0.00            
ATOM   1243  N   ARG X  82      36.757  40.507  46.102  0.00  0.00            
ATOM   1244  H   ARG X  82      37.713  40.924  46.420  0.00  0.00            
ATOM   1245  CA  ARG X  82      35.482  41.172  46.455  0.00  0.00            
ATOM   1246  HA  ARG X  82      34.726  40.424  46.695  0.00  0.00            
ATOM   1247  CB  ARG X  82      35.604  42.060  47.710  0.00  0.00            
ATOM   1248  HB2 ARG X  82      34.620  42.380  48.053  0.00  0.00            
ATOM   1249  HB3 ARG X  82      35.941  41.376  48.489  0.00  0.00            
ATOM   1250  CG  ARG X  82      36.590  43.236  47.802  0.00  0.00            
ATOM   1251  HG2 ARG X  82      36.564  43.551  48.845  0.00  0.00            
ATOM   1252  HG3 ARG X  82      37.615  42.951  47.566  0.00  0.00            
ATOM   1253  CD  ARG X  82      36.304  44.468  46.964  0.00  0.00            
ATOM   1254  HD2 ARG X  82      36.969  45.130  47.339  0.00  0.00            
ATOM   1255  HD3 ARG X  82      36.489  44.226  45.917  0.00  0.00            
ATOM   1256  NE  ARG X  82      34.927  44.866  47.269  0.00  0.00            
ATOM   1257  HE  ARG X  82      34.575  44.266  48.108  0.00  0.00            
ATOM   1258  CZ  ARG X  82      34.043  45.542  46.613  0.00  0.00            
ATOM   1259  NH1 ARG X  82      34.281  46.043  45.389  0.00  0.00            
ATOM   1260 HH11 ARG X  82      35.209  45.860  44.847  0.00  0.00            
ATOM   1261 HH12 ARG X  82      33.416  46.165  44.882  0.00  0.00            
ATOM   1262  NH2 ARG X  82      32.890  45.884  47.125  0.00  0.00            
ATOM   1263 HH21 ARG X  82      32.616  45.574  48.133  0.00  0.00            
ATOM   1264 HH22 ARG X  82      32.128  46.355  46.504  0.00  0.00            
ATOM   1265  C   ARG X  82      34.845  41.905  45.343  0.00  0.00            
ATOM   1266  O   ARG X  82      33.599  41.965  45.349  0.00  0.00            
ATOM   1267  N   ASP X  83      35.632  42.345  44.380  0.00  0.00            
ATOM   1268  H   ASP X  83      36.705  42.282  44.564  0.00  0.00            
ATOM   1269  CA  ASP X  83      35.260  43.038  43.127  0.00  0.00            
ATOM   1270  HA  ASP X  83      34.666  43.834  43.307  0.00  0.00            
ATOM   1271  CB  ASP X  83      36.385  43.623  42.269  0.00  0.00            
ATOM   1272  HB2 ASP X  83      36.990  42.809  41.868  0.00  0.00            
ATOM   1273  HB3 ASP X  83      35.946  43.990  41.341  0.00  0.00            
ATOM   1274  CG  ASP X  83      37.181  44.815  42.881  0.00  0.00            
ATOM   1275  OD1 ASP X  83      36.667  45.527  43.721  0.00  0.00            
ATOM   1276  OD2 ASP X  83      38.249  45.036  42.386  0.00  0.00            
ATOM   1277  C   ASP X  83      34.529  42.011  42.226  0.00  0.00            
ATOM   1278  O   ASP X  83      33.463  42.437  41.744  0.00  0.00            
ATOM   1279  N   VAL X  84      34.918  40.748  42.251  0.00  0.00            
ATOM   1280  H   VAL X  84      35.910  40.571  42.667  0.00  0.00            
ATOM   1281  CA  VAL X  84      34.139  39.674  41.582  0.00  0.00            
ATOM   1282  HA  VAL X  84      33.784  40.063  40.627  0.00  0.00            
ATOM   1283  CB  VAL X  84      35.084  38.455  41.362  0.00  0.00            
ATOM   1284  HB  VAL X  84      35.508  38.210  42.335  0.00  0.00            
ATOM   1285  CG1 VAL X  84      34.224  37.233  40.965  0.00  0.00            
ATOM   1286 HG11 VAL X  84      33.487  37.024  41.740  0.00  0.00            
ATOM   1287 HG12 VAL X  84      33.727  37.579  40.058  0.00  0.00            
ATOM   1288 HG13 VAL X  84      34.808  36.373  40.637  0.00  0.00            
ATOM   1289  CG2 VAL X  84      36.081  38.826  40.238  0.00  0.00            
ATOM   1290 HG21 VAL X  84      36.561  37.926  39.853  0.00  0.00            
ATOM   1291 HG22 VAL X  84      35.487  39.174  39.393  0.00  0.00            
ATOM   1292 HG23 VAL X  84      36.712  39.658  40.550  0.00  0.00            
ATOM   1293  C   VAL X  84      32.847  39.390  42.392  0.00  0.00            
ATOM   1294  O   VAL X  84      31.808  39.329  41.744  0.00  0.00            
ATOM   1295  N   LEU X  85      32.909  39.261  43.715  0.00  0.00            
ATOM   1296  H   LEU X  85      33.917  39.266  44.104  0.00  0.00            
ATOM   1297  CA  LEU X  85      31.750  38.930  44.496  0.00  0.00            
ATOM   1298  HA  LEU X  85      31.321  37.974  44.234  0.00  0.00            
ATOM   1299  CB  LEU X  85      32.138  38.817  46.093  0.00  0.00            
ATOM   1300  HB2 LEU X  85      32.766  39.543  46.405  0.00  0.00            
ATOM   1301  HB3 LEU X  85      31.217  38.946  46.661  0.00  0.00            
ATOM   1302  CG  LEU X  85      32.668  37.422  46.468  0.00  0.00            
ATOM   1303  HG  LEU X  85      33.476  37.222  45.764  0.00  0.00            
ATOM   1304  CD1 LEU X  85      33.301  37.387  47.860  0.00  0.00            
ATOM   1305 HD11 LEU X  85      33.629  36.371  48.080  0.00  0.00            
ATOM   1306 HD12 LEU X  85      34.105  38.121  47.804  0.00  0.00            
ATOM   1307 HD13 LEU X  85      32.496  37.701  48.524  0.00  0.00            
ATOM   1308  CD2 LEU X  85      31.755  36.221  46.289  0.00  0.00            
ATOM   1309 HD21 LEU X  85      31.103  36.296  45.520  0.00  0.00            
ATOM   1310 HD22 LEU X  85      32.280  35.382  46.089  0.00  0.00            
ATOM   1311 HD23 LEU X  85      31.345  35.954  47.172  0.00  0.00            
ATOM   1312  C   LEU X  85      30.711  40.058  44.247  0.00  0.00            
ATOM   1313  O   LEU X  85      29.514  39.794  44.187  0.00  0.00            
ATOM   1314  N   GLN X  86      31.157  41.305  44.202  0.00  0.00            
ATOM   1315  H   GLN X  86      32.207  41.491  44.430  0.00  0.00            
ATOM   1316  CA  GLN X  86      30.223  42.426  43.936  0.00  0.00            
ATOM   1317  HA  GLN X  86      29.396  42.379  44.645  0.00  0.00            
ATOM   1318  CB  GLN X  86      30.837  43.813  44.062  0.00  0.00            
ATOM   1319  HB2 GLN X  86      31.245  43.896  45.069  0.00  0.00            
ATOM   1320  HB3 GLN X  86      31.578  43.896  43.380  0.00  0.00            
ATOM   1321  CG  GLN X  86      29.901  45.076  43.793  0.00  0.00            
ATOM   1322  HG2 GLN X  86      29.667  45.086  42.729  0.00  0.00            
ATOM   1323  HG3 GLN X  86      29.027  44.953  44.434  0.00  0.00            
ATOM   1324  CD  GLN X  86      30.615  46.397  44.084  0.00  0.00            
ATOM   1325  OE1 GLN X  86      31.702  46.536  44.517  0.00  0.00            
ATOM   1326  NE2 GLN X  86      30.056  47.484  43.704  0.00  0.00            
ATOM   1327 HE21 GLN X  86      30.546  48.384  44.076  0.00  0.00            
ATOM   1328 HE22 GLN X  86      29.115  47.501  43.338  0.00  0.00            
ATOM   1329  C   GLN X  86      29.554  42.300  42.536  0.00  0.00            
ATOM   1330  O   GLN X  86      28.361  42.599  42.503  0.00  0.00            
ATOM   1331  N   HID X  87      30.286  41.781  41.540  0.00  0.00            
ATOM   1332  H   HID X  87      31.173  41.217  41.828  0.00  0.00            
ATOM   1333  CA  HID X  87      29.756  41.571  40.199  0.00  0.00            
ATOM   1334  HA  HID X  87      29.345  42.438  39.883  0.00  0.00            
ATOM   1335  CB  HID X  87      30.884  41.402  39.160  0.00  0.00            
ATOM   1336  HB2 HID X  87      31.544  42.236  39.401  0.00  0.00            
ATOM   1337  HB3 HID X  87      31.290  40.391  39.130  0.00  0.00            
ATOM   1338  CG  HID X  87      30.559  41.684  37.745  0.00  0.00            
ATOM   1339  ND1 HID X  87      31.561  41.966  36.889  0.00  0.00            
ATOM   1340  HD1 HID X  87      32.610  41.978  37.184  0.00  0.00            
ATOM   1341  CE1 HID X  87      31.103  42.199  35.698  0.00  0.00            
ATOM   1342  HE1 HID X  87      31.689  42.620  34.882  0.00  0.00            
ATOM   1343  NE2 HID X  87      29.777  42.095  35.734  0.00  0.00            
ATOM   1344  CD2 HID X  87      29.372  41.838  37.077  0.00  0.00            
ATOM   1345  HD2 HID X  87      28.348  41.784  37.448  0.00  0.00            
ATOM   1346  C   HID X  87      28.660  40.475  40.210  0.00  0.00            
ATOM   1347  O   HID X  87      27.476  40.747  39.864  0.00  0.00            
ATOM   1348  N   VAL X  88      29.033  39.255  40.632  0.00  0.00            
ATOM   1349  H   VAL X  88      30.049  39.084  40.988  0.00  0.00            
ATOM   1350  CA  VAL X  88      28.112  38.102  40.877  0.00  0.00            
ATOM   1351  HA  VAL X  88      27.846  37.722  39.980  0.00  0.00            
ATOM   1352  CB  VAL X  88      28.943  36.970  41.530  0.00  0.00            
ATOM   1353  HB  VAL X  88      29.297  37.377  42.477  0.00  0.00            
ATOM   1354  CG1 VAL X  88      27.971  35.774  41.560  0.00  0.00            
ATOM   1355 HG11 VAL X  88      27.777  35.386  40.560  0.00  0.00            
ATOM   1356 HG12 VAL X  88      28.423  34.966  42.134  0.00  0.00            
ATOM   1357 HG13 VAL X  88      27.143  35.955  42.010  0.00  0.00            
ATOM   1358  CG2 VAL X  88      30.200  36.435  40.707  0.00  0.00            
ATOM   1359 HG21 VAL X  88      29.941  36.087  39.795  0.00  0.00            
ATOM   1360 HG22 VAL X  88      30.868  37.270  40.493  0.00  0.00            
ATOM   1361 HG23 VAL X  88      30.759  35.639  41.198  0.00  0.00            
ATOM   1362  C   VAL X  88      26.877  38.517  41.673  0.00  0.00            
ATOM   1363  O   VAL X  88      25.794  38.167  41.166  0.00  0.00            
ATOM   1364  N   ASP X  89      27.067  39.154  42.875  0.00  0.00            
ATOM   1365  H   ASP X  89      28.054  39.271  43.323  0.00  0.00            
ATOM   1366  CA  ASP X  89      25.900  39.444  43.800  0.00  0.00            
ATOM   1367  HA  ASP X  89      25.343  38.520  43.958  0.00  0.00            
ATOM   1368  CB  ASP X  89      26.320  39.831  45.228  0.00  0.00            
ATOM   1369  HB2 ASP X  89      27.003  39.068  45.600  0.00  0.00            
ATOM   1370  HB3 ASP X  89      26.634  40.874  45.177  0.00  0.00            
ATOM   1371  CG  ASP X  89      25.079  39.856  46.103  0.00  0.00            
ATOM   1372  OD1 ASP X  89      24.847  40.801  46.855  0.00  0.00            
ATOM   1373  OD2 ASP X  89      24.189  38.999  45.909  0.00  0.00            
ATOM   1374  C   ASP X  89      24.956  40.427  43.043  0.00  0.00            
ATOM   1375  O   ASP X  89      23.756  40.396  43.122  0.00  0.00            
ATOM   1376  N   SER X  90      25.548  41.345  42.247  0.00  0.00            
ATOM   1377  H   SER X  90      26.555  41.368  42.168  0.00  0.00            
ATOM   1378  CA  SER X  90      24.804  42.301  41.452  0.00  0.00            
ATOM   1379  HA  SER X  90      24.126  42.675  42.101  0.00  0.00            
ATOM   1380  CB  SER X  90      25.662  43.472  40.956  0.00  0.00            
ATOM   1381  HB2 SER X  90      26.458  43.194  40.265  0.00  0.00            
ATOM   1382  HB3 SER X  90      25.128  44.175  40.317  0.00  0.00            
ATOM   1383  OG  SER X  90      26.314  44.090  42.004  0.00  0.00            
ATOM   1384  HG  SER X  90      27.179  43.483  42.273  0.00  0.00            
ATOM   1385  C   SER X  90      24.033  41.681  40.333  0.00  0.00            
ATOM   1386  O   SER X  90      22.788  41.963  40.093  0.00  0.00            
ATOM   1387  N   MET X  91      24.642  40.689  39.624  0.00  0.00            
ATOM   1388  H   MET X  91      25.592  40.411  39.825  0.00  0.00            
ATOM   1389  CA  MET X  91      23.916  40.031  38.557  0.00  0.00            
ATOM   1390  HA  MET X  91      23.561  40.698  37.887  0.00  0.00            
ATOM   1391  CB  MET X  91      24.826  39.169  37.658  0.00  0.00            
ATOM   1392  HB2 MET X  91      25.337  38.510  38.228  0.00  0.00            
ATOM   1393  HB3 MET X  91      24.264  38.600  36.917  0.00  0.00            
ATOM   1394  CG  MET X  91      25.811  40.067  36.978  0.00  0.00            
ATOM   1395  HG2 MET X  91      26.385  40.569  37.756  0.00  0.00            
ATOM   1396  HG3 MET X  91      26.594  39.535  36.438  0.00  0.00            
ATOM   1397  SD  MET X  91      25.095  41.344  35.858  0.00  0.00            
ATOM   1398  CE  MET X  91      24.773  40.374  34.357  0.00  0.00            
ATOM   1399  HE1 MET X  91      25.690  39.858  34.072  0.00  0.00            
ATOM   1400  HE2 MET X  91      23.968  39.719  34.689  0.00  0.00            
ATOM   1401  HE3 MET X  91      24.438  40.968  33.611  0.00  0.00            
ATOM   1402  C   MET X  91      22.763  39.219  39.127  0.00  0.00            
ATOM   1403  O   MET X  91      21.675  39.143  38.492  0.00  0.00            
ATOM   1404  N   GLN X  92      22.918  38.588  40.324  0.00  0.00            
ATOM   1405  H   GLN X  92      23.907  38.629  40.780  0.00  0.00            
ATOM   1406  CA  GLN X  92      22.006  37.759  40.958  0.00  0.00            
ATOM   1407  HA  GLN X  92      21.629  37.044  40.227  0.00  0.00            
ATOM   1408  CB  GLN X  92      22.727  37.046  42.090  0.00  0.00            
ATOM   1409  HB2 GLN X  92      23.650  36.654  41.663  0.00  0.00            
ATOM   1410  HB3 GLN X  92      23.032  37.803  42.813  0.00  0.00            
ATOM   1411  CG  GLN X  92      22.044  35.789  42.775  0.00  0.00            
ATOM   1412  HG2 GLN X  92      21.434  36.195  43.582  0.00  0.00            
ATOM   1413  HG3 GLN X  92      21.318  35.388  42.067  0.00  0.00            
ATOM   1414  CD  GLN X  92      22.878  34.568  43.234  0.00  0.00            
ATOM   1415  OE1 GLN X  92      23.837  34.704  43.985  0.00  0.00            
ATOM   1416  NE2 GLN X  92      22.407  33.367  42.947  0.00  0.00            
ATOM   1417 HE21 GLN X  92      22.698  32.499  43.538  0.00  0.00            
ATOM   1418 HE22 GLN X  92      21.606  33.352  42.331  0.00  0.00            
ATOM   1419  C   GLN X  92      20.764  38.478  41.586  0.00  0.00            
ATOM   1420  O   GLN X  92      19.705  37.877  41.796  0.00  0.00            
ATOM   1421  N   LYS X  93      20.886  39.809  41.632  0.00  0.00            
ATOM   1422  H   LYS X  93      21.879  40.256  41.580  0.00  0.00            
ATOM   1423  CA  LYS X  93      19.814  40.674  42.121  0.00  0.00            
ATOM   1424  HA  LYS X  93      19.335  40.254  42.993  0.00  0.00            
ATOM   1425  CB  LYS X  93      20.512  41.978  42.578  0.00  0.00            
ATOM   1426  HB2 LYS X  93      21.453  41.874  43.097  0.00  0.00            
ATOM   1427  HB3 LYS X  93      20.845  42.446  41.809  0.00  0.00            
ATOM   1428  CG  LYS X  93      19.676  42.951  43.368  0.00  0.00            
ATOM   1429  HG2 LYS X  93      20.327  43.796  43.539  0.00  0.00            
ATOM   1430  HG3 LYS X  93      18.792  43.266  42.834  0.00  0.00            
ATOM   1431  CD  LYS X  93      19.235  42.251  44.651  0.00  0.00            
ATOM   1432  HD2 LYS X  93      18.553  41.560  44.373  0.00  0.00            
ATOM   1433  HD3 LYS X  93      19.988  41.680  45.194  0.00  0.00            
ATOM   1434  CE  LYS X  93      18.572  43.281  45.606  0.00  0.00            
ATOM   1435  HE2 LYS X  93      18.114  44.082  45.026  0.00  0.00            
ATOM   1436  HE3 LYS X  93      17.807  42.710  46.133  0.00  0.00            
ATOM   1437  NZ  LYS X  93      19.497  43.879  46.599  0.00  0.00            
ATOM   1438  HZ1 LYS X  93      19.417  43.358  47.460  0.00  0.00            
ATOM   1439  HZ2 LYS X  93      20.558  43.875  46.353  0.00  0.00            
ATOM   1440  HZ3 LYS X  93      19.206  44.916  46.771  0.00  0.00            
ATOM   1441  C   LYS X  93      18.803  40.843  40.927  0.00  0.00            
ATOM   1442  O   LYS X  93      17.621  40.820  41.169  0.00  0.00            
ATOM   1443  N   ASP X  94      19.294  40.795  39.694  0.00  0.00            
ATOM   1444  H   ASP X  94      20.354  40.559  39.592  0.00  0.00            
ATOM   1445  CA  ASP X  94      18.576  40.802  38.454  0.00  0.00            
ATOM   1446  HA  ASP X  94      17.727  41.344  38.530  0.00  0.00            
ATOM   1447  CB  ASP X  94      19.458  41.471  37.316  0.00  0.00            
ATOM   1448  HB2 ASP X  94      20.453  41.027  37.311  0.00  0.00            
ATOM   1449  HB3 ASP X  94      18.979  41.290  36.354  0.00  0.00            
ATOM   1450  CG  ASP X  94      19.523  43.005  37.438  0.00  0.00            
ATOM   1451  OD1 ASP X  94      18.713  43.617  38.224  0.00  0.00            
ATOM   1452  OD2 ASP X  94      20.513  43.596  37.016  0.00  0.00            
ATOM   1453  C   ASP X  94      18.124  39.430  37.879  0.00  0.00            
ATOM   1454  O   ASP X  94      17.094  39.461  37.187  0.00  0.00            
ATOM   1455  N   TYR X  95      18.952  38.448  38.090  0.00  0.00            
ATOM   1456  H   TYR X  95      19.786  38.578  38.644  0.00  0.00            
ATOM   1457  CA  TYR X  95      18.665  37.070  37.600  0.00  0.00            
ATOM   1458  HA  TYR X  95      17.707  37.001  37.084  0.00  0.00            
ATOM   1459  CB  TYR X  95      19.802  36.804  36.622  0.00  0.00            
ATOM   1460  HB2 TYR X  95      20.779  36.901  37.097  0.00  0.00            
ATOM   1461  HB3 TYR X  95      19.793  35.784  36.239  0.00  0.00            
ATOM   1462  CG  TYR X  95      19.816  37.631  35.341  0.00  0.00            
ATOM   1463  CD1 TYR X  95      18.886  37.350  34.340  0.00  0.00            
ATOM   1464  HD1 TYR X  95      18.018  36.703  34.470  0.00  0.00            
ATOM   1465  CE1 TYR X  95      18.981  37.964  33.093  0.00  0.00            
ATOM   1466  HE1 TYR X  95      18.205  37.890  32.332  0.00  0.00            
ATOM   1467  CZ  TYR X  95      19.894  39.037  32.920  0.00  0.00            
ATOM   1468  OH  TYR X  95      19.931  39.799  31.823  0.00  0.00            
ATOM   1469  HH  TYR X  95      20.661  40.601  31.930  0.00  0.00            
ATOM   1470  CE2 TYR X  95      20.779  39.434  33.932  0.00  0.00            
ATOM   1471  HE2 TYR X  95      21.418  40.315  33.881  0.00  0.00            
ATOM   1472  CD2 TYR X  95      20.700  38.691  35.148  0.00  0.00            
ATOM   1473  HD2 TYR X  95      21.346  38.927  35.994  0.00  0.00            
ATOM   1474  C   TYR X  95      18.566  36.167  38.879  0.00  0.00            
ATOM   1475  O   TYR X  95      19.554  35.447  39.154  0.00  0.00            
ATOM   1476  N   PRO X  96      17.496  36.131  39.639  0.00  0.00            
ATOM   1477  CD  PRO X  96      16.354  36.990  39.460  0.00  0.00            
ATOM   1478  HD2 PRO X  96      15.707  36.687  38.637  0.00  0.00            
ATOM   1479  HD3 PRO X  96      16.714  38.015  39.365  0.00  0.00            
ATOM   1480  CG  PRO X  96      15.621  36.989  40.815  0.00  0.00            
ATOM   1481  HG2 PRO X  96      14.695  36.419  40.734  0.00  0.00            
ATOM   1482  HG3 PRO X  96      15.405  37.989  41.190  0.00  0.00            
ATOM   1483  CB  PRO X  96      16.590  36.280  41.750  0.00  0.00            
ATOM   1484  HB2 PRO X  96      16.055  35.684  42.490  0.00  0.00            
ATOM   1485  HB3 PRO X  96      17.198  37.018  42.274  0.00  0.00            
ATOM   1486  CA  PRO X  96      17.403  35.394  40.861  0.00  0.00            
ATOM   1487  HA  PRO X  96      18.367  35.294  41.361  0.00  0.00            
ATOM   1488  C   PRO X  96      16.781  33.967  40.597  0.00  0.00            
ATOM   1489  O   PRO X  96      15.796  33.914  39.837  0.00  0.00            
ATOM   1490  N   GLY X  97      17.248  32.916  41.258  0.00  0.00            
ATOM   1491  H   GLY X  97      18.107  33.079  41.909  0.00  0.00            
ATOM   1492  CA  GLY X  97      16.826  31.512  41.040  0.00  0.00            
ATOM   1493  HA2 GLY X  97      17.187  30.991  41.926  0.00  0.00            
ATOM   1494  HA3 GLY X  97      15.756  31.316  41.114  0.00  0.00            
ATOM   1495  C   GLY X  97      17.390  30.936  39.729  0.00  0.00            
ATOM   1496  O   GLY X  97      16.660  30.388  38.943  0.00  0.00            
ATOM   1497  N   LEU X  98      18.673  31.157  39.614  0.00  0.00            
ATOM   1498  H   LEU X  98      19.281  31.561  40.424  0.00  0.00            
ATOM   1499  CA  LEU X  98      19.572  30.574  38.558  0.00  0.00            
ATOM   1500  HA  LEU X  98      18.989  29.740  38.168  0.00  0.00            
ATOM   1501  CB  LEU X  98      19.807  31.562  37.486  0.00  0.00            
ATOM   1502  HB2 LEU X  98      20.056  32.543  37.890  0.00  0.00            
ATOM   1503  HB3 LEU X  98      20.736  31.288  36.985  0.00  0.00            
ATOM   1504  CG  LEU X  98      18.703  31.593  36.379  0.00  0.00            
ATOM   1505  HG  LEU X  98      17.760  31.625  36.924  0.00  0.00            
ATOM   1506  CD1 LEU X  98      18.919  32.818  35.497  0.00  0.00            
ATOM   1507 HD11 LEU X  98      19.983  32.909  35.280  0.00  0.00            
ATOM   1508 HD12 LEU X  98      18.243  32.837  34.641  0.00  0.00            
ATOM   1509 HD13 LEU X  98      18.762  33.731  36.070  0.00  0.00            
ATOM   1510  CD2 LEU X  98      18.604  30.347  35.502  0.00  0.00            
ATOM   1511 HD21 LEU X  98      19.557  30.167  35.004  0.00  0.00            
ATOM   1512 HD22 LEU X  98      18.335  29.466  36.085  0.00  0.00            
ATOM   1513 HD23 LEU X  98      17.864  30.359  34.816  0.00  0.00            
ATOM   1514  C   LEU X  98      20.964  30.121  39.088  0.00  0.00            
ATOM   1515  O   LEU X  98      21.478  30.799  39.957  0.00  0.00            
ATOM   1516  N   PRO X  99      21.570  29.040  38.584  0.00  0.00            
ATOM   1517  CD  PRO X  99      20.995  27.979  37.769  0.00  0.00            
ATOM   1518  HD2 PRO X  99      21.073  28.355  36.759  0.00  0.00            
ATOM   1519  HD3 PRO X  99      20.029  27.895  38.054  0.00  0.00            
ATOM   1520  CG  PRO X  99      21.778  26.731  37.997  0.00  0.00            
ATOM   1521  HG2 PRO X  99      21.806  25.974  37.213  0.00  0.00            
ATOM   1522  HG3 PRO X  99      21.330  26.287  38.885  0.00  0.00            
ATOM   1523  CB  PRO X  99      23.136  27.340  38.186  0.00  0.00            
ATOM   1524  HB2 PRO X  99      23.524  27.526  37.185  0.00  0.00            
ATOM   1525  HB3 PRO X  99      23.787  26.634  38.701  0.00  0.00            
ATOM   1526  CA  PRO X  99      22.936  28.655  38.924  0.00  0.00            
ATOM   1527  HA  PRO X  99      23.092  28.557  39.998  0.00  0.00            
ATOM   1528  C   PRO X  99      23.996  29.731  38.466  0.00  0.00            
ATOM   1529  O   PRO X  99      23.874  30.317  37.397  0.00  0.00            
ATOM   1530  N   VAL X 100      25.018  29.843  39.306  0.00  0.00            
ATOM   1531  H   VAL X 100      25.063  29.167  40.160  0.00  0.00            
ATOM   1532  CA  VAL X 100      26.223  30.554  38.816  0.00  0.00            
ATOM   1533  HA  VAL X 100      26.154  30.742  37.826  0.00  0.00            
ATOM   1534  CB  VAL X 100      26.420  31.826  39.655  0.00  0.00            
ATOM   1535  HB  VAL X 100      26.632  31.551  40.688  0.00  0.00            
ATOM   1536  CG1 VAL X 100      27.656  32.597  39.209  0.00  0.00            
ATOM   1537 HG11 VAL X 100      27.727  33.531  39.767  0.00  0.00            
ATOM   1538 HG12 VAL X 100      28.552  32.022  39.440  0.00  0.00            
ATOM   1539 HG13 VAL X 100      27.745  32.808  38.154  0.00  0.00            
ATOM   1540  CG2 VAL X 100      25.211  32.790  39.584  0.00  0.00            
ATOM   1541 HG21 VAL X 100      24.436  32.390  40.221  0.00  0.00            
ATOM   1542 HG22 VAL X 100      25.460  33.759  39.989  0.00  0.00            
ATOM   1543 HG23 VAL X 100      24.853  32.911  38.573  0.00  0.00            
ATOM   1544  C   VAL X 100      27.412  29.564  38.845  0.00  0.00            
ATOM   1545  O   VAL X 100      27.577  28.880  39.850  0.00  0.00            
ATOM   1546  N   PHE X 101      28.178  29.533  37.818  0.00  0.00            
ATOM   1547  H   PHE X 101      27.940  30.292  37.073  0.00  0.00            
ATOM   1548  CA  PHE X 101      29.477  28.923  37.705  0.00  0.00            
ATOM   1549  HA  PHE X 101      29.710  28.202  38.488  0.00  0.00            
ATOM   1550  CB  PHE X 101      29.589  28.216  36.339  0.00  0.00            
ATOM   1551  HB2 PHE X 101      29.435  28.949  35.546  0.00  0.00            
ATOM   1552  HB3 PHE X 101      30.585  27.807  36.168  0.00  0.00            
ATOM   1553  CG  PHE X 101      28.672  27.048  36.160  0.00  0.00            
ATOM   1554  CD1 PHE X 101      27.384  27.149  35.630  0.00  0.00            
ATOM   1555  HD1 PHE X 101      26.972  28.098  35.290  0.00  0.00            
ATOM   1556  CE1 PHE X 101      26.523  26.031  35.530  0.00  0.00            
ATOM   1557  HE1 PHE X 101      25.516  26.167  35.137  0.00  0.00            
ATOM   1558  CZ  PHE X 101      26.972  24.767  35.912  0.00  0.00            
ATOM   1559  HZ  PHE X 101      26.315  23.898  35.875  0.00  0.00            
ATOM   1560  CE2 PHE X 101      28.318  24.651  36.466  0.00  0.00            
ATOM   1561  HE2 PHE X 101      28.651  23.645  36.720  0.00  0.00            
ATOM   1562  CD2 PHE X 101      29.149  25.767  36.472  0.00  0.00            
ATOM   1563  HD2 PHE X 101      30.203  25.682  36.733  0.00  0.00            
ATOM   1564  C   PHE X 101      30.589  29.990  37.626  0.00  0.00            
ATOM   1565  O   PHE X 101      30.361  31.092  37.133  0.00  0.00            
ATOM   1566  N   LEU X 102      31.790  29.663  38.085  0.00  0.00            
ATOM   1567  H   LEU X 102      31.820  28.758  38.692  0.00  0.00            
ATOM   1568  CA  LEU X 102      33.052  30.428  37.904  0.00  0.00            
ATOM   1569  HA  LEU X 102      32.864  31.486  37.718  0.00  0.00            
ATOM   1570  CB  LEU X 102      33.844  30.348  39.228  0.00  0.00            
ATOM   1571  HB2 LEU X 102      33.563  29.415  39.717  0.00  0.00            
ATOM   1572  HB3 LEU X 102      34.911  30.459  39.037  0.00  0.00            
ATOM   1573  CG  LEU X 102      33.339  31.541  40.077  0.00  0.00            
ATOM   1574  HG  LEU X 102      32.258  31.602  39.958  0.00  0.00            
ATOM   1575  CD1 LEU X 102      33.498  31.314  41.525  0.00  0.00            
ATOM   1576 HD11 LEU X 102      32.772  30.604  41.921  0.00  0.00            
ATOM   1577 HD12 LEU X 102      34.548  31.053  41.656  0.00  0.00            
ATOM   1578 HD13 LEU X 102      33.279  32.235  42.067  0.00  0.00            
ATOM   1579  CD2 LEU X 102      34.081  32.835  39.760  0.00  0.00            
ATOM   1580 HD21 LEU X 102      35.152  32.772  39.951  0.00  0.00            
ATOM   1581 HD22 LEU X 102      34.060  33.119  38.707  0.00  0.00            
ATOM   1582 HD23 LEU X 102      33.620  33.575  40.269  0.00  0.00            
ATOM   1583  C   LEU X 102      33.946  29.844  36.775  0.00  0.00            
ATOM   1584  O   LEU X 102      33.971  28.624  36.645  0.00  0.00            
ATOM   1585  N   LEU X 103      34.755  30.673  36.113  0.00  0.00            
ATOM   1586  H   LEU X 103      34.640  31.673  36.197  0.00  0.00            
ATOM   1587  CA  LEU X 103      35.697  30.191  35.154  0.00  0.00            
ATOM   1588  HA  LEU X 103      36.055  29.251  35.574  0.00  0.00            
ATOM   1589  CB  LEU X 103      35.006  29.962  33.788  0.00  0.00            
ATOM   1590  HB2 LEU X 103      34.283  29.153  33.893  0.00  0.00            
ATOM   1591  HB3 LEU X 103      34.472  30.851  33.454  0.00  0.00            
ATOM   1592  CG  LEU X 103      35.885  29.449  32.567  0.00  0.00            
ATOM   1593  HG  LEU X 103      36.603  28.908  33.028  0.00  0.00            
ATOM   1594  CD1 LEU X 103      35.085  28.589  31.600  0.00  0.00            
ATOM   1595 HD11 LEU X 103      35.703  27.989  30.949  0.00  0.00            
ATOM   1596 HD12 LEU X 103      34.433  27.913  32.132  0.00  0.00            
ATOM   1597 HD13 LEU X 103      34.430  29.122  31.045  0.00  0.00            
ATOM   1598  CD2 LEU X 103      36.521  30.602  31.738  0.00  0.00            
ATOM   1599 HD21 LEU X 103      35.744  31.027  31.103  0.00  0.00            
ATOM   1600 HD22 LEU X 103      36.887  31.382  32.407  0.00  0.00            
ATOM   1601 HD23 LEU X 103      37.287  30.230  31.197  0.00  0.00            
ATOM   1602  C   LEU X 103      36.925  31.095  35.098  0.00  0.00            
ATOM   1603  O   LEU X 103      36.785  32.294  35.208  0.00  0.00            
ATOM   1604  N   GLY X 104      38.144  30.635  34.930  0.00  0.00            
ATOM   1605  H   GLY X 104      38.354  29.565  34.922  0.00  0.00            
ATOM   1606  CA  GLY X 104      39.381  31.417  34.965  0.00  0.00            
ATOM   1607  HA2 GLY X 104      39.350  32.115  34.128  0.00  0.00            
ATOM   1608  HA3 GLY X 104      39.507  31.841  35.817  0.00  0.00            
ATOM   1609  C   GLY X 104      40.617  30.564  34.846  0.00  0.00            
ATOM   1610  O   GLY X 104      40.682  29.323  34.917  0.00  0.00            
ATOM   1611  N   HID X 105      41.629  31.366  34.540  0.00  0.00            
ATOM   1612  H   HID X 105      41.493  32.446  34.608  0.00  0.00            
ATOM   1613  CA  HID X 105      42.921  31.021  34.075  0.00  0.00            
ATOM   1614  HA  HID X 105      43.102  29.967  34.281  0.00  0.00            
ATOM   1615  CB  HID X 105      42.986  31.305  32.562  0.00  0.00            
ATOM   1616  HB2 HID X 105      42.292  30.722  31.956  0.00  0.00            
ATOM   1617  HB3 HID X 105      42.725  32.357  32.447  0.00  0.00            
ATOM   1618  CG  HID X 105      44.394  31.247  31.958  0.00  0.00            
ATOM   1619  ND1 HID X 105      45.284  30.146  31.862  0.00  0.00            
ATOM   1620  HD1 HID X 105      45.196  29.108  32.182  0.00  0.00            
ATOM   1621  CE1 HID X 105      46.421  30.599  31.293  0.00  0.00            
ATOM   1622  HE1 HID X 105      47.200  30.070  30.929  0.00  0.00            
ATOM   1623  NE2 HID X 105      46.282  31.878  31.046  0.00  0.00            
ATOM   1624  CD2 HID X 105      45.027  32.333  31.464  0.00  0.00            
ATOM   1625  HD2 HID X 105      44.690  33.369  31.493  0.00  0.00            
ATOM   1626  C   HID X 105      43.941  31.770  34.820  0.00  0.00            
ATOM   1627  O   HID X 105      43.663  32.906  35.248  0.00  0.00            
ATOM   1628  N   SER X 106      45.005  31.035  35.168  0.00  0.00            
ATOM   1629  H   SER X 106      45.118  30.023  34.781  0.00  0.00            
ATOM   1630  CA  SER X 106      46.169  31.567  35.845  0.00  0.00            
ATOM   1631  HA  SER X 106      46.693  30.670  36.176  0.00  0.00            
ATOM   1632  CB  SER X 106      46.985  32.275  34.746  0.00  0.00            
ATOM   1633  HB2 SER X 106      47.112  31.600  33.910  0.00  0.00            
ATOM   1634  HB3 SER X 106      46.379  33.093  34.324  0.00  0.00            
ATOM   1635  OG  SER X 106      48.341  32.630  35.165  0.00  0.00            
ATOM   1636  HG  SER X 106      48.826  32.365  32.237  0.00  0.00            
ATOM   1637  C   SER X 106      45.816  32.280  37.144  0.00  0.00            
ATOM   1638  O   SER X 106      45.150  31.706  38.064  0.00  0.00            
ATOM   1639  N   MET X 107      46.046  33.573  37.176  0.00  0.00            
ATOM   1640  H   MET X 107      46.649  34.034  36.393  0.00  0.00            
ATOM   1641  CA  MET X 107      45.814  34.328  38.322  0.00  0.00            
ATOM   1642  HA  MET X 107      46.277  33.814  39.058  0.00  0.00            
ATOM   1643  CB  MET X 107      46.418  35.726  38.139  0.00  0.00            
ATOM   1644  HB2 MET X 107      47.504  35.628  38.158  0.00  0.00            
ATOM   1645  HB3 MET X 107      46.104  36.173  37.196  0.00  0.00            
ATOM   1646  CG  MET X 107      45.971  36.687  39.226  0.00  0.00            
ATOM   1647  HG2 MET X 107      45.005  36.555  39.489  0.00  0.00            
ATOM   1648  HG3 MET X 107      46.547  36.429  40.114  0.00  0.00            
ATOM   1649  SD  MET X 107      46.289  38.497  38.926  0.00  0.00            
ATOM   1650  CE  MET X 107      44.944  38.953  37.962  0.00  0.00            
ATOM   1651  HE1 MET X 107      45.114  38.533  36.971  0.00  0.00            
ATOM   1652  HE2 MET X 107      44.139  38.455  38.317  0.00  0.00            
ATOM   1653  HE3 MET X 107      44.707  40.011  38.068  0.00  0.00            
ATOM   1654  C   MET X 107      44.307  34.371  38.540  0.00  0.00            
ATOM   1655  O   MET X 107      43.871  34.489  39.652  0.00  0.00            
ATOM   1656  N   GLY X 108      43.560  34.609  37.502  0.00  0.00            
ATOM   1657  H   GLY X 108      43.999  34.710  36.509  0.00  0.00            
ATOM   1658  CA  GLY X 108      42.060  34.614  37.573  0.00  0.00            
ATOM   1659  HA2 GLY X 108      41.711  35.378  38.268  0.00  0.00            
ATOM   1660  HA3 GLY X 108      41.707  34.690  36.545  0.00  0.00            
ATOM   1661  C   GLY X 108      41.491  33.351  38.138  0.00  0.00            
ATOM   1662  O   GLY X 108      40.441  33.413  38.772  0.00  0.00            
ATOM   1663  N   GLY X 109      42.202  32.260  37.962  0.00  0.00            
ATOM   1664  H   GLY X 109      43.243  32.408  37.675  0.00  0.00            
ATOM   1665  CA  GLY X 109      41.971  31.003  38.648  0.00  0.00            
ATOM   1666  HA2 GLY X 109      40.910  30.770  38.568  0.00  0.00            
ATOM   1667  HA3 GLY X 109      42.604  30.331  38.238  0.00  0.00            
ATOM   1668  C   GLY X 109      42.160  31.118  40.136  0.00  0.00            
ATOM   1669  O   GLY X 109      41.317  30.582  40.848  0.00  0.00            
ATOM   1670  N   ALA X 110      43.241  31.824  40.549  0.00  0.00            
ATOM   1671  H   ALA X 110      44.126  32.004  39.939  0.00  0.00            
ATOM   1672  CA  ALA X 110      43.337  32.092  42.026  0.00  0.00            
ATOM   1673  HA  ALA X 110      43.348  31.122  42.523  0.00  0.00            
ATOM   1674  CB  ALA X 110      44.709  32.731  42.408  0.00  0.00            
ATOM   1675  HB1 ALA X 110      45.498  31.981  42.363  0.00  0.00            
ATOM   1676  HB2 ALA X 110      44.891  33.622  41.806  0.00  0.00            
ATOM   1677  HB3 ALA X 110      44.567  33.035  43.445  0.00  0.00            
ATOM   1678  C   ALA X 110      42.128  32.868  42.552  0.00  0.00            
ATOM   1679  O   ALA X 110      41.609  32.479  43.596  0.00  0.00            
ATOM   1680  N   ILE X 111      41.844  33.905  41.808  0.00  0.00            
ATOM   1681  H   ILE X 111      42.523  34.198  41.007  0.00  0.00            
ATOM   1682  CA  ILE X 111      40.791  34.853  42.203  0.00  0.00            
ATOM   1683  HA  ILE X 111      41.107  35.296  43.148  0.00  0.00            
ATOM   1684  CB  ILE X 111      40.565  35.997  41.208  0.00  0.00            
ATOM   1685  HB  ILE X 111      40.455  35.587  40.291  0.00  0.00            
ATOM   1686  CG2 ILE X 111      39.350  36.870  41.525  0.00  0.00            
ATOM   1687 HG21 ILE X 111      39.286  37.702  40.825  0.00  0.00            
ATOM   1688 HG22 ILE X 111      38.469  36.264  41.316  0.00  0.00            
ATOM   1689 HG23 ILE X 111      39.378  37.281  42.534  0.00  0.00            
ATOM   1690  CG1 ILE X 111      41.793  36.831  41.182  0.00  0.00            
ATOM   1691 HG12 ILE X 111      41.945  37.459  42.059  0.00  0.00            
ATOM   1692 HG13 ILE X 111      42.577  36.195  41.205  0.00  0.00            
ATOM   1693  CD1 ILE X 111      42.097  37.680  39.955  0.00  0.00            
ATOM   1694 HD11 ILE X 111      42.966  38.324  40.088  0.00  0.00            
ATOM   1695 HD12 ILE X 111      42.188  37.091  39.043  0.00  0.00            
ATOM   1696 HD13 ILE X 111      41.275  38.385  39.823  0.00  0.00            
ATOM   1697  C   ILE X 111      39.474  34.057  42.366  0.00  0.00            
ATOM   1698  O   ILE X 111      38.858  34.187  43.393  0.00  0.00            
ATOM   1699  N   ALA X 112      39.295  33.091  41.437  0.00  0.00            
ATOM   1700  H   ALA X 112      39.916  33.164  40.544  0.00  0.00            
ATOM   1701  CA  ALA X 112      38.158  32.155  41.394  0.00  0.00            
ATOM   1702  HA  ALA X 112      37.285  32.805  41.441  0.00  0.00            
ATOM   1703  CB  ALA X 112      38.184  31.436  40.050  0.00  0.00            
ATOM   1704  HB1 ALA X 112      37.334  30.807  39.784  0.00  0.00            
ATOM   1705  HB2 ALA X 112      38.263  32.054  39.155  0.00  0.00            
ATOM   1706  HB3 ALA X 112      38.881  30.599  40.043  0.00  0.00            
ATOM   1707  C   ALA X 112      38.141  31.210  42.583  0.00  0.00            
ATOM   1708  O   ALA X 112      37.001  31.108  43.148  0.00  0.00            
ATOM   1709  N   ILE X 113      39.295  30.670  43.004  0.00  0.00            
ATOM   1710  H   ILE X 113      40.272  30.850  42.555  0.00  0.00            
ATOM   1711  CA  ILE X 113      39.291  29.691  44.048  0.00  0.00            
ATOM   1712  HA  ILE X 113      38.521  28.983  43.739  0.00  0.00            
ATOM   1713  CB  ILE X 113      40.674  28.942  44.219  0.00  0.00            
ATOM   1714  HB  ILE X 113      41.527  29.614  44.124  0.00  0.00            
ATOM   1715  CG2 ILE X 113      40.947  28.264  45.619  0.00  0.00            
ATOM   1716 HG21 ILE X 113      41.704  27.500  45.444  0.00  0.00            
ATOM   1717 HG22 ILE X 113      41.231  29.013  46.358  0.00  0.00            
ATOM   1718 HG23 ILE X 113      39.986  27.927  46.009  0.00  0.00            
ATOM   1719  CG1 ILE X 113      40.949  27.942  43.074  0.00  0.00            
ATOM   1720 HG12 ILE X 113      40.588  26.953  43.355  0.00  0.00            
ATOM   1721 HG13 ILE X 113      40.494  28.277  42.237  0.00  0.00            
ATOM   1722  CD1 ILE X 113      42.419  27.863  42.753  0.00  0.00            
ATOM   1723 HD11 ILE X 113      42.806  28.876  42.642  0.00  0.00            
ATOM   1724 HD12 ILE X 113      42.829  27.195  43.511  0.00  0.00            
ATOM   1725 HD13 ILE X 113      42.617  27.445  41.767  0.00  0.00            
ATOM   1726  C   ILE X 113      38.844  30.369  45.435  0.00  0.00            
ATOM   1727  O   ILE X 113      37.956  29.853  46.070  0.00  0.00            
ATOM   1728  N   LEU X 114      39.478  31.525  45.681  0.00  0.00            
ATOM   1729  H   LEU X 114      40.130  31.803  44.961  0.00  0.00            
ATOM   1730  CA  LEU X 114      39.149  32.333  46.844  0.00  0.00            
ATOM   1731  HA  LEU X 114      39.216  31.727  47.747  0.00  0.00            
ATOM   1732  CB  LEU X 114      40.288  33.386  47.026  0.00  0.00            
ATOM   1733  HB2 LEU X 114      40.329  34.071  46.179  0.00  0.00            
ATOM   1734  HB3 LEU X 114      39.975  34.021  47.856  0.00  0.00            
ATOM   1735  CG  LEU X 114      41.694  32.794  47.230  0.00  0.00            
ATOM   1736  HG  LEU X 114      41.929  32.061  46.457  0.00  0.00            
ATOM   1737  CD1 LEU X 114      42.827  33.853  47.241  0.00  0.00            
ATOM   1738 HD11 LEU X 114      42.728  34.428  48.161  0.00  0.00            
ATOM   1739 HD12 LEU X 114      43.695  33.447  47.180  0.00  0.00            
ATOM   1740 HD13 LEU X 114      42.758  34.494  46.464  0.00  0.00            
ATOM   1741  CD2 LEU X 114      41.796  31.978  48.553  0.00  0.00            
ATOM   1742 HD21 LEU X 114      41.737  32.652  49.408  0.00  0.00            
ATOM   1743 HD22 LEU X 114      41.087  31.158  48.661  0.00  0.00            
ATOM   1744 HD23 LEU X 114      42.748  31.458  48.661  0.00  0.00            
ATOM   1745  C   LEU X 114      37.750  32.926  46.854  0.00  0.00            
ATOM   1746  O   LEU X 114      37.225  33.036  47.941  0.00  0.00            
ATOM   1747  N   THR X 115      37.164  33.287  45.733  0.00  0.00            
ATOM   1748  H   THR X 115      37.725  33.155  44.808  0.00  0.00            
ATOM   1749  CA  THR X 115      35.747  33.659  45.582  0.00  0.00            
ATOM   1750  HA  THR X 115      35.541  34.583  46.123  0.00  0.00            
ATOM   1751  CB  THR X 115      35.562  33.979  44.102  0.00  0.00            
ATOM   1752  HB  THR X 115      35.852  33.163  43.581  0.00  0.00            
ATOM   1753  CG2 THR X 115      34.067  34.442  43.787  0.00  0.00            
ATOM   1754 HG21 THR X 115      34.021  34.666  42.722  0.00  0.00            
ATOM   1755 HG22 THR X 115      33.311  33.681  43.983  0.00  0.00            
ATOM   1756 HG23 THR X 115      33.879  35.304  44.426  0.00  0.00            
ATOM   1757  OG1 THR X 115      36.435  35.076  43.713  0.00  0.00            
ATOM   1758  HG1 THR X 115      37.455  34.693  43.716  0.00  0.00            
ATOM   1759  C   THR X 115      34.727  32.598  46.001  0.00  0.00            
ATOM   1760  O   THR X 115      33.820  33.012  46.699  0.00  0.00            
ATOM   1761  N   ALA X 116      34.949  31.340  45.549  0.00  0.00            
ATOM   1762  H   ALA X 116      35.787  31.065  44.907  0.00  0.00            
ATOM   1763  CA  ALA X 116      34.053  30.215  45.841  0.00  0.00            
ATOM   1764  HA  ALA X 116      33.055  30.653  45.871  0.00  0.00            
ATOM   1765  CB  ALA X 116      34.159  29.023  44.898  0.00  0.00            
ATOM   1766  HB1 ALA X 116      34.040  29.278  43.928  0.00  0.00            
ATOM   1767  HB2 ALA X 116      35.149  28.584  45.022  0.00  0.00            
ATOM   1768  HB3 ALA X 116      33.416  28.276  45.178  0.00  0.00            
ATOM   1769  C   ALA X 116      34.352  29.756  47.260  0.00  0.00            
ATOM   1770  O   ALA X 116      33.367  29.364  47.885  0.00  0.00            
ATOM   1771  N   ALA X 117      35.543  29.784  47.767  0.00  0.00            
ATOM   1772  H   ALA X 117      36.376  29.847  47.198  0.00  0.00            
ATOM   1773  CA  ALA X 117      35.813  29.507  49.182  0.00  0.00            
ATOM   1774  HA  ALA X 117      35.305  28.686  49.477  0.00  0.00            
ATOM   1775  CB  ALA X 117      37.285  29.402  49.239  0.00  0.00            
ATOM   1776  HB1 ALA X 117      37.540  29.204  50.280  0.00  0.00            
ATOM   1777  HB2 ALA X 117      37.589  28.534  48.654  0.00  0.00            
ATOM   1778  HB3 ALA X 117      37.736  30.328  48.882  0.00  0.00            
ATOM   1779  C   ALA X 117      35.160  30.575  50.130  0.00  0.00            
ATOM   1780  O   ALA X 117      34.789  30.060  51.230  0.00  0.00            
ATOM   1781  N   GLU X 118      34.996  31.879  49.744  0.00  0.00            
ATOM   1782  H   GLU X 118      35.253  32.154  48.721  0.00  0.00            
ATOM   1783  CA  GLU X 118      34.371  32.899  50.580  0.00  0.00            
ATOM   1784  HA  GLU X 118      34.796  32.917  51.584  0.00  0.00            
ATOM   1785  CB  GLU X 118      34.507  34.322  50.028  0.00  0.00            
ATOM   1786  HB2 GLU X 118      34.587  34.223  49.027  0.00  0.00            
ATOM   1787  HB3 GLU X 118      33.767  34.928  50.353  0.00  0.00            
ATOM   1788  CG  GLU X 118      35.793  34.999  50.517  0.00  0.00            
ATOM   1789  HG2 GLU X 118      36.541  34.539  50.020  0.00  0.00            
ATOM   1790  HG3 GLU X 118      35.852  35.932  50.135  0.00  0.00            
ATOM   1791  CD  GLU X 118      36.147  35.097  52.018  0.00  0.00            
ATOM   1792  OE1 GLU X 118      35.649  36.050  52.659  0.00  0.00            
ATOM   1793  OE2 GLU X 118      36.753  34.152  52.470  0.00  0.00            
ATOM   1794  C   GLU X 118      32.856  32.626  50.723  0.00  0.00            
ATOM   1795  O   GLU X 118      32.283  32.956  51.781  0.00  0.00            
ATOM   1796  N   ARG X 119      32.227  32.017  49.714  0.00  0.00            
ATOM   1797  H   ARG X 119      32.832  31.526  48.951  0.00  0.00            
ATOM   1798  CA  ARG X 119      30.787  31.638  49.827  0.00  0.00            
ATOM   1799  HA  ARG X 119      30.325  31.800  50.801  0.00  0.00            
ATOM   1800  CB  ARG X 119      29.925  32.305  48.777  0.00  0.00            
ATOM   1801  HB2 ARG X 119      30.544  32.162  47.891  0.00  0.00            
ATOM   1802  HB3 ARG X 119      28.954  31.809  48.788  0.00  0.00            
ATOM   1803  CG  ARG X 119      29.680  33.813  48.905  0.00  0.00            
ATOM   1804  HG2 ARG X 119      30.465  34.351  48.373  0.00  0.00            
ATOM   1805  HG3 ARG X 119      28.866  34.095  48.237  0.00  0.00            
ATOM   1806  CD  ARG X 119      29.435  34.400  50.336  0.00  0.00            
ATOM   1807  HD2 ARG X 119      30.347  34.492  50.927  0.00  0.00            
ATOM   1808  HD3 ARG X 119      29.184  35.342  50.072  0.00  0.00            
ATOM   1809  NE  ARG X 119      28.267  33.770  51.008  0.00  0.00            
ATOM   1810  HE  ARG X 119      27.371  33.632  50.402  0.00  0.00            
ATOM   1811  CZ  ARG X 119      28.377  33.198  52.229  0.00  0.00            
ATOM   1812  NH1 ARG X 119      29.516  33.114  52.926  0.00  0.00            
ATOM   1813 HH11 ARG X 119      30.452  33.355  52.421  0.00  0.00            
ATOM   1814 HH12 ARG X 119      29.658  32.685  53.918  0.00  0.00            
ATOM   1815  NH2 ARG X 119      27.332  32.867  52.940  0.00  0.00            
ATOM   1816 HH21 ARG X 119      26.354  32.770  52.467  0.00  0.00            
ATOM   1817 HH22 ARG X 119      27.477  32.436  53.931  0.00  0.00            
ATOM   1818  C   ARG X 119      30.688  30.093  49.691  0.00  0.00            
ATOM   1819  O   ARG X 119      30.493  29.584  48.571  0.00  0.00            
ATOM   1820  N   PRO X 120      30.707  29.300  50.798  0.00  0.00            
ATOM   1821  CD  PRO X 120      30.894  29.724  52.167  0.00  0.00            
ATOM   1822  HD2 PRO X 120      30.360  30.613  52.503  0.00  0.00            
ATOM   1823  HD3 PRO X 120      31.870  29.854  52.391  0.00  0.00            
ATOM   1824  CG  PRO X 120      30.366  28.557  53.015  0.00  0.00            
ATOM   1825  HG2 PRO X 120      29.289  28.546  53.095  0.00  0.00            
ATOM   1826  HG3 PRO X 120      30.861  28.544  53.975  0.00  0.00            
ATOM   1827  CB  PRO X 120      30.848  27.372  52.168  0.00  0.00            
ATOM   1828  HB2 PRO X 120      30.348  26.524  52.396  0.00  0.00            
ATOM   1829  HB3 PRO X 120      31.914  27.219  52.337  0.00  0.00            
ATOM   1830  CA  PRO X 120      30.593  27.820  50.714  0.00  0.00            
ATOM   1831  HA  PRO X 120      31.371  27.364  50.101  0.00  0.00            
ATOM   1832  C   PRO X 120      29.211  27.368  50.273  0.00  0.00            
ATOM   1833  O   PRO X 120      28.235  27.900  50.865  0.00  0.00            
ATOM   1834  N   GLY X 121      29.003  26.593  49.125  0.00  0.00            
ATOM   1835  H   GLY X 121      29.774  26.362  48.515  0.00  0.00            
ATOM   1836  CA  GLY X 121      27.695  25.957  48.741  0.00  0.00            
ATOM   1837  HA2 GLY X 121      27.982  25.058  48.195  0.00  0.00            
ATOM   1838  HA3 GLY X 121      27.168  25.550  49.603  0.00  0.00            
ATOM   1839  C   GLY X 121      26.657  26.824  47.959  0.00  0.00            
ATOM   1840  O   GLY X 121      25.508  26.442  47.796  0.00  0.00            
ATOM   1841  N   HID X 122      27.133  27.998  47.563  0.00  0.00            
ATOM   1842  H   HID X 122      28.099  28.352  47.923  0.00  0.00            
ATOM   1843  CA  HID X 122      26.357  28.882  46.723  0.00  0.00            
ATOM   1844  HA  HID X 122      25.303  28.684  46.919  0.00  0.00            
ATOM   1845  CB  HID X 122      26.599  30.392  47.075  0.00  0.00            
ATOM   1846  HB2 HID X 122      27.568  30.715  46.724  0.00  0.00            
ATOM   1847  HB3 HID X 122      25.901  31.045  46.572  0.00  0.00            
ATOM   1848  CG  HID X 122      26.445  30.764  48.517  0.00  0.00            
ATOM   1849  ND1 HID X 122      26.827  30.042  49.638  0.00  0.00            
ATOM   1850  HD1 HID X 122      27.260  29.058  49.738  0.00  0.00            
ATOM   1851  CE1 HID X 122      26.510  30.817  50.758  0.00  0.00            
ATOM   1852  HE1 HID X 122      26.734  30.540  51.777  0.00  0.00            
ATOM   1853  NE2 HID X 122      25.940  31.988  50.358  0.00  0.00            
ATOM   1854  CD2 HID X 122      25.964  31.982  48.946  0.00  0.00            
ATOM   1855  HD2 HID X 122      25.618  32.754  48.275  0.00  0.00            
ATOM   1856  C   HID X 122      26.610  28.649  45.234  0.00  0.00            
ATOM   1857  O   HID X 122      25.627  28.580  44.562  0.00  0.00            
ATOM   1858  N   PHE X 123      27.912  28.644  44.852  0.00  0.00            
ATOM   1859  H   PHE X 123      28.753  28.631  45.546  0.00  0.00            
ATOM   1860  CA  PHE X 123      28.273  28.368  43.476  0.00  0.00            
ATOM   1861  HA  PHE X 123      27.668  29.033  42.860  0.00  0.00            
ATOM   1862  CB  PHE X 123      29.804  28.746  43.189  0.00  0.00            
ATOM   1863  HB2 PHE X 123      30.345  28.245  43.879  0.00  0.00            
ATOM   1864  HB3 PHE X 123      30.111  28.460  42.183  0.00  0.00            
ATOM   1865  CG  PHE X 123      30.120  30.247  43.300  0.00  0.00            
ATOM   1866  CD1 PHE X 123      29.969  31.093  42.147  0.00  0.00            
ATOM   1867  HD1 PHE X 123      29.624  30.682  41.199  0.00  0.00            
ATOM   1868  CE1 PHE X 123      30.210  32.516  42.301  0.00  0.00            
ATOM   1869  HE1 PHE X 123      29.957  33.176  41.471  0.00  0.00            
ATOM   1870  CZ  PHE X 123      30.655  33.028  43.557  0.00  0.00            
ATOM   1871  HZ  PHE X 123      30.992  34.057  43.680  0.00  0.00            
ATOM   1872  CE2 PHE X 123      30.760  32.182  44.660  0.00  0.00            
ATOM   1873  HE2 PHE X 123      31.145  32.532  45.526  0.00  0.00            
ATOM   1874  CD2 PHE X 123      30.472  30.836  44.598  0.00  0.00            
ATOM   1875  HD2 PHE X 123      30.602  30.151  45.436  0.00  0.00            
ATOM   1876  C   PHE X 123      28.044  26.869  43.074  0.00  0.00            
ATOM   1877  O   PHE X 123      28.627  25.944  43.601  0.00  0.00            
ATOM   1878  N   ALA X 124      27.541  26.820  41.813  0.00  0.00            
ATOM   1879  H   ALA X 124      27.446  27.758  41.266  0.00  0.00            
ATOM   1880  CA  ALA X 124      27.255  25.597  41.128  0.00  0.00            
ATOM   1881  HA  ALA X 124      26.634  24.953  41.750  0.00  0.00            
ATOM   1882  CB  ALA X 124      26.349  25.853  39.899  0.00  0.00            
ATOM   1883  HB1 ALA X 124      27.045  26.123  39.105  0.00  0.00            
ATOM   1884  HB2 ALA X 124      25.977  24.863  39.638  0.00  0.00            
ATOM   1885  HB3 ALA X 124      25.662  26.536  40.186  0.00  0.00            
ATOM   1886  C   ALA X 124      28.540  24.843  40.672  0.00  0.00            
ATOM   1887  O   ALA X 124      28.504  23.636  40.896  0.00  0.00            
ATOM   1888  N   GLY X 125      29.507  25.544  40.134  0.00  0.00            
ATOM   1889  H   GLY X 125      29.492  26.634  40.119  0.00  0.00            
ATOM   1890  CA  GLY X 125      30.837  24.850  39.853  0.00  0.00            
ATOM   1891  HA2 GLY X 125      31.297  24.445  40.754  0.00  0.00            
ATOM   1892  HA3 GLY X 125      30.682  24.025  39.158  0.00  0.00            
ATOM   1893  C   GLY X 125      31.928  25.836  39.347  0.00  0.00            
ATOM   1894  O   GLY X 125      31.758  27.042  39.251  0.00  0.00            
ATOM   1895  N   MET X 126      33.143  25.310  39.017  0.00  0.00            
ATOM   1896  H   MET X 126      33.354  24.251  39.162  0.00  0.00            
ATOM   1897  CA  MET X 126      34.353  26.186  38.855  0.00  0.00            
ATOM   1898  HA  MET X 126      33.983  27.133  38.461  0.00  0.00            
ATOM   1899  CB  MET X 126      35.026  26.485  40.199  0.00  0.00            
ATOM   1900  HB2 MET X 126      34.206  26.812  40.838  0.00  0.00            
ATOM   1901  HB3 MET X 126      35.437  25.599  40.683  0.00  0.00            
ATOM   1902  CG  MET X 126      36.081  27.570  40.167  0.00  0.00            
ATOM   1903  HG2 MET X 126      36.845  27.359  39.419  0.00  0.00            
ATOM   1904  HG3 MET X 126      35.562  28.483  39.874  0.00  0.00            
ATOM   1905  SD  MET X 126      36.972  27.945  41.673  0.00  0.00            
ATOM   1906  CE  MET X 126      37.729  26.320  42.044  0.00  0.00            
ATOM   1907  HE1 MET X 126      38.409  26.339  42.896  0.00  0.00            
ATOM   1908  HE2 MET X 126      36.955  25.711  42.267  0.00  0.00            
ATOM   1909  HE3 MET X 126      38.335  25.897  41.243  0.00  0.00            
ATOM   1910  C   MET X 126      35.314  25.621  37.827  0.00  0.00            
ATOM   1911  O   MET X 126      35.760  24.491  38.030  0.00  0.00            
ATOM   1912  N   VAL X 127      35.526  26.282  36.707  0.00  0.00            
ATOM   1913  H   VAL X 127      34.984  27.208  36.512  0.00  0.00            
ATOM   1914  CA  VAL X 127      36.399  25.804  35.607  0.00  0.00            
ATOM   1915  HA  VAL X 127      36.545  24.725  35.586  0.00  0.00            
ATOM   1916  CB  VAL X 127      35.648  26.054  34.276  0.00  0.00            
ATOM   1917  HB  VAL X 127      35.520  27.133  34.193  0.00  0.00            
ATOM   1918  CG1 VAL X 127      36.508  25.493  33.214  0.00  0.00            
ATOM   1919 HG11 VAL X 127      36.582  24.406  33.205  0.00  0.00            
ATOM   1920 HG12 VAL X 127      36.049  25.737  32.255  0.00  0.00            
ATOM   1921 HG13 VAL X 127      37.458  26.026  33.235  0.00  0.00            
ATOM   1922  CG2 VAL X 127      34.270  25.361  34.208  0.00  0.00            
ATOM   1923 HG21 VAL X 127      34.291  24.350  34.616  0.00  0.00            
ATOM   1924 HG22 VAL X 127      33.731  25.906  34.865  0.00  0.00            
ATOM   1925 HG23 VAL X 127      33.817  25.566  33.237  0.00  0.00            
ATOM   1926  C   VAL X 127      37.686  26.552  35.664  0.00  0.00            
ATOM   1927  O   VAL X 127      37.843  27.719  35.185  0.00  0.00            
ATOM   1928  N   LEU X 128      38.696  25.776  36.064  0.00  0.00            
ATOM   1929  H   LEU X 128      38.431  24.719  36.099  0.00  0.00            
ATOM   1930  CA  LEU X 128      40.072  26.193  36.039  0.00  0.00            
ATOM   1931  HA  LEU X 128      40.164  27.278  36.001  0.00  0.00            
ATOM   1932  CB  LEU X 128      40.834  25.844  37.271  0.00  0.00            
ATOM   1933  HB2 LEU X 128      40.712  24.774  37.438  0.00  0.00            
ATOM   1934  HB3 LEU X 128      41.870  26.181  37.288  0.00  0.00            
ATOM   1935  CG  LEU X 128      40.061  26.370  38.517  0.00  0.00            
ATOM   1936  HG  LEU X 128      39.043  25.997  38.632  0.00  0.00            
ATOM   1937  CD1 LEU X 128      40.846  25.888  39.729  0.00  0.00            
ATOM   1938 HD11 LEU X 128      40.570  24.853  39.931  0.00  0.00            
ATOM   1939 HD12 LEU X 128      41.901  25.954  39.462  0.00  0.00            
ATOM   1940 HD13 LEU X 128      40.662  26.420  40.567  0.00  0.00            
ATOM   1941  CD2 LEU X 128      39.905  27.880  38.602  0.00  0.00            
ATOM   1942 HD21 LEU X 128      39.389  28.345  37.762  0.00  0.00            
ATOM   1943 HD22 LEU X 128      39.303  28.106  39.482  0.00  0.00            
ATOM   1944 HD23 LEU X 128      40.898  28.327  38.542  0.00  0.00            
ATOM   1945  C   LEU X 128      40.841  25.748  34.799  0.00  0.00            
ATOM   1946  O   LEU X 128      40.858  24.662  34.336  0.00  0.00            
ATOM   1947  N   ILE X 129      41.620  26.705  34.212  0.00  0.00            
ATOM   1948  H   ILE X 129      41.569  27.720  34.606  0.00  0.00            
ATOM   1949  CA  ILE X 129      42.567  26.405  33.071  0.00  0.00            
ATOM   1950  HA  ILE X 129      42.557  25.343  32.825  0.00  0.00            
ATOM   1951  CB  ILE X 129      42.230  27.228  31.783  0.00  0.00            
ATOM   1952  HB  ILE X 129      42.406  28.198  32.006  0.00  0.00            
ATOM   1953  CG2 ILE X 129      42.961  26.679  30.527  0.00  0.00            
ATOM   1954 HG21 ILE X 129      42.770  27.333  29.676  0.00  0.00            
ATOM   1955 HG22 ILE X 129      44.024  26.599  30.757  0.00  0.00            
ATOM   1956 HG23 ILE X 129      42.496  25.756  30.181  0.00  0.00            
ATOM   1957  CG1 ILE X 129      40.706  27.168  31.563  0.00  0.00            
ATOM   1958 HG12 ILE X 129      40.413  26.358  31.141  0.00  0.00            
ATOM   1959 HG13 ILE X 129      40.141  27.245  32.397  0.00  0.00            
ATOM   1960  CD1 ILE X 129      40.169  28.198  30.636  0.00  0.00            
ATOM   1961 HD11 ILE X 129      40.526  29.194  30.896  0.00  0.00            
ATOM   1962 HD12 ILE X 129      40.525  28.062  29.614  0.00  0.00            
ATOM   1963 HD13 ILE X 129      39.085  28.106  30.700  0.00  0.00            
ATOM   1964  C   ILE X 129      44.003  26.787  33.555  0.00  0.00            
ATOM   1965  O   ILE X 129      44.259  28.003  33.668  0.00  0.00            
ATOM   1966  N   SER X 130      44.814  25.828  33.950  0.00  0.00            
ATOM   1967  H   SER X 130      44.660  24.811  33.591  0.00  0.00            
ATOM   1968  CA  SER X 130      46.217  26.164  34.344  0.00  0.00            
ATOM   1969  HA  SER X 130      46.645  25.278  34.814  0.00  0.00            
ATOM   1970  CB  SER X 130      47.090  26.450  33.072  0.00  0.00            
ATOM   1971  HB2 SER X 130      46.448  26.926  32.332  0.00  0.00            
ATOM   1972  HB3 SER X 130      47.838  27.229  33.219  0.00  0.00            
ATOM   1973  OG  SER X 130      47.732  25.264  32.568  0.00  0.00            
ATOM   1974  HG  SER X 130      48.784  25.349  32.839  0.00  0.00            
ATOM   1975  C   SER X 130      46.258  27.300  35.397  0.00  0.00            
ATOM   1976  O   SER X 130      46.660  28.423  35.091  0.00  0.00            
ATOM   1977  N   PRO X 131      45.937  26.955  36.699  0.00  0.00            
ATOM   1978  CD  PRO X 131      45.352  25.644  37.124  0.00  0.00            
ATOM   1979  HD2 PRO X 131      46.064  24.824  37.034  0.00  0.00            
ATOM   1980  HD3 PRO X 131      44.420  25.374  36.628  0.00  0.00            
ATOM   1981  CG  PRO X 131      44.939  25.929  38.563  0.00  0.00            
ATOM   1982  HG2 PRO X 131      45.808  25.763  39.200  0.00  0.00            
ATOM   1983  HG3 PRO X 131      44.120  25.268  38.846  0.00  0.00            
ATOM   1984  CB  PRO X 131      44.606  27.436  38.540  0.00  0.00            
ATOM   1985  HB2 PRO X 131      44.620  27.797  39.568  0.00  0.00            
ATOM   1986  HB3 PRO X 131      43.734  27.716  37.949  0.00  0.00            
ATOM   1987  CA  PRO X 131      45.747  28.042  37.642  0.00  0.00            
ATOM   1988  HA  PRO X 131      45.325  28.928  37.168  0.00  0.00            
ATOM   1989  C   PRO X 131      47.004  28.351  38.519  0.00  0.00            
ATOM   1990  O   PRO X 131      47.871  27.503  38.581  0.00  0.00            
ATOM   1991  N   LEU X 132      47.012  29.522  39.198  0.00  0.00            
ATOM   1992  H   LEU X 132      46.137  30.152  39.033  0.00  0.00            
ATOM   1993  CA  LEU X 132      47.972  29.990  40.179  0.00  0.00            
ATOM   1994  HA  LEU X 132      48.953  29.707  39.796  0.00  0.00            
ATOM   1995  CB  LEU X 132      47.966  31.547  40.219  0.00  0.00            
ATOM   1996  HB2 LEU X 132      48.067  31.921  39.200  0.00  0.00            
ATOM   1997  HB3 LEU X 132      46.998  31.874  40.598  0.00  0.00            
ATOM   1998  CG  LEU X 132      48.983  32.214  41.046  0.00  0.00            
ATOM   1999  HG  LEU X 132      49.015  31.579  41.931  0.00  0.00            
ATOM   2000  CD1 LEU X 132      50.425  32.131  40.493  0.00  0.00            
ATOM   2001 HD11 LEU X 132      51.096  32.781  41.055  0.00  0.00            
ATOM   2002 HD12 LEU X 132      50.881  31.141  40.474  0.00  0.00            
ATOM   2003 HD13 LEU X 132      50.436  32.421  39.525  0.00  0.00            
ATOM   2004  CD2 LEU X 132      48.770  33.743  41.433  0.00  0.00            
ATOM   2005 HD21 LEU X 132      48.937  34.378  40.564  0.00  0.00            
ATOM   2006 HD22 LEU X 132      47.741  33.819  41.785  0.00  0.00            
ATOM   2007 HD23 LEU X 132      49.366  34.037  42.297  0.00  0.00            
ATOM   2008  C   LEU X 132      47.835  29.308  41.568  0.00  0.00            
ATOM   2009  O   LEU X 132      46.993  29.742  42.421  0.00  0.00            
ATOM   2010  N   VAL X 133      48.643  28.239  41.783  0.00  0.00            
ATOM   2011  H   VAL X 133      49.236  27.890  40.937  0.00  0.00            
ATOM   2012  CA  VAL X 133      48.369  27.349  43.000  0.00  0.00            
ATOM   2013  HA  VAL X 133      47.840  27.911  43.770  0.00  0.00            
ATOM   2014  CB  VAL X 133      47.503  26.107  42.660  0.00  0.00            
ATOM   2015  HB  VAL X 133      47.230  25.659  43.615  0.00  0.00            
ATOM   2016  CG1 VAL X 133      46.150  26.366  42.069  0.00  0.00            
ATOM   2017 HG11 VAL X 133      45.718  27.217  42.596  0.00  0.00            
ATOM   2018 HG12 VAL X 133      46.222  26.664  41.023  0.00  0.00            
ATOM   2019 HG13 VAL X 133      45.482  25.509  42.153  0.00  0.00            
ATOM   2020  CG2 VAL X 133      48.184  25.005  41.813  0.00  0.00            
ATOM   2021 HG21 VAL X 133      48.918  24.591  42.505  0.00  0.00            
ATOM   2022 HG22 VAL X 133      47.557  24.240  41.607  0.00  0.00            
ATOM   2023 HG23 VAL X 133      48.659  25.331  40.888  0.00  0.00            
ATOM   2024  C   VAL X 133      49.689  26.843  43.598  0.00  0.00            
ATOM   2025  O   VAL X 133      49.614  26.312  44.669  0.00  0.00            
ATOM   2026  N   LEU X 134      50.764  27.133  42.919  0.00  0.00            
ATOM   2027  H   LEU X 134      50.786  27.712  42.092  0.00  0.00            
ATOM   2028  CA  LEU X 134      52.112  26.714  43.329  0.00  0.00            
ATOM   2029  HA  LEU X 134      52.124  26.662  44.337  0.00  0.00            
ATOM   2030  CB  LEU X 134      52.429  25.327  42.742  0.00  0.00            
ATOM   2031  HB2 LEU X 134      51.575  24.793  42.820  0.00  0.00            
ATOM   2032  HB3 LEU X 134      52.793  25.424  41.719  0.00  0.00            
ATOM   2033  CG  LEU X 134      53.398  24.517  43.653  0.00  0.00            
ATOM   2034  HG  LEU X 134      54.108  25.174  44.155  0.00  0.00            
ATOM   2035  CD1 LEU X 134      52.779  23.634  44.797  0.00  0.00            
ATOM   2036 HD11 LEU X 134      51.897  23.019  44.620  0.00  0.00            
ATOM   2037 HD12 LEU X 134      53.579  22.957  45.097  0.00  0.00            
ATOM   2038 HD13 LEU X 134      52.642  24.235  45.597  0.00  0.00            
ATOM   2039  CD2 LEU X 134      54.272  23.589  42.793  0.00  0.00            
ATOM   2040 HD21 LEU X 134      53.655  22.691  42.761  0.00  0.00            
ATOM   2041 HD22 LEU X 134      54.589  23.988  41.829  0.00  0.00            
ATOM   2042 HD23 LEU X 134      55.108  23.356  43.453  0.00  0.00            
ATOM   2043  C   LEU X 134      53.164  27.788  42.960  0.00  0.00            
ATOM   2044  O   LEU X 134      53.071  28.362  41.818  0.00  0.00            
ATOM   2045  N   ALA X 135      54.142  28.066  43.817  0.00  0.00            
ATOM   2046  H   ALA X 135      54.172  27.471  44.730  0.00  0.00            
ATOM   2047  CA  ALA X 135      55.359  28.738  43.497  0.00  0.00            
ATOM   2048  HA  ALA X 135      55.207  29.353  42.711  0.00  0.00            
ATOM   2049  CB  ALA X 135      55.830  29.548  44.754  0.00  0.00            
ATOM   2050  HB1 ALA X 135      56.767  30.051  44.515  0.00  0.00            
ATOM   2051  HB2 ALA X 135      55.298  30.491  44.878  0.00  0.00            
ATOM   2052  HB3 ALA X 135      55.876  28.871  45.607  0.00  0.00            
ATOM   2053  C   ALA X 135      56.531  27.822  43.122  0.00  0.00            
ATOM   2054  O   ALA X 135      56.626  26.720  43.712  0.00  0.00            
ATOM   2055  N   ASN X 136      57.436  28.318  42.334  0.00  0.00            
ATOM   2056  H   ASN X 136      57.365  29.316  41.902  0.00  0.00            
ATOM   2057  CA  ASN X 136      58.795  27.751  42.304  0.00  0.00            
ATOM   2058  HA  ASN X 136      58.725  26.699  42.029  0.00  0.00            
ATOM   2059  CB  ASN X 136      59.670  28.485  41.336  0.00  0.00            
ATOM   2060  HB2 ASN X 136      59.225  28.528  40.342  0.00  0.00            
ATOM   2061  HB3 ASN X 136      59.752  29.535  41.618  0.00  0.00            
ATOM   2062  CG  ASN X 136      61.119  27.946  41.276  0.00  0.00            
ATOM   2063  OD1 ASN X 136      62.015  28.529  41.818  0.00  0.00            
ATOM   2064  ND2 ASN X 136      61.365  26.857  40.617  0.00  0.00            
ATOM   2065 HD21 ASN X 136      62.311  26.413  40.926  0.00  0.00            
ATOM   2066 HD22 ASN X 136      60.842  26.563  39.707  0.00  0.00            
ATOM   2067  C   ASN X 136      59.455  27.873  43.658  0.00  0.00            
ATOM   2068  O   ASN X 136      59.440  28.948  44.261  0.00  0.00            
ATOM   2069  N   PRO X 137      59.950  26.746  44.260  0.00  0.00            
ATOM   2070  CD  PRO X 137      59.785  25.424  43.812  0.00  0.00            
ATOM   2071  HD2 PRO X 137      59.913  25.332  42.865  0.00  0.00            
ATOM   2072  HD3 PRO X 137      58.826  25.127  43.919  0.00  0.00            
ATOM   2073  CG  PRO X 137      60.738  24.495  44.560  0.00  0.00            
ATOM   2074  HG2 PRO X 137      61.708  24.726  44.120  0.00  0.00            
ATOM   2075  HG3 PRO X 137      60.430  23.450  44.520  0.00  0.00            
ATOM   2076  CB  PRO X 137      60.625  25.204  45.918  0.00  0.00            
ATOM   2077  HB2 PRO X 137      61.463  25.001  46.585  0.00  0.00            
ATOM   2078  HB3 PRO X 137      59.870  24.800  46.593  0.00  0.00            
ATOM   2079  CA  PRO X 137      60.361  26.717  45.633  0.00  0.00            
ATOM   2080  HA  PRO X 137      59.625  27.024  46.376  0.00  0.00            
ATOM   2081  C   PRO X 137      61.691  27.494  45.911  0.00  0.00            
ATOM   2082  O   PRO X 137      61.800  28.154  46.951  0.00  0.00            
ATOM   2083  N   GLU X 138      62.745  27.310  45.073  0.00  0.00            
ATOM   2084  H   GLU X 138      62.617  26.642  44.221  0.00  0.00            
ATOM   2085  CA  GLU X 138      64.050  27.858  45.261  0.00  0.00            
ATOM   2086  HA  GLU X 138      64.423  27.569  46.244  0.00  0.00            
ATOM   2087  CB  GLU X 138      65.112  27.308  44.285  0.00  0.00            
ATOM   2088  HB2 GLU X 138      65.870  27.951  44.464  0.00  0.00            
ATOM   2089  HB3 GLU X 138      65.358  26.284  44.565  0.00  0.00            
ATOM   2090  CG  GLU X 138      64.997  27.463  42.802  0.00  0.00            
ATOM   2091  HG2 GLU X 138      64.632  28.470  42.597  0.00  0.00            
ATOM   2092  HG3 GLU X 138      66.031  27.432  42.458  0.00  0.00            
ATOM   2093  CD  GLU X 138      64.229  26.402  41.990  0.00  0.00            
ATOM   2094  OE1 GLU X 138      63.225  25.814  42.535  0.00  0.00            
ATOM   2095  OE2 GLU X 138      64.438  26.267  40.756  0.00  0.00            
ATOM   2096  C   GLU X 138      64.092  29.434  45.206  0.00  0.00            
ATOM   2097  O   GLU X 138      65.020  30.014  45.737  0.00  0.00            
ATOM   2098  N   SER X 139      63.094  29.994  44.533  0.00  0.00            
ATOM   2099  H   SER X 139      62.305  29.402  44.069  0.00  0.00            
ATOM   2100  CA  SER X 139      62.914  31.466  44.541  0.00  0.00            
ATOM   2101  HA  SER X 139      63.730  31.930  44.740  0.00  0.00            
ATOM   2102  CB  SER X 139      62.437  31.814  43.136  0.00  0.00            
ATOM   2103  HB2 SER X 139      62.037  32.735  43.025  0.00  0.00            
ATOM   2104  HB3 SER X 139      63.334  31.863  42.518  0.00  0.00            
ATOM   2105  OG  SER X 139      61.419  30.957  42.674  0.00  0.00            
ATOM   2106  HG  SER X 139      61.840  30.009  42.339  0.00  0.00            
ATOM   2107  C   SER X 139      61.952  32.002  45.588  0.00  0.00            
ATOM   2108  O   SER X 139      61.771  33.210  45.653  0.00  0.00            
ATOM   2109  N   ALA X 140      61.363  31.153  46.430  0.00  0.00            
ATOM   2110  H   ALA X 140      61.299  30.158  46.271  0.00  0.00            
ATOM   2111  CA  ALA X 140      60.435  31.626  47.443  0.00  0.00            
ATOM   2112  HA  ALA X 140      60.607  32.682  47.654  0.00  0.00            
ATOM   2113  CB  ALA X 140      58.959  31.317  47.007  0.00  0.00            
ATOM   2114  HB1 ALA X 140      58.869  31.681  45.984  0.00  0.00            
ATOM   2115  HB2 ALA X 140      58.732  30.255  47.092  0.00  0.00            
ATOM   2116  HB3 ALA X 140      58.217  31.772  47.664  0.00  0.00            
ATOM   2117  C   ALA X 140      60.811  30.965  48.811  0.00  0.00            
ATOM   2118  O   ALA X 140      59.888  30.522  49.543  0.00  0.00            
ATOM   2119  N   THR X 141      62.088  30.971  49.153  0.00  0.00            
ATOM   2120  H   THR X 141      62.759  31.228  48.444  0.00  0.00            
ATOM   2121  CA  THR X 141      62.641  30.552  50.402  0.00  0.00            
ATOM   2122  HA  THR X 141      62.093  29.773  50.933  0.00  0.00            
ATOM   2123  CB  THR X 141      64.078  30.121  50.211  0.00  0.00            
ATOM   2124  HB  THR X 141      64.512  29.789  51.155  0.00  0.00            
ATOM   2125  CG2 THR X 141      63.956  28.852  49.224  0.00  0.00            
ATOM   2126 HG21 THR X 141      63.252  28.161  49.688  0.00  0.00            
ATOM   2127 HG22 THR X 141      63.686  29.126  48.205  0.00  0.00            
ATOM   2128 HG23 THR X 141      64.981  28.484  49.271  0.00  0.00            
ATOM   2129  OG1 THR X 141      64.805  31.182  49.672  0.00  0.00            
ATOM   2130  HG1 THR X 141      64.818  30.962  48.737  0.00  0.00            
ATOM   2131  C   THR X 141      62.551  31.854  51.309  0.00  0.00            
ATOM   2132  O   THR X 141      62.554  32.974  50.793  0.00  0.00            
ATOM   2133  N   THR X 142      62.634  31.626  52.628  0.00  0.00            
ATOM   2134  H   THR X 142      62.844  30.593  52.906  0.00  0.00            
ATOM   2135  CA  THR X 142      62.750  32.600  53.728  0.00  0.00            
ATOM   2136  HA  THR X 142      61.803  33.134  53.795  0.00  0.00            
ATOM   2137  CB  THR X 142      62.798  31.989  55.109  0.00  0.00            
ATOM   2138  HB  THR X 142      62.632  32.654  55.944  0.00  0.00            
ATOM   2139  CG2 THR X 142      61.823  30.846  55.252  0.00  0.00            
ATOM   2140 HG21 THR X 142      61.906  30.448  56.253  0.00  0.00            
ATOM   2141 HG22 THR X 142      60.829  31.260  55.163  0.00  0.00            
ATOM   2142 HG23 THR X 142      61.937  30.053  54.528  0.00  0.00            
ATOM   2143  OG1 THR X 142      64.057  31.319  55.225  0.00  0.00            
ATOM   2144  HG1 THR X 142      64.752  32.040  55.630  0.00  0.00            
ATOM   2145  C   THR X 142      63.786  33.710  53.459  0.00  0.00            
ATOM   2146  O   THR X 142      63.481  34.881  53.758  0.00  0.00            
ATOM   2147  N   PHE X 143      64.911  33.358  52.802  0.00  0.00            
ATOM   2148  H   PHE X 143      65.190  32.307  52.722  0.00  0.00            
ATOM   2149  CA  PHE X 143      65.883  34.425  52.309  0.00  0.00            
ATOM   2150  HA  PHE X 143      66.173  35.025  53.171  0.00  0.00            
ATOM   2151  CB  PHE X 143      67.122  33.723  51.826  0.00  0.00            
ATOM   2152  HB2 PHE X 143      67.598  33.178  52.641  0.00  0.00            
ATOM   2153  HB3 PHE X 143      66.879  32.982  51.064  0.00  0.00            
ATOM   2154  CG  PHE X 143      68.148  34.637  51.385  0.00  0.00            
ATOM   2155  CD1 PHE X 143      68.289  35.030  50.047  0.00  0.00            
ATOM   2156  HD1 PHE X 143      67.712  34.648  49.311  0.00  0.00            
ATOM   2157  CE1 PHE X 143      69.372  35.828  49.706  0.00  0.00            
ATOM   2158  HE1 PHE X 143      69.613  36.022  48.744  0.00  0.00            
ATOM   2159  CZ  PHE X 143      70.067  36.452  50.773  0.00  0.00            
ATOM   2160  HZ  PHE X 143      70.650  37.234  50.510  0.00  0.00            
ATOM   2161  CE2 PHE X 143      69.852  36.170  52.093  0.00  0.00            
ATOM   2162  HE2 PHE X 143      70.399  36.665  52.783  0.00  0.00            
ATOM   2163  CD2 PHE X 143      68.861  35.228  52.442  0.00  0.00            
ATOM   2164  HD2 PHE X 143      68.637  34.905  53.459  0.00  0.00            
ATOM   2165  C   PHE X 143      65.216  35.300  51.277  0.00  0.00            
ATOM   2166  O   PHE X 143      65.113  36.500  51.508  0.00  0.00            
ATOM   2167  N   LYS X 144      64.817  34.647  50.174  0.00  0.00            
ATOM   2168  H   LYS X 144      64.481  33.631  50.376  0.00  0.00            
ATOM   2169  CA  LYS X 144      64.453  35.296  48.936  0.00  0.00            
ATOM   2170  HA  LYS X 144      65.330  35.882  48.662  0.00  0.00            
ATOM   2171  CB  LYS X 144      64.282  34.261  47.782  0.00  0.00            
ATOM   2172  HB2 LYS X 144      63.602  33.468  48.093  0.00  0.00            
ATOM   2173  HB3 LYS X 144      63.716  34.800  47.022  0.00  0.00            
ATOM   2174  CG  LYS X 144      65.554  33.733  47.270  0.00  0.00            
ATOM   2175  HG2 LYS X 144      66.074  33.325  48.137  0.00  0.00            
ATOM   2176  HG3 LYS X 144      65.276  32.915  46.606  0.00  0.00            
ATOM   2177  CD  LYS X 144      66.309  34.848  46.487  0.00  0.00            
ATOM   2178  HD2 LYS X 144      65.649  35.343  45.774  0.00  0.00            
ATOM   2179  HD3 LYS X 144      66.734  35.543  47.084  0.00  0.00            
ATOM   2180  CE  LYS X 144      67.433  34.273  45.701  0.00  0.00            
ATOM   2181  HE2 LYS X 144      68.181  33.791  46.331  0.00  0.00            
ATOM   2182  HE3 LYS X 144      67.167  33.462  45.024  0.00  0.00            
ATOM   2183  NZ  LYS X 144      68.143  35.310  44.937  0.00  0.00            
ATOM   2184  HZ1 LYS X 144      68.985  35.069  44.289  0.00  0.00            
ATOM   2185  HZ2 LYS X 144      67.488  35.956  44.352  0.00  0.00            
ATOM   2186  HZ3 LYS X 144      68.644  35.941  45.671  0.00  0.00            
ATOM   2187  C   LYS X 144      63.249  36.225  49.092  0.00  0.00            
ATOM   2188  O   LYS X 144      63.176  37.276  48.436  0.00  0.00            
ATOM   2189  N   VAL X 145      62.330  35.847  50.034  0.00  0.00            
ATOM   2190  H   VAL X 145      62.526  34.931  50.591  0.00  0.00            
ATOM   2191  CA  VAL X 145      61.038  36.597  50.343  0.00  0.00            
ATOM   2192  HA  VAL X 145      60.754  36.968  49.358  0.00  0.00            
ATOM   2193  CB  VAL X 145      59.872  35.782  50.979  0.00  0.00            
ATOM   2194  HB  VAL X 145      59.093  36.493  51.255  0.00  0.00            
ATOM   2195  CG1 VAL X 145      59.281  34.848  49.926  0.00  0.00            
ATOM   2196 HG11 VAL X 145      60.006  34.258  49.364  0.00  0.00            
ATOM   2197 HG12 VAL X 145      58.570  34.186  50.421  0.00  0.00            
ATOM   2198 HG13 VAL X 145      58.780  35.424  49.149  0.00  0.00            
ATOM   2199  CG2 VAL X 145      60.300  35.032  52.240  0.00  0.00            
ATOM   2200 HG21 VAL X 145      60.469  35.763  53.031  0.00  0.00            
ATOM   2201 HG22 VAL X 145      59.565  34.446  52.609  0.00  0.00            
ATOM   2202 HG23 VAL X 145      61.190  34.412  52.131  0.00  0.00            
ATOM   2203  C   VAL X 145      61.395  37.771  51.212  0.00  0.00            
ATOM   2204  O   VAL X 145      60.804  38.877  50.969  0.00  0.00            
ATOM   2205  N   LEU X 146      62.429  37.668  52.010  0.00  0.00            
ATOM   2206  H   LEU X 146      62.885  36.681  52.085  0.00  0.00            
ATOM   2207  CA  LEU X 146      63.001  38.835  52.701  0.00  0.00            
ATOM   2208  HA  LEU X 146      62.185  39.477  53.035  0.00  0.00            
ATOM   2209  CB  LEU X 146      63.878  38.405  53.920  0.00  0.00            
ATOM   2210  HB2 LEU X 146      63.349  37.751  54.479  0.00  0.00            
ATOM   2211  HB3 LEU X 146      64.704  37.802  53.545  0.00  0.00            
ATOM   2212  CG  LEU X 146      64.477  39.494  54.804  0.00  0.00            
ATOM   2213  HG  LEU X 146      65.161  40.094  54.204  0.00  0.00            
ATOM   2214  CD1 LEU X 146      63.343  40.365  55.447  0.00  0.00            
ATOM   2215 HD11 LEU X 146      62.578  39.747  55.918  0.00  0.00            
ATOM   2216 HD12 LEU X 146      63.729  41.022  56.226  0.00  0.00            
ATOM   2217 HD13 LEU X 146      62.913  40.929  54.729  0.00  0.00            
ATOM   2218  CD2 LEU X 146      65.207  38.793  55.916  0.00  0.00            
ATOM   2219 HD21 LEU X 146      65.806  39.521  56.463  0.00  0.00            
ATOM   2220 HD22 LEU X 146      64.487  38.254  56.532  0.00  0.00            
ATOM   2221 HD23 LEU X 146      65.869  38.001  55.566  0.00  0.00            
ATOM   2222  C   LEU X 146      63.831  39.837  51.760  0.00  0.00            
ATOM   2223  O   LEU X 146      63.623  41.035  51.753  0.00  0.00            
ATOM   2224  N   ALA X 147      64.589  39.229  50.840  0.00  0.00            
ATOM   2225  H   ALA X 147      64.596  38.219  50.822  0.00  0.00            
ATOM   2226  CA  ALA X 147      65.193  40.016  49.767  0.00  0.00            
ATOM   2227  HA  ALA X 147      65.763  40.702  50.242  0.00  0.00            
ATOM   2228  CB  ALA X 147      66.170  39.181  48.989  0.00  0.00            
ATOM   2229  HB1 ALA X 147      66.915  39.696  48.540  0.00  0.00            
ATOM   2230  HB2 ALA X 147      66.702  38.566  49.715  0.00  0.00            
ATOM   2231  HB3 ALA X 147      65.730  38.465  48.296  0.00  0.00            
ATOM   2232  C   ALA X 147      64.089  40.881  48.987  0.00  0.00            
ATOM   2233  O   ALA X 147      64.187  42.137  48.873  0.00  0.00            
ATOM   2234  N   ALA X 148      62.982  40.223  48.730  0.00  0.00            
ATOM   2235  H   ALA X 148      62.929  39.170  49.006  0.00  0.00            
ATOM   2236  CA  ALA X 148      61.885  40.879  48.067  0.00  0.00            
ATOM   2237  HA  ALA X 148      62.231  41.401  47.175  0.00  0.00            
ATOM   2238  CB  ALA X 148      60.863  39.836  47.704  0.00  0.00            
ATOM   2239  HB1 ALA X 148      61.296  39.275  46.876  0.00  0.00            
ATOM   2240  HB2 ALA X 148      60.709  39.079  48.474  0.00  0.00            
ATOM   2241  HB3 ALA X 148      60.036  40.340  47.418  0.00  0.00            
ATOM   2242  C   ALA X 148      61.232  42.003  48.897  0.00  0.00            
ATOM   2243  O   ALA X 148      61.071  43.084  48.352  0.00  0.00            
ATOM   2244  N   LYS X 149      60.911  41.725  50.180  0.00  0.00            
ATOM   2245  H   LYS X 149      60.806  40.677  50.459  0.00  0.00            
ATOM   2246  CA  LYS X 149      60.366  42.660  51.097  0.00  0.00            
ATOM   2247  HA  LYS X 149      59.332  42.888  50.836  0.00  0.00            
ATOM   2248  CB  LYS X 149      60.166  42.092  52.483  0.00  0.00            
ATOM   2249  HB2 LYS X 149      59.545  41.196  52.492  0.00  0.00            
ATOM   2250  HB3 LYS X 149      61.088  41.699  52.914  0.00  0.00            
ATOM   2251  CG  LYS X 149      59.330  42.943  53.508  0.00  0.00            
ATOM   2252  HG2 LYS X 149      60.020  43.675  53.927  0.00  0.00            
ATOM   2253  HG3 LYS X 149      58.636  43.546  52.923  0.00  0.00            
ATOM   2254  CD  LYS X 149      58.689  42.047  54.606  0.00  0.00            
ATOM   2255  HD2 LYS X 149      57.663  42.291  54.881  0.00  0.00            
ATOM   2256  HD3 LYS X 149      58.644  41.071  54.351  0.00  0.00            
ATOM   2257  CE  LYS X 149      59.695  42.049  55.786  0.00  0.00            
ATOM   2258  HE2 LYS X 149      59.270  41.185  56.296  0.00  0.00            
ATOM   2259  HE3 LYS X 149      60.743  41.880  55.539  0.00  0.00            
ATOM   2260  NZ  LYS X 149      59.652  43.189  56.729  0.00  0.00            
ATOM   2261  HZ1 LYS X 149      58.811  43.066  57.411  0.00  0.00            
ATOM   2262  HZ2 LYS X 149      60.579  43.169  57.302  0.00  0.00            
ATOM   2263  HZ3 LYS X 149      59.593  44.148  56.213  0.00  0.00            
ATOM   2264  C   LYS X 149      61.227  43.928  51.261  0.00  0.00            
ATOM   2265  O   LYS X 149      60.744  45.020  51.310  0.00  0.00            
ATOM   2266  N   VAL X 150      62.488  43.722  51.240  0.00  0.00            
ATOM   2267  H   VAL X 150      62.813  42.703  51.030  0.00  0.00            
ATOM   2268  CA  VAL X 150      63.491  44.804  51.422  0.00  0.00            
ATOM   2269  HA  VAL X 150      63.187  45.389  52.289  0.00  0.00            
ATOM   2270  CB  VAL X 150      64.949  44.328  51.688  0.00  0.00            
ATOM   2271  HB  VAL X 150      65.189  43.576  50.936  0.00  0.00            
ATOM   2272  CG1 VAL X 150      66.072  45.354  51.629  0.00  0.00            
ATOM   2273 HG11 VAL X 150      65.737  46.302  52.047  0.00  0.00            
ATOM   2274 HG12 VAL X 150      66.962  45.036  52.173  0.00  0.00            
ATOM   2275 HG13 VAL X 150      66.330  45.410  50.571  0.00  0.00            
ATOM   2276  CG2 VAL X 150      65.025  43.746  53.111  0.00  0.00            
ATOM   2277 HG21 VAL X 150      65.983  43.255  53.280  0.00  0.00            
ATOM   2278 HG22 VAL X 150      64.904  44.452  53.823  0.00  0.00            
ATOM   2279 HG23 VAL X 150      64.176  43.083  53.276  0.00  0.00            
ATOM   2280  C   VAL X 150      63.419  45.673  50.158  0.00  0.00            
ATOM   2281  O   VAL X 150      63.256  46.866  50.268  0.00  0.00            
ATOM   2282  N   LEU X 151      63.478  45.026  49.010  0.00  0.00            
ATOM   2283  H   LEU X 151      63.452  43.941  48.908  0.00  0.00            
ATOM   2284  CA  LEU X 151      63.624  45.666  47.787  0.00  0.00            
ATOM   2285  HA  LEU X 151      64.421  46.282  47.862  0.00  0.00            
ATOM   2286  CB  LEU X 151      63.801  44.688  46.586  0.00  0.00            
ATOM   2287  HB2 LEU X 151      64.453  43.844  46.809  0.00  0.00            
ATOM   2288  HB3 LEU X 151      62.798  44.282  46.450  0.00  0.00            
ATOM   2289  CG  LEU X 151      64.139  45.385  45.232  0.00  0.00            
ATOM   2290  HG  LEU X 151      63.363  46.122  45.022  0.00  0.00            
ATOM   2291  CD1 LEU X 151      65.574  46.027  45.305  0.00  0.00            
ATOM   2292 HD11 LEU X 151      66.237  45.349  44.958  0.00  0.00            
ATOM   2293 HD12 LEU X 151      65.674  46.891  44.791  0.00  0.00            
ATOM   2294 HD13 LEU X 151      65.740  46.302  46.263  0.00  0.00            
ATOM   2295  CD2 LEU X 151      64.029  44.313  44.132  0.00  0.00            
ATOM   2296 HD21 LEU X 151      62.981  44.221  43.849  0.00  0.00            
ATOM   2297 HD22 LEU X 151      64.641  44.611  43.281  0.00  0.00            
ATOM   2298 HD23 LEU X 151      64.433  43.354  44.457  0.00  0.00            
ATOM   2299  C   LEU X 151      62.346  46.535  47.508  0.00  0.00            
ATOM   2300  O   LEU X 151      62.379  47.587  46.874  0.00  0.00            
ATOM   2301  N   ASN X 152      61.227  45.991  47.996  0.00  0.00            
ATOM   2302  H   ASN X 152      61.172  44.925  48.219  0.00  0.00            
ATOM   2303  CA  ASN X 152      59.899  46.640  47.913  0.00  0.00            
ATOM   2304  HA  ASN X 152      59.772  46.932  46.871  0.00  0.00            
ATOM   2305  CB  ASN X 152      58.889  45.614  48.419  0.00  0.00            
ATOM   2306  HB2 ASN X 152      59.030  44.745  47.776  0.00  0.00            
ATOM   2307  HB3 ASN X 152      59.141  45.317  49.437  0.00  0.00            
ATOM   2308  CG  ASN X 152      57.526  46.031  48.241  0.00  0.00            
ATOM   2309  OD1 ASN X 152      57.078  46.428  47.191  0.00  0.00            
ATOM   2310  ND2 ASN X 152      56.787  45.961  49.285  0.00  0.00            
ATOM   2311 HD21 ASN X 152      57.244  45.970  50.275  0.00  0.00            
ATOM   2312 HD22 ASN X 152      55.716  46.097  49.129  0.00  0.00            
ATOM   2313  C   ASN X 152      59.846  47.995  48.740  0.00  0.00            
ATOM   2314  O   ASN X 152      59.044  48.834  48.351  0.00  0.00            
ATOM   2315  N   LEU X 153      60.738  48.244  49.637  0.00  0.00            
ATOM   2316  H   LEU X 153      61.208  47.383  50.112  0.00  0.00            
ATOM   2317  CA  LEU X 153      60.743  49.530  50.373  0.00  0.00            
ATOM   2318  HA  LEU X 153      59.718  49.855  50.547  0.00  0.00            
ATOM   2319  CB  LEU X 153      61.566  49.350  51.622  0.00  0.00            
ATOM   2320  HB2 LEU X 153      62.528  48.920  51.342  0.00  0.00            
ATOM   2321  HB3 LEU X 153      61.740  50.289  52.147  0.00  0.00            
ATOM   2322  CG  LEU X 153      61.068  48.375  52.706  0.00  0.00            
ATOM   2323  HG  LEU X 153      60.873  47.369  52.333  0.00  0.00            
ATOM   2324  CD1 LEU X 153      62.193  48.108  53.766  0.00  0.00            
ATOM   2325 HD11 LEU X 153      63.150  47.847  53.315  0.00  0.00            
ATOM   2326 HD12 LEU X 153      62.285  49.113  54.178  0.00  0.00            
ATOM   2327 HD13 LEU X 153      61.947  47.404  54.447  0.00  0.00            
ATOM   2328  CD2 LEU X 153      59.749  48.924  53.404  0.00  0.00            
ATOM   2329 HD21 LEU X 153      59.130  49.419  52.656  0.00  0.00            
ATOM   2330 HD22 LEU X 153      59.361  48.043  53.916  0.00  0.00            
ATOM   2331 HD23 LEU X 153      59.973  49.685  54.152  0.00  0.00            
ATOM   2332  C   LEU X 153      61.402  50.645  49.525  0.00  0.00            
ATOM   2333  O   LEU X 153      60.952  51.791  49.509  0.00  0.00            
ATOM   2334  N   VAL X 154      62.467  50.270  48.838  0.00  0.00            
ATOM   2335  H   VAL X 154      62.549  49.184  48.805  0.00  0.00            
ATOM   2336  CA  VAL X 154      63.310  51.168  48.000  0.00  0.00            
ATOM   2337  HA  VAL X 154      63.233  52.179  48.400  0.00  0.00            
ATOM   2338  CB  VAL X 154      64.758  50.825  48.087  0.00  0.00            
ATOM   2339  HB  VAL X 154      65.399  51.608  47.681  0.00  0.00            
ATOM   2340  CG1 VAL X 154      65.092  50.880  49.541  0.00  0.00            
ATOM   2341 HG11 VAL X 154      64.661  51.794  49.951  0.00  0.00            
ATOM   2342 HG12 VAL X 154      64.592  50.052  50.043  0.00  0.00            
ATOM   2343 HG13 VAL X 154      66.170  50.929  49.690  0.00  0.00            
ATOM   2344  CG2 VAL X 154      65.284  49.507  47.531  0.00  0.00            
ATOM   2345 HG21 VAL X 154      64.848  49.355  46.544  0.00  0.00            
ATOM   2346 HG22 VAL X 154      66.275  49.417  47.356  0.00  0.00            
ATOM   2347 HG23 VAL X 154      64.869  48.721  48.161  0.00  0.00            
ATOM   2348  C   VAL X 154      62.827  51.343  46.544  0.00  0.00            
ATOM   2349  O   VAL X 154      62.761  52.475  46.043  0.00  0.00            
ATOM   2350  N   LEU X 155      62.318  50.266  45.929  0.00  0.00            
ATOM   2351  H   LEU X 155      62.131  49.337  46.469  0.00  0.00            
ATOM   2352  CA  LEU X 155      62.165  50.224  44.413  0.00  0.00            
ATOM   2353  HA  LEU X 155      62.072  51.226  43.993  0.00  0.00            
ATOM   2354  CB  LEU X 155      63.465  49.608  43.888  0.00  0.00            
ATOM   2355  HB2 LEU X 155      63.771  48.880  44.638  0.00  0.00            
ATOM   2356  HB3 LEU X 155      63.183  49.109  42.961  0.00  0.00            
ATOM   2357  CG  LEU X 155      64.630  50.495  43.550  0.00  0.00            
ATOM   2358  HG  LEU X 155      64.679  51.116  44.445  0.00  0.00            
ATOM   2359  CD1 LEU X 155      65.858  49.576  43.425  0.00  0.00            
ATOM   2360 HD11 LEU X 155      66.055  49.228  44.440  0.00  0.00            
ATOM   2361 HD12 LEU X 155      65.723  48.714  42.771  0.00  0.00            
ATOM   2362 HD13 LEU X 155      66.643  50.109  43.080  0.00  0.00            
ATOM   2363  CD2 LEU X 155      64.454  51.361  42.308  0.00  0.00            
ATOM   2364 HD21 LEU X 155      63.606  52.024  42.479  0.00  0.00            
ATOM   2365 HD22 LEU X 155      65.355  51.946  42.125  0.00  0.00            
ATOM   2366 HD23 LEU X 155      64.403  50.742  41.413  0.00  0.00            
ATOM   2367  C   LEU X 155      60.969  49.330  44.122  0.00  0.00            
ATOM   2368  O   LEU X 155      61.057  48.330  43.393  0.00  0.00            
ATOM   2369  N   PRO X 156      59.726  49.624  44.573  0.00  0.00            
ATOM   2370  CD  PRO X 156      59.332  50.931  45.183  0.00  0.00            
ATOM   2371  HD2 PRO X 156      59.886  51.736  44.700  0.00  0.00            
ATOM   2372  HD3 PRO X 156      59.626  50.885  46.149  0.00  0.00            
ATOM   2373  CG  PRO X 156      57.822  51.053  44.962  0.00  0.00            
ATOM   2374  HG2 PRO X 156      57.611  51.276  43.917  0.00  0.00            
ATOM   2375  HG3 PRO X 156      57.364  51.794  45.617  0.00  0.00            
ATOM   2376  CB  PRO X 156      57.388  49.594  45.084  0.00  0.00            
ATOM   2377  HB2 PRO X 156      56.424  49.409  44.610  0.00  0.00            
ATOM   2378  HB3 PRO X 156      57.349  49.343  46.062  0.00  0.00            
ATOM   2379  CA  PRO X 156      58.529  48.785  44.342  0.00  0.00            
ATOM   2380  HA  PRO X 156      58.598  47.874  44.774  0.00  0.00            
ATOM   2381  C   PRO X 156      58.139  48.545  42.840  0.00  0.00            
ATOM   2382  O   PRO X 156      57.562  47.501  42.551  0.00  0.00            
ATOM   2383  N   ASN X 157      58.550  49.496  41.958  0.00  0.00            
ATOM   2384  H   ASN X 157      59.103  50.329  42.391  0.00  0.00            
ATOM   2385  CA  ASN X 157      58.296  49.437  40.494  0.00  0.00            
ATOM   2386  HA  ASN X 157      57.441  48.763  40.434  0.00  0.00            
ATOM   2387  CB  ASN X 157      57.866  50.755  39.860  0.00  0.00            
ATOM   2388  HB2 ASN X 157      57.237  51.234  40.611  0.00  0.00            
ATOM   2389  HB3 ASN X 157      58.719  51.392  39.625  0.00  0.00            
ATOM   2390  CG  ASN X 157      56.937  50.637  38.646  0.00  0.00            
ATOM   2391  OD1 ASN X 157      56.213  49.750  38.322  0.00  0.00            
ATOM   2392  ND2 ASN X 157      56.963  51.617  37.802  0.00  0.00            
ATOM   2393 HD21 ASN X 157      56.336  51.483  36.921  0.00  0.00            
ATOM   2394 HD22 ASN X 157      57.690  52.428  37.852  0.00  0.00            
ATOM   2395  C   ASN X 157      59.448  48.769  39.673  0.00  0.00            
ATOM   2396  O   ASN X 157      59.706  49.034  38.510  0.00  0.00            
ATOM   2397  N   LEU X 158      60.261  47.951  40.331  0.00  0.00            
ATOM   2398  H   LEU X 158      60.179  47.862  41.415  0.00  0.00            
ATOM   2399  CA  LEU X 158      61.483  47.227  39.779  0.00  0.00            
ATOM   2400  HA  LEU X 158      61.997  47.774  38.988  0.00  0.00            
ATOM   2401  CB  LEU X 158      62.507  47.038  40.929  0.00  0.00            
ATOM   2402  HB2 LEU X 158      62.647  47.946  41.348  0.00  0.00            
ATOM   2403  HB3 LEU X 158      62.059  46.452  41.731  0.00  0.00            
ATOM   2404  CG  LEU X 158      63.813  46.399  40.583  0.00  0.00            
ATOM   2405  HG  LEU X 158      64.402  46.339  41.498  0.00  0.00            
ATOM   2406  CD1 LEU X 158      63.781  44.950  40.051  0.00  0.00            
ATOM   2407 HD11 LEU X 158      63.497  44.837  39.005  0.00  0.00            
ATOM   2408 HD12 LEU X 158      64.683  44.644  40.166  0.00  0.00            
ATOM   2409 HD13 LEU X 158      63.288  44.268  40.610  0.00  0.00            
ATOM   2410  CD2 LEU X 158      64.579  47.270  39.553  0.00  0.00            
ATOM   2411 HD21 LEU X 158      64.191  47.035  38.562  0.00  0.00            
ATOM   2412 HD22 LEU X 158      64.358  48.328  39.696  0.00  0.00            
ATOM   2413 HD23 LEU X 158      65.667  47.243  39.618  0.00  0.00            
ATOM   2414  C   LEU X 158      60.909  45.860  39.218  0.00  0.00            
ATOM   2415  O   LEU X 158      60.399  45.041  39.968  0.00  0.00            
ATOM   2416  N   SER X 159      61.132  45.687  37.932  0.00  0.00            
ATOM   2417  H   SER X 159      61.634  46.449  37.335  0.00  0.00            
ATOM   2418  CA  SER X 159      60.549  44.593  37.141  0.00  0.00            
ATOM   2419  HA  SER X 159      59.570  44.321  37.533  0.00  0.00            
ATOM   2420  CB  SER X 159      60.349  45.133  35.730  0.00  0.00            
ATOM   2421  HB2 SER X 159      59.743  46.038  35.776  0.00  0.00            
ATOM   2422  HB3 SER X 159      61.352  45.450  35.444  0.00  0.00            
ATOM   2423  OG  SER X 159      59.811  44.221  34.768  0.00  0.00            
ATOM   2424  HG  SER X 159      59.491  44.899  33.977  0.00  0.00            
ATOM   2425  C   SER X 159      61.544  43.424  37.091  0.00  0.00            
ATOM   2426  O   SER X 159      62.723  43.647  36.812  0.00  0.00            
ATOM   2427  N   LEU X 160      61.034  42.208  37.340  0.00  0.00            
ATOM   2428  H   LEU X 160      59.952  42.184  37.214  0.00  0.00            
ATOM   2429  CA  LEU X 160      61.865  40.995  37.124  0.00  0.00            
ATOM   2430  HA  LEU X 160      62.682  41.021  37.845  0.00  0.00            
ATOM   2431  CB  LEU X 160      60.969  39.737  37.343  0.00  0.00            
ATOM   2432  HB2 LEU X 160      60.154  40.019  38.010  0.00  0.00            
ATOM   2433  HB3 LEU X 160      60.488  39.417  36.419  0.00  0.00            
ATOM   2434  CG  LEU X 160      61.782  38.576  37.923  0.00  0.00            
ATOM   2435  HG  LEU X 160      62.596  38.406  37.351  0.00  0.00            
ATOM   2436  CD1 LEU X 160      62.171  38.839  39.371  0.00  0.00            
ATOM   2437 HD11 LEU X 160      61.390  39.479  39.781  0.00  0.00            
ATOM   2438 HD12 LEU X 160      62.196  37.907  39.935  0.00  0.00            
ATOM   2439 HD13 LEU X 160      63.055  39.324  39.325  0.00  0.00            
ATOM   2440  CD2 LEU X 160      60.883  37.344  37.840  0.00  0.00            
ATOM   2441 HD21 LEU X 160      61.437  36.434  38.073  0.00  0.00            
ATOM   2442 HD22 LEU X 160      60.141  37.375  38.638  0.00  0.00            
ATOM   2443 HD23 LEU X 160      60.368  37.114  36.907  0.00  0.00            
ATOM   2444  C   LEU X 160      62.433  40.844  35.709  0.00  0.00            
ATOM   2445  O   LEU X 160      63.525  40.445  35.622  0.00  0.00            
ATOM   2446  N   GLY X 161      61.623  41.252  34.711  0.00  0.00            
ATOM   2447  H   GLY X 161      60.969  42.067  35.021  0.00  0.00            
ATOM   2448  CA  GLY X 161      61.965  41.082  33.324  0.00  0.00            
ATOM   2449  HA2 GLY X 161      62.147  42.081  32.925  0.00  0.00            
ATOM   2450  HA3 GLY X 161      62.905  40.537  33.231  0.00  0.00            
ATOM   2451  C   GLY X 161      60.769  40.450  32.557  0.00  0.00            
ATOM   2452  O   GLY X 161      60.189  39.433  32.986  0.00  0.00            
ATOM   2453  N   PRO X 162      60.353  41.086  31.380  0.00  0.00            
ATOM   2454  CD  PRO X 162      60.889  42.237  30.602  0.00  0.00            
ATOM   2455  HD2 PRO X 162      61.962  42.117  30.449  0.00  0.00            
ATOM   2456  HD3 PRO X 162      60.652  43.189  31.077  0.00  0.00            
ATOM   2457  CG  PRO X 162      60.341  42.199  29.218  0.00  0.00            
ATOM   2458  HG2 PRO X 162      60.998  41.733  28.483  0.00  0.00            
ATOM   2459  HG3 PRO X 162      60.167  43.221  28.883  0.00  0.00            
ATOM   2460  CB  PRO X 162      59.053  41.504  29.394  0.00  0.00            
ATOM   2461  HB2 PRO X 162      58.643  40.982  28.529  0.00  0.00            
ATOM   2462  HB3 PRO X 162      58.334  42.168  29.873  0.00  0.00            
ATOM   2463  CA  PRO X 162      59.233  40.553  30.575  0.00  0.00            
ATOM   2464  HA  PRO X 162      58.320  40.442  31.160  0.00  0.00            
ATOM   2465  C   PRO X 162      59.601  39.116  30.119  0.00  0.00            
ATOM   2466  O   PRO X 162      60.743  38.765  29.876  0.00  0.00            
ATOM   2467  N   ILE X 163      58.623  38.218  30.030  0.00  0.00            
ATOM   2468  H   ILE X 163      57.621  38.626  30.160  0.00  0.00            
ATOM   2469  CA  ILE X 163      58.852  36.790  29.599  0.00  0.00            
ATOM   2470  HA  ILE X 163      59.775  36.479  30.089  0.00  0.00            
ATOM   2471  CB  ILE X 163      57.665  35.862  29.965  0.00  0.00            
ATOM   2472  HB  ILE X 163      57.825  35.052  29.475  0.00  0.00            
ATOM   2473  CG2 ILE X 163      57.768  35.389  31.428  0.00  0.00            
ATOM   2474 HG21 ILE X 163      57.057  34.675  31.499  0.00  0.00            
ATOM   2475 HG22 ILE X 163      58.754  34.994  31.671  0.00  0.00            
ATOM   2476 HG23 ILE X 163      57.596  36.177  32.162  0.00  0.00            
ATOM   2477  CG1 ILE X 163      56.255  36.377  29.610  0.00  0.00            
ATOM   2478 HG12 ILE X 163      55.935  36.995  30.449  0.00  0.00            
ATOM   2479 HG13 ILE X 163      56.224  37.043  28.851  0.00  0.00            
ATOM   2480  CD1 ILE X 163      55.326  35.249  29.298  0.00  0.00            
ATOM   2481 HD11 ILE X 163      54.288  35.573  29.217  0.00  0.00            
ATOM   2482 HD12 ILE X 163      55.625  34.825  28.340  0.00  0.00            
ATOM   2483 HD13 ILE X 163      55.353  34.401  29.982  0.00  0.00            
ATOM   2484  C   ILE X 163      59.084  36.713  28.024  0.00  0.00            
ATOM   2485  O   ILE X 163      58.618  37.517  27.297  0.00  0.00            
ATOM   2486  N   ASP X 164      59.796  35.604  27.626  0.00  0.00            
ATOM   2487  H   ASP X 164      59.988  34.801  28.339  0.00  0.00            
ATOM   2488  CA  ASP X 164      59.788  35.033  26.311  0.00  0.00            
ATOM   2489  HA  ASP X 164      59.921  35.754  25.692  0.00  0.00            
ATOM   2490  CB  ASP X 164      60.867  33.996  26.074  0.00  0.00            
ATOM   2491  HB2 ASP X 164      61.759  34.429  26.263  0.00  0.00            
ATOM   2492  HB3 ASP X 164      60.741  33.225  26.834  0.00  0.00            
ATOM   2493  CG  ASP X 164      60.838  33.321  24.742  0.00  0.00            
ATOM   2494  OD1 ASP X 164      61.918  32.824  24.313  0.00  0.00            
ATOM   2495  OD2 ASP X 164      59.858  33.347  24.020  0.00  0.00            
ATOM   2496  C   ASP X 164      58.346  34.521  26.082  0.00  0.00            
ATOM   2497  O   ASP X 164      57.845  33.565  26.736  0.00  0.00            
ATOM   2498  N   SER X 165      57.636  35.121  25.133  0.00  0.00            
ATOM   2499  H   SER X 165      58.145  35.858  24.512  0.00  0.00            
ATOM   2500  CA  SER X 165      56.277  34.955  24.905  0.00  0.00            
ATOM   2501  HA  SER X 165      55.806  34.992  25.888  0.00  0.00            
ATOM   2502  CB  SER X 165      55.680  36.152  24.104  0.00  0.00            
ATOM   2503  HB2 SER X 165      54.742  35.918  23.813  0.00  0.00            
ATOM   2504  HB3 SER X 165      55.592  37.010  24.771  0.00  0.00            
ATOM   2505  OG  SER X 165      56.548  36.653  23.016  0.00  0.00            
ATOM   2506  HG  SER X 165      56.865  37.612  23.425  0.00  0.00            
ATOM   2507  C   SER X 165      55.998  33.586  24.276  0.00  0.00            
ATOM   2508  O   SER X 165      54.905  33.030  24.484  0.00  0.00            
ATOM   2509  N   SER X 166      56.958  33.023  23.586  0.00  0.00            
ATOM   2510  H   SER X 166      57.921  33.526  23.673  0.00  0.00            
ATOM   2511  CA  SER X 166      56.876  31.638  23.034  0.00  0.00            
ATOM   2512  HA  SER X 166      56.093  31.572  22.278  0.00  0.00            
ATOM   2513  CB  SER X 166      58.167  31.397  22.184  0.00  0.00            
ATOM   2514  HB2 SER X 166      58.058  30.571  21.482  0.00  0.00            
ATOM   2515  HB3 SER X 166      58.211  32.251  21.508  0.00  0.00            
ATOM   2516  OG  SER X 166      59.357  31.144  22.964  0.00  0.00            
ATOM   2517  HG  SER X 166      59.577  32.063  23.508  0.00  0.00            
ATOM   2518  C   SER X 166      56.700  30.463  24.051  0.00  0.00            
ATOM   2519  O   SER X 166      56.286  29.359  23.640  0.00  0.00            
ATOM   2520  N   VAL X 167      56.833  30.643  25.382  0.00  0.00            
ATOM   2521  H   VAL X 167      57.075  31.645  25.735  0.00  0.00            
ATOM   2522  CA  VAL X 167      56.468  29.594  26.341  0.00  0.00            
ATOM   2523  HA  VAL X 167      56.762  28.612  25.970  0.00  0.00            
ATOM   2524  CB  VAL X 167      57.187  29.724  27.734  0.00  0.00            
ATOM   2525  HB  VAL X 167      56.902  28.892  28.378  0.00  0.00            
ATOM   2526  CG1 VAL X 167      58.763  29.715  27.629  0.00  0.00            
ATOM   2527 HG11 VAL X 167      59.057  30.621  27.099  0.00  0.00            
ATOM   2528 HG12 VAL X 167      59.235  29.827  28.605  0.00  0.00            
ATOM   2529 HG13 VAL X 167      59.137  28.889  27.024  0.00  0.00            
ATOM   2530  CG2 VAL X 167      56.699  31.002  28.470  0.00  0.00            
ATOM   2531 HG21 VAL X 167      57.335  31.141  29.344  0.00  0.00            
ATOM   2532 HG22 VAL X 167      56.729  31.875  27.963  0.00  0.00            
ATOM   2533 HG23 VAL X 167      55.683  30.705  28.732  0.00  0.00            
ATOM   2534  C   VAL X 167      54.878  29.583  26.564  0.00  0.00            
ATOM   2535  O   VAL X 167      54.463  28.686  27.230  0.00  0.00            
ATOM   2536  N   LEU X 168      54.150  30.631  26.158  0.00  0.00            
ATOM   2537  H   LEU X 168      54.657  31.386  25.718  0.00  0.00            
ATOM   2538  CA  LEU X 168      52.718  30.772  26.496  0.00  0.00            
ATOM   2539  HA  LEU X 168      52.460  30.770  27.472  0.00  0.00            
ATOM   2540  CB  LEU X 168      52.204  32.200  25.983  0.00  0.00            
ATOM   2541  HB2 LEU X 168      52.416  32.394  25.014  0.00  0.00            
ATOM   2542  HB3 LEU X 168      51.123  32.214  26.121  0.00  0.00            
ATOM   2543  CG  LEU X 168      52.750  33.308  26.855  0.00  0.00            
ATOM   2544  HG  LEU X 168      53.775  33.055  27.126  0.00  0.00            
ATOM   2545  CD1 LEU X 168      52.720  34.699  26.191  0.00  0.00            
ATOM   2546 HD11 LEU X 168      53.295  35.312  26.886  0.00  0.00            
ATOM   2547 HD12 LEU X 168      53.145  34.670  25.331  0.00  0.00            
ATOM   2548 HD13 LEU X 168      51.751  34.974  26.118  0.00  0.00            
ATOM   2549  CD2 LEU X 168      51.883  33.476  28.151  0.00  0.00            
ATOM   2550 HD21 LEU X 168      52.302  34.331  28.682  0.00  0.00            
ATOM   2551 HD22 LEU X 168      50.837  33.710  27.953  0.00  0.00            
ATOM   2552 HD23 LEU X 168      51.948  32.611  28.811  0.00  0.00            
ATOM   2553  C   LEU X 168      51.948  29.596  25.821  0.00  0.00            
ATOM   2554  O   LEU X 168      51.185  28.923  26.514  0.00  0.00            
ATOM   2555  N   SER X 169      52.334  29.339  24.597  0.00  0.00            
ATOM   2556  H   SER X 169      53.221  29.870  24.251  0.00  0.00            
ATOM   2557  CA  SER X 169      51.596  28.492  23.633  0.00  0.00            
ATOM   2558  HA  SER X 169      51.276  27.539  24.056  0.00  0.00            
ATOM   2559  CB  SER X 169      50.383  29.241  23.125  0.00  0.00            
ATOM   2560  HB2 SER X 169      49.775  29.330  23.927  0.00  0.00            
ATOM   2561  HB3 SER X 169      50.603  30.191  22.862  0.00  0.00            
ATOM   2562  OG  SER X 169      49.756  28.492  22.099  0.00  0.00            
ATOM   2563  HG  SER X 169      48.771  28.700  22.188  0.00  0.00            
ATOM   2564  C   SER X 169      52.612  28.189  22.528  0.00  0.00            
ATOM   2565  O   SER X 169      53.396  29.045  22.055  0.00  0.00            
ATOM   2566  N   ARG X 170      52.382  26.976  22.018  0.00  0.00            
ATOM   2567  H   ARG X 170      51.771  26.375  22.553  0.00  0.00            
ATOM   2568  CA  ARG X 170      53.006  26.387  20.764  0.00  0.00            
ATOM   2569  HA  ARG X 170      53.999  26.571  20.770  0.00  0.00            
ATOM   2570  CB  ARG X 170      52.864  24.842  20.830  0.00  0.00            
ATOM   2571  HB2 ARG X 170      51.787  24.679  20.869  0.00  0.00            
ATOM   2572  HB3 ARG X 170      53.308  24.397  19.940  0.00  0.00            
ATOM   2573  CG  ARG X 170      53.586  24.225  22.114  0.00  0.00            
ATOM   2574  HG2 ARG X 170      54.663  24.396  22.110  0.00  0.00            
ATOM   2575  HG3 ARG X 170      53.241  24.616  22.979  0.00  0.00            
ATOM   2576  CD  ARG X 170      53.377  22.756  22.252  0.00  0.00            
ATOM   2577  HD2 ARG X 170      53.507  22.419  21.309  0.00  0.00            
ATOM   2578  HD3 ARG X 170      53.938  22.323  22.972  0.00  0.00            
ATOM   2579  NE  ARG X 170      51.956  22.508  22.546  0.00  0.00            
ATOM   2580  HE  ARG X 170      51.315  23.343  22.829  0.00  0.00            
ATOM   2581  CZ  ARG X 170      51.261  21.415  22.376  0.00  0.00            
ATOM   2582  NH1 ARG X 170      51.712  20.255  22.000  0.00  0.00            
ATOM   2583 HH11 ARG X 170      52.786  20.287  21.814  0.00  0.00            
ATOM   2584 HH12 ARG X 170      50.986  19.442  21.988  0.00  0.00            
ATOM   2585  NH2 ARG X 170      49.982  21.467  22.608  0.00  0.00            
ATOM   2586 HH21 ARG X 170      49.494  22.416  22.831  0.00  0.00            
ATOM   2587 HH22 ARG X 170      49.382  20.583  22.394  0.00  0.00            
ATOM   2588  C   ARG X 170      52.462  27.021  19.447  0.00  0.00            
ATOM   2589  O   ARG X 170      53.134  26.938  18.410  0.00  0.00            
ATOM   2590  N   ASN X 171      51.233  27.478  19.456  0.00  0.00            
ATOM   2591  H   ASN X 171      50.667  27.602  20.379  0.00  0.00            
ATOM   2592  CA  ASN X 171      50.595  28.075  18.290  0.00  0.00            
ATOM   2593  HA  ASN X 171      50.752  27.430  17.426  0.00  0.00            
ATOM   2594  CB  ASN X 171      49.102  28.103  18.611  0.00  0.00            
ATOM   2595  HB2 ASN X 171      48.799  27.061  18.719  0.00  0.00            
ATOM   2596  HB3 ASN X 171      48.936  28.708  19.502  0.00  0.00            
ATOM   2597  CG  ASN X 171      48.293  28.827  17.535  0.00  0.00            
ATOM   2598  OD1 ASN X 171      48.822  29.552  16.701  0.00  0.00            
ATOM   2599  ND2 ASN X 171      47.009  28.696  17.678  0.00  0.00            
ATOM   2600 HD21 ASN X 171      46.651  28.133  18.436  0.00  0.00            
ATOM   2601 HD22 ASN X 171      46.303  29.010  17.027  0.00  0.00            
ATOM   2602  C   ASN X 171      51.253  29.453  18.239  0.00  0.00            
ATOM   2603  O   ASN X 171      50.769  30.404  18.852  0.00  0.00            
ATOM   2604  N   LYS X 172      52.309  29.586  17.361  0.00  0.00            
ATOM   2605  H   LYS X 172      52.532  28.790  16.781  0.00  0.00            
ATOM   2606  CA  LYS X 172      53.006  30.869  17.142  0.00  0.00            
ATOM   2607  HA  LYS X 172      53.544  31.198  18.031  0.00  0.00            
ATOM   2608  CB  LYS X 172      54.030  30.564  15.966  0.00  0.00            
ATOM   2609  HB2 LYS X 172      53.471  30.316  15.064  0.00  0.00            
ATOM   2610  HB3 LYS X 172      54.464  31.504  15.628  0.00  0.00            
ATOM   2611  CG  LYS X 172      55.244  29.606  16.181  0.00  0.00            
ATOM   2612  HG2 LYS X 172      54.920  28.652  16.598  0.00  0.00            
ATOM   2613  HG3 LYS X 172      55.732  29.226  15.283  0.00  0.00            
ATOM   2614  CD  LYS X 172      56.334  30.264  17.045  0.00  0.00            
ATOM   2615  HD2 LYS X 172      57.158  29.980  16.641  0.00  0.00            
ATOM   2616  HD3 LYS X 172      56.338  31.273  17.018  0.00  0.00            
ATOM   2617  CE  LYS X 172      56.276  29.722  18.515  0.00  0.00            
ATOM   2618  HE2 LYS X 172      56.620  30.387  19.307  0.00  0.00            
ATOM   2619  HE3 LYS X 172      55.234  29.575  18.795  0.00  0.00            
ATOM   2620  NZ  LYS X 172      57.055  28.477  18.736  0.00  0.00            
ATOM   2621  HZ1 LYS X 172      56.832  27.640  18.075  0.00  0.00            
ATOM   2622  HZ2 LYS X 172      58.110  28.684  18.560  0.00  0.00            
ATOM   2623  HZ3 LYS X 172      56.974  28.169  19.779  0.00  0.00            
ATOM   2624  C   LYS X 172      52.110  32.061  16.748  0.00  0.00            
ATOM   2625  O   LYS X 172      52.462  33.240  17.066  0.00  0.00            
ATOM   2626  N   THR X 173      51.038  31.670  16.067  0.00  0.00            
ATOM   2627  H   THR X 173      50.741  30.628  15.943  0.00  0.00            
ATOM   2628  CA  THR X 173      50.087  32.723  15.555  0.00  0.00            
ATOM   2629  HA  THR X 173      50.641  33.357  14.997  0.00  0.00            
ATOM   2630  CB  THR X 173      49.008  32.134  14.590  0.00  0.00            
ATOM   2631  HB  THR X 173      48.531  31.311  15.122  0.00  0.00            
ATOM   2632  CG2 THR X 173      47.926  33.149  14.209  0.00  0.00            
ATOM   2633 HG21 THR X 173      47.334  33.309  15.110  0.00  0.00            
ATOM   2634 HG22 THR X 173      48.365  34.124  13.995  0.00  0.00            
ATOM   2635 HG23 THR X 173      47.266  32.944  13.366  0.00  0.00            
ATOM   2636  OG1 THR X 173      49.540  31.564  13.416  0.00  0.00            
ATOM   2637  HG1 THR X 173      50.195  30.748  13.723  0.00  0.00            
ATOM   2638  C   THR X 173      49.503  33.365  16.809  0.00  0.00            
ATOM   2639  O   THR X 173      49.515  34.612  16.906  0.00  0.00            
ATOM   2640  N   GLU X 174      48.893  32.576  17.713  0.00  0.00            
ATOM   2641  H   GLU X 174      48.975  31.490  17.681  0.00  0.00            
ATOM   2642  CA  GLU X 174      48.305  33.115  18.942  0.00  0.00            
ATOM   2643  HA  GLU X 174      47.520  33.814  18.652  0.00  0.00            
ATOM   2644  CB  GLU X 174      47.563  32.029  19.722  0.00  0.00            
ATOM   2645  HB2 GLU X 174      48.296  31.238  19.877  0.00  0.00            
ATOM   2646  HB3 GLU X 174      47.341  32.409  20.720  0.00  0.00            
ATOM   2647  CG  GLU X 174      46.324  31.466  19.031  0.00  0.00            
ATOM   2648  HG2 GLU X 174      46.464  31.415  17.951  0.00  0.00            
ATOM   2649  HG3 GLU X 174      46.028  30.475  19.374  0.00  0.00            
ATOM   2650  CD  GLU X 174      45.142  32.387  19.151  0.00  0.00            
ATOM   2651  OE1 GLU X 174      44.058  31.994  18.678  0.00  0.00            
ATOM   2652  OE2 GLU X 174      45.327  33.479  19.683  0.00  0.00            
ATOM   2653  C   GLU X 174      49.309  33.864  19.815  0.00  0.00            
ATOM   2654  O   GLU X 174      48.951  34.830  20.451  0.00  0.00            
ATOM   2655  N   VAL X 175      50.617  33.437  19.785  0.00  0.00            
ATOM   2656  H   VAL X 175      50.913  32.455  19.418  0.00  0.00            
ATOM   2657  CA  VAL X 175      51.616  34.248  20.524  0.00  0.00            
ATOM   2658  HA  VAL X 175      51.237  34.343  21.541  0.00  0.00            
ATOM   2659  CB  VAL X 175      53.035  33.562  20.532  0.00  0.00            
ATOM   2660  HB  VAL X 175      53.226  33.384  19.474  0.00  0.00            
ATOM   2661  CG1 VAL X 175      54.168  34.330  21.164  0.00  0.00            
ATOM   2662 HG11 VAL X 175      54.311  35.189  20.652  0.00  0.00            
ATOM   2663 HG12 VAL X 175      53.944  34.763  22.139  0.00  0.00            
ATOM   2664 HG13 VAL X 175      55.136  33.832  21.213  0.00  0.00            
ATOM   2665  CG2 VAL X 175      52.959  32.167  21.281  0.00  0.00            
ATOM   2666 HG21 VAL X 175      52.164  31.514  20.923  0.00  0.00            
ATOM   2667 HG22 VAL X 175      53.783  31.585  21.223  0.00  0.00            
ATOM   2668 HG23 VAL X 175      52.645  32.366  22.306  0.00  0.00            
ATOM   2669  C   VAL X 175      51.792  35.659  19.919  0.00  0.00            
ATOM   2670  O   VAL X 175      51.847  36.684  20.607  0.00  0.00            
ATOM   2671  N   ASP X 176      51.815  35.737  18.575  0.00  0.00            
ATOM   2672  H   ASP X 176      51.684  34.863  17.938  0.00  0.00            
ATOM   2673  CA  ASP X 176      51.938  37.000  17.802  0.00  0.00            
ATOM   2674  HA  ASP X 176      52.899  37.429  18.084  0.00  0.00            
ATOM   2675  CB  ASP X 176      52.053  36.584  16.325  0.00  0.00            
ATOM   2676  HB2 ASP X 176      52.955  35.998  16.151  0.00  0.00            
ATOM   2677  HB3 ASP X 176      51.168  36.173  15.839  0.00  0.00            
ATOM   2678  CG  ASP X 176      52.363  37.850  15.604  0.00  0.00            
ATOM   2679  OD1 ASP X 176      53.509  38.365  15.772  0.00  0.00            
ATOM   2680  OD2 ASP X 176      51.438  38.478  14.980  0.00  0.00            
ATOM   2681  C   ASP X 176      50.705  37.940  18.065  0.00  0.00            
ATOM   2682  O   ASP X 176      50.987  39.150  18.272  0.00  0.00            
ATOM   2683  N   ILE X 177      49.465  37.412  18.127  0.00  0.00            
ATOM   2684  H   ILE X 177      49.422  36.334  17.969  0.00  0.00            
ATOM   2685  CA  ILE X 177      48.263  38.153  18.620  0.00  0.00            
ATOM   2686  HA  ILE X 177      48.112  38.887  17.828  0.00  0.00            
ATOM   2687  CB  ILE X 177      46.990  37.318  18.657  0.00  0.00            
ATOM   2688  HB  ILE X 177      47.182  36.433  19.246  0.00  0.00            
ATOM   2689  CG2 ILE X 177      45.899  38.066  19.439  0.00  0.00            
ATOM   2690 HG21 ILE X 177      46.281  38.258  20.430  0.00  0.00            
ATOM   2691 HG22 ILE X 177      45.667  38.910  19.046  0.00  0.00            
ATOM   2692 HG23 ILE X 177      45.017  37.444  19.391  0.00  0.00            
ATOM   2693  CG1 ILE X 177      46.452  36.944  17.259  0.00  0.00            
ATOM   2694 HG12 ILE X 177      46.287  37.907  16.800  0.00  0.00            
ATOM   2695 HG13 ILE X 177      47.167  36.615  16.626  0.00  0.00            
ATOM   2696  CD1 ILE X 177      45.288  35.929  17.100  0.00  0.00            
ATOM   2697 HD11 ILE X 177      45.654  35.037  17.609  0.00  0.00            
ATOM   2698 HD12 ILE X 177      44.344  36.370  17.420  0.00  0.00            
ATOM   2699 HD13 ILE X 177      45.199  35.696  16.039  0.00  0.00            
ATOM   2700  C   ILE X 177      48.593  38.720  20.040  0.00  0.00            
ATOM   2701  O   ILE X 177      48.381  39.908  20.320  0.00  0.00            
ATOM   2702  N   TYR X 178      48.998  37.847  20.903  0.00  0.00            
ATOM   2703  H   TYR X 178      49.146  36.923  20.688  0.00  0.00            
ATOM   2704  CA  TYR X 178      49.316  38.213  22.307  0.00  0.00            
ATOM   2705  HA  TYR X 178      48.572  38.596  22.872  0.00  0.00            
ATOM   2706  CB  TYR X 178      49.791  36.959  23.067  0.00  0.00            
ATOM   2707  HB2 TYR X 178      49.004  36.210  23.155  0.00  0.00            
ATOM   2708  HB3 TYR X 178      50.621  36.406  22.628  0.00  0.00            
ATOM   2709  CG  TYR X 178      50.331  37.343  24.457  0.00  0.00            
ATOM   2710  CD1 TYR X 178      49.508  37.347  25.602  0.00  0.00            
ATOM   2711  HD1 TYR X 178      48.452  37.124  25.449  0.00  0.00            
ATOM   2712  CE1 TYR X 178      50.046  37.474  26.883  0.00  0.00            
ATOM   2713  HE1 TYR X 178      49.390  37.476  27.651  0.00  0.00            
ATOM   2714  CZ  TYR X 178      51.398  37.729  27.049  0.00  0.00            
ATOM   2715  OH  TYR X 178      51.917  37.953  28.269  0.00  0.00            
ATOM   2716  HH  TYR X 178      52.878  38.259  28.217  0.00  0.00            
ATOM   2717  CE2 TYR X 178      52.234  37.849  25.915  0.00  0.00            
ATOM   2718  HE2 TYR X 178      53.223  38.041  25.979  0.00  0.00            
ATOM   2719  CD2 TYR X 178      51.678  37.696  24.603  0.00  0.00            
ATOM   2720  HD2 TYR X 178      52.378  37.749  23.768  0.00  0.00            
ATOM   2721  C   TYR X 178      50.422  39.246  22.416  0.00  0.00            
ATOM   2722  O   TYR X 178      50.233  40.187  23.194  0.00  0.00            
ATOM   2723  N   ASN X 179      51.479  39.149  21.628  0.00  0.00            
ATOM   2724  H   ASN X 179      51.559  38.340  20.902  0.00  0.00            
ATOM   2725  CA  ASN X 179      52.559  40.115  21.448  0.00  0.00            
ATOM   2726  HA  ASN X 179      52.824  40.433  22.457  0.00  0.00            
ATOM   2727  CB  ASN X 179      53.698  39.314  20.892  0.00  0.00            
ATOM   2728  HB2 ASN X 179      53.624  38.372  21.250  0.00  0.00            
ATOM   2729  HB3 ASN X 179      53.554  39.131  19.827  0.00  0.00            
ATOM   2730  CG  ASN X 179      55.105  39.782  21.054  0.00  0.00            
ATOM   2731  OD1 ASN X 179      55.504  40.450  22.018  0.00  0.00            
ATOM   2732  ND2 ASN X 179      55.972  39.367  20.160  0.00  0.00            
ATOM   2733 HD21 ASN X 179      56.988  39.759  20.205  0.00  0.00            
ATOM   2734 HD22 ASN X 179      55.694  38.481  19.590  0.00  0.00            
ATOM   2735  C   ASN X 179      52.186  41.265  20.487  0.00  0.00            
ATOM   2736  O   ASN X 179      53.146  41.990  20.044  0.00  0.00            
ATOM   2737  N   SER X 180      50.925  41.551  20.126  0.00  0.00            
ATOM   2738  H   SER X 180      50.159  40.811  20.356  0.00  0.00            
ATOM   2739  CA  SER X 180      50.581  42.730  19.323  0.00  0.00            
ATOM   2740  HA  SER X 180      51.222  43.571  19.589  0.00  0.00            
ATOM   2741  CB  SER X 180      50.620  42.457  17.831  0.00  0.00            
ATOM   2742  HB2 SER X 180      50.180  43.262  17.243  0.00  0.00            
ATOM   2743  HB3 SER X 180      51.576  42.323  17.533  0.00  0.00            
ATOM   2744  OG  SER X 180      49.842  41.317  17.567  0.00  0.00            
ATOM   2745  HG  SER X 180      50.400  40.467  17.961  0.00  0.00            
ATOM   2746  C   SER X 180      49.251  43.326  19.774  0.00  0.00            
ATOM   2747  O   SER X 180      48.804  44.361  19.294  0.00  0.00            
ATOM   2748  N   ASP X 181      48.641  42.841  20.865  0.00  0.00            
ATOM   2749  H   ASP X 181      49.120  42.099  21.504  0.00  0.00            
ATOM   2750  CA  ASP X 181      47.339  43.394  21.472  0.00  0.00            
ATOM   2751  HA  ASP X 181      46.764  43.771  20.626  0.00  0.00            
ATOM   2752  CB  ASP X 181      46.569  42.234  22.186  0.00  0.00            
ATOM   2753  HB2 ASP X 181      46.292  41.459  21.471  0.00  0.00            
ATOM   2754  HB3 ASP X 181      47.283  41.837  22.907  0.00  0.00            
ATOM   2755  CG  ASP X 181      45.258  42.605  22.877  0.00  0.00            
ATOM   2756  OD1 ASP X 181      44.426  41.729  23.220  0.00  0.00            
ATOM   2757  OD2 ASP X 181      45.030  43.822  23.037  0.00  0.00            
ATOM   2758  C   ASP X 181      47.683  44.511  22.509  0.00  0.00            
ATOM   2759  O   ASP X 181      48.380  44.352  23.527  0.00  0.00            
ATOM   2760  N   PRO X 182      47.182  45.737  22.220  0.00  0.00            
ATOM   2761  CD  PRO X 182      46.602  46.296  21.001  0.00  0.00            
ATOM   2762  HD2 PRO X 182      45.533  46.474  21.118  0.00  0.00            
ATOM   2763  HD3 PRO X 182      46.734  45.665  20.121  0.00  0.00            
ATOM   2764  CG  PRO X 182      47.333  47.615  20.824  0.00  0.00            
ATOM   2765  HG2 PRO X 182      46.615  48.253  20.308  0.00  0.00            
ATOM   2766  HG3 PRO X 182      48.340  47.596  20.409  0.00  0.00            
ATOM   2767  CB  PRO X 182      47.402  48.100  22.257  0.00  0.00            
ATOM   2768  HB2 PRO X 182      46.442  48.590  22.424  0.00  0.00            
ATOM   2769  HB3 PRO X 182      48.225  48.787  22.453  0.00  0.00            
ATOM   2770  CA  PRO X 182      47.591  46.874  23.068  0.00  0.00            
ATOM   2771  HA  PRO X 182      48.607  46.691  23.418  0.00  0.00            
ATOM   2772  C   PRO X 182      46.839  47.045  24.416  0.00  0.00            
ATOM   2773  O   PRO X 182      47.191  47.947  25.241  0.00  0.00            
ATOM   2774  N   LEU X 183      45.783  46.262  24.634  0.00  0.00            
ATOM   2775  H   LEU X 183      45.373  45.665  23.819  0.00  0.00            
ATOM   2776  CA  LEU X 183      45.194  46.051  25.990  0.00  0.00            
ATOM   2777  HA  LEU X 183      45.200  46.962  26.588  0.00  0.00            
ATOM   2778  CB  LEU X 183      43.784  45.494  25.799  0.00  0.00            
ATOM   2779  HB2 LEU X 183      43.652  44.709  25.055  0.00  0.00            
ATOM   2780  HB3 LEU X 183      43.575  45.059  26.777  0.00  0.00            
ATOM   2781  CG  LEU X 183      42.684  46.530  25.572  0.00  0.00            
ATOM   2782  HG  LEU X 183      43.033  47.198  24.785  0.00  0.00            
ATOM   2783  CD1 LEU X 183      41.402  45.911  25.255  0.00  0.00            
ATOM   2784 HD11 LEU X 183      41.444  45.096  24.532  0.00  0.00            
ATOM   2785 HD12 LEU X 183      40.896  45.463  26.111  0.00  0.00            
ATOM   2786 HD13 LEU X 183      40.729  46.581  24.913  0.00  0.00            
ATOM   2787  CD2 LEU X 183      42.418  47.288  26.844  0.00  0.00            
ATOM   2788 HD21 LEU X 183      41.625  48.035  26.798  0.00  0.00            
ATOM   2789 HD22 LEU X 183      42.116  46.537  27.573  0.00  0.00            
ATOM   2790 HD23 LEU X 183      43.320  47.843  27.105  0.00  0.00            
ATOM   2791  C   LEU X 183      45.947  45.003  26.868  0.00  0.00            
ATOM   2792  O   LEU X 183      45.688  44.945  28.125  0.00  0.00            
ATOM   2793  N   ILE X 184      46.932  44.317  26.349  0.00  0.00            
ATOM   2794  H   ILE X 184      47.317  44.535  25.442  0.00  0.00            
ATOM   2795  CA  ILE X 184      47.687  43.378  27.195  0.00  0.00            
ATOM   2796  HA  ILE X 184      47.132  42.976  27.937  0.00  0.00            
ATOM   2797  CB  ILE X 184      48.198  42.088  26.399  0.00  0.00            
ATOM   2798  HB  ILE X 184      48.721  42.409  25.596  0.00  0.00            
ATOM   2799  CG2 ILE X 184      49.127  41.275  27.295  0.00  0.00            
ATOM   2800 HG21 ILE X 184      49.669  40.479  26.784  0.00  0.00            
ATOM   2801 HG22 ILE X 184      49.900  41.894  27.749  0.00  0.00            
ATOM   2802 HG23 ILE X 184      48.548  40.881  28.130  0.00  0.00            
ATOM   2803  CG1 ILE X 184      47.031  41.302  25.758  0.00  0.00            
ATOM   2804 HG12 ILE X 184      46.106  41.149  26.709  0.00  0.00            
ATOM   2805 HG13 ILE X 184      46.690  41.908  25.026  0.00  0.00            
ATOM   2806  CD1 ILE X 184      47.470  40.019  24.981  0.00  0.00            
ATOM   2807 HD11 ILE X 184      48.250  40.210  24.245  0.00  0.00            
ATOM   2808 HD12 ILE X 184      47.851  39.368  25.768  0.00  0.00            
ATOM   2809 HD13 ILE X 184      46.616  39.568  24.476  0.00  0.00            
ATOM   2810  C   ILE X 184      48.933  44.110  27.685  0.00  0.00            
ATOM   2811  O   ILE X 184      49.794  44.412  26.860  0.00  0.00            
ATOM   2812  N   CYS X 185      48.999  44.324  29.038  0.00  0.00            
ATOM   2813  H   CYS X 185      48.390  43.555  29.514  0.00  0.00            
ATOM   2814  CA  CYS X 185      50.212  44.829  29.618  0.00  0.00            
ATOM   2815  HA  CYS X 185      50.564  45.651  28.995  0.00  0.00            
ATOM   2816  CB  CYS X 185      49.720  45.365  30.969  0.00  0.00            
ATOM   2817  HB2 CYS X 185      49.170  46.160  30.677  0.00  0.00            
ATOM   2818  HB3 CYS X 185      49.022  44.754  31.369  0.00  0.00            
ATOM   2819  SG  CYS X 185      50.981  45.812  32.075  0.00  0.00            
ATOM   2820  HG  CYS X 185      51.197  44.933  32.523  0.00  0.00            
ATOM   2821  C   CYS X 185      51.269  43.715  29.675  0.00  0.00            
ATOM   2822  O   CYS X 185      51.171  42.773  30.530  0.00  0.00            
ATOM   2823  N   ARG X 186      52.320  43.754  28.831  0.00  0.00            
ATOM   2824  H   ARG X 186      52.381  44.581  28.123  0.00  0.00            
ATOM   2825  CA  ARG X 186      53.420  42.771  28.721  0.00  0.00            
ATOM   2826  HA  ARG X 186      53.102  41.739  28.868  0.00  0.00            
ATOM   2827  CB  ARG X 186      53.717  42.669  27.258  0.00  0.00            
ATOM   2828  HB2 ARG X 186      54.038  43.574  26.946  0.00  0.00            
ATOM   2829  HB3 ARG X 186      54.663  42.158  27.077  0.00  0.00            
ATOM   2830  CG  ARG X 186      52.591  42.020  26.407  0.00  0.00            
ATOM   2831  HG2 ARG X 186      52.071  41.244  26.969  0.00  0.00            
ATOM   2832  HG3 ARG X 186      51.757  42.715  26.310  0.00  0.00            
ATOM   2833  CD  ARG X 186      52.904  41.382  25.085  0.00  0.00            
ATOM   2834  HD2 ARG X 186      53.714  40.654  25.116  0.00  0.00            
ATOM   2835  HD3 ARG X 186      52.114  40.901  24.677  0.00  0.00            
ATOM   2836  NE  ARG X 186      53.293  42.499  24.182  0.00  0.00            
ATOM   2837  HE  ARG X 186      54.253  43.010  24.256  0.00  0.00            
ATOM   2838  CZ  ARG X 186      52.311  43.345  23.710  0.00  0.00            
ATOM   2839  NH1 ARG X 186      51.059  43.006  23.648  0.00  0.00            
ATOM   2840 HH11 ARG X 186      50.698  41.978  23.671  0.00  0.00            
ATOM   2841 HH12 ARG X 186      50.363  43.834  23.507  0.00  0.00            
ATOM   2842  NH2 ARG X 186      52.597  44.530  23.229  0.00  0.00            
ATOM   2843 HH21 ARG X 186      53.609  44.934  23.218  0.00  0.00            
ATOM   2844 HH22 ARG X 186      51.844  45.008  22.603  0.00  0.00            
ATOM   2845  C   ARG X 186      54.667  43.013  29.510  0.00  0.00            
ATOM   2846  O   ARG X 186      55.626  42.255  29.416  0.00  0.00            
ATOM   2847  N   ALA X 187      54.663  44.095  30.284  0.00  0.00            
ATOM   2848  H   ALA X 187      53.780  44.732  30.327  0.00  0.00            
ATOM   2849  CA  ALA X 187      55.756  44.349  31.248  0.00  0.00            
ATOM   2850  HA  ALA X 187      56.676  44.277  30.669  0.00  0.00            
ATOM   2851  CB  ALA X 187      55.513  45.640  32.077  0.00  0.00            
ATOM   2852  HB1 ALA X 187      55.238  46.411  31.357  0.00  0.00            
ATOM   2853  HB2 ALA X 187      54.695  45.557  32.793  0.00  0.00            
ATOM   2854  HB3 ALA X 187      56.358  45.904  32.562  0.00  0.00            
ATOM   2855  C   ALA X 187      55.947  43.197  32.207  0.00  0.00            
ATOM   2856  O   ALA X 187      55.002  42.614  32.686  0.00  0.00            
ATOM   2857  N   GLY X 188      57.119  42.957  32.677  0.00  0.00            
ATOM   2858  H   GLY X 188      57.798  43.808  32.625  0.00  0.00            
ATOM   2859  CA  GLY X 188      57.512  41.959  33.705  0.00  0.00            
ATOM   2860  HA2 GLY X 188      57.121  40.975  33.447  0.00  0.00            
ATOM   2861  HA3 GLY X 188      58.584  41.792  33.600  0.00  0.00            
ATOM   2862  C   GLY X 188      57.029  42.409  35.068  0.00  0.00            
ATOM   2863  O   GLY X 188      56.555  43.527  35.284  0.00  0.00            
ATOM   2864  N   LEU X 189      57.021  41.405  35.955  0.00  0.00            
ATOM   2865  H   LEU X 189      57.253  40.436  35.513  0.00  0.00            
ATOM   2866  CA  LEU X 189      56.419  41.478  37.280  0.00  0.00            
ATOM   2867  HA  LEU X 189      55.361  41.720  37.186  0.00  0.00            
ATOM   2868  CB  LEU X 189      56.455  40.028  37.755  0.00  0.00            
ATOM   2869  HB2 LEU X 189      55.814  39.461  37.080  0.00  0.00            
ATOM   2870  HB3 LEU X 189      57.483  39.702  37.597  0.00  0.00            
ATOM   2871  CG  LEU X 189      56.029  39.801  39.192  0.00  0.00            
ATOM   2872  HG  LEU X 189      56.645  40.338  39.785  0.00  0.00            
ATOM   2873  CD1 LEU X 189      54.592  40.062  39.381  0.00  0.00            
ATOM   2874 HD11 LEU X 189      54.424  41.049  39.247  0.00  0.00            
ATOM   2875 HD12 LEU X 189      54.059  39.577  38.674  0.00  0.00            
ATOM   2876 HD13 LEU X 189      54.357  39.916  40.352  0.00  0.00            
ATOM   2877  CD2 LEU X 189      56.262  38.377  39.522  0.00  0.00            
ATOM   2878 HD21 LEU X 189      57.318  38.141  39.392  0.00  0.00            
ATOM   2879 HD22 LEU X 189      56.092  38.134  40.571  0.00  0.00            
ATOM   2880 HD23 LEU X 189      55.553  37.777  38.950  0.00  0.00            
ATOM   2881  C   LEU X 189      57.178  42.491  38.175  0.00  0.00            
ATOM   2882  O   LEU X 189      58.421  42.428  38.444  0.00  0.00            
ATOM   2883  N   LYS X 190      56.443  43.443  38.697  0.00  0.00            
ATOM   2884  H   LYS X 190      55.378  43.425  38.467  0.00  0.00            
ATOM   2885  CA  LYS X 190      57.049  44.434  39.591  0.00  0.00            
ATOM   2886  HA  LYS X 190      58.011  44.673  39.139  0.00  0.00            
ATOM   2887  CB  LYS X 190      56.223  45.753  39.480  0.00  0.00            
ATOM   2888  HB2 LYS X 190      55.234  45.471  39.843  0.00  0.00            
ATOM   2889  HB3 LYS X 190      56.634  46.525  40.131  0.00  0.00            
ATOM   2890  CG  LYS X 190      55.920  46.354  38.047  0.00  0.00            
ATOM   2891  HG2 LYS X 190      55.209  45.689  37.556  0.00  0.00            
ATOM   2892  HG3 LYS X 190      55.328  47.259  38.182  0.00  0.00            
ATOM   2893  CD  LYS X 190      57.146  46.507  37.167  0.00  0.00            
ATOM   2894  HD2 LYS X 190      57.859  47.271  37.476  0.00  0.00            
ATOM   2895  HD3 LYS X 190      57.615  45.616  37.085  0.00  0.00            
ATOM   2896  CE  LYS X 190      56.600  46.956  35.782  0.00  0.00            
ATOM   2897  HE2 LYS X 190      57.352  47.046  34.999  0.00  0.00            
ATOM   2898  HE3 LYS X 190      55.861  46.213  35.483  0.00  0.00            
ATOM   2899  NZ  LYS X 190      55.860  48.210  35.848  0.00  0.00            
ATOM   2900  HZ1 LYS X 190      55.937  48.706  36.815  0.00  0.00            
ATOM   2901  HZ2 LYS X 190      56.065  48.929  35.054  0.00  0.00            
ATOM   2902  HZ3 LYS X 190      54.807  47.946  35.750  0.00  0.00            
ATOM   2903  C   LYS X 190      57.167  43.836  40.995  0.00  0.00            
ATOM   2904  O   LYS X 190      56.274  43.067  41.368  0.00  0.00            
ATOM   2905  N   VAL X 191      58.245  44.141  41.681  0.00  0.00            
ATOM   2906  H   VAL X 191      58.952  44.880  41.333  0.00  0.00            
ATOM   2907  CA  VAL X 191      58.443  43.434  42.997  0.00  0.00            
ATOM   2908  HA  VAL X 191      58.352  42.406  42.679  0.00  0.00            
ATOM   2909  CB  VAL X 191      59.905  43.698  43.584  0.00  0.00            
ATOM   2910  HB  VAL X 191      60.646  43.513  42.923  0.00  0.00            
ATOM   2911  CG1 VAL X 191      60.023  45.091  44.188  0.00  0.00            
ATOM   2912 HG11 VAL X 191      59.450  45.152  45.113  0.00  0.00            
ATOM   2913 HG12 VAL X 191      61.090  45.295  44.283  0.00  0.00            
ATOM   2914 HG13 VAL X 191      59.637  45.850  43.507  0.00  0.00            
ATOM   2915  CG2 VAL X 191      60.209  42.667  44.718  0.00  0.00            
ATOM   2916 HG21 VAL X 191      61.444  42.894  45.176  0.00  0.00            
ATOM   2917 HG22 VAL X 191      59.490  42.650  45.427  0.00  0.00            
ATOM   2918 HG23 VAL X 191      60.200  41.660  44.300  0.00  0.00            
ATOM   2919  C   VAL X 191      57.279  43.607  44.049  0.00  0.00            
ATOM   2920  O   VAL X 191      56.893  42.651  44.719  0.00  0.00            
ATOM   2921  N   CYS X 192      56.639  44.779  43.997  0.00  0.00            
ATOM   2922  H   CYS X 192      57.018  45.511  43.284  0.00  0.00            
ATOM   2923  CA  CYS X 192      55.367  45.056  44.745  0.00  0.00            
ATOM   2924  HA  CYS X 192      55.593  44.907  45.801  0.00  0.00            
ATOM   2925  CB  CYS X 192      54.956  46.482  44.483  0.00  0.00            
ATOM   2926  HB2 CYS X 192      54.091  46.755  45.070  0.00  0.00            
ATOM   2927  HB3 CYS X 192      55.760  47.140  44.779  0.00  0.00            
ATOM   2928  SG  CYS X 192      54.444  46.725  42.728  0.00  0.00            
ATOM   2929  HG  CYS X 192      55.426  46.717  42.277  0.00  0.00            
ATOM   2930  C   CYS X 192      54.241  44.040  44.432  0.00  0.00            
ATOM   2931  O   CYS X 192      53.593  43.667  45.400  0.00  0.00            
ATOM   2932  N   PHE X 193      54.055  43.537  43.203  0.00  0.00            
ATOM   2933  H   PHE X 193      54.655  43.935  42.384  0.00  0.00            
ATOM   2934  CA  PHE X 193      53.007  42.601  42.784  0.00  0.00            
ATOM   2935  HA  PHE X 193      52.152  42.586  43.460  0.00  0.00            
ATOM   2936  CB  PHE X 193      52.392  43.001  41.457  0.00  0.00            
ATOM   2937  HB2 PHE X 193      52.236  44.074  41.561  0.00  0.00            
ATOM   2938  HB3 PHE X 193      53.169  42.895  40.700  0.00  0.00            
ATOM   2939  CG  PHE X 193      51.032  42.401  41.053  0.00  0.00            
ATOM   2940  CD1 PHE X 193      49.964  42.495  41.904  0.00  0.00            
ATOM   2941  HD1 PHE X 193      50.069  42.862  42.839  0.00  0.00            
ATOM   2942  CE1 PHE X 193      48.747  41.904  41.495  0.00  0.00            
ATOM   2943  HE1 PHE X 193      47.898  41.912  42.179  0.00  0.00            
ATOM   2944  CZ  PHE X 193      48.610  41.339  40.220  0.00  0.00            
ATOM   2945  HZ  PHE X 193      47.645  40.968  39.876  0.00  0.00            
ATOM   2946  CE2 PHE X 193      49.672  41.233  39.404  0.00  0.00            
ATOM   2947  HE2 PHE X 193      49.605  40.732  38.529  0.00  0.00            
ATOM   2948  CD2 PHE X 193      50.926  41.681  39.856  0.00  0.00            
ATOM   2949  HD2 PHE X 193      51.747  41.511  39.160  0.00  0.00            
ATOM   2950  C   PHE X 193      53.511  41.159  42.791  0.00  0.00            
ATOM   2951  O   PHE X 193      52.702  40.255  42.780  0.00  0.00            
ATOM   2952  N   GLY X 194      54.816  40.913  42.888  0.00  0.00            
ATOM   2953  H   GLY X 194      55.555  41.705  42.763  0.00  0.00            
ATOM   2954  CA  GLY X 194      55.194  39.541  43.176  0.00  0.00            
ATOM   2955  HA2 GLY X 194      54.704  38.772  42.579  0.00  0.00            
ATOM   2956  HA3 GLY X 194      56.257  39.333  43.048  0.00  0.00            
ATOM   2957  C   GLY X 194      54.797  39.067  44.547  0.00  0.00            
ATOM   2958  O   GLY X 194      54.257  37.993  44.788  0.00  0.00            
ATOM   2959  N   ILE X 195      55.018  39.943  45.510  0.00  0.00            
ATOM   2960  H   ILE X 195      55.372  40.940  45.249  0.00  0.00            
ATOM   2961  CA  ILE X 195      54.570  39.696  46.910  0.00  0.00            
ATOM   2962  HA  ILE X 195      55.218  38.925  47.326  0.00  0.00            
ATOM   2963  CB  ILE X 195      54.773  40.982  47.727  0.00  0.00            
ATOM   2964  HB  ILE X 195      54.113  41.770  47.365  0.00  0.00            
ATOM   2965  CG2 ILE X 195      54.293  40.849  49.176  0.00  0.00            
ATOM   2966 HG21 ILE X 195      54.841  40.142  49.798  0.00  0.00            
ATOM   2967 HG22 ILE X 195      54.364  41.767  49.758  0.00  0.00            
ATOM   2968 HG23 ILE X 195      53.321  40.580  49.134  0.00  0.00            
ATOM   2969  CG1 ILE X 195      56.287  41.359  47.879  0.00  0.00            
ATOM   2970 HG12 ILE X 195      56.735  40.723  48.523  0.00  0.00            
ATOM   2971 HG13 ILE X 195      56.733  41.202  46.986  0.00  0.00            
ATOM   2972  CD1 ILE X 195      56.644  42.802  48.232  0.00  0.00            
ATOM   2973 HD11 ILE X 195      57.725  42.943  48.243  0.00  0.00            
ATOM   2974 HD12 ILE X 195      56.127  43.381  47.467  0.00  0.00            
ATOM   2975 HD13 ILE X 195      56.296  43.056  49.234  0.00  0.00            
ATOM   2976  C   ILE X 195      53.060  39.244  46.937  0.00  0.00            
ATOM   2977  O   ILE X 195      52.558  38.392  47.660  0.00  0.00            
ATOM   2978  N   GLN X 196      52.233  39.884  46.090  0.00  0.00            
ATOM   2979  H   GLN X 196      52.820  40.511  45.418  0.00  0.00            
ATOM   2980  CA  GLN X 196      50.775  39.610  45.954  0.00  0.00            
ATOM   2981  HA  GLN X 196      50.425  39.434  46.971  0.00  0.00            
ATOM   2982  CB  GLN X 196      50.162  40.850  45.348  0.00  0.00            
ATOM   2983  HB2 GLN X 196      50.589  41.036  44.363  0.00  0.00            
ATOM   2984  HB3 GLN X 196      49.095  40.720  45.165  0.00  0.00            
ATOM   2985  CG  GLN X 196      50.286  42.053  46.264  0.00  0.00            
ATOM   2986  HG2 GLN X 196      51.356  42.250  46.320  0.00  0.00            
ATOM   2987  HG3 GLN X 196      49.880  42.916  45.737  0.00  0.00            
ATOM   2988  CD  GLN X 196      49.598  41.876  47.563  0.00  0.00            
ATOM   2989  OE1 GLN X 196      48.711  41.048  47.758  0.00  0.00            
ATOM   2990  NE2 GLN X 196      49.950  42.756  48.464  0.00  0.00            
ATOM   2991 HE21 GLN X 196      49.454  42.619  49.425  0.00  0.00            
ATOM   2992 HE22 GLN X 196      50.683  43.432  48.305  0.00  0.00            
ATOM   2993  C   GLN X 196      50.429  38.369  45.205  0.00  0.00            
ATOM   2994  O   GLN X 196      49.548  37.666  45.597  0.00  0.00            
ATOM   2995  N   LEU X 197      51.200  38.070  44.193  0.00  0.00            
ATOM   2996  H   LEU X 197      51.887  38.851  43.867  0.00  0.00            
ATOM   2997  CA  LEU X 197      51.036  36.776  43.442  0.00  0.00            
ATOM   2998  HA  LEU X 197      49.963  36.700  43.265  0.00  0.00            
ATOM   2999  CB  LEU X 197      51.664  36.756  42.051  0.00  0.00            
ATOM   3000  HB2 LEU X 197      52.709  36.998  42.247  0.00  0.00            
ATOM   3001  HB3 LEU X 197      51.720  35.758  41.617  0.00  0.00            
ATOM   3002  CG  LEU X 197      51.100  37.701  40.938  0.00  0.00            
ATOM   3003  HG  LEU X 197      51.160  38.717  41.328  0.00  0.00            
ATOM   3004  CD1 LEU X 197      51.967  37.467  39.709  0.00  0.00            
ATOM   3005 HD11 LEU X 197      51.728  38.280  39.024  0.00  0.00            
ATOM   3006 HD12 LEU X 197      53.032  37.507  39.935  0.00  0.00            
ATOM   3007 HD13 LEU X 197      51.750  36.554  39.336  0.00  0.00            
ATOM   3008  CD2 LEU X 197      49.629  37.484  40.505  0.00  0.00            
ATOM   3009 HD21 LEU X 197      48.985  37.896  41.282  0.00  0.00            
ATOM   3010 HD22 LEU X 197      49.358  38.015  39.593  0.00  0.00            
ATOM   3011 HD23 LEU X 197      49.425  36.423  40.367  0.00  0.00            
ATOM   3012  C   LEU X 197      51.471  35.620  44.372  0.00  0.00            
ATOM   3013  O   LEU X 197      51.028  34.482  44.366  0.00  0.00            
ATOM   3014  N   LEU X 198      52.349  35.904  45.393  0.00  0.00            
ATOM   3015  H   LEU X 198      52.739  36.918  45.481  0.00  0.00            
ATOM   3016  CA  LEU X 198      52.773  34.933  46.454  0.00  0.00            
ATOM   3017  HA  LEU X 198      52.796  34.016  46.029  0.00  0.00            
ATOM   3018  CB  LEU X 198      54.175  35.198  47.093  0.00  0.00            
ATOM   3019  HB2 LEU X 198      54.884  35.269  46.268  0.00  0.00            
ATOM   3020  HB3 LEU X 198      54.191  36.175  47.577  0.00  0.00            
ATOM   3021  CG  LEU X 198      54.709  34.116  48.071  0.00  0.00            
ATOM   3022  HG  LEU X 198      54.017  34.092  48.913  0.00  0.00            
ATOM   3023  CD1 LEU X 198      54.830  32.660  47.478  0.00  0.00            
ATOM   3024 HD11 LEU X 198      55.348  32.751  46.615  0.00  0.00            
ATOM   3025 HD12 LEU X 198      55.339  32.118  48.162  0.00  0.00            
ATOM   3026 HD13 LEU X 198      53.956  32.158  47.414  0.00  0.00            
ATOM   3027  CD2 LEU X 198      56.202  34.394  48.479  0.00  0.00            
ATOM   3028 HD21 LEU X 198      56.838  34.374  47.594  0.00  0.00            
ATOM   3029 HD22 LEU X 198      56.267  35.384  48.930  0.00  0.00            
ATOM   3030 HD23 LEU X 198      56.520  33.640  49.199  0.00  0.00            
ATOM   3031  C   LEU X 198      51.687  34.754  47.586  0.00  0.00            
ATOM   3032  O   LEU X 198      51.312  33.622  47.974  0.00  0.00            
ATOM   3033  N   ASN X 199      51.162  35.906  47.964  0.00  0.00            
ATOM   3034  H   ASN X 199      51.653  36.833  47.665  0.00  0.00            
ATOM   3035  CA  ASN X 199      49.979  35.985  48.765  0.00  0.00            
ATOM   3036  HA  ASN X 199      50.274  35.650  49.760  0.00  0.00            
ATOM   3037  CB  ASN X 199      49.520  37.451  48.972  0.00  0.00            
ATOM   3038  HB2 ASN X 199      49.265  37.878  48.093  0.00  0.00            
ATOM   3039  HB3 ASN X 199      48.601  37.382  49.555  0.00  0.00            
ATOM   3040  CG  ASN X 199      50.453  38.289  49.851  0.00  0.00            
ATOM   3041  OD1 ASN X 199      51.273  37.764  50.521  0.00  0.00            
ATOM   3042  ND2 ASN X 199      50.417  39.552  49.836  0.00  0.00            
ATOM   3043 HD21 ASN X 199      49.649  40.063  49.255  0.00  0.00            
ATOM   3044 HD22 ASN X 199      51.243  40.039  50.355  0.00  0.00            
ATOM   3045  C   ASN X 199      48.754  35.164  48.258  0.00  0.00            
ATOM   3046  O   ASN X 199      48.155  34.414  48.944  0.00  0.00            
ATOM   3047  N   ALA X 200      48.496  35.348  46.993  0.00  0.00            
ATOM   3048  H   ALA X 200      49.217  35.966  46.459  0.00  0.00            
ATOM   3049  CA  ALA X 200      47.472  34.603  46.188  0.00  0.00            
ATOM   3050  HA  ALA X 200      46.442  34.851  46.444  0.00  0.00            
ATOM   3051  CB  ALA X 200      47.562  35.045  44.715  0.00  0.00            
ATOM   3052  HB1 ALA X 200      48.471  34.660  44.253  0.00  0.00            
ATOM   3053  HB2 ALA X 200      46.811  34.638  44.038  0.00  0.00            
ATOM   3054  HB3 ALA X 200      47.650  36.130  44.648  0.00  0.00            
ATOM   3055  C   ALA X 200      47.647  33.055  46.336  0.00  0.00            
ATOM   3056  O   ALA X 200      46.818  32.460  47.040  0.00  0.00            
ATOM   3057  N   VAL X 201      48.807  32.480  45.873  0.00  0.00            
ATOM   3058  H   VAL X 201      49.463  33.153  45.505  0.00  0.00            
ATOM   3059  CA  VAL X 201      49.292  31.107  46.091  0.00  0.00            
ATOM   3060  HA  VAL X 201      48.851  30.474  45.438  0.00  0.00            
ATOM   3061  CB  VAL X 201      50.757  30.919  45.688  0.00  0.00            
ATOM   3062  HB  VAL X 201      51.276  31.689  46.086  0.00  0.00            
ATOM   3063  CG1 VAL X 201      51.438  29.524  46.059  0.00  0.00            
ATOM   3064 HG11 VAL X 201      51.769  29.548  47.097  0.00  0.00            
ATOM   3065 HG12 VAL X 201      50.686  28.765  45.843  0.00  0.00            
ATOM   3066 HG13 VAL X 201      52.312  29.354  45.431  0.00  0.00            
ATOM   3067  CG2 VAL X 201      50.811  31.079  44.153  0.00  0.00            
ATOM   3068 HG21 VAL X 201      51.652  30.828  43.764  0.00  0.00            
ATOM   3069 HG22 VAL X 201      50.092  30.490  43.757  0.00  0.00            
ATOM   3070 HG23 VAL X 201      50.783  32.141  43.908  0.00  0.00            
ATOM   3071  C   VAL X 201      49.102  30.617  47.536  0.00  0.00            
ATOM   3072  O   VAL X 201      48.463  29.527  47.702  0.00  0.00            
ATOM   3073  N   SER X 202      49.497  31.411  48.496  0.00  0.00            
ATOM   3074  H   SER X 202      49.837  32.397  48.180  0.00  0.00            
ATOM   3075  CA  SER X 202      49.506  31.051  49.889  0.00  0.00            
ATOM   3076  HA  SER X 202      49.948  30.066  50.039  0.00  0.00            
ATOM   3077  CB  SER X 202      50.228  32.131  50.643  0.00  0.00            
ATOM   3078  HB2 SER X 202      49.813  33.043  50.514  0.00  0.00            
ATOM   3079  HB3 SER X 202      50.094  31.961  51.629  0.00  0.00            
ATOM   3080  OG  SER X 202      51.625  32.241  50.331  0.00  0.00            
ATOM   3081  HG  SER X 202      51.625  32.477  49.349  0.00  0.00            
ATOM   3082  C   SER X 202      48.102  30.856  50.498  0.00  0.00            
ATOM   3083  O   SER X 202      47.762  29.857  51.138  0.00  0.00            
ATOM   3084  N   ARG X 203      47.329  31.918  50.338  0.00  0.00            
ATOM   3085  H   ARG X 203      47.707  32.700  49.679  0.00  0.00            
ATOM   3086  CA  ARG X 203      45.870  31.824  50.650  0.00  0.00            
ATOM   3087  HA  ARG X 203      45.686  31.819  51.724  0.00  0.00            
ATOM   3088  CB  ARG X 203      45.210  33.147  50.162  0.00  0.00            
ATOM   3089  HB2 ARG X 203      45.242  33.248  49.077  0.00  0.00            
ATOM   3090  HB3 ARG X 203      44.156  33.043  50.422  0.00  0.00            
ATOM   3091  CG  ARG X 203      45.694  34.450  50.881  0.00  0.00            
ATOM   3092  HG2 ARG X 203      45.290  34.508  51.892  0.00  0.00            
ATOM   3093  HG3 ARG X 203      46.769  34.327  51.017  0.00  0.00            
ATOM   3094  CD  ARG X 203      45.367  35.733  50.156  0.00  0.00            
ATOM   3095  HD2 ARG X 203      45.774  35.770  49.145  0.00  0.00            
ATOM   3096  HD3 ARG X 203      44.378  35.930  50.118  0.00  0.00            
ATOM   3097  NE  ARG X 203      46.002  36.885  50.824  0.00  0.00            
ATOM   3098  HE  ARG X 203      46.821  36.714  51.522  0.00  0.00            
ATOM   3099  CZ  ARG X 203      45.781  38.149  50.620  0.00  0.00            
ATOM   3100  NH1 ARG X 203      44.737  38.592  49.973  0.00  0.00            
ATOM   3101 HH11 ARG X 203      43.926  37.872  49.872  0.00  0.00            
ATOM   3102 HH12 ARG X 203      44.388  39.607  50.163  0.00  0.00            
ATOM   3103  NH2 ARG X 203      46.800  38.993  50.927  0.00  0.00            
ATOM   3104 HH21 ARG X 203      47.711  38.653  51.420  0.00  0.00            
ATOM   3105 HH22 ARG X 203      46.661  40.057  50.738  0.00  0.00            
ATOM   3106  C   ARG X 203      45.165  30.669  49.923  0.00  0.00            
ATOM   3107  O   ARG X 203      44.366  29.996  50.512  0.00  0.00            
ATOM   3108  N   VAL X 204      45.492  30.404  48.630  0.00  0.00            
ATOM   3109  H   VAL X 204      46.162  31.000  48.166  0.00  0.00            
ATOM   3110  CA  VAL X 204      44.960  29.259  47.988  0.00  0.00            
ATOM   3111  HA  VAL X 204      43.951  29.248  47.960  0.00  0.00            
ATOM   3112  CB  VAL X 204      45.210  29.212  46.450  0.00  0.00            
ATOM   3113  HB  VAL X 204      46.169  29.638  46.155  0.00  0.00            
ATOM   3114  CG1 VAL X 204      45.116  27.767  45.811  0.00  0.00            
ATOM   3115 HG11 VAL X 204      45.320  27.944  44.755  0.00  0.00            
ATOM   3116 HG12 VAL X 204      45.907  27.102  46.159  0.00  0.00            
ATOM   3117 HG13 VAL X 204      44.127  27.319  45.905  0.00  0.00            
ATOM   3118  CG2 VAL X 204      44.241  30.124  45.748  0.00  0.00            
ATOM   3119 HG21 VAL X 204      44.220  29.973  44.668  0.00  0.00            
ATOM   3120 HG22 VAL X 204      43.366  30.120  46.252  0.00  0.00            
ATOM   3121 HG23 VAL X 204      44.591  31.144  45.901  0.00  0.00            
ATOM   3122  C   VAL X 204      45.289  27.910  48.683  0.00  0.00            
ATOM   3123  O   VAL X 204      44.396  27.083  48.835  0.00  0.00            
ATOM   3124  N   GLU X 205      46.512  27.800  49.151  0.00  0.00            
ATOM   3125  H   GLU X 205      47.292  28.529  48.933  0.00  0.00            
ATOM   3126  CA  GLU X 205      46.816  26.625  49.942  0.00  0.00            
ATOM   3127  HA  GLU X 205      46.741  25.725  49.331  0.00  0.00            
ATOM   3128  CB  GLU X 205      48.319  26.766  50.217  0.00  0.00            
ATOM   3129  HB2 GLU X 205      48.773  27.077  49.371  0.00  0.00            
ATOM   3130  HB3 GLU X 205      48.553  27.461  50.911  0.00  0.00            
ATOM   3131  CG  GLU X 205      48.982  25.452  50.553  0.00  0.00            
ATOM   3132  HG2 GLU X 205      48.696  24.647  50.014  0.00  0.00            
ATOM   3133  HG3 GLU X 205      49.978  25.551  50.418  0.00  0.00            
ATOM   3134  CD  GLU X 205      48.811  25.095  51.995  0.00  0.00            
ATOM   3135  OE1 GLU X 205      48.815  25.985  52.875  0.00  0.00            
ATOM   3136  OE2 GLU X 205      48.642  23.868  52.304  0.00  0.00            
ATOM   3137  C   GLU X 205      45.986  26.444  51.225  0.00  0.00            
ATOM   3138  O   GLU X 205      45.406  25.395  51.511  0.00  0.00            
ATOM   3139  N   ARG X 206      45.733  27.607  51.910  0.00  0.00            
ATOM   3140  H   ARG X 206      46.249  28.500  51.558  0.00  0.00            
ATOM   3141  CA  ARG X 206      44.803  27.626  53.128  0.00  0.00            
ATOM   3142  HA  ARG X 206      45.035  26.728  53.701  0.00  0.00            
ATOM   3143  CB  ARG X 206      45.056  28.823  54.036  0.00  0.00            
ATOM   3144  HB2 ARG X 206      44.944  29.654  53.473  0.00  0.00            
ATOM   3145  HB3 ARG X 206      44.272  28.823  54.794  0.00  0.00            
ATOM   3146  CG  ARG X 206      46.356  28.876  54.800  0.00  0.00            
ATOM   3147  HG2 ARG X 206      47.099  28.902  54.002  0.00  0.00            
ATOM   3148  HG3 ARG X 206      46.331  29.836  55.315  0.00  0.00            
ATOM   3149  CD  ARG X 206      46.695  27.613  55.769  0.00  0.00            
ATOM   3150  HD2 ARG X 206      47.571  27.964  56.315  0.00  0.00            
ATOM   3151  HD3 ARG X 206      45.952  27.553  56.450  0.00  0.00            
ATOM   3152  NE  ARG X 206      47.024  26.341  55.095  0.00  0.00            
ATOM   3153  HE  ARG X 206      47.535  26.428  54.136  0.00  0.00            
ATOM   3154  CZ  ARG X 206      46.583  25.073  55.350  0.00  0.00            
ATOM   3155  NH1 ARG X 206      45.761  24.778  56.342  0.00  0.00            
ATOM   3156 HH11 ARG X 206      45.488  25.468  57.141  0.00  0.00            
ATOM   3157 HH12 ARG X 206      45.509  23.729  56.498  0.00  0.00            
ATOM   3158  NH2 ARG X 206      46.949  24.022  54.631  0.00  0.00            
ATOM   3159 HH21 ARG X 206      47.704  24.275  53.888  0.00  0.00            
ATOM   3160 HH22 ARG X 206      46.563  23.017  54.806  0.00  0.00            
ATOM   3161  C   ARG X 206      43.337  27.361  52.810  0.00  0.00            
ATOM   3162  O   ARG X 206      42.635  27.011  53.772  0.00  0.00            
ATOM   3163  N   ALA X 207      42.980  27.514  51.530  0.00  0.00            
ATOM   3164  H   ALA X 207      43.687  27.993  50.852  0.00  0.00            
ATOM   3165  CA  ALA X 207      41.505  27.425  51.156  0.00  0.00            
ATOM   3166  HA  ALA X 207      40.936  27.628  52.063  0.00  0.00            
ATOM   3167  CB  ALA X 207      41.141  28.411  50.023  0.00  0.00            
ATOM   3168  HB1 ALA X 207      41.217  29.413  50.444  0.00  0.00            
ATOM   3169  HB2 ALA X 207      41.764  28.216  49.150  0.00  0.00            
ATOM   3170  HB3 ALA X 207      40.179  28.166  49.573  0.00  0.00            
ATOM   3171  C   ALA X 207      41.167  25.997  50.718  0.00  0.00            
ATOM   3172  O   ALA X 207      40.002  25.759  50.847  0.00  0.00            
ATOM   3173  N   LEU X 208      42.067  25.153  50.203  0.00  0.00            
ATOM   3174  H   LEU X 208      43.094  25.501  50.095  0.00  0.00            
ATOM   3175  CA  LEU X 208      41.794  23.782  49.648  0.00  0.00            
ATOM   3176  HA  LEU X 208      41.168  23.720  48.759  0.00  0.00            
ATOM   3177  CB  LEU X 208      43.037  23.002  49.276  0.00  0.00            
ATOM   3178  HB2 LEU X 208      43.618  22.896  50.193  0.00  0.00            
ATOM   3179  HB3 LEU X 208      42.660  22.009  49.031  0.00  0.00            
ATOM   3180  CG  LEU X 208      43.875  23.535  48.138  0.00  0.00            
ATOM   3181  HG  LEU X 208      44.133  24.533  48.493  0.00  0.00            
ATOM   3182  CD1 LEU X 208      45.039  22.531  47.936  0.00  0.00            
ATOM   3183 HD11 LEU X 208      45.752  22.500  48.761  0.00  0.00            
ATOM   3184 HD12 LEU X 208      44.611  21.548  47.741  0.00  0.00            
ATOM   3185 HD13 LEU X 208      45.687  22.927  47.270  0.00  0.00            
ATOM   3186  CD2 LEU X 208      43.085  23.531  46.843  0.00  0.00            
ATOM   3187 HD21 LEU X 208      42.339  24.321  46.933  0.00  0.00            
ATOM   3188 HD22 LEU X 208      43.781  23.673  46.016  0.00  0.00            
ATOM   3189 HD23 LEU X 208      42.554  22.586  46.723  0.00  0.00            
ATOM   3190  C   LEU X 208      41.007  22.972  50.704  0.00  0.00            
ATOM   3191  O   LEU X 208      40.060  22.230  50.318  0.00  0.00            
ATOM   3192  N   PRO X 209      41.285  23.035  52.054  0.00  0.00            
ATOM   3193  CD  PRO X 209      42.438  23.536  52.798  0.00  0.00            
ATOM   3194  HD2 PRO X 209      42.170  24.522  53.178  0.00  0.00            
ATOM   3195  HD3 PRO X 209      43.350  23.608  52.204  0.00  0.00            
ATOM   3196  CG  PRO X 209      42.712  22.622  53.996  0.00  0.00            
ATOM   3197  HG2 PRO X 209      43.099  23.117  54.886  0.00  0.00            
ATOM   3198  HG3 PRO X 209      43.271  21.701  53.834  0.00  0.00            
ATOM   3199  CB  PRO X 209      41.282  22.211  54.310  0.00  0.00            
ATOM   3200  HB2 PRO X 209      40.861  22.906  54.909  0.00  0.00            
ATOM   3201  HB3 PRO X 209      41.074  21.278  54.635  0.00  0.00            
ATOM   3202  CA  PRO X 209      40.509  22.262  52.963  0.00  0.00            
ATOM   3203  HA  PRO X 209      40.396  21.324  52.605  0.00  0.00            
ATOM   3204  C   PRO X 209      39.064  22.699  53.211  0.00  0.00            
ATOM   3205  O   PRO X 209      38.227  21.824  53.517  0.00  0.00            
ATOM   3206  N   LYS X 210      38.656  23.911  52.864  0.00  0.00            
ATOM   3207  H   LYS X 210      39.381  24.475  52.278  0.00  0.00            
ATOM   3208  CA  LYS X 210      37.302  24.467  52.780  0.00  0.00            
ATOM   3209  HA  LYS X 210      36.694  23.827  53.420  0.00  0.00            
ATOM   3210  CB  LYS X 210      37.187  25.740  53.652  0.00  0.00            
ATOM   3211  HB2 LYS X 210      36.113  25.929  53.676  0.00  0.00            
ATOM   3212  HB3 LYS X 210      37.573  25.515  54.646  0.00  0.00            
ATOM   3213  CG  LYS X 210      37.820  26.986  53.078  0.00  0.00            
ATOM   3214  HG2 LYS X 210      38.892  26.819  53.183  0.00  0.00            
ATOM   3215  HG3 LYS X 210      37.461  27.090  52.054  0.00  0.00            
ATOM   3216  CD  LYS X 210      37.337  28.268  53.759  0.00  0.00            
ATOM   3217  HD2 LYS X 210      36.973  28.957  52.996  0.00  0.00            
ATOM   3218  HD3 LYS X 210      36.607  28.056  54.423  0.00  0.00            
ATOM   3219  CE  LYS X 210      38.554  28.870  54.404  0.00  0.00            
ATOM   3220  HE2 LYS X 210      39.079  28.110  54.984  0.00  0.00            
ATOM   3221  HE3 LYS X 210      39.285  29.182  53.659  0.00  0.00            
ATOM   3222  NZ  LYS X 210      38.176  29.984  55.293  0.00  0.00            
ATOM   3223  HZ1 LYS X 210      37.509  29.674  56.097  0.00  0.00            
ATOM   3224  HZ2 LYS X 210      39.111  30.363  55.704  0.00  0.00            
ATOM   3225  HZ3 LYS X 210      37.749  30.818  54.736  0.00  0.00            
ATOM   3226  C   LYS X 210      36.815  24.649  51.311  0.00  0.00            
ATOM   3227  O   LYS X 210      35.770  25.195  51.087  0.00  0.00            
ATOM   3228  N   LEU X 211      37.551  24.072  50.378  0.00  0.00            
ATOM   3229  H   LEU X 211      38.224  23.353  50.600  0.00  0.00            
ATOM   3230  CA  LEU X 211      37.074  24.260  48.981  0.00  0.00            
ATOM   3231  HA  LEU X 211      36.408  25.122  48.925  0.00  0.00            
ATOM   3232  CB  LEU X 211      38.317  24.620  48.025  0.00  0.00            
ATOM   3233  HB2 LEU X 211      38.900  25.491  48.325  0.00  0.00            
ATOM   3234  HB3 LEU X 211      38.914  23.724  48.195  0.00  0.00            
ATOM   3235  CG  LEU X 211      37.841  24.801  46.582  0.00  0.00            
ATOM   3236  HG  LEU X 211      37.237  23.942  46.290  0.00  0.00            
ATOM   3237  CD1 LEU X 211      37.082  26.117  46.500  0.00  0.00            
ATOM   3238 HD11 LEU X 211      37.653  27.012  46.749  0.00  0.00            
ATOM   3239 HD12 LEU X 211      36.840  26.196  45.574  0.00  0.00            
ATOM   3240 HD13 LEU X 211      36.267  26.114  47.096  0.00  0.00            
ATOM   3241  CD2 LEU X 211      39.146  24.733  45.702  0.00  0.00            
ATOM   3242 HD21 LEU X 211      39.437  23.685  45.643  0.00  0.00            
ATOM   3243 HD22 LEU X 211      38.895  25.164  44.733  0.00  0.00            
ATOM   3244 HD23 LEU X 211      39.979  25.331  46.074  0.00  0.00            
ATOM   3245  C   LEU X 211      36.383  23.013  48.512  0.00  0.00            
ATOM   3246  O   LEU X 211      37.026  21.962  48.330  0.00  0.00            
ATOM   3247  N   THR X 212      35.023  23.130  48.445  0.00  0.00            
ATOM   3248  H   THR X 212      34.600  24.112  48.653  0.00  0.00            
ATOM   3249  CA  THR X 212      33.979  22.113  48.132  0.00  0.00            
ATOM   3250  HA  THR X 212      34.485  21.150  48.067  0.00  0.00            
ATOM   3251  CB  THR X 212      32.941  21.910  49.207  0.00  0.00            
ATOM   3252  HB  THR X 212      32.262  21.084  48.997  0.00  0.00            
ATOM   3253  CG2 THR X 212      33.599  21.593  50.550  0.00  0.00            
ATOM   3254 HG21 THR X 212      34.175  20.678  50.690  0.00  0.00            
ATOM   3255 HG22 THR X 212      34.027  22.485  51.009  0.00  0.00            
ATOM   3256 HG23 THR X 212      32.820  21.282  51.247  0.00  0.00            
ATOM   3257  OG1 THR X 212      32.255  23.095  49.345  0.00  0.00            
ATOM   3258  HG1 THR X 212      31.426  23.237  48.652  0.00  0.00            
ATOM   3259  C   THR X 212      33.296  22.236  46.803  0.00  0.00            
ATOM   3260  O   THR X 212      32.717  21.256  46.224  0.00  0.00            
ATOM   3261  N   VAL X 213      33.436  23.466  46.238  0.00  0.00            
ATOM   3262  H   VAL X 213      34.183  24.091  46.726  0.00  0.00            
ATOM   3263  CA  VAL X 213      32.831  23.812  44.911  0.00  0.00            
ATOM   3264  HA  VAL X 213      31.772  23.682  45.132  0.00  0.00            
ATOM   3265  CB  VAL X 213      33.173  25.225  44.425  0.00  0.00            
ATOM   3266  HB  VAL X 213      33.406  25.870  45.272  0.00  0.00            
ATOM   3267  CG1 VAL X 213      34.426  25.364  43.545  0.00  0.00            
ATOM   3268 HG11 VAL X 213      34.365  24.867  42.577  0.00  0.00            
ATOM   3269 HG12 VAL X 213      34.606  26.405  43.279  0.00  0.00            
ATOM   3270 HG13 VAL X 213      35.309  24.954  44.036  0.00  0.00            
ATOM   3271  CG2 VAL X 213      31.938  25.759  43.649  0.00  0.00            
ATOM   3272 HG21 VAL X 213      31.588  25.146  42.818  0.00  0.00            
ATOM   3273 HG22 VAL X 213      31.187  25.859  44.317  0.00  0.00            
ATOM   3274 HG23 VAL X 213      32.130  26.734  43.201  0.00  0.00            
ATOM   3275  C   VAL X 213      33.156  22.732  43.879  0.00  0.00            
ATOM   3276  O   VAL X 213      34.344  22.389  43.812  0.00  0.00            
ATOM   3277  N   PRO X 214      32.203  22.132  43.187  0.00  0.00            
ATOM   3278  CD  PRO X 214      30.781  22.207  43.297  0.00  0.00            
ATOM   3279  HD2 PRO X 214      30.388  23.100  42.811  0.00  0.00            
ATOM   3280  HD3 PRO X 214      30.538  22.290  44.356  0.00  0.00            
ATOM   3281  CG  PRO X 214      30.231  21.006  42.624  0.00  0.00            
ATOM   3282  HG2 PRO X 214      29.236  21.199  42.249  0.00  0.00            
ATOM   3283  HG3 PRO X 214      30.177  20.122  43.242  0.00  0.00            
ATOM   3284  CB  PRO X 214      31.198  20.751  41.420  0.00  0.00            
ATOM   3285  HB2 PRO X 214      31.012  21.415  40.588  0.00  0.00            
ATOM   3286  HB3 PRO X 214      31.131  19.721  41.102  0.00  0.00            
ATOM   3287  CA  PRO X 214      32.542  21.119  42.139  0.00  0.00            
ATOM   3288  HA  PRO X 214      33.014  20.289  42.644  0.00  0.00            
ATOM   3289  C   PRO X 214      33.434  21.706  41.113  0.00  0.00            
ATOM   3290  O   PRO X 214      33.178  22.804  40.609  0.00  0.00            
ATOM   3291  N   PHE X 215      34.451  21.014  40.599  0.00  0.00            
ATOM   3292  H   PHE X 215      34.704  20.020  40.967  0.00  0.00            
ATOM   3293  CA  PHE X 215      35.400  21.731  39.626  0.00  0.00            
ATOM   3294  HA  PHE X 215      34.845  22.462  39.039  0.00  0.00            
ATOM   3295  CB  PHE X 215      36.547  22.495  40.361  0.00  0.00            
ATOM   3296  HB2 PHE X 215      37.077  23.049  39.587  0.00  0.00            
ATOM   3297  HB3 PHE X 215      36.097  23.269  40.982  0.00  0.00            
ATOM   3298  CG  PHE X 215      37.511  21.601  41.026  0.00  0.00            
ATOM   3299  CD1 PHE X 215      38.424  20.904  40.209  0.00  0.00            
ATOM   3300  HD1 PHE X 215      38.507  21.054  39.133  0.00  0.00            
ATOM   3301  CE1 PHE X 215      39.442  20.028  40.803  0.00  0.00            
ATOM   3302  HE1 PHE X 215      40.183  19.602  40.126  0.00  0.00            
ATOM   3303  CZ  PHE X 215      39.442  19.874  42.223  0.00  0.00            
ATOM   3304  HZ  PHE X 215      40.120  19.195  42.739  0.00  0.00            
ATOM   3305  CE2 PHE X 215      38.490  20.590  42.966  0.00  0.00            
ATOM   3306  HE2 PHE X 215      38.659  20.540  43.960  0.00  0.00            
ATOM   3307  CD2 PHE X 215      37.539  21.374  42.356  0.00  0.00            
ATOM   3308  HD2 PHE X 215      36.898  21.938  43.034  0.00  0.00            
ATOM   3309  C   PHE X 215      35.987  20.843  38.473  0.00  0.00            
ATOM   3310  O   PHE X 215      36.213  19.647  38.537  0.00  0.00            
ATOM   3311  N   LEU X 216      36.352  21.583  37.482  0.00  0.00            
ATOM   3312  H   LEU X 216      36.264  22.661  37.619  0.00  0.00            
ATOM   3313  CA  LEU X 216      37.027  21.024  36.223  0.00  0.00            
ATOM   3314  HA  LEU X 216      37.405  20.027  36.450  0.00  0.00            
ATOM   3315  CB  LEU X 216      36.134  21.107  35.045  0.00  0.00            
ATOM   3316  HB2 LEU X 216      35.216  20.545  35.217  0.00  0.00            
ATOM   3317  HB3 LEU X 216      35.683  22.100  35.053  0.00  0.00            
ATOM   3318  CG  LEU X 216      36.724  20.815  33.677  0.00  0.00            
ATOM   3319  HG  LEU X 216      37.574  21.469  33.482  0.00  0.00            
ATOM   3320  CD1 LEU X 216      36.978  19.275  33.574  0.00  0.00            
ATOM   3321 HD11 LEU X 216      37.360  19.143  32.562  0.00  0.00            
ATOM   3322 HD12 LEU X 216      37.705  19.028  34.348  0.00  0.00            
ATOM   3323 HD13 LEU X 216      36.191  18.644  33.573  0.00  0.00            
ATOM   3324  CD2 LEU X 216      35.774  21.227  32.546  0.00  0.00            
ATOM   3325 HD21 LEU X 216      34.957  20.506  32.521  0.00  0.00            
ATOM   3326 HD22 LEU X 216      35.359  22.212  32.761  0.00  0.00            
ATOM   3327 HD23 LEU X 216      36.288  21.306  31.588  0.00  0.00            
ATOM   3328  C   LEU X 216      38.313  21.865  36.041  0.00  0.00            
ATOM   3329  O   LEU X 216      38.319  23.041  35.817  0.00  0.00            
ATOM   3330  N   LEU X 217      39.416  21.182  36.316  0.00  0.00            
ATOM   3331  H   LEU X 217      39.330  20.127  36.577  0.00  0.00            
ATOM   3332  CA  LEU X 217      40.760  21.615  36.126  0.00  0.00            
ATOM   3333  HA  LEU X 217      40.716  22.703  36.156  0.00  0.00            
ATOM   3334  CB  LEU X 217      41.489  21.116  37.414  0.00  0.00            
ATOM   3335  HB2 LEU X 217      41.001  21.553  38.285  0.00  0.00            
ATOM   3336  HB3 LEU X 217      41.298  20.043  37.413  0.00  0.00            
ATOM   3337  CG  LEU X 217      42.973  21.376  37.617  0.00  0.00            
ATOM   3338  HG  LEU X 217      43.491  20.930  36.769  0.00  0.00            
ATOM   3339  CD1 LEU X 217      43.224  22.900  37.652  0.00  0.00            
ATOM   3340 HD11 LEU X 217      44.286  22.892  37.897  0.00  0.00            
ATOM   3341 HD12 LEU X 217      42.994  23.202  36.630  0.00  0.00            
ATOM   3342 HD13 LEU X 217      42.593  23.434  38.232  0.00  0.00            
ATOM   3343  CD2 LEU X 217      43.426  20.649  38.895  0.00  0.00            
ATOM   3344 HD21 LEU X 217      43.471  19.578  38.702  0.00  0.00            
ATOM   3345 HD22 LEU X 217      44.417  20.944  39.240  0.00  0.00            
ATOM   3346 HD23 LEU X 217      42.704  20.952  39.654  0.00  0.00            
ATOM   3347  C   LEU X 217      41.308  21.046  34.801  0.00  0.00            
ATOM   3348  O   LEU X 217      41.255  19.850  34.649  0.00  0.00            
ATOM   3349  N   LEU X 218      41.791  21.963  33.963  0.00  0.00            
ATOM   3350  H   LEU X 218      41.822  23.040  34.133  0.00  0.00            
ATOM   3351  CA  LEU X 218      42.389  21.502  32.668  0.00  0.00            
ATOM   3352  HA  LEU X 218      42.381  20.412  32.688  0.00  0.00            
ATOM   3353  CB  LEU X 218      41.601  22.008  31.448  0.00  0.00            
ATOM   3354  HB2 LEU X 218      41.596  23.097  31.411  0.00  0.00            
ATOM   3355  HB3 LEU X 218      42.036  21.510  30.582  0.00  0.00            
ATOM   3356  CG  LEU X 218      40.078  21.663  31.448  0.00  0.00            
ATOM   3357  HG  LEU X 218      39.619  21.912  32.405  0.00  0.00            
ATOM   3358  CD1 LEU X 218      39.379  22.460  30.341  0.00  0.00            
ATOM   3359 HD11 LEU X 218      39.741  22.079  29.478  0.00  0.00            
ATOM   3360 HD12 LEU X 218      38.372  22.402  30.385  0.00  0.00            
ATOM   3361 HD13 LEU X 218      39.658  23.423  30.459  0.00  0.00            
ATOM   3362  CD2 LEU X 218      39.860  20.169  31.275  0.00  0.00            
ATOM   3363 HD21 LEU X 218      38.814  20.038  30.998  0.00  0.00            
ATOM   3364 HD22 LEU X 218      40.482  19.890  30.424  0.00  0.00            
ATOM   3365 HD23 LEU X 218      40.001  19.661  32.229  0.00  0.00            
ATOM   3366  C   LEU X 218      43.855  22.015  32.648  0.00  0.00            
ATOM   3367  O   LEU X 218      44.049  23.149  32.999  0.00  0.00            
ATOM   3368  N   GLN X 219      44.899  21.213  32.411  0.00  0.00            
ATOM   3369  H   GLN X 219      44.671  20.149  32.358  0.00  0.00            
ATOM   3370  CA  GLN X 219      46.304  21.575  32.642  0.00  0.00            
ATOM   3371  HA  GLN X 219      46.372  22.661  32.571  0.00  0.00            
ATOM   3372  CB  GLN X 219      46.665  21.183  34.043  0.00  0.00            
ATOM   3373  HB2 GLN X 219      46.163  21.689  34.868  0.00  0.00            
ATOM   3374  HB3 GLN X 219      46.373  20.271  34.109  0.00  0.00            
ATOM   3375  CG  GLN X 219      48.112  21.267  34.511  0.00  0.00            
ATOM   3376  HG2 GLN X 219      48.190  20.748  35.374  0.00  0.00            
ATOM   3377  HG3 GLN X 219      48.760  20.675  33.864  0.00  0.00            
ATOM   3378  CD  GLN X 219      48.682  22.672  34.864  0.00  0.00            
ATOM   3379  OE1 GLN X 219      48.168  23.413  35.693  0.00  0.00            
ATOM   3380  NE2 GLN X 219      49.705  23.089  34.175  0.00  0.00            
ATOM   3381 HE21 GLN X 219      49.927  24.156  34.215  0.00  0.00            
ATOM   3382 HE22 GLN X 219      50.085  22.437  33.504  0.00  0.00            
ATOM   3383  C   GLN X 219      47.259  21.097  31.592  0.00  0.00            
ATOM   3384  O   GLN X 219      47.162  19.940  31.098  0.00  0.00            
ATOM   3385  N   GLY X 220      48.170  21.983  31.142  0.00  0.00            
ATOM   3386  H   GLY X 220      48.211  23.022  31.467  0.00  0.00            
ATOM   3387  CA  GLY X 220      49.217  21.472  30.237  0.00  0.00            
ATOM   3388  HA2 GLY X 220      48.755  20.752  29.562  0.00  0.00            
ATOM   3389  HA3 GLY X 220      49.554  22.167  29.587  0.00  0.00            
ATOM   3390  C   GLY X 220      50.321  20.741  31.055  0.00  0.00            
ATOM   3391  O   GLY X 220      50.784  21.101  32.162  0.00  0.00            
ATOM   3392  N   SER X 221      50.785  19.655  30.416  0.00  0.00            
ATOM   3393  H   SER X 221      50.344  19.309  29.482  0.00  0.00            
ATOM   3394  CA  SER X 221      51.800  18.832  31.072  0.00  0.00            
ATOM   3395  HA  SER X 221      51.617  18.777  32.145  0.00  0.00            
ATOM   3396  CB  SER X 221      51.854  17.400  30.577  0.00  0.00            
ATOM   3397  HB2 SER X 221      52.376  16.905  31.286  0.00  0.00            
ATOM   3398  HB3 SER X 221      50.808  17.097  30.517  0.00  0.00            
ATOM   3399  OG  SER X 221      52.438  17.224  29.350  0.00  0.00            
ATOM   3400  HG  SER X 221      53.512  17.411  29.337  0.00  0.00            
ATOM   3401  C   SER X 221      53.239  19.515  31.015  0.00  0.00            
ATOM   3402  O   SER X 221      54.076  19.291  31.893  0.00  0.00            
ATOM   3403  N   ALA X 222      53.381  20.401  30.003  0.00  0.00            
ATOM   3404  H   ALA X 222      52.771  20.384  29.198  0.00  0.00            
ATOM   3405  CA  ALA X 222      54.628  21.167  29.712  0.00  0.00            
ATOM   3406  HA  ALA X 222      55.328  20.753  30.311  0.00  0.00            
ATOM   3407  CB  ALA X 222      55.007  20.985  28.241  0.00  0.00            
ATOM   3408  HB1 ALA X 222      55.845  21.533  28.104  0.00  0.00            
ATOM   3409  HB2 ALA X 222      55.238  20.051  27.935  0.00  0.00            
ATOM   3410  HB3 ALA X 222      54.170  21.367  27.657  0.00  0.00            
ATOM   3411  C   ALA X 222      54.471  22.644  30.091  0.00  0.00            
ATOM   3412  O   ALA X 222      55.071  23.533  29.478  0.00  0.00            
ATOM   3413  N   ASP X 223      53.707  22.898  31.126  0.00  0.00            
ATOM   3414  H   ASP X 223      53.379  22.082  31.622  0.00  0.00            
ATOM   3415  CA  ASP X 223      53.416  24.282  31.612  0.00  0.00            
ATOM   3416  HA  ASP X 223      53.272  24.858  30.795  0.00  0.00            
ATOM   3417  CB  ASP X 223      52.075  24.322  32.444  0.00  0.00            
ATOM   3418  HB2 ASP X 223      51.310  23.673  32.015  0.00  0.00            
ATOM   3419  HB3 ASP X 223      52.259  23.968  33.465  0.00  0.00            
ATOM   3420  CG  ASP X 223      51.563  25.674  32.766  0.00  0.00            
ATOM   3421  OD1 ASP X 223      52.339  26.644  32.833  0.00  0.00            
ATOM   3422  OD2 ASP X 223      50.274  25.739  32.940  0.00  0.00            
ATOM   3423  C   ASP X 223      54.648  24.701  32.466  0.00  0.00            
ATOM   3424  O   ASP X 223      55.200  23.858  33.229  0.00  0.00            
ATOM   3425  N   ARG X 224      55.022  25.957  32.313  0.00  0.00            
ATOM   3426  H   ARG X 224      54.356  26.557  31.693  0.00  0.00            
ATOM   3427  CA  ARG X 224      56.307  26.613  32.824  0.00  0.00            
ATOM   3428  HA  ARG X 224      56.629  26.195  33.777  0.00  0.00            
ATOM   3429  CB  ARG X 224      57.465  26.570  31.762  0.00  0.00            
ATOM   3430  HB2 ARG X 224      58.340  26.986  32.262  0.00  0.00            
ATOM   3431  HB3 ARG X 224      57.120  27.232  30.968  0.00  0.00            
ATOM   3432  CG  ARG X 224      57.835  25.172  31.299  0.00  0.00            
ATOM   3433  HG2 ARG X 224      57.049  24.604  30.802  0.00  0.00            
ATOM   3434  HG3 ARG X 224      58.643  25.203  30.694  0.00  0.00            
ATOM   3435  CD  ARG X 224      58.168  24.272  32.528  0.00  0.00            
ATOM   3436  HD2 ARG X 224      59.009  24.860  32.896  0.00  0.00            
ATOM   3437  HD3 ARG X 224      57.379  24.200  33.277  0.00  0.00            
ATOM   3438  NE  ARG X 224      58.694  22.985  32.114  0.00  0.00            
ATOM   3439  HE  ARG X 224      59.472  23.089  31.357  0.00  0.00            
ATOM   3440  CZ  ARG X 224      58.344  21.771  32.419  0.00  0.00            
ATOM   3441  NH1 ARG X 224      57.164  21.613  32.977  0.00  0.00            
ATOM   3442 HH11 ARG X 224      56.609  22.506  33.265  0.00  0.00            
ATOM   3443 HH12 ARG X 224      56.901  20.724  33.551  0.00  0.00            
ATOM   3444  NH2 ARG X 224      59.041  20.723  32.050  0.00  0.00            
ATOM   3445 HH21 ARG X 224      60.017  20.846  31.579  0.00  0.00            
ATOM   3446 HH22 ARG X 224      58.659  19.729  32.280  0.00  0.00            
ATOM   3447  C   ARG X 224      55.925  28.055  33.157  0.00  0.00            
ATOM   3448  O   ARG X 224      56.840  28.859  33.321  0.00  0.00            
ATOM   3449  N   LEU X 225      54.640  28.389  33.282  0.00  0.00            
ATOM   3450  H   LEU X 225      53.947  27.668  33.142  0.00  0.00            
ATOM   3451  CA  LEU X 225      54.182  29.586  34.047  0.00  0.00            
ATOM   3452  HA  LEU X 225      55.030  30.213  34.322  0.00  0.00            
ATOM   3453  CB  LEU X 225      53.308  30.501  33.145  0.00  0.00            
ATOM   3454  HB2 LEU X 225      52.602  29.998  32.483  0.00  0.00            
ATOM   3455  HB3 LEU X 225      52.694  31.141  33.777  0.00  0.00            
ATOM   3456  CG  LEU X 225      54.191  31.430  32.282  0.00  0.00            
ATOM   3457  HG  LEU X 225      54.833  30.725  31.345  0.00  0.00            
ATOM   3458  CD1 LEU X 225      53.209  32.410  31.596  0.00  0.00            
ATOM   3459 HD11 LEU X 225      52.718  33.009  32.245  0.00  0.00            
ATOM   3460 HD12 LEU X 225      53.700  32.979  30.807  0.00  0.00            
ATOM   3461 HD13 LEU X 225      52.375  31.935  31.078  0.00  0.00            
ATOM   3462  CD2 LEU X 225      55.097  32.434  33.094  0.00  0.00            
ATOM   3463 HD21 LEU X 225      54.706  32.641  34.091  0.00  0.00            
ATOM   3464 HD22 LEU X 225      56.088  31.985  33.149  0.00  0.00            
ATOM   3465 HD23 LEU X 225      55.346  33.345  32.549  0.00  0.00            
ATOM   3466  C   LEU X 225      53.593  29.136  35.441  0.00  0.00            
ATOM   3467  O   LEU X 225      53.865  29.744  36.455  0.00  0.00            
ATOM   3468  N   CYS X 226      52.893  28.046  35.332  0.00  0.00            
ATOM   3469  H   CYS X 226      52.556  27.744  34.485  0.00  0.00            
ATOM   3470  CA  CYS X 226      52.272  27.413  36.506  0.00  0.00            
ATOM   3471  HA  CYS X 226      52.701  27.744  37.358  0.00  0.00            
ATOM   3472  CB  CYS X 226      50.729  27.762  36.587  0.00  0.00            
ATOM   3473  HB2 CYS X 226      50.330  27.590  35.587  0.00  0.00            
ATOM   3474  HB3 CYS X 226      50.268  27.167  37.375  0.00  0.00            
ATOM   3475  SG  CYS X 226      50.464  29.476  37.044  0.00  0.00            
ATOM   3476  HG  CYS X 226      51.246  29.432  37.803  0.00  0.00            
ATOM   3477  C   CYS X 226      52.533  25.879  36.452  0.00  0.00            
ATOM   3478  O   CYS X 226      52.263  25.201  35.471  0.00  0.00            
ATOM   3479  N   ASP X 227      53.121  25.287  37.459  0.00  0.00            
ATOM   3480  H   ASP X 227      53.473  25.900  38.179  0.00  0.00            
ATOM   3481  CA  ASP X 227      53.740  24.025  37.431  0.00  0.00            
ATOM   3482  HA  ASP X 227      54.392  23.881  36.569  0.00  0.00            
ATOM   3483  CB  ASP X 227      54.651  24.004  38.668  0.00  0.00            
ATOM   3484  HB2 ASP X 227      55.351  24.821  38.499  0.00  0.00            
ATOM   3485  HB3 ASP X 227      54.135  24.112  39.622  0.00  0.00            
ATOM   3486  CG  ASP X 227      55.501  22.729  38.832  0.00  0.00            
ATOM   3487  OD1 ASP X 227      56.489  22.720  39.567  0.00  0.00            
ATOM   3488  OD2 ASP X 227      55.162  21.719  38.208  0.00  0.00            
ATOM   3489  C   ASP X 227      52.567  23.039  37.533  0.00  0.00            
ATOM   3490  O   ASP X 227      51.835  23.135  38.467  0.00  0.00            
ATOM   3491  N   SER X 228      52.630  22.046  36.625  0.00  0.00            
ATOM   3492  H   SER X 228      53.335  22.097  35.795  0.00  0.00            
ATOM   3493  CA  SER X 228      51.581  20.980  36.641  0.00  0.00            
ATOM   3494  HA  SER X 228      50.653  21.547  36.558  0.00  0.00            
ATOM   3495  CB  SER X 228      51.791  20.077  35.375  0.00  0.00            
ATOM   3496  HB2 SER X 228      51.079  19.362  35.358  0.00  0.00            
ATOM   3497  HB3 SER X 228      51.711  20.615  34.524  0.00  0.00            
ATOM   3498  OG  SER X 228      53.003  19.484  35.326  0.00  0.00            
ATOM   3499  HG  SER X 228      53.596  20.222  34.973  0.00  0.00            
ATOM   3500  C   SER X 228      51.522  20.089  37.887  0.00  0.00            
ATOM   3501  O   SER X 228      50.447  19.602  38.275  0.00  0.00            
ATOM   3502  N   LYS X 229      52.570  19.992  38.680  0.00  0.00            
ATOM   3503  H   LYS X 229      53.434  20.609  38.432  0.00  0.00            
ATOM   3504  CA  LYS X 229      52.505  19.549  40.152  0.00  0.00            
ATOM   3505  HA  LYS X 229      52.118  18.535  40.251  0.00  0.00            
ATOM   3506  CB  LYS X 229      53.971  19.388  40.824  0.00  0.00            
ATOM   3507  HB2 LYS X 229      54.407  20.285  40.665  0.00  0.00            
ATOM   3508  HB3 LYS X 229      53.893  19.315  41.909  0.00  0.00            
ATOM   3509  CG  LYS X 229      54.895  18.373  40.064  0.00  0.00            
ATOM   3510  HG2 LYS X 229      54.495  17.368  40.198  0.00  0.00            
ATOM   3511  HG3 LYS X 229      54.765  18.499  39.071  0.00  0.00            
ATOM   3512  CD  LYS X 229      56.351  18.133  40.576  0.00  0.00            
ATOM   3513  HD2 LYS X 229      56.363  17.807  41.615  0.00  0.00            
ATOM   3514  HD3 LYS X 229      56.810  17.413  39.898  0.00  0.00            
ATOM   3515  CE  LYS X 229      57.161  19.399  40.669  0.00  0.00            
ATOM   3516  HE2 LYS X 229      56.691  20.052  41.405  0.00  0.00            
ATOM   3517  HE3 LYS X 229      58.140  19.269  41.132  0.00  0.00            
ATOM   3518  NZ  LYS X 229      57.296  20.021  39.367  0.00  0.00            
ATOM   3519  HZ1 LYS X 229      58.171  19.652  38.832  0.00  0.00            
ATOM   3520  HZ2 LYS X 229      56.410  20.029  38.732  0.00  0.00            
ATOM   3521  HZ3 LYS X 229      57.323  21.070  39.663  0.00  0.00            
ATOM   3522  C   LYS X 229      51.517  20.307  41.057  0.00  0.00            
ATOM   3523  O   LYS X 229      50.957  19.671  41.914  0.00  0.00            
ATOM   3524  N   GLY X 230      51.240  21.540  40.687  0.00  0.00            
ATOM   3525  H   GLY X 230      51.757  22.013  39.961  0.00  0.00            
ATOM   3526  CA  GLY X 230      50.101  22.297  41.321  0.00  0.00            
ATOM   3527  HA2 GLY X 230      50.228  22.191  42.398  0.00  0.00            
ATOM   3528  HA3 GLY X 230      50.172  23.363  41.106  0.00  0.00            
ATOM   3529  C   GLY X 230      48.733  21.763  40.850  0.00  0.00            
ATOM   3530  O   GLY X 230      47.822  21.554  41.660  0.00  0.00            
ATOM   3531  N   ALA X 231      48.605  21.336  39.608  0.00  0.00            
ATOM   3532  H   ALA X 231      49.397  21.367  38.874  0.00  0.00            
ATOM   3533  CA  ALA X 231      47.360  20.726  39.188  0.00  0.00            
ATOM   3534  HA  ALA X 231      46.608  21.382  39.602  0.00  0.00            
ATOM   3535  CB  ALA X 231      47.242  20.845  37.677  0.00  0.00            
ATOM   3536  HB1 ALA X 231      46.351  20.657  37.373  0.00  0.00            
ATOM   3537  HB2 ALA X 231      47.448  21.879  37.444  0.00  0.00            
ATOM   3538  HB3 ALA X 231      47.977  20.195  37.227  0.00  0.00            
ATOM   3539  C   ALA X 231      47.181  19.330  39.849  0.00  0.00            
ATOM   3540  O   ALA X 231      46.062  19.056  40.263  0.00  0.00            
ATOM   3541  N   TYR X 232      48.201  18.566  40.105  0.00  0.00            
ATOM   3542  H   TYR X 232      49.149  18.654  39.574  0.00  0.00            
ATOM   3543  CA  TYR X 232      48.040  17.333  40.962  0.00  0.00            
ATOM   3544  HA  TYR X 232      47.186  16.753  40.612  0.00  0.00            
ATOM   3545  CB  TYR X 232      49.281  16.407  40.712  0.00  0.00            
ATOM   3546  HB2 TYR X 232      50.143  16.887  41.175  0.00  0.00            
ATOM   3547  HB3 TYR X 232      49.189  15.461  41.246  0.00  0.00            
ATOM   3548  CG  TYR X 232      49.484  15.978  39.286  0.00  0.00            
ATOM   3549  CD1 TYR X 232      50.664  16.295  38.624  0.00  0.00            
ATOM   3550  HD1 TYR X 232      51.484  16.817  39.117  0.00  0.00            
ATOM   3551  CE1 TYR X 232      50.755  15.976  37.255  0.00  0.00            
ATOM   3552  HE1 TYR X 232      51.582  16.293  36.770  0.00  0.00            
ATOM   3553  CZ  TYR X 232      49.724  15.283  36.576  0.00  0.00            
ATOM   3554  OH  TYR X 232      49.821  15.252  35.169  0.00  0.00            
ATOM   3555  HH  TYR X 232      50.743  15.698  34.796  0.00  0.00            
ATOM   3556  CE2 TYR X 232      48.596  14.789  37.298  0.00  0.00            
ATOM   3557  HE2 TYR X 232      47.774  14.220  36.864  0.00  0.00            
ATOM   3558  CD2 TYR X 232      48.548  15.164  38.654  0.00  0.00            
ATOM   3559  HD2 TYR X 232      47.695  14.807  39.232  0.00  0.00            
ATOM   3560  C   TYR X 232      47.832  17.629  42.490  0.00  0.00            
ATOM   3561  O   TYR X 232      47.348  16.782  43.166  0.00  0.00            
ATOM   3562  N   LEU X 233      48.190  18.818  43.018  0.00  0.00            
ATOM   3563  H   LEU X 233      48.510  19.628  42.362  0.00  0.00            
ATOM   3564  CA  LEU X 233      48.020  19.186  44.487  0.00  0.00            
ATOM   3565  HA  LEU X 233      48.188  18.331  45.141  0.00  0.00            
ATOM   3566  CB  LEU X 233      49.065  20.149  44.895  0.00  0.00            
ATOM   3567  HB2 LEU X 233      49.977  19.968  44.326  0.00  0.00            
ATOM   3568  HB3 LEU X 233      48.810  21.152  44.553  0.00  0.00            
ATOM   3569  CG  LEU X 233      49.508  20.085  46.365  0.00  0.00            
ATOM   3570  HG  LEU X 233      48.619  20.049  46.995  0.00  0.00            
ATOM   3571  CD1 LEU X 233      50.348  18.797  46.524  0.00  0.00            
ATOM   3572 HD11 LEU X 233      50.999  18.709  45.757  0.00  0.00            
ATOM   3573 HD12 LEU X 233      50.844  18.885  47.490  0.00  0.00            
ATOM   3574 HD13 LEU X 233      49.636  17.974  46.581  0.00  0.00            
ATOM   3575  CD2 LEU X 233      50.377  21.261  46.823  0.00  0.00            
ATOM   3576 HD21 LEU X 233      49.894  22.237  46.759  0.00  0.00            
ATOM   3577 HD22 LEU X 233      50.791  21.110  47.820  0.00  0.00            
ATOM   3578 HD23 LEU X 233      51.271  21.279  46.200  0.00  0.00            
ATOM   3579  C   LEU X 233      46.661  19.848  44.776  0.00  0.00            
ATOM   3580  O   LEU X 233      46.215  19.581  45.886  0.00  0.00            
ATOM   3581  N   LEU X 234      46.061  20.527  43.814  0.00  0.00            
ATOM   3582  H   LEU X 234      46.739  20.861  43.029  0.00  0.00            
ATOM   3583  CA  LEU X 234      44.685  21.021  43.774  0.00  0.00            
ATOM   3584  HA  LEU X 234      44.513  21.603  44.680  0.00  0.00            
ATOM   3585  CB  LEU X 234      44.463  22.110  42.588  0.00  0.00            
ATOM   3586  HB2 LEU X 234      44.944  23.024  42.936  0.00  0.00            
ATOM   3587  HB3 LEU X 234      44.860  21.806  41.620  0.00  0.00            
ATOM   3588  CG  LEU X 234      43.051  22.544  42.351  0.00  0.00            
ATOM   3589  HG  LEU X 234      42.434  21.701  42.040  0.00  0.00            
ATOM   3590  CD1 LEU X 234      42.389  23.280  43.548  0.00  0.00            
ATOM   3591 HD11 LEU X 234      42.339  22.714  44.383  0.00  0.00            
ATOM   3592 HD12 LEU X 234      43.021  24.141  43.763  0.00  0.00            
ATOM   3593 HD13 LEU X 234      41.352  23.450  43.257  0.00  0.00            
ATOM   3594  CD2 LEU X 234      42.944  23.575  41.222  0.00  0.00            
ATOM   3595 HD21 LEU X 234      43.422  24.508  41.520  0.00  0.00            
ATOM   3596 HD22 LEU X 234      43.566  23.175  40.421  0.00  0.00            
ATOM   3597 HD23 LEU X 234      41.890  23.657  40.954  0.00  0.00            
ATOM   3598  C   LEU X 234      43.764  19.857  43.643  0.00  0.00            
ATOM   3599  O   LEU X 234      42.755  19.843  44.376  0.00  0.00            
ATOM   3600  N   MET X 235      44.135  18.912  42.789  0.00  0.00            
ATOM   3601  H   MET X 235      44.902  19.111  42.041  0.00  0.00            
ATOM   3602  CA  MET X 235      43.340  17.659  42.658  0.00  0.00            
ATOM   3603  HA  MET X 235      42.304  17.954  42.487  0.00  0.00            
ATOM   3604  CB  MET X 235      44.041  16.718  41.558  0.00  0.00            
ATOM   3605  HB2 MET X 235      44.181  17.298  40.646  0.00  0.00            
ATOM   3606  HB3 MET X 235      44.982  16.314  41.929  0.00  0.00            
ATOM   3607  CG  MET X 235      43.162  15.499  41.161  0.00  0.00            
ATOM   3608  HG2 MET X 235      43.746  14.856  40.502  0.00  0.00            
ATOM   3609  HG3 MET X 235      43.026  14.894  41.959  0.00  0.00            
ATOM   3610  SD  MET X 235      41.642  15.958  40.256  0.00  0.00            
ATOM   3611  CE  MET X 235      40.719  14.410  40.185  0.00  0.00            
ATOM   3612  HE1 MET X 235      40.146  14.324  41.108  0.00  0.00            
ATOM   3613  HE2 MET X 235      40.115  14.495  39.282  0.00  0.00            
ATOM   3614  HE3 MET X 235      41.450  13.601  40.157  0.00  0.00            
ATOM   3615  C   MET X 235      43.396  16.871  43.950  0.00  0.00            
ATOM   3616  O   MET X 235      42.376  16.384  44.408  0.00  0.00            
ATOM   3617  N   GLU X 236      44.569  16.840  44.615  0.00  0.00            
ATOM   3618  H   GLU X 236      45.498  17.025  44.075  0.00  0.00            
ATOM   3619  CA  GLU X 236      44.753  15.837  45.688  0.00  0.00            
ATOM   3620  HA  GLU X 236      44.364  14.891  45.312  0.00  0.00            
ATOM   3621  CB  GLU X 236      46.213  15.752  45.923  0.00  0.00            
ATOM   3622  HB2 GLU X 236      46.777  15.384  45.065  0.00  0.00            
ATOM   3623  HB3 GLU X 236      46.684  16.716  46.113  0.00  0.00            
ATOM   3624  CG  GLU X 236      46.589  14.794  47.082  0.00  0.00            
ATOM   3625  HG2 GLU X 236      47.651  14.981  47.239  0.00  0.00            
ATOM   3626  HG3 GLU X 236      46.058  14.985  47.920  0.00  0.00            
ATOM   3627  CD  GLU X 236      46.360  13.291  46.683  0.00  0.00            
ATOM   3628  OE1 GLU X 236      46.762  12.346  47.411  0.00  0.00            
ATOM   3629  OE2 GLU X 236      45.659  13.059  45.666  0.00  0.00            
ATOM   3630  C   GLU X 236      44.033  16.303  46.958  0.00  0.00            
ATOM   3631  O   GLU X 236      43.483  15.503  47.690  0.00  0.00            
ATOM   3632  N   LEU X 237      44.199  17.611  47.261  0.00  0.00            
ATOM   3633  H   LEU X 237      44.762  18.249  46.717  0.00  0.00            
ATOM   3634  CA  LEU X 237      43.815  18.174  48.581  0.00  0.00            
ATOM   3635  HA  LEU X 237      43.514  17.338  49.212  0.00  0.00            
ATOM   3636  CB  LEU X 237      45.059  18.852  49.243  0.00  0.00            
ATOM   3637  HB2 LEU X 237      45.325  19.657  48.558  0.00  0.00            
ATOM   3638  HB3 LEU X 237      44.930  19.315  50.222  0.00  0.00            
ATOM   3639  CG  LEU X 237      46.279  17.913  49.266  0.00  0.00            
ATOM   3640  HG  LEU X 237      46.505  17.561  48.260  0.00  0.00            
ATOM   3641  CD1 LEU X 237      47.492  18.672  49.734  0.00  0.00            
ATOM   3642 HD11 LEU X 237      47.429  18.960  50.700  0.00  0.00            
ATOM   3643 HD12 LEU X 237      48.339  18.029  49.496  0.00  0.00            
ATOM   3644 HD13 LEU X 237      47.648  19.518  49.064  0.00  0.00            
ATOM   3645  CD2 LEU X 237      46.227  16.625  50.151  0.00  0.00            
ATOM   3646 HD21 LEU X 237      47.183  16.121  50.290  0.00  0.00            
ATOM   3647 HD22 LEU X 237      45.729  16.884  51.086  0.00  0.00            
ATOM   3648 HD23 LEU X 237      45.545  15.940  49.649  0.00  0.00            
ATOM   3649  C   LEU X 237      42.613  19.080  48.604  0.00  0.00            
ATOM   3650  O   LEU X 237      42.235  19.351  49.762  0.00  0.00            
ATOM   3651  N   ALA X 238      42.047  19.573  47.522  0.00  0.00            
ATOM   3652  H   ALA X 238      42.291  19.065  46.589  0.00  0.00            
ATOM   3653  CA  ALA X 238      40.684  20.220  47.563  0.00  0.00            
ATOM   3654  HA  ALA X 238      40.730  20.943  48.378  0.00  0.00            
ATOM   3655  CB  ALA X 238      40.251  20.855  46.210  0.00  0.00            
ATOM   3656  HB1 ALA X 238      41.041  21.263  45.731  0.00  0.00            
ATOM   3657  HB2 ALA X 238      39.905  20.112  45.621  0.00  0.00            
ATOM   3658  HB3 ALA X 238      39.521  21.542  46.333  0.00  0.00            
ATOM   3659  C   ALA X 238      39.605  19.235  48.047  0.00  0.00            
ATOM   3660  O   ALA X 238      39.522  18.135  47.551  0.00  0.00            
ATOM   3661  N   LYS X 239      38.768  19.641  49.014  0.00  0.00            
ATOM   3662  H   LYS X 239      39.005  20.538  49.415  0.00  0.00            
ATOM   3663  CA  LYS X 239      37.767  18.821  49.731  0.00  0.00            
ATOM   3664  HA  LYS X 239      38.198  17.828  49.858  0.00  0.00            
ATOM   3665  CB  LYS X 239      37.443  19.459  51.139  0.00  0.00            
ATOM   3666  HB2 LYS X 239      37.742  20.506  51.108  0.00  0.00            
ATOM   3667  HB3 LYS X 239      36.368  19.355  51.283  0.00  0.00            
ATOM   3668  CG  LYS X 239      38.181  18.755  52.351  0.00  0.00            
ATOM   3669  HG2 LYS X 239      38.215  19.371  53.087  0.00  0.00            
ATOM   3670  HG3 LYS X 239      37.572  17.996  52.624  0.00  0.00            
ATOM   3671  CD  LYS X 239      39.624  18.248  52.181  0.00  0.00            
ATOM   3672  HD2 LYS X 239      40.037  18.735  51.298  0.00  0.00            
ATOM   3673  HD3 LYS X 239      40.286  18.570  52.986  0.00  0.00            
ATOM   3674  CE  LYS X 239      39.740  16.733  51.936  0.00  0.00            
ATOM   3675  HE2 LYS X 239      39.427  16.361  50.961  0.00  0.00            
ATOM   3676  HE3 LYS X 239      40.798  16.477  51.992  0.00  0.00            
ATOM   3677  NZ  LYS X 239      38.940  15.898  52.951  0.00  0.00            
ATOM   3678  HZ1 LYS X 239      39.244  14.885  52.687  0.00  0.00            
ATOM   3679  HZ2 LYS X 239      39.253  16.129  53.969  0.00  0.00            
ATOM   3680  HZ3 LYS X 239      37.854  15.964  52.881  0.00  0.00            
ATOM   3681  C   LYS X 239      36.480  18.560  48.921  0.00  0.00            
ATOM   3682  O   LYS X 239      35.645  17.749  49.422  0.00  0.00            
ATOM   3683  N   SER X 240      36.404  19.110  47.688  0.00  0.00            
ATOM   3684  H   SER X 240      36.887  20.067  47.494  0.00  0.00            
ATOM   3685  CA  SER X 240      35.281  18.852  46.701  0.00  0.00            
ATOM   3686  HA  SER X 240      34.375  19.259  47.150  0.00  0.00            
ATOM   3687  CB  SER X 240      35.647  19.555  45.408  0.00  0.00            
ATOM   3688  HB2 SER X 240      36.543  19.071  45.020  0.00  0.00            
ATOM   3689  HB3 SER X 240      34.914  19.480  44.718  0.00  0.00            
ATOM   3690  OG  SER X 240      35.928  20.886  45.782  0.00  0.00            
ATOM   3691  HG  SER X 240      35.246  21.431  45.273  0.00  0.00            
ATOM   3692  C   SER X 240      35.188  17.357  46.427  0.00  0.00            
ATOM   3693  O   SER X 240      36.203  16.600  46.341  0.00  0.00            
ATOM   3694  N   GLN X 241      34.000  16.814  46.340  0.00  0.00            
ATOM   3695  H   GLN X 241      33.158  17.336  46.538  0.00  0.00            
ATOM   3696  CA  GLN X 241      33.755  15.460  45.786  0.00  0.00            
ATOM   3697  HA  GLN X 241      34.503  14.816  46.001  0.00  0.00            
ATOM   3698  CB  GLN X 241      32.499  14.820  46.437  0.00  0.00            
ATOM   3699  HB2 GLN X 241      32.705  15.052  47.482  0.00  0.00            
ATOM   3700  HB3 GLN X 241      31.551  15.333  46.281  0.00  0.00            
ATOM   3701  CG  GLN X 241      32.291  13.340  46.331  0.00  0.00            
ATOM   3702  HG2 GLN X 241      31.320  13.105  46.767  0.00  0.00            
ATOM   3703  HG3 GLN X 241      32.286  13.105  45.349  0.00  0.00            
ATOM   3704  CD  GLN X 241      33.303  12.463  47.033  0.00  0.00            
ATOM   3705  OE1 GLN X 241      34.143  12.969  47.713  0.00  0.00            
ATOM   3706  NE2 GLN X 241      33.165  11.172  47.047  0.00  0.00            
ATOM   3707 HE21 GLN X 241      33.790  10.512  47.649  0.00  0.00            
ATOM   3708 HE22 GLN X 241      32.229  10.843  46.596  0.00  0.00            
ATOM   3709  C   GLN X 241      33.797  15.417  44.295  0.00  0.00            
ATOM   3710  O   GLN X 241      34.428  14.515  43.737  0.00  0.00            
ATOM   3711  N   ASP X 242      33.068  16.317  43.715  0.00  0.00            
ATOM   3712  H   ASP X 242      32.447  17.003  44.292  0.00  0.00            
ATOM   3713  CA  ASP X 242      32.815  16.445  42.317  0.00  0.00            
ATOM   3714  HA  ASP X 242      32.823  15.424  41.936  0.00  0.00            
ATOM   3715  CB  ASP X 242      31.417  16.945  42.075  0.00  0.00            
ATOM   3716  HB2 ASP X 242      30.759  16.456  42.664  0.00  0.00            
ATOM   3717  HB3 ASP X 242      31.328  17.865  42.482  0.00  0.00            
ATOM   3718  CG  ASP X 242      30.895  16.911  40.716  0.00  0.00            
ATOM   3719  OD1 ASP X 242      31.622  16.505  39.811  0.00  0.00            
ATOM   3720  OD2 ASP X 242      29.720  17.338  40.439  0.00  0.00            
ATOM   3721  C   ASP X 242      33.954  17.235  41.589  0.00  0.00            
ATOM   3722  O   ASP X 242      33.715  18.301  41.022  0.00  0.00            
ATOM   3723  N   LYS X 243      35.115  16.585  41.519  0.00  0.00            
ATOM   3724  H   LYS X 243      35.136  15.523  41.763  0.00  0.00            
ATOM   3725  CA  LYS X 243      36.336  17.067  40.892  0.00  0.00            
ATOM   3726  HA  LYS X 243      36.182  18.045  40.437  0.00  0.00            
ATOM   3727  CB  LYS X 243      37.310  17.401  42.053  0.00  0.00            
ATOM   3728  HB2 LYS X 243      38.252  17.710  41.600  0.00  0.00            
ATOM   3729  HB3 LYS X 243      36.955  18.262  42.620  0.00  0.00            
ATOM   3730  CG  LYS X 243      37.633  16.375  43.139  0.00  0.00            
ATOM   3731  HG2 LYS X 243      36.846  16.282  43.681  0.00  0.00            
ATOM   3732  HG3 LYS X 243      37.796  15.450  42.768  0.00  0.00            
ATOM   3733  CD  LYS X 243      38.832  16.772  44.070  0.00  0.00            
ATOM   3734  HD2 LYS X 243      39.616  17.101  43.388  0.00  0.00            
ATOM   3735  HD3 LYS X 243      38.490  17.583  44.713  0.00  0.00            
ATOM   3736  CE  LYS X 243      39.341  15.662  45.014  0.00  0.00            
ATOM   3737  HE2 LYS X 243      40.113  15.026  44.580  0.00  0.00            
ATOM   3738  HE3 LYS X 243      39.825  16.076  45.899  0.00  0.00            
ATOM   3739  NZ  LYS X 243      38.206  14.920  45.454  0.00  0.00            
ATOM   3740  HZ1 LYS X 243      37.520  15.605  45.951  0.00  0.00            
ATOM   3741  HZ2 LYS X 243      37.658  14.446  44.640  0.00  0.00            
ATOM   3742  HZ3 LYS X 243      38.466  14.143  46.173  0.00  0.00            
ATOM   3743  C   LYS X 243      37.015  16.136  39.882  0.00  0.00            
ATOM   3744  O   LYS X 243      37.062  14.932  40.054  0.00  0.00            
ATOM   3745  N   THR X 244      37.569  16.812  38.874  0.00  0.00            
ATOM   3746  H   THR X 244      37.559  17.899  38.800  0.00  0.00            
ATOM   3747  CA  THR X 244      38.115  16.041  37.678  0.00  0.00            
ATOM   3748  HA  THR X 244      38.433  15.061  38.032  0.00  0.00            
ATOM   3749  CB  THR X 244      37.123  15.778  36.554  0.00  0.00            
ATOM   3750  HB  THR X 244      36.812  16.674  36.016  0.00  0.00            
ATOM   3751  CG2 THR X 244      37.597  14.794  35.489  0.00  0.00            
ATOM   3752 HG21 THR X 244      38.171  15.270  34.695  0.00  0.00            
ATOM   3753 HG22 THR X 244      38.110  14.022  36.063  0.00  0.00            
ATOM   3754 HG23 THR X 244      36.732  14.465  35.083  0.00  0.00            
ATOM   3755  OG1 THR X 244      35.902  15.179  37.042  0.00  0.00            
ATOM   3756  HG1 THR X 244      35.292  16.037  37.325  0.00  0.00            
ATOM   3757  C   THR X 244      39.290  16.831  37.048  0.00  0.00            
ATOM   3758  O   THR X 244      39.084  18.049  36.883  0.00  0.00            
ATOM   3759  N   LEU X 245      40.410  16.201  36.776  0.00  0.00            
ATOM   3760  H   LEU X 245      40.498  15.131  36.961  0.00  0.00            
ATOM   3761  CA  LEU X 245      41.647  16.777  36.237  0.00  0.00            
ATOM   3762  HA  LEU X 245      41.422  17.831  36.071  0.00  0.00            
ATOM   3763  CB  LEU X 245      42.871  16.544  37.179  0.00  0.00            
ATOM   3764  HB2 LEU X 245      42.856  17.060  38.047  0.00  0.00            
ATOM   3765  HB3 LEU X 245      42.700  15.632  37.577  0.00  0.00            
ATOM   3766  CG  LEU X 245      44.273  16.556  36.693  0.00  0.00            
ATOM   3767  HG  LEU X 245      44.431  15.956  35.896  0.00  0.00            
ATOM   3768  CD1 LEU X 245      44.609  17.984  36.212  0.00  0.00            
ATOM   3769 HD11 LEU X 245      44.068  18.639  36.759  0.00  0.00            
ATOM   3770 HD12 LEU X 245      45.682  18.143  36.322  0.00  0.00            
ATOM   3771 HD13 LEU X 245      44.468  18.178  35.149  0.00  0.00            
ATOM   3772  CD2 LEU X 245      45.246  16.031  37.746  0.00  0.00            
ATOM   3773 HD21 LEU X 245      45.207  14.942  37.755  0.00  0.00            
ATOM   3774 HD22 LEU X 245      46.293  16.246  37.533  0.00  0.00            
ATOM   3775 HD23 LEU X 245      45.010  16.374  38.754  0.00  0.00            
ATOM   3776  C   LEU X 245      41.848  16.209  34.858  0.00  0.00            
ATOM   3777  O   LEU X 245      41.645  14.997  34.693  0.00  0.00            
ATOM   3778  N   LYS X 246      42.063  17.024  33.834  0.00  0.00            
ATOM   3779  H   LYS X 246      41.985  18.094  34.029  0.00  0.00            
ATOM   3780  CA  LYS X 246      42.465  16.498  32.452  0.00  0.00            
ATOM   3781  HA  LYS X 246      42.482  15.420  32.610  0.00  0.00            
ATOM   3782  CB  LYS X 246      41.399  16.739  31.378  0.00  0.00            
ATOM   3783  HB2 LYS X 246      40.614  15.998  31.528  0.00  0.00            
ATOM   3784  HB3 LYS X 246      40.880  17.665  31.625  0.00  0.00            
ATOM   3785  CG  LYS X 246      41.842  16.882  29.909  0.00  0.00            
ATOM   3786  HG2 LYS X 246      41.000  17.208  29.298  0.00  0.00            
ATOM   3787  HG3 LYS X 246      42.546  17.602  29.850  0.00  0.00            
ATOM   3788  CD  LYS X 246      42.307  15.541  29.260  0.00  0.00            
ATOM   3789  HD2 LYS X 246      43.032  15.028  29.892  0.00  0.00            
ATOM   3790  HD3 LYS X 246      41.453  14.887  29.083  0.00  0.00            
ATOM   3791  CE  LYS X 246      43.004  15.875  28.006  0.00  0.00            
ATOM   3792  HE2 LYS X 246      42.188  16.030  27.300  0.00  0.00            
ATOM   3793  HE3 LYS X 246      43.353  16.907  28.036  0.00  0.00            
ATOM   3794  NZ  LYS X 246      43.976  14.887  27.552  0.00  0.00            
ATOM   3795  HZ1 LYS X 246      44.279  15.196  26.551  0.00  0.00            
ATOM   3796  HZ2 LYS X 246      44.799  14.766  28.257  0.00  0.00            
ATOM   3797  HZ3 LYS X 246      43.520  13.902  27.655  0.00  0.00            
ATOM   3798  C   LYS X 246      43.821  17.042  32.048  0.00  0.00            
ATOM   3799  O   LYS X 246      43.978  18.280  31.977  0.00  0.00            
ATOM   3800  N   ILE X 247      44.827  16.176  31.750  0.00  0.00            
ATOM   3801  H   ILE X 247      44.552  15.132  31.735  0.00  0.00            
ATOM   3802  CA  ILE X 247      46.224  16.580  31.451  0.00  0.00            
ATOM   3803  HA  ILE X 247      46.418  17.586  31.794  0.00  0.00            
ATOM   3804  CB  ILE X 247      47.163  15.725  32.229  0.00  0.00            
ATOM   3805  HB  ILE X 247      46.945  14.795  32.132  0.00  0.00            
ATOM   3806  CG2 ILE X 247      48.612  15.918  31.642  0.00  0.00            
ATOM   3807 HG21 ILE X 247      49.382  15.640  32.346  0.00  0.00            
ATOM   3808 HG22 ILE X 247      48.741  15.387  30.710  0.00  0.00            
ATOM   3809 HG23 ILE X 247      48.726  16.918  31.563  0.00  0.00            
ATOM   3810  CG1 ILE X 247      46.986  15.976  33.782  0.00  0.00            
ATOM   3811 HG12 ILE X 247      45.961  15.887  34.142  0.00  0.00            
ATOM   3812 HG13 ILE X 247      47.512  15.163  34.282  0.00  0.00            
ATOM   3813  CD1 ILE X 247      47.667  17.237  34.260  0.00  0.00            
ATOM   3814 HD11 ILE X 247      47.088  18.134  34.044  0.00  0.00            
ATOM   3815 HD12 ILE X 247      47.767  17.258  35.345  0.00  0.00            
ATOM   3816 HD13 ILE X 247      48.708  17.370  33.964  0.00  0.00            
ATOM   3817  C   ILE X 247      46.422  16.544  29.930  0.00  0.00            
ATOM   3818  O   ILE X 247      46.243  15.478  29.289  0.00  0.00            
ATOM   3819  N   TYR X 248      46.741  17.628  29.349  0.00  0.00            
ATOM   3820  H   TYR X 248      47.094  18.504  29.893  0.00  0.00            
ATOM   3821  CA  TYR X 248      47.005  17.767  27.937  0.00  0.00            
ATOM   3822  HA  TYR X 248      46.550  16.925  27.415  0.00  0.00            
ATOM   3823  CB  TYR X 248      46.392  19.064  27.415  0.00  0.00            
ATOM   3824  HB2 TYR X 248      46.673  19.908  28.044  0.00  0.00            
ATOM   3825  HB3 TYR X 248      46.789  19.277  26.423  0.00  0.00            
ATOM   3826  CG  TYR X 248      44.880  18.928  27.315  0.00  0.00            
ATOM   3827  CD1 TYR X 248      44.323  18.230  26.197  0.00  0.00            
ATOM   3828  HD1 TYR X 248      44.914  17.813  25.381  0.00  0.00            
ATOM   3829  CE1 TYR X 248      42.947  18.343  25.961  0.00  0.00            
ATOM   3830  HE1 TYR X 248      42.498  17.855  25.200  0.00  0.00            
ATOM   3831  CZ  TYR X 248      42.157  19.211  26.816  0.00  0.00            
ATOM   3832  OH  TYR X 248      40.781  19.259  26.728  0.00  0.00            
ATOM   3833  HH  TYR X 248      40.274  18.298  26.652  0.00  0.00            
ATOM   3834  CE2 TYR X 248      42.706  19.855  27.867  0.00  0.00            
ATOM   3835  HE2 TYR X 248      42.037  20.493  28.445  0.00  0.00            
ATOM   3836  CD2 TYR X 248      44.072  19.697  28.251  0.00  0.00            
ATOM   3837  HD2 TYR X 248      44.520  20.137  29.142  0.00  0.00            
ATOM   3838  C   TYR X 248      48.519  17.579  27.742  0.00  0.00            
ATOM   3839  O   TYR X 248      49.243  18.491  28.130  0.00  0.00            
ATOM   3840  N   GLU X 249      48.897  16.443  27.161  0.00  0.00            
ATOM   3841  H   GLU X 249      48.119  15.695  27.005  0.00  0.00            
ATOM   3842  CA  GLU X 249      50.311  16.034  26.878  0.00  0.00            
ATOM   3843  HA  GLU X 249      50.864  16.070  27.817  0.00  0.00            
ATOM   3844  CB  GLU X 249      50.370  14.617  26.328  0.00  0.00            
ATOM   3845  HB2 GLU X 249      51.327  14.487  26.030  0.00  0.00            
ATOM   3846  HB3 GLU X 249      50.053  13.820  27.000  0.00  0.00            
ATOM   3847  CG  GLU X 249      49.616  14.259  25.082  0.00  0.00            
ATOM   3848  HG2 GLU X 249      49.911  14.941  24.284  0.00  0.00            
ATOM   3849  HG3 GLU X 249      49.984  13.351  24.836  0.00  0.00            
ATOM   3850  CD  GLU X 249      48.092  14.171  25.200  0.00  0.00            
ATOM   3851  OE1 GLU X 249      47.406  14.031  24.150  0.00  0.00            
ATOM   3852  OE2 GLU X 249      47.525  14.133  26.299  0.00  0.00            
ATOM   3853  C   GLU X 249      51.022  16.939  25.818  0.00  0.00            
ATOM   3854  O   GLU X 249      50.438  17.421  24.842  0.00  0.00            
ATOM   3855  N   GLY X 250      52.271  17.316  26.170  0.00  0.00            
ATOM   3856  H   GLY X 250      52.602  17.008  27.073  0.00  0.00            
ATOM   3857  CA  GLY X 250      52.982  18.287  25.386  0.00  0.00            
ATOM   3858  HA2 GLY X 250      54.040  18.043  25.484  0.00  0.00            
ATOM   3859  HA3 GLY X 250      52.822  18.017  24.342  0.00  0.00            
ATOM   3860  C   GLY X 250      52.649  19.780  25.541  0.00  0.00            
ATOM   3861  O   GLY X 250      53.491  20.692  25.270  0.00  0.00            
ATOM   3862  N   ALA X 251      51.406  19.968  25.868  0.00  0.00            
ATOM   3863  H   ALA X 251      50.772  19.098  25.950  0.00  0.00            
ATOM   3864  CA  ALA X 251      50.659  21.278  25.776  0.00  0.00            
ATOM   3865  HA  ALA X 251      50.978  21.745  24.856  0.00  0.00            
ATOM   3866  CB  ALA X 251      49.176  21.005  25.836  0.00  0.00            
ATOM   3867  HB1 ALA X 251      48.921  20.605  26.671  0.00  0.00            
ATOM   3868  HB2 ALA X 251      48.610  21.921  25.747  0.00  0.00            
ATOM   3869  HB3 ALA X 251      48.973  20.283  25.059  0.00  0.00            
ATOM   3870  C   ALA X 251      51.127  22.334  26.845  0.00  0.00            
ATOM   3871  O   ALA X 251      51.623  21.961  27.940  0.00  0.00            
ATOM   3872  N   TYR X 252      51.153  23.590  26.372  0.00  0.00            
ATOM   3873  H   TYR X 252      50.761  23.863  25.392  0.00  0.00            
ATOM   3874  CA  TYR X 252      51.689  24.694  27.224  0.00  0.00            
ATOM   3875  HA  TYR X 252      52.342  24.239  27.968  0.00  0.00            
ATOM   3876  CB  TYR X 252      52.521  25.729  26.420  0.00  0.00            
ATOM   3877  HB2 TYR X 252      52.000  26.162  25.672  0.00  0.00            
ATOM   3878  HB3 TYR X 252      52.862  26.495  27.101  0.00  0.00            
ATOM   3879  CG  TYR X 252      53.867  25.318  25.836  0.00  0.00            
ATOM   3880  CD1 TYR X 252      54.443  23.996  25.976  0.00  0.00            
ATOM   3881  HD1 TYR X 252      53.946  23.203  26.516  0.00  0.00            
ATOM   3882  CE1 TYR X 252      55.727  23.725  25.372  0.00  0.00            
ATOM   3883  HE1 TYR X 252      56.192  22.854  25.584  0.00  0.00            
ATOM   3884  CZ  TYR X 252      56.347  24.669  24.531  0.00  0.00            
ATOM   3885  OH  TYR X 252      57.586  24.423  24.021  0.00  0.00            
ATOM   3886  HH  TYR X 252      58.075  25.362  23.762  0.00  0.00            
ATOM   3887  CE2 TYR X 252      55.662  25.816  24.175  0.00  0.00            
ATOM   3888  HE2 TYR X 252      56.097  26.568  23.517  0.00  0.00            
ATOM   3889  CD2 TYR X 252      54.503  26.149  24.925  0.00  0.00            
ATOM   3890  HD2 TYR X 252      54.102  27.136  24.695  0.00  0.00            
ATOM   3891  C   TYR X 252      50.600  25.310  28.185  0.00  0.00            
ATOM   3892  O   TYR X 252      49.609  24.638  28.548  0.00  0.00            
ATOM   3893  N   HID X 253      50.810  26.555  28.571  0.00  0.00            
ATOM   3894  H   HID X 253      51.436  27.177  28.080  0.00  0.00            
ATOM   3895  CA  HID X 253      50.096  27.254  29.613  0.00  0.00            
ATOM   3896  HA  HID X 253      49.934  26.444  30.325  0.00  0.00            
ATOM   3897  CB  HID X 253      50.918  28.455  30.137  0.00  0.00            
ATOM   3898  HB2 HID X 253      51.995  28.158  30.550  0.00  0.00            
ATOM   3899  HB3 HID X 253      51.120  29.090  29.227  0.00  0.00            
ATOM   3900  CG  HID X 253      50.256  29.171  31.256  0.00  0.00            
ATOM   3901  ND1 HID X 253      50.098  28.640  32.538  0.00  0.00            
ATOM   3902  HD1 HID X 253      50.391  27.717  32.872  0.00  0.00            
ATOM   3903  CE1 HID X 253      49.482  29.542  33.308  0.00  0.00            
ATOM   3904  HE1 HID X 253      49.242  29.294  34.350  0.00  0.00            
ATOM   3905  NE2 HID X 253      49.174  30.660  32.634  0.00  0.00            
ATOM   3906  CD2 HID X 253      49.688  30.398  31.366  0.00  0.00            
ATOM   3907  HD2 HID X 253      49.653  31.201  30.580  0.00  0.00            
ATOM   3908  C   HID X 253      48.708  27.820  29.252  0.00  0.00            
ATOM   3909  O   HID X 253      47.688  27.613  29.943  0.00  0.00            
ATOM   3910  N   VAL X 254      48.635  28.221  28.023  0.00  0.00            
ATOM   3911  H   VAL X 254      49.453  28.249  27.431  0.00  0.00            
ATOM   3912  CA  VAL X 254      47.499  28.957  27.566  0.00  0.00            
ATOM   3913  HA  VAL X 254      46.967  29.368  28.424  0.00  0.00            
ATOM   3914  CB  VAL X 254      47.933  30.276  26.901  0.00  0.00            
ATOM   3915  HB  VAL X 254      48.652  30.072  26.108  0.00  0.00            
ATOM   3916  CG1 VAL X 254      46.872  31.237  26.380  0.00  0.00            
ATOM   3917 HG11 VAL X 254      47.239  32.052  25.756  0.00  0.00            
ATOM   3918 HG12 VAL X 254      46.198  30.649  25.757  0.00  0.00            
ATOM   3919 HG13 VAL X 254      46.254  31.592  27.205  0.00  0.00            
ATOM   3920  CG2 VAL X 254      48.713  31.070  27.911  0.00  0.00            
ATOM   3921 HG21 VAL X 254      49.677  30.677  28.234  0.00  0.00            
ATOM   3922 HG22 VAL X 254      48.897  32.039  27.448  0.00  0.00            
ATOM   3923 HG23 VAL X 254      48.045  31.294  28.742  0.00  0.00            
ATOM   3924  C   VAL X 254      46.687  27.986  26.720  0.00  0.00            
ATOM   3925  O   VAL X 254      46.617  28.124  25.511  0.00  0.00            
ATOM   3926  N   LEU X 255      46.100  26.962  27.354  0.00  0.00            
ATOM   3927  H   LEU X 255      46.295  26.908  28.343  0.00  0.00            
ATOM   3928  CA  LEU X 255      45.486  25.832  26.649  0.00  0.00            
ATOM   3929  HA  LEU X 255      46.218  25.341  26.009  0.00  0.00            
ATOM   3930  CB  LEU X 255      44.969  24.791  27.680  0.00  0.00            
ATOM   3931  HB2 LEU X 255      44.407  25.400  28.389  0.00  0.00            
ATOM   3932  HB3 LEU X 255      44.332  24.038  27.217  0.00  0.00            
ATOM   3933  CG  LEU X 255      46.020  23.920  28.439  0.00  0.00            
ATOM   3934  HG  LEU X 255      46.684  24.624  28.942  0.00  0.00            
ATOM   3935  CD1 LEU X 255      45.125  23.095  29.462  0.00  0.00            
ATOM   3936 HD11 LEU X 255      45.740  22.437  30.076  0.00  0.00            
ATOM   3937 HD12 LEU X 255      44.747  23.841  30.161  0.00  0.00            
ATOM   3938 HD13 LEU X 255      44.330  22.612  28.893  0.00  0.00            
ATOM   3939  CD2 LEU X 255      46.955  23.084  27.583  0.00  0.00            
ATOM   3940 HD21 LEU X 255      47.716  23.750  27.178  0.00  0.00            
ATOM   3941 HD22 LEU X 255      47.478  22.369  28.219  0.00  0.00            
ATOM   3942 HD23 LEU X 255      46.300  22.516  26.922  0.00  0.00            
ATOM   3943  C   LEU X 255      44.293  26.323  25.753  0.00  0.00            
ATOM   3944  O   LEU X 255      44.009  25.696  24.735  0.00  0.00            
ATOM   3945  N   HIE X 256      43.703  27.468  26.054  0.00  0.00            
ATOM   3946  H   HIE X 256      43.989  28.028  26.845  0.00  0.00            
ATOM   3947  CA  HIE X 256      42.541  28.020  25.368  0.00  0.00            
ATOM   3948  HA  HIE X 256      41.971  27.236  24.870  0.00  0.00            
ATOM   3949  CB  HIE X 256      41.586  28.743  26.347  0.00  0.00            
ATOM   3950  HB2 HIE X 256      40.885  29.327  25.751  0.00  0.00            
ATOM   3951  HB3 HIE X 256      41.090  28.053  27.030  0.00  0.00            
ATOM   3952  CG  HIE X 256      42.303  29.791  27.210  0.00  0.00            
ATOM   3953  ND1 HIE X 256      43.608  29.769  27.577  0.00  0.00            
ATOM   3954  CE1 HIE X 256      43.838  30.903  28.272  0.00  0.00            
ATOM   3955  HE1 HIE X 256      44.695  31.114  28.895  0.00  0.00            
ATOM   3956  NE2 HIE X 256      42.682  31.654  28.306  0.00  0.00            
ATOM   3957  HE2 HIE X 256      42.598  32.511  28.834  0.00  0.00            
ATOM   3958  CD2 HIE X 256      41.750  30.960  27.623  0.00  0.00            
ATOM   3959  HD2 HIE X 256      40.748  31.298  27.401  0.00  0.00            
ATOM   3960  C   HIE X 256      43.023  28.987  24.199  0.00  0.00            
ATOM   3961  O   HIE X 256      42.115  29.433  23.461  0.00  0.00            
ATOM   3962  N   LYS X 257      44.332  29.128  23.972  0.00  0.00            
ATOM   3963  H   LYS X 257      44.959  28.863  24.718  0.00  0.00            
ATOM   3964  CA  LYS X 257      44.831  29.698  22.690  0.00  0.00            
ATOM   3965  HA  LYS X 257      44.124  29.573  21.869  0.00  0.00            
ATOM   3966  CB  LYS X 257      45.162  31.217  22.740  0.00  0.00            
ATOM   3967  HB2 LYS X 257      45.766  31.421  23.623  0.00  0.00            
ATOM   3968  HB3 LYS X 257      45.797  31.469  21.890  0.00  0.00            
ATOM   3969  CG  LYS X 257      43.943  32.137  22.574  0.00  0.00            
ATOM   3970  HG2 LYS X 257      44.316  32.933  21.930  0.00  0.00            
ATOM   3971  HG3 LYS X 257      43.131  31.699  21.993  0.00  0.00            
ATOM   3972  CD  LYS X 257      43.488  32.521  24.005  0.00  0.00            
ATOM   3973  HD2 LYS X 257      42.771  31.780  24.360  0.00  0.00            
ATOM   3974  HD3 LYS X 257      44.305  32.466  24.725  0.00  0.00            
ATOM   3975  CE  LYS X 257      42.895  33.929  23.957  0.00  0.00            
ATOM   3976  HE2 LYS X 257      42.363  34.073  24.897  0.00  0.00            
ATOM   3977  HE3 LYS X 257      43.734  34.616  23.849  0.00  0.00            
ATOM   3978  NZ  LYS X 257      41.917  34.021  22.890  0.00  0.00            
ATOM   3979  HZ1 LYS X 257      41.382  34.860  23.065  0.00  0.00            
ATOM   3980  HZ2 LYS X 257      42.371  34.091  21.990  0.00  0.00            
ATOM   3981  HZ3 LYS X 257      41.221  33.305  22.746  0.00  0.00            
ATOM   3982  C   LYS X 257      46.179  28.933  22.323  0.00  0.00            
ATOM   3983  O   LYS X 257      47.217  29.352  21.877  0.00  0.00            
ATOM   3984  N   GLU X 258      46.127  27.611  22.527  0.00  0.00            
ATOM   3985  H   GLU X 258      45.241  27.318  22.915  0.00  0.00            
ATOM   3986  CA  GLU X 258      47.028  26.532  21.998  0.00  0.00            
ATOM   3987  HA  GLU X 258      48.052  26.903  21.953  0.00  0.00            
ATOM   3988  CB  GLU X 258      47.042  25.460  23.123  0.00  0.00            
ATOM   3989  HB2 GLU X 258      46.228  25.590  23.837  0.00  0.00            
ATOM   3990  HB3 GLU X 258      46.857  24.503  22.635  0.00  0.00            
ATOM   3991  CG  GLU X 258      48.371  25.400  23.869  0.00  0.00            
ATOM   3992  HG2 GLU X 258      48.745  26.330  24.296  0.00  0.00            
ATOM   3993  HG3 GLU X 258      48.233  24.676  24.672  0.00  0.00            
ATOM   3994  CD  GLU X 258      49.449  24.743  23.161  0.00  0.00            
ATOM   3995  OE1 GLU X 258      50.599  24.926  23.523  0.00  0.00            
ATOM   3996  OE2 GLU X 258      49.232  24.175  22.035  0.00  0.00            
ATOM   3997  C   GLU X 258      46.790  26.187  20.492  0.00  0.00            
ATOM   3998  O   GLU X 258      46.050  26.924  19.800  0.00  0.00            
ATOM   3999  N   LEU X 259      47.453  25.090  20.071  0.00  0.00            
ATOM   4000  H   LEU X 259      47.978  24.521  20.719  0.00  0.00            
ATOM   4001  CA  LEU X 259      47.236  24.438  18.816  0.00  0.00            
ATOM   4002  HA  LEU X 259      47.384  25.164  18.017  0.00  0.00            
ATOM   4003  CB  LEU X 259      48.231  23.262  18.604  0.00  0.00            
ATOM   4004  HB2 LEU X 259      48.093  22.549  19.417  0.00  0.00            
ATOM   4005  HB3 LEU X 259      48.078  22.755  17.651  0.00  0.00            
ATOM   4006  CG  LEU X 259      49.711  23.659  18.562  0.00  0.00            
ATOM   4007  HG  LEU X 259      49.975  24.379  19.337  0.00  0.00            
ATOM   4008  CD1 LEU X 259      50.521  22.337  18.620  0.00  0.00            
ATOM   4009 HD11 LEU X 259      50.456  21.722  19.518  0.00  0.00            
ATOM   4010 HD12 LEU X 259      50.229  21.725  17.766  0.00  0.00            
ATOM   4011 HD13 LEU X 259      51.546  22.677  18.473  0.00  0.00            
ATOM   4012  CD2 LEU X 259      49.867  24.420  17.167  0.00  0.00            
ATOM   4013 HD21 LEU X 259      50.906  24.473  16.840  0.00  0.00            
ATOM   4014 HD22 LEU X 259      49.434  23.753  16.421  0.00  0.00            
ATOM   4015 HD23 LEU X 259      49.332  25.365  17.068  0.00  0.00            
ATOM   4016  C   LEU X 259      45.747  23.927  18.704  0.00  0.00            
ATOM   4017  O   LEU X 259      45.288  23.420  19.733  0.00  0.00            
ATOM   4018  N   PRO X 260      45.064  23.973  17.559  0.00  0.00            
ATOM   4019  CD  PRO X 260      45.662  24.264  16.348  0.00  0.00            
ATOM   4020  HD2 PRO X 260      46.662  23.854  16.206  0.00  0.00            
ATOM   4021  HD3 PRO X 260      45.663  25.342  16.190  0.00  0.00            
ATOM   4022  CG  PRO X 260      44.840  23.622  15.256  0.00  0.00            
ATOM   4023  HG2 PRO X 260      45.235  22.627  15.052  0.00  0.00            
ATOM   4024  HG3 PRO X 260      44.744  24.279  14.392  0.00  0.00            
ATOM   4025  CB  PRO X 260      43.477  23.653  15.962  0.00  0.00            
ATOM   4026  HB2 PRO X 260      42.931  22.771  15.628  0.00  0.00            
ATOM   4027  HB3 PRO X 260      42.792  24.490  15.828  0.00  0.00            
ATOM   4028  CA  PRO X 260      43.665  23.536  17.435  0.00  0.00            
ATOM   4029  HA  PRO X 260      42.983  24.254  17.890  0.00  0.00            
ATOM   4030  C   PRO X 260      43.242  22.148  17.894  0.00  0.00            
ATOM   4031  O   PRO X 260      42.084  22.056  18.344  0.00  0.00            
ATOM   4032  N   GLU X 261      44.153  21.175  17.914  0.00  0.00            
ATOM   4033  H   GLU X 261      45.006  21.352  17.403  0.00  0.00            
ATOM   4034  CA  GLU X 261      43.834  19.858  18.382  0.00  0.00            
ATOM   4035  HA  GLU X 261      42.907  19.467  17.963  0.00  0.00            
ATOM   4036  CB  GLU X 261      44.901  18.846  17.938  0.00  0.00            
ATOM   4037  HB2 GLU X 261      44.659  17.985  18.561  0.00  0.00            
ATOM   4038  HB3 GLU X 261      44.660  18.469  16.944  0.00  0.00            
ATOM   4039  CG  GLU X 261      46.423  19.198  18.039  0.00  0.00            
ATOM   4040  HG2 GLU X 261      46.493  19.668  19.020  0.00  0.00            
ATOM   4041  HG3 GLU X 261      46.857  18.213  18.214  0.00  0.00            
ATOM   4042  CD  GLU X 261      47.127  19.901  16.848  0.00  0.00            
ATOM   4043  OE1 GLU X 261      46.409  20.194  15.812  0.00  0.00            
ATOM   4044  OE2 GLU X 261      48.359  19.998  16.937  0.00  0.00            
ATOM   4045  C   GLU X 261      43.708  19.762  19.945  0.00  0.00            
ATOM   4046  O   GLU X 261      43.033  18.904  20.471  0.00  0.00            
ATOM   4047  N   VAL X 262      44.424  20.626  20.684  0.00  0.00            
ATOM   4048  H   VAL X 262      45.015  21.341  20.283  0.00  0.00            
ATOM   4049  CA  VAL X 262      44.139  20.951  22.045  0.00  0.00            
ATOM   4050  HA  VAL X 262      43.883  20.017  22.544  0.00  0.00            
ATOM   4051  CB  VAL X 262      45.385  21.566  22.661  0.00  0.00            
ATOM   4052  HB  VAL X 262      45.749  22.321  21.964  0.00  0.00            
ATOM   4053  CG1 VAL X 262      45.242  22.120  24.059  0.00  0.00            
ATOM   4054 HG11 VAL X 262      44.712  21.354  24.626  0.00  0.00            
ATOM   4055 HG12 VAL X 262      46.217  22.421  24.443  0.00  0.00            
ATOM   4056 HG13 VAL X 262      44.564  22.960  24.212  0.00  0.00            
ATOM   4057  CG2 VAL X 262      46.537  20.569  22.755  0.00  0.00            
ATOM   4058 HG21 VAL X 262      46.789  20.066  21.822  0.00  0.00            
ATOM   4059 HG22 VAL X 262      47.434  21.042  23.155  0.00  0.00            
ATOM   4060 HG23 VAL X 262      46.354  19.836  23.540  0.00  0.00            
ATOM   4061  C   VAL X 262      42.909  21.915  22.214  0.00  0.00            
ATOM   4062  O   VAL X 262      42.076  21.566  22.995  0.00  0.00            
ATOM   4063  N   THR X 263      42.890  23.095  21.602  0.00  0.00            
ATOM   4064  H   THR X 263      43.661  23.383  21.016  0.00  0.00            
ATOM   4065  CA  THR X 263      41.953  24.132  22.099  0.00  0.00            
ATOM   4066  HA  THR X 263      42.017  24.168  23.187  0.00  0.00            
ATOM   4067  CB  THR X 263      42.439  25.494  21.551  0.00  0.00            
ATOM   4068  HB  THR X 263      42.553  25.531  20.467  0.00  0.00            
ATOM   4069  CG2 THR X 263      41.528  26.696  21.906  0.00  0.00            
ATOM   4070 HG21 THR X 263      40.693  26.725  21.206  0.00  0.00            
ATOM   4071 HG22 THR X 263      41.192  26.561  22.934  0.00  0.00            
ATOM   4072 HG23 THR X 263      42.084  27.633  21.884  0.00  0.00            
ATOM   4073  OG1 THR X 263      43.814  25.811  21.950  0.00  0.00            
ATOM   4074  HG1 THR X 263      43.815  25.687  22.902  0.00  0.00            
ATOM   4075  C   THR X 263      40.505  23.864  21.641  0.00  0.00            
ATOM   4076  O   THR X 263      39.592  24.356  22.332  0.00  0.00            
ATOM   4077  N   ASN X 264      40.258  23.023  20.581  0.00  0.00            
ATOM   4078  H   ASN X 264      40.981  22.780  19.919  0.00  0.00            
ATOM   4079  CA  ASN X 264      38.927  22.584  20.310  0.00  0.00            
ATOM   4080  HA  ASN X 264      38.187  23.374  20.437  0.00  0.00            
ATOM   4081  CB  ASN X 264      38.745  22.069  18.846  0.00  0.00            
ATOM   4082  HB2 ASN X 264      39.478  21.299  18.605  0.00  0.00            
ATOM   4083  HB3 ASN X 264      37.772  21.578  18.833  0.00  0.00            
ATOM   4084  CG  ASN X 264      38.767  23.118  17.775  0.00  0.00            
ATOM   4085  OD1 ASN X 264      37.775  23.801  17.467  0.00  0.00            
ATOM   4086  ND2 ASN X 264      39.842  23.143  17.017  0.00  0.00            
ATOM   4087 HD21 ASN X 264      40.566  22.442  17.076  0.00  0.00            
ATOM   4088 HD22 ASN X 264      39.791  23.787  16.240  0.00  0.00            
ATOM   4089  C   ASN X 264      38.483  21.537  21.356  0.00  0.00            
ATOM   4090  O   ASN X 264      37.375  21.589  21.785  0.00  0.00            
ATOM   4091  N   SER X 265      39.367  20.701  21.848  0.00  0.00            
ATOM   4092  H   SER X 265      40.316  20.849  21.537  0.00  0.00            
ATOM   4093  CA  SER X 265      39.142  19.744  22.884  0.00  0.00            
ATOM   4094  HA  SER X 265      38.269  19.133  22.653  0.00  0.00            
ATOM   4095  CB  SER X 265      40.365  18.802  23.190  0.00  0.00            
ATOM   4096  HB2 SER X 265      41.172  19.353  23.673  0.00  0.00            
ATOM   4097  HB3 SER X 265      40.117  18.008  23.894  0.00  0.00            
ATOM   4098  OG  SER X 265      40.734  18.139  21.959  0.00  0.00            
ATOM   4099  HG  SER X 265      41.282  18.624  21.338  0.00  0.00            
ATOM   4100  C   SER X 265      38.784  20.492  24.177  0.00  0.00            
ATOM   4101  O   SER X 265      37.767  20.235  24.759  0.00  0.00            
ATOM   4102  N   VAL X 266      39.540  21.538  24.464  0.00  0.00            
ATOM   4103  H   VAL X 266      40.206  21.890  23.791  0.00  0.00            
ATOM   4104  CA  VAL X 266      39.265  22.379  25.629  0.00  0.00            
ATOM   4105  HA  VAL X 266      39.327  21.752  26.518  0.00  0.00            
ATOM   4106  CB  VAL X 266      40.341  23.421  25.901  0.00  0.00            
ATOM   4107  HB  VAL X 266      40.691  23.838  24.956  0.00  0.00            
ATOM   4108  CG1 VAL X 266      40.054  24.638  26.841  0.00  0.00            
ATOM   4109 HG11 VAL X 266      40.264  24.429  27.890  0.00  0.00            
ATOM   4110 HG12 VAL X 266      40.514  25.572  26.521  0.00  0.00            
ATOM   4111 HG13 VAL X 266      38.993  24.877  26.775  0.00  0.00            
ATOM   4112  CG2 VAL X 266      41.600  22.718  26.394  0.00  0.00            
ATOM   4113 HG21 VAL X 266      41.395  22.153  27.303  0.00  0.00            
ATOM   4114 HG22 VAL X 266      41.902  22.070  25.572  0.00  0.00            
ATOM   4115 HG23 VAL X 266      42.343  23.497  26.566  0.00  0.00            
ATOM   4116  C   VAL X 266      37.812  22.982  25.569  0.00  0.00            
ATOM   4117  O   VAL X 266      37.064  22.775  26.515  0.00  0.00            
ATOM   4118  N   PHE X 267      37.454  23.631  24.468  0.00  0.00            
ATOM   4119  H   PHE X 267      38.026  23.720  23.640  0.00  0.00            
ATOM   4120  CA  PHE X 267      36.050  24.040  24.293  0.00  0.00            
ATOM   4121  HA  PHE X 267      35.900  24.745  25.111  0.00  0.00            
ATOM   4122  CB  PHE X 267      35.694  24.693  22.918  0.00  0.00            
ATOM   4123  HB2 PHE X 267      36.185  24.070  22.170  0.00  0.00            
ATOM   4124  HB3 PHE X 267      34.607  24.659  22.846  0.00  0.00            
ATOM   4125  CG  PHE X 267      36.041  26.177  22.870  0.00  0.00            
ATOM   4126  CD1 PHE X 267      37.348  26.620  23.139  0.00  0.00            
ATOM   4127  HD1 PHE X 267      38.125  25.925  23.423  0.00  0.00            
ATOM   4128  CE1 PHE X 267      37.608  28.033  23.088  0.00  0.00            
ATOM   4129  HE1 PHE X 267      38.617  28.376  23.263  0.00  0.00            
ATOM   4130  CZ  PHE X 267      36.685  28.965  22.678  0.00  0.00            
ATOM   4131  HZ  PHE X 267      37.018  29.976  22.495  0.00  0.00            
ATOM   4132  CE2 PHE X 267      35.392  28.544  22.486  0.00  0.00            
ATOM   4133  HE2 PHE X 267      34.599  29.209  22.179  0.00  0.00            
ATOM   4134  CD2 PHE X 267      35.082  27.144  22.543  0.00  0.00            
ATOM   4135  HD2 PHE X 267      34.108  26.737  22.316  0.00  0.00            
ATOM   4136  C   PHE X 267      35.062  22.870  24.500  0.00  0.00            
ATOM   4137  O   PHE X 267      34.089  23.015  25.237  0.00  0.00            
ATOM   4138  N   HID X 268      35.333  21.726  23.823  0.00  0.00            
ATOM   4139  H   HID X 268      36.186  21.655  23.286  0.00  0.00            
ATOM   4140  CA  HID X 268      34.422  20.571  23.866  0.00  0.00            
ATOM   4141  HA  HID X 268      33.456  20.896  23.482  0.00  0.00            
ATOM   4142  CB  HID X 268      34.865  19.421  22.869  0.00  0.00            
ATOM   4143  HB2 HID X 268      35.824  19.028  23.205  0.00  0.00            
ATOM   4144  HB3 HID X 268      34.104  18.654  23.015  0.00  0.00            
ATOM   4145  CG  HID X 268      35.043  19.724  21.403  0.00  0.00            
ATOM   4146  ND1 HID X 268      35.846  18.973  20.546  0.00  0.00            
ATOM   4147  HD1 HID X 268      36.201  18.038  20.686  0.00  0.00            
ATOM   4148  CE1 HID X 268      35.663  19.519  19.297  0.00  0.00            
ATOM   4149  HE1 HID X 268      36.008  19.116  18.357  0.00  0.00            
ATOM   4150  NE2 HID X 268      34.801  20.548  19.368  0.00  0.00            
ATOM   4151  CD2 HID X 268      34.357  20.682  20.678  0.00  0.00            
ATOM   4152  HD2 HID X 268      33.564  21.322  21.037  0.00  0.00            
ATOM   4153  C   HID X 268      34.245  19.968  25.341  0.00  0.00            
ATOM   4154  O   HID X 268      33.215  19.328  25.660  0.00  0.00            
ATOM   4155  N   GLU X 269      35.240  20.175  26.183  0.00  0.00            
ATOM   4156  H   GLU X 269      36.077  20.584  25.792  0.00  0.00            
ATOM   4157  CA  GLU X 269      35.276  19.697  27.553  0.00  0.00            
ATOM   4158  HA  GLU X 269      34.762  18.737  27.541  0.00  0.00            
ATOM   4159  CB  GLU X 269      36.695  19.578  28.060  0.00  0.00            
ATOM   4160  HB2 GLU X 269      37.213  19.170  27.193  0.00  0.00            
ATOM   4161  HB3 GLU X 269      37.020  20.575  28.356  0.00  0.00            
ATOM   4162  CG  GLU X 269      36.967  18.594  29.230  0.00  0.00            
ATOM   4163  HG2 GLU X 269      38.047  18.625  29.373  0.00  0.00            
ATOM   4164  HG3 GLU X 269      36.487  18.984  30.128  0.00  0.00            
ATOM   4165  CD  GLU X 269      36.646  17.181  28.980  0.00  0.00            
ATOM   4166  OE1 GLU X 269      36.300  16.487  29.967  0.00  0.00            
ATOM   4167  OE2 GLU X 269      36.943  16.624  27.875  0.00  0.00            
ATOM   4168  C   GLU X 269      34.469  20.730  28.378  0.00  0.00            
ATOM   4169  O   GLU X 269      33.677  20.314  29.192  0.00  0.00            
ATOM   4170  N   ILE X 270      34.711  22.058  28.175  0.00  0.00            
ATOM   4171  H   ILE X 270      35.298  22.391  27.424  0.00  0.00            
ATOM   4172  CA  ILE X 270      33.909  23.108  28.892  0.00  0.00            
ATOM   4173  HA  ILE X 270      33.960  22.924  29.965  0.00  0.00            
ATOM   4174  CB  ILE X 270      34.543  24.459  28.667  0.00  0.00            
ATOM   4175  HB  ILE X 270      34.510  24.620  27.590  0.00  0.00            
ATOM   4176  CG2 ILE X 270      33.645  25.571  29.284  0.00  0.00            
ATOM   4177 HG21 ILE X 270      34.008  26.560  29.004  0.00  0.00            
ATOM   4178 HG22 ILE X 270      32.609  25.561  28.944  0.00  0.00            
ATOM   4179 HG23 ILE X 270      33.573  25.686  30.365  0.00  0.00            
ATOM   4180  CG1 ILE X 270      35.974  24.424  29.235  0.00  0.00            
ATOM   4181 HG12 ILE X 270      35.844  24.358  30.315  0.00  0.00            
ATOM   4182 HG13 ILE X 270      36.534  23.544  28.920  0.00  0.00            
ATOM   4183  CD1 ILE X 270      36.725  25.689  28.676  0.00  0.00            
ATOM   4184 HD11 ILE X 270      37.755  25.605  29.024  0.00  0.00            
ATOM   4185 HD12 ILE X 270      36.756  25.634  27.588  0.00  0.00            
ATOM   4186 HD13 ILE X 270      36.311  26.612  29.081  0.00  0.00            
ATOM   4187  C   ILE X 270      32.398  22.969  28.576  0.00  0.00            
ATOM   4188  O   ILE X 270      31.550  23.157  29.425  0.00  0.00            
ATOM   4189  N   ASN X 271      32.062  22.750  27.317  0.00  0.00            
ATOM   4190  H   ASN X 271      32.777  22.727  26.604  0.00  0.00            
ATOM   4191  CA  ASN X 271      30.671  22.589  26.906  0.00  0.00            
ATOM   4192  HA  ASN X 271      30.077  23.453  27.203  0.00  0.00            
ATOM   4193  CB  ASN X 271      30.518  22.418  25.348  0.00  0.00            
ATOM   4194  HB2 ASN X 271      31.158  23.085  24.770  0.00  0.00            
ATOM   4195  HB3 ASN X 271      30.704  21.367  25.126  0.00  0.00            
ATOM   4196  CG  ASN X 271      29.111  22.729  24.789  0.00  0.00            
ATOM   4197  OD1 ASN X 271      28.069  22.335  25.337  0.00  0.00            
ATOM   4198  ND2 ASN X 271      29.027  23.388  23.698  0.00  0.00            
ATOM   4199 HD21 ASN X 271      28.178  23.292  23.158  0.00  0.00            
ATOM   4200 HD22 ASN X 271      29.811  23.784  23.200  0.00  0.00            
ATOM   4201  C   ASN X 271      30.085  21.346  27.611  0.00  0.00            
ATOM   4202  O   ASN X 271      28.980  21.457  28.165  0.00  0.00            
ATOM   4203  N   MET X 272      30.800  20.231  27.618  0.00  0.00            
ATOM   4204  H   MET X 272      31.689  20.167  27.145  0.00  0.00            
ATOM   4205  CA  MET X 272      30.300  18.978  28.220  0.00  0.00            
ATOM   4206  HA  MET X 272      29.285  18.862  27.841  0.00  0.00            
ATOM   4207  CB  MET X 272      31.126  17.758  27.744  0.00  0.00            
ATOM   4208  HB2 MET X 272      31.366  17.866  26.686  0.00  0.00            
ATOM   4209  HB3 MET X 272      32.109  17.656  28.204  0.00  0.00            
ATOM   4210  CG  MET X 272      30.442  16.441  27.903  0.00  0.00            
ATOM   4211  HG2 MET X 272      29.530  16.498  27.309  0.00  0.00            
ATOM   4212  HG3 MET X 272      31.163  15.775  27.430  0.00  0.00            
ATOM   4213  SD  MET X 272      30.150  15.734  29.615  0.00  0.00            
ATOM   4214  CE  MET X 272      31.905  15.678  30.205  0.00  0.00            
ATOM   4215  HE1 MET X 272      32.019  14.746  30.759  0.00  0.00            
ATOM   4216  HE2 MET X 272      32.579  15.631  29.349  0.00  0.00            
ATOM   4217  HE3 MET X 272      32.191  16.490  30.873  0.00  0.00            
ATOM   4218  C   MET X 272      30.033  18.943  29.733  0.00  0.00            
ATOM   4219  O   MET X 272      28.986  18.448  30.169  0.00  0.00            
ATOM   4220  N   TRP X 273      31.019  19.516  30.448  0.00  0.00            
ATOM   4221  H   TRP X 273      31.899  19.731  30.002  0.00  0.00            
ATOM   4222  CA  TRP X 273      31.020  19.515  31.868  0.00  0.00            
ATOM   4223  HA  TRP X 273      30.786  18.548  32.312  0.00  0.00            
ATOM   4224  CB  TRP X 273      32.439  19.792  32.465  0.00  0.00            
ATOM   4225  HB2 TRP X 273      32.968  20.527  31.858  0.00  0.00            
ATOM   4226  HB3 TRP X 273      32.368  20.133  33.498  0.00  0.00            
ATOM   4227  CG  TRP X 273      33.137  18.506  32.562  0.00  0.00            
ATOM   4228  CD1 TRP X 273      34.009  17.916  31.693  0.00  0.00            
ATOM   4229  HD1 TRP X 273      34.222  18.366  30.735  0.00  0.00            
ATOM   4230  NE1 TRP X 273      34.385  16.658  32.093  0.00  0.00            
ATOM   4231  HE1 TRP X 273      35.110  16.185  31.572  0.00  0.00            
ATOM   4232  CE2 TRP X 273      33.814  16.326  33.331  0.00  0.00            
ATOM   4233  CZ2 TRP X 273      33.898  15.261  34.263  0.00  0.00            
ATOM   4234  HZ2 TRP X 273      34.525  14.421  34.004  0.00  0.00            
ATOM   4235  CH2 TRP X 273      33.272  15.399  35.483  0.00  0.00            
ATOM   4236  HH2 TRP X 273      33.343  14.495  36.068  0.00  0.00            
ATOM   4237  CZ3 TRP X 273      32.498  16.521  35.761  0.00  0.00            
ATOM   4238  HZ3 TRP X 273      31.938  16.511  36.684  0.00  0.00            
ATOM   4239  CE3 TRP X 273      32.392  17.578  34.826  0.00  0.00            
ATOM   4240  HE3 TRP X 273      31.841  18.483  35.036  0.00  0.00            
ATOM   4241  CD2 TRP X 273      33.060  17.531  33.631  0.00  0.00            
ATOM   4242  C   TRP X 273      30.033  20.517  32.501  0.00  0.00            
ATOM   4243  O   TRP X 273      29.401  20.140  33.494  0.00  0.00            
ATOM   4244  N   VAL X 274      29.777  21.644  31.797  0.00  0.00            
ATOM   4245  H   VAL X 274      30.369  21.809  30.995  0.00  0.00            
ATOM   4246  CA  VAL X 274      28.737  22.652  32.188  0.00  0.00            
ATOM   4247  HA  VAL X 274      28.752  22.705  33.277  0.00  0.00            
ATOM   4248  CB  VAL X 274      29.100  24.090  31.694  0.00  0.00            
ATOM   4249  HB  VAL X 274      29.239  24.101  30.613  0.00  0.00            
ATOM   4250  CG1 VAL X 274      27.958  25.074  32.150  0.00  0.00            
ATOM   4251 HG11 VAL X 274      27.877  25.070  33.237  0.00  0.00            
ATOM   4252 HG12 VAL X 274      28.285  26.087  31.918  0.00  0.00            
ATOM   4253 HG13 VAL X 274      26.996  24.937  31.655  0.00  0.00            
ATOM   4254  CG2 VAL X 274      30.378  24.626  32.224  0.00  0.00            
ATOM   4255 HG21 VAL X 274      31.210  23.955  32.009  0.00  0.00            
ATOM   4256 HG22 VAL X 274      30.520  25.594  31.745  0.00  0.00            
ATOM   4257 HG23 VAL X 274      30.289  24.841  33.289  0.00  0.00            
ATOM   4258  C   VAL X 274      27.347  22.183  31.840  0.00  0.00            
ATOM   4259  O   VAL X 274      26.472  22.329  32.663  0.00  0.00            
ATOM   4260  N   SER X 275      27.142  21.635  30.604  0.00  0.00            
ATOM   4261  H   SER X 275      27.956  21.511  30.019  0.00  0.00            
ATOM   4262  CA  SER X 275      25.817  21.273  30.105  0.00  0.00            
ATOM   4263  HA  SER X 275      25.217  22.182  30.099  0.00  0.00            
ATOM   4264  CB  SER X 275      25.718  20.813  28.607  0.00  0.00            
ATOM   4265  HB2 SER X 275      24.726  20.392  28.442  0.00  0.00            
ATOM   4266  HB3 SER X 275      25.954  21.695  28.012  0.00  0.00            
ATOM   4267  OG  SER X 275      26.697  19.850  28.309  0.00  0.00            
ATOM   4268  HG  SER X 275      27.489  20.391  28.269  0.00  0.00            
ATOM   4269  C   SER X 275      25.221  20.136  31.010  0.00  0.00            
ATOM   4270  O   SER X 275      24.103  20.308  31.518  0.00  0.00            
ATOM   4271  N   GLN X 276      25.977  19.110  31.421  0.00  0.00            
ATOM   4272  H   GLN X 276      26.841  19.013  30.906  0.00  0.00            
ATOM   4273  CA  GLN X 276      25.518  18.126  32.422  0.00  0.00            
ATOM   4274  HA  GLN X 276      24.507  17.977  32.043  0.00  0.00            
ATOM   4275  CB  GLN X 276      26.367  16.853  32.536  0.00  0.00            
ATOM   4276  HB2 GLN X 276      25.695  16.077  32.902  0.00  0.00            
ATOM   4277  HB3 GLN X 276      26.714  16.558  31.546  0.00  0.00            
ATOM   4278  CG  GLN X 276      27.703  17.041  33.346  0.00  0.00            
ATOM   4279  HG2 GLN X 276      28.264  17.858  32.892  0.00  0.00            
ATOM   4280  HG3 GLN X 276      27.442  17.263  34.381  0.00  0.00            
ATOM   4281  CD  GLN X 276      28.467  15.717  33.272  0.00  0.00            
ATOM   4282  OE1 GLN X 276      28.001  14.717  33.820  0.00  0.00            
ATOM   4283  NE2 GLN X 276      29.633  15.645  32.733  0.00  0.00            
ATOM   4284 HE21 GLN X 276      29.941  14.687  32.641  0.00  0.00            
ATOM   4285 HE22 GLN X 276      29.934  16.409  32.145  0.00  0.00            
ATOM   4286  C   GLN X 276      25.287  18.720  33.847  0.00  0.00            
ATOM   4287  O   GLN X 276      24.893  17.969  34.730  0.00  0.00            
ATOM   4288  N   ARG X 277      25.585  19.975  34.047  0.00  0.00            
ATOM   4289  H   ARG X 277      25.994  20.617  33.382  0.00  0.00            
ATOM   4290  CA  ARG X 277      25.428  20.640  35.343  0.00  0.00            
ATOM   4291  HA  ARG X 277      24.986  20.063  36.155  0.00  0.00            
ATOM   4292  CB  ARG X 277      26.744  21.035  35.911  0.00  0.00            
ATOM   4293  HB2 ARG X 277      27.176  21.702  35.165  0.00  0.00            
ATOM   4294  HB3 ARG X 277      26.617  21.639  36.809  0.00  0.00            
ATOM   4295  CG  ARG X 277      27.702  19.845  36.077  0.00  0.00            
ATOM   4296  HG2 ARG X 277      27.706  19.275  35.149  0.00  0.00            
ATOM   4297  HG3 ARG X 277      28.695  20.287  36.158  0.00  0.00            
ATOM   4298  CD  ARG X 277      27.390  18.915  37.282  0.00  0.00            
ATOM   4299  HD2 ARG X 277      27.241  19.673  38.050  0.00  0.00            
ATOM   4300  HD3 ARG X 277      26.425  18.415  37.194  0.00  0.00            
ATOM   4301  NE  ARG X 277      28.446  17.964  37.618  0.00  0.00            
ATOM   4302  HE  ARG X 277      29.296  18.276  38.065  0.00  0.00            
ATOM   4303  CZ  ARG X 277      28.513  16.695  37.391  0.00  0.00            
ATOM   4304  NH1 ARG X 277      27.615  16.065  36.704  0.00  0.00            
ATOM   4305 HH11 ARG X 277      26.659  16.390  36.735  0.00  0.00            
ATOM   4306 HH12 ARG X 277      27.786  15.093  36.489  0.00  0.00            
ATOM   4307  NH2 ARG X 277      29.610  16.061  37.780  0.00  0.00            
ATOM   4308 HH21 ARG X 277      30.091  16.507  38.548  0.00  0.00            
ATOM   4309 HH22 ARG X 277      29.601  15.051  37.769  0.00  0.00            
ATOM   4310  C   ARG X 277      24.390  21.769  35.350  0.00  0.00            
ATOM   4311  O   ARG X 277      24.182  22.331  36.457  0.00  0.00            
ATOM   4312  N   THR X 278      23.703  21.905  34.238  0.00  0.00            
ATOM   4313  H   THR X 278      23.956  21.252  33.510  0.00  0.00            
ATOM   4314  CA  THR X 278      22.521  22.704  34.048  0.00  0.00            
ATOM   4315  HA  THR X 278      22.249  23.127  35.015  0.00  0.00            
ATOM   4316  CB  THR X 278      22.847  23.751  33.037  0.00  0.00            
ATOM   4317  HB  THR X 278      22.022  24.445  32.884  0.00  0.00            
ATOM   4318  CG2 THR X 278      24.030  24.574  33.460  0.00  0.00            
ATOM   4319 HG21 THR X 278      24.237  25.230  32.615  0.00  0.00            
ATOM   4320 HG22 THR X 278      23.804  25.087  34.395  0.00  0.00            
ATOM   4321 HG23 THR X 278      24.961  24.015  33.551  0.00  0.00            
ATOM   4322  OG1 THR X 278      23.206  23.133  31.833  0.00  0.00            
ATOM   4323  HG1 THR X 278      23.764  22.370  31.995  0.00  0.00            
ATOM   4324  C   THR X 278      21.354  21.906  33.474  0.00  0.00            
ATOM   4325  O   THR X 278      21.526  20.740  33.034  0.00  0.00            
ATOM   4326  N   ALA X 279      20.163  22.470  33.520  0.00  0.00            
ATOM   4327  H   ALA X 279      20.088  23.349  34.013  0.00  0.00            
ATOM   4328  CA  ALA X 279      18.896  21.778  33.162  0.00  0.00            
ATOM   4329  HA  ALA X 279      18.801  20.895  33.795  0.00  0.00            
ATOM   4330  CB  ALA X 279      17.826  22.775  33.445  0.00  0.00            
ATOM   4331  HB1 ALA X 279      17.965  23.671  32.841  0.00  0.00            
ATOM   4332  HB2 ALA X 279      16.903  22.227  33.254  0.00  0.00            
ATOM   4333  HB3 ALA X 279      17.847  23.046  34.501  0.00  0.00            
ATOM   4334  C   ALA X 279      18.936  21.297  31.730  0.00  0.00            
ATOM   4335  O   ALA X 279      19.386  22.021  30.835  0.00  0.00            
ATOM   4336  N   NME X 280      18.457  20.102  31.348  0.00  0.00            
ATOM   4337  H   NME X 280      18.388  20.013  30.345  0.00  0.00            
ATOM   4338  CH3 NME X 280      17.685  19.204  32.182  0.00  0.00            
ATOM   4339 HH31 NME X 280      16.900  19.766  32.687  0.00  0.00            
ATOM   4340 HH32 NME X 280      17.300  18.404  31.550  0.00  0.00            
ATOM   4341 HH33 NME X 280      18.351  18.793  32.940  0.00  0.00            
ATOM   4342  C17 PYR X 281      48.632  34.079  30.868  0.00  0.00            
ATOM   4343  N4  PYR X 281      48.831  33.417  32.065  0.00  0.00            
ATOM   4344  H17 PYR X 281      48.746  33.347  30.080  0.00  0.00            
ATOM   4345  C16 PYR X 281      48.769  35.426  31.169  0.00  0.00            
ATOM   4346  H18 PYR X 281      48.634  36.288  30.527  0.00  0.00            
ATOM   4347  C15 PYR X 281      48.990  35.524  32.575  0.00  0.00            
ATOM   4348  H16 PYR X 281      49.107  36.303  33.361  0.00  0.00            
ATOM   4349  N3  PYR X 281      48.935  34.246  33.042  0.00  0.00            
ATOM   4350  C1  PYR X 281      48.714  33.917  35.050  0.00  0.00            
ATOM   4351  O1  PYR X 281      47.867  34.807  35.422  0.00  0.00            
ATOM   4352  N1  PYR X 281      50.088  34.109  35.557  0.00  0.00            
ATOM   4353  C5  PYR X 281      50.092  34.388  37.002  0.00  0.00            
ATOM   4354  C4  PYR X 281      51.401  33.890  37.567  0.00  0.00            
ATOM   4355  H5  PYR X 281      51.481  34.208  38.647  0.00  0.00            
ATOM   4356  H6  PYR X 281      51.391  32.738  37.499  0.00  0.00            
ATOM   4357  H7  PYR X 281      49.223  33.921  37.483  0.00  0.00            
ATOM   4358  H8  PYR X 281      50.002  35.512  37.216  0.00  0.00            
ATOM   4359  C2  PYR X 281      51.265  34.784  34.821  0.00  0.00            
ATOM   4360  H1  PYR X 281      51.348  35.813  35.185  0.00  0.00            
ATOM   4361  H2  PYR X 281      51.185  34.818  33.749  0.00  0.00            
ATOM   4362  C3  PYR X 281      52.548  34.074  35.287  0.00  0.00            
ATOM   4363  H3  PYR X 281      53.409  34.588  34.821  0.00  0.00            
ATOM   4364  H4  PYR X 281      52.642  33.031  35.029  0.00  0.00            
ATOM   4365  N2  PYR X 281      52.667  34.270  36.817  0.00  0.00            
ATOM   4366  C6  PYR X 281      53.877  33.321  37.181  0.00  0.00            
ATOM   4367  C11 PYR X 281      55.156  33.892  36.597  0.00  0.00            
ATOM   4368  C12 PYR X 281      56.062  32.947  36.190  0.00  0.00            
ATOM   4369  H13 PYR X 281      55.810  31.887  36.198  0.00  0.00            
ATOM   4370  C24 PYR X 281      57.350  33.333  35.775  0.00  0.00            
ATOM   4371  C25 PYR X 281      57.758  34.722  35.800  0.00  0.00            
ATOM   4372  C13 PYR X 281      56.769  35.690  36.186  0.00  0.00            
ATOM   4373  C14 PYR X 281      55.462  35.215  36.496  0.00  0.00            
ATOM   4374  H15 PYR X 281      54.715  35.987  36.681  0.00  0.00            
ATOM   4375  H14 PYR X 281      57.018  36.750  36.236  0.00  0.00            
ATOM   4376  C26 PYR X 281      59.015  35.100  35.396  0.00  0.00            
ATOM   4377  C27 PYR X 281      59.891  34.127  35.006  0.00  0.00            
ATOM   4378  C28 PYR X 281      59.502  32.748  34.957  0.00  0.00            
ATOM   4379  C29 PYR X 281      58.254  32.363  35.381  0.00  0.00            
ATOM   4380  H26 PYR X 281      58.053  31.377  35.468  0.00  0.00            
ATOM   4381  H25 PYR X 281      60.228  31.935  34.923  0.00  0.00            
ATOM   4382  H24 PYR X 281      60.882  34.322  34.596  0.00  0.00            
ATOM   4383  H23 PYR X 281      59.283  36.157  35.398  0.00  0.00            
ATOM   4384  H9  PYR X 281      53.650  32.348  36.694  0.00  0.00            
ATOM   4385  C7  PYR X 281      54.016  33.150  38.653  0.00  0.00            
ATOM   4386  C10 PYR X 281      54.519  34.180  39.536  0.00  0.00            
ATOM   4387  H12 PYR X 281      54.834  35.162  39.183  0.00  0.00            
ATOM   4388  C8  PYR X 281      53.598  31.912  39.194  0.00  0.00            
ATOM   4389  H10 PYR X 281      53.323  31.126  38.491  0.00  0.00            
ATOM   4390  C9  PYR X 281      53.663  31.684  40.553  0.00  0.00            
ATOM   4391  H11 PYR X 281      53.403  30.667  40.848  0.00  0.00            
ATOM   4392  C18 PYR X 281      54.150  32.641  41.398  0.00  0.00            
ATOM   4393  C19 PYR X 281      54.565  33.924  40.895  0.00  0.00            
ATOM   4394  C20 PYR X 281      54.922  35.039  41.700  0.00  0.00            
ATOM   4395  H19 PYR X 281      54.962  36.060  41.345  0.00  0.00            
ATOM   4396  C21 PYR X 281      55.186  34.766  43.035  0.00  0.00            
ATOM   4397  H20 PYR X 281      55.430  35.612  43.667  0.00  0.00            
ATOM   4398  C22 PYR X 281      54.967  33.492  43.530  0.00  0.00            
ATOM   4399  H21 PYR X 281      55.175  33.341  44.580  0.00  0.00            
ATOM   4400  C23 PYR X 281      54.328  32.460  42.799  0.00  0.00            
ATOM   4401  H22 PYR X 281      54.123  31.464  43.210  0.00  0.00            
ATOM   4402  Na+ Na+ X 282      29.993  63.188  47.132  0.00  0.00            
ATOM   4403  Na+ Na+ X 283       3.460  56.038  11.667  0.00  0.00            
ATOM   4404  Na+ Na+ X 284      76.762  63.875  24.481  0.00  0.00            
ATOM   4405  O   WAT X 285      70.213   0.407  61.694  0.00  0.00            
ATOM   4406  H1  WAT X 285      70.889   0.719  61.093  0.00  0.00            
ATOM   4407  H2  WAT X 285      69.479   1.006  61.560  0.00  0.00            
ATOM   4408  O   WAT X 286      16.072   8.026  43.126  0.00  0.00            
ATOM   4409  H1  WAT X 286      15.921   7.085  43.214  0.00  0.00            
ATOM   4410  H2  WAT X 286      16.632   8.249  43.870  0.00  0.00            
ATOM   4411  O   WAT X 287       4.804  25.190  26.903  0.00  0.00            
ATOM   4412  H1  WAT X 287       4.246  25.086  27.673  0.00  0.00            
ATOM   4413  H2  WAT X 287       5.697  25.151  27.247  0.00  0.00            
ATOM   4414  O   WAT X 288      62.833  11.646  42.464  0.00  0.00            
ATOM   4415  H1  WAT X 288      62.927  11.006  41.758  0.00  0.00            
ATOM   4416  H2  WAT X 288      62.253  11.222  43.096  0.00  0.00            
ATOM   4417  O   WAT X 289      23.836  11.651  24.489  0.00  0.00            
ATOM   4418  H1  WAT X 289      23.455  10.779  24.388  0.00  0.00            
ATOM   4419  H2  WAT X 289      23.875  12.001  23.599  0.00  0.00            
ATOM   4420  O   WAT X 290       9.040   8.896  46.968  0.00  0.00            
ATOM   4421  H1  WAT X 290       8.472   9.246  46.281  0.00  0.00            
ATOM   4422  H2  WAT X 290       8.885   7.951  46.948  0.00  0.00            
ATOM   4423  O   WAT X 291      25.217   4.490  61.587  0.00  0.00            
ATOM   4424  H1  WAT X 291      25.560   3.802  61.015  0.00  0.00            
ATOM   4425  H2  WAT X 291      24.892   5.160  60.986  0.00  0.00            
ATOM   4426  O   WAT X 292      35.585  32.901  57.076  0.00  0.00            
ATOM   4427  H1  WAT X 292      36.025  32.341  56.436  0.00  0.00            
ATOM   4428  H2  WAT X 292      35.977  32.660  57.915  0.00  0.00            
ATOM   4429  O   WAT X 293      75.499  50.091  29.107  0.00  0.00            
ATOM   4430  H1  WAT X 293      76.169  49.602  28.630  0.00  0.00            
ATOM   4431  H2  WAT X 293      74.957  50.485  28.423  0.00  0.00            
ATOM   4432  O   WAT X 294      67.294  51.491  53.567  0.00  0.00            
ATOM   4433  H1  WAT X 294      66.927  50.608  53.615  0.00  0.00            
ATOM   4434  H2  WAT X 294      68.020  51.415  52.948  0.00  0.00            
ATOM   4435  O   WAT X 295      67.109  48.274  19.741  0.00  0.00            
ATOM   4436  H1  WAT X 295      67.756  47.695  20.144  0.00  0.00            
ATOM   4437  H2  WAT X 295      66.417  47.687  19.438  0.00  0.00            
ATOM   4438  O   WAT X 296       3.320   1.592  24.880  0.00  0.00            
ATOM   4439  H1  WAT X 296       3.987   2.228  24.621  0.00  0.00            
ATOM   4440  H2  WAT X 296       3.554   1.352  25.776  0.00  0.00            
ATOM   4441  O   WAT X 297      27.654  12.586   7.862  0.00  0.00            
ATOM   4442  H1  WAT X 297      27.432  11.667   8.019  0.00  0.00            
ATOM   4443  H2  WAT X 297      27.496  13.016   8.703  0.00  0.00            
ATOM   4444  O   WAT X 298      60.168   4.691  46.866  0.00  0.00            
ATOM   4445  H1  WAT X 298      60.511   4.480  47.734  0.00  0.00            
ATOM   4446  H2  WAT X 298      59.525   5.382  47.024  0.00  0.00            
ATOM   4447  O   WAT X 299      57.523  15.073  42.128  0.00  0.00            
ATOM   4448  H1  WAT X 299      56.695  15.231  42.582  0.00  0.00            
ATOM   4449  H2  WAT X 299      57.365  15.370  41.232  0.00  0.00            
ATOM   4450  O   WAT X 300      33.974   6.491   2.781  0.00  0.00            
ATOM   4451  H1  WAT X 300      33.982   7.433   2.949  0.00  0.00            
ATOM   4452  H2  WAT X 300      34.898   6.245   2.746  0.00  0.00            
ATOM   4453  O   WAT X 301      60.852  22.747  27.729  0.00  0.00            
ATOM   4454  H1  WAT X 301      61.728  22.917  27.382  0.00  0.00            
ATOM   4455  H2  WAT X 301      60.259  23.052  27.042  0.00  0.00            
ATOM   4456  O   WAT X 302      37.518  44.350  57.489  0.00  0.00            
ATOM   4457  H1  WAT X 302      36.930  44.793  56.878  0.00  0.00            
ATOM   4458  H2  WAT X 302      37.733  43.523  57.057  0.00  0.00            
ATOM   4459  O   WAT X 303      44.283   5.008  13.601  0.00  0.00            
ATOM   4460  H1  WAT X 303      43.777   4.475  14.214  0.00  0.00            
ATOM   4461  H2  WAT X 303      44.000   4.712  12.736  0.00  0.00            
ATOM   4462  O   WAT X 304       8.170  61.011  17.518  0.00  0.00            
ATOM   4463  H1  WAT X 304       9.056  61.030  17.155  0.00  0.00            
ATOM   4464  H2  WAT X 304       8.218  61.567  18.296  0.00  0.00            
ATOM   4465  O   WAT X 305      59.867  62.550  29.946  0.00  0.00            
ATOM   4466  H1  WAT X 305      59.521  63.299  29.461  0.00  0.00            
ATOM   4467  H2  WAT X 305      59.580  62.695  30.848  0.00  0.00            
ATOM   4468  O   WAT X 306      55.094  55.136   6.103  0.00  0.00            
ATOM   4469  H1  WAT X 306      54.805  55.049   5.195  0.00  0.00            
ATOM   4470  H2  WAT X 306      55.256  54.237   6.390  0.00  0.00            
ATOM   4471  O   WAT X 307      57.361  36.028  58.667  0.00  0.00            
ATOM   4472  H1  WAT X 307      56.944  35.189  58.865  0.00  0.00            
ATOM   4473  H2  WAT X 307      56.687  36.681  58.857  0.00  0.00            
ATOM   4474  O   WAT X 308      55.567  13.886  49.337  0.00  0.00            
ATOM   4475  H1  WAT X 308      55.689  12.978  49.615  0.00  0.00            
ATOM   4476  H2  WAT X 308      56.397  14.123  48.923  0.00  0.00            
ATOM   4477  O   WAT X 309      13.776  17.081  42.977  0.00  0.00            
ATOM   4478  H1  WAT X 309      13.214  17.242  43.735  0.00  0.00            
ATOM   4479  H2  WAT X 309      14.286  16.307  43.218  0.00  0.00            
ATOM   4480  O   WAT X 310      64.602  35.628  39.985  0.00  0.00            
ATOM   4481  H1  WAT X 310      64.495  34.728  40.292  0.00  0.00            
ATOM   4482  H2  WAT X 310      65.198  35.558  39.239  0.00  0.00            
ATOM   4483  O   WAT X 311      54.369  37.403  63.685  0.00  0.00            
ATOM   4484  H1  WAT X 311      53.520  36.970  63.764  0.00  0.00            
ATOM   4485  H2  WAT X 311      54.416  37.673  62.767  0.00  0.00            
ATOM   4486  O   WAT X 312      39.278   7.206  37.912  0.00  0.00            
ATOM   4487  H1  WAT X 312      40.141   6.868  37.670  0.00  0.00            
ATOM   4488  H2  WAT X 312      39.021   7.758  37.173  0.00  0.00            
ATOM   4489  O   WAT X 313      -0.005  33.459  18.659  0.00  0.00            
ATOM   4490  H1  WAT X 313      -0.636  33.958  18.140  0.00  0.00            
ATOM   4491  H2  WAT X 313       0.705  33.261  18.048  0.00  0.00            
ATOM   4492  O   WAT X 314      28.503  21.633  39.155  0.00  0.00            
ATOM   4493  H1  WAT X 314      28.399  22.393  39.727  0.00  0.00            
ATOM   4494  H2  WAT X 314      28.571  20.890  39.754  0.00  0.00            
ATOM   4495  O   WAT X 315      53.636  27.178  39.518  0.00  0.00            
ATOM   4496  H1  WAT X 315      54.417  27.684  39.297  0.00  0.00            
ATOM   4497  H2  WAT X 315      53.383  27.494  40.385  0.00  0.00            
ATOM   4498  O   WAT X 316       2.467  36.157   6.463  0.00  0.00            
ATOM   4499  H1  WAT X 316       3.088  35.972   7.167  0.00  0.00            
ATOM   4500  H2  WAT X 316       2.424  37.112   6.426  0.00  0.00            
ATOM   4501  O   WAT X 317      34.829  58.627  13.017  0.00  0.00            
ATOM   4502  H1  WAT X 317      34.281  59.384  13.221  0.00  0.00            
ATOM   4503  H2  WAT X 317      34.774  58.074  13.797  0.00  0.00            
ATOM   4504  O   WAT X 318      52.094  27.656  48.836  0.00  0.00            
ATOM   4505  H1  WAT X 318      52.034  27.656  47.881  0.00  0.00            
ATOM   4506  H2  WAT X 318      52.285  26.746  49.064  0.00  0.00            
ATOM   4507  O   WAT X 319      43.504  32.473  63.926  0.00  0.00            
ATOM   4508  H1  WAT X 319      44.273  33.038  64.002  0.00  0.00            
ATOM   4509  H2  WAT X 319      42.841  33.026  63.513  0.00  0.00            
ATOM   4510  O   WAT X 320      68.789  16.676   9.518  0.00  0.00            
ATOM   4511  H1  WAT X 320      68.903  16.712   8.569  0.00  0.00            
ATOM   4512  H2  WAT X 320      68.251  17.441   9.724  0.00  0.00            
ATOM   4513  O   WAT X 321       3.501  13.151  42.315  0.00  0.00            
ATOM   4514  H1  WAT X 321       4.046  13.433  41.580  0.00  0.00            
ATOM   4515  H2  WAT X 321       3.092  12.340  42.012  0.00  0.00            
ATOM   4516  O   WAT X 322      41.206  35.938   1.277  0.00  0.00            
ATOM   4517  H1  WAT X 322      41.099  36.147   2.205  0.00  0.00            
ATOM   4518  H2  WAT X 322      42.079  35.551   1.218  0.00  0.00            
ATOM   4519  O   WAT X 323      26.167  61.533  44.240  0.00  0.00            
ATOM   4520  H1  WAT X 323      25.450  62.100  43.957  0.00  0.00            
ATOM   4521  H2  WAT X 323      26.144  60.794  43.632  0.00  0.00            
ATOM   4522  O   WAT X 324      16.371  61.553   6.383  0.00  0.00            
ATOM   4523  H1  WAT X 324      15.993  60.682   6.506  0.00  0.00            
ATOM   4524  H2  WAT X 324      15.685  62.155   6.670  0.00  0.00            
ATOM   4525  O   WAT X 325      62.173  18.291  27.804  0.00  0.00            
ATOM   4526  H1  WAT X 325      61.938  18.822  28.566  0.00  0.00            
ATOM   4527  H2  WAT X 325      61.420  18.366  27.218  0.00  0.00            
ATOM   4528  O   WAT X 326      17.327  26.678   5.958  0.00  0.00            
ATOM   4529  H1  WAT X 326      16.682  26.592   5.256  0.00  0.00            
ATOM   4530  H2  WAT X 326      18.173  26.589   5.518  0.00  0.00            
ATOM   4531  O   WAT X 327      71.759  51.671   0.340  0.00  0.00            
ATOM   4532  H1  WAT X 327      72.701  51.533   0.235  0.00  0.00            
ATOM   4533  H2  WAT X 327      71.391  50.789   0.383  0.00  0.00            
ATOM   4534  O   WAT X 328      58.438  50.945  60.550  0.00  0.00            
ATOM   4535  H1  WAT X 328      57.928  51.006  59.742  0.00  0.00            
ATOM   4536  H2  WAT X 328      59.314  51.241  60.302  0.00  0.00            
ATOM   4537  O   WAT X 329      25.054  49.329  18.408  0.00  0.00            
ATOM   4538  H1  WAT X 329      24.421  48.823  17.899  0.00  0.00            
ATOM   4539  H2  WAT X 329      24.683  50.211  18.442  0.00  0.00            
ATOM   4540  O   WAT X 330      22.932  11.165  64.363  0.00  0.00            
ATOM   4541  H1  WAT X 330      22.007  10.929  64.304  0.00  0.00            
ATOM   4542  H2  WAT X 330      23.199  11.314  63.456  0.00  0.00            
ATOM   4543  O   WAT X 331      45.896  63.481  59.444  0.00  0.00            
ATOM   4544  H1  WAT X 331      46.250  63.012  60.200  0.00  0.00            
ATOM   4545  H2  WAT X 331      44.948  63.367  59.514  0.00  0.00            
ATOM   4546  O   WAT X 332      20.525  58.409  14.935  0.00  0.00            
ATOM   4547  H1  WAT X 332      21.001  58.894  15.609  0.00  0.00            
ATOM   4548  H2  WAT X 332      20.881  58.736  14.108  0.00  0.00            
ATOM   4549  O   WAT X 333      18.502   1.093  48.522  0.00  0.00            
ATOM   4550  H1  WAT X 333      17.683   1.582  48.445  0.00  0.00            
ATOM   4551  H2  WAT X 333      18.280   0.338  49.067  0.00  0.00            
ATOM   4552  O   WAT X 334      33.149  27.061  54.591  0.00  0.00            
ATOM   4553  H1  WAT X 334      33.141  27.958  54.926  0.00  0.00            
ATOM   4554  H2  WAT X 334      33.599  27.125  53.748  0.00  0.00            
ATOM   4555  O   WAT X 335      63.918  61.630  50.118  0.00  0.00            
ATOM   4556  H1  WAT X 335      64.308  61.081  49.438  0.00  0.00            
ATOM   4557  H2  WAT X 335      64.266  61.279  50.938  0.00  0.00            
ATOM   4558  O   WAT X 336      76.584  63.565  49.771  0.00  0.00            
ATOM   4559  H1  WAT X 336      76.633  62.898  49.086  0.00  0.00            
ATOM   4560  H2  WAT X 336      76.985  64.341  49.380  0.00  0.00            
ATOM   4561  O   WAT X 337      19.993  62.256  61.836  0.00  0.00            
ATOM   4562  H1  WAT X 337      19.401  61.681  62.321  0.00  0.00            
ATOM   4563  H2  WAT X 337      19.415  62.798  61.300  0.00  0.00            
ATOM   4564  O   WAT X 338       0.337  59.069  19.810  0.00  0.00            
ATOM   4565  H1  WAT X 338      -0.204  58.281  19.764  0.00  0.00            
ATOM   4566  H2  WAT X 338       1.045  58.840  20.413  0.00  0.00            
ATOM   4567  O   WAT X 339      42.766  52.598   1.714  0.00  0.00            
ATOM   4568  H1  WAT X 339      42.546  51.673   1.608  0.00  0.00            
ATOM   4569  H2  WAT X 339      41.921  53.048   1.712  0.00  0.00            
ATOM   4570  O   WAT X 340      53.807  56.524  25.621  0.00  0.00            
ATOM   4571  H1  WAT X 340      54.015  56.505  26.555  0.00  0.00            
ATOM   4572  H2  WAT X 340      54.658  56.470  25.185  0.00  0.00            
ATOM   4573  O   WAT X 341      54.322   3.207  48.684  0.00  0.00            
ATOM   4574  H1  WAT X 341      54.221   2.823  49.555  0.00  0.00            
ATOM   4575  H2  WAT X 341      54.080   2.503  48.082  0.00  0.00            
ATOM   4576  O   WAT X 342      76.954   5.905  60.706  0.00  0.00            
ATOM   4577  H1  WAT X 342      76.285   6.332  61.241  0.00  0.00            
ATOM   4578  H2  WAT X 342      76.676   6.062  59.804  0.00  0.00            
ATOM   4579  O   WAT X 343      64.026   4.098   2.331  0.00  0.00            
ATOM   4580  H1  WAT X 343      63.262   3.650   2.693  0.00  0.00            
ATOM   4581  H2  WAT X 343      64.225   4.785   2.967  0.00  0.00            
ATOM   4582  O   WAT X 344      69.727  62.874   4.162  0.00  0.00            
ATOM   4583  H1  WAT X 344      69.940  62.402   3.356  0.00  0.00            
ATOM   4584  H2  WAT X 344      70.211  63.697   4.091  0.00  0.00            
ATOM   4585  O   WAT X 345      16.294  23.617  45.419  0.00  0.00            
ATOM   4586  H1  WAT X 345      15.891  24.445  45.680  0.00  0.00            
ATOM   4587  H2  WAT X 345      15.634  23.192  44.870  0.00  0.00            
ATOM   4588  O   WAT X 346       0.324  39.454  31.041  0.00  0.00            
ATOM   4589  H1  WAT X 346       0.716  40.208  31.481  0.00  0.00            
ATOM   4590  H2  WAT X 346       0.017  39.799  30.202  0.00  0.00            
ATOM   4591  O   WAT X 347      15.338  32.314  16.372  0.00  0.00            
ATOM   4592  H1  WAT X 347      16.154  31.866  16.148  0.00  0.00            
ATOM   4593  H2  WAT X 347      15.309  32.295  17.328  0.00  0.00            
ATOM   4594  O   WAT X 348       9.767  60.823  54.028  0.00  0.00            
ATOM   4595  H1  WAT X 348       9.512  60.226  53.324  0.00  0.00            
ATOM   4596  H2  WAT X 348      10.067  60.249  54.732  0.00  0.00            
ATOM   4597  O   WAT X 349      26.545  29.525   7.445  0.00  0.00            
ATOM   4598  H1  WAT X 349      27.344  29.993   7.688  0.00  0.00            
ATOM   4599  H2  WAT X 349      26.247  29.122   8.261  0.00  0.00            
ATOM   4600  O   WAT X 350      57.796  26.389   9.370  0.00  0.00            
ATOM   4601  H1  WAT X 350      57.040  25.918   9.721  0.00  0.00            
ATOM   4602  H2  WAT X 350      58.517  25.762   9.431  0.00  0.00            
ATOM   4603  O   WAT X 351      67.762  15.181  45.529  0.00  0.00            
ATOM   4604  H1  WAT X 351      68.714  15.279  45.527  0.00  0.00            
ATOM   4605  H2  WAT X 351      67.466  15.733  46.253  0.00  0.00            
ATOM   4606  O   WAT X 352      14.694  33.042   4.632  0.00  0.00            
ATOM   4607  H1  WAT X 352      14.964  32.353   4.025  0.00  0.00            
ATOM   4608  H2  WAT X 352      15.090  32.793   5.467  0.00  0.00            
ATOM   4609  O   WAT X 353       1.144  39.364  40.063  0.00  0.00            
ATOM   4610  H1  WAT X 353       0.340  39.041  40.469  0.00  0.00            
ATOM   4611  H2  WAT X 353       1.276  38.795  39.305  0.00  0.00            
ATOM   4612  O   WAT X 354      33.840  51.327  60.694  0.00  0.00            
ATOM   4613  H1  WAT X 354      34.767  51.089  60.711  0.00  0.00            
ATOM   4614  H2  WAT X 354      33.821  52.187  60.275  0.00  0.00            
ATOM   4615  O   WAT X 355      10.862  13.815  51.176  0.00  0.00            
ATOM   4616  H1  WAT X 355      11.131  14.470  51.821  0.00  0.00            
ATOM   4617  H2  WAT X 355      10.925  14.268  50.335  0.00  0.00            
ATOM   4618  O   WAT X 356      57.589  40.848   6.097  0.00  0.00            
ATOM   4619  H1  WAT X 356      56.923  41.505   5.895  0.00  0.00            
ATOM   4620  H2  WAT X 356      58.067  41.213   6.842  0.00  0.00            
ATOM   4621  O   WAT X 357      57.450   5.470  16.685  0.00  0.00            
ATOM   4622  H1  WAT X 357      56.559   5.640  16.380  0.00  0.00            
ATOM   4623  H2  WAT X 357      57.413   4.586  17.049  0.00  0.00            
ATOM   4624  O   WAT X 358      72.380  47.889  61.747  0.00  0.00            
ATOM   4625  H1  WAT X 358      72.616  48.562  62.385  0.00  0.00            
ATOM   4626  H2  WAT X 358      71.611  48.242  61.299  0.00  0.00            
ATOM   4627  O   WAT X 359      52.029  11.132  29.522  0.00  0.00            
ATOM   4628  H1  WAT X 359      51.211  11.237  30.008  0.00  0.00            
ATOM   4629  H2  WAT X 359      51.772  10.690  28.713  0.00  0.00            
ATOM   4630  O   WAT X 360      49.724   3.288  44.026  0.00  0.00            
ATOM   4631  H1  WAT X 360      48.899   2.813  43.928  0.00  0.00            
ATOM   4632  H2  WAT X 360      50.344   2.808  43.478  0.00  0.00            
ATOM   4633  O   WAT X 361      31.568  17.922   7.211  0.00  0.00            
ATOM   4634  H1  WAT X 361      31.729  18.865   7.259  0.00  0.00            
ATOM   4635  H2  WAT X 361      31.484  17.646   8.123  0.00  0.00            
ATOM   4636  O   WAT X 362      30.067   0.246  46.032  0.00  0.00            
ATOM   4637  H1  WAT X 362      29.315   0.427  45.468  0.00  0.00            
ATOM   4638  H2  WAT X 362      30.557   1.068  46.048  0.00  0.00            
ATOM   4639  O   WAT X 363       4.059  12.036  46.859  0.00  0.00            
ATOM   4640  H1  WAT X 363       3.251  12.290  46.414  0.00  0.00            
ATOM   4641  H2  WAT X 363       3.786  11.830  47.753  0.00  0.00            
ATOM   4642  O   WAT X 364      61.582  20.702  41.720  0.00  0.00            
ATOM   4643  H1  WAT X 364      62.229  20.061  41.426  0.00  0.00            
ATOM   4644  H2  WAT X 364      61.270  20.361  42.558  0.00  0.00            
ATOM   4645  O   WAT X 365      72.942  33.311   5.651  0.00  0.00            
ATOM   4646  H1  WAT X 365      73.282  32.725   4.975  0.00  0.00            
ATOM   4647  H2  WAT X 365      73.704  33.519   6.192  0.00  0.00            
ATOM   4648  O   WAT X 366       6.636  42.840  36.084  0.00  0.00            
ATOM   4649  H1  WAT X 366       7.214  42.781  36.845  0.00  0.00            
ATOM   4650  H2  WAT X 366       7.227  42.804  35.332  0.00  0.00            
ATOM   4651  O   WAT X 367       6.610  50.754  53.972  0.00  0.00            
ATOM   4652  H1  WAT X 367       5.686  50.874  53.754  0.00  0.00            
ATOM   4653  H2  WAT X 367       6.661  49.865  54.322  0.00  0.00            
ATOM   4654  O   WAT X 368      11.287  58.106   7.407  0.00  0.00            
ATOM   4655  H1  WAT X 368      12.083  58.635   7.464  0.00  0.00            
ATOM   4656  H2  WAT X 368      10.575  58.729   7.555  0.00  0.00            
ATOM   4657  O   WAT X 369      10.856   9.083  54.067  0.00  0.00            
ATOM   4658  H1  WAT X 369      10.756   8.397  53.407  0.00  0.00            
ATOM   4659  H2  WAT X 369      11.793   9.094  54.262  0.00  0.00            
ATOM   4660  O   WAT X 370       1.059   0.959  11.870  0.00  0.00            
ATOM   4661  H1  WAT X 370       0.342   0.325  11.848  0.00  0.00            
ATOM   4662  H2  WAT X 370       1.775   0.495  12.304  0.00  0.00            
ATOM   4663  O   WAT X 371      19.290  20.601  11.832  0.00  0.00            
ATOM   4664  H1  WAT X 371      19.931  20.065  11.365  0.00  0.00            
ATOM   4665  H2  WAT X 371      19.657  21.485  11.811  0.00  0.00            
ATOM   4666  O   WAT X 372      58.913  47.633  17.229  0.00  0.00            
ATOM   4667  H1  WAT X 372      59.259  48.046  18.020  0.00  0.00            
ATOM   4668  H2  WAT X 372      59.612  47.048  16.938  0.00  0.00            
ATOM   4669  O   WAT X 373      40.439  41.775  15.895  0.00  0.00            
ATOM   4670  H1  WAT X 373      41.121  42.238  16.382  0.00  0.00            
ATOM   4671  H2  WAT X 373      40.336  40.944  16.359  0.00  0.00            
ATOM   4672  O   WAT X 374      65.464  14.808  38.664  0.00  0.00            
ATOM   4673  H1  WAT X 374      65.064  14.137  38.111  0.00  0.00            
ATOM   4674  H2  WAT X 374      65.598  14.375  39.507  0.00  0.00            
ATOM   4675  O   WAT X 375      73.932  55.815  19.785  0.00  0.00            
ATOM   4676  H1  WAT X 375      73.097  55.508  20.137  0.00  0.00            
ATOM   4677  H2  WAT X 375      74.577  55.568  20.447  0.00  0.00            
ATOM   4678  O   WAT X 376      14.736  57.639  14.650  0.00  0.00            
ATOM   4679  H1  WAT X 376      14.613  58.488  15.074  0.00  0.00            
ATOM   4680  H2  WAT X 376      15.672  57.460  14.739  0.00  0.00            
ATOM   4681  O   WAT X 377      46.450   9.752  15.721  0.00  0.00            
ATOM   4682  H1  WAT X 377      45.567   9.712  16.088  0.00  0.00            
ATOM   4683  H2  WAT X 377      46.987   9.253  16.336  0.00  0.00            
ATOM   4684  O   WAT X 378       5.708  37.454   6.526  0.00  0.00            
ATOM   4685  H1  WAT X 378       5.885  37.178   7.425  0.00  0.00            
ATOM   4686  H2  WAT X 378       6.261  38.225   6.399  0.00  0.00            
ATOM   4687  O   WAT X 379      23.117  59.847  29.516  0.00  0.00            
ATOM   4688  H1  WAT X 379      23.170  60.737  29.167  0.00  0.00            
ATOM   4689  H2  WAT X 379      23.132  59.961  30.466  0.00  0.00            
ATOM   4690  O   WAT X 380      68.303  64.638  22.718  0.00  0.00            
ATOM   4691  H1  WAT X 380      69.190  64.933  22.510  0.00  0.00            
ATOM   4692  H2  WAT X 380      68.322  63.694  22.559  0.00  0.00            
ATOM   4693  O   WAT X 381      52.008  23.526  14.056  0.00  0.00            
ATOM   4694  H1  WAT X 381      51.099  23.752  14.251  0.00  0.00            
ATOM   4695  H2  WAT X 381      52.178  22.742  14.579  0.00  0.00            
ATOM   4696  O   WAT X 382      28.625  30.568  11.957  0.00  0.00            
ATOM   4697  H1  WAT X 382      28.445  29.731  11.528  0.00  0.00            
ATOM   4698  H2  WAT X 382      29.395  30.398  12.499  0.00  0.00            
ATOM   4699  O   WAT X 383       2.084  12.892   2.595  0.00  0.00            
ATOM   4700  H1  WAT X 383       2.118  12.366   3.393  0.00  0.00            
ATOM   4701  H2  WAT X 383       2.766  13.553   2.714  0.00  0.00            
ATOM   4702  O   WAT X 384      46.494  62.348   8.656  0.00  0.00            
ATOM   4703  H1  WAT X 384      46.676  61.761   7.922  0.00  0.00            
ATOM   4704  H2  WAT X 384      46.690  63.222   8.319  0.00  0.00            
ATOM   4705  O   WAT X 385       3.243  10.192  53.129  0.00  0.00            
ATOM   4706  H1  WAT X 385       3.251  11.133  53.305  0.00  0.00            
ATOM   4707  H2  WAT X 385       3.510   9.791  53.956  0.00  0.00            
ATOM   4708  O   WAT X 386      54.583  58.732  59.705  0.00  0.00            
ATOM   4709  H1  WAT X 386      54.651  58.427  58.800  0.00  0.00            
ATOM   4710  H2  WAT X 386      53.767  58.348  60.026  0.00  0.00            
ATOM   4711  O   WAT X 387      61.036  49.361   9.244  0.00  0.00            
ATOM   4712  H1  WAT X 387      61.538  50.002   9.747  0.00  0.00            
ATOM   4713  H2  WAT X 387      61.620  49.107   8.529  0.00  0.00            
ATOM   4714  O   WAT X 388      34.334   3.304  44.314  0.00  0.00            
ATOM   4715  H1  WAT X 388      33.761   2.611  44.643  0.00  0.00            
ATOM   4716  H2  WAT X 388      34.686   2.956  43.495  0.00  0.00            
ATOM   4717  O   WAT X 389      75.376  51.537  17.558  0.00  0.00            
ATOM   4718  H1  WAT X 389      75.896  50.947  17.013  0.00  0.00            
ATOM   4719  H2  WAT X 389      76.013  52.157  17.913  0.00  0.00            
ATOM   4720  O   WAT X 390      31.364  54.106  20.710  0.00  0.00            
ATOM   4721  H1  WAT X 390      31.203  53.802  21.604  0.00  0.00            
ATOM   4722  H2  WAT X 390      31.716  53.340  20.257  0.00  0.00            
ATOM   4723  O   WAT X 391      40.636  16.963   5.988  0.00  0.00            
ATOM   4724  H1  WAT X 391      41.112  16.138   5.887  0.00  0.00            
ATOM   4725  H2  WAT X 391      40.265  16.918   6.870  0.00  0.00            
ATOM   4726  O   WAT X 392      20.857  23.672  54.253  0.00  0.00            
ATOM   4727  H1  WAT X 392      20.551  24.574  54.348  0.00  0.00            
ATOM   4728  H2  WAT X 392      20.384  23.186  54.929  0.00  0.00            
ATOM   4729  O   WAT X 393       8.469  35.198  12.124  0.00  0.00            
ATOM   4730  H1  WAT X 393       9.132  35.842  11.872  0.00  0.00            
ATOM   4731  H2  WAT X 393       8.225  34.772  11.302  0.00  0.00            
ATOM   4732  O   WAT X 394      55.985  22.000  57.854  0.00  0.00            
ATOM   4733  H1  WAT X 394      55.284  21.510  57.424  0.00  0.00            
ATOM   4734  H2  WAT X 394      56.724  21.944  57.247  0.00  0.00            
ATOM   4735  O   WAT X 395      18.645  62.279  15.579  0.00  0.00            
ATOM   4736  H1  WAT X 395      18.872  63.208  15.632  0.00  0.00            
ATOM   4737  H2  WAT X 395      19.447  61.822  15.831  0.00  0.00            
ATOM   4738  O   WAT X 396      18.585  20.304  27.091  0.00  0.00            
ATOM   4739  H1  WAT X 396      17.718  19.898  27.099  0.00  0.00            
ATOM   4740  H2  WAT X 396      19.102  19.778  27.700  0.00  0.00            
ATOM   4741  O   WAT X 397      41.511  59.797  31.774  0.00  0.00            
ATOM   4742  H1  WAT X 397      40.628  59.957  31.442  0.00  0.00            
ATOM   4743  H2  WAT X 397      42.059  59.759  30.990  0.00  0.00            
ATOM   4744  O   WAT X 398      52.645  53.828  52.509  0.00  0.00            
ATOM   4745  H1  WAT X 398      53.524  53.469  52.389  0.00  0.00            
ATOM   4746  H2  WAT X 398      52.416  54.192  51.654  0.00  0.00            
ATOM   4747  O   WAT X 399      29.751  19.873  48.494  0.00  0.00            
ATOM   4748  H1  WAT X 399      28.926  19.409  48.351  0.00  0.00            
ATOM   4749  H2  WAT X 399      29.503  20.657  48.983  0.00  0.00            
ATOM   4750  O   WAT X 400       0.854  40.832  47.609  0.00  0.00            
ATOM   4751  H1  WAT X 400       0.840  40.109  48.237  0.00  0.00            
ATOM   4752  H2  WAT X 400       1.745  40.829  47.260  0.00  0.00            
ATOM   4753  O   WAT X 401      63.587  49.271  28.406  0.00  0.00            
ATOM   4754  H1  WAT X 401      62.640  49.323  28.275  0.00  0.00            
ATOM   4755  H2  WAT X 401      63.894  50.171  28.295  0.00  0.00            
ATOM   4756  O   WAT X 402      68.428  50.984  51.052  0.00  0.00            
ATOM   4757  H1  WAT X 402      67.893  50.302  50.648  0.00  0.00            
ATOM   4758  H2  WAT X 402      69.199  51.051  50.487  0.00  0.00            
ATOM   4759  O   WAT X 403       0.865  15.788  48.485  0.00  0.00            
ATOM   4760  H1  WAT X 403       0.328  16.525  48.774  0.00  0.00            
ATOM   4761  H2  WAT X 403       1.459  15.622  49.218  0.00  0.00            
ATOM   4762  O   WAT X 404       9.596   7.410   3.373  0.00  0.00            
ATOM   4763  H1  WAT X 404       9.396   7.069   2.501  0.00  0.00            
ATOM   4764  H2  WAT X 404      10.474   7.080   3.564  0.00  0.00            
ATOM   4765  O   WAT X 405       7.017  50.325   9.430  0.00  0.00            
ATOM   4766  H1  WAT X 405       6.189  50.775   9.595  0.00  0.00            
ATOM   4767  H2  WAT X 405       6.811  49.396   9.536  0.00  0.00            
ATOM   4768  O   WAT X 406      11.369  24.172   4.815  0.00  0.00            
ATOM   4769  H1  WAT X 406      10.479  24.356   5.114  0.00  0.00            
ATOM   4770  H2  WAT X 406      11.322  24.250   3.862  0.00  0.00            
ATOM   4771  O   WAT X 407       8.551  49.425  48.664  0.00  0.00            
ATOM   4772  H1  WAT X 407       8.665  49.941  47.865  0.00  0.00            
ATOM   4773  H2  WAT X 407       9.402  49.467  49.100  0.00  0.00            
ATOM   4774  O   WAT X 408      47.180   5.984  52.291  0.00  0.00            
ATOM   4775  H1  WAT X 408      46.589   6.055  53.041  0.00  0.00            
ATOM   4776  H2  WAT X 408      47.777   6.727  52.386  0.00  0.00            
ATOM   4777  O   WAT X 409      17.234  11.616  63.888  0.00  0.00            
ATOM   4778  H1  WAT X 409      16.756  12.315  63.440  0.00  0.00            
ATOM   4779  H2  WAT X 409      16.622  11.292  64.548  0.00  0.00            
ATOM   4780  O   WAT X 410      64.297   5.888  37.644  0.00  0.00            
ATOM   4781  H1  WAT X 410      64.936   5.570  38.282  0.00  0.00            
ATOM   4782  H2  WAT X 410      64.822   6.132  36.881  0.00  0.00            
ATOM   4783  O   WAT X 411      24.631  48.631  38.991  0.00  0.00            
ATOM   4784  H1  WAT X 411      24.624  49.570  39.177  0.00  0.00            
ATOM   4785  H2  WAT X 411      24.435  48.571  38.056  0.00  0.00            
ATOM   4786  O   WAT X 412       8.637  52.980  12.509  0.00  0.00            
ATOM   4787  H1  WAT X 412       8.284  53.822  12.223  0.00  0.00            
ATOM   4788  H2  WAT X 412       9.586  53.109  12.519  0.00  0.00            
ATOM   4789  O   WAT X 413       2.228  58.730  45.689  0.00  0.00            
ATOM   4790  H1  WAT X 413       2.794  59.456  45.951  0.00  0.00            
ATOM   4791  H2  WAT X 413       2.418  58.037  46.322  0.00  0.00            
ATOM   4792  O   WAT X 414      44.420  30.377  16.625  0.00  0.00            
ATOM   4793  H1  WAT X 414      44.422  31.172  16.091  0.00  0.00            
ATOM   4794  H2  WAT X 414      44.237  30.686  17.512  0.00  0.00            
ATOM   4795  O   WAT X 415      68.553   5.668  11.701  0.00  0.00            
ATOM   4796  H1  WAT X 415      68.454   6.504  11.246  0.00  0.00            
ATOM   4797  H2  WAT X 415      67.834   5.128  11.371  0.00  0.00            
ATOM   4798  O   WAT X 416       8.134  28.914   8.585  0.00  0.00            
ATOM   4799  H1  WAT X 416       7.379  28.329   8.633  0.00  0.00            
ATOM   4800  H2  WAT X 416       8.128  29.382   9.420  0.00  0.00            
ATOM   4801  O   WAT X 417      17.609   0.088  27.650  0.00  0.00            
ATOM   4802  H1  WAT X 417      18.447   0.385  28.004  0.00  0.00            
ATOM   4803  H2  WAT X 417      16.982   0.246  28.355  0.00  0.00            
ATOM   4804  O   WAT X 418      16.723  39.492   2.442  0.00  0.00            
ATOM   4805  H1  WAT X 418      16.284  40.161   1.917  0.00  0.00            
ATOM   4806  H2  WAT X 418      17.547  39.901   2.709  0.00  0.00            
ATOM   4807  O   WAT X 419      62.454  64.653  41.643  0.00  0.00            
ATOM   4808  H1  WAT X 419      61.633  64.376  42.051  0.00  0.00            
ATOM   4809  H2  WAT X 419      62.265  64.656  40.704  0.00  0.00            
ATOM   4810  O   WAT X 420      48.459  50.511  57.455  0.00  0.00            
ATOM   4811  H1  WAT X 420      48.013  50.929  56.718  0.00  0.00            
ATOM   4812  H2  WAT X 420      48.094  50.939  58.229  0.00  0.00            
ATOM   4813  O   WAT X 421       6.864  38.466  36.003  0.00  0.00            
ATOM   4814  H1  WAT X 421       7.620  38.981  35.722  0.00  0.00            
ATOM   4815  H2  WAT X 421       6.162  38.726  35.406  0.00  0.00            
ATOM   4816  O   WAT X 422      56.127  56.154  37.319  0.00  0.00            
ATOM   4817  H1  WAT X 422      56.371  55.232  37.246  0.00  0.00            
ATOM   4818  H2  WAT X 422      55.608  56.328  36.534  0.00  0.00            
ATOM   4819  O   WAT X 423      49.054  20.730  56.270  0.00  0.00            
ATOM   4820  H1  WAT X 423      48.184  20.347  56.152  0.00  0.00            
ATOM   4821  H2  WAT X 423      49.411  20.788  55.384  0.00  0.00            
ATOM   4822  O   WAT X 424      73.036  49.283  22.009  0.00  0.00            
ATOM   4823  H1  WAT X 424      73.278  49.514  21.112  0.00  0.00            
ATOM   4824  H2  WAT X 424      73.869  49.081  22.437  0.00  0.00            
ATOM   4825  O   WAT X 425      15.512  13.479  38.856  0.00  0.00            
ATOM   4826  H1  WAT X 425      15.954  12.983  38.167  0.00  0.00            
ATOM   4827  H2  WAT X 425      14.935  14.080  38.385  0.00  0.00            
ATOM   4828  O   WAT X 426       4.887  63.999  34.501  0.00  0.00            
ATOM   4829  H1  WAT X 426       4.379  64.676  34.053  0.00  0.00            
ATOM   4830  H2  WAT X 426       5.553  63.740  33.865  0.00  0.00            
ATOM   4831  O   WAT X 427       8.939  50.080  39.484  0.00  0.00            
ATOM   4832  H1  WAT X 427       9.694  50.259  38.924  0.00  0.00            
ATOM   4833  H2  WAT X 427       9.144  49.244  39.904  0.00  0.00            
ATOM   4834  O   WAT X 428      56.740  57.073  41.478  0.00  0.00            
ATOM   4835  H1  WAT X 428      57.579  56.926  41.913  0.00  0.00            
ATOM   4836  H2  WAT X 428      56.887  56.792  40.574  0.00  0.00            
ATOM   4837  O   WAT X 429      35.435  31.550   0.549  0.00  0.00            
ATOM   4838  H1  WAT X 429      35.065  30.770   0.135  0.00  0.00            
ATOM   4839  H2  WAT X 429      34.773  31.820   1.185  0.00  0.00            
ATOM   4840  O   WAT X 430      24.758  27.657  50.649  0.00  0.00            
ATOM   4841  H1  WAT X 430      24.547  26.975  50.011  0.00  0.00            
ATOM   4842  H2  WAT X 430      24.891  27.185  51.470  0.00  0.00            
ATOM   4843  O   WAT X 431       5.618  32.942  62.413  0.00  0.00            
ATOM   4844  H1  WAT X 431       6.170  32.243  62.061  0.00  0.00            
ATOM   4845  H2  WAT X 431       5.522  33.559  61.687  0.00  0.00            
ATOM   4846  O   WAT X 432      48.748  46.097   3.358  0.00  0.00            
ATOM   4847  H1  WAT X 432      48.447  45.188   3.343  0.00  0.00            
ATOM   4848  H2  WAT X 432      48.142  46.560   2.780  0.00  0.00            
ATOM   4849  O   WAT X 433      59.808  40.472  62.200  0.00  0.00            
ATOM   4850  H1  WAT X 433      59.866  41.105  61.485  0.00  0.00            
ATOM   4851  H2  WAT X 433      60.716  40.229  62.379  0.00  0.00            
ATOM   4852  O   WAT X 434      29.196  24.294  45.682  0.00  0.00            
ATOM   4853  H1  WAT X 434      28.385  23.793  45.603  0.00  0.00            
ATOM   4854  H2  WAT X 434      29.131  24.965  45.003  0.00  0.00            
ATOM   4855  O   WAT X 435      12.405  39.560  48.788  0.00  0.00            
ATOM   4856  H1  WAT X 435      12.214  38.927  48.096  0.00  0.00            
ATOM   4857  H2  WAT X 435      11.915  40.344  48.537  0.00  0.00            
ATOM   4858  O   WAT X 436      19.810  54.555  28.968  0.00  0.00            
ATOM   4859  H1  WAT X 436      19.620  54.915  28.102  0.00  0.00            
ATOM   4860  H2  WAT X 436      20.441  55.167  29.349  0.00  0.00            
ATOM   4861  O   WAT X 437      55.364  52.460   5.590  0.00  0.00            
ATOM   4862  H1  WAT X 437      54.878  51.785   6.064  0.00  0.00            
ATOM   4863  H2  WAT X 437      54.782  52.715   4.874  0.00  0.00            
ATOM   4864  O   WAT X 438      18.322  57.840  40.148  0.00  0.00            
ATOM   4865  H1  WAT X 438      18.340  58.589  39.554  0.00  0.00            
ATOM   4866  H2  WAT X 438      17.673  58.076  40.812  0.00  0.00            
ATOM   4867  O   WAT X 439      26.291  43.183  23.546  0.00  0.00            
ATOM   4868  H1  WAT X 439      25.957  44.071  23.674  0.00  0.00            
ATOM   4869  H2  WAT X 439      26.255  43.047  22.599  0.00  0.00            
ATOM   4870  O   WAT X 440      46.473   6.424  30.906  0.00  0.00            
ATOM   4871  H1  WAT X 440      47.025   5.673  30.686  0.00  0.00            
ATOM   4872  H2  WAT X 440      46.892   6.812  31.674  0.00  0.00            
ATOM   4873  O   WAT X 441      25.751  42.345  63.840  0.00  0.00            
ATOM   4874  H1  WAT X 441      26.586  42.128  63.425  0.00  0.00            
ATOM   4875  H2  WAT X 441      25.712  41.778  64.610  0.00  0.00            
ATOM   4876  O   WAT X 442      63.975  40.486  26.332  0.00  0.00            
ATOM   4877  H1  WAT X 442      64.306  40.402  25.438  0.00  0.00            
ATOM   4878  H2  WAT X 442      63.122  40.051  26.314  0.00  0.00            
ATOM   4879  O   WAT X 443      57.892  60.550  39.540  0.00  0.00            
ATOM   4880  H1  WAT X 443      57.718  61.471  39.347  0.00  0.00            
ATOM   4881  H2  WAT X 443      57.351  60.359  40.306  0.00  0.00            
ATOM   4882  O   WAT X 444      17.812  24.217  29.773  0.00  0.00            
ATOM   4883  H1  WAT X 444      17.222  23.629  29.301  0.00  0.00            
ATOM   4884  H2  WAT X 444      18.434  23.634  30.208  0.00  0.00            
ATOM   4885  O   WAT X 445      60.156   3.290  30.976  0.00  0.00            
ATOM   4886  H1  WAT X 445      60.119   3.493  31.911  0.00  0.00            
ATOM   4887  H2  WAT X 445      59.624   2.500  30.882  0.00  0.00            
ATOM   4888  O   WAT X 446       6.075  11.343  19.069  0.00  0.00            
ATOM   4889  H1  WAT X 446       5.706  11.979  19.681  0.00  0.00            
ATOM   4890  H2  WAT X 446       7.021  11.396  19.210  0.00  0.00            
ATOM   4891  O   WAT X 447      47.098  54.355  11.465  0.00  0.00            
ATOM   4892  H1  WAT X 447      47.094  54.824  12.300  0.00  0.00            
ATOM   4893  H2  WAT X 447      46.231  54.517  11.095  0.00  0.00            
ATOM   4894  O   WAT X 448      61.413  33.246  32.071  0.00  0.00            
ATOM   4895  H1  WAT X 448      60.663  33.084  32.643  0.00  0.00            
ATOM   4896  H2  WAT X 448      62.133  32.762  32.478  0.00  0.00            
ATOM   4897  O   WAT X 449      24.328  24.690   1.912  0.00  0.00            
ATOM   4898  H1  WAT X 449      24.021  23.972   2.465  0.00  0.00            
ATOM   4899  H2  WAT X 449      24.161  25.479   2.429  0.00  0.00            
ATOM   4900  O   WAT X 450       9.827  29.818  19.089  0.00  0.00            
ATOM   4901  H1  WAT X 450       9.510  29.002  19.474  0.00  0.00            
ATOM   4902  H2  WAT X 450      10.136  29.568  18.218  0.00  0.00            
ATOM   4903  O   WAT X 451      32.051  60.953  39.713  0.00  0.00            
ATOM   4904  H1  WAT X 451      31.225  60.563  40.000  0.00  0.00            
ATOM   4905  H2  WAT X 451      32.676  60.228  39.728  0.00  0.00            
ATOM   4906  O   WAT X 452      29.396   0.968  43.157  0.00  0.00            
ATOM   4907  H1  WAT X 452      29.935   0.178  43.206  0.00  0.00            
ATOM   4908  H2  WAT X 452      28.774   0.789  42.452  0.00  0.00            
ATOM   4909  O   WAT X 453      37.713  62.202  47.892  0.00  0.00            
ATOM   4910  H1  WAT X 453      38.274  62.350  48.653  0.00  0.00            
ATOM   4911  H2  WAT X 453      37.020  62.858  47.975  0.00  0.00            
ATOM   4912  O   WAT X 454      66.630  31.785  62.354  0.00  0.00            
ATOM   4913  H1  WAT X 454      66.755  30.895  62.024  0.00  0.00            
ATOM   4914  H2  WAT X 454      66.612  31.688  63.306  0.00  0.00            
ATOM   4915  O   WAT X 455       8.153  15.657  42.282  0.00  0.00            
ATOM   4916  H1  WAT X 455       8.024  14.739  42.044  0.00  0.00            
ATOM   4917  H2  WAT X 455       7.280  16.045  42.220  0.00  0.00            
ATOM   4918  O   WAT X 456       9.869   6.675  35.024  0.00  0.00            
ATOM   4919  H1  WAT X 456       9.525   7.533  35.271  0.00  0.00            
ATOM   4920  H2  WAT X 456       9.188   6.058  35.291  0.00  0.00            
ATOM   4921  O   WAT X 457      52.498  24.294  11.580  0.00  0.00            
ATOM   4922  H1  WAT X 457      53.127  23.790  11.063  0.00  0.00            
ATOM   4923  H2  WAT X 457      52.500  23.870  12.439  0.00  0.00            
ATOM   4924  O   WAT X 458      24.226  13.401  29.711  0.00  0.00            
ATOM   4925  H1  WAT X 458      23.614  14.076  30.005  0.00  0.00            
ATOM   4926  H2  WAT X 458      25.066  13.658  30.090  0.00  0.00            
ATOM   4927  O   WAT X 459      40.501  63.553  26.339  0.00  0.00            
ATOM   4928  H1  WAT X 459      40.367  62.672  26.689  0.00  0.00            
ATOM   4929  H2  WAT X 459      41.153  63.945  26.920  0.00  0.00            
ATOM   4930  O   WAT X 460      60.221  17.009  61.765  0.00  0.00            
ATOM   4931  H1  WAT X 460      60.251  16.546  62.602  0.00  0.00            
ATOM   4932  H2  WAT X 460      60.645  17.850  61.941  0.00  0.00            
ATOM   4933  O   WAT X 461      26.021  59.406  50.317  0.00  0.00            
ATOM   4934  H1  WAT X 461      26.827  59.619  50.787  0.00  0.00            
ATOM   4935  H2  WAT X 461      26.309  59.211  49.425  0.00  0.00            
ATOM   4936  O   WAT X 462      61.168  26.294  30.074  0.00  0.00            
ATOM   4937  H1  WAT X 462      61.304  26.254  31.020  0.00  0.00            
ATOM   4938  H2  WAT X 462      61.940  25.867  29.702  0.00  0.00            
ATOM   4939  O   WAT X 463      16.769   5.174   7.207  0.00  0.00            
ATOM   4940  H1  WAT X 463      17.625   5.516   7.465  0.00  0.00            
ATOM   4941  H2  WAT X 463      16.913   4.236   7.085  0.00  0.00            
ATOM   4942  O   WAT X 464       1.448  45.455  56.639  0.00  0.00            
ATOM   4943  H1  WAT X 464       0.545  45.179  56.794  0.00  0.00            
ATOM   4944  H2  WAT X 464       1.381  46.385  56.422  0.00  0.00            
ATOM   4945  O   WAT X 465      24.299  63.915  23.998  0.00  0.00            
ATOM   4946  H1  WAT X 465      23.452  64.031  23.566  0.00  0.00            
ATOM   4947  H2  WAT X 465      24.118  63.314  24.721  0.00  0.00            
ATOM   4948  O   WAT X 466      55.605   2.355  40.470  0.00  0.00            
ATOM   4949  H1  WAT X 466      55.084   1.814  39.877  0.00  0.00            
ATOM   4950  H2  WAT X 466      56.075   2.958  39.894  0.00  0.00            
ATOM   4951  O   WAT X 467       6.257  23.980  58.525  0.00  0.00            
ATOM   4952  H1  WAT X 467       5.628  23.259  58.542  0.00  0.00            
ATOM   4953  H2  WAT X 467       6.761  23.840  57.724  0.00  0.00            
ATOM   4954  O   WAT X 468      66.254  36.001  14.147  0.00  0.00            
ATOM   4955  H1  WAT X 468      66.713  36.622  14.712  0.00  0.00            
ATOM   4956  H2  WAT X 468      66.547  36.220  13.262  0.00  0.00            
ATOM   4957  O   WAT X 469       6.211   8.894  32.510  0.00  0.00            
ATOM   4958  H1  WAT X 469       7.132   8.829  32.257  0.00  0.00            
ATOM   4959  H2  WAT X 469       6.207   8.709  33.449  0.00  0.00            
ATOM   4960  O   WAT X 470      42.519  60.289  29.235  0.00  0.00            
ATOM   4961  H1  WAT X 470      41.768  60.738  28.847  0.00  0.00            
ATOM   4962  H2  WAT X 470      42.202  59.403  29.412  0.00  0.00            
ATOM   4963  O   WAT X 471       6.457  50.933  63.105  0.00  0.00            
ATOM   4964  H1  WAT X 471       6.867  51.605  62.560  0.00  0.00            
ATOM   4965  H2  WAT X 471       6.891  51.015  63.954  0.00  0.00            
ATOM   4966  O   WAT X 472      72.757  53.019  24.026  0.00  0.00            
ATOM   4967  H1  WAT X 472      72.343  53.404  24.798  0.00  0.00            
ATOM   4968  H2  WAT X 472      72.064  52.499  23.618  0.00  0.00            
ATOM   4969  O   WAT X 473      75.285  58.104  21.844  0.00  0.00            
ATOM   4970  H1  WAT X 473      75.480  57.244  22.216  0.00  0.00            
ATOM   4971  H2  WAT X 473      74.361  58.055  21.598  0.00  0.00            
ATOM   4972  O   WAT X 474      21.248  19.207  10.746  0.00  0.00            
ATOM   4973  H1  WAT X 474      22.176  19.007  10.868  0.00  0.00            
ATOM   4974  H2  WAT X 474      20.897  18.445  10.286  0.00  0.00            
ATOM   4975  O   WAT X 475      43.089  39.430  16.057  0.00  0.00            
ATOM   4976  H1  WAT X 475      43.454  40.032  15.409  0.00  0.00            
ATOM   4977  H2  WAT X 475      42.279  39.111  15.658  0.00  0.00            
ATOM   4978  O   WAT X 476      27.908  40.506  57.964  0.00  0.00            
ATOM   4979  H1  WAT X 476      27.276  40.531  57.245  0.00  0.00            
ATOM   4980  H2  WAT X 476      28.547  39.845  57.699  0.00  0.00            
ATOM   4981  O   WAT X 477      39.549  45.876   8.088  0.00  0.00            
ATOM   4982  H1  WAT X 477      40.500  45.914   7.984  0.00  0.00            
ATOM   4983  H2  WAT X 477      39.299  46.770   8.324  0.00  0.00            
ATOM   4984  O   WAT X 478      36.132  60.566  16.100  0.00  0.00            
ATOM   4985  H1  WAT X 478      35.363  59.997  16.146  0.00  0.00            
ATOM   4986  H2  WAT X 478      36.378  60.710  17.014  0.00  0.00            
ATOM   4987  O   WAT X 479      19.572  24.879  47.357  0.00  0.00            
ATOM   4988  H1  WAT X 479      19.296  24.126  46.835  0.00  0.00            
ATOM   4989  H2  WAT X 479      19.357  25.638  46.814  0.00  0.00            
ATOM   4990  O   WAT X 480      42.377  40.667   1.056  0.00  0.00            
ATOM   4991  H1  WAT X 480      41.848  40.323   1.776  0.00  0.00            
ATOM   4992  H2  WAT X 480      42.099  40.161   0.292  0.00  0.00            
ATOM   4993  O   WAT X 481      59.637  52.703  21.305  0.00  0.00            
ATOM   4994  H1  WAT X 481      60.504  52.895  21.664  0.00  0.00            
ATOM   4995  H2  WAT X 481      59.139  53.509  21.436  0.00  0.00            
ATOM   4996  O   WAT X 482      14.667  27.660  14.636  0.00  0.00            
ATOM   4997  H1  WAT X 482      14.498  28.523  15.013  0.00  0.00            
ATOM   4998  H2  WAT X 482      13.925  27.125  14.919  0.00  0.00            
ATOM   4999  O   WAT X 483       4.839  48.987  18.338  0.00  0.00            
ATOM   5000  H1  WAT X 483       4.268  48.378  18.806  0.00  0.00            
ATOM   5001  H2  WAT X 483       4.331  49.796  18.280  0.00  0.00            
ATOM   5002  O   WAT X 484      68.837  58.826  50.006  0.00  0.00            
ATOM   5003  H1  WAT X 484      69.443  59.201  49.367  0.00  0.00            
ATOM   5004  H2  WAT X 484      68.788  57.898  49.775  0.00  0.00            
ATOM   5005  O   WAT X 485      51.210  26.452  13.233  0.00  0.00            
ATOM   5006  H1  WAT X 485      51.766  26.901  13.869  0.00  0.00            
ATOM   5007  H2  WAT X 485      51.799  25.840  12.791  0.00  0.00            
ATOM   5008  O   WAT X 486      70.940  59.705  34.443  0.00  0.00            
ATOM   5009  H1  WAT X 486      71.750  60.110  34.132  0.00  0.00            
ATOM   5010  H2  WAT X 486      70.374  59.680  33.671  0.00  0.00            
ATOM   5011  O   WAT X 487      16.660  24.501  21.675  0.00  0.00            
ATOM   5012  H1  WAT X 487      16.554  24.595  20.728  0.00  0.00            
ATOM   5013  H2  WAT X 487      17.120  25.296  21.945  0.00  0.00            
ATOM   5014  O   WAT X 488      41.202   1.746  19.791  0.00  0.00            
ATOM   5015  H1  WAT X 488      41.413   1.245  19.002  0.00  0.00            
ATOM   5016  H2  WAT X 488      41.204   1.096  20.494  0.00  0.00            
ATOM   5017  O   WAT X 489      52.417   8.595  20.465  0.00  0.00            
ATOM   5018  H1  WAT X 489      53.058   8.264  21.095  0.00  0.00            
ATOM   5019  H2  WAT X 489      52.946   8.930  19.740  0.00  0.00            
ATOM   5020  O   WAT X 490       9.835  57.707   0.382  0.00  0.00            
ATOM   5021  H1  WAT X 490       9.561  56.973  -0.169  0.00  0.00            
ATOM   5022  H2  WAT X 490      10.573  58.095  -0.087  0.00  0.00            
ATOM   5023  O   WAT X 491       4.958  57.124   0.794  0.00  0.00            
ATOM   5024  H1  WAT X 491       5.099  56.203   0.573  0.00  0.00            
ATOM   5025  H2  WAT X 491       4.211  57.388   0.257  0.00  0.00            
ATOM   5026  O   WAT X 492      12.519  43.716  58.258  0.00  0.00            
ATOM   5027  H1  WAT X 492      13.055  44.352  58.732  0.00  0.00            
ATOM   5028  H2  WAT X 492      12.450  42.970  58.853  0.00  0.00            
ATOM   5029  O   WAT X 493      28.098  41.395  62.761  0.00  0.00            
ATOM   5030  H1  WAT X 493      28.968  41.006  62.673  0.00  0.00            
ATOM   5031  H2  WAT X 493      27.972  41.885  61.948  0.00  0.00            
ATOM   5032  O   WAT X 494       1.489  37.767  28.446  0.00  0.00            
ATOM   5033  H1  WAT X 494       0.910  37.823  29.206  0.00  0.00            
ATOM   5034  H2  WAT X 494       1.809  36.865  28.455  0.00  0.00            
ATOM   5035  O   WAT X 495      34.148   5.437  63.131  0.00  0.00            
ATOM   5036  H1  WAT X 495      33.557   4.855  62.654  0.00  0.00            
ATOM   5037  H2  WAT X 495      33.993   5.232  64.054  0.00  0.00            
ATOM   5038  O   WAT X 496      40.754   0.517  16.073  0.00  0.00            
ATOM   5039  H1  WAT X 496      40.272  -0.115  16.606  0.00  0.00            
ATOM   5040  H2  WAT X 496      41.675   0.304  16.221  0.00  0.00            
ATOM   5041  O   WAT X 497      66.949  39.542  39.888  0.00  0.00            
ATOM   5042  H1  WAT X 497      66.986  38.669  40.278  0.00  0.00            
ATOM   5043  H2  WAT X 497      67.824  39.680  39.524  0.00  0.00            
ATOM   5044  O   WAT X 498      29.209  47.339   9.732  0.00  0.00            
ATOM   5045  H1  WAT X 498      28.425  46.853   9.478  0.00  0.00            
ATOM   5046  H2  WAT X 498      29.936  46.767   9.488  0.00  0.00            
ATOM   5047  O   WAT X 499      38.172  44.818  54.149  0.00  0.00            
ATOM   5048  H1  WAT X 499      37.472  45.376  54.489  0.00  0.00            
ATOM   5049  H2  WAT X 499      38.936  45.392  54.105  0.00  0.00            
ATOM   5050  O   WAT X 500       5.858   9.319  35.402  0.00  0.00            
ATOM   5051  H1  WAT X 500       4.939   9.156  35.192  0.00  0.00            
ATOM   5052  H2  WAT X 500       5.845  10.115  35.934  0.00  0.00            
ATOM   5053  O   WAT X 501      41.054  58.674   6.419  0.00  0.00            
ATOM   5054  H1  WAT X 501      40.518  58.802   5.636  0.00  0.00            
ATOM   5055  H2  WAT X 501      41.927  58.970   6.161  0.00  0.00            
ATOM   5056  O   WAT X 502       6.933   3.230   9.345  0.00  0.00            
ATOM   5057  H1  WAT X 502       6.932   2.467   8.767  0.00  0.00            
ATOM   5058  H2  WAT X 502       7.451   2.957  10.102  0.00  0.00            
ATOM   5059  O   WAT X 503      56.226   7.195  27.873  0.00  0.00            
ATOM   5060  H1  WAT X 503      55.938   7.973  28.351  0.00  0.00            
ATOM   5061  H2  WAT X 503      56.303   7.487  26.965  0.00  0.00            
ATOM   5062  O   WAT X 504       8.989  16.527  39.025  0.00  0.00
[truncated: 2,154,730 more chars]
