# Supplementary material for: Mechanistic Modeling of Monoglyceride Lipase Covalent Modification Elucidates the Role of Leaving Group Expulsion and Discriminates Inhibitors with High and Low Potency
Source: J Chem Inf Model. 2022 May 17;62(11):2771–87. doi: 10.1021/acs.jcim.2c00140 (PMC9198976; doi:10.1021/acs.jcim.2c00140)
Supplement: Supplementary file 4 — ci2c00140_si_004.zip [file ci2c00140_si_004.zip › geometries/cpd1_confIII.pdb]

CRYST1   77.075   64.983   64.054  90.00  90.00  90.00 P 1           1
ATOM      1 HH31 ACE X   1      31.639  54.594  32.156  0.00  0.00            
ATOM      2  CH3 ACE X   1      31.594  55.588  31.711  0.00  0.00            
ATOM      3 HH32 ACE X   1      32.610  55.893  31.459  0.00  0.00            
ATOM      4 HH33 ACE X   1      31.208  56.269  32.469  0.00  0.00            
ATOM      5  C   ACE X   1      30.609  55.470  30.494  0.00  0.00            
ATOM      6  O   ACE X   1      29.476  55.061  30.732  0.00  0.00            
ATOM      7  N   ASP X   2      30.960  55.868  29.312  0.00  0.00            
ATOM      8  H   ASP X   2      32.019  56.118  29.247  0.00  0.00            
ATOM      9  CA  ASP X   2      30.234  55.653  28.040  0.00  0.00            
ATOM     10  HA  ASP X   2      29.239  56.097  28.059  0.00  0.00            
ATOM     11  CB  ASP X   2      31.142  56.364  26.959  0.00  0.00            
ATOM     12  HB2 ASP X   2      31.288  57.421  27.186  0.00  0.00            
ATOM     13  HB3 ASP X   2      32.112  55.879  26.850  0.00  0.00            
ATOM     14  CG  ASP X   2      30.584  56.292  25.572  0.00  0.00            
ATOM     15  OD1 ASP X   2      29.432  56.710  25.398  0.00  0.00            
ATOM     16  OD2 ASP X   2      31.254  55.756  24.674  0.00  0.00            
ATOM     17  C   ASP X   2      30.051  54.052  27.796  0.00  0.00            
ATOM     18  O   ASP X   2      29.008  53.583  27.316  0.00  0.00            
ATOM     19  N   LEU X   3      31.144  53.394  28.180  0.00  0.00            
ATOM     20  H   LEU X   3      31.886  53.869  28.672  0.00  0.00            
ATOM     21  CA  LEU X   3      31.278  51.928  27.973  0.00  0.00            
ATOM     22  HA  LEU X   3      30.738  51.583  27.104  0.00  0.00            
ATOM     23  CB  LEU X   3      32.727  51.597  27.850  0.00  0.00            
ATOM     24  HB2 LEU X   3      33.202  51.964  28.748  0.00  0.00            
ATOM     25  HB3 LEU X   3      32.891  50.523  27.759  0.00  0.00            
ATOM     26  CG  LEU X   3      33.361  52.258  26.596  0.00  0.00            
ATOM     27  HG  LEU X   3      33.235  53.339  26.542  0.00  0.00            
ATOM     28  CD1 LEU X   3      34.844  52.099  26.783  0.00  0.00            
ATOM     29 HD11 LEU X   3      35.248  52.691  25.962  0.00  0.00            
ATOM     30 HD12 LEU X   3      35.141  52.444  27.773  0.00  0.00            
ATOM     31 HD13 LEU X   3      35.226  51.082  26.698  0.00  0.00            
ATOM     32  CD2 LEU X   3      32.938  51.545  25.299  0.00  0.00            
ATOM     33 HD21 LEU X   3      31.859  51.695  25.246  0.00  0.00            
ATOM     34 HD22 LEU X   3      33.450  51.999  24.451  0.00  0.00            
ATOM     35 HD23 LEU X   3      33.097  50.548  25.285  0.00  0.00            
ATOM     36  C   LEU X   3      30.719  51.269  29.233  0.00  0.00            
ATOM     37  O   LEU X   3      30.788  51.837  30.342  0.00  0.00            
ATOM     38  N   PRO X   4      30.105  50.059  29.160  0.00  0.00            
ATOM     39  CD  PRO X   4      29.915  49.225  27.988  0.00  0.00            
ATOM     40  HD2 PRO X   4      30.827  49.126  27.398  0.00  0.00            
ATOM     41  HD3 PRO X   4      29.106  49.617  27.371  0.00  0.00            
ATOM     42  CG  PRO X   4      29.429  47.813  28.558  0.00  0.00            
ATOM     43  HG2 PRO X   4      30.177  47.152  28.996  0.00  0.00            
ATOM     44  HG3 PRO X   4      28.841  47.302  27.916  0.00  0.00            
ATOM     45  CB  PRO X   4      28.593  48.356  29.713  0.00  0.00            
ATOM     46  HB2 PRO X   4      28.316  47.567  30.412  0.00  0.00            
ATOM     47  HB3 PRO X   4      27.764  48.901  29.263  0.00  0.00            
ATOM     48  CA  PRO X   4      29.467  49.450  30.329  0.00  0.00            
ATOM     49  HA  PRO X   4      28.759  50.090  30.855  0.00  0.00            
ATOM     50  C   PRO X   4      30.447  48.997  31.381  0.00  0.00            
ATOM     51  O   PRO X   4      31.482  48.509  31.047  0.00  0.00            
ATOM     52  N   HID X   5      30.111  49.302  32.619  0.00  0.00            
ATOM     53  H   HID X   5      29.069  49.533  32.836  0.00  0.00            
ATOM     54  CA  HID X   5      31.006  49.368  33.777  0.00  0.00            
ATOM     55  HA  HID X   5      31.795  48.637  33.603  0.00  0.00            
ATOM     56  CB  HID X   5      31.498  50.883  34.039  0.00  0.00            
ATOM     57  HB2 HID X   5      32.117  51.043  34.923  0.00  0.00            
ATOM     58  HB3 HID X   5      32.206  51.214  33.279  0.00  0.00            
ATOM     59  CG  HID X   5      30.450  51.984  34.134  0.00  0.00            
ATOM     60  ND1 HID X   5      29.873  52.637  33.083  0.00  0.00            
ATOM     61  HD1 HID X   5      30.334  52.553  32.099  0.00  0.00            
ATOM     62  CE1 HID X   5      28.865  53.403  33.508  0.00  0.00            
ATOM     63  HE1 HID X   5      28.123  53.917  32.896  0.00  0.00            
ATOM     64  NE2 HID X   5      28.741  53.244  34.824  0.00  0.00            
ATOM     65  CD2 HID X   5      29.724  52.349  35.225  0.00  0.00            
ATOM     66  HD2 HID X   5      29.712  51.908  36.222  0.00  0.00            
ATOM     67  C   HID X   5      30.198  48.953  35.045  0.00  0.00            
ATOM     68  O   HID X   5      28.975  49.000  35.093  0.00  0.00            
ATOM     69  N   LEU X   6      30.964  48.706  36.139  0.00  0.00            
ATOM     70  H   LEU X   6      31.943  48.479  36.045  0.00  0.00            
ATOM     71  CA  LEU X   6      30.446  48.869  37.507  0.00  0.00            
ATOM     72  HA  LEU X   6      29.641  49.479  37.525  0.00  0.00            
ATOM     73  CB  LEU X   6      29.937  47.594  38.166  0.00  0.00            
ATOM     74  HB2 LEU X   6      29.192  47.894  38.902  0.00  0.00            
ATOM     75  HB3 LEU X   6      29.312  47.083  37.433  0.00  0.00            
ATOM     76  CG  LEU X   6      30.919  46.652  38.840  0.00  0.00            
ATOM     77  HG  LEU X   6      31.643  47.124  39.504  0.00  0.00            
ATOM     78  CD1 LEU X   6      30.078  45.630  39.612  0.00  0.00            
ATOM     79 HD11 LEU X   6      29.512  45.056  38.878  0.00  0.00            
ATOM     80 HD12 LEU X   6      30.605  44.986  40.317  0.00  0.00            
ATOM     81 HD13 LEU X   6      29.513  46.313  40.246  0.00  0.00            
ATOM     82  CD2 LEU X   6      31.733  45.891  37.809  0.00  0.00            
ATOM     83 HD21 LEU X   6      32.275  46.639  37.231  0.00  0.00            
ATOM     84 HD22 LEU X   6      32.552  45.339  38.271  0.00  0.00            
ATOM     85 HD23 LEU X   6      31.081  45.368  37.242  0.00  0.00            
ATOM     86  C   LEU X   6      31.579  49.378  38.324  0.00  0.00            
ATOM     87  O   LEU X   6      32.739  49.106  38.228  0.00  0.00            
ATOM     88  N   VAL X   7      31.250  50.365  39.159  0.00  0.00            
ATOM     89  H   VAL X   7      30.225  50.647  39.396  0.00  0.00            
ATOM     90  CA  VAL X   7      32.297  51.077  39.978  0.00  0.00            
ATOM     91  HA  VAL X   7      33.298  51.032  39.551  0.00  0.00            
ATOM     92  CB  VAL X   7      31.942  52.572  40.152  0.00  0.00            
ATOM     93  HB  VAL X   7      30.940  52.658  40.572  0.00  0.00            
ATOM     94  CG1 VAL X   7      33.020  53.360  40.906  0.00  0.00            
ATOM     95 HG11 VAL X   7      33.864  53.444  40.221  0.00  0.00            
ATOM     96 HG12 VAL X   7      32.767  54.326  41.055  0.00  0.00            
ATOM     97 HG13 VAL X   7      33.275  52.867  41.844  0.00  0.00            
ATOM     98  CG2 VAL X   7      31.882  53.160  38.712  0.00  0.00            
ATOM     99 HG21 VAL X   7      31.143  52.685  38.068  0.00  0.00            
ATOM    100 HG22 VAL X   7      31.804  54.247  38.682  0.00  0.00            
ATOM    101 HG23 VAL X   7      32.793  52.919  38.349  0.00  0.00            
ATOM    102  C   VAL X   7      32.453  50.366  41.320  0.00  0.00            
ATOM    103  O   VAL X   7      31.427  50.073  41.945  0.00  0.00            
ATOM    104  N   ASN X   8      33.708  50.165  41.739  0.00  0.00            
ATOM    105  H   ASN X   8      34.482  50.453  41.027  0.00  0.00            
ATOM    106  CA  ASN X   8      34.095  49.320  42.914  0.00  0.00            
ATOM    107  HA  ASN X   8      33.434  48.574  43.079  0.00  0.00            
ATOM    108  CB  ASN X   8      35.386  48.519  42.546  0.00  0.00            
ATOM    109  HB2 ASN X   8      35.543  47.698  43.246  0.00  0.00            
ATOM    110  HB3 ASN X   8      35.379  48.067  41.554  0.00  0.00            
ATOM    111  CG  ASN X   8      36.635  49.284  42.575  0.00  0.00            
ATOM    112  OD1 ASN X   8      36.691  50.330  43.216  0.00  0.00            
ATOM    113  ND2 ASN X   8      37.753  48.675  42.164  0.00  0.00            
ATOM    114 HD21 ASN X   8      37.716  47.592  42.049  0.00  0.00            
ATOM    115 HD22 ASN X   8      38.619  49.181  42.283  0.00  0.00            
ATOM    116  C   ASN X   8      34.261  50.069  44.284  0.00  0.00            
ATOM    117  O   ASN X   8      34.131  51.291  44.387  0.00  0.00            
ATOM    118  N   ALA X   9      34.559  49.273  45.371  0.00  0.00            
ATOM    119  H   ALA X   9      34.434  48.202  45.212  0.00  0.00            
ATOM    120  CA  ALA X   9      34.764  49.786  46.797  0.00  0.00            
ATOM    121  HA  ALA X   9      33.857  50.186  46.989  0.00  0.00            
ATOM    122  CB  ALA X   9      34.954  48.644  47.839  0.00  0.00            
ATOM    123  HB1 ALA X   9      35.918  48.343  47.818  0.00  0.00            
ATOM    124  HB2 ALA X   9      34.760  49.030  48.752  0.00  0.00            
ATOM    125  HB3 ALA X   9      34.296  47.815  47.578  0.00  0.00            
ATOM    126  C   ALA X   9      35.843  50.887  46.997  0.00  0.00            
ATOM    127  O   ALA X   9      35.759  51.661  47.923  0.00  0.00            
ATOM    128  N   ASP X  10      36.712  50.956  46.014  0.00  0.00            
ATOM    129  H   ASP X  10      36.720  50.293  45.148  0.00  0.00            
ATOM    130  CA  ASP X  10      37.732  52.010  45.995  0.00  0.00            
ATOM    131  HA  ASP X  10      37.933  52.363  47.007  0.00  0.00            
ATOM    132  CB  ASP X  10      38.967  51.331  45.466  0.00  0.00            
ATOM    133  HB2 ASP X  10      38.738  50.877  44.502  0.00  0.00            
ATOM    134  HB3 ASP X  10      39.731  52.109  45.449  0.00  0.00            
ATOM    135  CG  ASP X  10      39.401  50.208  46.412  0.00  0.00            
ATOM    136  OD1 ASP X  10      39.881  49.212  45.878  0.00  0.00            
ATOM    137  OD2 ASP X  10      39.332  50.308  47.678  0.00  0.00            
ATOM    138  C   ASP X  10      37.198  53.340  45.275  0.00  0.00            
ATOM    139  O   ASP X  10      37.900  54.336  45.420  0.00  0.00            
ATOM    140  N   GLY X  11      36.143  53.253  44.509  0.00  0.00            
ATOM    141  H   GLY X  11      35.743  52.268  44.318  0.00  0.00            
ATOM    142  CA  GLY X  11      35.662  54.245  43.545  0.00  0.00            
ATOM    143  HA2 GLY X  11      34.586  54.197  43.473  0.00  0.00            
ATOM    144  HA3 GLY X  11      35.846  55.188  43.858  0.00  0.00            
ATOM    145  C   GLY X  11      36.195  54.049  42.148  0.00  0.00            
ATOM    146  O   GLY X  11      35.905  54.891  41.307  0.00  0.00            
ATOM    147  N   GLN X  12      36.981  52.982  41.930  0.00  0.00            
ATOM    148  H   GLN X  12      36.984  52.216  42.705  0.00  0.00            
ATOM    149  CA  GLN X  12      37.593  52.696  40.606  0.00  0.00            
ATOM    150  HA  GLN X  12      37.891  53.608  40.290  0.00  0.00            
ATOM    151  CB  GLN X  12      38.758  51.790  40.699  0.00  0.00            
ATOM    152  HB2 GLN X  12      38.349  50.835  41.027  0.00  0.00            
ATOM    153  HB3 GLN X  12      39.156  51.699  39.689  0.00  0.00            
ATOM    154  CG  GLN X  12      39.964  52.276  41.565  0.00  0.00            
ATOM    155  HG2 GLN X  12      40.656  52.885  40.982  0.00  0.00            
ATOM    156  HG3 GLN X  12      39.586  52.911  42.352  0.00  0.00            
ATOM    157  CD  GLN X  12      40.794  51.201  42.122  0.00  0.00            
ATOM    158  OE1 GLN X  12      40.405  50.038  42.268  0.00  0.00            
ATOM    159  NE2 GLN X  12      42.067  51.428  42.263  0.00  0.00            
ATOM    160 HE21 GLN X  12      42.655  50.595  42.620  0.00  0.00            
ATOM    161 HE22 GLN X  12      42.377  52.334  42.198  0.00  0.00            
ATOM    162  C   GLN X  12      36.549  52.144  39.660  0.00  0.00            
ATOM    163  O   GLN X  12      35.864  51.206  39.974  0.00  0.00            
ATOM    164  N   TYR X  13      36.397  52.746  38.502  0.00  0.00            
ATOM    165  H   TYR X  13      37.045  53.610  38.357  0.00  0.00            
ATOM    166  CA  TYR X  13      35.564  52.062  37.514  0.00  0.00            
ATOM    167  HA  TYR X  13      34.561  51.817  37.863  0.00  0.00            
ATOM    168  CB  TYR X  13      35.438  53.001  36.255  0.00  0.00            
ATOM    169  HB2 TYR X  13      36.425  53.455  36.156  0.00  0.00            
ATOM    170  HB3 TYR X  13      35.247  52.437  35.342  0.00  0.00            
ATOM    171  CG  TYR X  13      34.380  54.149  36.238  0.00  0.00            
ATOM    172  CD1 TYR X  13      33.243  54.105  35.407  0.00  0.00            
ATOM    173  HD1 TYR X  13      33.208  53.314  34.658  0.00  0.00            
ATOM    174  CE1 TYR X  13      32.173  54.989  35.518  0.00  0.00            
ATOM    175  HE1 TYR X  13      31.267  54.776  34.949  0.00  0.00            
ATOM    176  CZ  TYR X  13      32.206  56.019  36.443  0.00  0.00            
ATOM    177  OH  TYR X  13      31.180  56.879  36.574  0.00  0.00            
ATOM    178  HH  TYR X  13      30.280  56.443  36.140  0.00  0.00            
ATOM    179  CE2 TYR X  13      33.363  56.069  37.354  0.00  0.00            
ATOM    180  HE2 TYR X  13      33.424  56.882  38.078  0.00  0.00            
ATOM    181  CD2 TYR X  13      34.416  55.188  37.200  0.00  0.00            
ATOM    182  HD2 TYR X  13      35.265  55.154  37.883  0.00  0.00            
ATOM    183  C   TYR X  13      36.355  50.732  37.107  0.00  0.00            
ATOM    184  O   TYR X  13      37.438  50.727  36.584  0.00  0.00            
ATOM    185  N   LEU X  14      35.564  49.699  37.000  0.00  0.00            
ATOM    186  H   LEU X  14      34.452  49.497  37.714  0.00  0.00            
ATOM    187  CA  LEU X  14      35.902  48.613  36.079  0.00  0.00            
ATOM    188  HA  LEU X  14      36.855  48.766  35.781  0.00  0.00            
ATOM    189  CB  LEU X  14      35.655  47.286  36.834  0.00  0.00            
ATOM    190  HB2 LEU X  14      34.610  47.311  37.141  0.00  0.00            
ATOM    191  HB3 LEU X  14      35.660  46.454  36.129  0.00  0.00            
ATOM    192  CG  LEU X  14      36.478  47.131  38.066  0.00  0.00            
ATOM    193  HG  LEU X  14      36.146  47.830  38.834  0.00  0.00            
ATOM    194  CD1 LEU X  14      36.298  45.708  38.586  0.00  0.00            
ATOM    195 HD11 LEU X  14      35.546  45.206  37.995  0.00  0.00            
ATOM    196 HD12 LEU X  14      37.193  45.111  38.678  0.00  0.00            
ATOM    197 HD13 LEU X  14      35.971  45.777  39.613  0.00  0.00            
ATOM    198  CD2 LEU X  14      37.991  47.282  37.825  0.00  0.00            
ATOM    199 HD21 LEU X  14      38.391  46.667  37.032  0.00  0.00            
ATOM    200 HD22 LEU X  14      38.147  48.314  37.549  0.00  0.00            
ATOM    201 HD23 LEU X  14      38.499  46.930  38.624  0.00  0.00            
ATOM    202  C   LEU X  14      35.019  48.576  34.892  0.00  0.00            
ATOM    203  O   LEU X  14      33.782  48.782  35.002  0.00  0.00            
ATOM    204  N   PHE X  15      35.617  48.226  33.775  0.00  0.00            
ATOM    205  H   PHE X  15      36.621  48.113  33.759  0.00  0.00            
ATOM    206  CA  PHE X  15      34.824  48.111  32.558  0.00  0.00            
ATOM    207  HA  PHE X  15      33.895  48.506  32.553  0.00  0.00            
ATOM    208  CB  PHE X  15      35.607  48.968  31.520  0.00  0.00            
ATOM    209  HB2 PHE X  15      36.565  48.667  31.414  0.00  0.00            
ATOM    210  HB3 PHE X  15      35.187  48.881  30.605  0.00  0.00            
ATOM    211  CG  PHE X  15      35.617  50.464  31.845  0.00  0.00            
ATOM    212  CD1 PHE X  15      36.660  51.201  32.491  0.00  0.00            
ATOM    213  HD1 PHE X  15      37.562  50.785  32.675  0.00  0.00            
ATOM    214  CE1 PHE X  15      36.396  52.565  32.799  0.00  0.00            
ATOM    215  HE1 PHE X  15      37.049  53.086  33.367  0.00  0.00            
ATOM    216  CZ  PHE X  15      35.228  53.226  32.317  0.00  0.00            
ATOM    217  HZ  PHE X  15      34.975  54.258  32.559  0.00  0.00            
ATOM    218  CE2 PHE X  15      34.331  52.457  31.552  0.00  0.00            
ATOM    219  HE2 PHE X  15      33.475  52.984  31.129  0.00  0.00            
ATOM    220  CD2 PHE X  15      34.493  51.065  31.393  0.00  0.00            
ATOM    221  HD2 PHE X  15      33.870  50.554  30.659  0.00  0.00            
ATOM    222  C   PHE X  15      34.619  46.608  32.231  0.00  0.00            
ATOM    223  O   PHE X  15      35.514  45.787  32.479  0.00  0.00            
ATOM    224  N   CYS X  16      33.397  46.333  31.823  0.00  0.00            
ATOM    225  H   CYS X  16      32.825  47.259  31.889  0.00  0.00            
ATOM    226  CA  CYS X  16      32.674  45.059  31.864  0.00  0.00            
ATOM    227  HA  CYS X  16      33.291  44.322  32.378  0.00  0.00            
ATOM    228  CB  CYS X  16      31.372  45.297  32.685  0.00  0.00            
ATOM    229  HB2 CYS X  16      30.723  46.052  32.243  0.00  0.00            
ATOM    230  HB3 CYS X  16      30.883  44.324  32.740  0.00  0.00            
ATOM    231  SG  CYS X  16      31.902  45.821  34.367  0.00  0.00            
ATOM    232  HG  CYS X  16      31.434  45.036  34.960  0.00  0.00            
ATOM    233  C   CYS X  16      32.338  44.708  30.400  0.00  0.00            
ATOM    234  O   CYS X  16      32.405  45.473  29.419  0.00  0.00            
ATOM    235  N   ARG X  17      31.929  43.438  30.251  0.00  0.00            
ATOM    236  H   ARG X  17      31.678  42.946  31.179  0.00  0.00            
ATOM    237  CA  ARG X  17      31.517  42.772  28.989  0.00  0.00            
ATOM    238  HA  ARG X  17      31.171  43.486  28.364  0.00  0.00            
ATOM    239  CB  ARG X  17      32.692  42.006  28.406  0.00  0.00            
ATOM    240  HB2 ARG X  17      33.033  41.297  29.161  0.00  0.00            
ATOM    241  HB3 ARG X  17      32.392  41.435  27.527  0.00  0.00            
ATOM    242  CG  ARG X  17      33.971  42.798  27.998  0.00  0.00            
ATOM    243  HG2 ARG X  17      34.307  43.365  28.866  0.00  0.00            
ATOM    244  HG3 ARG X  17      34.762  42.147  27.655  0.00  0.00            
ATOM    245  CD  ARG X  17      33.721  43.824  26.933  0.00  0.00            
ATOM    246  HD2 ARG X  17      33.008  44.551  27.292  0.00  0.00            
ATOM    247  HD3 ARG X  17      34.514  44.262  26.616  0.00  0.00            
ATOM    248  NE  ARG X  17      33.118  43.158  25.786  0.00  0.00            
ATOM    249  HE  ARG X  17      32.076  42.874  25.798  0.00  0.00            
ATOM    250  CZ  ARG X  17      33.694  42.650  24.745  0.00  0.00            
ATOM    251  NH1 ARG X  17      34.996  42.761  24.547  0.00  0.00            
ATOM    252 HH11 ARG X  17      35.580  43.315  25.266  0.00  0.00            
ATOM    253 HH12 ARG X  17      35.442  42.483  23.684  0.00  0.00            
ATOM    254  NH2 ARG X  17      32.942  42.066  23.895  0.00  0.00            
ATOM    255 HH21 ARG X  17      31.881  42.002  24.136  0.00  0.00            
ATOM    256 HH22 ARG X  17      33.335  41.495  23.054  0.00  0.00            
ATOM    257  C   ARG X  17      30.421  41.779  29.347  0.00  0.00            
ATOM    258  O   ARG X  17      30.669  40.939  30.253  0.00  0.00            
ATOM    259  N   TYR X  18      29.380  41.752  28.538  0.00  0.00            
ATOM    260  H   TYR X  18      29.213  42.505  27.886  0.00  0.00            
ATOM    261  CA  TYR X  18      28.185  40.921  28.759  0.00  0.00            
ATOM    262  HA  TYR X  18      28.393  40.242  29.586  0.00  0.00            
ATOM    263  CB  TYR X  18      26.982  41.747  29.424  0.00  0.00            
ATOM    264  HB2 TYR X  18      26.685  42.471  28.666  0.00  0.00            
ATOM    265  HB3 TYR X  18      26.173  41.027  29.550  0.00  0.00            
ATOM    266  CG  TYR X  18      27.289  42.411  30.752  0.00  0.00            
ATOM    267  CD1 TYR X  18      27.568  41.696  31.921  0.00  0.00            
ATOM    268  HD1 TYR X  18      27.499  40.618  31.931  0.00  0.00            
ATOM    269  CE1 TYR X  18      28.067  42.241  33.099  0.00  0.00            
ATOM    270  HE1 TYR X  18      28.111  41.631  33.903  0.00  0.00            
ATOM    271  CZ  TYR X  18      28.132  43.610  33.265  0.00  0.00            
ATOM    272  OH  TYR X  18      28.594  44.089  34.394  0.00  0.00            
ATOM    273  HH  TYR X  18      29.082  43.376  35.042  0.00  0.00            
ATOM    274  CE2 TYR X  18      27.928  44.363  32.077  0.00  0.00            
ATOM    275  HE2 TYR X  18      28.101  45.426  32.156  0.00  0.00            
ATOM    276  CD2 TYR X  18      27.591  43.787  30.849  0.00  0.00            
ATOM    277  HD2 TYR X  18      27.414  44.471  30.032  0.00  0.00            
ATOM    278  C   TYR X  18      27.814  40.211  27.460  0.00  0.00            
ATOM    279  O   TYR X  18      27.705  40.909  26.420  0.00  0.00            
ATOM    280  N   TRP X  19      27.651  38.891  27.509  0.00  0.00            
ATOM    281  H   TRP X  19      27.798  38.299  28.412  0.00  0.00            
ATOM    282  CA  TRP X  19      27.038  38.164  26.376  0.00  0.00            
ATOM    283  HA  TRP X  19      26.775  38.862  25.580  0.00  0.00            
ATOM    284  CB  TRP X  19      28.038  37.106  25.808  0.00  0.00            
ATOM    285  HB2 TRP X  19      28.165  36.324  26.556  0.00  0.00            
ATOM    286  HB3 TRP X  19      27.624  36.636  24.916  0.00  0.00            
ATOM    287  CG  TRP X  19      29.403  37.567  25.491  0.00  0.00            
ATOM    288  CD1 TRP X  19      29.912  37.646  24.247  0.00  0.00            
ATOM    289  HD1 TRP X  19      29.384  37.359  23.338  0.00  0.00            
ATOM    290  NE1 TRP X  19      31.196  38.153  24.223  0.00  0.00            
ATOM    291  HE1 TRP X  19      31.797  38.099  23.315  0.00  0.00            
ATOM    292  CE2 TRP X  19      31.624  38.255  25.535  0.00  0.00            
ATOM    293  CZ2 TRP X  19      32.905  38.565  25.984  0.00  0.00            
ATOM    294  HZ2 TRP X  19      33.766  38.674  25.325  0.00  0.00            
ATOM    295  CH2 TRP X  19      33.143  38.541  27.428  0.00  0.00            
ATOM    296  HH2 TRP X  19      34.047  38.785  27.804  0.00  0.00            
ATOM    297  CZ3 TRP X  19      32.099  38.257  28.298  0.00  0.00            
ATOM    298  HZ3 TRP X  19      32.214  38.333  29.299  0.00  0.00            
ATOM    299  CE3 TRP X  19      30.838  37.991  27.764  0.00  0.00            
ATOM    300  HE3 TRP X  19      30.056  37.832  28.383  0.00  0.00            
ATOM    301  CD2 TRP X  19      30.515  37.941  26.357  0.00  0.00            
ATOM    302  C   TRP X  19      25.680  37.527  26.741  0.00  0.00            
ATOM    303  O   TRP X  19      25.629  36.634  27.605  0.00  0.00            
ATOM    304  N   LYS X  20      24.571  37.980  26.215  0.00  0.00            
ATOM    305  H   LYS X  20      24.572  38.534  25.276  0.00  0.00            
ATOM    306  CA  LYS X  20      23.245  37.504  26.566  0.00  0.00            
ATOM    307  HA  LYS X  20      23.287  36.981  27.521  0.00  0.00            
ATOM    308  CB  LYS X  20      22.433  38.692  27.114  0.00  0.00            
ATOM    309  HB2 LYS X  20      21.584  38.300  27.334  0.00  0.00            
ATOM    310  HB3 LYS X  20      22.887  38.888  28.085  0.00  0.00            
ATOM    311  CG  LYS X  20      22.399  39.987  26.281  0.00  0.00            
ATOM    312  HG2 LYS X  20      22.178  40.771  27.005  0.00  0.00            
ATOM    313  HG3 LYS X  20      23.373  40.321  25.925  0.00  0.00            
ATOM    314  CD  LYS X  20      21.296  39.971  25.262  0.00  0.00            
ATOM    315  HD2 LYS X  20      21.776  39.967  24.283  0.00  0.00            
ATOM    316  HD3 LYS X  20      20.648  39.127  25.497  0.00  0.00            
ATOM    317  CE  LYS X  20      20.338  41.257  25.271  0.00  0.00            
ATOM    318  HE2 LYS X  20      20.942  42.162  25.334  0.00  0.00            
ATOM    319  HE3 LYS X  20      19.744  41.199  24.359  0.00  0.00            
ATOM    320  NZ  LYS X  20      19.529  41.306  26.492  0.00  0.00            
ATOM    321  HZ1 LYS X  20      19.113  40.409  26.698  0.00  0.00            
ATOM    322  HZ2 LYS X  20      20.169  41.469  27.360  0.00  0.00            
ATOM    323  HZ3 LYS X  20      18.798  42.107  26.385  0.00  0.00            
ATOM    324  C   LYS X  20      22.543  36.757  25.409  0.00  0.00            
ATOM    325  O   LYS X  20      22.397  37.274  24.281  0.00  0.00            
ATOM    326  N   PRO X  21      22.059  35.547  25.722  0.00  0.00            
ATOM    327  CD  PRO X  21      22.304  34.789  26.935  0.00  0.00            
ATOM    328  HD2 PRO X  21      21.621  35.041  27.635  0.00  0.00            
ATOM    329  HD3 PRO X  21      23.312  35.097  27.214  0.00  0.00            
ATOM    330  CG  PRO X  21      22.222  33.356  26.441  0.00  0.00            
ATOM    331  HG2 PRO X  21      22.237  32.634  27.257  0.00  0.00            
ATOM    332  HG3 PRO X  21      23.058  33.180  25.902  0.00  0.00            
ATOM    333  CB  PRO X  21      20.991  33.449  25.587  0.00  0.00            
ATOM    334  HB2 PRO X  21      20.056  33.659  26.107  0.00  0.00            
ATOM    335  HB3 PRO X  21      20.800  32.607  24.922  0.00  0.00            
ATOM    336  CA  PRO X  21      21.292  34.702  24.752  0.00  0.00            
ATOM    337  HA  PRO X  21      21.814  34.368  23.855  0.00  0.00            
ATOM    338  C   PRO X  21      19.997  35.399  24.273  0.00  0.00            
ATOM    339  O   PRO X  21      19.635  36.359  24.939  0.00  0.00            
ATOM    340  N   THR X  22      19.453  34.956  23.154  0.00  0.00            
ATOM    341  H   THR X  22      19.840  34.164  22.661  0.00  0.00            
ATOM    342  CA  THR X  22      18.160  35.530  22.666  0.00  0.00            
ATOM    343  HA  THR X  22      18.220  36.616  22.607  0.00  0.00            
ATOM    344  CB  THR X  22      17.758  34.987  21.244  0.00  0.00            
ATOM    345  HB  THR X  22      17.499  33.932  21.332  0.00  0.00            
ATOM    346  CG2 THR X  22      16.692  35.901  20.553  0.00  0.00            
ATOM    347 HG21 THR X  22      17.032  36.932  20.644  0.00  0.00            
ATOM    348 HG22 THR X  22      16.645  35.659  19.491  0.00  0.00            
ATOM    349 HG23 THR X  22      15.747  35.773  21.082  0.00  0.00            
ATOM    350  OG1 THR X  22      18.934  35.032  20.467  0.00  0.00            
ATOM    351  HG1 THR X  22      19.528  34.370  20.828  0.00  0.00            
ATOM    352  C   THR X  22      17.032  35.188  23.668  0.00  0.00            
ATOM    353  O   THR X  22      16.256  36.002  24.119  0.00  0.00            
ATOM    354  N   GLY X  23      17.019  33.875  24.050  0.00  0.00            
ATOM    355  H   GLY X  23      17.756  33.171  23.666  0.00  0.00            
ATOM    356  CA  GLY X  23      16.006  33.441  24.948  0.00  0.00            
ATOM    357  HA2 GLY X  23      15.109  34.036  24.775  0.00  0.00            
ATOM    358  HA3 GLY X  23      15.769  32.387  24.803  0.00  0.00            
ATOM    359  C   GLY X  23      16.398  33.563  26.421  0.00  0.00            
ATOM    360  O   GLY X  23      17.224  34.348  26.872  0.00  0.00            
ATOM    361  N   THR X  24      15.547  32.954  27.265  0.00  0.00            
ATOM    362  H   THR X  24      14.740  32.440  26.943  0.00  0.00            
ATOM    363  CA  THR X  24      15.803  32.882  28.709  0.00  0.00            
ATOM    364  HA  THR X  24      15.715  33.812  29.092  0.00  0.00            
ATOM    365  CB  THR X  24      14.649  32.009  29.248  0.00  0.00            
ATOM    366  HB  THR X  24      14.509  31.113  28.804  0.00  0.00            
ATOM    367  CG2 THR X  24      14.891  31.851  30.775  0.00  0.00            
ATOM    368 HG21 THR X  24      14.028  31.427  31.288  0.00  0.00            
ATOM    369 HG22 THR X  24      15.697  31.129  30.904  0.00  0.00            
ATOM    370 HG23 THR X  24      15.088  32.840  31.190  0.00  0.00            
ATOM    371  OG1 THR X  24      13.478  32.706  29.238  0.00  0.00            
ATOM    372  HG1 THR X  24      13.086  33.008  28.266  0.00  0.00            
ATOM    373  C   THR X  24      17.198  32.324  28.966  0.00  0.00            
ATOM    374  O   THR X  24      17.507  31.258  28.439  0.00  0.00            
ATOM    375  N   PRO X  25      18.061  32.987  29.765  0.00  0.00            
ATOM    376  CD  PRO X  25      17.881  34.287  30.407  0.00  0.00            
ATOM    377  HD2 PRO X  25      16.998  34.294  31.046  0.00  0.00            
ATOM    378  HD3 PRO X  25      17.889  35.071  29.649  0.00  0.00            
ATOM    379  CG  PRO X  25      19.062  34.519  31.361  0.00  0.00            
ATOM    380  HG2 PRO X  25      18.740  34.217  32.358  0.00  0.00            
ATOM    381  HG3 PRO X  25      19.430  35.543  31.424  0.00  0.00            
ATOM    382  CB  PRO X  25      20.118  33.579  30.770  0.00  0.00            
ATOM    383  HB2 PRO X  25      20.843  33.353  31.553  0.00  0.00            
ATOM    384  HB3 PRO X  25      20.533  34.042  29.875  0.00  0.00            
ATOM    385  CA  PRO X  25      19.354  32.354  30.240  0.00  0.00            
ATOM    386  HA  PRO X  25      19.960  32.042  29.389  0.00  0.00            
ATOM    387  C   PRO X  25      19.084  31.318  31.352  0.00  0.00            
ATOM    388  O   PRO X  25      18.290  31.609  32.272  0.00  0.00            
ATOM    389  N   LYS X  26      19.769  30.155  31.259  0.00  0.00            
ATOM    390  H   LYS X  26      20.350  29.929  30.365  0.00  0.00            
ATOM    391  CA  LYS X  26      19.522  29.065  32.257  0.00  0.00            
ATOM    392  HA  LYS X  26      18.583  29.275  32.770  0.00  0.00            
ATOM    393  CB  LYS X  26      19.217  27.806  31.351  0.00  0.00            
ATOM    394  HB2 LYS X  26      18.908  26.989  32.003  0.00  0.00            
ATOM    395  HB3 LYS X  26      18.358  28.011  30.712  0.00  0.00            
ATOM    396  CG  LYS X  26      20.266  27.266  30.341  0.00  0.00            
ATOM    397  HG2 LYS X  26      19.821  26.369  29.911  0.00  0.00            
ATOM    398  HG3 LYS X  26      20.254  27.794  29.480  0.00  0.00            
ATOM    399  CD  LYS X  26      21.712  27.083  30.915  0.00  0.00            
ATOM    400  HD2 LYS X  26      22.164  28.075  30.918  0.00  0.00            
ATOM    401  HD3 LYS X  26      21.709  26.482  31.824  0.00  0.00            
ATOM    402  CE  LYS X  26      22.525  26.182  30.004  0.00  0.00            
ATOM    403  HE2 LYS X  26      22.741  26.809  29.140  0.00  0.00            
ATOM    404  HE3 LYS X  26      23.488  25.855  30.397  0.00  0.00            
ATOM    405  NZ  LYS X  26      21.914  25.030  29.332  0.00  0.00            
ATOM    406  HZ1 LYS X  26      21.316  25.346  28.582  0.00  0.00            
ATOM    407  HZ2 LYS X  26      22.675  24.384  28.894  0.00  0.00            
ATOM    408  HZ3 LYS X  26      21.314  24.387  29.976  0.00  0.00            
ATOM    409  C   LYS X  26      20.618  28.944  33.372  0.00  0.00            
ATOM    410  O   LYS X  26      20.483  28.157  34.293  0.00  0.00            
ATOM    411  N   ALA X  27      21.698  29.691  33.258  0.00  0.00            
ATOM    412  H   ALA X  27      21.778  30.478  32.508  0.00  0.00            
ATOM    413  CA  ALA X  27      22.744  29.736  34.307  0.00  0.00            
ATOM    414  HA  ALA X  27      22.289  29.889  35.286  0.00  0.00            
ATOM    415  CB  ALA X  27      23.595  28.453  34.223  0.00  0.00            
ATOM    416  HB1 ALA X  27      24.003  28.389  33.214  0.00  0.00            
ATOM    417  HB2 ALA X  27      24.445  28.446  34.905  0.00  0.00            
ATOM    418  HB3 ALA X  27      22.925  27.608  34.376  0.00  0.00            
ATOM    419  C   ALA X  27      23.622  30.920  33.977  0.00  0.00            
ATOM    420  O   ALA X  27      23.623  31.406  32.865  0.00  0.00            
ATOM    421  N   LEU X  28      24.378  31.301  34.960  0.00  0.00            
ATOM    422  H   LEU X  28      24.296  30.871  35.958  0.00  0.00            
ATOM    423  CA  LEU X  28      25.099  32.596  34.969  0.00  0.00            
ATOM    424  HA  LEU X  28      24.942  33.247  34.109  0.00  0.00            
ATOM    425  CB  LEU X  28      24.616  33.362  36.282  0.00  0.00            
ATOM    426  HB2 LEU X  28      24.802  32.646  37.082  0.00  0.00            
ATOM    427  HB3 LEU X  28      25.257  34.236  36.396  0.00  0.00            
ATOM    428  CG  LEU X  28      23.098  33.831  36.223  0.00  0.00            
ATOM    429  HG  LEU X  28      22.462  32.953  36.107  0.00  0.00            
ATOM    430  CD1 LEU X  28      22.894  34.460  37.621  0.00  0.00            
ATOM    431 HD11 LEU X  28      23.787  35.016  37.905  0.00  0.00            
ATOM    432 HD12 LEU X  28      22.045  35.143  37.649  0.00  0.00            
ATOM    433 HD13 LEU X  28      22.659  33.577  38.215  0.00  0.00            
ATOM    434  CD2 LEU X  28      22.950  34.715  34.981  0.00  0.00            
ATOM    435 HD21 LEU X  28      23.854  35.309  34.843  0.00  0.00            
ATOM    436 HD22 LEU X  28      22.823  34.019  34.152  0.00  0.00            
ATOM    437 HD23 LEU X  28      22.114  35.266  35.114  0.00  0.00            
ATOM    438  C   LEU X  28      26.656  32.312  35.276  0.00  0.00            
ATOM    439  O   LEU X  28      26.961  31.702  36.295  0.00  0.00            
ATOM    440  N   ILE X  29      27.513  32.617  34.327  0.00  0.00            
ATOM    441  H   ILE X  29      27.171  33.130  33.429  0.00  0.00            
ATOM    442  CA  ILE X  29      28.943  32.191  34.413  0.00  0.00            
ATOM    443  HA  ILE X  29      29.020  31.757  35.321  0.00  0.00            
ATOM    444  CB  ILE X  29      29.252  30.947  33.565  0.00  0.00            
ATOM    445  HB  ILE X  29      28.437  30.247  33.754  0.00  0.00            
ATOM    446  CG2 ILE X  29      29.309  31.237  32.054  0.00  0.00            
ATOM    447 HG21 ILE X  29      30.274  31.686  31.820  0.00  0.00            
ATOM    448 HG22 ILE X  29      29.233  30.296  31.510  0.00  0.00            
ATOM    449 HG23 ILE X  29      28.510  31.909  31.775  0.00  0.00            
ATOM    450  CG1 ILE X  29      30.608  30.363  34.050  0.00  0.00            
ATOM    451 HG12 ILE X  29      31.377  31.053  33.738  0.00  0.00            
ATOM    452 HG13 ILE X  29      30.490  30.244  35.117  0.00  0.00            
ATOM    453  CD1 ILE X  29      30.779  28.920  33.623  0.00  0.00            
ATOM    454 HD11 ILE X  29      29.897  28.350  33.876  0.00  0.00            
ATOM    455 HD12 ILE X  29      31.025  28.882  32.572  0.00  0.00            
ATOM    456 HD13 ILE X  29      31.611  28.649  34.128  0.00  0.00            
ATOM    457  C   ILE X  29      29.991  33.347  34.242  0.00  0.00            
ATOM    458  O   ILE X  29      29.948  34.068  33.189  0.00  0.00            
ATOM    459  N   PHE X  30      30.891  33.571  35.208  0.00  0.00            
ATOM    460  H   PHE X  30      30.665  33.163  36.048  0.00  0.00            
ATOM    461  CA  PHE X  30      31.872  34.685  35.280  0.00  0.00            
ATOM    462  HA  PHE X  30      31.517  35.433  34.702  0.00  0.00            
ATOM    463  CB  PHE X  30      32.098  35.036  36.757  0.00  0.00            
ATOM    464  HB2 PHE X  30      31.163  35.348  37.223  0.00  0.00            
ATOM    465  HB3 PHE X  30      32.437  34.176  37.334  0.00  0.00            
ATOM    466  CG  PHE X  30      32.935  36.199  36.977  0.00  0.00            
ATOM    467  CD1 PHE X  30      32.457  37.477  36.618  0.00  0.00            
ATOM    468  HD1 PHE X  30      31.401  37.512  36.351  0.00  0.00            
ATOM    469  CE1 PHE X  30      33.255  38.603  36.502  0.00  0.00            
ATOM    470  HE1 PHE X  30      32.839  39.574  36.233  0.00  0.00            
ATOM    471  CZ  PHE X  30      34.623  38.434  36.845  0.00  0.00            
ATOM    472  HZ  PHE X  30      35.277  39.304  36.786  0.00  0.00            
ATOM    473  CE2 PHE X  30      35.142  37.174  37.254  0.00  0.00            
ATOM    474  HE2 PHE X  30      36.184  37.012  37.533  0.00  0.00            
ATOM    475  CD2 PHE X  30      34.303  36.074  37.292  0.00  0.00            
ATOM    476  HD2 PHE X  30      34.772  35.110  37.483  0.00  0.00            
ATOM    477  C   PHE X  30      33.136  34.213  34.578  0.00  0.00            
ATOM    478  O   PHE X  30      33.656  33.136  34.818  0.00  0.00            
ATOM    479  N   VAL X  31      33.764  35.227  33.897  0.00  0.00            
ATOM    480  H   VAL X  31      33.199  36.154  33.805  0.00  0.00            
ATOM    481  CA  VAL X  31      35.054  35.043  33.151  0.00  0.00            
ATOM    482  HA  VAL X  31      35.266  33.988  33.326  0.00  0.00            
ATOM    483  CB  VAL X  31      35.052  35.379  31.625  0.00  0.00            
ATOM    484  HB  VAL X  31      35.158  36.372  31.473  0.00  0.00            
ATOM    485  CG1 VAL X  31      36.096  34.661  30.827  0.00  0.00            
ATOM    486 HG11 VAL X  31      37.045  35.125  31.054  0.00  0.00            
ATOM    487 HG12 VAL X  31      36.202  33.607  31.037  0.00  0.00            
ATOM    488 HG13 VAL X  31      36.007  34.846  29.838  0.00  0.00            
ATOM    489  CG2 VAL X  31      33.645  34.964  31.092  0.00  0.00            
ATOM    490 HG21 VAL X  31      33.561  33.879  31.142  0.00  0.00            
ATOM    491 HG22 VAL X  31      32.799  35.517  31.501  0.00  0.00            
ATOM    492 HG23 VAL X  31      33.511  35.360  30.085  0.00  0.00            
ATOM    493  C   VAL X  31      36.154  35.836  33.890  0.00  0.00            
ATOM    494  O   VAL X  31      36.444  37.004  33.622  0.00  0.00            
ATOM    495  N   SER X  32      36.840  35.051  34.713  0.00  0.00            
ATOM    496  H   SER X  32      36.518  34.094  34.724  0.00  0.00            
ATOM    497  CA  SER X  32      37.976  35.373  35.538  0.00  0.00            
ATOM    498  HA  SER X  32      37.940  36.435  35.778  0.00  0.00            
ATOM    499  CB  SER X  32      37.948  34.610  36.844  0.00  0.00            
ATOM    500  HB2 SER X  32      36.971  34.426  37.292  0.00  0.00            
ATOM    501  HB3 SER X  32      38.252  33.656  36.711  0.00  0.00            
ATOM    502  OG  SER X  32      38.725  35.279  37.740  0.00  0.00            
ATOM    503  HG  SER X  32      39.294  34.566  38.336  0.00  0.00            
ATOM    504  C   SER X  32      39.276  35.106  34.702  0.00  0.00            
ATOM    505  O   SER X  32      40.030  34.133  34.789  0.00  0.00            
ATOM    506  N   HID X  33      39.607  36.090  33.845  0.00  0.00            
ATOM    507  H   HID X  33      38.755  36.725  33.603  0.00  0.00            
ATOM    508  CA  HID X  33      40.936  36.212  33.267  0.00  0.00            
ATOM    509  HA  HID X  33      41.146  35.311  32.691  0.00  0.00            
ATOM    510  CB  HID X  33      40.864  37.436  32.312  0.00  0.00            
ATOM    511  HB2 HID X  33      41.647  37.449  31.674  0.00  0.00            
ATOM    512  HB3 HID X  33      40.063  37.294  31.587  0.00  0.00            
ATOM    513  CG  HID X  33      40.641  38.783  32.945  0.00  0.00            
ATOM    514  ND1 HID X  33      39.550  39.128  33.718  0.00  0.00            
ATOM    515  HD1 HID X  33      38.552  38.720  33.880  0.00  0.00            
ATOM    516  CE1 HID X  33      39.730  40.362  34.167  0.00  0.00            
ATOM    517  HE1 HID X  33      38.961  40.890  34.731  0.00  0.00            
ATOM    518  NE2 HID X  33      40.912  40.834  33.860  0.00  0.00            
ATOM    519  CD2 HID X  33      41.478  39.854  32.989  0.00  0.00            
ATOM    520  HD2 HID X  33      42.483  39.889  32.570  0.00  0.00            
ATOM    521  C   HID X  33      42.101  36.429  34.329  0.00  0.00            
ATOM    522  O   HID X  33      41.802  36.734  35.471  0.00  0.00            
ATOM    523  N   GLY X  34      43.318  36.155  33.895  0.00  0.00            
ATOM    524  H   GLY X  34      43.489  35.956  32.837  0.00  0.00            
ATOM    525  CA  GLY X  34      44.554  36.195  34.634  0.00  0.00            
ATOM    526  HA2 GLY X  34      44.198  36.129  35.662  0.00  0.00            
ATOM    527  HA3 GLY X  34      45.079  35.340  34.519  0.00  0.00            
ATOM    528  C   GLY X  34      45.560  37.381  34.381  0.00  0.00            
ATOM    529  O   GLY X  34      45.260  38.427  33.845  0.00  0.00            
ATOM    530  N   ALA X  35      46.699  37.228  34.956  0.00  0.00            
ATOM    531  H   ALA X  35      47.023  36.257  35.299  0.00  0.00            
ATOM    532  CA  ALA X  35      47.521  38.305  35.263  0.00  0.00            
ATOM    533  HA  ALA X  35      46.991  38.964  35.814  0.00  0.00            
ATOM    534  CB  ALA X  35      48.639  37.785  36.144  0.00  0.00            
ATOM    535  HB1 ALA X  35      49.216  37.029  35.612  0.00  0.00            
ATOM    536  HB2 ALA X  35      49.246  38.647  36.422  0.00  0.00            
ATOM    537  HB3 ALA X  35      48.278  37.300  37.051  0.00  0.00            
ATOM    538  C   ALA X  35      48.184  38.900  34.057  0.00  0.00            
ATOM    539  O   ALA X  35      49.102  38.380  33.366  0.00  0.00            
ATOM    540  N   GLY X  36      47.640  40.083  33.740  0.00  0.00            
ATOM    541  H   GLY X  36      46.853  40.442  34.402  0.00  0.00            
ATOM    542  CA  GLY X  36      48.170  41.008  32.758  0.00  0.00            
ATOM    543  HA2 GLY X  36      48.094  42.061  32.987  0.00  0.00            
ATOM    544  HA3 GLY X  36      49.144  40.754  32.667  0.00  0.00            
ATOM    545  C   GLY X  36      47.536  40.823  31.362  0.00  0.00            
ATOM    546  O   GLY X  36      47.975  41.533  30.438  0.00  0.00            
ATOM    547  N   GLU X  37      46.409  40.108  31.332  0.00  0.00            
ATOM    548  H   GLU X  37      46.115  39.603  32.253  0.00  0.00            
ATOM    549  CA  GLU X  37      45.520  40.122  30.201  0.00  0.00            
ATOM    550  HA  GLU X  37      45.955  40.707  29.391  0.00  0.00            
ATOM    551  CB  GLU X  37      45.363  38.665  29.578  0.00  0.00            
ATOM    552  HB2 GLU X  37      44.692  38.738  28.895  0.00  0.00            
ATOM    553  HB3 GLU X  37      46.205  38.271  29.186  0.00  0.00            
ATOM    554  CG  GLU X  37      44.965  37.605  30.642  0.00  0.00            
ATOM    555  HG2 GLU X  37      45.888  37.169  31.025  0.00  0.00            
ATOM    556  HG3 GLU X  37      44.447  38.110  31.458  0.00  0.00            
ATOM    557  CD  GLU X  37      44.050  36.535  30.137  0.00  0.00            
ATOM    558  OE1 GLU X  37      44.035  36.327  28.926  0.00  0.00            
ATOM    559  OE2 GLU X  37      43.432  35.840  30.950  0.00  0.00            
ATOM    560  C   GLU X  37      44.196  40.842  30.549  0.00  0.00            
ATOM    561  O   GLU X  37      44.227  41.768  31.360  0.00  0.00            
ATOM    562  N   HIE X  38      43.041  40.545  29.862  0.00  0.00            
ATOM    563  H   HIE X  38      43.024  39.733  29.261  0.00  0.00            
ATOM    564  CA  HIE X  38      41.816  41.332  29.970  0.00  0.00            
ATOM    565  HA  HIE X  38      41.684  41.513  30.955  0.00  0.00            
ATOM    566  CB  HIE X  38      41.922  42.639  29.121  0.00  0.00            
ATOM    567  HB2 HIE X  38      41.009  43.037  29.289  0.00  0.00            
ATOM    568  HB3 HIE X  38      42.592  43.457  29.388  0.00  0.00            
ATOM    569  CG  HIE X  38      42.087  42.420  27.659  0.00  0.00            
ATOM    570  ND1 HIE X  38      41.148  42.501  26.633  0.00  0.00            
ATOM    571  CE1 HIE X  38      41.812  42.218  25.531  0.00  0.00            
ATOM    572  HE1 HIE X  38      41.341  42.191  24.549  0.00  0.00            
ATOM    573  NE2 HIE X  38      43.102  42.055  25.715  0.00  0.00            
ATOM    574  HE2 HIE X  38      43.806  41.873  25.013  0.00  0.00            
ATOM    575  CD2 HIE X  38      43.322  42.150  27.056  0.00  0.00            
ATOM    576  HD2 HIE X  38      44.337  42.210  27.450  0.00  0.00            
ATOM    577  C   HIE X  38      40.666  40.404  29.443  0.00  0.00            
ATOM    578  O   HIE X  38      40.927  39.418  28.745  0.00  0.00            
ATOM    579  N   SER X  39      39.417  40.771  29.717  0.00  0.00            
ATOM    580  H   SER X  39      39.247  41.618  30.383  0.00  0.00            
ATOM    581  CA  SER X  39      38.268  39.924  29.421  0.00  0.00            
ATOM    582  HA  SER X  39      38.480  38.909  29.756  0.00  0.00            
ATOM    583  CB  SER X  39      37.047  40.667  30.013  0.00  0.00            
ATOM    584  HB2 SER X  39      36.200  40.207  29.712  0.00  0.00            
ATOM    585  HB3 SER X  39      37.150  40.690  31.017  0.00  0.00            
ATOM    586  OG  SER X  39      36.923  42.038  29.666  0.00  0.00            
ATOM    587  HG  SER X  39      37.660  42.556  30.123  0.00  0.00            
ATOM    588  C   SER X  39      38.059  39.615  27.904  0.00  0.00            
ATOM    589  O   SER X  39      37.484  38.630  27.552  0.00  0.00            
ATOM    590  N   GLY X  40      38.515  40.529  27.117  0.00  0.00            
ATOM    591  H   GLY X  40      38.991  41.389  27.588  0.00  0.00            
ATOM    592  CA  GLY X  40      38.268  40.532  25.646  0.00  0.00            
ATOM    593  HA2 GLY X  40      37.202  40.410  25.454  0.00  0.00            
ATOM    594  HA3 GLY X  40      38.558  41.475  25.182  0.00  0.00            
ATOM    595  C   GLY X  40      38.994  39.471  24.801  0.00  0.00            
ATOM    596  O   GLY X  40      38.505  39.062  23.731  0.00  0.00            
ATOM    597  N   ARG X  41      39.967  38.898  25.463  0.00  0.00            
ATOM    598  H   ARG X  41      40.308  39.288  26.423  0.00  0.00            
ATOM    599  CA  ARG X  41      40.581  37.691  24.882  0.00  0.00            
ATOM    600  HA  ARG X  41      40.664  37.692  23.875  0.00  0.00            
ATOM    601  CB  ARG X  41      42.048  37.478  25.306  0.00  0.00            
ATOM    602  HB2 ARG X  41      42.044  37.245  26.371  0.00  0.00            
ATOM    603  HB3 ARG X  41      42.490  36.631  24.781  0.00  0.00            
ATOM    604  CG  ARG X  41      42.960  38.667  25.203  0.00  0.00            
ATOM    605  HG2 ARG X  41      43.053  38.956  24.156  0.00  0.00            
ATOM    606  HG3 ARG X  41      42.498  39.475  25.752  0.00  0.00            
ATOM    607  CD  ARG X  41      44.341  38.373  25.779  0.00  0.00            
ATOM    608  HD2 ARG X  41      44.895  39.292  25.904  0.00  0.00            
ATOM    609  HD3 ARG X  41      44.209  38.055  26.674  0.00  0.00            
ATOM    610  NE  ARG X  41      45.081  37.453  24.926  0.00  0.00            
ATOM    611  HE  ARG X  41      44.974  37.605  23.862  0.00  0.00            
ATOM    612  CZ  ARG X  41      45.717  36.386  25.335  0.00  0.00            
ATOM    613  NH1 ARG X  41      45.764  36.041  26.603  0.00  0.00            
ATOM    614 HH11 ARG X  41      45.148  36.537  27.337  0.00  0.00            
ATOM    615 HH12 ARG X  41      46.047  35.126  26.924  0.00  0.00            
ATOM    616  NH2 ARG X  41      46.401  35.707  24.482  0.00  0.00            
ATOM    617 HH21 ARG X  41      46.147  35.872  23.435  0.00  0.00            
ATOM    618 HH22 ARG X  41      47.198  34.998  24.708  0.00  0.00            
ATOM    619  C   ARG X  41      39.754  36.454  25.137  0.00  0.00            
ATOM    620  O   ARG X  41      40.306  35.402  24.769  0.00  0.00            
ATOM    621  N   TYR X  42      38.570  36.613  25.698  0.00  0.00            
ATOM    622  H   TYR X  42      38.275  37.550  26.172  0.00  0.00            
ATOM    623  CA  TYR X  42      37.729  35.414  25.938  0.00  0.00            
ATOM    624  HA  TYR X  42      38.361  34.536  25.802  0.00  0.00            
ATOM    625  CB  TYR X  42      37.319  35.432  27.436  0.00  0.00            
ATOM    626  HB2 TYR X  42      36.976  36.451  27.614  0.00  0.00            
ATOM    627  HB3 TYR X  42      36.451  34.786  27.568  0.00  0.00            
ATOM    628  CG  TYR X  42      38.490  35.115  28.376  0.00  0.00            
ATOM    629  CD1 TYR X  42      38.628  33.794  28.812  0.00  0.00            
ATOM    630  HD1 TYR X  42      37.955  33.047  28.708  0.00  0.00            
ATOM    631  CE1 TYR X  42      39.680  33.415  29.653  0.00  0.00            
ATOM    632  HE1 TYR X  42      39.708  32.408  30.070  0.00  0.00            
ATOM    633  CZ  TYR X  42      40.669  34.378  29.925  0.00  0.00            
ATOM    634  OH  TYR X  42      41.745  34.020  30.697  0.00  0.00            
ATOM    635  HH  TYR X  42      42.490  34.805  30.826  0.00  0.00            
ATOM    636  CE2 TYR X  42      40.574  35.696  29.490  0.00  0.00            
ATOM    637  HE2 TYR X  42      41.396  36.365  29.743  0.00  0.00            
ATOM    638  CD2 TYR X  42      39.440  36.048  28.720  0.00  0.00            
ATOM    639  HD2 TYR X  42      39.283  37.113  28.547  0.00  0.00            
ATOM    640  C   TYR X  42      36.600  35.260  24.910  0.00  0.00            
ATOM    641  O   TYR X  42      35.691  34.497  25.131  0.00  0.00            
ATOM    642  N   GLU X  43      36.459  36.151  23.976  0.00  0.00            
ATOM    643  H   GLU X  43      37.192  36.958  24.005  0.00  0.00            
ATOM    644  CA  GLU X  43      35.361  36.546  23.122  0.00  0.00            
ATOM    645  HA  GLU X  43      34.672  37.178  23.681  0.00  0.00            
ATOM    646  CB  GLU X  43      35.842  37.509  22.053  0.00  0.00            
ATOM    647  HB2 GLU X  43      36.923  37.479  21.917  0.00  0.00            
ATOM    648  HB3 GLU X  43      35.336  37.251  21.122  0.00  0.00            
ATOM    649  CG  GLU X  43      35.483  38.989  22.440  0.00  0.00            
ATOM    650  HG2 GLU X  43      35.694  39.169  23.411  0.00  0.00            
ATOM    651  HG3 GLU X  43      36.097  39.740  21.942  0.00  0.00            
ATOM    652  CD  GLU X  43      34.109  39.423  22.064  0.00  0.00            
ATOM    653  OE1 GLU X  43      33.960  40.546  21.577  0.00  0.00            
ATOM    654  OE2 GLU X  43      33.134  38.689  22.145  0.00  0.00            
ATOM    655  C   GLU X  43      34.569  35.305  22.546  0.00  0.00            
ATOM    656  O   GLU X  43      33.329  35.182  22.769  0.00  0.00            
ATOM    657  N   GLU X  44      35.267  34.357  21.915  0.00  0.00            
ATOM    658  H   GLU X  44      36.354  34.388  21.850  0.00  0.00            
ATOM    659  CA  GLU X  44      34.645  33.208  21.310  0.00  0.00            
ATOM    660  HA  GLU X  44      33.679  33.598  20.989  0.00  0.00            
ATOM    661  CB  GLU X  44      35.508  32.749  20.103  0.00  0.00            
ATOM    662  HB2 GLU X  44      34.949  32.014  19.524  0.00  0.00            
ATOM    663  HB3 GLU X  44      35.730  33.610  19.473  0.00  0.00            
ATOM    664  CG  GLU X  44      36.890  32.076  20.427  0.00  0.00            
ATOM    665  HG2 GLU X  44      36.819  31.250  21.134  0.00  0.00            
ATOM    666  HG3 GLU X  44      37.172  31.636  19.471  0.00  0.00            
ATOM    667  CD  GLU X  44      37.975  32.974  20.906  0.00  0.00            
ATOM    668  OE1 GLU X  44      37.888  34.195  20.757  0.00  0.00            
ATOM    669  OE2 GLU X  44      38.966  32.563  21.558  0.00  0.00            
ATOM    670  C   GLU X  44      34.438  32.030  22.329  0.00  0.00            
ATOM    671  O   GLU X  44      33.785  31.095  21.929  0.00  0.00            
ATOM    672  N   LEU X  45      35.066  32.052  23.534  0.00  0.00            
ATOM    673  H   LEU X  45      35.593  32.867  23.815  0.00  0.00            
ATOM    674  CA  LEU X  45      34.678  31.066  24.538  0.00  0.00            
ATOM    675  HA  LEU X  45      34.571  30.201  24.027  0.00  0.00            
ATOM    676  CB  LEU X  45      35.763  30.961  25.623  0.00  0.00            
ATOM    677  HB2 LEU X  45      36.630  30.904  25.107  0.00  0.00            
ATOM    678  HB3 LEU X  45      35.814  31.869  26.063  0.00  0.00            
ATOM    679  CG  LEU X  45      35.648  29.925  26.754  0.00  0.00            
ATOM    680  HG  LEU X  45      35.063  30.248  27.511  0.00  0.00            
ATOM    681  CD1 LEU X  45      35.165  28.557  26.267  0.00  0.00            
ATOM    682 HD11 LEU X  45      34.328  28.674  25.714  0.00  0.00            
ATOM    683 HD12 LEU X  45      35.956  28.017  25.746  0.00  0.00            
ATOM    684 HD13 LEU X  45      34.908  27.978  27.154  0.00  0.00            
ATOM    685  CD2 LEU X  45      37.041  29.766  27.429  0.00  0.00            
ATOM    686 HD21 LEU X  45      37.323  30.654  27.994  0.00  0.00            
ATOM    687 HD22 LEU X  45      37.125  28.877  28.053  0.00  0.00            
ATOM    688 HD23 LEU X  45      37.726  29.574  26.711  0.00  0.00            
ATOM    689  C   LEU X  45      33.410  31.520  25.228  0.00  0.00            
ATOM    690  O   LEU X  45      32.495  30.822  25.569  0.00  0.00            
ATOM    691  N   ALA X  46      33.314  32.854  25.351  0.00  0.00            
ATOM    692  H   ALA X  46      34.094  33.456  24.884  0.00  0.00            
ATOM    693  CA  ALA X  46      32.048  33.468  25.770  0.00  0.00            
ATOM    694  HA  ALA X  46      31.851  33.000  26.734  0.00  0.00            
ATOM    695  CB  ALA X  46      32.116  34.987  25.936  0.00  0.00            
ATOM    696  HB1 ALA X  46      32.251  35.402  24.937  0.00  0.00            
ATOM    697  HB2 ALA X  46      31.142  35.388  26.215  0.00  0.00            
ATOM    698  HB3 ALA X  46      32.991  35.272  26.520  0.00  0.00            
ATOM    699  C   ALA X  46      30.943  33.078  24.752  0.00  0.00            
ATOM    700  O   ALA X  46      29.877  32.666  25.177  0.00  0.00            
ATOM    701  N   ARG X  47      31.216  33.093  23.437  0.00  0.00            
ATOM    702  H   ARG X  47      32.114  33.667  23.206  0.00  0.00            
ATOM    703  CA  ARG X  47      30.133  32.807  22.394  0.00  0.00            
ATOM    704  HA  ARG X  47      29.421  33.521  22.452  0.00  0.00            
ATOM    705  CB  ARG X  47      30.825  32.972  21.054  0.00  0.00            
ATOM    706  HB2 ARG X  47      31.333  33.918  20.871  0.00  0.00            
ATOM    707  HB3 ARG X  47      31.559  32.180  20.906  0.00  0.00            
ATOM    708  CG  ARG X  47      29.915  32.792  19.827  0.00  0.00            
ATOM    709  HG2 ARG X  47      29.614  31.746  19.780  0.00  0.00            
ATOM    710  HG3 ARG X  47      30.518  33.026  18.949  0.00  0.00            
ATOM    711  CD  ARG X  47      28.730  33.779  19.807  0.00  0.00            
ATOM    712  HD2 ARG X  47      28.103  33.500  18.961  0.00  0.00            
ATOM    713  HD3 ARG X  47      28.121  33.718  20.709  0.00  0.00            
ATOM    714  NE  ARG X  47      29.194  35.133  19.584  0.00  0.00            
ATOM    715  HE  ARG X  47      30.253  35.282  19.371  0.00  0.00            
ATOM    716  CZ  ARG X  47      28.491  36.192  19.346  0.00  0.00            
ATOM    717  NH1 ARG X  47      27.212  36.133  19.222  0.00  0.00            
ATOM    718 HH11 ARG X  47      26.801  35.140  19.041  0.00  0.00            
ATOM    719 HH12 ARG X  47      26.793  36.891  18.702  0.00  0.00            
ATOM    720  NH2 ARG X  47      29.023  37.333  19.208  0.00  0.00            
ATOM    721 HH21 ARG X  47      30.099  37.374  19.374  0.00  0.00            
ATOM    722 HH22 ARG X  47      28.566  38.153  18.654  0.00  0.00            
ATOM    723  C   ARG X  47      29.603  31.366  22.508  0.00  0.00            
ATOM    724  O   ARG X  47      28.425  31.001  22.329  0.00  0.00            
ATOM    725  N   MET X  48      30.538  30.516  22.960  0.00  0.00            
ATOM    726  H   MET X  48      31.552  30.879  23.132  0.00  0.00            
ATOM    727  CA  MET X  48      30.187  29.034  23.057  0.00  0.00            
ATOM    728  HA  MET X  48      29.667  28.832  22.120  0.00  0.00            
ATOM    729  CB  MET X  48      31.470  28.176  23.257  0.00  0.00            
ATOM    730  HB2 MET X  48      32.135  28.484  22.451  0.00  0.00            
ATOM    731  HB3 MET X  48      31.769  28.406  24.280  0.00  0.00            
ATOM    732  CG  MET X  48      31.332  26.690  23.221  0.00  0.00            
ATOM    733  HG2 MET X  48      30.612  26.335  22.483  0.00  0.00            
ATOM    734  HG3 MET X  48      32.316  26.314  22.939  0.00  0.00            
ATOM    735  SD  MET X  48      30.954  25.957  24.855  0.00  0.00            
ATOM    736  CE  MET X  48      32.440  26.198  25.815  0.00  0.00            
ATOM    737  HE1 MET X  48      32.410  27.207  26.227  0.00  0.00            
ATOM    738  HE2 MET X  48      32.510  25.519  26.665  0.00  0.00            
ATOM    739  HE3 MET X  48      33.316  25.884  25.248  0.00  0.00            
ATOM    740  C   MET X  48      29.186  28.809  24.188  0.00  0.00            
ATOM    741  O   MET X  48      28.236  28.025  24.012  0.00  0.00            
ATOM    742  N   LEU X  49      29.441  29.492  25.266  0.00  0.00            
ATOM    743  H   LEU X  49      30.321  30.129  25.179  0.00  0.00            
ATOM    744  CA  LEU X  49      28.667  29.486  26.525  0.00  0.00            
ATOM    745  HA  LEU X  49      28.465  28.539  26.813  0.00  0.00            
ATOM    746  CB  LEU X  49      29.484  30.131  27.721  0.00  0.00            
ATOM    747  HB2 LEU X  49      29.891  31.072  27.351  0.00  0.00            
ATOM    748  HB3 LEU X  49      28.937  30.541  28.569  0.00  0.00            
ATOM    749  CG  LEU X  49      30.703  29.182  28.097  0.00  0.00            
ATOM    750  HG  LEU X  49      31.208  28.844  27.191  0.00  0.00            
ATOM    751  CD1 LEU X  49      31.717  30.020  28.959  0.00  0.00            
ATOM    752 HD11 LEU X  49      32.296  30.662  28.296  0.00  0.00            
ATOM    753 HD12 LEU X  49      31.246  30.573  29.772  0.00  0.00            
ATOM    754 HD13 LEU X  49      32.402  29.412  29.550  0.00  0.00            
ATOM    755  CD2 LEU X  49      30.251  27.974  28.943  0.00  0.00            
ATOM    756 HD21 LEU X  49      31.099  27.328  29.168  0.00  0.00            
ATOM    757 HD22 LEU X  49      29.822  28.276  29.899  0.00  0.00            
ATOM    758 HD23 LEU X  49      29.511  27.439  28.512  0.00  0.00            
ATOM    759  C   LEU X  49      27.315  30.211  26.315  0.00  0.00            
ATOM    760  O   LEU X  49      26.290  29.754  26.774  0.00  0.00            
ATOM    761  N   MET X  50      27.314  31.228  25.470  0.00  0.00            
ATOM    762  H   MET X  50      28.245  31.724  25.192  0.00  0.00            
ATOM    763  CA  MET X  50      26.127  31.977  25.183  0.00  0.00            
ATOM    764  HA  MET X  50      25.576  32.020  26.122  0.00  0.00            
ATOM    765  CB  MET X  50      26.587  33.430  24.803  0.00  0.00            
ATOM    766  HB2 MET X  50      26.724  33.975  25.737  0.00  0.00            
ATOM    767  HB3 MET X  50      27.472  33.447  24.167  0.00  0.00            
ATOM    768  CG  MET X  50      25.518  34.263  24.022  0.00  0.00            
ATOM    769  HG2 MET X  50      24.537  34.156  24.485  0.00  0.00            
ATOM    770  HG3 MET X  50      25.776  35.316  24.129  0.00  0.00            
ATOM    771  SD  MET X  50      25.169  33.730  22.301  0.00  0.00            
ATOM    772  CE  MET X  50      23.935  34.965  21.756  0.00  0.00            
ATOM    773  HE1 MET X  50      23.486  34.618  20.826  0.00  0.00            
ATOM    774  HE2 MET X  50      23.147  34.899  22.384  0.00  0.00            
ATOM    775  HE3 MET X  50      24.299  35.990  21.827  0.00  0.00            
ATOM    776  C   MET X  50      25.276  31.195  24.188  0.00  0.00            
ATOM    777  O   MET X  50      24.051  31.177  24.423  0.00  0.00            
ATOM    778  N   GLY X  51      25.923  30.354  23.397  0.00  0.00            
ATOM    779  H   GLY X  51      27.005  30.428  23.289  0.00  0.00            
ATOM    780  CA  GLY X  51      25.263  29.324  22.606  0.00  0.00            
ATOM    781  HA2 GLY X  51      24.453  29.817  22.068  0.00  0.00            
ATOM    782  HA3 GLY X  51      25.927  28.966  21.820  0.00  0.00            
ATOM    783  C   GLY X  51      24.610  28.077  23.275  0.00  0.00            
ATOM    784  O   GLY X  51      23.747  27.422  22.697  0.00  0.00            
ATOM    785  N   LEU X  52      25.034  27.883  24.526  0.00  0.00            
ATOM    786  H   LEU X  52      25.822  28.524  24.920  0.00  0.00            
ATOM    787  CA  LEU X  52      24.348  27.010  25.365  0.00  0.00            
ATOM    788  HA  LEU X  52      23.818  26.238  24.807  0.00  0.00            
ATOM    789  CB  LEU X  52      25.331  26.191  26.264  0.00  0.00            
ATOM    790  HB2 LEU X  52      25.874  26.946  26.831  0.00  0.00            
ATOM    791  HB3 LEU X  52      24.799  25.479  26.895  0.00  0.00            
ATOM    792  CG  LEU X  52      26.402  25.310  25.586  0.00  0.00            
ATOM    793  HG  LEU X  52      26.987  25.874  24.858  0.00  0.00            
ATOM    794  CD1 LEU X  52      27.281  24.764  26.717  0.00  0.00            
ATOM    795 HD11 LEU X  52      27.656  25.647  27.234  0.00  0.00            
ATOM    796 HD12 LEU X  52      26.733  24.193  27.345  0.00  0.00            
ATOM    797 HD13 LEU X  52      28.059  24.140  26.277  0.00  0.00            
ATOM    798  CD2 LEU X  52      25.813  24.133  24.734  0.00  0.00            
ATOM    799 HD21 LEU X  52      26.630  23.482  24.424  0.00  0.00            
ATOM    800 HD22 LEU X  52      25.133  23.616  25.411  0.00  0.00            
ATOM    801 HD23 LEU X  52      25.230  24.491  23.991  0.00  0.00            
ATOM    802  C   LEU X  52      23.237  27.724  26.165  0.00  0.00            
ATOM    803  O   LEU X  52      22.523  27.095  26.908  0.00  0.00            
ATOM    804  N   ASP X  53      22.854  28.907  25.837  0.00  0.00            
ATOM    805  H   ASP X  53      23.645  29.419  25.289  0.00  0.00            
ATOM    806  CA  ASP X  53      21.910  29.796  26.478  0.00  0.00            
ATOM    807  HA  ASP X  53      21.942  30.771  25.992  0.00  0.00            
ATOM    808  CB  ASP X  53      20.477  29.376  26.361  0.00  0.00            
ATOM    809  HB2 ASP X  53      20.359  28.435  26.897  0.00  0.00            
ATOM    810  HB3 ASP X  53      19.831  30.176  26.723  0.00  0.00            
ATOM    811  CG  ASP X  53      20.029  29.177  24.970  0.00  0.00            
ATOM    812  OD1 ASP X  53      20.167  30.115  24.132  0.00  0.00            
ATOM    813  OD2 ASP X  53      19.661  28.003  24.642  0.00  0.00            
ATOM    814  C   ASP X  53      22.358  30.047  27.929  0.00  0.00            
ATOM    815  O   ASP X  53      21.623  30.145  28.884  0.00  0.00            
ATOM    816  N   LEU X  54      23.658  30.348  28.195  0.00  0.00            
ATOM    817  H   LEU X  54      24.377  30.265  27.380  0.00  0.00            
ATOM    818  CA  LEU X  54      24.093  30.907  29.487  0.00  0.00            
ATOM    819  HA  LEU X  54      23.352  30.823  30.283  0.00  0.00            
ATOM    820  CB  LEU X  54      25.384  30.326  29.992  0.00  0.00            
ATOM    821  HB2 LEU X  54      26.133  30.409  29.204  0.00  0.00            
ATOM    822  HB3 LEU X  54      25.697  31.012  30.780  0.00  0.00            
ATOM    823  CG  LEU X  54      25.345  28.919  30.596  0.00  0.00            
ATOM    824  HG  LEU X  54      24.401  28.709  31.098  0.00  0.00            
ATOM    825  CD1 LEU X  54      25.403  27.879  29.426  0.00  0.00            
ATOM    826 HD11 LEU X  54      25.283  26.871  29.823  0.00  0.00            
ATOM    827 HD12 LEU X  54      24.689  28.151  28.649  0.00  0.00            
ATOM    828 HD13 LEU X  54      26.426  27.949  29.054  0.00  0.00            
ATOM    829  CD2 LEU X  54      26.396  28.769  31.706  0.00  0.00            
ATOM    830 HD21 LEU X  54      27.368  28.955  31.251  0.00  0.00            
ATOM    831 HD22 LEU X  54      26.300  29.460  32.543  0.00  0.00            
ATOM    832 HD23 LEU X  54      26.188  27.853  32.080  0.00  0.00            
ATOM    833  C   LEU X  54      24.263  32.407  29.321  0.00  0.00            
ATOM    834  O   LEU X  54      24.818  32.812  28.332  0.00  0.00            
ATOM    835  N   LEU X  55      23.926  33.240  30.319  0.00  0.00            
ATOM    836  H   LEU X  55      23.930  32.813  31.311  0.00  0.00            
ATOM    837  CA  LEU X  55      24.435  34.623  30.354  0.00  0.00            
ATOM    838  HA  LEU X  55      24.388  34.923  29.391  0.00  0.00            
ATOM    839  CB  LEU X  55      23.692  35.480  31.386  0.00  0.00            
ATOM    840  HB2 LEU X  55      22.666  35.116  31.428  0.00  0.00            
ATOM    841  HB3 LEU X  55      24.181  35.317  32.346  0.00  0.00            
ATOM    842  CG  LEU X  55      23.637  37.002  31.121  0.00  0.00            
ATOM    843  HG  LEU X  55      23.048  37.041  30.205  0.00  0.00            
ATOM    844  CD1 LEU X  55      22.772  37.621  32.252  0.00  0.00            
ATOM    845 HD11 LEU X  55      21.858  37.028  32.226  0.00  0.00            
ATOM    846 HD12 LEU X  55      23.278  37.496  33.209  0.00  0.00            
ATOM    847 HD13 LEU X  55      22.694  38.698  32.097  0.00  0.00            
ATOM    848  CD2 LEU X  55      24.918  37.783  30.899  0.00  0.00            
ATOM    849 HD21 LEU X  55      24.579  38.817  30.952  0.00  0.00            
ATOM    850 HD22 LEU X  55      25.620  37.720  31.730  0.00  0.00            
ATOM    851 HD23 LEU X  55      25.437  37.554  30.063  0.00  0.00            
ATOM    852  C   LEU X  55      25.956  34.511  30.765  0.00  0.00            
ATOM    853  O   LEU X  55      26.152  33.970  31.877  0.00  0.00            
ATOM    854  N   VAL X  56      26.846  35.127  29.989  0.00  0.00            
ATOM    855  H   VAL X  56      26.467  35.673  29.125  0.00  0.00            
ATOM    856  CA  VAL X  56      28.295  35.207  30.281  0.00  0.00            
ATOM    857  HA  VAL X  56      28.579  34.625  31.056  0.00  0.00            
ATOM    858  CB  VAL X  56      29.192  34.874  29.053  0.00  0.00            
ATOM    859  HB  VAL X  56      29.189  35.693  28.334  0.00  0.00            
ATOM    860  CG1 VAL X  56      30.602  34.757  29.525  0.00  0.00            
ATOM    861 HG11 VAL X  56      31.259  34.452  28.710  0.00  0.00            
ATOM    862 HG12 VAL X  56      31.021  35.692  29.896  0.00  0.00            
ATOM    863 HG13 VAL X  56      30.634  33.841  30.096  0.00  0.00            
ATOM    864  CG2 VAL X  56      28.795  33.572  28.294  0.00  0.00            
ATOM    865 HG21 VAL X  56      28.803  32.764  29.010  0.00  0.00            
ATOM    866 HG22 VAL X  56      27.831  33.733  27.834  0.00  0.00            
ATOM    867 HG23 VAL X  56      29.543  33.509  27.518  0.00  0.00            
ATOM    868  C   VAL X  56      28.655  36.690  30.682  0.00  0.00            
ATOM    869  O   VAL X  56      28.264  37.581  29.965  0.00  0.00            
ATOM    870  N   PHE X  57      29.305  36.782  31.872  0.00  0.00            
ATOM    871  H   PHE X  57      29.506  35.787  32.267  0.00  0.00            
ATOM    872  CA  PHE X  57      29.639  38.080  32.517  0.00  0.00            
ATOM    873  HA  PHE X  57      29.569  38.778  31.683  0.00  0.00            
ATOM    874  CB  PHE X  57      28.677  38.579  33.594  0.00  0.00            
ATOM    875  HB2 PHE X  57      28.925  39.594  33.867  0.00  0.00            
ATOM    876  HB3 PHE X  57      27.737  38.590  33.224  0.00  0.00            
ATOM    877  CG  PHE X  57      28.666  37.772  34.894  0.00  0.00            
ATOM    878  CD1 PHE X  57      28.905  38.394  36.099  0.00  0.00            
ATOM    879  HD1 PHE X  57      29.366  39.370  36.061  0.00  0.00            
ATOM    880  CE1 PHE X  57      28.616  37.755  37.273  0.00  0.00            
ATOM    881  HE1 PHE X  57      28.860  38.246  38.121  0.00  0.00            
ATOM    882  CZ  PHE X  57      28.109  36.462  37.306  0.00  0.00            
ATOM    883  HZ  PHE X  57      27.984  35.977  38.275  0.00  0.00            
ATOM    884  CE2 PHE X  57      27.814  35.829  36.131  0.00  0.00            
ATOM    885  HE2 PHE X  57      27.466  34.802  36.238  0.00  0.00            
ATOM    886  CD2 PHE X  57      28.024  36.464  34.869  0.00  0.00            
ATOM    887  HD2 PHE X  57      27.802  35.935  33.942  0.00  0.00            
ATOM    888  C   PHE X  57      31.169  38.213  32.891  0.00  0.00            
ATOM    889  O   PHE X  57      31.834  37.235  33.223  0.00  0.00            
ATOM    890  N   ALA X  58      31.763  39.415  32.617  0.00  0.00            
ATOM    891  H   ALA X  58      31.437  40.172  31.904  0.00  0.00            
ATOM    892  CA  ALA X  58      33.193  39.549  32.875  0.00  0.00            
ATOM    893  HA  ALA X  58      33.562  39.017  33.752  0.00  0.00            
ATOM    894  CB  ALA X  58      33.886  39.050  31.677  0.00  0.00            
ATOM    895  HB1 ALA X  58      33.641  39.692  30.831  0.00  0.00            
ATOM    896  HB2 ALA X  58      34.881  39.043  31.852  0.00  0.00            
ATOM    897  HB3 ALA X  58      33.541  38.033  31.492  0.00  0.00            
ATOM    898  C   ALA X  58      33.431  41.013  33.060  0.00  0.00            
ATOM    899  O   ALA X  58      32.640  41.847  32.581  0.00  0.00            
ATOM    900  N   HIE X  59      34.584  41.332  33.675  0.00  0.00            
ATOM    901  H   HIE X  59      35.191  40.529  34.093  0.00  0.00            
ATOM    902  CA  HIE X  59      35.251  42.619  33.651  0.00  0.00            
ATOM    903  HA  HIE X  59      34.916  43.226  32.810  0.00  0.00            
ATOM    904  CB  HIE X  59      35.054  43.273  35.001  0.00  0.00            
ATOM    905  HB2 HIE X  59      35.445  44.290  35.034  0.00  0.00            
ATOM    906  HB3 HIE X  59      33.982  43.355  35.099  0.00  0.00            
ATOM    907  CG  HIE X  59      35.613  42.510  36.174  0.00  0.00            
ATOM    908  ND1 HIE X  59      34.897  42.483  37.372  0.00  0.00            
ATOM    909  CE1 HIE X  59      35.698  41.906  38.251  0.00  0.00            
ATOM    910  HE1 HIE X  59      35.411  41.676  39.192  0.00  0.00            
ATOM    911  NE2 HIE X  59      36.857  41.588  37.731  0.00  0.00            
ATOM    912  HE2 HIE X  59      37.669  41.094  38.244  0.00  0.00            
ATOM    913  CD2 HIE X  59      36.846  42.072  36.442  0.00  0.00            
ATOM    914  HD2 HIE X  59      37.625  42.075  35.798  0.00  0.00            
ATOM    915  C   HIE X  59      36.699  42.373  33.314  0.00  0.00            
ATOM    916  O   HIE X  59      37.151  41.205  33.294  0.00  0.00            
ATOM    917  N   ASP X  60      37.386  43.462  33.208  0.00  0.00            
ATOM    918  H   ASP X  60      36.807  44.379  33.106  0.00  0.00            
ATOM    919  CA  ASP X  60      38.849  43.637  33.307  0.00  0.00            
ATOM    920  HA  ASP X  60      39.345  42.690  33.092  0.00  0.00            
ATOM    921  CB  ASP X  60      39.461  44.718  32.365  0.00  0.00            
ATOM    922  HB2 ASP X  60      38.963  45.675  32.522  0.00  0.00            
ATOM    923  HB3 ASP X  60      40.454  44.644  32.536  0.00  0.00            
ATOM    924  CG  ASP X  60      39.251  44.437  30.889  0.00  0.00            
ATOM    925  OD1 ASP X  60      38.846  43.326  30.502  0.00  0.00            
ATOM    926  OD2 ASP X  60      39.360  45.412  30.120  0.00  0.00            
ATOM    927  C   ASP X  60      39.155  43.958  34.801  0.00  0.00            
ATOM    928  O   ASP X  60      38.384  44.749  35.354  0.00  0.00            
ATOM    929  N   HIE X  61      40.176  43.333  35.416  0.00  0.00            
ATOM    930  H   HIE X  61      40.533  42.386  35.011  0.00  0.00            
ATOM    931  CA  HIE X  61      40.428  43.621  36.838  0.00  0.00            
ATOM    932  HA  HIE X  61      39.522  43.552  37.278  0.00  0.00            
ATOM    933  CB  HIE X  61      41.459  42.613  37.431  0.00  0.00            
ATOM    934  HB2 HIE X  61      42.431  42.814  36.981  0.00  0.00            
ATOM    935  HB3 HIE X  61      41.688  42.808  38.479  0.00  0.00            
ATOM    936  CG  HIE X  61      41.021  41.147  37.448  0.00  0.00            
ATOM    937  ND1 HIE X  61      39.700  40.662  37.754  0.00  0.00            
ATOM    938  CE1 HIE X  61      39.705  39.370  37.407  0.00  0.00            
ATOM    939  HE1 HIE X  61      38.818  38.758  37.248  0.00  0.00            
ATOM    940  NE2 HIE X  61      40.982  39.052  37.013  0.00  0.00            
ATOM    941  HE2 HIE X  61      41.224  38.159  36.438  0.00  0.00            
ATOM    942  CD2 HIE X  61      41.807  40.122  37.077  0.00  0.00            
ATOM    943  HD2 HIE X  61      42.814  40.209  36.668  0.00  0.00            
ATOM    944  C   HIE X  61      40.973  45.035  37.063  0.00  0.00            
ATOM    945  O   HIE X  61      41.434  45.700  36.128  0.00  0.00            
ATOM    946  N   VAL X  62      40.985  45.495  38.354  0.00  0.00            
ATOM    947  H   VAL X  62      40.702  44.985  39.179  0.00  0.00            
ATOM    948  CA  VAL X  62      41.806  46.651  38.746  0.00  0.00            
ATOM    949  HA  VAL X  62      41.264  47.487  38.304  0.00  0.00            
ATOM    950  CB  VAL X  62      41.938  46.823  40.235  0.00  0.00            
ATOM    951  HB  VAL X  62      42.347  45.947  40.740  0.00  0.00            
ATOM    952  CG1 VAL X  62      42.864  48.018  40.618  0.00  0.00            
ATOM    953 HG11 VAL X  62      42.844  48.118  41.703  0.00  0.00            
ATOM    954 HG12 VAL X  62      43.813  47.826  40.330  0.00  0.00            
ATOM    955 HG13 VAL X  62      42.521  48.933  40.158  0.00  0.00            
ATOM    956  CG2 VAL X  62      40.589  47.000  40.885  0.00  0.00            
ATOM    957 HG21 VAL X  62      40.079  47.745  40.293  0.00  0.00            
ATOM    958 HG22 VAL X  62      40.136  46.098  40.928  0.00  0.00            
ATOM    959 HG23 VAL X  62      40.654  47.527  41.837  0.00  0.00            
ATOM    960  C   VAL X  62      43.153  46.622  38.069  0.00  0.00            
ATOM    961  O   VAL X  62      43.869  45.595  38.157  0.00  0.00            
ATOM    962  N   GLY X  63      43.484  47.687  37.322  0.00  0.00            
ATOM    963  H   GLY X  63      42.916  48.515  37.214  0.00  0.00            
ATOM    964  CA  GLY X  63      44.818  47.765  36.644  0.00  0.00            
ATOM    965  HA2 GLY X  63      44.947  48.725  36.145  0.00  0.00            
ATOM    966  HA3 GLY X  63      45.611  47.678  37.386  0.00  0.00            
ATOM    967  C   GLY X  63      45.203  46.803  35.479  0.00  0.00            
ATOM    968  O   GLY X  63      46.335  46.673  35.043  0.00  0.00            
ATOM    969  N   HID X  64      44.145  46.094  35.006  0.00  0.00            
ATOM    970  H   HID X  64      43.226  46.249  35.571  0.00  0.00            
ATOM    971  CA  HID X  64      44.081  45.324  33.746  0.00  0.00            
ATOM    972  HA  HID X  64      45.088  45.192  33.350  0.00  0.00            
ATOM    973  CB  HID X  64      43.516  43.953  34.057  0.00  0.00            
ATOM    974  HB2 HID X  64      42.517  44.012  34.490  0.00  0.00            
ATOM    975  HB3 HID X  64      43.341  43.449  33.106  0.00  0.00            
ATOM    976  CG  HID X  64      44.419  43.055  34.886  0.00  0.00            
ATOM    977  ND1 HID X  64      44.889  43.280  36.136  0.00  0.00            
ATOM    978  HD1 HID X  64      44.757  44.178  36.740  0.00  0.00            
ATOM    979  CE1 HID X  64      45.468  42.183  36.601  0.00  0.00            
ATOM    980  HE1 HID X  64      45.971  42.174  37.477  0.00  0.00            
ATOM    981  NE2 HID X  64      45.313  41.156  35.718  0.00  0.00            
ATOM    982  CD2 HID X  64      44.673  41.762  34.582  0.00  0.00            
ATOM    983  HD2 HID X  64      44.427  41.245  33.750  0.00  0.00            
ATOM    984  C   HID X  64      43.199  46.066  32.690  0.00  0.00            
ATOM    985  O   HID X  64      42.042  46.423  32.962  0.00  0.00            
ATOM    986  N   GLY X  65      43.642  46.006  31.407  0.00  0.00            
ATOM    987  H   GLY X  65      44.592  45.510  31.208  0.00  0.00            
ATOM    988  CA  GLY X  65      42.586  46.305  30.370  0.00  0.00            
ATOM    989  HA2 GLY X  65      42.888  46.125  29.476  0.00  0.00            
ATOM    990  HA3 GLY X  65      41.757  45.732  30.438  0.00  0.00            
ATOM    991  C   GLY X  65      42.099  47.679  30.402  0.00  0.00            
ATOM    992  O   GLY X  65      42.846  48.604  30.539  0.00  0.00            
ATOM    993  N   GLN X  66      40.817  47.812  30.117  0.00  0.00            
ATOM    994  H   GLN X  66      40.144  46.955  30.090  0.00  0.00            
ATOM    995  CA  GLN X  66      40.125  49.123  29.992  0.00  0.00            
ATOM    996  HA  GLN X  66      40.808  49.781  29.455  0.00  0.00            
ATOM    997  CB  GLN X  66      38.862  49.089  29.277  0.00  0.00            
ATOM    998  HB2 GLN X  66      38.224  48.525  29.958  0.00  0.00            
ATOM    999  HB3 GLN X  66      38.507  50.103  29.093  0.00  0.00            
ATOM   1000  CG  GLN X  66      38.872  48.364  27.893  0.00  0.00            
ATOM   1001  HG2 GLN X  66      39.654  48.730  27.228  0.00  0.00            
ATOM   1002  HG3 GLN X  66      39.091  47.407  28.133  0.00  0.00            
ATOM   1003  CD  GLN X  66      37.515  48.464  27.210  0.00  0.00            
ATOM   1004  OE1 GLN X  66      37.226  49.330  26.328  0.00  0.00            
ATOM   1005  NE2 GLN X  66      36.659  47.523  27.534  0.00  0.00            
ATOM   1006 HE21 GLN X  66      35.684  47.495  27.046  0.00  0.00            
ATOM   1007 HE22 GLN X  66      36.853  46.907  28.413  0.00  0.00            
ATOM   1008  C   GLN X  66      39.808  49.761  31.401  0.00  0.00            
ATOM   1009  O   GLN X  66      39.421  50.865  31.419  0.00  0.00            
ATOM   1010  N   SER X  67      40.127  49.044  32.512  0.00  0.00            
ATOM   1011  H   SER X  67      40.484  48.017  32.426  0.00  0.00            
ATOM   1012  CA  SER X  67      39.659  49.306  33.833  0.00  0.00            
ATOM   1013  HA  SER X  67      38.797  49.833  33.827  0.00  0.00            
ATOM   1014  CB  SER X  67      39.537  47.984  34.570  0.00  0.00            
ATOM   1015  HB2 SER X  67      40.417  47.387  34.330  0.00  0.00            
ATOM   1016  HB3 SER X  67      39.437  48.235  35.626  0.00  0.00            
ATOM   1017  OG  SER X  67      38.382  47.253  34.348  0.00  0.00            
ATOM   1018  HG  SER X  67      38.465  46.337  34.765  0.00  0.00            
ATOM   1019  C   SER X  67      40.683  50.199  34.512  0.00  0.00            
ATOM   1020  O   SER X  67      41.867  50.208  34.121  0.00  0.00            
ATOM   1021  N   GLU X  68      40.245  51.073  35.412  0.00  0.00            
ATOM   1022  H   GLU X  68      39.293  51.120  35.748  0.00  0.00            
ATOM   1023  CA  GLU X  68      41.111  52.042  36.182  0.00  0.00            
ATOM   1024  HA  GLU X  68      41.453  52.795  35.602  0.00  0.00            
ATOM   1025  CB  GLU X  68      40.171  52.763  37.205  0.00  0.00            
ATOM   1026  HB2 GLU X  68      39.360  53.230  36.646  0.00  0.00            
ATOM   1027  HB3 GLU X  68      39.692  51.998  37.815  0.00  0.00            
ATOM   1028  CG  GLU X  68      40.726  53.782  38.149  0.00  0.00            
ATOM   1029  HG2 GLU X  68      39.937  54.163  38.796  0.00  0.00            
ATOM   1030  HG3 GLU X  68      41.501  53.346  38.780  0.00  0.00            
ATOM   1031  CD  GLU X  68      41.195  54.961  37.431  0.00  0.00            
ATOM   1032  OE1 GLU X  68      40.691  56.137  37.540  0.00  0.00            
ATOM   1033  OE2 GLU X  68      42.278  54.830  36.914  0.00  0.00            
ATOM   1034  C   GLU X  68      42.229  51.258  36.995  0.00  0.00            
ATOM   1035  O   GLU X  68      42.126  50.035  37.179  0.00  0.00            
ATOM   1036  N   GLY X  69      43.279  51.948  37.419  0.00  0.00            
ATOM   1037  H   GLY X  69      43.358  52.894  37.074  0.00  0.00            
ATOM   1038  CA  GLY X  69      44.501  51.305  37.973  0.00  0.00            
ATOM   1039  HA2 GLY X  69      44.473  51.544  38.954  0.00  0.00            
ATOM   1040  HA3 GLY X  69      44.545  50.297  38.004  0.00  0.00            
ATOM   1041  C   GLY X  69      45.729  51.735  37.182  0.00  0.00            
ATOM   1042  O   GLY X  69      45.670  52.173  36.019  0.00  0.00            
ATOM   1043  N   GLU X  70      46.857  51.364  37.811  0.00  0.00            
ATOM   1044  H   GLU X  70      46.805  50.668  38.648  0.00  0.00            
ATOM   1045  CA  GLU X  70      48.138  51.248  37.242  0.00  0.00            
ATOM   1046  HA  GLU X  70      48.380  51.955  36.448  0.00  0.00            
ATOM   1047  CB  GLU X  70      49.169  51.545  38.311  0.00  0.00            
ATOM   1048  HB2 GLU X  70      49.009  50.833  39.121  0.00  0.00            
ATOM   1049  HB3 GLU X  70      50.175  51.361  37.932  0.00  0.00            
ATOM   1050  CG  GLU X  70      49.022  52.974  38.898  0.00  0.00            
ATOM   1051  HG2 GLU X  70      48.030  53.132  39.322  0.00  0.00            
ATOM   1052  HG3 GLU X  70      49.695  53.155  39.630  0.00  0.00            
ATOM   1053  CD  GLU X  70      49.250  54.085  37.851  0.00  0.00            
ATOM   1054  OE1 GLU X  70      50.103  53.969  36.911  0.00  0.00            
ATOM   1055  OE2 GLU X  70      48.448  55.031  37.665  0.00  0.00            
ATOM   1056  C   GLU X  70      48.292  49.762  36.692  0.00  0.00            
ATOM   1057  O   GLU X  70      47.608  48.844  37.186  0.00  0.00            
ATOM   1058  N   ARG X  71      49.166  49.555  35.690  0.00  0.00            
ATOM   1059  H   ARG X  71      49.926  50.312  35.498  0.00  0.00            
ATOM   1060  CA  ARG X  71      49.319  48.263  34.987  0.00  0.00            
ATOM   1061  HA  ARG X  71      48.399  47.970  34.690  0.00  0.00            
ATOM   1062  CB  ARG X  71      50.194  48.409  33.717  0.00  0.00            
ATOM   1063  HB2 ARG X  71      51.236  48.656  33.923  0.00  0.00            
ATOM   1064  HB3 ARG X  71      50.299  47.458  33.195  0.00  0.00            
ATOM   1065  CG  ARG X  71      49.623  49.387  32.660  0.00  0.00            
ATOM   1066  HG2 ARG X  71      49.869  50.432  32.847  0.00  0.00            
ATOM   1067  HG3 ARG X  71      50.177  49.307  31.725  0.00  0.00            
ATOM   1068  CD  ARG X  71      48.179  49.216  32.245  0.00  0.00            
ATOM   1069  HD2 ARG X  71      48.085  49.689  31.268  0.00  0.00            
ATOM   1070  HD3 ARG X  71      48.080  48.167  31.965  0.00  0.00            
ATOM   1071  NE  ARG X  71      47.170  49.762  33.251  0.00  0.00            
ATOM   1072  HE  ARG X  71      47.501  50.584  33.886  0.00  0.00            
ATOM   1073  CZ  ARG X  71      45.841  49.499  33.144  0.00  0.00            
ATOM   1074  NH1 ARG X  71      45.274  48.544  32.493  0.00  0.00            
ATOM   1075 HH11 ARG X  71      45.831  48.143  31.647  0.00  0.00            
ATOM   1076 HH12 ARG X  71      44.285  48.560  32.287  0.00  0.00            
ATOM   1077  NH2 ARG X  71      45.067  50.218  33.837  0.00  0.00            
ATOM   1078 HH21 ARG X  71      45.405  51.094  34.390  0.00  0.00            
ATOM   1079 HH22 ARG X  71      43.991  50.045  33.846  0.00  0.00            
ATOM   1080  C   ARG X  71      49.948  47.230  35.926  0.00  0.00            
ATOM   1081  O   ARG X  71      51.090  47.185  36.200  0.00  0.00            
ATOM   1082  N   MET X  72      49.076  46.303  36.323  0.00  0.00            
ATOM   1083  H   MET X  72      48.047  46.322  35.965  0.00  0.00            
ATOM   1084  CA  MET X  72      49.377  45.072  37.078  0.00  0.00            
ATOM   1085  HA  MET X  72      48.473  44.627  37.152  0.00  0.00            
ATOM   1086  CB  MET X  72      50.281  44.115  36.363  0.00  0.00            
ATOM   1087  HB2 MET X  72      51.136  44.665  35.971  0.00  0.00            
ATOM   1088  HB3 MET X  72      50.514  43.390  37.143  0.00  0.00            
ATOM   1089  CG  MET X  72      49.533  43.373  35.195  0.00  0.00            
ATOM   1090  HG2 MET X  72      48.619  42.925  35.584  0.00  0.00            
ATOM   1091  HG3 MET X  72      49.276  44.145  34.469  0.00  0.00            
ATOM   1092  SD  MET X  72      50.664  42.159  34.353  0.00  0.00            
ATOM   1093  CE  MET X  72      50.482  40.834  35.608  0.00  0.00            
ATOM   1094  HE1 MET X  72      51.054  39.936  35.377  0.00  0.00            
ATOM   1095  HE2 MET X  72      50.609  41.253  36.606  0.00  0.00            
ATOM   1096  HE3 MET X  72      49.438  40.522  35.571  0.00  0.00            
ATOM   1097  C   MET X  72      49.988  45.469  38.438  0.00  0.00            
ATOM   1098  O   MET X  72      51.217  45.316  38.687  0.00  0.00            
ATOM   1099  N   VAL X  73      49.165  46.010  39.337  0.00  0.00            
ATOM   1100  H   VAL X  73      48.241  46.108  39.095  0.00  0.00            
ATOM   1101  CA  VAL X  73      49.444  46.483  40.703  0.00  0.00            
ATOM   1102  HA  VAL X  73      50.178  45.903  41.085  0.00  0.00            
ATOM   1103  CB  VAL X  73      49.947  47.945  40.744  0.00  0.00            
ATOM   1104  HB  VAL X  73      49.267  48.576  40.171  0.00  0.00            
ATOM   1105  CG1 VAL X  73      50.146  48.505  42.170  0.00  0.00            
ATOM   1106 HG11 VAL X  73      50.107  49.573  41.959  0.00  0.00            
ATOM   1107 HG12 VAL X  73      49.295  48.317  42.825  0.00  0.00            
ATOM   1108 HG13 VAL X  73      51.037  48.111  42.659  0.00  0.00            
ATOM   1109  CG2 VAL X  73      51.323  48.075  40.042  0.00  0.00            
ATOM   1110 HG21 VAL X  73      51.615  49.124  40.008  0.00  0.00            
ATOM   1111 HG22 VAL X  73      52.013  47.365  40.498  0.00  0.00            
ATOM   1112 HG23 VAL X  73      51.118  47.707  39.037  0.00  0.00            
ATOM   1113  C   VAL X  73      48.092  46.381  41.405  0.00  0.00            
ATOM   1114  O   VAL X  73      47.057  46.762  40.897  0.00  0.00            
ATOM   1115  N   VAL X  74      48.143  45.886  42.640  0.00  0.00            
ATOM   1116  H   VAL X  74      49.069  45.664  43.150  0.00  0.00            
ATOM   1117  CA  VAL X  74      47.019  45.648  43.515  0.00  0.00            
ATOM   1118  HA  VAL X  74      46.289  46.343  43.451  0.00  0.00            
ATOM   1119  CB  VAL X  74      46.315  44.290  43.169  0.00  0.00            
ATOM   1120  HB  VAL X  74      46.291  44.124  42.092  0.00  0.00            
ATOM   1121  CG1 VAL X  74      47.000  43.122  43.956  0.00  0.00            
ATOM   1122 HG11 VAL X  74      48.053  43.230  43.697  0.00  0.00            
ATOM   1123 HG12 VAL X  74      46.822  43.159  45.031  0.00  0.00            
ATOM   1124 HG13 VAL X  74      46.655  42.250  43.581  0.00  0.00            
ATOM   1125  CG2 VAL X  74      44.893  44.302  43.769  0.00  0.00            
ATOM   1126 HG21 VAL X  74      44.477  43.299  43.680  0.00  0.00            
ATOM   1127 HG22 VAL X  74      44.927  44.571  44.825  0.00  0.00            
ATOM   1128 HG23 VAL X  74      44.337  45.067  43.227  0.00  0.00            
ATOM   1129  C   VAL X  74      47.531  45.837  44.994  0.00  0.00            
ATOM   1130  O   VAL X  74      48.618  45.466  45.407  0.00  0.00            
ATOM   1131  N   SER X  75      46.583  46.472  45.686  0.00  0.00            
ATOM   1132  H   SER X  75      45.646  46.692  45.175  0.00  0.00            
ATOM   1133  CA  SER X  75      46.824  47.014  47.005  0.00  0.00            
ATOM   1134  HA  SER X  75      47.745  47.577  46.988  0.00  0.00            
ATOM   1135  CB  SER X  75      45.789  48.007  47.386  0.00  0.00            
ATOM   1136  HB2 SER X  75      45.892  48.229  48.438  0.00  0.00            
ATOM   1137  HB3 SER X  75      45.876  48.886  46.764  0.00  0.00            
ATOM   1138  OG  SER X  75      44.531  47.614  47.202  0.00  0.00            
ATOM   1139  HG  SER X  75      43.934  48.472  46.930  0.00  0.00            
ATOM   1140  C   SER X  75      46.856  45.849  48.014  0.00  0.00            
ATOM   1141  O   SER X  75      47.745  45.843  48.889  0.00  0.00            
ATOM   1142  N   ASP X  76      45.958  44.949  47.842  0.00  0.00            
ATOM   1143  H   ASP X  76      45.136  45.265  47.216  0.00  0.00            
ATOM   1144  CA  ASP X  76      45.876  43.570  48.371  0.00  0.00            
ATOM   1145  HA  ASP X  76      46.769  43.100  48.423  0.00  0.00            
ATOM   1146  CB  ASP X  76      45.202  43.552  49.737  0.00  0.00            
ATOM   1147  HB2 ASP X  76      45.783  44.142  50.445  0.00  0.00            
ATOM   1148  HB3 ASP X  76      44.193  43.940  49.596  0.00  0.00            
ATOM   1149  CG  ASP X  76      45.268  42.137  50.159  0.00  0.00            
ATOM   1150  OD1 ASP X  76      46.336  41.549  50.365  0.00  0.00            
ATOM   1151  OD2 ASP X  76      44.185  41.503  50.156  0.00  0.00            
ATOM   1152  C   ASP X  76      45.206  42.660  47.313  0.00  0.00            
ATOM   1153  O   ASP X  76      44.264  43.131  46.645  0.00  0.00            
ATOM   1154  N   PHE X  77      45.610  41.326  47.252  0.00  0.00            
ATOM   1155  H   PHE X  77      46.506  41.089  47.825  0.00  0.00            
ATOM   1156  CA  PHE X  77      45.032  40.375  46.238  0.00  0.00            
ATOM   1157  HA  PHE X  77      45.242  40.860  45.285  0.00  0.00            
ATOM   1158  CB  PHE X  77      45.658  38.980  46.450  0.00  0.00            
ATOM   1159  HB2 PHE X  77      46.738  39.070  46.572  0.00  0.00            
ATOM   1160  HB3 PHE X  77      45.345  38.577  47.321  0.00  0.00            
ATOM   1161  CG  PHE X  77      45.457  38.140  45.203  0.00  0.00            
ATOM   1162  CD1 PHE X  77      46.284  38.367  44.073  0.00  0.00            
ATOM   1163  HD1 PHE X  77      47.030  39.159  44.132  0.00  0.00            
ATOM   1164  CE1 PHE X  77      46.273  37.405  43.034  0.00  0.00            
ATOM   1165  HE1 PHE X  77      46.924  37.538  42.170  0.00  0.00            
ATOM   1166  CZ  PHE X  77      45.253  36.422  42.971  0.00  0.00            
ATOM   1167  HZ  PHE X  77      45.102  35.816  42.077  0.00  0.00            
ATOM   1168  CE2 PHE X  77      44.286  36.390  43.975  0.00  0.00            
ATOM   1169  HE2 PHE X  77      43.451  35.714  43.864  0.00  0.00            
ATOM   1170  CD2 PHE X  77      44.426  37.161  45.208  0.00  0.00            
ATOM   1171  HD2 PHE X  77      43.779  37.098  45.981  0.00  0.00            
ATOM   1172  C   PHE X  77      43.516  40.219  46.439  0.00  0.00            
ATOM   1173  O   PHE X  77      42.868  39.870  45.465  0.00  0.00            
ATOM   1174  N   HIE X  78      42.993  40.437  47.677  0.00  0.00            
ATOM   1175  H   HIE X  78      43.622  40.582  48.543  0.00  0.00            
ATOM   1176  CA  HIE X  78      41.532  40.315  47.936  0.00  0.00            
ATOM   1177  HA  HIE X  78      41.243  39.394  47.639  0.00  0.00            
ATOM   1178  CB  HIE X  78      41.395  40.364  49.451  0.00  0.00            
ATOM   1179  HB2 HIE X  78      42.138  39.693  49.882  0.00  0.00            
ATOM   1180  HB3 HIE X  78      41.632  41.403  49.681  0.00  0.00            
ATOM   1181  CG  HIE X  78      40.018  40.017  49.887  0.00  0.00            
ATOM   1182  ND1 HIE X  78      39.510  38.737  49.788  0.00  0.00            
ATOM   1183  CE1 HIE X  78      38.179  38.742  50.053  0.00  0.00            
ATOM   1184  HE1 HIE X  78      37.490  37.916  49.876  0.00  0.00            
ATOM   1185  NE2 HIE X  78      37.876  40.002  50.334  0.00  0.00            
ATOM   1186  HE2 HIE X  78      36.822  40.273  50.380  0.00  0.00            
ATOM   1187  CD2 HIE X  78      38.957  40.835  50.210  0.00  0.00            
ATOM   1188  HD2 HIE X  78      38.952  41.915  50.357  0.00  0.00            
ATOM   1189  C   HIE X  78      40.714  41.462  47.234  0.00  0.00            
ATOM   1190  O   HIE X  78      39.479  41.417  47.237  0.00  0.00            
ATOM   1191  N   VAL X  79      41.371  42.448  46.588  0.00  0.00            
ATOM   1192  H   VAL X  79      42.459  42.422  46.530  0.00  0.00            
ATOM   1193  CA  VAL X  79      40.696  43.566  45.839  0.00  0.00            
ATOM   1194  HA  VAL X  79      39.995  44.027  46.401  0.00  0.00            
ATOM   1195  CB  VAL X  79      41.736  44.535  45.447  0.00  0.00            
ATOM   1196  HB  VAL X  79      42.592  44.038  44.990  0.00  0.00            
ATOM   1197  CG1 VAL X  79      41.252  45.519  44.300  0.00  0.00            
ATOM   1198 HG11 VAL X  79      42.140  45.968  43.856  0.00  0.00            
ATOM   1199 HG12 VAL X  79      40.542  45.072  43.604  0.00  0.00            
ATOM   1200 HG13 VAL X  79      40.676  46.273  44.817  0.00  0.00            
ATOM   1201  CG2 VAL X  79      42.179  45.390  46.687  0.00  0.00            
ATOM   1202 HG21 VAL X  79      43.038  46.035  46.569  0.00  0.00            
ATOM   1203 HG22 VAL X  79      41.379  46.036  47.016  0.00  0.00            
ATOM   1204 HG23 VAL X  79      42.389  44.812  47.574  0.00  0.00            
ATOM   1205  C   VAL X  79      40.005  42.957  44.611  0.00  0.00            
ATOM   1206  O   VAL X  79      38.809  43.288  44.426  0.00  0.00            
ATOM   1207  N   PHE X  80      40.680  41.957  44.008  0.00  0.00            
ATOM   1208  H   PHE X  80      41.641  41.826  44.290  0.00  0.00            
ATOM   1209  CA  PHE X  80      40.133  41.132  42.912  0.00  0.00            
ATOM   1210  HA  PHE X  80      39.821  41.704  42.140  0.00  0.00            
ATOM   1211  CB  PHE X  80      41.194  40.253  42.267  0.00  0.00            
ATOM   1212  HB2 PHE X  80      41.461  39.487  42.996  0.00  0.00            
ATOM   1213  HB3 PHE X  80      40.685  39.751  41.444  0.00  0.00            
ATOM   1214  CG  PHE X  80      42.434  40.865  41.688  0.00  0.00            
ATOM   1215  CD1 PHE X  80      43.695  40.194  41.871  0.00  0.00            
ATOM   1216  HD1 PHE X  80      43.771  39.240  42.393  0.00  0.00            
ATOM   1217  CE1 PHE X  80      44.858  40.687  41.223  0.00  0.00            
ATOM   1218  HE1 PHE X  80      45.835  40.220  41.340  0.00  0.00            
ATOM   1219  CZ  PHE X  80      44.841  41.845  40.481  0.00  0.00            
ATOM   1220  HZ  PHE X  80      45.725  42.254  39.991  0.00  0.00            
ATOM   1221  CE2 PHE X  80      43.638  42.538  40.375  0.00  0.00            
ATOM   1222  HE2 PHE X  80      43.551  43.418  39.738  0.00  0.00            
ATOM   1223  CD2 PHE X  80      42.404  42.057  40.964  0.00  0.00            
ATOM   1224  HD2 PHE X  80      41.501  42.648  40.807  0.00  0.00            
ATOM   1225  C   PHE X  80      38.918  40.343  43.429  0.00  0.00            
ATOM   1226  O   PHE X  80      37.879  40.306  42.758  0.00  0.00            
ATOM   1227  N   VAL X  81      39.080  39.587  44.543  0.00  0.00            
ATOM   1228  H   VAL X  81      39.934  39.876  45.155  0.00  0.00            
ATOM   1229  CA  VAL X  81      38.021  38.717  45.127  0.00  0.00            
ATOM   1230  HA  VAL X  81      37.810  37.992  44.341  0.00  0.00            
ATOM   1231  CB  VAL X  81      38.482  37.933  46.427  0.00  0.00            
ATOM   1232  HB  VAL X  81      38.711  38.550  47.296  0.00  0.00            
ATOM   1233  CG1 VAL X  81      37.405  36.884  46.787  0.00  0.00            
ATOM   1234 HG11 VAL X  81      37.664  36.194  47.590  0.00  0.00            
ATOM   1235 HG12 VAL X  81      36.405  37.294  46.925  0.00  0.00            
ATOM   1236 HG13 VAL X  81      37.334  36.297  45.969  0.00  0.00            
ATOM   1237  CG2 VAL X  81      39.745  37.174  45.980  0.00  0.00            
ATOM   1238 HG21 VAL X  81      40.499  37.818  45.790  0.00  0.00            
ATOM   1239 HG22 VAL X  81      40.121  36.621  46.737  0.00  0.00            
ATOM   1240 HG23 VAL X  81      39.605  36.589  45.168  0.00  0.00            
ATOM   1241  C   VAL X  81      36.744  39.389  45.398  0.00  0.00            
ATOM   1242  O   VAL X  81      35.706  38.934  45.000  0.00  0.00            
ATOM   1243  N   ARG X  82      36.871  40.537  46.085  0.00  0.00            
ATOM   1244  H   ARG X  82      37.860  40.884  46.384  0.00  0.00            
ATOM   1245  CA  ARG X  82      35.821  41.480  46.487  0.00  0.00            
ATOM   1246  HA  ARG X  82      35.095  41.012  47.152  0.00  0.00            
ATOM   1247  CB  ARG X  82      36.559  42.645  47.240  0.00  0.00            
ATOM   1248  HB2 ARG X  82      37.151  42.240  48.060  0.00  0.00            
ATOM   1249  HB3 ARG X  82      37.280  43.011  46.508  0.00  0.00            
ATOM   1250  CG  ARG X  82      35.643  43.824  47.717  0.00  0.00            
ATOM   1251  HG2 ARG X  82      34.804  44.101  47.078  0.00  0.00            
ATOM   1252  HG3 ARG X  82      35.259  43.453  48.667  0.00  0.00            
ATOM   1253  CD  ARG X  82      36.429  45.141  47.890  0.00  0.00            
ATOM   1254  HD2 ARG X  82      35.791  45.819  48.282  0.00  0.00            
ATOM   1255  HD3 ARG X  82      37.274  45.120  48.578  0.00  0.00            
ATOM   1256  NE  ARG X  82      36.925  45.615  46.601  0.00  0.00            
ATOM   1257  HE  ARG X  82      36.789  45.072  45.665  0.00  0.00            
ATOM   1258  CZ  ARG X  82      37.738  46.640  46.416  0.00  0.00            
ATOM   1259  NH1 ARG X  82      38.185  47.423  47.398  0.00  0.00            
ATOM   1260 HH11 ARG X  82      37.827  47.223  48.408  0.00  0.00            
ATOM   1261 HH12 ARG X  82      38.772  48.245  47.389  0.00  0.00            
ATOM   1262  NH2 ARG X  82      38.165  46.996  45.267  0.00  0.00            
ATOM   1263 HH21 ARG X  82      37.822  46.500  44.358  0.00  0.00            
ATOM   1264 HH22 ARG X  82      38.992  47.696  45.155  0.00  0.00            
ATOM   1265  C   ARG X  82      35.077  42.046  45.258  0.00  0.00            
ATOM   1266  O   ARG X  82      33.835  42.011  45.219  0.00  0.00            
ATOM   1267  N   ASP X  83      35.748  42.389  44.184  0.00  0.00            
ATOM   1268  H   ASP X  83      36.835  42.443  44.247  0.00  0.00            
ATOM   1269  CA  ASP X  83      35.197  42.971  42.961  0.00  0.00            
ATOM   1270  HA  ASP X  83      34.452  43.599  43.227  0.00  0.00            
ATOM   1271  CB  ASP X  83      36.271  43.733  42.165  0.00  0.00            
ATOM   1272  HB2 ASP X  83      37.129  43.071  42.048  0.00  0.00            
ATOM   1273  HB3 ASP X  83      35.868  44.113  41.227  0.00  0.00            
ATOM   1274  CG  ASP X  83      36.685  44.995  42.948  0.00  0.00            
ATOM   1275  OD1 ASP X  83      36.056  45.393  43.964  0.00  0.00            
ATOM   1276  OD2 ASP X  83      37.611  45.745  42.501  0.00  0.00            
ATOM   1277  C   ASP X  83      34.477  41.785  42.132  0.00  0.00            
ATOM   1278  O   ASP X  83      33.418  42.133  41.596  0.00  0.00            
ATOM   1279  N   VAL X  84      34.923  40.565  42.118  0.00  0.00            
ATOM   1280  H   VAL X  84      35.890  40.314  42.554  0.00  0.00            
ATOM   1281  CA  VAL X  84      34.197  39.452  41.548  0.00  0.00            
ATOM   1282  HA  VAL X  84      33.957  39.632  40.500  0.00  0.00            
ATOM   1283  CB  VAL X  84      35.063  38.149  41.467  0.00  0.00            
ATOM   1284  HB  VAL X  84      35.404  37.820  42.448  0.00  0.00            
ATOM   1285  CG1 VAL X  84      34.319  36.924  41.016  0.00  0.00            
ATOM   1286 HG11 VAL X  84      33.995  37.076  39.987  0.00  0.00            
ATOM   1287 HG12 VAL X  84      34.847  35.975  40.917  0.00  0.00            
ATOM   1288 HG13 VAL X  84      33.466  36.738  41.669  0.00  0.00            
ATOM   1289  CG2 VAL X  84      36.264  38.196  40.572  0.00  0.00            
ATOM   1290 HG21 VAL X  84      36.612  37.164  40.516  0.00  0.00            
ATOM   1291 HG22 VAL X  84      35.999  38.644  39.614  0.00  0.00            
ATOM   1292 HG23 VAL X  84      37.073  38.759  41.036  0.00  0.00            
ATOM   1293  C   VAL X  84      32.937  39.224  42.368  0.00  0.00            
ATOM   1294  O   VAL X  84      31.882  39.109  41.706  0.00  0.00            
ATOM   1295  N   LEU X  85      33.029  39.196  43.709  0.00  0.00            
ATOM   1296  H   LEU X  85      34.012  39.310  44.140  0.00  0.00            
ATOM   1297  CA  LEU X  85      31.819  38.960  44.599  0.00  0.00            
ATOM   1298  HA  LEU X  85      31.436  37.965  44.425  0.00  0.00            
ATOM   1299  CB  LEU X  85      32.348  39.112  46.079  0.00  0.00            
ATOM   1300  HB2 LEU X  85      32.981  39.897  46.020  0.00  0.00            
ATOM   1301  HB3 LEU X  85      31.570  39.338  46.808  0.00  0.00            
ATOM   1302  CG  LEU X  85      33.109  37.922  46.621  0.00  0.00            
ATOM   1303  HG  LEU X  85      33.942  37.657  45.970  0.00  0.00            
ATOM   1304  CD1 LEU X  85      33.711  38.292  47.957  0.00  0.00            
ATOM   1305 HD11 LEU X  85      34.559  38.963  47.822  0.00  0.00            
ATOM   1306 HD12 LEU X  85      32.960  38.848  48.518  0.00  0.00            
ATOM   1307 HD13 LEU X  85      34.050  37.452  48.562  0.00  0.00            
ATOM   1308  CD2 LEU X  85      32.262  36.631  46.771  0.00  0.00            
ATOM   1309 HD21 LEU X  85      31.984  36.193  45.905  0.00  0.00            
ATOM   1310 HD22 LEU X  85      32.763  35.925  47.292  0.00  0.00            
ATOM   1311 HD23 LEU X  85      31.464  36.956  47.298  0.00  0.00            
ATOM   1312  C   LEU X  85      30.690  39.958  44.288  0.00  0.00            
ATOM   1313  O   LEU X  85      29.547  39.565  44.044  0.00  0.00            
ATOM   1314  N   GLN X  86      31.034  41.251  44.364  0.00  0.00            
ATOM   1315  H   GLN X  86      32.081  41.527  44.487  0.00  0.00            
ATOM   1316  CA  GLN X  86      30.164  42.339  44.033  0.00  0.00            
ATOM   1317  HA  GLN X  86      29.251  42.317  44.628  0.00  0.00            
ATOM   1318  CB  GLN X  86      30.834  43.705  44.166  0.00  0.00            
ATOM   1319  HB2 GLN X  86      31.760  43.737  43.592  0.00  0.00            
ATOM   1320  HB3 GLN X  86      30.102  44.353  43.913  0.00  0.00            
ATOM   1321  CG  GLN X  86      31.224  44.039  45.583  0.00  0.00            
ATOM   1322  HG2 GLN X  86      31.824  43.274  46.077  0.00  0.00            
ATOM   1323  HG3 GLN X  86      31.777  44.977  45.544  0.00  0.00            
ATOM   1324  CD  GLN X  86      30.036  44.303  46.462  0.00  0.00            
ATOM   1325  OE1 GLN X  86      29.264  45.241  46.266  0.00  0.00            
ATOM   1326  NE2 GLN X  86      29.925  43.587  47.494  0.00  0.00            
ATOM   1327 HE21 GLN X  86      28.943  43.614  47.968  0.00  0.00            
ATOM   1328 HE22 GLN X  86      30.434  42.715  47.516  0.00  0.00            
ATOM   1329  C   GLN X  86      29.532  42.102  42.628  0.00  0.00            
ATOM   1330  O   GLN X  86      28.296  42.363  42.489  0.00  0.00            
ATOM   1331  N   HID X  87      30.364  41.719  41.652  0.00  0.00            
ATOM   1332  H   HID X  87      31.350  41.309  41.869  0.00  0.00            
ATOM   1333  CA  HID X  87      29.817  41.677  40.322  0.00  0.00            
ATOM   1334  HA  HID X  87      29.325  42.517  40.054  0.00  0.00            
ATOM   1335  CB  HID X  87      31.012  41.393  39.345  0.00  0.00            
ATOM   1336  HB2 HID X  87      31.853  41.992  39.694  0.00  0.00            
ATOM   1337  HB3 HID X  87      31.340  40.354  39.363  0.00  0.00            
ATOM   1338  CG  HID X  87      30.782  41.908  37.968  0.00  0.00            
ATOM   1339  ND1 HID X  87      31.759  42.262  37.112  0.00  0.00            
ATOM   1340  HD1 HID X  87      32.826  42.150  37.302  0.00  0.00            
ATOM   1341  CE1 HID X  87      31.251  42.503  35.907  0.00  0.00            
ATOM   1342  HE1 HID X  87      31.835  42.724  35.014  0.00  0.00            
ATOM   1343  NE2 HID X  87      29.921  42.238  35.956  0.00  0.00            
ATOM   1344  CD2 HID X  87      29.640  41.951  37.274  0.00  0.00            
ATOM   1345  HD2 HID X  87      28.637  41.621  37.543  0.00  0.00            
ATOM   1346  C   HID X  87      28.853  40.462  40.292  0.00  0.00            
ATOM   1347  O   HID X  87      27.795  40.627  39.759  0.00  0.00            
ATOM   1348  N   VAL X  88      29.132  39.331  40.947  0.00  0.00            
ATOM   1349  H   VAL X  88      30.145  39.210  41.332  0.00  0.00            
ATOM   1350  CA  VAL X  88      28.222  38.149  41.137  0.00  0.00            
ATOM   1351  HA  VAL X  88      27.947  37.735  40.258  0.00  0.00            
ATOM   1352  CB  VAL X  88      28.919  36.900  41.796  0.00  0.00            
ATOM   1353  HB  VAL X  88      29.397  37.187  42.732  0.00  0.00            
ATOM   1354  CG1 VAL X  88      27.929  35.767  42.230  0.00  0.00            
ATOM   1355 HG11 VAL X  88      28.517  34.891  42.503  0.00  0.00            
ATOM   1356 HG12 VAL X  88      27.327  35.973  43.115  0.00  0.00            
ATOM   1357 HG13 VAL X  88      27.274  35.538  41.567  0.00  0.00            
ATOM   1358  CG2 VAL X  88      30.012  36.335  40.851  0.00  0.00            
ATOM   1359 HG21 VAL X  88      30.588  37.088  40.501  0.00  0.00            
ATOM   1360 HG22 VAL X  88      30.622  35.525  41.252  0.00  0.00            
ATOM   1361 HG23 VAL X  88      29.407  35.921  40.045  0.00  0.00            
ATOM   1362  C   VAL X  88      26.923  38.468  41.829  0.00  0.00            
ATOM   1363  O   VAL X  88      25.850  38.211  41.255  0.00  0.00            
ATOM   1364  N   ASP X  89      27.019  39.169  42.924  0.00  0.00            
ATOM   1365  H   ASP X  89      28.026  39.467  43.216  0.00  0.00            
ATOM   1366  CA  ASP X  89      25.970  39.827  43.800  0.00  0.00            
ATOM   1367  HA  ASP X  89      25.405  39.014  44.257  0.00  0.00            
ATOM   1368  CB  ASP X  89      26.640  40.554  44.942  0.00  0.00            
ATOM   1369  HB2 ASP X  89      27.045  39.966  45.766  0.00  0.00            
ATOM   1370  HB3 ASP X  89      27.321  41.321  44.572  0.00  0.00            
ATOM   1371  CG  ASP X  89      25.535  41.361  45.648  0.00  0.00            
ATOM   1372  OD1 ASP X  89      25.388  42.572  45.409  0.00  0.00            
ATOM   1373  OD2 ASP X  89      24.608  40.712  46.208  0.00  0.00            
ATOM   1374  C   ASP X  89      24.964  40.784  43.065  0.00  0.00            
ATOM   1375  O   ASP X  89      23.743  40.789  43.347  0.00  0.00            
ATOM   1376  N   SER X  90      25.479  41.525  42.104  0.00  0.00            
ATOM   1377  H   SER X  90      26.463  41.421  41.899  0.00  0.00            
ATOM   1378  CA  SER X  90      24.596  42.160  41.090  0.00  0.00            
ATOM   1379  HA  SER X  90      23.980  42.773  41.604  0.00  0.00            
ATOM   1380  CB  SER X  90      25.485  42.907  40.080  0.00  0.00            
ATOM   1381  HB2 SER X  90      26.247  43.465  40.624  0.00  0.00            
ATOM   1382  HB3 SER X  90      26.022  42.224  39.423  0.00  0.00            
ATOM   1383  OG  SER X  90      24.725  43.750  39.263  0.00  0.00            
ATOM   1384  HG  SER X  90      24.542  44.734  39.695  0.00  0.00            
ATOM   1385  C   SER X  90      23.758  41.113  40.333  0.00  0.00            
ATOM   1386  O   SER X  90      22.552  41.203  40.186  0.00  0.00            
ATOM   1387  N   MET X  91      24.474  40.164  39.691  0.00  0.00            
ATOM   1388  H   MET X  91      25.464  40.053  39.860  0.00  0.00            
ATOM   1389  CA  MET X  91      23.873  39.460  38.534  0.00  0.00            
ATOM   1390  HA  MET X  91      23.391  40.198  38.040  0.00  0.00            
ATOM   1391  CB  MET X  91      25.007  38.777  37.742  0.00  0.00            
ATOM   1392  HB2 MET X  91      25.651  38.440  38.443  0.00  0.00            
ATOM   1393  HB3 MET X  91      24.662  37.914  37.172  0.00  0.00            
ATOM   1394  CG  MET X  91      25.694  39.766  36.784  0.00  0.00            
ATOM   1395  HG2 MET X  91      26.759  39.604  36.946  0.00  0.00            
ATOM   1396  HG3 MET X  91      25.469  40.779  37.117  0.00  0.00            
ATOM   1397  SD  MET X  91      25.228  39.670  35.054  0.00  0.00            
ATOM   1398  CE  MET X  91      23.507  40.277  35.197  0.00  0.00            
ATOM   1399  HE1 MET X  91      23.053  39.641  35.957  0.00  0.00            
ATOM   1400  HE2 MET X  91      23.382  41.289  35.582  0.00  0.00            
ATOM   1401  HE3 MET X  91      23.095  40.228  34.276  0.00  0.00            
ATOM   1402  C   MET X  91      22.805  38.403  38.996  0.00  0.00            
ATOM   1403  O   MET X  91      21.874  38.134  38.220  0.00  0.00            
ATOM   1404  N   GLN X  92      22.924  37.908  40.174  0.00  0.00            
ATOM   1405  H   GLN X  92      23.924  37.922  40.607  0.00  0.00            
ATOM   1406  CA  GLN X  92      21.925  37.028  40.914  0.00  0.00            
ATOM   1407  HA  GLN X  92      21.424  36.322  40.252  0.00  0.00            
ATOM   1408  CB  GLN X  92      22.662  36.250  42.009  0.00  0.00            
ATOM   1409  HB2 GLN X  92      21.953  35.566  42.474  0.00  0.00            
ATOM   1410  HB3 GLN X  92      23.413  35.648  41.496  0.00  0.00            
ATOM   1411  CG  GLN X  92      23.397  37.146  43.054  0.00  0.00            
ATOM   1412  HG2 GLN X  92      24.104  36.450  43.504  0.00  0.00            
ATOM   1413  HG3 GLN X  92      23.838  38.085  42.721  0.00  0.00            
ATOM   1414  CD  GLN X  92      22.413  37.559  44.162  0.00  0.00            
ATOM   1415  OE1 GLN X  92      21.876  36.755  44.845  0.00  0.00            
ATOM   1416  NE2 GLN X  92      22.181  38.814  44.491  0.00  0.00            
ATOM   1417 HE21 GLN X  92      22.582  39.590  43.838  0.00  0.00            
ATOM   1418 HE22 GLN X  92      21.715  39.112  45.336  0.00  0.00            
ATOM   1419  C   GLN X  92      20.807  37.879  41.562  0.00  0.00            
ATOM   1420  O   GLN X  92      19.851  37.389  42.177  0.00  0.00            
ATOM   1421  N   LYS X  93      20.842  39.208  41.406  0.00  0.00            
ATOM   1422  H   LYS X  93      21.710  39.708  40.977  0.00  0.00            
ATOM   1423  CA  LYS X  93      19.700  40.126  41.683  0.00  0.00            
ATOM   1424  HA  LYS X  93      18.980  39.646  42.329  0.00  0.00            
ATOM   1425  CB  LYS X  93      20.225  41.310  42.440  0.00  0.00            
ATOM   1426  HB2 LYS X  93      20.525  41.058  43.447  0.00  0.00            
ATOM   1427  HB3 LYS X  93      21.005  41.644  41.991  0.00  0.00            
ATOM   1428  CG  LYS X  93      19.131  42.385  42.535  0.00  0.00            
ATOM   1429  HG2 LYS X  93      19.062  42.869  41.572  0.00  0.00            
ATOM   1430  HG3 LYS X  93      18.215  41.892  42.826  0.00  0.00            
ATOM   1431  CD  LYS X  93      19.480  43.473  43.570  0.00  0.00            
ATOM   1432  HD2 LYS X  93      19.200  43.049  44.443  0.00  0.00            
ATOM   1433  HD3 LYS X  93      20.558  43.623  43.505  0.00  0.00            
ATOM   1434  CE  LYS X  93      18.676  44.727  43.428  0.00  0.00            
ATOM   1435  HE2 LYS X  93      17.638  44.563  43.142  0.00  0.00            
ATOM   1436  HE3 LYS X  93      18.652  45.198  44.411  0.00  0.00            
ATOM   1437  NZ  LYS X  93      19.339  45.728  42.527  0.00  0.00            
ATOM   1438  HZ1 LYS X  93      18.770  46.557  42.424  0.00  0.00            
ATOM   1439  HZ2 LYS X  93      20.403  45.917  42.667  0.00  0.00            
ATOM   1440  HZ3 LYS X  93      19.382  45.349  41.507  0.00  0.00            
ATOM   1441  C   LYS X  93      18.977  40.540  40.409  0.00  0.00            
ATOM   1442  O   LYS X  93      17.746  40.741  40.359  0.00  0.00            
ATOM   1443  N   ASP X  94      19.601  40.329  39.250  0.00  0.00            
ATOM   1444  H   ASP X  94      20.675  40.158  39.180  0.00  0.00            
ATOM   1445  CA  ASP X  94      18.919  40.547  37.947  0.00  0.00            
ATOM   1446  HA  ASP X  94      18.188  41.225  38.109  0.00  0.00            
ATOM   1447  CB  ASP X  94      19.926  41.124  36.968  0.00  0.00            
ATOM   1448  HB2 ASP X  94      20.840  40.531  36.934  0.00  0.00            
ATOM   1449  HB3 ASP X  94      19.570  41.132  35.938  0.00  0.00            
ATOM   1450  CG  ASP X  94      20.274  42.555  37.115  0.00  0.00            
ATOM   1451  OD1 ASP X  94      21.046  42.977  36.236  0.00  0.00            
ATOM   1452  OD2 ASP X  94      19.648  43.423  37.765  0.00  0.00            
ATOM   1453  C   ASP X  94      18.237  39.124  37.479  0.00  0.00            
ATOM   1454  O   ASP X  94      17.276  39.208  36.696  0.00  0.00            
ATOM   1455  N   TYR X  95      18.917  38.004  37.812  0.00  0.00            
ATOM   1456  H   TYR X  95      19.738  38.015  38.399  0.00  0.00            
ATOM   1457  CA  TYR X  95      18.442  36.676  37.628  0.00  0.00            
ATOM   1458  HA  TYR X  95      17.386  36.820  37.397  0.00  0.00            
ATOM   1459  CB  TYR X  95      19.057  35.948  36.444  0.00  0.00            
ATOM   1460  HB2 TYR X  95      20.016  35.541  36.764  0.00  0.00            
ATOM   1461  HB3 TYR X  95      18.491  35.029  36.295  0.00  0.00            
ATOM   1462  CG  TYR X  95      19.071  36.734  35.176  0.00  0.00            
ATOM   1463  CD1 TYR X  95      20.107  37.629  34.987  0.00  0.00            
ATOM   1464  HD1 TYR X  95      20.802  37.848  35.797  0.00  0.00            
ATOM   1465  CE1 TYR X  95      20.225  38.316  33.772  0.00  0.00            
ATOM   1466  HE1 TYR X  95      21.014  39.011  33.485  0.00  0.00            
ATOM   1467  CZ  TYR X  95      19.238  38.209  32.767  0.00  0.00            
ATOM   1468  OH  TYR X  95      19.417  38.868  31.579  0.00  0.00            
ATOM   1469  HH  TYR X  95      18.818  38.356  30.826  0.00  0.00            
ATOM   1470  CE2 TYR X  95      18.178  37.357  33.026  0.00  0.00            
ATOM   1471  HE2 TYR X  95      17.461  37.159  32.230  0.00  0.00            
ATOM   1472  CD2 TYR X  95      18.098  36.557  34.194  0.00  0.00            
ATOM   1473  HD2 TYR X  95      17.279  35.871  34.408  0.00  0.00            
ATOM   1474  C   TYR X  95      18.468  35.842  38.917  0.00  0.00            
ATOM   1475  O   TYR X  95      19.265  34.961  39.108  0.00  0.00            
ATOM   1476  N   PRO X  96      17.567  36.119  39.918  0.00  0.00            
ATOM   1477  CD  PRO X  96      16.550  37.210  39.837  0.00  0.00            
ATOM   1478  HD2 PRO X  96      16.144  37.278  38.828  0.00  0.00            
ATOM   1479  HD3 PRO X  96      17.104  38.116  40.083  0.00  0.00            
ATOM   1480  CG  PRO X  96      15.567  36.826  40.975  0.00  0.00            
ATOM   1481  HG2 PRO X  96      14.848  36.159  40.500  0.00  0.00            
ATOM   1482  HG3 PRO X  96      15.070  37.757  41.246  0.00  0.00            
ATOM   1483  CB  PRO X  96      16.516  36.119  42.011  0.00  0.00            
ATOM   1484  HB2 PRO X  96      15.905  35.547  42.710  0.00  0.00            
ATOM   1485  HB3 PRO X  96      17.134  36.865  42.511  0.00  0.00            
ATOM   1486  CA  PRO X  96      17.463  35.301  41.163  0.00  0.00            
ATOM   1487  HA  PRO X  96      18.480  35.240  41.548  0.00  0.00            
ATOM   1488  C   PRO X  96      16.918  33.927  40.862  0.00  0.00            
ATOM   1489  O   PRO X  96      16.116  33.778  39.958  0.00  0.00            
ATOM   1490  N   GLY X  97      17.369  32.997  41.693  0.00  0.00            
ATOM   1491  H   GLY X  97      17.641  33.328  42.696  0.00  0.00            
ATOM   1492  CA  GLY X  97      17.040  31.588  41.555  0.00  0.00            
ATOM   1493  HA2 GLY X  97      17.488  31.016  42.367  0.00  0.00            
ATOM   1494  HA3 GLY X  97      15.967  31.417  41.472  0.00  0.00            
ATOM   1495  C   GLY X  97      17.604  30.976  40.238  0.00  0.00            
ATOM   1496  O   GLY X  97      17.170  29.881  39.842  0.00  0.00            
ATOM   1497  N   LEU X  98      18.667  31.604  39.656  0.00  0.00            
ATOM   1498  H   LEU X  98      18.928  32.602  40.011  0.00  0.00            
ATOM   1499  CA  LEU X  98      19.523  30.949  38.576  0.00  0.00            
ATOM   1500  HA  LEU X  98      18.920  30.079  38.316  0.00  0.00            
ATOM   1501  CB  LEU X  98      19.510  31.943  37.412  0.00  0.00            
ATOM   1502  HB2 LEU X  98      18.583  32.515  37.383  0.00  0.00            
ATOM   1503  HB3 LEU X  98      20.233  32.716  37.674  0.00  0.00            
ATOM   1504  CG  LEU X  98      19.718  31.340  36.002  0.00  0.00            
ATOM   1505  HG  LEU X  98      20.575  30.679  35.875  0.00  0.00            
ATOM   1506  CD1 LEU X  98      18.483  30.619  35.627  0.00  0.00            
ATOM   1507 HD11 LEU X  98      17.603  31.234  35.818  0.00  0.00            
ATOM   1508 HD12 LEU X  98      18.488  30.207  34.618  0.00  0.00            
ATOM   1509 HD13 LEU X  98      18.340  29.790  36.321  0.00  0.00            
ATOM   1510  CD2 LEU X  98      19.916  32.586  35.061  0.00  0.00            
ATOM   1511 HD21 LEU X  98      20.355  32.295  34.107  0.00  0.00            
ATOM   1512 HD22 LEU X  98      18.924  33.003  34.888  0.00  0.00            
ATOM   1513 HD23 LEU X  98      20.435  33.357  35.456  0.00  0.00            
ATOM   1514  C   LEU X  98      20.934  30.559  39.062  0.00  0.00            
ATOM   1515  O   LEU X  98      21.549  31.359  39.820  0.00  0.00            
ATOM   1516  N   PRO X  99      21.528  29.434  38.603  0.00  0.00            
ATOM   1517  CD  PRO X  99      20.946  28.415  37.725  0.00  0.00            
ATOM   1518  HD2 PRO X  99      20.806  28.807  36.728  0.00  0.00            
ATOM   1519  HD3 PRO X  99      20.047  28.132  38.090  0.00  0.00            
ATOM   1520  CG  PRO X  99      21.969  27.295  37.593  0.00  0.00            
ATOM   1521  HG2 PRO X  99      22.678  27.557  36.807  0.00  0.00            
ATOM   1522  HG3 PRO X  99      21.519  26.323  37.389  0.00  0.00            
ATOM   1523  CB  PRO X  99      22.618  27.320  38.877  0.00  0.00            
ATOM   1524  HB2 PRO X  99      23.595  26.842  38.800  0.00  0.00            
ATOM   1525  HB3 PRO X  99      22.062  26.851  39.689  0.00  0.00            
ATOM   1526  CA  PRO X  99      22.738  28.848  39.182  0.00  0.00            
ATOM   1527  HA  PRO X  99      22.649  29.062  40.247  0.00  0.00            
ATOM   1528  C   PRO X  99      24.026  29.602  38.715  0.00  0.00            
ATOM   1529  O   PRO X  99      24.042  30.010  37.530  0.00  0.00            
ATOM   1530  N   VAL X 100      24.915  29.941  39.659  0.00  0.00            
ATOM   1531  H   VAL X 100      24.668  29.775  40.708  0.00  0.00            
ATOM   1532  CA  VAL X 100      26.199  30.748  39.409  0.00  0.00            
ATOM   1533  HA  VAL X 100      26.063  31.153  38.494  0.00  0.00            
ATOM   1534  CB  VAL X 100      26.335  31.894  40.365  0.00  0.00            
ATOM   1535  HB  VAL X 100      27.247  32.453  40.152  0.00  0.00            
ATOM   1536  CG1 VAL X 100      25.221  32.982  40.182  0.00  0.00            
ATOM   1537 HG11 VAL X 100      25.388  33.702  40.983  0.00  0.00            
ATOM   1538 HG12 VAL X 100      25.245  33.535  39.243  0.00  0.00            
ATOM   1539 HG13 VAL X 100      24.220  32.586  40.278  0.00  0.00            
ATOM   1540  CG2 VAL X 100      26.500  31.555  41.842  0.00  0.00            
ATOM   1541 HG21 VAL X 100      26.772  32.453  42.376  0.00  0.00            
ATOM   1542 HG22 VAL X 100      25.608  31.240  42.362  0.00  0.00            
ATOM   1543 HG23 VAL X 100      27.344  30.928  42.089  0.00  0.00            
ATOM   1544  C   VAL X 100      27.386  29.865  39.382  0.00  0.00            
ATOM   1545  O   VAL X 100      27.574  29.001  40.221  0.00  0.00            
ATOM   1546  N   PHE X 101      28.268  30.091  38.420  0.00  0.00            
ATOM   1547  H   PHE X 101      28.038  30.886  37.711  0.00  0.00            
ATOM   1548  CA  PHE X 101      29.487  29.398  38.099  0.00  0.00            
ATOM   1549  HA  PHE X 101      29.817  28.820  38.963  0.00  0.00            
ATOM   1550  CB  PHE X 101      29.283  28.618  36.838  0.00  0.00            
ATOM   1551  HB2 PHE X 101      28.871  29.300  36.093  0.00  0.00            
ATOM   1552  HB3 PHE X 101      30.241  28.253  36.467  0.00  0.00            
ATOM   1553  CG  PHE X 101      28.356  27.361  36.828  0.00  0.00            
ATOM   1554  CD1 PHE X 101      28.936  26.081  36.757  0.00  0.00            
ATOM   1555  HD1 PHE X 101      30.019  25.956  36.732  0.00  0.00            
ATOM   1556  CE1 PHE X 101      28.164  24.908  36.699  0.00  0.00            
ATOM   1557  HE1 PHE X 101      28.597  23.908  36.691  0.00  0.00            
ATOM   1558  CZ  PHE X 101      26.764  25.067  36.668  0.00  0.00            
ATOM   1559  HZ  PHE X 101      26.075  24.228  36.763  0.00  0.00            
ATOM   1560  CE2 PHE X 101      26.179  26.359  36.600  0.00  0.00            
ATOM   1561  HE2 PHE X 101      25.089  26.351  36.595  0.00  0.00            
ATOM   1562  CD2 PHE X 101      27.021  27.477  36.680  0.00  0.00            
ATOM   1563  HD2 PHE X 101      26.644  28.497  36.614  0.00  0.00            
ATOM   1564  C   PHE X 101      30.595  30.448  37.901  0.00  0.00            
ATOM   1565  O   PHE X 101      30.344  31.587  37.473  0.00  0.00            
ATOM   1566  N   LEU X 102      31.881  29.967  38.036  0.00  0.00            
ATOM   1567  H   LEU X 102      31.985  28.887  38.147  0.00  0.00            
ATOM   1568  CA  LEU X 102      33.044  30.685  37.562  0.00  0.00            
ATOM   1569  HA  LEU X 102      32.688  31.601  37.090  0.00  0.00            
ATOM   1570  CB  LEU X 102      33.964  31.043  38.687  0.00  0.00            
ATOM   1571  HB2 LEU X 102      34.386  30.123  39.090  0.00  0.00            
ATOM   1572  HB3 LEU X 102      34.761  31.698  38.334  0.00  0.00            
ATOM   1573  CG  LEU X 102      33.254  31.703  39.831  0.00  0.00            
ATOM   1574  HG  LEU X 102      32.214  31.879  39.556  0.00  0.00            
ATOM   1575  CD1 LEU X 102      33.319  30.934  41.123  0.00  0.00            
ATOM   1576 HD11 LEU X 102      32.779  31.418  41.936  0.00  0.00            
ATOM   1577 HD12 LEU X 102      32.878  29.939  41.054  0.00  0.00            
ATOM   1578 HD13 LEU X 102      34.374  30.903  41.396  0.00  0.00            
ATOM   1579  CD2 LEU X 102      33.735  33.140  40.107  0.00  0.00            
ATOM   1580 HD21 LEU X 102      33.558  33.738  39.214  0.00  0.00            
ATOM   1581 HD22 LEU X 102      33.237  33.660  40.925  0.00  0.00            
ATOM   1582 HD23 LEU X 102      34.734  33.210  40.235  0.00  0.00            
ATOM   1583  C   LEU X 102      33.773  29.828  36.491  0.00  0.00            
ATOM   1584  O   LEU X 102      33.706  28.589  36.450  0.00  0.00            
ATOM   1585  N   LEU X 103      34.616  30.597  35.745  0.00  0.00            
ATOM   1586  H   LEU X 103      34.581  31.606  35.763  0.00  0.00            
ATOM   1587  CA  LEU X 103      35.544  30.107  34.793  0.00  0.00            
ATOM   1588  HA  LEU X 103      35.882  29.143  35.174  0.00  0.00            
ATOM   1589  CB  LEU X 103      34.857  29.964  33.455  0.00  0.00            
ATOM   1590  HB2 LEU X 103      34.010  29.327  33.712  0.00  0.00            
ATOM   1591  HB3 LEU X 103      34.373  30.907  33.199  0.00  0.00            
ATOM   1592  CG  LEU X 103      35.733  29.504  32.312  0.00  0.00            
ATOM   1593  HG  LEU X 103      36.592  29.051  32.592  0.00  0.00            
ATOM   1594  CD1 LEU X 103      35.046  28.471  31.401  0.00  0.00            
ATOM   1595 HD11 LEU X 103      33.978  28.601  31.309  0.00  0.00            
ATOM   1596 HD12 LEU X 103      35.551  28.487  30.446  0.00  0.00            
ATOM   1597 HD13 LEU X 103      35.155  27.542  31.780  0.00  0.00            
ATOM   1598  CD2 LEU X 103      36.183  30.665  31.454  0.00  0.00            
ATOM   1599 HD21 LEU X 103      36.680  31.441  32.037  0.00  0.00            
ATOM   1600 HD22 LEU X 103      36.898  30.350  30.694  0.00  0.00            
ATOM   1601 HD23 LEU X 103      35.416  31.003  30.891  0.00  0.00            
ATOM   1602  C   LEU X 103      36.782  30.963  34.832  0.00  0.00            
ATOM   1603  O   LEU X 103      36.653  32.150  34.570  0.00  0.00            
ATOM   1604  N   GLY X 104      37.913  30.402  35.245  0.00  0.00            
ATOM   1605  H   GLY X 104      37.949  29.362  35.570  0.00  0.00            
ATOM   1606  CA  GLY X 104      39.050  31.280  35.501  0.00  0.00            
ATOM   1607  HA2 GLY X 104      39.051  32.205  34.925  0.00  0.00            
ATOM   1608  HA3 GLY X 104      39.080  31.468  36.442  0.00  0.00            
ATOM   1609  C   GLY X 104      40.387  30.521  35.201  0.00  0.00            
ATOM   1610  O   GLY X 104      40.613  29.316  35.335  0.00  0.00            
ATOM   1611  N   HID X 105      41.317  31.337  34.569  0.00  0.00            
ATOM   1612  H   HID X 105      41.225  32.418  34.672  0.00  0.00            
ATOM   1613  CA  HID X 105      42.634  30.901  34.053  0.00  0.00            
ATOM   1614  HA  HID X 105      42.732  29.817  34.116  0.00  0.00            
ATOM   1615  CB  HID X 105      42.848  31.535  32.648  0.00  0.00            
ATOM   1616  HB2 HID X 105      42.104  31.126  31.964  0.00  0.00            
ATOM   1617  HB3 HID X 105      42.689  32.610  32.736  0.00  0.00            
ATOM   1618  CG  HID X 105      44.254  31.523  32.047  0.00  0.00            
ATOM   1619  ND1 HID X 105      45.095  30.448  31.907  0.00  0.00            
ATOM   1620  HD1 HID X 105      44.917  29.467  32.348  0.00  0.00            
ATOM   1621  CE1 HID X 105      46.146  30.839  31.144  0.00  0.00            
ATOM   1622  HE1 HID X 105      46.876  30.176  30.926  0.00  0.00            
ATOM   1623  NE2 HID X 105      46.105  32.170  30.873  0.00  0.00            
ATOM   1624  CD2 HID X 105      44.865  32.583  31.398  0.00  0.00            
ATOM   1625  HD2 HID X 105      44.433  33.571  31.242  0.00  0.00            
ATOM   1626  C   HID X 105      43.700  31.488  34.930  0.00  0.00            
ATOM   1627  O   HID X 105      43.550  32.688  35.239  0.00  0.00            
ATOM   1628  N   SER X 106      44.719  30.746  35.255  0.00  0.00            
ATOM   1629  H   SER X 106      44.825  29.815  34.698  0.00  0.00            
ATOM   1630  CA  SER X 106      45.950  31.221  35.873  0.00  0.00            
ATOM   1631  HA  SER X 106      46.608  30.415  36.199  0.00  0.00            
ATOM   1632  CB  SER X 106      46.693  32.116  34.876  0.00  0.00            
ATOM   1633  HB2 SER X 106      46.891  31.511  33.940  0.00  0.00            
ATOM   1634  HB3 SER X 106      46.144  33.012  34.552  0.00  0.00            
ATOM   1635  OG  SER X 106      48.019  32.402  35.483  0.00  0.00            
ATOM   1636  HG  SER X 106      49.105  32.021  32.979  0.00  0.00            
ATOM   1637  C   SER X 106      45.563  31.898  37.111  0.00  0.00            
ATOM   1638  O   SER X 106      44.842  31.281  37.858  0.00  0.00            
ATOM   1639  N   MET X 107      45.981  33.180  37.366  0.00  0.00            
ATOM   1640  H   MET X 107      46.452  33.739  36.557  0.00  0.00            
ATOM   1641  CA  MET X 107      45.720  34.059  38.573  0.00  0.00            
ATOM   1642  HA  MET X 107      46.159  33.686  39.403  0.00  0.00            
ATOM   1643  CB  MET X 107      46.195  35.476  38.273  0.00  0.00            
ATOM   1644  HB2 MET X 107      47.252  35.352  38.034  0.00  0.00            
ATOM   1645  HB3 MET X 107      45.632  35.903  37.444  0.00  0.00            
ATOM   1646  CG  MET X 107      46.059  36.528  39.467  0.00  0.00            
ATOM   1647  HG2 MET X 107      45.090  36.671  39.716  0.00  0.00            
ATOM   1648  HG3 MET X 107      46.630  36.159  40.319  0.00  0.00            
ATOM   1649  SD  MET X 107      46.668  38.138  39.028  0.00  0.00            
ATOM   1650  CE  MET X 107      45.166  38.946  38.427  0.00  0.00            
ATOM   1651  HE1 MET X 107      44.934  38.450  37.484  0.00  0.00            
ATOM   1652  HE2 MET X 107      44.337  38.907  39.002  0.00  0.00            
ATOM   1653  HE3 MET X 107      45.464  39.926  38.055  0.00  0.00            
ATOM   1654  C   MET X 107      44.189  34.163  38.678  0.00  0.00            
ATOM   1655  O   MET X 107      43.774  34.166  39.851  0.00  0.00            
ATOM   1656  N   GLY X 108      43.451  34.107  37.625  0.00  0.00            
ATOM   1657  H   GLY X 108      43.885  33.992  36.631  0.00  0.00            
ATOM   1658  CA  GLY X 108      41.993  34.222  37.698  0.00  0.00            
ATOM   1659  HA2 GLY X 108      41.745  35.048  38.365  0.00  0.00            
ATOM   1660  HA3 GLY X 108      41.608  34.470  36.709  0.00  0.00            
ATOM   1661  C   GLY X 108      41.263  32.908  38.172  0.00  0.00            
ATOM   1662  O   GLY X 108      40.150  32.954  38.733  0.00  0.00            
ATOM   1663  N   GLY X 109      41.993  31.785  37.989  0.00  0.00            
ATOM   1664  H   GLY X 109      42.918  31.694  37.419  0.00  0.00            
ATOM   1665  CA  GLY X 109      41.532  30.599  38.651  0.00  0.00            
ATOM   1666  HA2 GLY X 109      40.543  30.454  38.218  0.00  0.00            
ATOM   1667  HA3 GLY X 109      42.110  29.813  38.391  0.00  0.00            
ATOM   1668  C   GLY X 109      41.501  30.644  40.165  0.00  0.00            
ATOM   1669  O   GLY X 109      40.567  30.240  40.869  0.00  0.00            
ATOM   1670  N   ALA X 110      42.654  31.154  40.660  0.00  0.00            
ATOM   1671  H   ALA X 110      43.411  31.518  39.966  0.00  0.00            
ATOM   1672  CA  ALA X 110      42.841  31.363  42.109  0.00  0.00            
ATOM   1673  HA  ALA X 110      42.626  30.405  42.584  0.00  0.00            
ATOM   1674  CB  ALA X 110      44.275  31.830  42.520  0.00  0.00            
ATOM   1675  HB1 ALA X 110      45.018  31.042  42.398  0.00  0.00            
ATOM   1676  HB2 ALA X 110      44.504  32.709  41.918  0.00  0.00            
ATOM   1677  HB3 ALA X 110      44.426  32.120  43.560  0.00  0.00            
ATOM   1678  C   ALA X 110      41.791  32.460  42.591  0.00  0.00            
ATOM   1679  O   ALA X 110      41.166  32.177  43.580  0.00  0.00            
ATOM   1680  N   ILE X 111      41.481  33.570  41.888  0.00  0.00            
ATOM   1681  H   ILE X 111      42.118  33.786  41.030  0.00  0.00            
ATOM   1682  CA  ILE X 111      40.426  34.557  42.277  0.00  0.00            
ATOM   1683  HA  ILE X 111      40.607  34.864  43.307  0.00  0.00            
ATOM   1684  CB  ILE X 111      40.322  35.838  41.421  0.00  0.00            
ATOM   1685  HB  ILE X 111      39.836  35.502  40.602  0.00  0.00            
ATOM   1686  CG2 ILE X 111      39.298  36.922  41.992  0.00  0.00            
ATOM   1687 HG21 ILE X 111      39.354  37.888  41.490  0.00  0.00            
ATOM   1688 HG22 ILE X 111      38.268  36.563  41.996  0.00  0.00            
ATOM   1689 HG23 ILE X 111      39.543  37.150  43.029  0.00  0.00            
ATOM   1690  CG1 ILE X 111      41.673  36.543  41.047  0.00  0.00            
ATOM   1691 HG12 ILE X 111      41.953  37.226  41.849  0.00  0.00            
ATOM   1692 HG13 ILE X 111      42.325  35.782  40.926  0.00  0.00            
ATOM   1693  CD1 ILE X 111      41.433  37.416  39.785  0.00  0.00            
ATOM   1694 HD11 ILE X 111      42.381  37.895  39.538  0.00  0.00            
ATOM   1695 HD12 ILE X 111      40.973  36.872  38.960  0.00  0.00            
ATOM   1696 HD13 ILE X 111      40.727  38.223  39.981  0.00  0.00            
ATOM   1697  C   ILE X 111      39.024  33.870  42.329  0.00  0.00            
ATOM   1698  O   ILE X 111      38.170  34.399  43.097  0.00  0.00            
ATOM   1699  N   ALA X 112      38.824  32.801  41.594  0.00  0.00            
ATOM   1700  H   ALA X 112      39.574  32.544  40.846  0.00  0.00            
ATOM   1701  CA  ALA X 112      37.689  31.902  41.660  0.00  0.00            
ATOM   1702  HA  ALA X 112      36.798  32.509  41.820  0.00  0.00            
ATOM   1703  CB  ALA X 112      37.408  31.141  40.351  0.00  0.00            
ATOM   1704  HB1 ALA X 112      38.014  30.235  40.328  0.00  0.00            
ATOM   1705  HB2 ALA X 112      36.344  30.967  40.192  0.00  0.00            
ATOM   1706  HB3 ALA X 112      37.787  31.803  39.572  0.00  0.00            
ATOM   1707  C   ALA X 112      37.700  30.958  42.850  0.00  0.00            
ATOM   1708  O   ALA X 112      36.669  30.867  43.479  0.00  0.00            
ATOM   1709  N   ILE X 113      38.835  30.294  43.110  0.00  0.00            
ATOM   1710  H   ILE X 113      39.649  30.460  42.405  0.00  0.00            
ATOM   1711  CA  ILE X 113      38.964  29.413  44.326  0.00  0.00            
ATOM   1712  HA  ILE X 113      38.216  28.621  44.313  0.00  0.00            
ATOM   1713  CB  ILE X 113      40.383  28.773  44.329  0.00  0.00            
ATOM   1714  HB  ILE X 113      41.192  29.450  44.054  0.00  0.00            
ATOM   1715  CG2 ILE X 113      40.828  28.255  45.729  0.00  0.00            
ATOM   1716 HG21 ILE X 113      40.968  29.120  46.378  0.00  0.00            
ATOM   1717 HG22 ILE X 113      40.074  27.581  46.137  0.00  0.00            
ATOM   1718 HG23 ILE X 113      41.779  27.728  45.647  0.00  0.00            
ATOM   1719  CG1 ILE X 113      40.361  27.624  43.334  0.00  0.00            
ATOM   1720 HG12 ILE X 113      40.334  26.698  43.909  0.00  0.00            
ATOM   1721 HG13 ILE X 113      39.545  27.682  42.742  0.00  0.00            
ATOM   1722  CD1 ILE X 113      41.635  27.493  42.510  0.00  0.00            
ATOM   1723 HD11 ILE X 113      41.753  28.395  41.909  0.00  0.00            
ATOM   1724 HD12 ILE X 113      42.506  27.258  43.122  0.00  0.00            
ATOM   1725 HD13 ILE X 113      41.593  26.641  41.831  0.00  0.00            
ATOM   1726  C   ILE X 113      38.746  30.229  45.612  0.00  0.00            
ATOM   1727  O   ILE X 113      38.196  29.787  46.609  0.00  0.00            
ATOM   1728  N   LEU X 114      39.124  31.562  45.581  0.00  0.00            
ATOM   1729  H   LEU X 114      39.414  31.876  44.666  0.00  0.00            
ATOM   1730  CA  LEU X 114      39.017  32.514  46.724  0.00  0.00            
ATOM   1731  HA  LEU X 114      39.247  31.873  47.575  0.00  0.00            
ATOM   1732  CB  LEU X 114      40.207  33.464  46.659  0.00  0.00            
ATOM   1733  HB2 LEU X 114      40.147  33.908  45.666  0.00  0.00            
ATOM   1734  HB3 LEU X 114      40.031  34.269  47.372  0.00  0.00            
ATOM   1735  CG  LEU X 114      41.540  32.808  46.844  0.00  0.00            
ATOM   1736  HG  LEU X 114      41.817  32.099  46.064  0.00  0.00            
ATOM   1737  CD1 LEU X 114      42.607  33.904  46.737  0.00  0.00            
ATOM   1738 HD11 LEU X 114      42.749  34.178  45.691  0.00  0.00            
ATOM   1739 HD12 LEU X 114      42.438  34.695  47.252  0.00  0.00            
ATOM   1740 HD13 LEU X 114      43.417  33.404  47.077  0.00  0.00            
ATOM   1741  CD2 LEU X 114      41.662  32.019  48.215  0.00  0.00            
ATOM   1742 HD21 LEU X 114      41.118  31.076  48.151  0.00  0.00            
ATOM   1743 HD22 LEU X 114      42.701  31.908  48.523  0.00  0.00            
ATOM   1744 HD23 LEU X 114      41.276  32.674  48.995  0.00  0.00            
ATOM   1745  C   LEU X 114      37.629  33.103  46.794  0.00  0.00            
ATOM   1746  O   LEU X 114      37.000  33.177  47.905  0.00  0.00            
ATOM   1747  N   THR X 115      37.017  33.391  45.619  0.00  0.00            
ATOM   1748  H   THR X 115      37.575  33.549  44.696  0.00  0.00            
ATOM   1749  CA  THR X 115      35.575  33.732  45.618  0.00  0.00            
ATOM   1750  HA  THR X 115      35.541  34.630  46.236  0.00  0.00            
ATOM   1751  CB  THR X 115      35.100  34.103  44.170  0.00  0.00            
ATOM   1752  HB  THR X 115      35.287  33.421  43.449  0.00  0.00            
ATOM   1753  CG2 THR X 115      33.601  34.369  44.044  0.00  0.00            
ATOM   1754 HG21 THR X 115      33.337  34.641  43.023  0.00  0.00            
ATOM   1755 HG22 THR X 115      33.080  33.453  44.320  0.00  0.00            
ATOM   1756 HG23 THR X 115      33.348  35.188  44.718  0.00  0.00            
ATOM   1757  OG1 THR X 115      35.626  35.316  43.752  0.00  0.00            
ATOM   1758  HG1 THR X 115      36.696  35.146  43.631  0.00  0.00            
ATOM   1759  C   THR X 115      34.710  32.566  46.153  0.00  0.00            
ATOM   1760  O   THR X 115      33.854  32.739  46.988  0.00  0.00            
ATOM   1761  N   ALA X 116      34.983  31.297  45.717  0.00  0.00            
ATOM   1762  H   ALA X 116      35.674  31.118  44.893  0.00  0.00            
ATOM   1763  CA  ALA X 116      34.236  30.123  46.151  0.00  0.00            
ATOM   1764  HA  ALA X 116      33.186  30.317  45.936  0.00  0.00            
ATOM   1765  CB  ALA X 116      34.701  28.998  45.254  0.00  0.00            
ATOM   1766  HB1 ALA X 116      35.689  28.794  45.290  0.00  0.00            
ATOM   1767  HB2 ALA X 116      34.039  28.172  45.519  0.00  0.00            
ATOM   1768  HB3 ALA X 116      34.425  29.206  44.220  0.00  0.00            
ATOM   1769  C   ALA X 116      34.445  29.814  47.667  0.00  0.00            
ATOM   1770  O   ALA X 116      33.489  29.543  48.385  0.00  0.00            
ATOM   1771  N   ALA X 117      35.662  29.994  48.203  0.00  0.00            
ATOM   1772  H   ALA X 117      36.419  30.028  47.535  0.00  0.00            
ATOM   1773  CA  ALA X 117      35.962  29.826  49.628  0.00  0.00            
ATOM   1774  HA  ALA X 117      35.547  28.932  49.846  0.00  0.00            
ATOM   1775  CB  ALA X 117      37.375  29.716  50.027  0.00  0.00            
ATOM   1776  HB1 ALA X 117      37.807  28.958  49.374  0.00  0.00            
ATOM   1777  HB2 ALA X 117      38.016  30.595  49.962  0.00  0.00            
ATOM   1778  HB3 ALA X 117      37.455  29.485  51.089  0.00  0.00            
ATOM   1779  C   ALA X 117      35.145  30.828  50.479  0.00  0.00            
ATOM   1780  O   ALA X 117      34.690  30.529  51.621  0.00  0.00            
ATOM   1781  N   GLU X 118      34.931  32.018  49.858  0.00  0.00            
ATOM   1782  H   GLU X 118      35.185  32.045  48.798  0.00  0.00            
ATOM   1783  CA  GLU X 118      34.129  33.091  50.480  0.00  0.00            
ATOM   1784  HA  GLU X 118      34.493  33.267  51.493  0.00  0.00            
ATOM   1785  CB  GLU X 118      34.351  34.424  49.783  0.00  0.00            
ATOM   1786  HB2 GLU X 118      34.449  34.311  48.784  0.00  0.00            
ATOM   1787  HB3 GLU X 118      33.554  35.012  49.981  0.00  0.00            
ATOM   1788  CG  GLU X 118      35.601  35.076  50.373  0.00  0.00            
ATOM   1789  HG2 GLU X 118      36.338  34.418  50.583  0.00  0.00            
ATOM   1790  HG3 GLU X 118      35.990  35.599  49.602  0.00  0.00            
ATOM   1791  CD  GLU X 118      35.500  35.899  51.672  0.00  0.00            
ATOM   1792  OE1 GLU X 118      36.325  36.768  51.962  0.00  0.00            
ATOM   1793  OE2 GLU X 118      34.591  35.579  52.477  0.00  0.00            
ATOM   1794  C   GLU X 118      32.621  32.763  50.511  0.00  0.00            
ATOM   1795  O   GLU X 118      31.917  33.033  51.550  0.00  0.00            
ATOM   1796  N   ARG X 119      32.070  32.176  49.474  0.00  0.00            
ATOM   1797  H   ARG X 119      32.727  31.656  48.777  0.00  0.00            
ATOM   1798  CA  ARG X 119      30.607  31.825  49.399  0.00  0.00            
ATOM   1799  HA  ARG X 119      30.097  32.199  50.287  0.00  0.00            
ATOM   1800  CB  ARG X 119      30.002  32.507  48.122  0.00  0.00            
ATOM   1801  HB2 ARG X 119      30.466  32.059  47.243  0.00  0.00            
ATOM   1802  HB3 ARG X 119      28.929  32.317  48.102  0.00  0.00            
ATOM   1803  CG  ARG X 119      29.974  34.067  48.171  0.00  0.00            
ATOM   1804  HG2 ARG X 119      30.982  34.374  47.890  0.00  0.00            
ATOM   1805  HG3 ARG X 119      29.319  34.442  47.385  0.00  0.00            
ATOM   1806  CD  ARG X 119      29.674  34.831  49.433  0.00  0.00            
ATOM   1807  HD2 ARG X 119      30.526  34.696  50.100  0.00  0.00            
ATOM   1808  HD3 ARG X 119      29.589  35.817  49.231  0.00  0.00            
ATOM   1809  NE  ARG X 119      28.462  34.349  50.132  0.00  0.00            
ATOM   1810  HE  ARG X 119      27.570  34.444  49.512  0.00  0.00            
ATOM   1811  CZ  ARG X 119      28.280  33.950  51.366  0.00  0.00            
ATOM   1812  NH1 ARG X 119      29.183  33.706  52.214  0.00  0.00            
ATOM   1813 HH11 ARG X 119      30.224  33.952  52.004  0.00  0.00            
ATOM   1814 HH12 ARG X 119      28.988  33.459  53.258  0.00  0.00            
ATOM   1815  NH2 ARG X 119      27.071  33.785  51.796  0.00  0.00            
ATOM   1816 HH21 ARG X 119      26.150  33.864  51.219  0.00  0.00            
ATOM   1817 HH22 ARG X 119      26.859  33.589  52.847  0.00  0.00            
ATOM   1818  C   ARG X 119      30.391  30.305  49.392  0.00  0.00            
ATOM   1819  O   ARG X 119      30.167  29.777  48.258  0.00  0.00            
ATOM   1820  N   PRO X 120      30.374  29.548  50.522  0.00  0.00            
ATOM   1821  CD  PRO X 120      30.527  30.153  51.859  0.00  0.00            
ATOM   1822  HD2 PRO X 120      30.036  31.114  52.016  0.00  0.00            
ATOM   1823  HD3 PRO X 120      31.501  30.386  51.991  0.00  0.00            
ATOM   1824  CG  PRO X 120      30.012  29.099  52.887  0.00  0.00            
ATOM   1825  HG2 PRO X 120      28.933  29.060  52.913  0.00  0.00            
ATOM   1826  HG3 PRO X 120      30.507  29.111  53.847  0.00  0.00            
ATOM   1827  CB  PRO X 120      30.493  27.860  52.133  0.00  0.00            
ATOM   1828  HB2 PRO X 120      30.050  26.990  52.392  0.00  0.00            
ATOM   1829  HB3 PRO X 120      31.545  27.819  52.416  0.00  0.00            
ATOM   1830  CA  PRO X 120      30.309  28.113  50.633  0.00  0.00            
ATOM   1831  HA  PRO X 120      31.009  27.537  50.028  0.00  0.00            
ATOM   1832  C   PRO X 120      28.856  27.784  50.305  0.00  0.00            
ATOM   1833  O   PRO X 120      27.880  28.350  50.769  0.00  0.00            
ATOM   1834  N   GLY X 121      28.814  26.769  49.429  0.00  0.00            
ATOM   1835  H   GLY X 121      29.667  26.275  49.212  0.00  0.00            
ATOM   1836  CA  GLY X 121      27.576  26.139  48.892  0.00  0.00            
ATOM   1837  HA2 GLY X 121      27.828  25.338  48.197  0.00  0.00            
ATOM   1838  HA3 GLY X 121      26.988  25.669  49.681  0.00  0.00            
ATOM   1839  C   GLY X 121      26.683  27.131  48.162  0.00  0.00            
ATOM   1840  O   GLY X 121      25.471  27.011  48.153  0.00  0.00            
ATOM   1841  N   HID X 122      27.360  28.146  47.590  0.00  0.00            
ATOM   1842  H   HID X 122      28.394  28.349  47.868  0.00  0.00            
ATOM   1843  CA  HID X 122      26.740  29.027  46.620  0.00  0.00            
ATOM   1844  HA  HID X 122      25.667  29.171  46.742  0.00  0.00            
ATOM   1845  CB  HID X 122      27.265  30.453  46.767  0.00  0.00            
ATOM   1846  HB2 HID X 122      28.342  30.528  46.812  0.00  0.00            
ATOM   1847  HB3 HID X 122      26.864  31.127  46.024  0.00  0.00            
ATOM   1848  CG  HID X 122      26.738  30.997  48.065  0.00  0.00            
ATOM   1849  ND1 HID X 122      26.650  30.404  49.261  0.00  0.00            
ATOM   1850  HD1 HID X 122      26.954  29.407  49.543  0.00  0.00            
ATOM   1851  CE1 HID X 122      26.058  31.288  50.134  0.00  0.00            
ATOM   1852  HE1 HID X 122      25.925  31.076  51.184  0.00  0.00            
ATOM   1853  NE2 HID X 122      25.788  32.467  49.525  0.00  0.00            
ATOM   1854  CD2 HID X 122      26.181  32.263  48.179  0.00  0.00            
ATOM   1855  HD2 HID X 122      26.040  32.951  47.359  0.00  0.00            
ATOM   1856  C   HID X 122      27.040  28.460  45.165  0.00  0.00            
ATOM   1857  O   HID X 122      26.139  28.075  44.469  0.00  0.00            
ATOM   1858  N   PHE X 123      28.280  28.546  44.748  0.00  0.00            
ATOM   1859  H   PHE X 123      29.076  28.481  45.490  0.00  0.00            
ATOM   1860  CA  PHE X 123      28.602  28.297  43.344  0.00  0.00            
ATOM   1861  HA  PHE X 123      27.956  28.983  42.795  0.00  0.00            
ATOM   1862  CB  PHE X 123      30.028  28.609  43.035  0.00  0.00            
ATOM   1863  HB2 PHE X 123      30.720  28.113  43.578  0.00  0.00            
ATOM   1864  HB3 PHE X 123      30.144  28.282  42.001  0.00  0.00            
ATOM   1865  CG  PHE X 123      30.242  30.114  43.081  0.00  0.00            
ATOM   1866  CD1 PHE X 123      30.022  30.815  41.859  0.00  0.00            
ATOM   1867  HD1 PHE X 123      29.762  30.303  40.933  0.00  0.00            
ATOM   1868  CE1 PHE X 123      30.149  32.201  41.815  0.00  0.00            
ATOM   1869  HE1 PHE X 123      30.085  32.782  40.894  0.00  0.00            
ATOM   1870  CZ  PHE X 123      30.570  32.939  42.924  0.00  0.00            
ATOM   1871  HZ  PHE X 123      30.610  34.028  42.954  0.00  0.00            
ATOM   1872  CE2 PHE X 123      30.738  32.213  44.160  0.00  0.00            
ATOM   1873  HE2 PHE X 123      31.138  32.681  44.960  0.00  0.00            
ATOM   1874  CD2 PHE X 123      30.646  30.776  44.227  0.00  0.00            
ATOM   1875  HD2 PHE X 123      30.816  30.180  45.124  0.00  0.00            
ATOM   1876  C   PHE X 123      28.226  26.809  43.003  0.00  0.00            
ATOM   1877  O   PHE X 123      28.635  25.893  43.747  0.00  0.00            
ATOM   1878  N   ALA X 124      27.475  26.599  41.884  0.00  0.00            
ATOM   1879  H   ALA X 124      27.189  27.450  41.266  0.00  0.00            
ATOM   1880  CA  ALA X 124      27.168  25.283  41.225  0.00  0.00            
ATOM   1881  HA  ALA X 124      26.776  24.724  42.075  0.00  0.00            
ATOM   1882  CB  ALA X 124      26.122  25.483  40.098  0.00  0.00            
ATOM   1883  HB1 ALA X 124      25.265  26.085  40.400  0.00  0.00            
ATOM   1884  HB2 ALA X 124      26.540  25.991  39.229  0.00  0.00            
ATOM   1885  HB3 ALA X 124      25.772  24.590  39.779  0.00  0.00            
ATOM   1886  C   ALA X 124      28.434  24.663  40.670  0.00  0.00            
ATOM   1887  O   ALA X 124      28.526  23.464  40.666  0.00  0.00            
ATOM   1888  N   GLY X 125      29.427  25.492  40.338  0.00  0.00            
ATOM   1889  H   GLY X 125      29.191  26.553  40.416  0.00  0.00            
ATOM   1890  CA  GLY X 125      30.667  24.931  39.786  0.00  0.00            
ATOM   1891  HA2 GLY X 125      31.153  24.376  40.588  0.00  0.00            
ATOM   1892  HA3 GLY X 125      30.344  24.295  38.961  0.00  0.00            
ATOM   1893  C   GLY X 125      31.721  25.974  39.261  0.00  0.00            
ATOM   1894  O   GLY X 125      31.306  27.134  38.999  0.00  0.00            
ATOM   1895  N   MET X 126      32.933  25.495  39.122  0.00  0.00            
ATOM   1896  H   MET X 126      33.055  24.489  39.525  0.00  0.00            
ATOM   1897  CA  MET X 126      34.180  26.306  39.037  0.00  0.00            
ATOM   1898  HA  MET X 126      33.731  27.173  38.552  0.00  0.00            
ATOM   1899  CB  MET X 126      34.758  26.605  40.442  0.00  0.00            
ATOM   1900  HB2 MET X 126      34.040  27.209  40.997  0.00  0.00            
ATOM   1901  HB3 MET X 126      34.958  25.626  40.876  0.00  0.00            
ATOM   1902  CG  MET X 126      36.058  27.339  40.487  0.00  0.00            
ATOM   1903  HG2 MET X 126      36.750  26.891  39.774  0.00  0.00            
ATOM   1904  HG3 MET X 126      35.892  28.345  40.103  0.00  0.00            
ATOM   1905  SD  MET X 126      36.866  27.481  42.046  0.00  0.00            
ATOM   1906  CE  MET X 126      37.305  25.769  42.408  0.00  0.00            
ATOM   1907  HE1 MET X 126      36.842  25.074  41.708  0.00  0.00            
ATOM   1908  HE2 MET X 126      38.310  25.725  42.319  0.00  0.00            
ATOM   1909  HE3 MET X 126      36.994  25.493  43.416  0.00  0.00            
ATOM   1910  C   MET X 126      35.180  25.646  38.035  0.00  0.00            
ATOM   1911  O   MET X 126      35.721  24.597  38.276  0.00  0.00            
ATOM   1912  N   VAL X 127      35.390  26.325  36.880  0.00  0.00            
ATOM   1913  H   VAL X 127      34.742  27.171  36.650  0.00  0.00            
ATOM   1914  CA  VAL X 127      36.331  25.767  35.822  0.00  0.00            
ATOM   1915  HA  VAL X 127      36.522  24.695  35.870  0.00  0.00            
ATOM   1916  CB  VAL X 127      35.797  25.988  34.358  0.00  0.00            
ATOM   1917  HB  VAL X 127      35.802  27.056  34.142  0.00  0.00            
ATOM   1918  CG1 VAL X 127      36.796  25.433  33.334  0.00  0.00            
ATOM   1919 HG11 VAL X 127      37.695  26.049  33.310  0.00  0.00            
ATOM   1920 HG12 VAL X 127      37.002  24.400  33.613  0.00  0.00            
ATOM   1921 HG13 VAL X 127      36.422  25.350  32.313  0.00  0.00            
ATOM   1922  CG2 VAL X 127      34.412  25.402  34.220  0.00  0.00            
ATOM   1923 HG21 VAL X 127      33.695  25.856  34.905  0.00  0.00            
ATOM   1924 HG22 VAL X 127      34.080  25.561  33.280  0.00  0.00            
ATOM   1925 HG23 VAL X 127      34.426  24.331  34.419  0.00  0.00            
ATOM   1926  C   VAL X 127      37.655  26.530  36.017  0.00  0.00            
ATOM   1927  O   VAL X 127      37.681  27.733  36.423  0.00  0.00            
ATOM   1928  N   LEU X 128      38.750  25.721  35.826  0.00  0.00            
ATOM   1929  H   LEU X 128      38.660  24.738  35.363  0.00  0.00            
ATOM   1930  CA  LEU X 128      40.133  26.102  36.165  0.00  0.00            
ATOM   1931  HA  LEU X 128      40.203  27.178  36.321  0.00  0.00            
ATOM   1932  CB  LEU X 128      40.647  25.335  37.374  0.00  0.00            
ATOM   1933  HB2 LEU X 128      40.627  24.260  37.197  0.00  0.00            
ATOM   1934  HB3 LEU X 128      41.723  25.453  37.507  0.00  0.00            
ATOM   1935  CG  LEU X 128      39.945  25.611  38.716  0.00  0.00            
ATOM   1936  HG  LEU X 128      38.861  25.572  38.607  0.00  0.00            
ATOM   1937  CD1 LEU X 128      40.333  24.451  39.710  0.00  0.00            
ATOM   1938 HD11 LEU X 128      39.720  24.395  40.609  0.00  0.00            
ATOM   1939 HD12 LEU X 128      40.001  23.563  39.172  0.00  0.00            
ATOM   1940 HD13 LEU X 128      41.301  24.307  39.961  0.00  0.00            
ATOM   1941  CD2 LEU X 128      40.215  27.022  39.279  0.00  0.00            
ATOM   1942 HD21 LEU X 128      39.801  27.896  38.777  0.00  0.00            
ATOM   1943 HD22 LEU X 128      39.854  27.103  40.305  0.00  0.00            
ATOM   1944 HD23 LEU X 128      41.288  27.204  39.354  0.00  0.00            
ATOM   1945  C   LEU X 128      40.954  25.705  34.894  0.00  0.00            
ATOM   1946  O   LEU X 128      41.182  24.556  34.570  0.00  0.00            
ATOM   1947  N   ILE X 129      41.321  26.774  34.220  0.00  0.00            
ATOM   1948  H   ILE X 129      40.972  27.757  34.537  0.00  0.00            
ATOM   1949  CA  ILE X 129      42.179  26.651  33.023  0.00  0.00            
ATOM   1950  HA  ILE X 129      42.299  25.623  32.679  0.00  0.00            
ATOM   1951  CB  ILE X 129      41.534  27.490  31.856  0.00  0.00            
ATOM   1952  HB  ILE X 129      41.785  28.463  31.958  0.00  0.00            
ATOM   1953  CG2 ILE X 129      42.247  27.033  30.557  0.00  0.00            
ATOM   1954 HG21 ILE X 129      43.284  26.746  30.733  0.00  0.00            
ATOM   1955 HG22 ILE X 129      41.792  26.143  30.122  0.00  0.00            
ATOM   1956 HG23 ILE X 129      42.212  27.836  29.820  0.00  0.00            
ATOM   1957  CG1 ILE X 129      39.981  27.342  31.729  0.00  0.00            
ATOM   1958 HG12 ILE X 129      39.862  26.431  31.451  0.00  0.00            
ATOM   1959 HG13 ILE X 129      39.509  27.355  32.622  0.00  0.00            
ATOM   1960  CD1 ILE X 129      39.335  28.222  30.676  0.00  0.00            
ATOM   1961 HD11 ILE X 129      39.939  28.383  29.783  0.00  0.00            
ATOM   1962 HD12 ILE X 129      38.387  27.819  30.322  0.00  0.00            
ATOM   1963 HD13 ILE X 129      39.145  29.163  31.192  0.00  0.00            
ATOM   1964  C   ILE X 129      43.598  27.041  33.386  0.00  0.00            
ATOM   1965  O   ILE X 129      43.982  28.163  33.295  0.00  0.00            
ATOM   1966  N   SER X 130      44.395  26.076  33.827  0.00  0.00            
ATOM   1967  H   SER X 130      44.055  25.043  33.904  0.00  0.00            
ATOM   1968  CA  SER X 130      45.867  26.259  34.126  0.00  0.00            
ATOM   1969  HA  SER X 130      46.301  25.276  34.311  0.00  0.00            
ATOM   1970  CB  SER X 130      46.582  26.809  32.889  0.00  0.00            
ATOM   1971  HB2 SER X 130      46.061  27.658  32.445  0.00  0.00            
ATOM   1972  HB3 SER X 130      47.614  27.081  33.112  0.00  0.00            
ATOM   1973  OG  SER X 130      46.502  25.712  31.957  0.00  0.00            
ATOM   1974  HG  SER X 130      47.529  25.472  31.683  0.00  0.00            
ATOM   1975  C   SER X 130      46.060  27.282  35.294  0.00  0.00            
ATOM   1976  O   SER X 130      46.686  28.357  35.022  0.00  0.00            
ATOM   1977  N   PRO X 131      45.439  27.059  36.492  0.00  0.00            
ATOM   1978  CD  PRO X 131      44.730  25.855  36.856  0.00  0.00            
ATOM   1979  HD2 PRO X 131      45.184  24.917  36.539  0.00  0.00            
ATOM   1980  HD3 PRO X 131      43.715  25.863  36.459  0.00  0.00            
ATOM   1981  CG  PRO X 131      44.708  25.788  38.374  0.00  0.00            
ATOM   1982  HG2 PRO X 131      45.658  25.451  38.789  0.00  0.00            
ATOM   1983  HG3 PRO X 131      43.929  25.081  38.660  0.00  0.00            
ATOM   1984  CB  PRO X 131      44.482  27.275  38.662  0.00  0.00            
ATOM   1985  HB2 PRO X 131      44.703  27.691  39.645  0.00  0.00            
ATOM   1986  HB3 PRO X 131      43.446  27.552  38.465  0.00  0.00            
ATOM   1987  CA  PRO X 131      45.324  27.993  37.587  0.00  0.00            
ATOM   1988  HA  PRO X 131      44.838  28.929  37.316  0.00  0.00            
ATOM   1989  C   PRO X 131      46.773  28.216  38.259  0.00  0.00            
ATOM   1990  O   PRO X 131      47.676  27.426  38.166  0.00  0.00            
ATOM   1991  N   LEU X 132      46.774  29.279  38.997  0.00  0.00            
ATOM   1992  H   LEU X 132      45.836  29.834  38.999  0.00  0.00            
ATOM   1993  CA  LEU X 132      47.839  29.834  39.817  0.00  0.00            
ATOM   1994  HA  LEU X 132      48.820  29.700  39.360  0.00  0.00            
ATOM   1995  CB  LEU X 132      47.598  31.277  40.095  0.00  0.00            
ATOM   1996  HB2 LEU X 132      47.729  31.784  39.139  0.00  0.00            
ATOM   1997  HB3 LEU X 132      46.562  31.417  40.402  0.00  0.00            
ATOM   1998  CG  LEU X 132      48.482  31.950  41.132  0.00  0.00            
ATOM   1999  HG  LEU X 132      48.195  31.601  42.125  0.00  0.00            
ATOM   2000  CD1 LEU X 132      49.958  31.801  40.745  0.00  0.00            
ATOM   2001 HD11 LEU X 132      50.309  30.775  40.856  0.00  0.00            
ATOM   2002 HD12 LEU X 132      50.217  32.319  39.821  0.00  0.00            
ATOM   2003 HD13 LEU X 132      50.558  32.227  41.436  0.00  0.00            
ATOM   2004  CD2 LEU X 132      48.212  33.447  41.235  0.00  0.00            
ATOM   2005 HD21 LEU X 132      47.131  33.474  41.376  0.00  0.00            
ATOM   2006 HD22 LEU X 132      48.749  33.933  42.050  0.00  0.00            
ATOM   2007 HD23 LEU X 132      48.395  34.002  40.316  0.00  0.00            
ATOM   2008  C   LEU X 132      47.812  29.073  41.155  0.00  0.00            
ATOM   2009  O   LEU X 132      46.897  29.373  41.944  0.00  0.00            
ATOM   2010  N   VAL X 133      48.607  28.050  41.479  0.00  0.00            
ATOM   2011  H   VAL X 133      49.351  27.863  40.704  0.00  0.00            
ATOM   2012  CA  VAL X 133      48.474  27.148  42.612  0.00  0.00            
ATOM   2013  HA  VAL X 133      47.710  27.574  43.263  0.00  0.00            
ATOM   2014  CB  VAL X 133      48.164  25.673  42.241  0.00  0.00            
ATOM   2015  HB  VAL X 133      49.077  25.079  42.212  0.00  0.00            
ATOM   2016  CG1 VAL X 133      47.214  25.005  43.315  0.00  0.00            
ATOM   2017 HG11 VAL X 133      47.551  23.989  43.520  0.00  0.00            
ATOM   2018 HG12 VAL X 133      47.341  25.523  44.266  0.00  0.00            
ATOM   2019 HG13 VAL X 133      46.156  25.166  43.110  0.00  0.00            
ATOM   2020  CG2 VAL X 133      47.487  25.408  40.873  0.00  0.00            
ATOM   2021 HG21 VAL X 133      48.307  25.461  40.157  0.00  0.00            
ATOM   2022 HG22 VAL X 133      47.006  24.521  40.896  0.00  0.00            
ATOM   2023 HG23 VAL X 133      46.847  26.233  40.560  0.00  0.00            
ATOM   2024  C   VAL X 133      49.780  27.232  43.465  0.00  0.00            
ATOM   2025  O   VAL X 133      49.704  27.082  44.641  0.00  0.00            
ATOM   2026  N   LEU X 134      50.921  27.754  42.907  0.00  0.00            
ATOM   2027  H   LEU X 134      51.001  27.879  41.907  0.00  0.00            
ATOM   2028  CA  LEU X 134      52.262  27.564  43.539  0.00  0.00            
ATOM   2029  HA  LEU X 134      52.183  27.609  44.545  0.00  0.00            
ATOM   2030  CB  LEU X 134      52.931  26.251  43.004  0.00  0.00            
ATOM   2031  HB2 LEU X 134      52.701  26.279  42.021  0.00  0.00            
ATOM   2032  HB3 LEU X 134      54.020  26.300  42.990  0.00  0.00            
ATOM   2033  CG  LEU X 134      52.460  25.096  43.736  0.00  0.00            
ATOM   2034  HG  LEU X 134      51.387  25.005  43.569  0.00  0.00            
ATOM   2035  CD1 LEU X 134      53.095  23.789  43.112  0.00  0.00            
ATOM   2036 HD11 LEU X 134      52.435  22.955  43.352  0.00  0.00            
ATOM   2037 HD12 LEU X 134      53.089  23.759  42.023  0.00  0.00            
ATOM   2038 HD13 LEU X 134      53.955  23.585  43.600  0.00  0.00            
ATOM   2039  CD2 LEU X 134      52.857  24.937  45.239  0.00  0.00            
ATOM   2040 HD21 LEU X 134      53.878  25.295  45.375  0.00  0.00            
ATOM   2041 HD22 LEU X 134      52.218  25.623  45.795  0.00  0.00            
ATOM   2042 HD23 LEU X 134      52.832  23.876  45.489  0.00  0.00            
ATOM   2043  C   LEU X 134      53.137  28.827  43.143  0.00  0.00            
ATOM   2044  O   LEU X 134      53.048  29.400  42.083  0.00  0.00            
ATOM   2045  N   ALA X 135      53.917  29.353  44.081  0.00  0.00            
ATOM   2046  H   ALA X 135      53.707  29.270  45.148  0.00  0.00            
ATOM   2047  CA  ALA X 135      55.250  29.833  43.858  0.00  0.00            
ATOM   2048  HA  ALA X 135      55.338  30.462  43.073  0.00  0.00            
ATOM   2049  CB  ALA X 135      55.689  30.541  45.163  0.00  0.00            
ATOM   2050  HB1 ALA X 135      56.597  31.136  45.056  0.00  0.00            
ATOM   2051  HB2 ALA X 135      54.912  31.263  45.413  0.00  0.00            
ATOM   2052  HB3 ALA X 135      55.820  29.866  46.008  0.00  0.00            
ATOM   2053  C   ALA X 135      56.273  28.798  43.612  0.00  0.00            
ATOM   2054  O   ALA X 135      56.242  27.668  44.018  0.00  0.00            
ATOM   2055  N   ASN X 136      57.261  29.211  42.847  0.00  0.00            
ATOM   2056  H   ASN X 136      57.021  30.056  42.201  0.00  0.00            
ATOM   2057  CA  ASN X 136      58.490  28.434  42.752  0.00  0.00            
ATOM   2058  HA  ASN X 136      58.413  27.439  42.312  0.00  0.00            
ATOM   2059  CB  ASN X 136      59.363  29.373  41.823  0.00  0.00            
ATOM   2060  HB2 ASN X 136      58.996  29.356  40.797  0.00  0.00            
ATOM   2061  HB3 ASN X 136      59.384  30.400  42.188  0.00  0.00            
ATOM   2062  CG  ASN X 136      60.760  28.811  41.682  0.00  0.00            
ATOM   2063  OD1 ASN X 136      61.657  29.224  42.334  0.00  0.00            
ATOM   2064  ND2 ASN X 136      60.929  27.785  40.902  0.00  0.00            
ATOM   2065 HD21 ASN X 136      61.955  27.423  40.955  0.00  0.00            
ATOM   2066 HD22 ASN X 136      60.112  27.318  40.351  0.00  0.00            
ATOM   2067  C   ASN X 136      59.122  28.306  44.159  0.00  0.00            
ATOM   2068  O   ASN X 136      59.245  29.372  44.844  0.00  0.00            
ATOM   2069  N   PRO X 137      59.543  27.121  44.649  0.00  0.00            
ATOM   2070  CD  PRO X 137      59.572  25.923  43.884  0.00  0.00            
ATOM   2071  HD2 PRO X 137      60.142  25.911  43.112  0.00  0.00            
ATOM   2072  HD3 PRO X 137      58.640  25.747  43.535  0.00  0.00            
ATOM   2073  CG  PRO X 137      60.149  24.853  44.785  0.00  0.00            
ATOM   2074  HG2 PRO X 137      61.224  24.808  44.609  0.00  0.00            
ATOM   2075  HG3 PRO X 137      59.806  23.876  44.443  0.00  0.00            
ATOM   2076  CB  PRO X 137      59.783  25.374  46.166  0.00  0.00            
ATOM   2077  HB2 PRO X 137      60.316  24.872  46.974  0.00  0.00            
ATOM   2078  HB3 PRO X 137      58.709  25.316  46.343  0.00  0.00            
ATOM   2079  CA  PRO X 137      59.945  26.902  46.063  0.00  0.00            
ATOM   2080  HA  PRO X 137      59.352  27.428  46.811  0.00  0.00            
ATOM   2081  C   PRO X 137      61.370  27.421  46.366  0.00  0.00            
ATOM   2082  O   PRO X 137      61.562  27.884  47.513  0.00  0.00            
ATOM   2083  N   GLU X 138      62.340  27.463  45.428  0.00  0.00            
ATOM   2084  H   GLU X 138      62.395  26.819  44.550  0.00  0.00            
ATOM   2085  CA  GLU X 138      63.618  28.039  45.657  0.00  0.00            
ATOM   2086  HA  GLU X 138      63.985  27.650  46.606  0.00  0.00            
ATOM   2087  CB  GLU X 138      64.744  27.624  44.700  0.00  0.00            
ATOM   2088  HB2 GLU X 138      65.477  28.315  44.767  0.00  0.00            
ATOM   2089  HB3 GLU X 138      65.120  26.664  45.054  0.00  0.00            
ATOM   2090  CG  GLU X 138      64.560  27.613  43.188  0.00  0.00            
ATOM   2091  HG2 GLU X 138      64.109  28.540  42.833  0.00  0.00            
ATOM   2092  HG3 GLU X 138      65.512  27.522  42.667  0.00  0.00            
ATOM   2093  CD  GLU X 138      63.712  26.523  42.550  0.00  0.00            
ATOM   2094  OE1 GLU X 138      63.042  25.721  43.194  0.00  0.00            
ATOM   2095  OE2 GLU X 138      63.644  26.581  41.330  0.00  0.00            
ATOM   2096  C   GLU X 138      63.483  29.548  45.767  0.00  0.00            
ATOM   2097  O   GLU X 138      64.200  30.196  46.499  0.00  0.00            
ATOM   2098  N   SER X 139      62.493  30.139  44.979  0.00  0.00            
ATOM   2099  H   SER X 139      61.996  29.513  44.237  0.00  0.00            
ATOM   2100  CA  SER X 139      62.260  31.608  44.833  0.00  0.00            
ATOM   2101  HA  SER X 139      63.114  32.025  44.702  0.00  0.00            
ATOM   2102  CB  SER X 139      61.402  31.933  43.629  0.00  0.00            
ATOM   2103  HB2 SER X 139      60.554  31.384  43.623  0.00  0.00            
ATOM   2104  HB3 SER X 139      61.009  32.932  43.818  0.00  0.00            
ATOM   2105  OG  SER X 139      62.070  31.836  42.454  0.00  0.00            
ATOM   2106  HG  SER X 139      61.865  30.783  42.256  0.00  0.00            
ATOM   2107  C   SER X 139      61.427  32.173  46.071  0.00  0.00            
ATOM   2108  O   SER X 139      61.582  33.325  46.485  0.00  0.00            
ATOM   2109  N   ALA X 140      60.706  31.284  46.713  0.00  0.00            
ATOM   2110  H   ALA X 140      60.667  30.344  46.345  0.00  0.00            
ATOM   2111  CA  ALA X 140      59.885  31.468  47.906  0.00  0.00            
ATOM   2112  HA  ALA X 140      59.568  32.506  48.002  0.00  0.00            
ATOM   2113  CB  ALA X 140      58.590  30.624  47.657  0.00  0.00            
ATOM   2114  HB1 ALA X 140      57.929  30.765  48.512  0.00  0.00            
ATOM   2115  HB2 ALA X 140      58.016  30.993  46.807  0.00  0.00            
ATOM   2116  HB3 ALA X 140      58.875  29.573  47.630  0.00  0.00            
ATOM   2117  C   ALA X 140      60.698  31.082  49.124  0.00  0.00            
ATOM   2118  O   ALA X 140      60.153  30.960  50.228  0.00  0.00            
ATOM   2119  N   THR X 141      62.052  30.940  49.028  0.00  0.00            
ATOM   2120  H   THR X 141      62.419  30.877  48.090  0.00  0.00            
ATOM   2121  CA  THR X 141      62.915  30.549  50.195  0.00  0.00            
ATOM   2122  HA  THR X 141      62.571  29.632  50.673  0.00  0.00            
ATOM   2123  CB  THR X 141      64.363  30.408  49.830  0.00  0.00            
ATOM   2124  HB  THR X 141      65.035  30.527  50.680  0.00  0.00            
ATOM   2125  CG2 THR X 141      64.659  28.985  49.391  0.00  0.00            
ATOM   2126 HG21 THR X 141      65.696  28.909  49.063  0.00  0.00            
ATOM   2127 HG22 THR X 141      64.484  28.247  50.174  0.00  0.00            
ATOM   2128 HG23 THR X 141      64.070  28.810  48.490  0.00  0.00            
ATOM   2129  OG1 THR X 141      64.812  31.280  48.873  0.00  0.00            
ATOM   2130  HG1 THR X 141      64.683  30.835  48.032  0.00  0.00            
ATOM   2131  C   THR X 141      62.811  31.723  51.197  0.00  0.00            
ATOM   2132  O   THR X 141      62.581  32.909  50.841  0.00  0.00            
ATOM   2133  N   THR X 142      62.980  31.356  52.449  0.00  0.00            
ATOM   2134  H   THR X 142      63.224  30.352  52.796  0.00  0.00            
ATOM   2135  CA  THR X 142      62.951  32.433  53.442  0.00  0.00            
ATOM   2136  HA  THR X 142      61.938  32.835  53.449  0.00  0.00            
ATOM   2137  CB  THR X 142      63.242  31.854  54.908  0.00  0.00            
ATOM   2138  HB  THR X 142      63.093  32.593  55.681  0.00  0.00            
ATOM   2139  CG2 THR X 142      62.259  30.748  55.393  0.00  0.00            
ATOM   2140 HG21 THR X 142      62.322  29.781  54.918  0.00  0.00            
ATOM   2141 HG22 THR X 142      62.294  30.641  56.467  0.00  0.00            
ATOM   2142 HG23 THR X 142      61.299  31.201  55.194  0.00  0.00            
ATOM   2143  OG1 THR X 142      64.506  31.255  55.016  0.00  0.00            
ATOM   2144  HG1 THR X 142      65.266  32.022  55.015  0.00  0.00            
ATOM   2145  C   THR X 142      63.899  33.689  53.158  0.00  0.00            
ATOM   2146  O   THR X 142      63.599  34.882  53.390  0.00  0.00            
ATOM   2147  N   PHE X 143      65.030  33.367  52.482  0.00  0.00            
ATOM   2148  H   PHE X 143      65.365  32.341  52.331  0.00  0.00            
ATOM   2149  CA  PHE X 143      66.051  34.392  52.085  0.00  0.00            
ATOM   2150  HA  PHE X 143      66.250  35.043  52.936  0.00  0.00            
ATOM   2151  CB  PHE X 143      67.331  33.731  51.622  0.00  0.00            
ATOM   2152  HB2 PHE X 143      67.123  33.235  50.674  0.00  0.00            
ATOM   2153  HB3 PHE X 143      68.030  34.548  51.441  0.00  0.00            
ATOM   2154  CG  PHE X 143      67.960  32.846  52.682  0.00  0.00            
ATOM   2155  CD1 PHE X 143      68.578  33.298  53.890  0.00  0.00            
ATOM   2156  HD1 PHE X 143      68.800  34.273  54.031  0.00  0.00            
ATOM   2157  CE1 PHE X 143      68.818  32.371  54.938  0.00  0.00            
ATOM   2158  HE1 PHE X 143      69.288  32.689  55.774  0.00  0.00            
ATOM   2159  CZ  PHE X 143      68.412  31.030  54.832  0.00  0.00            
ATOM   2160  HZ  PHE X 143      68.489  30.400  55.618  0.00  0.00            
ATOM   2161  CE2 PHE X 143      67.982  30.562  53.557  0.00  0.00            
ATOM   2162  HE2 PHE X 143      67.621  29.627  53.431  0.00  0.00            
ATOM   2163  CD2 PHE X 143      67.709  31.472  52.523  0.00  0.00            
ATOM   2164  HD2 PHE X 143      67.148  31.118  51.658  0.00  0.00            
ATOM   2165  C   PHE X 143      65.494  35.335  51.023  0.00  0.00            
ATOM   2166  O   PHE X 143      65.488  36.556  51.124  0.00  0.00            
ATOM   2167  N   LYS X 144      64.822  34.733  50.066  0.00  0.00            
ATOM   2168  H   LYS X 144      64.712  33.651  49.988  0.00  0.00            
ATOM   2169  CA  LYS X 144      64.621  35.446  48.787  0.00  0.00            
ATOM   2170  HA  LYS X 144      65.405  36.182  48.605  0.00  0.00            
ATOM   2171  CB  LYS X 144      64.704  34.490  47.548  0.00  0.00            
ATOM   2172  HB2 LYS X 144      63.903  33.771  47.718  0.00  0.00            
ATOM   2173  HB3 LYS X 144      64.354  34.970  46.634  0.00  0.00            
ATOM   2174  CG  LYS X 144      66.019  33.770  47.258  0.00  0.00            
ATOM   2175  HG2 LYS X 144      66.476  33.263  48.108  0.00  0.00            
ATOM   2176  HG3 LYS X 144      65.646  32.963  46.626  0.00  0.00            
ATOM   2177  CD  LYS X 144      67.044  34.651  46.601  0.00  0.00            
ATOM   2178  HD2 LYS X 144      67.393  35.364  47.348  0.00  0.00            
ATOM   2179  HD3 LYS X 144      67.874  34.132  46.354  0.00  0.00            
ATOM   2180  CE  LYS X 144      66.668  35.335  45.260  0.00  0.00            
ATOM   2181  HE2 LYS X 144      66.171  34.612  44.614  0.00  0.00            
ATOM   2182  HE3 LYS X 144      65.911  36.096  45.448  0.00  0.00            
ATOM   2183  NZ  LYS X 144      67.793  35.872  44.415  0.00  0.00            
ATOM   2184  HZ1 LYS X 144      68.383  36.592  44.983  0.00  0.00            
ATOM   2185  HZ2 LYS X 144      68.480  35.131  44.006  0.00  0.00            
ATOM   2186  HZ3 LYS X 144      67.483  36.512  43.589  0.00  0.00            
ATOM   2187  C   LYS X 144      63.250  36.168  48.924  0.00  0.00            
ATOM   2188  O   LYS X 144      62.971  37.018  48.091  0.00  0.00            
ATOM   2189  N   VAL X 145      62.368  35.689  49.804  0.00  0.00            
ATOM   2190  H   VAL X 145      62.624  34.681  50.129  0.00  0.00            
ATOM   2191  CA  VAL X 145      61.110  36.386  50.196  0.00  0.00            
ATOM   2192  HA  VAL X 145      60.594  36.701  49.289  0.00  0.00            
ATOM   2193  CB  VAL X 145      60.176  35.537  51.050  0.00  0.00            
ATOM   2194  HB  VAL X 145      60.768  35.133  51.872  0.00  0.00            
ATOM   2195  CG1 VAL X 145      58.910  36.277  51.680  0.00  0.00            
ATOM   2196 HG11 VAL X 145      58.229  35.694  52.301  0.00  0.00            
ATOM   2197 HG12 VAL X 145      59.283  36.969  52.434  0.00  0.00            
ATOM   2198 HG13 VAL X 145      58.346  36.793  50.903  0.00  0.00            
ATOM   2199  CG2 VAL X 145      59.568  34.515  50.125  0.00  0.00            
ATOM   2200 HG21 VAL X 145      60.345  33.902  49.667  0.00  0.00            
ATOM   2201 HG22 VAL X 145      59.037  33.896  50.722  0.00  0.00            
ATOM   2202 HG23 VAL X 145      58.899  34.971  49.396  0.00  0.00            
ATOM   2203  C   VAL X 145      61.459  37.685  51.041  0.00  0.00            
ATOM   2204  O   VAL X 145      61.108  38.780  50.675  0.00  0.00            
ATOM   2205  N   LEU X 146      62.294  37.480  52.077  0.00  0.00            
ATOM   2206  H   LEU X 146      62.573  36.451  52.302  0.00  0.00            
ATOM   2207  CA  LEU X 146      62.782  38.702  52.828  0.00  0.00            
ATOM   2208  HA  LEU X 146      61.887  39.199  53.201  0.00  0.00            
ATOM   2209  CB  LEU X 146      63.786  38.289  53.920  0.00  0.00            
ATOM   2210  HB2 LEU X 146      63.319  37.712  54.605  0.00  0.00            
ATOM   2211  HB3 LEU X 146      64.528  37.631  53.468  0.00  0.00            
ATOM   2212  CG  LEU X 146      64.464  39.392  54.671  0.00  0.00            
ATOM   2213  HG  LEU X 146      65.189  39.743  53.936  0.00  0.00            
ATOM   2214  CD1 LEU X 146      63.541  40.526  55.149  0.00  0.00            
ATOM   2215 HD11 LEU X 146      64.099  41.377  55.541  0.00  0.00            
ATOM   2216 HD12 LEU X 146      62.794  40.820  54.411  0.00  0.00            
ATOM   2217 HD13 LEU X 146      63.012  40.166  55.930  0.00  0.00            
ATOM   2218  CD2 LEU X 146      65.307  38.886  55.827  0.00  0.00            
ATOM   2219 HD21 LEU X 146      66.069  38.190  55.477  0.00  0.00            
ATOM   2220 HD22 LEU X 146      65.753  39.639  56.477  0.00  0.00            
ATOM   2221 HD23 LEU X 146      64.653  38.293  56.466  0.00  0.00            
ATOM   2222  C   LEU X 146      63.531  39.697  51.925  0.00  0.00            
ATOM   2223  O   LEU X 146      63.191  40.868  51.901  0.00  0.00            
ATOM   2224  N   ALA X 147      64.430  39.273  51.040  0.00  0.00            
ATOM   2225  H   ALA X 147      64.790  38.331  50.974  0.00  0.00            
ATOM   2226  CA  ALA X 147      65.089  40.150  50.074  0.00  0.00            
ATOM   2227  HA  ALA X 147      65.635  40.844  50.565  0.00  0.00            
ATOM   2228  CB  ALA X 147      66.100  39.298  49.286  0.00  0.00            
ATOM   2229  HB1 ALA X 147      65.588  38.758  48.603  0.00  0.00            
ATOM   2230  HB2 ALA X 147      66.699  39.989  48.693  0.00  0.00            
ATOM   2231  HB3 ALA X 147      66.814  38.724  49.875  0.00  0.00            
ATOM   2232  C   ALA X 147      64.116  40.936  49.201  0.00  0.00            
ATOM   2233  O   ALA X 147      64.437  42.073  48.813  0.00  0.00            
ATOM   2234  N   ALA X 148      63.075  40.264  48.742  0.00  0.00            
ATOM   2235  H   ALA X 148      62.823  39.237  49.008  0.00  0.00            
ATOM   2236  CA  ALA X 148      62.042  40.921  47.901  0.00  0.00            
ATOM   2237  HA  ALA X 148      62.534  41.355  47.030  0.00  0.00            
ATOM   2238  CB  ALA X 148      60.942  39.882  47.490  0.00  0.00            
ATOM   2239  HB1 ALA X 148      60.500  39.342  48.327  0.00  0.00            
ATOM   2240  HB2 ALA X 148      60.174  40.484  47.006  0.00  0.00            
ATOM   2241  HB3 ALA X 148      61.418  39.220  46.893  0.00  0.00            
ATOM   2242  C   ALA X 148      61.261  41.950  48.819  0.00  0.00            
ATOM   2243  O   ALA X 148      60.985  43.010  48.340  0.00  0.00            
ATOM   2244  N   LYS X 149      60.983  41.718  50.068  0.00  0.00            
ATOM   2245  H   LYS X 149      61.349  40.789  50.507  0.00  0.00            
ATOM   2246  CA  LYS X 149      60.222  42.631  50.948  0.00  0.00            
ATOM   2247  HA  LYS X 149      59.343  42.980  50.407  0.00  0.00            
ATOM   2248  CB  LYS X 149      59.778  41.859  52.165  0.00  0.00            
ATOM   2249  HB2 LYS X 149      60.635  41.339  52.593  0.00  0.00            
ATOM   2250  HB3 LYS X 149      59.441  42.590  52.900  0.00  0.00            
ATOM   2251  CG  LYS X 149      58.683  40.839  51.887  0.00  0.00            
ATOM   2252  HG2 LYS X 149      58.930  40.223  51.023  0.00  0.00            
ATOM   2253  HG3 LYS X 149      58.595  40.107  52.690  0.00  0.00            
ATOM   2254  CD  LYS X 149      57.251  41.418  51.639  0.00  0.00            
ATOM   2255  HD2 LYS X 149      57.282  42.453  51.298  0.00  0.00            
ATOM   2256  HD3 LYS X 149      56.794  40.831  50.957  0.00  0.00            
ATOM   2257  CE  LYS X 149      56.355  41.442  52.931  0.00  0.00            
ATOM   2258  HE2 LYS X 149      56.884  42.162  53.556  0.00  0.00            
ATOM   2259  HE3 LYS X 149      55.346  41.816  52.760  0.00  0.00            
ATOM   2260  NZ  LYS X 149      56.268  40.163  53.674  0.00  0.00            
ATOM   2261  HZ1 LYS X 149      55.411  40.148  54.347  0.00  0.00            
ATOM   2262  HZ2 LYS X 149      56.145  39.316  52.999  0.00  0.00            
ATOM   2263  HZ3 LYS X 149      57.086  40.070  54.388  0.00  0.00            
ATOM   2264  C   LYS X 149      61.073  43.903  51.198  0.00  0.00            
ATOM   2265  O   LYS X 149      60.567  45.023  51.121  0.00  0.00            
ATOM   2266  N   VAL X 150      62.404  43.622  51.246  0.00  0.00            
ATOM   2267  H   VAL X 150      62.693  42.573  51.183  0.00  0.00            
ATOM   2268  CA  VAL X 150      63.426  44.651  51.482  0.00  0.00            
ATOM   2269  HA  VAL X 150      63.089  45.352  52.245  0.00  0.00            
ATOM   2270  CB  VAL X 150      64.754  44.030  51.907  0.00  0.00            
ATOM   2271  HB  VAL X 150      65.022  43.290  51.153  0.00  0.00            
ATOM   2272  CG1 VAL X 150      65.879  45.112  52.020  0.00  0.00            
ATOM   2273 HG11 VAL X 150      66.095  45.543  51.042  0.00  0.00            
ATOM   2274 HG12 VAL X 150      65.661  45.836  52.806  0.00  0.00            
ATOM   2275 HG13 VAL X 150      66.761  44.587  52.386  0.00  0.00            
ATOM   2276  CG2 VAL X 150      64.691  43.360  53.254  0.00  0.00            
ATOM   2277 HG21 VAL X 150      64.559  44.027  54.106  0.00  0.00            
ATOM   2278 HG22 VAL X 150      63.923  42.710  53.332  0.00  0.00            
ATOM   2279 HG23 VAL X 150      65.602  42.768  53.342  0.00  0.00            
ATOM   2280  C   VAL X 150      63.533  45.467  50.195  0.00  0.00            
ATOM   2281  O   VAL X 150      63.571  46.668  50.282  0.00  0.00            
ATOM   2282  N   LEU X 151      63.496  44.818  49.013  0.00  0.00            
ATOM   2283  H   LEU X 151      63.547  43.732  48.942  0.00  0.00            
ATOM   2284  CA  LEU X 151      63.478  45.666  47.822  0.00  0.00            
ATOM   2285  HA  LEU X 151      64.289  46.263  47.893  0.00  0.00            
ATOM   2286  CB  LEU X 151      63.661  44.693  46.626  0.00  0.00            
ATOM   2287  HB2 LEU X 151      64.540  44.071  46.796  0.00  0.00            
ATOM   2288  HB3 LEU X 151      62.826  43.995  46.583  0.00  0.00            
ATOM   2289  CG  LEU X 151      63.823  45.392  45.229  0.00  0.00            
ATOM   2290  HG  LEU X 151      62.980  46.071  45.103  0.00  0.00            
ATOM   2291  CD1 LEU X 151      65.136  46.184  45.215  0.00  0.00            
ATOM   2292 HD11 LEU X 151      65.861  45.523  45.456  0.00  0.00            
ATOM   2293 HD12 LEU X 151      65.306  46.581  44.302  0.00  0.00            
ATOM   2294 HD13 LEU X 151      65.088  46.949  45.872  0.00  0.00            
ATOM   2295  CD2 LEU X 151      63.896  44.286  44.152  0.00  0.00            
ATOM   2296 HD21 LEU X 151      64.162  44.731  43.193  0.00  0.00            
ATOM   2297 HD22 LEU X 151      64.615  43.506  44.399  0.00  0.00            
ATOM   2298 HD23 LEU X 151      62.938  43.775  44.056  0.00  0.00            
ATOM   2299  C   LEU X 151      62.168  46.447  47.699  0.00  0.00            
ATOM   2300  O   LEU X 151      62.149  47.601  47.215  0.00  0.00            
ATOM   2301  N   ASN X 152      61.033  45.959  48.098  0.00  0.00            
ATOM   2302  H   ASN X 152      60.947  44.952  48.506  0.00  0.00            
ATOM   2303  CA  ASN X 152      59.829  46.652  47.837  0.00  0.00            
ATOM   2304  HA  ASN X 152      59.736  46.972  46.799  0.00  0.00            
ATOM   2305  CB  ASN X 152      58.637  45.760  48.244  0.00  0.00            
ATOM   2306  HB2 ASN X 152      58.710  44.809  47.717  0.00  0.00            
ATOM   2307  HB3 ASN X 152      58.743  45.436  49.279  0.00  0.00            
ATOM   2308  CG  ASN X 152      57.332  46.465  47.977  0.00  0.00            
ATOM   2309  OD1 ASN X 152      56.699  46.362  46.958  0.00  0.00            
ATOM   2310  ND2 ASN X 152      56.738  47.208  48.944  0.00  0.00            
ATOM   2311 HD21 ASN X 152      55.803  47.765  48.880  0.00  0.00            
ATOM   2312 HD22 ASN X 152      57.316  47.523  49.812  0.00  0.00            
ATOM   2313  C   ASN X 152      59.744  47.914  48.645  0.00  0.00            
ATOM   2314  O   ASN X 152      59.006  48.841  48.295  0.00  0.00            
ATOM   2315  N   LEU X 153      60.468  48.079  49.762  0.00  0.00            
ATOM   2316  H   LEU X 153      61.137  47.228  49.892  0.00  0.00            
ATOM   2317  CA  LEU X 153      60.622  49.330  50.514  0.00  0.00            
ATOM   2318  HA  LEU X 153      59.673  49.818  50.736  0.00  0.00            
ATOM   2319  CB  LEU X 153      61.521  48.900  51.639  0.00  0.00            
ATOM   2320  HB2 LEU X 153      60.982  48.142  52.207  0.00  0.00            
ATOM   2321  HB3 LEU X 153      62.427  48.473  51.208  0.00  0.00            
ATOM   2322  CG  LEU X 153      61.933  49.897  52.654  0.00  0.00            
ATOM   2323  HG  LEU X 153      62.376  50.723  52.097  0.00  0.00            
ATOM   2324  CD1 LEU X 153      60.786  50.525  53.482  0.00  0.00            
ATOM   2325 HD11 LEU X 153      60.070  50.985  52.801  0.00  0.00            
ATOM   2326 HD12 LEU X 153      60.337  49.834  54.197  0.00  0.00            
ATOM   2327 HD13 LEU X 153      61.091  51.326  54.017  0.00  0.00            
ATOM   2328  CD2 LEU X 153      63.008  49.364  53.568  0.00  0.00            
ATOM   2329 HD21 LEU X 153      62.701  48.422  54.021  0.00  0.00            
ATOM   2330 HD22 LEU X 153      63.866  49.214  52.913  0.00  0.00            
ATOM   2331 HD23 LEU X 153      63.227  50.010  54.419  0.00  0.00            
ATOM   2332  C   LEU X 153      61.326  50.413  49.716  0.00  0.00            
ATOM   2333  O   LEU X 153      60.686  51.464  49.596  0.00  0.00            
ATOM   2334  N   VAL X 154      62.426  50.099  48.942  0.00  0.00            
ATOM   2335  H   VAL X 154      62.803  49.077  48.932  0.00  0.00            
ATOM   2336  CA  VAL X 154      63.329  51.069  48.262  0.00  0.00            
ATOM   2337  HA  VAL X 154      63.214  52.010  48.800  0.00  0.00            
ATOM   2338  CB  VAL X 154      64.808  50.720  48.431  0.00  0.00            
ATOM   2339  HB  VAL X 154      65.407  51.238  47.682  0.00  0.00            
ATOM   2340  CG1 VAL X 154      65.294  51.015  49.932  0.00  0.00            
ATOM   2341 HG11 VAL X 154      64.534  50.589  50.587  0.00  0.00            
ATOM   2342 HG12 VAL X 154      66.231  50.493  50.126  0.00  0.00            
ATOM   2343 HG13 VAL X 154      65.485  52.081  50.059  0.00  0.00            
ATOM   2344  CG2 VAL X 154      65.108  49.228  48.015  0.00  0.00            
ATOM   2345 HG21 VAL X 154      64.748  49.070  46.998  0.00  0.00            
ATOM   2346 HG22 VAL X 154      66.099  49.065  48.119  0.00  0.00            
ATOM   2347 HG23 VAL X 154      64.621  48.479  48.640  0.00  0.00            
ATOM   2348  C   VAL X 154      62.872  51.324  46.865  0.00  0.00            
ATOM   2349  O   VAL X 154      63.013  52.434  46.376  0.00  0.00            
ATOM   2350  N   LEU X 155      62.236  50.310  46.219  0.00  0.00            
ATOM   2351  H   LEU X 155      62.122  49.349  46.721  0.00  0.00            
ATOM   2352  CA  LEU X 155      62.217  50.293  44.731  0.00  0.00            
ATOM   2353  HA  LEU X 155      61.941  51.290  44.389  0.00  0.00            
ATOM   2354  CB  LEU X 155      63.617  49.980  44.214  0.00  0.00            
ATOM   2355  HB2 LEU X 155      64.378  50.522  44.776  0.00  0.00            
ATOM   2356  HB3 LEU X 155      63.824  48.926  44.396  0.00  0.00            
ATOM   2357  CG  LEU X 155      63.852  50.214  42.732  0.00  0.00            
ATOM   2358  HG  LEU X 155      63.169  49.628  42.118  0.00  0.00            
ATOM   2359  CD1 LEU X 155      63.728  51.674  42.337  0.00  0.00            
ATOM   2360 HD11 LEU X 155      64.018  51.699  41.286  0.00  0.00            
ATOM   2361 HD12 LEU X 155      62.716  52.072  42.419  0.00  0.00            
ATOM   2362 HD13 LEU X 155      64.322  52.262  42.904  0.00  0.00            
ATOM   2363  CD2 LEU X 155      65.238  49.570  42.317  0.00  0.00            
ATOM   2364 HD21 LEU X 155      65.948  50.132  42.924  0.00  0.00            
ATOM   2365 HD22 LEU X 155      65.338  48.520  42.593  0.00  0.00            
ATOM   2366 HD23 LEU X 155      65.580  49.570  41.282  0.00  0.00            
ATOM   2367  C   LEU X 155      61.136  49.314  44.235  0.00  0.00            
ATOM   2368  O   LEU X 155      61.401  48.486  43.398  0.00  0.00            
ATOM   2369  N   PRO X 156      59.880  49.438  44.691  0.00  0.00            
ATOM   2370  CD  PRO X 156      59.418  50.599  45.416  0.00  0.00            
ATOM   2371  HD2 PRO X 156      59.796  51.508  44.948  0.00  0.00            
ATOM   2372  HD3 PRO X 156      59.608  50.546  46.406  0.00  0.00            
ATOM   2373  CG  PRO X 156      57.875  50.502  45.148  0.00  0.00            
ATOM   2374  HG2 PRO X 156      57.761  50.889  44.136  0.00  0.00            
ATOM   2375  HG3 PRO X 156      57.253  50.896  45.952  0.00  0.00            
ATOM   2376  CB  PRO X 156      57.611  48.966  45.059  0.00  0.00            
ATOM   2377  HB2 PRO X 156      56.701  48.658  44.544  0.00  0.00            
ATOM   2378  HB3 PRO X 156      57.535  48.732  46.039  0.00  0.00            
ATOM   2379  CA  PRO X 156      58.852  48.391  44.424  0.00  0.00            
ATOM   2380  HA  PRO X 156      59.195  47.507  44.771  0.00  0.00            
ATOM   2381  C   PRO X 156      58.548  48.255  42.895  0.00  0.00            
ATOM   2382  O   PRO X 156      57.733  47.391  42.525  0.00  0.00            
ATOM   2383  N   ASN X 157      58.925  49.179  42.052  0.00  0.00            
ATOM   2384  H   ASN X 157      59.708  49.878  42.343  0.00  0.00            
ATOM   2385  CA  ASN X 157      58.547  49.253  40.647  0.00  0.00            
ATOM   2386  HA  ASN X 157      57.517  48.905  40.574  0.00  0.00            
ATOM   2387  CB  ASN X 157      58.794  50.670  40.191  0.00  0.00            
ATOM   2388  HB2 ASN X 157      58.712  50.709  39.105  0.00  0.00            
ATOM   2389  HB3 ASN X 157      57.980  51.280  40.584  0.00  0.00            
ATOM   2390  CG  ASN X 157      60.145  51.325  40.642  0.00  0.00            
ATOM   2391  OD1 ASN X 157      60.231  51.702  41.765  0.00  0.00            
ATOM   2392  ND2 ASN X 157      61.116  51.686  39.812  0.00  0.00            
ATOM   2393 HD21 ASN X 157      61.931  52.184  40.337  0.00  0.00            
ATOM   2394 HD22 ASN X 157      61.098  51.563  38.729  0.00  0.00            
ATOM   2395  C   ASN X 157      59.542  48.339  39.818  0.00  0.00            
ATOM   2396  O   ASN X 157      59.370  48.289  38.623  0.00  0.00            
ATOM   2397  N   LEU X 158      60.477  47.681  40.423  0.00  0.00            
ATOM   2398  H   LEU X 158      60.578  47.767  41.505  0.00  0.00            
ATOM   2399  CA  LEU X 158      61.520  46.934  39.716  0.00  0.00            
ATOM   2400  HA  LEU X 158      61.939  47.582  38.947  0.00  0.00            
ATOM   2401  CB  LEU X 158      62.679  46.523  40.781  0.00  0.00            
ATOM   2402  HB2 LEU X 158      63.000  47.298  41.344  0.00  0.00            
ATOM   2403  HB3 LEU X 158      62.298  45.719  41.411  0.00  0.00            
ATOM   2404  CG  LEU X 158      63.915  45.866  40.075  0.00  0.00            
ATOM   2405  HG  LEU X 158      64.705  45.882  40.826  0.00  0.00            
ATOM   2406  CD1 LEU X 158      63.641  44.459  39.704  0.00  0.00            
ATOM   2407 HD11 LEU X 158      63.113  43.958  40.516  0.00  0.00            
ATOM   2408 HD12 LEU X 158      63.160  44.362  38.879  0.00  0.00            
ATOM   2409 HD13 LEU X 158      64.553  44.059  39.536  0.00  0.00            
ATOM   2410  CD2 LEU X 158      64.596  46.679  38.942  0.00  0.00            
ATOM   2411 HD21 LEU X 158      64.972  47.564  39.455  0.00  0.00            
ATOM   2412 HD22 LEU X 158      65.501  46.186  38.587  0.00  0.00            
ATOM   2413 HD23 LEU X 158      63.878  46.971  38.176  0.00  0.00            
ATOM   2414  C   LEU X 158      60.915  45.736  39.014  0.00  0.00            
ATOM   2415  O   LEU X 158      60.504  44.784  39.675  0.00  0.00            
ATOM   2416  N   SER X 159      61.010  45.825  37.678  0.00  0.00            
ATOM   2417  H   SER X 159      61.311  46.783  37.254  0.00  0.00            
ATOM   2418  CA  SER X 159      60.669  44.805  36.656  0.00  0.00            
ATOM   2419  HA  SER X 159      59.668  44.409  36.831  0.00  0.00            
ATOM   2420  CB  SER X 159      60.511  45.528  35.302  0.00  0.00            
ATOM   2421  HB2 SER X 159      61.351  46.161  35.018  0.00  0.00            
ATOM   2422  HB3 SER X 159      60.526  44.757  34.532  0.00  0.00            
ATOM   2423  OG  SER X 159      59.332  46.268  35.342  0.00  0.00            
ATOM   2424  HG  SER X 159      59.510  47.320  35.115  0.00  0.00            
ATOM   2425  C   SER X 159      61.716  43.712  36.490  0.00  0.00            
ATOM   2426  O   SER X 159      62.869  43.888  36.047  0.00  0.00            
ATOM   2427  N   LEU X 160      61.297  42.527  36.831  0.00  0.00            
ATOM   2428  H   LEU X 160      60.259  42.569  37.159  0.00  0.00            
ATOM   2429  CA  LEU X 160      62.215  41.323  37.217  0.00  0.00            
ATOM   2430  HA  LEU X 160      63.170  41.656  37.621  0.00  0.00            
ATOM   2431  CB  LEU X 160      61.400  40.596  38.332  0.00  0.00            
ATOM   2432  HB2 LEU X 160      60.359  40.458  38.038  0.00  0.00            
ATOM   2433  HB3 LEU X 160      61.722  39.557  38.263  0.00  0.00            
ATOM   2434  CG  LEU X 160      61.452  41.146  39.753  0.00  0.00            
ATOM   2435  HG  LEU X 160      61.338  42.148  39.694  0.00  0.00            
ATOM   2436  CD1 LEU X 160      60.297  40.673  40.699  0.00  0.00            
ATOM   2437 HD11 LEU X 160      60.437  39.603  40.851  0.00  0.00            
ATOM   2438 HD12 LEU X 160      60.432  41.167  41.662  0.00  0.00            
ATOM   2439 HD13 LEU X 160      59.348  40.912  40.450  0.00  0.00            
ATOM   2440  CD2 LEU X 160      62.807  40.863  40.399  0.00  0.00            
ATOM   2441 HD21 LEU X 160      63.019  41.517  41.245  0.00  0.00            
ATOM   2442 HD22 LEU X 160      62.830  39.824  40.725  0.00  0.00            
ATOM   2443 HD23 LEU X 160      63.620  40.922  39.675  0.00  0.00            
ATOM   2444  C   LEU X 160      62.368  40.391  35.946  0.00  0.00            
ATOM   2445  O   LEU X 160      62.521  39.170  36.101  0.00  0.00            
ATOM   2446  N   GLY X 161      62.314  40.983  34.731  0.00  0.00            
ATOM   2447  H   GLY X 161      62.372  42.070  34.689  0.00  0.00            
ATOM   2448  CA  GLY X 161      62.645  40.220  33.537  0.00  0.00            
ATOM   2449  HA2 GLY X 161      63.484  40.654  32.995  0.00  0.00            
ATOM   2450  HA3 GLY X 161      62.968  39.241  33.893  0.00  0.00            
ATOM   2451  C   GLY X 161      61.401  39.852  32.696  0.00  0.00            
ATOM   2452  O   GLY X 161      60.675  38.865  32.998  0.00  0.00            
ATOM   2453  N   PRO X 162      61.026  40.674  31.740  0.00  0.00            
ATOM   2454  CD  PRO X 162      61.831  41.760  31.240  0.00  0.00            
ATOM   2455  HD2 PRO X 162      62.911  41.654  31.339  0.00  0.00            
ATOM   2456  HD3 PRO X 162      61.569  42.660  31.797  0.00  0.00            
ATOM   2457  CG  PRO X 162      61.428  41.912  29.750  0.00  0.00            
ATOM   2458  HG2 PRO X 162      61.963  41.183  29.141  0.00  0.00            
ATOM   2459  HG3 PRO X 162      61.598  42.963  29.517  0.00  0.00            
ATOM   2460  CB  PRO X 162      59.926  41.547  29.761  0.00  0.00            
ATOM   2461  HB2 PRO X 162      59.555  41.198  28.798  0.00  0.00            
ATOM   2462  HB3 PRO X 162      59.393  42.447  30.069  0.00  0.00            
ATOM   2463  CA  PRO X 162      59.947  40.423  30.780  0.00  0.00            
ATOM   2464  HA  PRO X 162      58.989  40.258  31.272  0.00  0.00            
ATOM   2465  C   PRO X 162      60.132  39.094  30.112  0.00  0.00            
ATOM   2466  O   PRO X 162      61.261  38.772  29.828  0.00  0.00            
ATOM   2467  N   ILE X 163      59.123  38.275  29.704  0.00  0.00            
ATOM   2468  H   ILE X 163      58.120  38.642  29.922  0.00  0.00            
ATOM   2469  CA  ILE X 163      59.352  36.854  29.451  0.00  0.00            
ATOM   2470  HA  ILE X 163      60.282  36.570  29.943  0.00  0.00            
ATOM   2471  CB  ILE X 163      58.245  35.952  30.045  0.00  0.00            
ATOM   2472  HB  ILE X 163      58.448  35.031  29.865  0.00  0.00            
ATOM   2473  CG2 ILE X 163      58.202  36.004  31.582  0.00  0.00            
ATOM   2474 HG21 ILE X 163      57.550  35.365  32.014  0.00  0.00            
ATOM   2475 HG22 ILE X 163      59.195  35.758  31.959  0.00  0.00            
ATOM   2476 HG23 ILE X 163      57.817  36.944  31.978  0.00  0.00            
ATOM   2477  CG1 ILE X 163      56.897  36.366  29.380  0.00  0.00            
ATOM   2478 HG12 ILE X 163      56.658  37.361  29.753  0.00  0.00            
ATOM   2479 HG13 ILE X 163      56.976  36.415  28.374  0.00  0.00            
ATOM   2480  CD1 ILE X 163      55.676  35.469  29.581  0.00  0.00            
ATOM   2481 HD11 ILE X 163      55.585  35.419  30.666  0.00  0.00            
ATOM   2482 HD12 ILE X 163      54.825  35.957  29.107  0.00  0.00            
ATOM   2483 HD13 ILE X 163      55.912  34.440  29.311  0.00  0.00            
ATOM   2484  C   ILE X 163      59.550  36.653  27.938  0.00  0.00            
ATOM   2485  O   ILE X 163      58.986  37.361  27.190  0.00  0.00            
ATOM   2486  N   ASP X 164      60.348  35.613  27.638  0.00  0.00            
ATOM   2487  H   ASP X 164      60.712  34.924  28.400  0.00  0.00            
ATOM   2488  CA  ASP X 164      60.160  35.009  26.339  0.00  0.00            
ATOM   2489  HA  ASP X 164      60.328  35.608  25.607  0.00  0.00            
ATOM   2490  CB  ASP X 164      61.133  33.877  26.088  0.00  0.00            
ATOM   2491  HB2 ASP X 164      62.087  34.202  26.141  0.00  0.00            
ATOM   2492  HB3 ASP X 164      61.050  33.108  26.856  0.00  0.00            
ATOM   2493  CG  ASP X 164      61.072  33.195  24.699  0.00  0.00            
ATOM   2494  OD1 ASP X 164      60.188  33.565  23.946  0.00  0.00            
ATOM   2495  OD2 ASP X 164      62.013  32.384  24.397  0.00  0.00            
ATOM   2496  C   ASP X 164      58.734  34.470  26.245  0.00  0.00            
ATOM   2497  O   ASP X 164      58.301  33.645  27.013  0.00  0.00            
ATOM   2498  N   SER X 165      58.056  35.165  25.289  0.00  0.00            
ATOM   2499  H   SER X 165      58.409  36.127  24.918  0.00  0.00            
ATOM   2500  CA  SER X 165      56.577  35.004  25.135  0.00  0.00            
ATOM   2501  HA  SER X 165      56.113  34.975  26.121  0.00  0.00            
ATOM   2502  CB  SER X 165      55.908  36.060  24.262  0.00  0.00            
ATOM   2503  HB2 SER X 165      54.928  35.821  24.212  0.00  0.00            
ATOM   2504  HB3 SER X 165      55.938  37.070  24.671  0.00  0.00            
ATOM   2505  OG  SER X 165      56.447  36.141  22.998  0.00  0.00            
ATOM   2506  HG  SER X 165      57.466  36.526  23.014  0.00  0.00            
ATOM   2507  C   SER X 165      56.104  33.659  24.504  0.00  0.00            
ATOM   2508  O   SER X 165      54.962  33.287  24.609  0.00  0.00            
ATOM   2509  N   SER X 166      57.081  32.942  23.966  0.00  0.00            
ATOM   2510  H   SER X 166      58.069  33.204  24.343  0.00  0.00            
ATOM   2511  CA  SER X 166      56.903  31.695  23.139  0.00  0.00            
ATOM   2512  HA  SER X 166      55.991  31.824  22.556  0.00  0.00            
ATOM   2513  CB  SER X 166      58.120  31.554  22.178  0.00  0.00            
ATOM   2514  HB2 SER X 166      57.971  30.719  21.493  0.00  0.00            
ATOM   2515  HB3 SER X 166      58.184  32.485  21.615  0.00  0.00            
ATOM   2516  OG  SER X 166      59.361  31.284  22.843  0.00  0.00            
ATOM   2517  HG  SER X 166      59.732  32.225  23.249  0.00  0.00            
ATOM   2518  C   SER X 166      56.767  30.456  24.053  0.00  0.00            
ATOM   2519  O   SER X 166      56.596  29.322  23.584  0.00  0.00            
ATOM   2520  N   VAL X 167      56.837  30.710  25.389  0.00  0.00            
ATOM   2521  H   VAL X 167      57.040  31.728  25.723  0.00  0.00            
ATOM   2522  CA  VAL X 167      56.502  29.743  26.483  0.00  0.00            
ATOM   2523  HA  VAL X 167      56.820  28.767  26.115  0.00  0.00            
ATOM   2524  CB  VAL X 167      57.356  29.973  27.758  0.00  0.00            
ATOM   2525  HB  VAL X 167      57.234  29.089  28.383  0.00  0.00            
ATOM   2526  CG1 VAL X 167      58.839  30.177  27.361  0.00  0.00            
ATOM   2527 HG11 VAL X 167      59.041  31.175  26.973  0.00  0.00            
ATOM   2528 HG12 VAL X 167      59.457  30.091  28.255  0.00  0.00            
ATOM   2529 HG13 VAL X 167      59.245  29.378  26.741  0.00  0.00            
ATOM   2530  CG2 VAL X 167      56.802  31.152  28.487  0.00  0.00            
ATOM   2531 HG21 VAL X 167      56.849  31.931  27.727  0.00  0.00            
ATOM   2532 HG22 VAL X 167      55.836  31.018  28.752  0.00  0.00            
ATOM   2533 HG23 VAL X 167      57.445  31.386  29.335  0.00  0.00            
ATOM   2534  C   VAL X 167      54.986  29.748  26.701  0.00  0.00            
ATOM   2535  O   VAL X 167      54.442  28.814  27.305  0.00  0.00            
ATOM   2536  N   LEU X 168      54.285  30.800  26.222  0.00  0.00            
ATOM   2537  H   LEU X 168      54.756  31.471  25.633  0.00  0.00            
ATOM   2538  CA  LEU X 168      52.830  30.845  26.602  0.00  0.00            
ATOM   2539  HA  LEU X 168      52.727  30.484  27.540  0.00  0.00            
ATOM   2540  CB  LEU X 168      52.305  32.224  26.343  0.00  0.00            
ATOM   2541  HB2 LEU X 168      52.617  32.643  25.479  0.00  0.00            
ATOM   2542  HB3 LEU X 168      51.220  32.250  26.438  0.00  0.00            
ATOM   2543  CG  LEU X 168      52.685  33.246  27.469  0.00  0.00            
ATOM   2544  HG  LEU X 168      53.772  33.314  27.506  0.00  0.00            
ATOM   2545  CD1 LEU X 168      52.218  34.603  27.037  0.00  0.00            
ATOM   2546 HD11 LEU X 168      52.955  35.269  27.486  0.00  0.00            
ATOM   2547 HD12 LEU X 168      52.231  34.794  26.096  0.00  0.00            
ATOM   2548 HD13 LEU X 168      51.350  34.938  27.429  0.00  0.00            
ATOM   2549  CD2 LEU X 168      52.269  32.879  28.886  0.00  0.00            
ATOM   2550 HD21 LEU X 168      52.902  32.051  29.205  0.00  0.00            
ATOM   2551 HD22 LEU X 168      52.539  33.709  29.540  0.00  0.00            
ATOM   2552 HD23 LEU X 168      51.212  32.628  28.798  0.00  0.00            
ATOM   2553  C   LEU X 168      51.980  29.886  25.756  0.00  0.00            
ATOM   2554  O   LEU X 168      50.912  29.435  26.188  0.00  0.00            
ATOM   2555  N   SER X 169      52.399  29.438  24.594  0.00  0.00            
ATOM   2556  H   SER X 169      53.274  29.904  24.142  0.00  0.00            
ATOM   2557  CA  SER X 169      51.640  28.620  23.707  0.00  0.00            
ATOM   2558  HA  SER X 169      51.214  27.778  24.252  0.00  0.00            
ATOM   2559  CB  SER X 169      50.556  29.554  23.028  0.00  0.00            
ATOM   2560  HB2 SER X 169      49.904  29.957  23.685  0.00  0.00            
ATOM   2561  HB3 SER X 169      50.946  30.362  22.563  0.00  0.00            
ATOM   2562  OG  SER X 169      49.807  28.884  22.046  0.00  0.00            
ATOM   2563  HG  SER X 169      48.836  29.097  22.221  0.00  0.00            
ATOM   2564  C   SER X 169      52.534  28.083  22.613  0.00  0.00            
ATOM   2565  O   SER X 169      53.350  28.869  22.127  0.00  0.00            
ATOM   2566  N   ARG X 170      52.317  26.777  22.259  0.00  0.00            
ATOM   2567  H   ARG X 170      51.786  26.189  22.885  0.00  0.00            
ATOM   2568  CA  ARG X 170      52.961  26.271  21.003  0.00  0.00            
ATOM   2569  HA  ARG X 170      53.968  26.322  21.060  0.00  0.00            
ATOM   2570  CB  ARG X 170      52.465  24.789  20.833  0.00  0.00            
ATOM   2571  HB2 ARG X 170      51.411  24.587  21.025  0.00  0.00            
ATOM   2572  HB3 ARG X 170      52.687  24.479  19.812  0.00  0.00            
ATOM   2573  CG  ARG X 170      53.298  23.970  21.810  0.00  0.00            
ATOM   2574  HG2 ARG X 170      54.368  24.078  21.631  0.00  0.00            
ATOM   2575  HG3 ARG X 170      53.114  24.240  22.766  0.00  0.00            
ATOM   2576  CD  ARG X 170      52.845  22.550  21.653  0.00  0.00            
ATOM   2577  HD2 ARG X 170      52.876  22.344  20.664  0.00  0.00            
ATOM   2578  HD3 ARG X 170      53.569  22.011  22.106  0.00  0.00            
ATOM   2579  NE  ARG X 170      51.499  22.316  22.135  0.00  0.00            
ATOM   2580  HE  ARG X 170      50.935  23.194  22.449  0.00  0.00            
ATOM   2581  CZ  ARG X 170      50.844  21.156  22.048  0.00  0.00            
ATOM   2582  NH1 ARG X 170      51.435  20.020  21.857  0.00  0.00            
ATOM   2583 HH11 ARG X 170      52.492  20.018  22.125  0.00  0.00            
ATOM   2584 HH12 ARG X 170      50.827  19.169  21.551  0.00  0.00            
ATOM   2585  NH2 ARG X 170      49.532  21.187  22.218  0.00  0.00            
ATOM   2586 HH21 ARG X 170      48.962  22.113  22.297  0.00  0.00            
ATOM   2587 HH22 ARG X 170      49.082  20.219  22.435  0.00  0.00            
ATOM   2588  C   ARG X 170      52.395  26.952  19.746  0.00  0.00            
ATOM   2589  O   ARG X 170      53.024  26.897  18.721  0.00  0.00            
ATOM   2590  N   ASN X 171      51.254  27.628  19.830  0.00  0.00            
ATOM   2591  H   ASN X 171      50.743  27.603  20.793  0.00  0.00            
ATOM   2592  CA  ASN X 171      50.617  28.081  18.606  0.00  0.00            
ATOM   2593  HA  ASN X 171      50.878  27.362  17.829  0.00  0.00            
ATOM   2594  CB  ASN X 171      49.139  28.127  18.838  0.00  0.00            
ATOM   2595  HB2 ASN X 171      48.862  27.103  19.088  0.00  0.00            
ATOM   2596  HB3 ASN X 171      48.918  28.818  19.652  0.00  0.00            
ATOM   2597  CG  ASN X 171      48.278  28.655  17.687  0.00  0.00            
ATOM   2598  OD1 ASN X 171      48.626  29.509  16.885  0.00  0.00            
ATOM   2599  ND2 ASN X 171      47.020  28.259  17.518  0.00  0.00            
ATOM   2600 HD21 ASN X 171      46.657  27.687  18.268  0.00  0.00            
ATOM   2601 HD22 ASN X 171      46.432  28.794  16.894  0.00  0.00            
ATOM   2602  C   ASN X 171      51.118  29.548  18.345  0.00  0.00            
ATOM   2603  O   ASN X 171      50.700  30.519  19.057  0.00  0.00            
ATOM   2604  N   LYS X 172      51.969  29.712  17.291  0.00  0.00            
ATOM   2605  H   LYS X 172      52.030  29.037  16.543  0.00  0.00            
ATOM   2606  CA  LYS X 172      52.584  31.017  17.084  0.00  0.00            
ATOM   2607  HA  LYS X 172      52.888  31.397  18.059  0.00  0.00            
ATOM   2608  CB  LYS X 172      53.814  30.939  16.144  0.00  0.00            
ATOM   2609  HB2 LYS X 172      53.553  30.754  15.102  0.00  0.00            
ATOM   2610  HB3 LYS X 172      54.179  31.966  16.133  0.00  0.00            
ATOM   2611  CG  LYS X 172      54.824  29.895  16.547  0.00  0.00            
ATOM   2612  HG2 LYS X 172      54.271  28.957  16.576  0.00  0.00            
ATOM   2613  HG3 LYS X 172      55.559  29.901  15.743  0.00  0.00            
ATOM   2614  CD  LYS X 172      55.458  30.224  17.981  0.00  0.00            
ATOM   2615  HD2 LYS X 172      54.773  30.505  18.591  0.00  0.00            
ATOM   2616  HD3 LYS X 172      55.946  29.414  18.335  0.00  0.00            
ATOM   2617  CE  LYS X 172      56.573  31.350  17.781  0.00  0.00            
ATOM   2618  HE2 LYS X 172      56.264  32.231  17.220  0.00  0.00            
ATOM   2619  HE3 LYS X 172      57.026  31.615  18.737  0.00  0.00            
ATOM   2620  NZ  LYS X 172      57.784  30.849  17.107  0.00  0.00            
ATOM   2621  HZ1 LYS X 172      58.439  31.680  16.847  0.00  0.00            
ATOM   2622  HZ2 LYS X 172      58.357  30.137  17.700  0.00  0.00            
ATOM   2623  HZ3 LYS X 172      57.614  30.237  16.221  0.00  0.00            
ATOM   2624  C   LYS X 172      51.683  32.077  16.529  0.00  0.00            
ATOM   2625  O   LYS X 172      52.090  33.234  16.826  0.00  0.00            
ATOM   2626  N   THR X 173      50.578  31.738  15.919  0.00  0.00            
ATOM   2627  H   THR X 173      50.313  30.681  15.915  0.00  0.00            
ATOM   2628  CA  THR X 173      49.563  32.763  15.600  0.00  0.00            
ATOM   2629  HA  THR X 173      50.056  33.420  15.011  0.00  0.00            
ATOM   2630  CB  THR X 173      48.450  32.171  14.751  0.00  0.00            
ATOM   2631  HB  THR X 173      47.823  31.487  15.322  0.00  0.00            
ATOM   2632  CG2 THR X 173      47.314  33.074  14.344  0.00  0.00            
ATOM   2633 HG21 THR X 173      47.711  33.910  13.769  0.00  0.00            
ATOM   2634 HG22 THR X 173      46.644  32.454  13.747  0.00  0.00            
ATOM   2635 HG23 THR X 173      46.805  33.419  15.244  0.00  0.00            
ATOM   2636  OG1 THR X 173      48.853  31.543  13.522  0.00  0.00            
ATOM   2637  HG1 THR X 173      49.008  30.490  13.758  0.00  0.00            
ATOM   2638  C   THR X 173      49.040  33.423  16.910  0.00  0.00            
ATOM   2639  O   THR X 173      48.932  34.665  16.947  0.00  0.00            
ATOM   2640  N   GLU X 174      48.734  32.604  17.947  0.00  0.00            
ATOM   2641  H   GLU X 174      48.841  31.524  17.838  0.00  0.00            
ATOM   2642  CA  GLU X 174      48.175  33.129  19.170  0.00  0.00            
ATOM   2643  HA  GLU X 174      47.338  33.804  18.994  0.00  0.00            
ATOM   2644  CB  GLU X 174      47.408  31.934  19.824  0.00  0.00            
ATOM   2645  HB2 GLU X 174      48.079  31.113  20.077  0.00  0.00            
ATOM   2646  HB3 GLU X 174      47.238  32.270  20.847  0.00  0.00            
ATOM   2647  CG  GLU X 174      46.129  31.361  19.275  0.00  0.00            
ATOM   2648  HG2 GLU X 174      46.243  30.807  18.343  0.00  0.00            
ATOM   2649  HG3 GLU X 174      45.879  30.585  19.998  0.00  0.00            
ATOM   2650  CD  GLU X 174      45.047  32.403  19.049  0.00  0.00            
ATOM   2651  OE1 GLU X 174      44.048  32.110  18.300  0.00  0.00            
ATOM   2652  OE2 GLU X 174      44.970  33.474  19.701  0.00  0.00            
ATOM   2653  C   GLU X 174      49.292  33.817  20.075  0.00  0.00            
ATOM   2654  O   GLU X 174      48.945  34.777  20.759  0.00  0.00            
ATOM   2655  N   VAL X 175      50.565  33.511  19.923  0.00  0.00            
ATOM   2656  H   VAL X 175      50.878  32.521  19.591  0.00  0.00            
ATOM   2657  CA  VAL X 175      51.666  34.269  20.437  0.00  0.00            
ATOM   2658  HA  VAL X 175      51.412  34.557  21.458  0.00  0.00            
ATOM   2659  CB  VAL X 175      52.964  33.369  20.507  0.00  0.00            
ATOM   2660  HB  VAL X 175      53.138  33.094  19.467  0.00  0.00            
ATOM   2661  CG1 VAL X 175      54.137  34.234  21.046  0.00  0.00            
ATOM   2662 HG11 VAL X 175      55.002  33.713  21.018  0.00  0.00            
ATOM   2663 HG12 VAL X 175      54.269  35.103  20.402  0.00  0.00            
ATOM   2664 HG13 VAL X 175      53.992  34.454  22.103  0.00  0.00            
ATOM   2665  CG2 VAL X 175      52.840  32.187  21.507  0.00  0.00            
ATOM   2666 HG21 VAL X 175      52.734  32.529  22.537  0.00  0.00            
ATOM   2667 HG22 VAL X 175      52.060  31.600  21.246  0.00  0.00            
ATOM   2668 HG23 VAL X 175      53.743  31.579  21.458  0.00  0.00            
ATOM   2669  C   VAL X 175      51.823  35.526  19.622  0.00  0.00            
ATOM   2670  O   VAL X 175      52.122  36.530  20.308  0.00  0.00            
ATOM   2671  N   ASP X 176      51.549  35.535  18.267  0.00  0.00            
ATOM   2672  H   ASP X 176      51.317  34.631  17.704  0.00  0.00            
ATOM   2673  CA  ASP X 176      51.557  36.789  17.477  0.00  0.00            
ATOM   2674  HA  ASP X 176      52.451  37.366  17.712  0.00  0.00            
ATOM   2675  CB  ASP X 176      51.604  36.592  15.936  0.00  0.00            
ATOM   2676  HB2 ASP X 176      52.369  35.833  15.775  0.00  0.00            
ATOM   2677  HB3 ASP X 176      50.702  36.108  15.562  0.00  0.00            
ATOM   2678  CG  ASP X 176      52.000  37.716  15.046  0.00  0.00            
ATOM   2679  OD1 ASP X 176      53.218  38.148  15.198  0.00  0.00            
ATOM   2680  OD2 ASP X 176      51.037  38.374  14.555  0.00  0.00            
ATOM   2681  C   ASP X 176      50.374  37.742  17.884  0.00  0.00            
ATOM   2682  O   ASP X 176      50.643  38.957  18.093  0.00  0.00            
ATOM   2683  N   ILE X 177      49.194  37.223  18.042  0.00  0.00            
ATOM   2684  H   ILE X 177      49.079  36.205  17.669  0.00  0.00            
ATOM   2685  CA  ILE X 177      48.021  37.972  18.546  0.00  0.00            
ATOM   2686  HA  ILE X 177      47.819  38.898  18.007  0.00  0.00            
ATOM   2687  CB  ILE X 177      46.737  37.072  18.480  0.00  0.00            
ATOM   2688  HB  ILE X 177      47.094  36.102  18.793  0.00  0.00            
ATOM   2689  CG2 ILE X 177      45.596  37.470  19.460  0.00  0.00            
ATOM   2690 HG21 ILE X 177      45.971  37.361  20.467  0.00  0.00            
ATOM   2691 HG22 ILE X 177      45.330  38.380  19.310  0.00  0.00            
ATOM   2692 HG23 ILE X 177      44.737  36.829  19.325  0.00  0.00            
ATOM   2693  CG1 ILE X 177      46.221  36.876  17.061  0.00  0.00            
ATOM   2694 HG12 ILE X 177      45.478  37.640  16.889  0.00  0.00            
ATOM   2695 HG13 ILE X 177      46.970  37.032  16.402  0.00  0.00            
ATOM   2696  CD1 ILE X 177      45.568  35.571  16.724  0.00  0.00            
ATOM   2697 HD11 ILE X 177      45.246  35.648  15.686  0.00  0.00            
ATOM   2698 HD12 ILE X 177      46.291  34.772  16.890  0.00  0.00            
ATOM   2699 HD13 ILE X 177      44.656  35.427  17.303  0.00  0.00            
ATOM   2700  C   ILE X 177      48.354  38.532  19.966  0.00  0.00            
ATOM   2701  O   ILE X 177      47.997  39.663  20.242  0.00  0.00            
ATOM   2702  N   TYR X 178      49.067  37.782  20.760  0.00  0.00            
ATOM   2703  H   TYR X 178      49.400  36.922  20.494  0.00  0.00            
ATOM   2704  CA  TYR X 178      49.345  38.278  22.137  0.00  0.00            
ATOM   2705  HA  TYR X 178      48.496  38.624  22.561  0.00  0.00            
ATOM   2706  CB  TYR X 178      49.812  37.105  23.042  0.00  0.00            
ATOM   2707  HB2 TYR X 178      48.915  36.540  23.298  0.00  0.00            
ATOM   2708  HB3 TYR X 178      50.411  36.373  22.500  0.00  0.00            
ATOM   2709  CG  TYR X 178      50.659  37.411  24.280  0.00  0.00            
ATOM   2710  CD1 TYR X 178      50.198  37.411  25.581  0.00  0.00            
ATOM   2711  HD1 TYR X 178      49.171  37.161  25.846  0.00  0.00            
ATOM   2712  CE1 TYR X 178      51.052  37.681  26.654  0.00  0.00            
ATOM   2713  HE1 TYR X 178      50.698  37.431  27.566  0.00  0.00            
ATOM   2714  CZ  TYR X 178      52.401  37.999  26.468  0.00  0.00            
ATOM   2715  OH  TYR X 178      53.201  38.204  27.533  0.00  0.00            
ATOM   2716  HH  TYR X 178      54.133  38.487  27.266  0.00  0.00            
ATOM   2717  CE2 TYR X 178      52.863  37.964  25.162  0.00  0.00            
ATOM   2718  HE2 TYR X 178      53.861  37.885  25.026  0.00  0.00            
ATOM   2719  CD2 TYR X 178      52.047  37.640  24.076  0.00  0.00            
ATOM   2720  HD2 TYR X 178      52.594  37.428  23.157  0.00  0.00            
ATOM   2721  C   TYR X 178      50.377  39.467  22.040  0.00  0.00            
ATOM   2722  O   TYR X 178      50.307  40.422  22.787  0.00  0.00            
ATOM   2723  N   ASN X 179      51.355  39.268  21.214  0.00  0.00            
ATOM   2724  H   ASN X 179      51.248  38.389  20.578  0.00  0.00            
ATOM   2725  CA  ASN X 179      52.343  40.356  21.022  0.00  0.00            
ATOM   2726  HA  ASN X 179      52.530  40.743  22.023  0.00  0.00            
ATOM   2727  CB  ASN X 179      53.581  39.731  20.527  0.00  0.00            
ATOM   2728  HB2 ASN X 179      53.384  39.060  19.798  0.00  0.00            
ATOM   2729  HB3 ASN X 179      54.213  40.532  20.143  0.00  0.00            
ATOM   2730  CG  ASN X 179      54.297  39.044  21.683  0.00  0.00            
ATOM   2731  OD1 ASN X 179      54.702  39.543  22.731  0.00  0.00            
ATOM   2732  ND2 ASN X 179      54.623  37.750  21.450  0.00  0.00            
ATOM   2733 HD21 ASN X 179      55.232  37.232  22.191  0.00  0.00            
ATOM   2734 HD22 ASN X 179      54.048  37.170  20.728  0.00  0.00            
ATOM   2735  C   ASN X 179      51.965  41.578  20.208  0.00  0.00            
ATOM   2736  O   ASN X 179      52.806  42.337  19.710  0.00  0.00            
ATOM   2737  N   SER X 180      50.655  41.763  19.949  0.00  0.00            
ATOM   2738  H   SER X 180      49.936  41.019  20.292  0.00  0.00            
ATOM   2739  CA  SER X 180      50.137  42.994  19.283  0.00  0.00            
ATOM   2740  HA  SER X 180      50.836  43.823  19.398  0.00  0.00            
ATOM   2741  CB  SER X 180      50.091  42.778  17.726  0.00  0.00            
ATOM   2742  HB2 SER X 180      49.437  43.480  17.209  0.00  0.00            
ATOM   2743  HB3 SER X 180      50.958  42.965  17.241  0.00  0.00            
ATOM   2744  OG  SER X 180      49.641  41.457  17.437  0.00  0.00            
ATOM   2745  HG  SER X 180      50.266  40.792  18.034  0.00  0.00            
ATOM   2746  C   SER X 180      48.798  43.482  19.930  0.00  0.00            
ATOM   2747  O   SER X 180      48.085  44.270  19.255  0.00  0.00            
ATOM   2748  N   ASP X 181      48.428  42.943  21.049  0.00  0.00            
ATOM   2749  H   ASP X 181      49.254  42.490  21.598  0.00  0.00            
ATOM   2750  CA  ASP X 181      47.289  43.384  21.826  0.00  0.00            
ATOM   2751  HA  ASP X 181      46.481  43.670  21.153  0.00  0.00            
ATOM   2752  CB  ASP X 181      46.794  42.134  22.604  0.00  0.00            
ATOM   2753  HB2 ASP X 181      46.745  41.287  21.919  0.00  0.00            
ATOM   2754  HB3 ASP X 181      47.379  41.864  23.483  0.00  0.00            
ATOM   2755  CG  ASP X 181      45.467  42.346  23.262  0.00  0.00            
ATOM   2756  OD1 ASP X 181      45.088  43.471  23.512  0.00  0.00            
ATOM   2757  OD2 ASP X 181      44.686  41.408  23.560  0.00  0.00            
ATOM   2758  C   ASP X 181      47.603  44.648  22.680  0.00  0.00            
ATOM   2759  O   ASP X 181      48.325  44.470  23.657  0.00  0.00            
ATOM   2760  N   PRO X 182      47.053  45.863  22.458  0.00  0.00            
ATOM   2761  CD  PRO X 182      46.181  46.235  21.313  0.00  0.00            
ATOM   2762  HD2 PRO X 182      45.175  45.816  21.291  0.00  0.00            
ATOM   2763  HD3 PRO X 182      46.646  45.889  20.390  0.00  0.00            
ATOM   2764  CG  PRO X 182      46.118  47.771  21.397  0.00  0.00            
ATOM   2765  HG2 PRO X 182      45.207  48.173  20.955  0.00  0.00            
ATOM   2766  HG3 PRO X 182      46.903  48.288  20.845  0.00  0.00            
ATOM   2767  CB  PRO X 182      46.252  48.050  22.851  0.00  0.00            
ATOM   2768  HB2 PRO X 182      45.293  47.912  23.351  0.00  0.00            
ATOM   2769  HB3 PRO X 182      46.477  49.090  23.085  0.00  0.00            
ATOM   2770  CA  PRO X 182      47.222  47.036  23.357  0.00  0.00            
ATOM   2771  HA  PRO X 182      48.199  47.517  23.320  0.00  0.00            
ATOM   2772  C   PRO X 182      46.907  46.787  24.816  0.00  0.00            
ATOM   2773  O   PRO X 182      47.527  47.493  25.590  0.00  0.00            
ATOM   2774  N   LEU X 183      45.998  45.893  25.108  0.00  0.00            
ATOM   2775  H   LEU X 183      45.574  45.300  24.298  0.00  0.00            
ATOM   2776  CA  LEU X 183      45.425  45.825  26.484  0.00  0.00            
ATOM   2777  HA  LEU X 183      45.550  46.741  27.061  0.00  0.00            
ATOM   2778  CB  LEU X 183      43.909  45.740  26.464  0.00  0.00            
ATOM   2779  HB2 LEU X 183      43.624  44.817  25.959  0.00  0.00            
ATOM   2780  HB3 LEU X 183      43.531  45.648  27.482  0.00  0.00            
ATOM   2781  CG  LEU X 183      43.028  46.859  25.742  0.00  0.00            
ATOM   2782  HG  LEU X 183      43.320  46.854  24.692  0.00  0.00            
ATOM   2783  CD1 LEU X 183      41.505  46.581  25.961  0.00  0.00            
ATOM   2784 HD11 LEU X 183      41.336  46.656  27.035  0.00  0.00            
ATOM   2785 HD12 LEU X 183      40.914  47.342  25.452  0.00  0.00            
ATOM   2786 HD13 LEU X 183      41.241  45.726  25.492  0.00  0.00            
ATOM   2787  CD2 LEU X 183      43.285  48.250  26.289  0.00  0.00            
ATOM   2788 HD21 LEU X 183      44.264  48.598  25.959  0.00  0.00            
ATOM   2789 HD22 LEU X 183      42.554  48.947  25.880  0.00  0.00            
ATOM   2790 HD23 LEU X 183      43.240  48.375  27.370  0.00  0.00            
ATOM   2791  C   LEU X 183      46.094  44.661  27.219  0.00  0.00            
ATOM   2792  O   LEU X 183      45.744  44.308  28.341  0.00  0.00            
ATOM   2793  N   ILE X 184      47.155  44.088  26.634  0.00  0.00            
ATOM   2794  H   ILE X 184      47.416  44.254  25.672  0.00  0.00            
ATOM   2795  CA  ILE X 184      47.983  43.151  27.327  0.00  0.00            
ATOM   2796  HA  ILE X 184      47.479  42.707  28.081  0.00  0.00            
ATOM   2797  CB  ILE X 184      48.434  41.943  26.473  0.00  0.00            
ATOM   2798  HB  ILE X 184      48.979  42.215  25.667  0.00  0.00            
ATOM   2799  CG2 ILE X 184      49.309  41.041  27.361  0.00  0.00            
ATOM   2800 HG21 ILE X 184      48.753  40.552  28.161  0.00  0.00            
ATOM   2801 HG22 ILE X 184      49.734  40.280  26.707  0.00  0.00            
ATOM   2802 HG23 ILE X 184      50.159  41.586  27.772  0.00  0.00            
ATOM   2803  CG1 ILE X 184      47.231  41.124  26.003  0.00  0.00            
ATOM   2804 HG12 ILE X 184      46.649  40.603  27.087  0.00  0.00            
ATOM   2805 HG13 ILE X 184      46.627  41.762  25.505  0.00  0.00            
ATOM   2806  CD1 ILE X 184      47.522  39.941  25.057  0.00  0.00            
ATOM   2807 HD11 ILE X 184      46.697  39.787  24.362  0.00  0.00            
ATOM   2808 HD12 ILE X 184      48.403  40.109  24.439  0.00  0.00            
ATOM   2809 HD13 ILE X 184      47.680  39.036  25.645  0.00  0.00            
ATOM   2810  C   ILE X 184      49.193  43.962  27.872  0.00  0.00            
ATOM   2811  O   ILE X 184      49.799  44.728  27.155  0.00  0.00            
ATOM   2812  N   CYS X 185      49.483  43.758  29.212  0.00  0.00            
ATOM   2813  H   CYS X 185      48.927  43.052  29.828  0.00  0.00            
ATOM   2814  CA  CYS X 185      50.617  44.271  29.939  0.00  0.00            
ATOM   2815  HA  CYS X 185      50.855  45.286  29.623  0.00  0.00            
ATOM   2816  CB  CYS X 185      50.339  44.341  31.455  0.00  0.00            
ATOM   2817  HB2 CYS X 185      49.541  44.910  31.700  0.00  0.00            
ATOM   2818  HB3 CYS X 185      50.164  43.415  31.818  0.00  0.00            
ATOM   2819  SG  CYS X 185      51.861  44.918  32.273  0.00  0.00            
ATOM   2820  HG  CYS X 185      51.633  45.901  32.222  0.00  0.00            
ATOM   2821  C   CYS X 185      51.740  43.213  29.633  0.00  0.00            
ATOM   2822  O   CYS X 185      51.687  42.113  30.197  0.00  0.00            
ATOM   2823  N   ARG X 186      52.712  43.561  28.763  0.00  0.00            
ATOM   2824  H   ARG X 186      52.777  44.594  28.421  0.00  0.00            
ATOM   2825  CA  ARG X 186      53.835  42.647  28.457  0.00  0.00            
ATOM   2826  HA  ARG X 186      53.509  41.656  28.771  0.00  0.00            
ATOM   2827  CB  ARG X 186      53.986  42.446  27.008  0.00  0.00            
ATOM   2828  HB2 ARG X 186      54.332  43.228  26.472  0.00  0.00            
ATOM   2829  HB3 ARG X 186      54.830  41.782  26.820  0.00  0.00            
ATOM   2830  CG  ARG X 186      52.620  42.020  26.421  0.00  0.00            
ATOM   2831  HG2 ARG X 186      52.209  41.194  27.001  0.00  0.00            
ATOM   2832  HG3 ARG X 186      51.872  42.811  26.379  0.00  0.00            
ATOM   2833  CD  ARG X 186      52.711  41.483  24.951  0.00  0.00            
ATOM   2834  HD2 ARG X 186      53.544  40.788  25.049  0.00  0.00            
ATOM   2835  HD3 ARG X 186      51.930  40.971  24.566  0.00  0.00            
ATOM   2836  NE  ARG X 186      52.961  42.599  24.053  0.00  0.00            
ATOM   2837  HE  ARG X 186      53.980  42.983  24.102  0.00  0.00            
ATOM   2838  CZ  ARG X 186      52.030  43.317  23.461  0.00  0.00            
ATOM   2839  NH1 ARG X 186      50.770  43.037  23.659  0.00  0.00            
ATOM   2840 HH11 ARG X 186      50.411  42.028  23.862  0.00  0.00            
ATOM   2841 HH12 ARG X 186      49.990  43.773  23.467  0.00  0.00            
ATOM   2842  NH2 ARG X 186      52.360  44.405  22.735  0.00  0.00            
ATOM   2843 HH21 ARG X 186      53.421  44.645  22.811  0.00  0.00            
ATOM   2844 HH22 ARG X 186      51.622  44.969  22.164  0.00  0.00            
ATOM   2845  C   ARG X 186      55.140  42.979  29.156  0.00  0.00            
ATOM   2846  O   ARG X 186      56.098  42.248  29.096  0.00  0.00            
ATOM   2847  N   ALA X 187      55.102  44.035  29.919  0.00  0.00            
ATOM   2848  H   ALA X 187      54.454  44.906  29.830  0.00  0.00            
ATOM   2849  CA  ALA X 187      56.195  44.252  30.832  0.00  0.00            
ATOM   2850  HA  ALA X 187      57.093  44.361  30.224  0.00  0.00            
ATOM   2851  CB  ALA X 187      55.920  45.517  31.553  0.00  0.00            
ATOM   2852  HB1 ALA X 187      55.813  46.343  30.850  0.00  0.00            
ATOM   2853  HB2 ALA X 187      55.069  45.413  32.227  0.00  0.00            
ATOM   2854  HB3 ALA X 187      56.757  45.668  32.098  0.00  0.00            
ATOM   2855  C   ALA X 187      56.443  43.129  31.882  0.00  0.00            
ATOM   2856  O   ALA X 187      55.651  42.267  32.175  0.00  0.00            
ATOM   2857  N   GLY X 188      57.674  43.209  32.355  0.00  0.00            
ATOM   2858  H   GLY X 188      58.365  44.035  32.189  0.00  0.00            
ATOM   2859  CA  GLY X 188      58.128  42.222  33.392  0.00  0.00            
ATOM   2860  HA2 GLY X 188      58.034  41.192  33.049  0.00  0.00            
ATOM   2861  HA3 GLY X 188      59.178  42.449  33.578  0.00  0.00            
ATOM   2862  C   GLY X 188      57.357  42.524  34.715  0.00  0.00            
ATOM   2863  O   GLY X 188      56.827  43.605  34.868  0.00  0.00            
ATOM   2864  N   LEU X 189      57.402  41.471  35.517  0.00  0.00            
ATOM   2865  H   LEU X 189      57.783  40.505  35.187  0.00  0.00            
ATOM   2866  CA  LEU X 189      56.649  41.574  36.807  0.00  0.00            
ATOM   2867  HA  LEU X 189      55.652  41.853  36.467  0.00  0.00            
ATOM   2868  CB  LEU X 189      56.618  40.144  37.434  0.00  0.00            
ATOM   2869  HB2 LEU X 189      56.104  39.443  36.777  0.00  0.00            
ATOM   2870  HB3 LEU X 189      57.684  39.922  37.470  0.00  0.00            
ATOM   2871  CG  LEU X 189      56.127  39.971  38.888  0.00  0.00            
ATOM   2872  HG  LEU X 189      56.634  40.598  39.495  0.00  0.00            
ATOM   2873  CD1 LEU X 189      54.649  40.414  38.935  0.00  0.00            
ATOM   2874 HD11 LEU X 189      54.047  39.819  38.384  0.00  0.00            
ATOM   2875 HD12 LEU X 189      54.289  40.349  39.877  0.00  0.00            
ATOM   2876 HD13 LEU X 189      54.660  41.346  38.548  0.00  0.00            
ATOM   2877  CD2 LEU X 189      56.417  38.591  39.453  0.00  0.00            
ATOM   2878 HD21 LEU X 189      57.489  38.393  39.466  0.00  0.00            
ATOM   2879 HD22 LEU X 189      56.008  38.516  40.460  0.00  0.00            
ATOM   2880 HD23 LEU X 189      55.975  37.887  38.747  0.00  0.00            
ATOM   2881  C   LEU X 189      57.397  42.585  37.760  0.00  0.00            
ATOM   2882  O   LEU X 189      58.627  42.511  37.933  0.00  0.00            
ATOM   2883  N   LYS X 190      56.566  43.440  38.342  0.00  0.00            
ATOM   2884  H   LYS X 190      55.538  43.575  38.003  0.00  0.00            
ATOM   2885  CA  LYS X 190      57.100  44.344  39.389  0.00  0.00            
ATOM   2886  HA  LYS X 190      58.126  44.535  39.074  0.00  0.00            
ATOM   2887  CB  LYS X 190      56.283  45.643  39.440  0.00  0.00            
ATOM   2888  HB2 LYS X 190      55.254  45.448  39.742  0.00  0.00            
ATOM   2889  HB3 LYS X 190      56.695  46.296  40.209  0.00  0.00            
ATOM   2890  CG  LYS X 190      56.300  46.316  38.018  0.00  0.00            
ATOM   2891  HG2 LYS X 190      57.297  46.696  37.796  0.00  0.00            
ATOM   2892  HG3 LYS X 190      56.076  45.534  37.292  0.00  0.00            
ATOM   2893  CD  LYS X 190      55.277  47.457  38.091  0.00  0.00            
ATOM   2894  HD2 LYS X 190      55.240  47.894  39.089  0.00  0.00            
ATOM   2895  HD3 LYS X 190      55.539  48.281  37.568  0.00  0.00            
ATOM   2896  CE  LYS X 190      53.847  47.187  37.607  0.00  0.00            
ATOM   2897  HE2 LYS X 190      53.340  46.620  38.388  0.00  0.00            
ATOM   2898  HE3 LYS X 190      53.209  48.062  37.486  0.00  0.00            
ATOM   2899  NZ  LYS X 190      53.840  46.530  36.317  0.00  0.00            
ATOM   2900  HZ1 LYS X 190      53.908  45.443  36.370  0.00  0.00            
ATOM   2901  HZ2 LYS X 190      52.892  46.710  35.810  0.00  0.00            
ATOM   2902  HZ3 LYS X 190      54.750  46.732  35.752  0.00  0.00            
ATOM   2903  C   LYS X 190      57.150  43.551  40.727  0.00  0.00            
ATOM   2904  O   LYS X 190      56.231  42.856  41.077  0.00  0.00            
ATOM   2905  N   VAL X 191      58.189  43.831  41.494  0.00  0.00            
ATOM   2906  H   VAL X 191      59.020  44.367  41.060  0.00  0.00            
ATOM   2907  CA  VAL X 191      58.491  43.129  42.731  0.00  0.00            
ATOM   2908  HA  VAL X 191      58.464  42.061  42.574  0.00  0.00            
ATOM   2909  CB  VAL X 191      59.867  43.505  43.396  0.00  0.00            
ATOM   2910  HB  VAL X 191      60.627  43.368  42.745  0.00  0.00            
ATOM   2911  CG1 VAL X 191      59.889  44.907  43.845  0.00  0.00            
ATOM   2912 HG11 VAL X 191      58.963  45.151  44.366  0.00  0.00            
ATOM   2913 HG12 VAL X 191      60.699  45.068  44.556  0.00  0.00            
ATOM   2914 HG13 VAL X 191      59.921  45.656  43.053  0.00  0.00            
ATOM   2915  CG2 VAL X 191      60.222  42.580  44.552  0.00  0.00            
ATOM   2916 HG21 VAL X 191      60.150  41.295  44.194  0.00  0.00            
ATOM   2917 HG22 VAL X 191      61.192  42.754  44.772  0.00  0.00            
ATOM   2918 HG23 VAL X 191      59.595  42.745  45.428  0.00  0.00            
ATOM   2919  C   VAL X 191      57.340  43.315  43.737  0.00  0.00            
ATOM   2920  O   VAL X 191      57.064  42.365  44.434  0.00  0.00            
ATOM   2921  N   CYS X 192      56.705  44.483  43.735  0.00  0.00            
ATOM   2922  H   CYS X 192      57.214  45.294  43.213  0.00  0.00            
ATOM   2923  CA  CYS X 192      55.424  44.660  44.442  0.00  0.00            
ATOM   2924  HA  CYS X 192      55.745  44.682  45.484  0.00  0.00            
ATOM   2925  CB  CYS X 192      54.902  46.102  44.197  0.00  0.00            
ATOM   2926  HB2 CYS X 192      53.887  46.101  44.566  0.00  0.00            
ATOM   2927  HB3 CYS X 192      55.499  46.861  44.682  0.00  0.00            
ATOM   2928  SG  CYS X 192      54.751  46.508  42.431  0.00  0.00            
ATOM   2929  HG  CYS X 192      55.691  46.985  42.195  0.00  0.00            
ATOM   2930  C   CYS X 192      54.300  43.629  44.202  0.00  0.00            
ATOM   2931  O   CYS X 192      53.705  43.101  45.102  0.00  0.00            
ATOM   2932  N   PHE X 193      54.054  43.433  42.913  0.00  0.00            
ATOM   2933  H   PHE X 193      54.587  43.930  42.103  0.00  0.00            
ATOM   2934  CA  PHE X 193      52.956  42.516  42.475  0.00  0.00            
ATOM   2935  HA  PHE X 193      52.094  42.654  43.128  0.00  0.00            
ATOM   2936  CB  PHE X 193      52.609  42.919  41.041  0.00  0.00            
ATOM   2937  HB2 PHE X 193      52.436  43.995  41.026  0.00  0.00            
ATOM   2938  HB3 PHE X 193      53.358  42.598  40.317  0.00  0.00            
ATOM   2939  CG  PHE X 193      51.316  42.360  40.473  0.00  0.00            
ATOM   2940  CD1 PHE X 193      50.151  42.700  41.093  0.00  0.00            
ATOM   2941  HD1 PHE X 193      50.208  43.447  41.771  0.00  0.00            
ATOM   2942  CE1 PHE X 193      48.921  42.166  40.634  0.00  0.00            
ATOM   2943  HE1 PHE X 193      47.997  42.617  40.996  0.00  0.00            
ATOM   2944  CZ  PHE X 193      48.884  41.129  39.718  0.00  0.00            
ATOM   2945  HZ  PHE X 193      47.942  40.658  39.438  0.00  0.00            
ATOM   2946  CE2 PHE X 193      50.118  40.691  39.202  0.00  0.00            
ATOM   2947  HE2 PHE X 193      50.049  39.932  38.540  0.00  0.00            
ATOM   2948  CD2 PHE X 193      51.319  41.306  39.596  0.00  0.00            
ATOM   2949  HD2 PHE X 193      52.217  40.913  39.118  0.00  0.00            
ATOM   2950  C   PHE X 193      53.345  41.045  42.567  0.00  0.00            
ATOM   2951  O   PHE X 193      52.461  40.250  42.981  0.00  0.00            
ATOM   2952  N   GLY X 194      54.655  40.698  42.435  0.00  0.00            
ATOM   2953  H   GLY X 194      55.493  41.347  42.184  0.00  0.00            
ATOM   2954  CA  GLY X 194      55.160  39.412  42.895  0.00  0.00            
ATOM   2955  HA2 GLY X 194      54.771  38.599  42.283  0.00  0.00            
ATOM   2956  HA3 GLY X 194      56.246  39.343  42.826  0.00  0.00            
ATOM   2957  C   GLY X 194      54.693  38.996  44.264  0.00  0.00            
ATOM   2958  O   GLY X 194      54.427  37.801  44.477  0.00  0.00            
ATOM   2959  N   ILE X 195      54.769  39.974  45.181  0.00  0.00            
ATOM   2960  H   ILE X 195      55.021  40.963  44.800  0.00  0.00            
ATOM   2961  CA  ILE X 195      54.474  39.765  46.625  0.00  0.00            
ATOM   2962  HA  ILE X 195      55.024  38.853  46.856  0.00  0.00            
ATOM   2963  CB  ILE X 195      54.901  40.956  47.419  0.00  0.00            
ATOM   2964  HB  ILE X 195      54.438  41.870  47.048  0.00  0.00            
ATOM   2965  CG2 ILE X 195      54.411  40.880  48.891  0.00  0.00            
ATOM   2966 HG21 ILE X 195      54.730  41.773  49.429  0.00  0.00            
ATOM   2967 HG22 ILE X 195      53.325  40.921  48.969  0.00  0.00            
ATOM   2968 HG23 ILE X 195      54.863  40.205  49.491  0.00  0.00            
ATOM   2969  CG1 ILE X 195      56.440  41.116  47.294  0.00  0.00            
ATOM   2970 HG12 ILE X 195      56.881  40.463  47.925  0.00  0.00            
ATOM   2971 HG13 ILE X 195      56.796  40.908  46.372  0.00  0.00            
ATOM   2972  CD1 ILE X 195      56.871  42.483  47.855  0.00  0.00            
ATOM   2973 HD11 ILE X 195      56.309  43.249  47.320  0.00  0.00            
ATOM   2974 HD12 ILE X 195      56.667  42.552  48.924  0.00  0.00            
ATOM   2975 HD13 ILE X 195      57.929  42.529  47.599  0.00  0.00            
ATOM   2976  C   ILE X 195      53.010  39.400  46.794  0.00  0.00            
ATOM   2977  O   ILE X 195      52.557  38.551  47.569  0.00  0.00            
ATOM   2978  N   GLN X 196      52.149  40.085  46.042  0.00  0.00            
ATOM   2979  H   GLN X 196      52.618  40.764  45.329  0.00  0.00            
ATOM   2980  CA  GLN X 196      50.739  39.816  45.913  0.00  0.00            
ATOM   2981  HA  GLN X 196      50.393  39.602  46.924  0.00  0.00            
ATOM   2982  CB  GLN X 196      49.811  40.973  45.359  0.00  0.00            
ATOM   2983  HB2 GLN X 196      50.120  41.276  44.359  0.00  0.00            
ATOM   2984  HB3 GLN X 196      48.774  40.637  45.368  0.00  0.00            
ATOM   2985  CG  GLN X 196      49.839  42.207  46.171  0.00  0.00            
ATOM   2986  HG2 GLN X 196      50.895  42.467  46.239  0.00  0.00            
ATOM   2987  HG3 GLN X 196      49.363  42.977  45.563  0.00  0.00            
ATOM   2988  CD  GLN X 196      49.247  42.094  47.566  0.00  0.00            
ATOM   2989  OE1 GLN X 196      48.795  41.059  47.967  0.00  0.00            
ATOM   2990  NE2 GLN X 196      49.393  43.085  48.384  0.00  0.00            
ATOM   2991 HE21 GLN X 196      49.051  43.101  49.419  0.00  0.00            
ATOM   2992 HE22 GLN X 196      49.627  43.957  47.932  0.00  0.00            
ATOM   2993  C   GLN X 196      50.301  38.464  45.225  0.00  0.00            
ATOM   2994  O   GLN X 196      49.189  37.926  45.490  0.00  0.00            
ATOM   2995  N   LEU X 197      51.222  37.936  44.454  0.00  0.00            
ATOM   2996  H   LEU X 197      52.131  38.479  44.193  0.00  0.00            
ATOM   2997  CA  LEU X 197      51.187  36.557  43.920  0.00  0.00            
ATOM   2998  HA  LEU X 197      50.140  36.315  43.739  0.00  0.00            
ATOM   2999  CB  LEU X 197      51.830  36.434  42.501  0.00  0.00            
ATOM   3000  HB2 LEU X 197      52.911  36.386  42.630  0.00  0.00            
ATOM   3001  HB3 LEU X 197      51.486  35.427  42.266  0.00  0.00            
ATOM   3002  CG  LEU X 197      51.368  37.465  41.452  0.00  0.00            
ATOM   3003  HG  LEU X 197      51.292  38.455  41.902  0.00  0.00            
ATOM   3004  CD1 LEU X 197      52.473  37.481  40.380  0.00  0.00            
ATOM   3005 HD11 LEU X 197      52.245  38.281  39.676  0.00  0.00            
ATOM   3006 HD12 LEU X 197      53.455  37.691  40.804  0.00  0.00            
ATOM   3007 HD13 LEU X 197      52.555  36.648  39.815  0.00  0.00            
ATOM   3008  CD2 LEU X 197      50.047  37.231  40.790  0.00  0.00            
ATOM   3009 HD21 LEU X 197      50.178  36.288  40.258  0.00  0.00            
ATOM   3010 HD22 LEU X 197      49.176  37.142  41.440  0.00  0.00            
ATOM   3011 HD23 LEU X 197      49.803  37.987  40.045  0.00  0.00            
ATOM   3012  C   LEU X 197      51.565  35.532  44.927  0.00  0.00            
ATOM   3013  O   LEU X 197      50.905  34.460  45.017  0.00  0.00            
ATOM   3014  N   LEU X 198      52.644  35.856  45.719  0.00  0.00            
ATOM   3015  H   LEU X 198      53.327  36.666  45.464  0.00  0.00            
ATOM   3016  CA  LEU X 198      52.947  35.053  46.929  0.00  0.00            
ATOM   3017  HA  LEU X 198      53.193  34.109  46.666  0.00  0.00            
ATOM   3018  CB  LEU X 198      54.178  35.544  47.747  0.00  0.00            
ATOM   3019  HB2 LEU X 198      54.986  35.925  47.123  0.00  0.00            
ATOM   3020  HB3 LEU X 198      53.907  36.423  48.332  0.00  0.00            
ATOM   3021  CG  LEU X 198      54.831  34.503  48.694  0.00  0.00            
ATOM   3022  HG  LEU X 198      54.026  34.005  49.235  0.00  0.00            
ATOM   3023  CD1 LEU X 198      55.589  33.356  48.052  0.00  0.00            
ATOM   3024 HD11 LEU X 198      55.001  32.934  47.347  0.00  0.00            
ATOM   3025 HD12 LEU X 198      56.479  33.728  47.752  0.00  0.00            
ATOM   3026 HD13 LEU X 198      55.802  32.591  48.677  0.00  0.00            
ATOM   3027  CD2 LEU X 198      55.755  35.179  49.708  0.00  0.00            
ATOM   3028 HD21 LEU X 198      55.947  34.540  50.569  0.00  0.00            
ATOM   3029 HD22 LEU X 198      56.656  35.585  49.249  0.00  0.00            
ATOM   3030 HD23 LEU X 198      55.180  35.973  50.185  0.00  0.00            
ATOM   3031  C   LEU X 198      51.739  34.995  47.917  0.00  0.00            
ATOM   3032  O   LEU X 198      51.404  33.920  48.411  0.00  0.00            
ATOM   3033  N   ASN X 199      51.046  36.125  48.091  0.00  0.00            
ATOM   3034  H   ASN X 199      51.313  37.027  47.539  0.00  0.00            
ATOM   3035  CA  ASN X 199      49.780  36.158  48.848  0.00  0.00            
ATOM   3036  HA  ASN X 199      49.901  35.737  49.846  0.00  0.00            
ATOM   3037  CB  ASN X 199      49.327  37.628  49.072  0.00  0.00            
ATOM   3038  HB2 ASN X 199      49.117  38.112  48.210  0.00  0.00            
ATOM   3039  HB3 ASN X 199      48.407  37.657  49.655  0.00  0.00            
ATOM   3040  CG  ASN X 199      50.284  38.292  50.027  0.00  0.00            
ATOM   3041  OD1 ASN X 199      50.806  37.707  50.963  0.00  0.00            
ATOM   3042  ND2 ASN X 199      50.428  39.590  49.911  0.00  0.00            
ATOM   3043 HD21 ASN X 199      51.005  40.063  50.705  0.00  0.00            
ATOM   3044 HD22 ASN X 199      50.054  40.217  49.102  0.00  0.00            
ATOM   3045  C   ASN X 199      48.650  35.371  48.234  0.00  0.00            
ATOM   3046  O   ASN X 199      48.074  34.593  48.959  0.00  0.00            
ATOM   3047  N   ALA X 200      48.501  35.383  46.914  0.00  0.00            
ATOM   3048  H   ALA X 200      49.204  35.972  46.325  0.00  0.00            
ATOM   3049  CA  ALA X 200      47.500  34.507  46.346  0.00  0.00            
ATOM   3050  HA  ALA X 200      46.535  34.831  46.735  0.00  0.00            
ATOM   3051  CB  ALA X 200      47.404  34.735  44.816  0.00  0.00            
ATOM   3052  HB1 ALA X 200      47.262  35.806  44.672  0.00  0.00            
ATOM   3053  HB2 ALA X 200      48.378  34.573  44.356  0.00  0.00            
ATOM   3054  HB3 ALA X 200      46.599  34.228  44.284  0.00  0.00            
ATOM   3055  C   ALA X 200      47.696  33.016  46.530  0.00  0.00            
ATOM   3056  O   ALA X 200      46.707  32.356  46.930  0.00  0.00            
ATOM   3057  N   VAL X 201      48.907  32.541  46.374  0.00  0.00            
ATOM   3058  H   VAL X 201      49.699  33.055  46.015  0.00  0.00            
ATOM   3059  CA  VAL X 201      49.184  31.101  46.415  0.00  0.00            
ATOM   3060  HA  VAL X 201      48.473  30.707  45.814  0.00  0.00            
ATOM   3061  CB  VAL X 201      50.575  30.697  45.838  0.00  0.00            
ATOM   3062  HB  VAL X 201      50.762  29.741  46.106  0.00  0.00            
ATOM   3063  CG1 VAL X 201      50.587  30.823  44.339  0.00  0.00            
ATOM   3064 HG11 VAL X 201      49.739  30.282  43.919  0.00  0.00            
ATOM   3065 HG12 VAL X 201      50.469  31.857  44.015  0.00  0.00            
ATOM   3066 HG13 VAL X 201      51.536  30.517  43.899  0.00  0.00            
ATOM   3067  CG2 VAL X 201      51.778  31.564  46.408  0.00  0.00            
ATOM   3068 HG21 VAL X 201      51.906  31.471  47.355  0.00  0.00            
ATOM   3069 HG22 VAL X 201      52.593  31.174  45.955  0.00  0.00            
ATOM   3070 HG23 VAL X 201      51.606  32.573  46.034  0.00  0.00            
ATOM   3071  C   VAL X 201      49.095  30.667  47.893  0.00  0.00            
ATOM   3072  O   VAL X 201      48.807  29.465  48.074  0.00  0.00            
ATOM   3073  N   SER X 202      49.343  31.601  48.804  0.00  0.00            
ATOM   3074  H   SER X 202      49.753  32.555  48.475  0.00  0.00            
ATOM   3075  CA  SER X 202      49.376  31.246  50.203  0.00  0.00            
ATOM   3076  HA  SER X 202      49.721  30.230  50.399  0.00  0.00            
ATOM   3077  CB  SER X 202      50.245  32.273  50.954  0.00  0.00            
ATOM   3078  HB2 SER X 202      50.318  31.947  51.907  0.00  0.00            
ATOM   3079  HB3 SER X 202      51.113  32.555  50.522  0.00  0.00            
ATOM   3080  OG  SER X 202      49.454  33.449  51.178  0.00  0.00            
ATOM   3081  HG  SER X 202      49.195  33.867  50.296  0.00  0.00            
ATOM   3082  C   SER X 202      47.966  31.174  50.776  0.00  0.00            
ATOM   3083  O   SER X 202      47.611  30.353  51.633  0.00  0.00            
ATOM   3084  N   ARG X 203      47.068  32.001  50.284  0.00  0.00            
ATOM   3085  H   ARG X 203      47.309  32.763  49.542  0.00  0.00            
ATOM   3086  CA  ARG X 203      45.666  32.025  50.719  0.00  0.00            
ATOM   3087  HA  ARG X 203      45.378  32.085  51.769  0.00  0.00            
ATOM   3088  CB  ARG X 203      45.112  33.365  50.246  0.00  0.00            
ATOM   3089  HB2 ARG X 203      45.398  33.737  49.263  0.00  0.00            
ATOM   3090  HB3 ARG X 203      44.024  33.433  50.250  0.00  0.00            
ATOM   3091  CG  ARG X 203      45.582  34.476  51.190  0.00  0.00            
ATOM   3092  HG2 ARG X 203      45.214  34.308  52.202  0.00  0.00            
ATOM   3093  HG3 ARG X 203      46.666  34.399  51.281  0.00  0.00            
ATOM   3094  CD  ARG X 203      45.243  35.862  50.639  0.00  0.00            
ATOM   3095  HD2 ARG X 203      45.463  35.975  49.577  0.00  0.00            
ATOM   3096  HD3 ARG X 203      44.243  36.003  50.671  0.00  0.00            
ATOM   3097  NE  ARG X 203      45.981  36.875  51.378  0.00  0.00            
ATOM   3098  HE  ARG X 203      46.685  36.536  52.138  0.00  0.00            
ATOM   3099  CZ  ARG X 203      45.943  38.131  51.180  0.00  0.00            
ATOM   3100  NH1 ARG X 203      45.016  38.591  50.440  0.00  0.00            
ATOM   3101 HH11 ARG X 203      44.189  37.990  50.063  0.00  0.00            
ATOM   3102 HH12 ARG X 203      45.029  39.681  50.445  0.00  0.00            
ATOM   3103  NH2 ARG X 203      46.785  38.948  51.817  0.00  0.00            
ATOM   3104 HH21 ARG X 203      47.484  38.514  52.532  0.00  0.00            
ATOM   3105 HH22 ARG X 203      46.872  39.988  51.503  0.00  0.00            
ATOM   3106  C   ARG X 203      45.070  30.764  50.075  0.00  0.00            
ATOM   3107  O   ARG X 203      44.126  30.157  50.680  0.00  0.00            
ATOM   3108  N   VAL X 204      45.569  30.310  48.931  0.00  0.00            
ATOM   3109  H   VAL X 204      46.159  30.884  48.345  0.00  0.00            
ATOM   3110  CA  VAL X 204      45.061  29.108  48.240  0.00  0.00            
ATOM   3111  HA  VAL X 204      44.062  29.195  48.359  0.00  0.00            
ATOM   3112  CB  VAL X 204      45.516  29.031  46.755  0.00  0.00            
ATOM   3113  HB  VAL X 204      46.529  29.433  46.728  0.00  0.00            
ATOM   3114  CG1 VAL X 204      45.621  27.685  46.011  0.00  0.00            
ATOM   3115 HG11 VAL X 204      46.063  27.951  45.050  0.00  0.00            
ATOM   3116 HG12 VAL X 204      46.329  27.025  46.512  0.00  0.00            
ATOM   3117 HG13 VAL X 204      44.612  27.302  45.861  0.00  0.00            
ATOM   3118  CG2 VAL X 204      44.519  29.853  45.962  0.00  0.00            
ATOM   3119 HG21 VAL X 204      44.493  30.866  46.365  0.00  0.00            
ATOM   3120 HG22 VAL X 204      44.653  29.810  44.962  0.00  0.00            
ATOM   3121 HG23 VAL X 204      43.493  29.502  46.070  0.00  0.00            
ATOM   3122  C   VAL X 204      45.451  27.826  49.004  0.00  0.00            
ATOM   3123  O   VAL X 204      44.586  27.006  49.186  0.00  0.00            
ATOM   3124  N   GLU X 205      46.639  27.889  49.629  0.00  0.00            
ATOM   3125  H   GLU X 205      47.302  28.662  49.240  0.00  0.00            
ATOM   3126  CA  GLU X 205      47.080  26.814  50.486  0.00  0.00            
ATOM   3127  HA  GLU X 205      47.212  25.917  49.880  0.00  0.00            
ATOM   3128  CB  GLU X 205      48.484  27.264  51.069  0.00  0.00            
ATOM   3129  HB2 GLU X 205      49.112  27.459  50.302  0.00  0.00            
ATOM   3130  HB3 GLU X 205      48.365  28.138  51.561  0.00  0.00            
ATOM   3131  CG  GLU X 205      49.298  26.274  52.001  0.00  0.00            
ATOM   3132  HG2 GLU X 205      49.303  25.408  51.481  0.00  0.00            
ATOM   3133  HG3 GLU X 205      50.258  26.584  52.042  0.00  0.00            
ATOM   3134  CD  GLU X 205      48.639  26.034  53.416  0.00  0.00            
ATOM   3135  OE1 GLU X 205      48.146  27.042  54.040  0.00  0.00            
ATOM   3136  OE2 GLU X 205      48.666  24.937  53.994  0.00  0.00            
ATOM   3137  C   GLU X 205      46.009  26.655  51.582  0.00  0.00            
ATOM   3138  O   GLU X 205      45.631  25.495  51.953  0.00  0.00            
ATOM   3139  N   ARG X 206      45.533  27.785  52.201  0.00  0.00            
ATOM   3140  H   ARG X 206      45.835  28.759  51.817  0.00  0.00            
ATOM   3141  CA  ARG X 206      44.615  27.741  53.315  0.00  0.00            
ATOM   3142  HA  ARG X 206      44.873  26.841  53.874  0.00  0.00            
ATOM   3143  CB  ARG X 206      44.911  28.957  54.184  0.00  0.00            
ATOM   3144  HB2 ARG X 206      45.886  29.199  54.074  0.00  0.00            
ATOM   3145  HB3 ARG X 206      44.440  29.893  53.883  0.00  0.00            
ATOM   3146  CG  ARG X 206      44.612  28.691  55.693  0.00  0.00            
ATOM   3147  HG2 ARG X 206      45.079  29.463  56.304  0.00  0.00            
ATOM   3148  HG3 ARG X 206      43.587  29.040  55.826  0.00  0.00            
ATOM   3149  CD  ARG X 206      44.864  27.468  56.364  0.00  0.00            
ATOM   3150  HD2 ARG X 206      44.652  27.493  57.433  0.00  0.00            
ATOM   3151  HD3 ARG X 206      44.278  26.747  55.967  0.00  0.00            
ATOM   3152  NE  ARG X 206      46.293  27.055  56.350  0.00  0.00            
ATOM   3153  HE  ARG X 206      46.696  27.236  55.353  0.00  0.00            
ATOM   3154  CZ  ARG X 206      47.188  26.838  57.318  0.00  0.00            
ATOM   3155  NH1 ARG X 206      46.879  26.693  58.596  0.00  0.00            
ATOM   3156 HH11 ARG X 206      45.849  26.766  58.944  0.00  0.00            
ATOM   3157 HH12 ARG X 206      47.703  26.940  59.266  0.00  0.00            
ATOM   3158  NH2 ARG X 206      48.420  26.657  56.959  0.00  0.00            
ATOM   3159 HH21 ARG X 206      48.736  26.755  55.920  0.00  0.00            
ATOM   3160 HH22 ARG X 206      49.084  26.223  57.707  0.00  0.00            
ATOM   3161  C   ARG X 206      43.156  27.589  52.987  0.00  0.00            
ATOM   3162  O   ARG X 206      42.435  27.214  53.916  0.00  0.00            
ATOM   3163  N   ALA X 207      42.852  27.920  51.760  0.00  0.00            
ATOM   3164  H   ALA X 207      43.565  28.538  51.215  0.00  0.00            
ATOM   3165  CA  ALA X 207      41.534  27.654  51.152  0.00  0.00            
ATOM   3166  HA  ALA X 207      40.844  28.137  51.843  0.00  0.00            
ATOM   3167  CB  ALA X 207      41.353  28.396  49.801  0.00  0.00            
ATOM   3168  HB1 ALA X 207      41.502  29.470  49.911  0.00  0.00            
ATOM   3169  HB2 ALA X 207      42.126  28.053  49.113  0.00  0.00            
ATOM   3170  HB3 ALA X 207      40.352  28.186  49.425  0.00  0.00            
ATOM   3171  C   ALA X 207      41.221  26.162  50.986  0.00  0.00            
ATOM   3172  O   ALA X 207      40.112  25.732  51.232  0.00  0.00            
ATOM   3173  N   LEU X 208      42.199  25.306  50.552  0.00  0.00            
ATOM   3174  H   LEU X 208      43.210  25.677  50.383  0.00  0.00            
ATOM   3175  CA  LEU X 208      41.830  23.962  50.006  0.00  0.00            
ATOM   3176  HA  LEU X 208      41.117  24.100  49.192  0.00  0.00            
ATOM   3177  CB  LEU X 208      43.122  23.225  49.522  0.00  0.00            
ATOM   3178  HB2 LEU X 208      43.925  23.309  50.255  0.00  0.00            
ATOM   3179  HB3 LEU X 208      42.904  22.166  49.386  0.00  0.00            
ATOM   3180  CG  LEU X 208      43.733  23.839  48.280  0.00  0.00            
ATOM   3181  HG  LEU X 208      44.238  24.770  48.539  0.00  0.00            
ATOM   3182  CD1 LEU X 208      44.750  22.819  47.763  0.00  0.00            
ATOM   3183 HD11 LEU X 208      45.458  22.627  48.570  0.00  0.00            
ATOM   3184 HD12 LEU X 208      44.214  21.943  47.399  0.00  0.00            
ATOM   3185 HD13 LEU X 208      45.271  23.221  46.996  0.00  0.00            
ATOM   3186  CD2 LEU X 208      42.823  24.193  47.122  0.00  0.00            
ATOM   3187 HD21 LEU X 208      43.418  24.482  46.256  0.00  0.00            
ATOM   3188 HD22 LEU X 208      42.211  23.321  46.893  0.00  0.00            
ATOM   3189 HD23 LEU X 208      42.084  24.907  47.486  0.00  0.00            
ATOM   3190  C   LEU X 208      41.067  23.051  50.995  0.00  0.00            
ATOM   3191  O   LEU X 208      40.197  22.401  50.520  0.00  0.00            
ATOM   3192  N   PRO X 209      41.324  23.067  52.327  0.00  0.00            
ATOM   3193  CD  PRO X 209      42.475  23.615  53.071  0.00  0.00            
ATOM   3194  HD2 PRO X 209      42.267  24.606  53.474  0.00  0.00            
ATOM   3195  HD3 PRO X 209      43.386  23.802  52.503  0.00  0.00            
ATOM   3196  CG  PRO X 209      42.666  22.756  54.242  0.00  0.00            
ATOM   3197  HG2 PRO X 209      43.209  23.203  55.075  0.00  0.00            
ATOM   3198  HG3 PRO X 209      43.149  21.822  53.954  0.00  0.00            
ATOM   3199  CB  PRO X 209      41.252  22.365  54.608  0.00  0.00            
ATOM   3200  HB2 PRO X 209      40.757  23.068  55.139  0.00  0.00            
ATOM   3201  HB3 PRO X 209      41.148  21.556  55.203  0.00  0.00            
ATOM   3202  CA  PRO X 209      40.566  22.242  53.211  0.00  0.00            
ATOM   3203  HA  PRO X 209      40.646  21.275  52.931  0.00  0.00            
ATOM   3204  C   PRO X 209      39.040  22.633  53.374  0.00  0.00            
ATOM   3205  O   PRO X 209      38.365  21.763  53.984  0.00  0.00            
ATOM   3206  N   LYS X 210      38.581  23.702  52.769  0.00  0.00            
ATOM   3207  H   LYS X 210      39.248  24.456  52.351  0.00  0.00            
ATOM   3208  CA  LYS X 210      37.151  24.010  52.743  0.00  0.00            
ATOM   3209  HA  LYS X 210      36.642  23.145  53.168  0.00  0.00            
ATOM   3210  CB  LYS X 210      36.834  25.247  53.606  0.00  0.00            
ATOM   3211  HB2 LYS X 210      35.766  25.446  53.704  0.00  0.00            
ATOM   3212  HB3 LYS X 210      37.197  25.026  54.609  0.00  0.00            
ATOM   3213  CG  LYS X 210      37.487  26.553  53.060  0.00  0.00            
ATOM   3214  HG2 LYS X 210      38.535  26.559  53.361  0.00  0.00            
ATOM   3215  HG3 LYS X 210      37.381  26.558  51.976  0.00  0.00            
ATOM   3216  CD  LYS X 210      36.921  27.959  53.624  0.00  0.00            
ATOM   3217  HD2 LYS X 210      37.197  28.880  53.112  0.00  0.00            
ATOM   3218  HD3 LYS X 210      35.942  27.901  53.381  0.00  0.00            
ATOM   3219  CE  LYS X 210      37.064  28.037  55.148  0.00  0.00            
ATOM   3220  HE2 LYS X 210      36.481  28.879  55.522  0.00  0.00            
ATOM   3221  HE3 LYS X 210      36.623  27.168  55.635  0.00  0.00            
ATOM   3222  NZ  LYS X 210      38.417  28.198  55.638  0.00  0.00            
ATOM   3223  HZ1 LYS X 210      38.905  28.996  55.078  0.00  0.00            
ATOM   3224  HZ2 LYS X 210      38.407  28.484  56.690  0.00  0.00            
ATOM   3225  HZ3 LYS X 210      38.938  27.246  55.537  0.00  0.00            
ATOM   3226  C   LYS X 210      36.593  24.123  51.311  0.00  0.00            
ATOM   3227  O   LYS X 210      35.416  24.436  51.166  0.00  0.00            
ATOM   3228  N   LEU X 211      37.412  23.907  50.271  0.00  0.00            
ATOM   3229  H   LEU X 211      38.294  23.424  50.360  0.00  0.00            
ATOM   3230  CA  LEU X 211      37.057  24.132  48.871  0.00  0.00            
ATOM   3231  HA  LEU X 211      36.496  25.057  48.739  0.00  0.00            
ATOM   3232  CB  LEU X 211      38.247  24.230  47.905  0.00  0.00            
ATOM   3233  HB2 LEU X 211      39.005  24.932  48.252  0.00  0.00            
ATOM   3234  HB3 LEU X 211      38.786  23.285  47.968  0.00  0.00            
ATOM   3235  CG  LEU X 211      37.964  24.654  46.484  0.00  0.00            
ATOM   3236  HG  LEU X 211      37.139  24.071  46.073  0.00  0.00            
ATOM   3237  CD1 LEU X 211      37.344  26.119  46.443  0.00  0.00            
ATOM   3238 HD11 LEU X 211      37.987  26.823  46.971  0.00  0.00            
ATOM   3239 HD12 LEU X 211      37.346  26.416  45.531  0.00  0.00            
ATOM   3240 HD13 LEU X 211      36.447  26.084  46.906  0.00  0.00            
ATOM   3241  CD2 LEU X 211      39.208  24.516  45.516  0.00  0.00            
ATOM   3242 HD21 LEU X 211      39.361  23.473  45.236  0.00  0.00            
ATOM   3243 HD22 LEU X 211      39.176  25.207  44.674  0.00  0.00            
ATOM   3244 HD23 LEU X 211      40.095  24.880  46.035  0.00  0.00            
ATOM   3245  C   LEU X 211      36.169  22.926  48.456  0.00  0.00            
ATOM   3246  O   LEU X 211      36.736  21.846  48.198  0.00  0.00            
ATOM   3247  N   THR X 212      34.884  23.196  48.514  0.00  0.00            
ATOM   3248  H   THR X 212      34.621  24.157  48.956  0.00  0.00            
ATOM   3249  CA  THR X 212      33.769  22.238  48.454  0.00  0.00            
ATOM   3250  HA  THR X 212      34.223  21.251  48.538  0.00  0.00            
ATOM   3251  CB  THR X 212      32.769  22.441  49.585  0.00  0.00            
ATOM   3252  HB  THR X 212      33.287  22.498  50.542  0.00  0.00            
ATOM   3253  CG2 THR X 212      31.747  21.338  49.865  0.00  0.00            
ATOM   3254 HG21 THR X 212      31.110  21.278  48.983  0.00  0.00            
ATOM   3255 HG22 THR X 212      32.268  20.412  50.107  0.00  0.00            
ATOM   3256 HG23 THR X 212      31.143  21.610  50.731  0.00  0.00            
ATOM   3257  OG1 THR X 212      31.949  23.600  49.425  0.00  0.00            
ATOM   3258  HG1 THR X 212      31.195  23.756  50.197  0.00  0.00            
ATOM   3259  C   THR X 212      33.017  22.234  47.167  0.00  0.00            
ATOM   3260  O   THR X 212      32.443  21.192  46.824  0.00  0.00            
ATOM   3261  N   VAL X 213      33.086  23.368  46.397  0.00  0.00            
ATOM   3262  H   VAL X 213      33.520  24.163  47.003  0.00  0.00            
ATOM   3263  CA  VAL X 213      32.440  23.619  45.061  0.00  0.00            
ATOM   3264  HA  VAL X 213      31.362  23.465  45.100  0.00  0.00            
ATOM   3265  CB  VAL X 213      32.819  25.077  44.610  0.00  0.00            
ATOM   3266  HB  VAL X 213      32.407  25.687  45.414  0.00  0.00            
ATOM   3267  CG1 VAL X 213      34.324  25.505  44.457  0.00  0.00            
ATOM   3268 HG11 VAL X 213      34.911  25.316  45.356  0.00  0.00            
ATOM   3269 HG12 VAL X 213      34.798  24.880  43.700  0.00  0.00            
ATOM   3270 HG13 VAL X 213      34.447  26.544  44.148  0.00  0.00            
ATOM   3271  CG2 VAL X 213      32.086  25.466  43.244  0.00  0.00            
ATOM   3272 HG21 VAL X 213      31.124  24.955  43.288  0.00  0.00            
ATOM   3273 HG22 VAL X 213      31.990  26.469  43.182  0.00  0.00            
ATOM   3274 HG23 VAL X 213      32.634  25.015  42.417  0.00  0.00            
ATOM   3275  C   VAL X 213      32.896  22.503  44.086  0.00  0.00            
ATOM   3276  O   VAL X 213      34.063  22.095  44.203  0.00  0.00            
ATOM   3277  N   PRO X 214      32.095  22.075  43.060  0.00  0.00            
ATOM   3278  CD  PRO X 214      30.672  22.246  42.810  0.00  0.00            
ATOM   3279  HD2 PRO X 214      30.513  23.101  42.154  0.00  0.00            
ATOM   3280  HD3 PRO X 214      30.141  22.396  43.750  0.00  0.00            
ATOM   3281  CG  PRO X 214      30.143  21.007  42.095  0.00  0.00            
ATOM   3282  HG2 PRO X 214      29.166  21.261  41.709  0.00  0.00            
ATOM   3283  HG3 PRO X 214      29.996  20.177  42.770  0.00  0.00            
ATOM   3284  CB  PRO X 214      31.335  20.863  41.163  0.00  0.00            
ATOM   3285  HB2 PRO X 214      31.273  21.584  40.361  0.00  0.00            
ATOM   3286  HB3 PRO X 214      31.434  19.884  40.717  0.00  0.00            
ATOM   3287  CA  PRO X 214      32.582  21.181  42.022  0.00  0.00            
ATOM   3288  HA  PRO X 214      33.062  20.302  42.427  0.00  0.00            
ATOM   3289  C   PRO X 214      33.629  21.913  41.055  0.00  0.00            
ATOM   3290  O   PRO X 214      33.516  23.082  40.797  0.00  0.00            
ATOM   3291  N   PHE X 215      34.528  21.136  40.454  0.00  0.00            
ATOM   3292  H   PHE X 215      34.501  20.051  40.556  0.00  0.00            
ATOM   3293  CA  PHE X 215      35.463  21.767  39.440  0.00  0.00            
ATOM   3294  HA  PHE X 215      34.874  22.411  38.787  0.00  0.00            
ATOM   3295  CB  PHE X 215      36.657  22.491  40.076  0.00  0.00            
ATOM   3296  HB2 PHE X 215      37.271  22.945  39.298  0.00  0.00            
ATOM   3297  HB3 PHE X 215      36.314  23.310  40.709  0.00  0.00            
ATOM   3298  CG  PHE X 215      37.591  21.597  40.878  0.00  0.00            
ATOM   3299  CD1 PHE X 215      37.535  21.589  42.325  0.00  0.00            
ATOM   3300  HD1 PHE X 215      36.661  22.094  42.737  0.00  0.00            
ATOM   3301  CE1 PHE X 215      38.508  20.828  43.053  0.00  0.00            
ATOM   3302  HE1 PHE X 215      38.401  20.776  44.137  0.00  0.00            
ATOM   3303  CZ  PHE X 215      39.484  20.028  42.364  0.00  0.00            
ATOM   3304  HZ  PHE X 215      40.130  19.369  42.943  0.00  0.00            
ATOM   3305  CE2 PHE X 215      39.532  20.116  40.959  0.00  0.00            
ATOM   3306  HE2 PHE X 215      40.249  19.601  40.468  0.00  0.00            
ATOM   3307  CD2 PHE X 215      38.650  20.888  40.190  0.00  0.00            
ATOM   3308  HD2 PHE X 215      38.814  20.902  39.112  0.00  0.00            
ATOM   3309  C   PHE X 215      35.805  20.759  38.294  0.00  0.00            
ATOM   3310  O   PHE X 215      35.556  19.540  38.216  0.00  0.00            
ATOM   3311  N   LEU X 216      36.409  21.403  37.274  0.00  0.00            
ATOM   3312  H   LEU X 216      36.594  22.463  37.444  0.00  0.00            
ATOM   3313  CA  LEU X 216      37.062  20.879  36.039  0.00  0.00            
ATOM   3314  HA  LEU X 216      37.200  19.797  36.039  0.00  0.00            
ATOM   3315  CB  LEU X 216      36.321  21.261  34.886  0.00  0.00            
ATOM   3316  HB2 LEU X 216      35.262  21.011  34.946  0.00  0.00            
ATOM   3317  HB3 LEU X 216      36.284  22.350  34.927  0.00  0.00            
ATOM   3318  CG  LEU X 216      36.958  20.918  33.540  0.00  0.00            
ATOM   3319  HG  LEU X 216      37.995  21.250  33.488  0.00  0.00            
ATOM   3320  CD1 LEU X 216      36.954  19.364  33.225  0.00  0.00            
ATOM   3321 HD11 LEU X 216      37.554  19.211  32.328  0.00  0.00            
ATOM   3322 HD12 LEU X 216      37.488  18.839  34.018  0.00  0.00            
ATOM   3323 HD13 LEU X 216      36.009  19.027  33.110  0.00  0.00            
ATOM   3324  CD2 LEU X 216      36.229  21.474  32.337  0.00  0.00            
ATOM   3325 HD21 LEU X 216      36.708  21.182  31.403  0.00  0.00            
ATOM   3326 HD22 LEU X 216      35.167  21.254  32.443  0.00  0.00            
ATOM   3327 HD23 LEU X 216      36.270  22.561  32.412  0.00  0.00            
ATOM   3328  C   LEU X 216      38.461  21.625  36.046  0.00  0.00            
ATOM   3329  O   LEU X 216      38.476  22.853  36.002  0.00  0.00            
ATOM   3330  N   LEU X 217      39.573  20.934  36.097  0.00  0.00            
ATOM   3331  H   LEU X 217      39.469  19.864  36.276  0.00  0.00            
ATOM   3332  CA  LEU X 217      40.963  21.470  35.993  0.00  0.00            
ATOM   3333  HA  LEU X 217      40.911  22.558  35.979  0.00  0.00            
ATOM   3334  CB  LEU X 217      41.618  21.109  37.262  0.00  0.00            
ATOM   3335  HB2 LEU X 217      40.927  21.340  38.072  0.00  0.00            
ATOM   3336  HB3 LEU X 217      41.864  20.047  37.254  0.00  0.00            
ATOM   3337  CG  LEU X 217      42.899  21.910  37.573  0.00  0.00            
ATOM   3338  HG  LEU X 217      42.534  22.935  37.644  0.00  0.00            
ATOM   3339  CD1 LEU X 217      43.458  21.366  38.871  0.00  0.00            
ATOM   3340 HD11 LEU X 217      43.899  20.376  38.760  0.00  0.00            
ATOM   3341 HD12 LEU X 217      44.262  22.071  39.085  0.00  0.00            
ATOM   3342 HD13 LEU X 217      42.818  21.271  39.647  0.00  0.00            
ATOM   3343  CD2 LEU X 217      43.793  22.006  36.373  0.00  0.00            
ATOM   3344 HD21 LEU X 217      43.739  21.066  35.823  0.00  0.00            
ATOM   3345 HD22 LEU X 217      43.481  22.870  35.785  0.00  0.00            
ATOM   3346 HD23 LEU X 217      44.827  22.132  36.693  0.00  0.00            
ATOM   3347  C   LEU X 217      41.570  20.892  34.702  0.00  0.00            
ATOM   3348  O   LEU X 217      41.824  19.706  34.615  0.00  0.00            
ATOM   3349  N   LEU X 218      41.559  21.777  33.690  0.00  0.00            
ATOM   3350  H   LEU X 218      41.200  22.771  33.955  0.00  0.00            
ATOM   3351  CA  LEU X 218      42.382  21.592  32.445  0.00  0.00            
ATOM   3352  HA  LEU X 218      42.369  20.557  32.104  0.00  0.00            
ATOM   3353  CB  LEU X 218      41.721  22.492  31.350  0.00  0.00            
ATOM   3354  HB2 LEU X 218      41.892  23.554  31.526  0.00  0.00            
ATOM   3355  HB3 LEU X 218      42.143  22.212  30.385  0.00  0.00            
ATOM   3356  CG  LEU X 218      40.204  22.383  31.180  0.00  0.00            
ATOM   3357  HG  LEU X 218      39.790  22.765  32.114  0.00  0.00            
ATOM   3358  CD1 LEU X 218      39.506  23.163  29.992  0.00  0.00            
ATOM   3359 HD11 LEU X 218      39.643  22.697  29.106  0.00  0.00            
ATOM   3360 HD12 LEU X 218      38.505  23.088  30.106  0.00  0.00            
ATOM   3361 HD13 LEU X 218      39.829  24.116  30.076  0.00  0.00            
ATOM   3362  CD2 LEU X 218      39.731  20.965  31.048  0.00  0.00            
ATOM   3363 HD21 LEU X 218      38.659  20.912  30.853  0.00  0.00            
ATOM   3364 HD22 LEU X 218      40.206  20.508  30.179  0.00  0.00            
ATOM   3365 HD23 LEU X 218      39.880  20.393  31.963  0.00  0.00            
ATOM   3366  C   LEU X 218      43.768  22.130  32.758  0.00  0.00            
ATOM   3367  O   LEU X 218      43.855  23.226  33.291  0.00  0.00            
ATOM   3368  N   GLN X 219      44.771  21.412  32.278  0.00  0.00            
ATOM   3369  H   GLN X 219      44.564  20.407  31.909  0.00  0.00            
ATOM   3370  CA  GLN X 219      46.151  21.821  32.438  0.00  0.00            
ATOM   3371  HA  GLN X 219      46.202  22.900  32.287  0.00  0.00            
ATOM   3372  CB  GLN X 219      46.489  21.573  33.860  0.00  0.00            
ATOM   3373  HB2 GLN X 219      45.615  21.808  34.468  0.00  0.00            
ATOM   3374  HB3 GLN X 219      46.593  20.645  34.080  0.00  0.00            
ATOM   3375  CG  GLN X 219      47.607  22.339  34.477  0.00  0.00            
ATOM   3376  HG2 GLN X 219      47.498  23.295  34.167  0.00  0.00            
ATOM   3377  HG3 GLN X 219      47.565  22.407  35.564  0.00  0.00            
ATOM   3378  CD  GLN X 219      49.033  21.863  34.120  0.00  0.00            
ATOM   3379  OE1 GLN X 219      49.419  20.716  34.262  0.00  0.00            
ATOM   3380  NE2 GLN X 219      49.844  22.741  33.647  0.00  0.00            
ATOM   3381 HE21 GLN X 219      50.769  22.426  33.164  0.00  0.00            
ATOM   3382 HE22 GLN X 219      49.609  23.722  33.603  0.00  0.00            
ATOM   3383  C   GLN X 219      47.022  21.143  31.405  0.00  0.00            
ATOM   3384  O   GLN X 219      46.645  20.141  30.820  0.00  0.00            
ATOM   3385  N   GLY X 220      48.179  21.718  31.245  0.00  0.00            
ATOM   3386  H   GLY X 220      48.413  22.543  31.917  0.00  0.00            
ATOM   3387  CA  GLY X 220      49.194  21.200  30.301  0.00  0.00            
ATOM   3388  HA2 GLY X 220      48.780  20.403  29.683  0.00  0.00            
ATOM   3389  HA3 GLY X 220      49.303  22.010  29.707  0.00  0.00            
ATOM   3390  C   GLY X 220      50.579  20.800  30.789  0.00  0.00            
ATOM   3391  O   GLY X 220      51.203  21.448  31.655  0.00  0.00            
ATOM   3392  N   SER X 221      51.044  19.603  30.420  0.00  0.00            
ATOM   3393  H   SER X 221      50.585  18.893  29.733  0.00  0.00            
ATOM   3394  CA  SER X 221      52.234  18.984  31.039  0.00  0.00            
ATOM   3395  HA  SER X 221      52.179  19.106  32.121  0.00  0.00            
ATOM   3396  CB  SER X 221      52.456  17.553  30.746  0.00  0.00            
ATOM   3397  HB2 SER X 221      53.259  17.094  31.153  0.00  0.00            
ATOM   3398  HB3 SER X 221      51.567  17.079  31.164  0.00  0.00            
ATOM   3399  OG  SER X 221      52.320  17.252  29.383  0.00  0.00            
ATOM   3400  HG  SER X 221      52.226  16.175  29.244  0.00  0.00            
ATOM   3401  C   SER X 221      53.560  19.723  30.600  0.00  0.00            
ATOM   3402  O   SER X 221      54.717  19.378  30.955  0.00  0.00            
ATOM   3403  N   ALA X 222      53.508  20.828  29.843  0.00  0.00            
ATOM   3404  H   ALA X 222      52.650  21.127  29.401  0.00  0.00            
ATOM   3405  CA  ALA X 222      54.708  21.637  29.428  0.00  0.00            
ATOM   3406  HA  ALA X 222      55.397  21.455  30.143  0.00  0.00            
ATOM   3407  CB  ALA X 222      55.234  21.259  28.045  0.00  0.00            
ATOM   3408  HB1 ALA X 222      55.275  20.251  28.091  0.00  0.00            
ATOM   3409  HB2 ALA X 222      54.637  21.501  27.268  0.00  0.00            
ATOM   3410  HB3 ALA X 222      56.195  21.711  27.800  0.00  0.00            
ATOM   3411  C   ALA X 222      54.495  23.165  29.791  0.00  0.00            
ATOM   3412  O   ALA X 222      55.335  23.981  29.471  0.00  0.00            
ATOM   3413  N   ASP X 223      53.445  23.475  30.539  0.00  0.00            
ATOM   3414  H   ASP X 223      52.600  22.936  30.665  0.00  0.00            
ATOM   3415  CA  ASP X 223      53.493  24.697  31.250  0.00  0.00            
ATOM   3416  HA  ASP X 223      53.412  25.444  30.574  0.00  0.00            
ATOM   3417  CB  ASP X 223      52.231  24.730  32.142  0.00  0.00            
ATOM   3418  HB2 ASP X 223      51.359  24.392  31.558  0.00  0.00            
ATOM   3419  HB3 ASP X 223      52.249  24.041  32.971  0.00  0.00            
ATOM   3420  CG  ASP X 223      51.843  26.113  32.721  0.00  0.00            
ATOM   3421  OD1 ASP X 223      50.545  26.285  32.845  0.00  0.00            
ATOM   3422  OD2 ASP X 223      52.623  27.092  32.807  0.00  0.00            
ATOM   3423  C   ASP X 223      54.735  24.927  32.176  0.00  0.00            
ATOM   3424  O   ASP X 223      55.218  23.916  32.652  0.00  0.00            
ATOM   3425  N   ARG X 224      55.152  26.192  32.301  0.00  0.00            
ATOM   3426  H   ARG X 224      54.680  26.968  31.697  0.00  0.00            
ATOM   3427  CA  ARG X 224      56.298  26.660  33.111  0.00  0.00            
ATOM   3428  HA  ARG X 224      56.721  25.818  33.659  0.00  0.00            
ATOM   3429  CB  ARG X 224      57.448  27.184  32.183  0.00  0.00            
ATOM   3430  HB2 ARG X 224      57.011  27.598  31.274  0.00  0.00            
ATOM   3431  HB3 ARG X 224      58.023  27.900  32.769  0.00  0.00            
ATOM   3432  CG  ARG X 224      58.519  26.148  31.787  0.00  0.00            
ATOM   3433  HG2 ARG X 224      59.506  26.611  31.809  0.00  0.00            
ATOM   3434  HG3 ARG X 224      58.450  25.383  32.443  0.00  0.00            
ATOM   3435  CD  ARG X 224      58.136  25.612  30.446  0.00  0.00            
ATOM   3436  HD2 ARG X 224      57.132  25.210  30.582  0.00  0.00            
ATOM   3437  HD3 ARG X 224      58.061  26.387  29.684  0.00  0.00            
ATOM   3438  NE  ARG X 224      59.183  24.652  29.892  0.00  0.00            
ATOM   3439  HE  ARG X 224      60.149  25.093  29.645  0.00  0.00            
ATOM   3440  CZ  ARG X 224      59.146  23.361  29.749  0.00  0.00            
ATOM   3441  NH1 ARG X 224      58.070  22.665  29.984  0.00  0.00            
ATOM   3442 HH11 ARG X 224      57.169  23.258  30.141  0.00  0.00            
ATOM   3443 HH12 ARG X 224      57.990  21.614  29.706  0.00  0.00            
ATOM   3444  NH2 ARG X 224      60.277  22.801  29.402  0.00  0.00            
ATOM   3445 HH21 ARG X 224      61.254  23.282  29.457  0.00  0.00            
ATOM   3446 HH22 ARG X 224      60.276  21.729  29.206  0.00  0.00            
ATOM   3447  C   ARG X 224      55.987  27.654  34.192  0.00  0.00            
ATOM   3448  O   ARG X 224      56.813  27.863  35.065  0.00  0.00            
ATOM   3449  N   LEU X 225      54.771  28.244  34.114  0.00  0.00            
ATOM   3450  H   LEU X 225      54.203  28.032  33.306  0.00  0.00            
ATOM   3451  CA  LEU X 225      54.383  29.367  34.999  0.00  0.00            
ATOM   3452  HA  LEU X 225      55.295  29.806  35.404  0.00  0.00            
ATOM   3453  CB  LEU X 225      53.464  30.309  34.193  0.00  0.00            
ATOM   3454  HB2 LEU X 225      52.895  29.710  33.481  0.00  0.00            
ATOM   3455  HB3 LEU X 225      52.684  30.781  34.790  0.00  0.00            
ATOM   3456  CG  LEU X 225      54.384  31.319  33.540  0.00  0.00            
ATOM   3457  HG  LEU X 225      55.298  31.719  34.428  0.00  0.00            
ATOM   3458  CD1 LEU X 225      55.131  30.769  32.310  0.00  0.00            
ATOM   3459 HD11 LEU X 225      55.884  30.143  32.557  0.00  0.00            
ATOM   3460 HD12 LEU X 225      54.468  30.375  31.540  0.00  0.00            
ATOM   3461 HD13 LEU X 225      55.677  31.582  31.833  0.00  0.00            
ATOM   3462  CD2 LEU X 225      53.520  32.480  32.997  0.00  0.00            
ATOM   3463 HD21 LEU X 225      53.114  33.097  33.799  0.00  0.00            
ATOM   3464 HD22 LEU X 225      54.186  33.150  32.453  0.00  0.00            
ATOM   3465 HD23 LEU X 225      52.691  32.209  32.343  0.00  0.00            
ATOM   3466  C   LEU X 225      53.537  28.847  36.220  0.00  0.00            
ATOM   3467  O   LEU X 225      53.739  29.309  37.372  0.00  0.00            
ATOM   3468  N   CYS X 226      52.830  27.710  35.906  0.00  0.00            
ATOM   3469  H   CYS X 226      52.893  27.369  35.010  0.00  0.00            
ATOM   3470  CA  CYS X 226      51.966  26.881  36.822  0.00  0.00            
ATOM   3471  HA  CYS X 226      52.387  26.942  37.738  0.00  0.00            
ATOM   3472  CB  CYS X 226      50.572  27.366  36.800  0.00  0.00            
ATOM   3473  HB2 CYS X 226      50.321  27.246  35.746  0.00  0.00            
ATOM   3474  HB3 CYS X 226      50.042  26.749  37.526  0.00  0.00            
ATOM   3475  SG  CYS X 226      50.332  29.208  36.875  0.00  0.00            
ATOM   3476  HG  CYS X 226      50.564  29.274  37.938  0.00  0.00            
ATOM   3477  C   CYS X 226      52.051  25.410  36.293  0.00  0.00            
ATOM   3478  O   CYS X 226      51.136  24.592  36.088  0.00  0.00            
ATOM   3479  N   ASP X 227      53.340  24.936  36.263  0.00  0.00            
ATOM   3480  H   ASP X 227      54.074  25.546  36.593  0.00  0.00            
ATOM   3481  CA  ASP X 227      53.697  23.542  35.982  0.00  0.00            
ATOM   3482  HA  ASP X 227      53.520  23.323  34.929  0.00  0.00            
ATOM   3483  CB  ASP X 227      55.242  23.400  36.100  0.00  0.00            
ATOM   3484  HB2 ASP X 227      55.524  22.348  36.060  0.00  0.00            
ATOM   3485  HB3 ASP X 227      55.699  23.842  35.215  0.00  0.00            
ATOM   3486  CG  ASP X 227      55.900  24.085  37.301  0.00  0.00            
ATOM   3487  OD1 ASP X 227      55.455  25.110  37.909  0.00  0.00            
ATOM   3488  OD2 ASP X 227      56.871  23.453  37.736  0.00  0.00            
ATOM   3489  C   ASP X 227      52.937  22.470  36.766  0.00  0.00            
ATOM   3490  O   ASP X 227      52.730  22.641  38.002  0.00  0.00            
ATOM   3491  N   SER X 228      52.632  21.313  36.119  0.00  0.00            
ATOM   3492  H   SER X 228      52.883  21.253  35.060  0.00  0.00            
ATOM   3493  CA  SER X 228      51.676  20.272  36.476  0.00  0.00            
ATOM   3494  HA  SER X 228      50.749  20.757  36.170  0.00  0.00            
ATOM   3495  CB  SER X 228      51.941  19.076  35.653  0.00  0.00            
ATOM   3496  HB2 SER X 228      52.852  18.655  35.775  0.00  0.00            
ATOM   3497  HB3 SER X 228      51.212  18.399  35.826  0.00  0.00            
ATOM   3498  OG  SER X 228      51.808  19.316  34.311  0.00  0.00            
ATOM   3499  HG  SER X 228      50.846  19.611  34.213  0.00  0.00            
ATOM   3500  C   SER X 228      51.559  19.842  37.987  0.00  0.00            
ATOM   3501  O   SER X 228      50.542  19.414  38.458  0.00  0.00            
ATOM   3502  N   LYS X 229      52.650  20.054  38.750  0.00  0.00            
ATOM   3503  H   LYS X 229      53.480  20.665  38.396  0.00  0.00            
ATOM   3504  CA  LYS X 229      52.720  19.778  40.177  0.00  0.00            
ATOM   3505  HA  LYS X 229      52.409  18.740  40.293  0.00  0.00            
ATOM   3506  CB  LYS X 229      54.206  19.803  40.492  0.00  0.00            
ATOM   3507  HB2 LYS X 229      54.373  19.627  41.473  0.00  0.00            
ATOM   3508  HB3 LYS X 229      54.736  19.052  39.906  0.00  0.00            
ATOM   3509  CG  LYS X 229      54.824  21.188  40.296  0.00  0.00            
ATOM   3510  HG2 LYS X 229      54.756  21.543  39.268  0.00  0.00            
ATOM   3511  HG3 LYS X 229      54.277  21.881  40.788  0.00  0.00            
ATOM   3512  CD  LYS X 229      56.244  21.433  40.710  0.00  0.00            
ATOM   3513  HD2 LYS X 229      56.335  22.519  40.747  0.00  0.00            
ATOM   3514  HD3 LYS X 229      56.382  21.112  41.743  0.00  0.00            
ATOM   3515  CE  LYS X 229      57.383  20.848  39.869  0.00  0.00            
ATOM   3516  HE2 LYS X 229      58.264  21.448  40.098  0.00  0.00            
ATOM   3517  HE3 LYS X 229      57.534  19.848  40.274  0.00  0.00            
ATOM   3518  NZ  LYS X 229      57.065  20.820  38.465  0.00  0.00            
ATOM   3519  HZ1 LYS X 229      57.913  20.387  37.933  0.00  0.00            
ATOM   3520  HZ2 LYS X 229      56.227  20.130  38.362  0.00  0.00            
ATOM   3521  HZ3 LYS X 229      56.895  21.803  38.025  0.00  0.00            
ATOM   3522  C   LYS X 229      51.811  20.646  41.044  0.00  0.00            
ATOM   3523  O   LYS X 229      51.609  20.255  42.243  0.00  0.00            
ATOM   3524  N   GLY X 230      51.211  21.726  40.524  0.00  0.00            
ATOM   3525  H   GLY X 230      51.296  21.951  39.543  0.00  0.00            
ATOM   3526  CA  GLY X 230      50.121  22.377  41.263  0.00  0.00            
ATOM   3527  HA2 GLY X 230      50.455  22.357  42.301  0.00  0.00            
ATOM   3528  HA3 GLY X 230      49.956  23.410  40.958  0.00  0.00            
ATOM   3529  C   GLY X 230      48.737  21.742  41.051  0.00  0.00            
ATOM   3530  O   GLY X 230      47.930  21.743  41.954  0.00  0.00            
ATOM   3531  N   ALA X 231      48.415  21.436  39.784  0.00  0.00            
ATOM   3532  H   ALA X 231      49.068  21.850  39.030  0.00  0.00            
ATOM   3533  CA  ALA X 231      47.149  20.791  39.308  0.00  0.00            
ATOM   3534  HA  ALA X 231      46.302  21.408  39.573  0.00  0.00            
ATOM   3535  CB  ALA X 231      47.189  20.550  37.817  0.00  0.00            
ATOM   3536  HB1 ALA X 231      47.148  21.386  37.347  0.00  0.00            
ATOM   3537  HB2 ALA X 231      48.055  19.942  37.599  0.00  0.00            
ATOM   3538  HB3 ALA X 231      46.340  19.967  37.491  0.00  0.00            
ATOM   3539  C   ALA X 231      46.936  19.468  40.067  0.00  0.00            
ATOM   3540  O   ALA X 231      45.821  19.235  40.456  0.00  0.00            
ATOM   3541  N   TYR X 232      47.956  18.594  40.086  0.00  0.00            
ATOM   3542  H   TYR X 232      48.900  18.789  39.577  0.00  0.00            
ATOM   3543  CA  TYR X 232      48.037  17.435  40.986  0.00  0.00            
ATOM   3544  HA  TYR X 232      47.193  16.821  40.674  0.00  0.00            
ATOM   3545  CB  TYR X 232      49.397  16.746  40.814  0.00  0.00            
ATOM   3546  HB2 TYR X 232      50.172  17.506  40.911  0.00  0.00            
ATOM   3547  HB3 TYR X 232      49.623  16.028  41.602  0.00  0.00            
ATOM   3548  CG  TYR X 232      49.577  16.118  39.441  0.00  0.00            
ATOM   3549  CD1 TYR X 232      48.555  15.379  38.801  0.00  0.00            
ATOM   3550  HD1 TYR X 232      47.670  15.190  39.409  0.00  0.00            
ATOM   3551  CE1 TYR X 232      48.811  14.772  37.535  0.00  0.00            
ATOM   3552  HE1 TYR X 232      48.108  14.215  37.072  0.00  0.00            
ATOM   3553  CZ  TYR X 232      50.078  14.775  36.971  0.00  0.00            
ATOM   3554  OH  TYR X 232      50.363  14.075  35.837  0.00  0.00            
ATOM   3555  HH  TYR X 232      51.343  14.393  35.481  0.00  0.00            
ATOM   3556  CE2 TYR X 232      51.126  15.429  37.657  0.00  0.00            
ATOM   3557  HE2 TYR X 232      52.137  15.461  37.251  0.00  0.00            
ATOM   3558  CD2 TYR X 232      50.837  16.111  38.853  0.00  0.00            
ATOM   3559  HD2 TYR X 232      51.667  16.625  39.338  0.00  0.00            
ATOM   3560  C   TYR X 232      47.811  17.763  42.488  0.00  0.00            
ATOM   3561  O   TYR X 232      46.868  17.158  43.110  0.00  0.00            
ATOM   3562  N   LEU X 233      48.510  18.729  43.026  0.00  0.00            
ATOM   3563  H   LEU X 233      49.335  19.167  42.464  0.00  0.00            
ATOM   3564  CA  LEU X 233      48.372  19.193  44.495  0.00  0.00            
ATOM   3565  HA  LEU X 233      48.702  18.305  45.034  0.00  0.00            
ATOM   3566  CB  LEU X 233      49.423  20.224  44.706  0.00  0.00            
ATOM   3567  HB2 LEU X 233      50.341  19.768  44.335  0.00  0.00            
ATOM   3568  HB3 LEU X 233      49.235  20.997  43.961  0.00  0.00            
ATOM   3569  CG  LEU X 233      49.482  20.799  46.134  0.00  0.00            
ATOM   3570  HG  LEU X 233      48.468  20.947  46.506  0.00  0.00            
ATOM   3571  CD1 LEU X 233      50.178  19.922  47.128  0.00  0.00            
ATOM   3572 HD11 LEU X 233      51.155  19.820  46.895  0.00  0.00            
ATOM   3573 HD12 LEU X 233      50.198  20.279  48.157  0.00  0.00            
ATOM   3574 HD13 LEU X 233      49.748  18.921  47.153  0.00  0.00            
ATOM   3575  CD2 LEU X 233      50.273  22.101  46.127  0.00  0.00            
ATOM   3576 HD21 LEU X 233      49.801  22.742  45.383  0.00  0.00            
ATOM   3577 HD22 LEU X 233      50.238  22.592  47.099  0.00  0.00            
ATOM   3578 HD23 LEU X 233      51.306  21.933  45.823  0.00  0.00            
ATOM   3579  C   LEU X 233      46.896  19.602  44.828  0.00  0.00            
ATOM   3580  O   LEU X 233      46.349  19.069  45.735  0.00  0.00            
ATOM   3581  N   LEU X 234      46.298  20.550  44.060  0.00  0.00            
ATOM   3582  H   LEU X 234      46.834  21.130  43.309  0.00  0.00            
ATOM   3583  CA  LEU X 234      44.892  20.895  44.169  0.00  0.00            
ATOM   3584  HA  LEU X 234      44.806  21.295  45.179  0.00  0.00            
ATOM   3585  CB  LEU X 234      44.509  21.999  43.089  0.00  0.00            
ATOM   3586  HB2 LEU X 234      45.208  22.836  43.088  0.00  0.00            
ATOM   3587  HB3 LEU X 234      44.565  21.626  42.066  0.00  0.00            
ATOM   3588  CG  LEU X 234      43.118  22.574  43.467  0.00  0.00            
ATOM   3589  HG  LEU X 234      43.023  22.570  44.553  0.00  0.00            
ATOM   3590  CD1 LEU X 234      43.059  24.030  42.989  0.00  0.00            
ATOM   3591 HD11 LEU X 234      43.807  24.604  43.351  0.00  0.00            
ATOM   3592 HD12 LEU X 234      43.165  24.103  41.906  0.00  0.00            
ATOM   3593 HD13 LEU X 234      42.072  24.460  43.164  0.00  0.00            
ATOM   3594  CD2 LEU X 234      41.935  21.879  42.787  0.00  0.00            
ATOM   3595 HD21 LEU X 234      41.979  21.993  41.703  0.00  0.00            
ATOM   3596 HD22 LEU X 234      41.742  20.844  43.067  0.00  0.00            
ATOM   3597 HD23 LEU X 234      41.035  22.397  43.116  0.00  0.00            
ATOM   3598  C   LEU X 234      44.033  19.633  44.093  0.00  0.00            
ATOM   3599  O   LEU X 234      43.167  19.408  44.946  0.00  0.00            
ATOM   3600  N   MET X 235      44.207  18.834  43.050  0.00  0.00            
ATOM   3601  H   MET X 235      45.003  18.899  42.309  0.00  0.00            
ATOM   3602  CA  MET X 235      43.277  17.706  42.762  0.00  0.00            
ATOM   3603  HA  MET X 235      42.274  18.130  42.719  0.00  0.00            
ATOM   3604  CB  MET X 235      43.696  17.151  41.372  0.00  0.00            
ATOM   3605  HB2 MET X 235      43.606  18.041  40.750  0.00  0.00            
ATOM   3606  HB3 MET X 235      44.766  16.949  41.434  0.00  0.00            
ATOM   3607  CG  MET X 235      42.812  16.025  40.832  0.00  0.00            
ATOM   3608  HG2 MET X 235      43.217  15.702  39.873  0.00  0.00            
ATOM   3609  HG3 MET X 235      42.902  15.178  41.377  0.00  0.00            
ATOM   3610  SD  MET X 235      41.104  16.495  40.486  0.00  0.00            
ATOM   3611  CE  MET X 235      40.623  14.911  39.671  0.00  0.00            
ATOM   3612  HE1 MET X 235      39.655  14.962  39.172  0.00  0.00            
ATOM   3613  HE2 MET X 235      41.404  14.728  38.933  0.00  0.00            
ATOM   3614  HE3 MET X 235      40.623  14.063  40.356  0.00  0.00            
ATOM   3615  C   MET X 235      43.268  16.562  43.790  0.00  0.00            
ATOM   3616  O   MET X 235      42.205  15.941  44.015  0.00  0.00            
ATOM   3617  N   GLU X 236      44.400  16.500  44.537  0.00  0.00            
ATOM   3618  H   GLU X 236      45.293  17.119  44.449  0.00  0.00            
ATOM   3619  CA  GLU X 236      44.425  15.657  45.722  0.00  0.00            
ATOM   3620  HA  GLU X 236      43.873  14.749  45.479  0.00  0.00            
ATOM   3621  CB  GLU X 236      45.867  15.133  46.218  0.00  0.00            
ATOM   3622  HB2 GLU X 236      46.483  16.019  46.376  0.00  0.00            
ATOM   3623  HB3 GLU X 236      45.767  14.669  47.198  0.00  0.00            
ATOM   3624  CG  GLU X 236      46.614  14.141  45.334  0.00  0.00            
ATOM   3625  HG2 GLU X 236      46.546  14.531  44.319  0.00  0.00            
ATOM   3626  HG3 GLU X 236      47.586  14.024  45.582  0.00  0.00            
ATOM   3627  CD  GLU X 236      46.003  12.750  45.448  0.00  0.00            
ATOM   3628  OE1 GLU X 236      44.781  12.589  45.085  0.00  0.00            
ATOM   3629  OE2 GLU X 236      46.664  11.829  46.008  0.00  0.00            
ATOM   3630  C   GLU X 236      43.690  16.359  46.939  0.00  0.00            
ATOM   3631  O   GLU X 236      42.928  15.687  47.638  0.00  0.00            
ATOM   3632  N   LEU X 237      43.922  17.651  47.174  0.00  0.00            
ATOM   3633  H   LEU X 237      44.640  18.083  46.610  0.00  0.00            
ATOM   3634  CA  LEU X 237      43.698  18.276  48.502  0.00  0.00            
ATOM   3635  HA  LEU X 237      43.515  17.565  49.308  0.00  0.00            
ATOM   3636  CB  LEU X 237      44.928  19.172  48.733  0.00  0.00            
ATOM   3637  HB2 LEU X 237      45.067  19.883  47.918  0.00  0.00            
ATOM   3638  HB3 LEU X 237      44.805  19.736  49.657  0.00  0.00            
ATOM   3639  CG  LEU X 237      46.266  18.527  48.870  0.00  0.00            
ATOM   3640  HG  LEU X 237      46.597  18.140  47.907  0.00  0.00            
ATOM   3641  CD1 LEU X 237      47.290  19.590  49.301  0.00  0.00            
ATOM   3642 HD11 LEU X 237      48.216  19.210  49.166  0.00  0.00            
ATOM   3643 HD12 LEU X 237      47.201  20.374  48.548  0.00  0.00            
ATOM   3644 HD13 LEU X 237      47.093  19.963  50.306  0.00  0.00            
ATOM   3645  CD2 LEU X 237      46.436  17.433  49.921  0.00  0.00            
ATOM   3646 HD21 LEU X 237      46.394  17.826  50.936  0.00  0.00            
ATOM   3647 HD22 LEU X 237      45.685  16.643  49.886  0.00  0.00            
ATOM   3648 HD23 LEU X 237      47.432  16.999  49.831  0.00  0.00            
ATOM   3649  C   LEU X 237      42.515  19.189  48.601  0.00  0.00            
ATOM   3650  O   LEU X 237      42.263  19.679  49.700  0.00  0.00            
ATOM   3651  N   ALA X 238      41.858  19.511  47.500  0.00  0.00            
ATOM   3652  H   ALA X 238      42.332  19.066  46.626  0.00  0.00            
ATOM   3653  CA  ALA X 238      40.632  20.302  47.426  0.00  0.00            
ATOM   3654  HA  ALA X 238      40.758  21.168  48.076  0.00  0.00            
ATOM   3655  CB  ALA X 238      40.326  20.644  45.948  0.00  0.00            
ATOM   3656  HB1 ALA X 238      41.079  21.193  45.559  0.00  0.00            
ATOM   3657  HB2 ALA X 238      40.136  19.871  45.327  0.00  0.00            
ATOM   3658  HB3 ALA X 238      39.506  21.228  45.870  0.00  0.00            
ATOM   3659  C   ALA X 238      39.557  19.302  47.953  0.00  0.00            
ATOM   3660  O   ALA X 238      39.515  18.111  47.524  0.00  0.00            
ATOM   3661  N   LYS X 239      38.677  19.706  48.843  0.00  0.00            
ATOM   3662  H   LYS X 239      38.639  20.649  49.202  0.00  0.00            
ATOM   3663  CA  LYS X 239      37.628  18.778  49.381  0.00  0.00            
ATOM   3664  HA  LYS X 239      38.035  17.831  49.737  0.00  0.00            
ATOM   3665  CB  LYS X 239      37.017  19.532  50.572  0.00  0.00            
ATOM   3666  HB2 LYS X 239      36.864  20.580  50.313  0.00  0.00            
ATOM   3667  HB3 LYS X 239      36.073  19.046  50.818  0.00  0.00            
ATOM   3668  CG  LYS X 239      37.889  19.495  51.834  0.00  0.00            
ATOM   3669  HG2 LYS X 239      38.777  19.830  51.692  0.00  0.00            
ATOM   3670  HG3 LYS X 239      37.392  20.001  52.554  0.00  0.00            
ATOM   3671  CD  LYS X 239      38.053  18.078  52.442  0.00  0.00            
ATOM   3672  HD2 LYS X 239      37.327  17.365  52.052  0.00  0.00            
ATOM   3673  HD3 LYS X 239      38.940  17.571  52.062  0.00  0.00            
ATOM   3674  CE  LYS X 239      37.846  17.890  53.990  0.00  0.00            
ATOM   3675  HE2 LYS X 239      36.797  17.865  54.283  0.00  0.00            
ATOM   3676  HE3 LYS X 239      38.274  16.953  54.345  0.00  0.00            
ATOM   3677  NZ  LYS X 239      38.416  19.007  54.601  0.00  0.00            
ATOM   3678  HZ1 LYS X 239      37.906  19.955  54.431  0.00  0.00            
ATOM   3679  HZ2 LYS X 239      38.293  18.892  55.678  0.00  0.00            
ATOM   3680  HZ3 LYS X 239      39.475  19.158  54.390  0.00  0.00            
ATOM   3681  C   LYS X 239      36.489  18.406  48.458  0.00  0.00            
ATOM   3682  O   LYS X 239      35.680  17.558  48.886  0.00  0.00            
ATOM   3683  N   SER X 240      36.286  19.072  47.345  0.00  0.00            
ATOM   3684  H   SER X 240      36.828  20.014  47.255  0.00  0.00            
ATOM   3685  CA  SER X 240      35.143  18.872  46.502  0.00  0.00            
ATOM   3686  HA  SER X 240      34.201  19.248  46.902  0.00  0.00            
ATOM   3687  CB  SER X 240      35.463  19.514  45.213  0.00  0.00            
ATOM   3688  HB2 SER X 240      36.261  18.908  44.785  0.00  0.00            
ATOM   3689  HB3 SER X 240      34.732  19.446  44.520  0.00  0.00            
ATOM   3690  OG  SER X 240      35.917  20.878  45.383  0.00  0.00            
ATOM   3691  HG  SER X 240      35.312  21.474  44.836  0.00  0.00            
ATOM   3692  C   SER X 240      34.971  17.388  46.210  0.00  0.00            
ATOM   3693  O   SER X 240      35.984  16.739  45.854  0.00  0.00            
ATOM   3694  N   GLN X 241      33.747  16.903  46.170  0.00  0.00            
ATOM   3695  H   GLN X 241      33.018  17.573  46.368  0.00  0.00            
ATOM   3696  CA  GLN X 241      33.491  15.551  45.702  0.00  0.00            
ATOM   3697  HA  GLN X 241      34.163  14.964  46.176  0.00  0.00            
ATOM   3698  CB  GLN X 241      32.119  15.136  46.273  0.00  0.00            
ATOM   3699  HB2 GLN X 241      31.451  15.931  45.941  0.00  0.00            
ATOM   3700  HB3 GLN X 241      31.800  14.171  45.881  0.00  0.00            
ATOM   3701  CG  GLN X 241      31.984  15.127  47.811  0.00  0.00            
ATOM   3702  HG2 GLN X 241      32.243  16.091  48.248  0.00  0.00            
ATOM   3703  HG3 GLN X 241      31.009  15.025  48.056  0.00  0.00            
ATOM   3704  CD  GLN X 241      32.911  14.085  48.485  0.00  0.00            
ATOM   3705  OE1 GLN X 241      33.046  12.958  47.959  0.00  0.00            
ATOM   3706  NE2 GLN X 241      33.819  14.440  49.379  0.00  0.00            
ATOM   3707 HE21 GLN X 241      34.694  13.841  49.631  0.00  0.00            
ATOM   3708 HE22 GLN X 241      33.833  15.483  49.698  0.00  0.00            
ATOM   3709  C   GLN X 241      33.612  15.444  44.168  0.00  0.00            
ATOM   3710  O   GLN X 241      34.362  14.544  43.676  0.00  0.00            
ATOM   3711  N   ASP X 242      32.869  16.336  43.468  0.00  0.00            
ATOM   3712  H   ASP X 242      32.412  17.163  44.011  0.00  0.00            
ATOM   3713  CA  ASP X 242      32.661  16.314  42.051  0.00  0.00            
ATOM   3714  HA  ASP X 242      32.712  15.267  41.751  0.00  0.00            
ATOM   3715  CB  ASP X 242      31.287  16.960  41.720  0.00  0.00            
ATOM   3716  HB2 ASP X 242      30.604  16.412  42.224  0.00  0.00            
ATOM   3717  HB3 ASP X 242      31.256  17.940  41.959  0.00  0.00            
ATOM   3718  CG  ASP X 242      30.953  16.869  40.237  0.00  0.00            
ATOM   3719  OD1 ASP X 242      31.758  16.213  39.482  0.00  0.00            
ATOM   3720  OD2 ASP X 242      29.872  17.344  39.879  0.00  0.00            
ATOM   3721  C   ASP X 242      33.842  17.092  41.350  0.00  0.00            
ATOM   3722  O   ASP X 242      33.630  18.215  40.943  0.00  0.00            
ATOM   3723  N   LYS X 243      35.014  16.473  41.361  0.00  0.00            
ATOM   3724  H   LYS X 243      35.060  15.511  41.871  0.00  0.00            
ATOM   3725  CA  LYS X 243      36.198  17.123  40.784  0.00  0.00            
ATOM   3726  HA  LYS X 243      35.928  18.078  40.333  0.00  0.00            
ATOM   3727  CB  LYS X 243      37.174  17.482  41.930  0.00  0.00            
ATOM   3728  HB2 LYS X 243      37.893  18.159  41.469  0.00  0.00            
ATOM   3729  HB3 LYS X 243      36.649  18.040  42.706  0.00  0.00            
ATOM   3730  CG  LYS X 243      37.978  16.389  42.563  0.00  0.00            
ATOM   3731  HG2 LYS X 243      37.293  15.792  42.874  0.00  0.00            
ATOM   3732  HG3 LYS X 243      38.646  15.964  41.936  0.00  0.00            
ATOM   3733  CD  LYS X 243      38.807  17.068  43.766  0.00  0.00            
ATOM   3734  HD2 LYS X 243      39.786  17.363  43.391  0.00  0.00            
ATOM   3735  HD3 LYS X 243      38.306  17.956  44.151  0.00  0.00            
ATOM   3736  CE  LYS X 243      39.025  16.177  45.041  0.00  0.00            
ATOM   3737  HE2 LYS X 243      39.763  16.679  45.665  0.00  0.00            
ATOM   3738  HE3 LYS X 243      38.134  16.094  45.664  0.00  0.00            
ATOM   3739  NZ  LYS X 243      39.564  14.864  44.748  0.00  0.00            
ATOM   3740  HZ1 LYS X 243      40.537  14.957  44.266  0.00  0.00            
ATOM   3741  HZ2 LYS X 243      39.656  14.272  45.659  0.00  0.00            
ATOM   3742  HZ3 LYS X 243      38.967  14.329  44.009  0.00  0.00            
ATOM   3743  C   LYS X 243      36.736  16.213  39.701  0.00  0.00            
ATOM   3744  O   LYS X 243      36.849  15.013  39.830  0.00  0.00            
ATOM   3745  N   THR X 244      37.140  16.870  38.638  0.00  0.00            
ATOM   3746  H   THR X 244      37.214  17.956  38.692  0.00  0.00            
ATOM   3747  CA  THR X 244      37.560  16.291  37.340  0.00  0.00            
ATOM   3748  HA  THR X 244      37.771  15.242  37.550  0.00  0.00            
ATOM   3749  CB  THR X 244      36.418  16.476  36.267  0.00  0.00            
ATOM   3750  HB  THR X 244      36.221  17.516  36.007  0.00  0.00            
ATOM   3751  CG2 THR X 244      36.843  15.717  34.970  0.00  0.00            
ATOM   3752 HG21 THR X 244      37.506  14.871  35.151  0.00  0.00            
ATOM   3753 HG22 THR X 244      35.963  15.460  34.379  0.00  0.00            
ATOM   3754 HG23 THR X 244      37.371  16.309  34.346  0.00  0.00            
ATOM   3755  OG1 THR X 244      35.392  15.735  36.861  0.00  0.00            
ATOM   3756  HG1 THR X 244      34.765  16.423  37.428  0.00  0.00            
ATOM   3757  C   THR X 244      38.878  16.928  36.892  0.00  0.00            
ATOM   3758  O   THR X 244      38.791  18.178  36.812  0.00  0.00            
ATOM   3759  N   LEU X 245      39.993  16.217  36.575  0.00  0.00            
ATOM   3760  H   LEU X 245      39.992  15.159  36.836  0.00  0.00            
ATOM   3761  CA  LEU X 245      41.250  16.741  36.033  0.00  0.00            
ATOM   3762  HA  LEU X 245      41.108  17.820  35.981  0.00  0.00            
ATOM   3763  CB  LEU X 245      42.466  16.301  36.906  0.00  0.00            
ATOM   3764  HB2 LEU X 245      42.350  16.710  37.822  0.00  0.00            
ATOM   3765  HB3 LEU X 245      42.266  15.315  36.992  0.00  0.00            
ATOM   3766  CG  LEU X 245      43.932  16.455  36.514  0.00  0.00            
ATOM   3767  HG  LEU X 245      44.048  16.012  35.614  0.00  0.00            
ATOM   3768  CD1 LEU X 245      44.287  17.915  36.503  0.00  0.00            
ATOM   3769 HD11 LEU X 245      43.757  18.422  35.808  0.00  0.00            
ATOM   3770 HD12 LEU X 245      44.054  18.323  37.486  0.00  0.00            
ATOM   3771 HD13 LEU X 245      45.317  18.117  36.211  0.00  0.00            
ATOM   3772  CD2 LEU X 245      44.868  15.623  37.510  0.00  0.00            
ATOM   3773 HD21 LEU X 245      44.477  14.619  37.678  0.00  0.00            
ATOM   3774 HD22 LEU X 245      45.908  15.546  37.193  0.00  0.00            
ATOM   3775 HD23 LEU X 245      44.860  16.069  38.505  0.00  0.00            
ATOM   3776  C   LEU X 245      41.525  16.205  34.642  0.00  0.00            
ATOM   3777  O   LEU X 245      41.245  14.981  34.378  0.00  0.00            
ATOM   3778  N   LYS X 246      42.083  17.049  33.796  0.00  0.00            
ATOM   3779  H   LYS X 246      42.288  18.067  34.130  0.00  0.00            
ATOM   3780  CA  LYS X 246      42.466  16.761  32.370  0.00  0.00            
ATOM   3781  HA  LYS X 246      42.513  15.692  32.165  0.00  0.00            
ATOM   3782  CB  LYS X 246      41.411  17.378  31.551  0.00  0.00            
ATOM   3783  HB2 LYS X 246      40.505  16.801  31.737  0.00  0.00            
ATOM   3784  HB3 LYS X 246      41.304  18.374  31.981  0.00  0.00            
ATOM   3785  CG  LYS X 246      41.632  17.495  30.054  0.00  0.00            
ATOM   3786  HG2 LYS X 246      40.700  17.712  29.532  0.00  0.00            
ATOM   3787  HG3 LYS X 246      42.289  18.244  29.893  0.00  0.00            
ATOM   3788  CD  LYS X 246      42.178  16.209  29.440  0.00  0.00            
ATOM   3789  HD2 LYS X 246      42.259  16.403  28.371  0.00  0.00            
ATOM   3790  HD3 LYS X 246      43.158  16.031  29.883  0.00  0.00            
ATOM   3791  CE  LYS X 246      41.336  14.973  29.480  0.00  0.00            
ATOM   3792  HE2 LYS X 246      41.915  14.121  29.125  0.00  0.00            
ATOM   3793  HE3 LYS X 246      40.948  14.771  30.478  0.00  0.00            
ATOM   3794  NZ  LYS X 246      40.165  15.034  28.561  0.00  0.00            
ATOM   3795  HZ1 LYS X 246      39.485  15.746  29.029  0.00  0.00            
ATOM   3796  HZ2 LYS X 246      40.422  15.356  27.552  0.00  0.00            
ATOM   3797  HZ3 LYS X 246      39.756  14.029  28.457  0.00  0.00            
ATOM   3798  C   LYS X 246      43.885  17.372  32.093  0.00  0.00            
ATOM   3799  O   LYS X 246      44.099  18.613  32.183  0.00  0.00            
ATOM   3800  N   ILE X 247      44.709  16.537  31.654  0.00  0.00            
ATOM   3801  H   ILE X 247      44.421  15.509  31.489  0.00  0.00            
ATOM   3802  CA  ILE X 247      46.142  16.875  31.253  0.00  0.00            
ATOM   3803  HA  ILE X 247      46.305  17.927  31.435  0.00  0.00            
ATOM   3804  CB  ILE X 247      47.198  16.041  31.958  0.00  0.00            
ATOM   3805  HB  ILE X 247      46.994  15.124  31.759  0.00  0.00            
ATOM   3806  CG2 ILE X 247      48.660  16.377  31.526  0.00  0.00            
ATOM   3807 HG21 ILE X 247      48.806  17.440  31.646  0.00  0.00            
ATOM   3808 HG22 ILE X 247      49.391  15.793  32.065  0.00  0.00            
ATOM   3809 HG23 ILE X 247      48.802  16.176  30.547  0.00  0.00            
ATOM   3810  CG1 ILE X 247      47.154  16.126  33.526  0.00  0.00            
ATOM   3811 HG12 ILE X 247      46.161  15.833  33.866  0.00  0.00            
ATOM   3812 HG13 ILE X 247      47.838  15.391  33.950  0.00  0.00            
ATOM   3813  CD1 ILE X 247      47.514  17.507  34.219  0.00  0.00            
ATOM   3814 HD11 ILE X 247      47.449  17.324  35.292  0.00  0.00            
ATOM   3815 HD12 ILE X 247      48.543  17.831  34.060  0.00  0.00            
ATOM   3816 HD13 ILE X 247      46.747  18.260  34.042  0.00  0.00            
ATOM   3817  C   ILE X 247      46.239  16.700  29.752  0.00  0.00            
ATOM   3818  O   ILE X 247      45.992  15.569  29.210  0.00  0.00            
ATOM   3819  N   TYR X 248      46.582  17.763  29.007  0.00  0.00            
ATOM   3820  H   TYR X 248      46.600  18.698  29.567  0.00  0.00            
ATOM   3821  CA  TYR X 248      46.904  17.802  27.605  0.00  0.00            
ATOM   3822  HA  TYR X 248      46.395  17.008  27.057  0.00  0.00            
ATOM   3823  CB  TYR X 248      46.305  19.060  26.928  0.00  0.00            
ATOM   3824  HB2 TYR X 248      46.697  19.981  27.361  0.00  0.00            
ATOM   3825  HB3 TYR X 248      46.578  19.069  25.873  0.00  0.00            
ATOM   3826  CG  TYR X 248      44.836  19.175  26.890  0.00  0.00            
ATOM   3827  CD1 TYR X 248      44.008  18.390  26.063  0.00  0.00            
ATOM   3828  HD1 TYR X 248      44.424  17.631  25.401  0.00  0.00            
ATOM   3829  CE1 TYR X 248      42.620  18.495  26.071  0.00  0.00            
ATOM   3830  HE1 TYR X 248      42.008  17.886  25.546  0.00  0.00            
ATOM   3831  CZ  TYR X 248      42.084  19.488  26.921  0.00  0.00            
ATOM   3832  OH  TYR X 248      40.749  19.557  27.006  0.00  0.00            
ATOM   3833  HH  TYR X 248      40.225  18.792  26.433  0.00  0.00            
ATOM   3834  CE2 TYR X 248      42.884  20.282  27.768  0.00  0.00            
ATOM   3835  HE2 TYR X 248      42.416  20.932  28.507  0.00  0.00            
ATOM   3836  CD2 TYR X 248      44.236  20.075  27.802  0.00  0.00            
ATOM   3837  HD2 TYR X 248      44.842  20.623  28.523  0.00  0.00            
ATOM   3838  C   TYR X 248      48.455  17.641  27.519  0.00  0.00            
ATOM   3839  O   TYR X 248      49.207  18.412  28.101  0.00  0.00            
ATOM   3840  N   GLU X 249      48.951  16.674  26.691  0.00  0.00            
ATOM   3841  H   GLU X 249      48.272  15.978  26.199  0.00  0.00            
ATOM   3842  CA  GLU X 249      50.417  16.270  26.761  0.00  0.00            
ATOM   3843  HA  GLU X 249      50.626  16.204  27.828  0.00  0.00            
ATOM   3844  CB  GLU X 249      50.769  14.830  26.297  0.00  0.00            
ATOM   3845  HB2 GLU X 249      50.300  14.635  25.425  0.00  0.00            
ATOM   3846  HB3 GLU X 249      51.817  14.752  26.006  0.00  0.00            
ATOM   3847  CG  GLU X 249      50.391  13.807  27.371  0.00  0.00            
ATOM   3848  HG2 GLU X 249      49.456  14.115  27.839  0.00  0.00            
ATOM   3849  HG3 GLU X 249      50.287  12.867  27.017  0.00  0.00            
ATOM   3850  CD  GLU X 249      51.415  13.776  28.538  0.00  0.00            
ATOM   3851  OE1 GLU X 249      52.200  14.702  28.802  0.00  0.00            
ATOM   3852  OE2 GLU X 249      51.441  12.715  29.302  0.00  0.00            
ATOM   3853  C   GLU X 249      51.176  17.358  25.937  0.00  0.00            
ATOM   3854  O   GLU X 249      50.906  17.555  24.755  0.00  0.00            
ATOM   3855  N   GLY X 250      52.109  18.052  26.591  0.00  0.00            
ATOM   3856  H   GLY X 250      52.331  17.790  27.541  0.00  0.00            
ATOM   3857  CA  GLY X 250      53.071  18.918  25.928  0.00  0.00            
ATOM   3858  HA2 GLY X 250      53.861  19.031  26.670  0.00  0.00            
ATOM   3859  HA3 GLY X 250      53.352  18.432  24.994  0.00  0.00            
ATOM   3860  C   GLY X 250      52.546  20.282  25.570  0.00  0.00            
ATOM   3861  O   GLY X 250      53.365  21.020  25.076  0.00  0.00            
ATOM   3862  N   ALA X 251      51.281  20.550  25.856  0.00  0.00            
ATOM   3863  H   ALA X 251      50.641  19.895  26.428  0.00  0.00            
ATOM   3864  CA  ALA X 251      50.727  21.927  25.699  0.00  0.00            
ATOM   3865  HA  ALA X 251      50.976  22.406  24.763  0.00  0.00            
ATOM   3866  CB  ALA X 251      49.191  21.887  25.726  0.00  0.00            
ATOM   3867  HB1 ALA X 251      48.892  21.404  26.500  0.00  0.00            
ATOM   3868  HB2 ALA X 251      48.724  22.853  25.601  0.00  0.00            
ATOM   3869  HB3 ALA X 251      48.783  21.247  24.958  0.00  0.00            
ATOM   3870  C   ALA X 251      51.252  22.812  26.820  0.00  0.00            
ATOM   3871  O   ALA X 251      51.579  22.318  27.901  0.00  0.00            
ATOM   3872  N   TYR X 252      51.400  24.092  26.478  0.00  0.00            
ATOM   3873  H   TYR X 252      51.173  24.430  25.467  0.00  0.00            
ATOM   3874  CA  TYR X 252      52.052  25.079  27.407  0.00  0.00            
ATOM   3875  HA  TYR X 252      52.750  24.596  28.090  0.00  0.00            
ATOM   3876  CB  TYR X 252      52.825  26.084  26.604  0.00  0.00            
ATOM   3877  HB2 TYR X 252      52.171  26.551  25.993  0.00  0.00            
ATOM   3878  HB3 TYR X 252      53.190  26.854  27.267  0.00  0.00            
ATOM   3879  CG  TYR X 252      54.021  25.579  25.710  0.00  0.00            
ATOM   3880  CD1 TYR X 252      54.373  24.175  25.601  0.00  0.00            
ATOM   3881  HD1 TYR X 252      53.962  23.450  26.287  0.00  0.00            
ATOM   3882  CE1 TYR X 252      55.448  23.750  24.720  0.00  0.00            
ATOM   3883  HE1 TYR X 252      55.708  22.775  24.682  0.00  0.00            
ATOM   3884  CZ  TYR X 252      56.101  24.748  23.919  0.00  0.00            
ATOM   3885  OH  TYR X 252      57.080  24.348  23.101  0.00  0.00            
ATOM   3886  HH  TYR X 252      57.699  25.205  22.835  0.00  0.00            
ATOM   3887  CE2 TYR X 252      55.794  26.115  24.154  0.00  0.00            
ATOM   3888  HE2 TYR X 252      56.313  26.940  23.667  0.00  0.00            
ATOM   3889  CD2 TYR X 252      54.744  26.520  25.034  0.00  0.00            
ATOM   3890  HD2 TYR X 252      54.499  27.582  25.083  0.00  0.00            
ATOM   3891  C   TYR X 252      50.934  25.669  28.262  0.00  0.00            
ATOM   3892  O   TYR X 252      50.158  24.923  28.797  0.00  0.00            
ATOM   3893  N   HID X 253      51.014  27.015  28.506  0.00  0.00            
ATOM   3894  H   HID X 253      51.549  27.596  27.875  0.00  0.00            
ATOM   3895  CA  HID X 253      50.302  27.645  29.647  0.00  0.00            
ATOM   3896  HA  HID X 253      50.373  27.013  30.532  0.00  0.00            
ATOM   3897  CB  HID X 253      51.015  28.845  30.101  0.00  0.00            
ATOM   3898  HB2 HID X 253      52.119  28.695  30.350  0.00  0.00            
ATOM   3899  HB3 HID X 253      51.052  29.512  29.275  0.00  0.00            
ATOM   3900  CG  HID X 253      50.280  29.598  31.228  0.00  0.00            
ATOM   3901  ND1 HID X 253      49.922  29.032  32.401  0.00  0.00            
ATOM   3902  HD1 HID X 253      50.114  28.018  32.483  0.00  0.00            
ATOM   3903  CE1 HID X 253      49.355  29.894  33.284  0.00  0.00            
ATOM   3904  HE1 HID X 253      49.168  29.624  34.281  0.00  0.00            
ATOM   3905  NE2 HID X 253      49.349  31.066  32.657  0.00  0.00            
ATOM   3906  CD2 HID X 253      49.878  30.893  31.370  0.00  0.00            
ATOM   3907  HD2 HID X 253      50.015  31.801  30.818  0.00  0.00            
ATOM   3908  C   HID X 253      48.853  28.018  29.242  0.00  0.00            
ATOM   3909  O   HID X 253      48.026  27.885  30.108  0.00  0.00            
ATOM   3910  N   VAL X 254      48.580  28.455  28.026  0.00  0.00            
ATOM   3911  H   VAL X 254      49.337  28.548  27.364  0.00  0.00            
ATOM   3912  CA  VAL X 254      47.307  29.097  27.742  0.00  0.00            
ATOM   3913  HA  VAL X 254      46.680  29.193  28.628  0.00  0.00            
ATOM   3914  CB  VAL X 254      47.502  30.530  27.183  0.00  0.00            
ATOM   3915  HB  VAL X 254      47.870  30.485  26.158  0.00  0.00            
ATOM   3916  CG1 VAL X 254      46.190  31.279  27.197  0.00  0.00            
ATOM   3917 HG11 VAL X 254      45.787  31.352  28.208  0.00  0.00            
ATOM   3918 HG12 VAL X 254      46.278  32.314  26.866  0.00  0.00            
ATOM   3919 HG13 VAL X 254      45.514  30.676  26.591  0.00  0.00            
ATOM   3920  CG2 VAL X 254      48.418  31.391  28.056  0.00  0.00            
ATOM   3921 HG21 VAL X 254      49.439  31.010  28.078  0.00  0.00            
ATOM   3922 HG22 VAL X 254      48.504  32.341  27.529  0.00  0.00            
ATOM   3923 HG23 VAL X 254      47.944  31.733  28.976  0.00  0.00            
ATOM   3924  C   VAL X 254      46.519  28.215  26.749  0.00  0.00            
ATOM   3925  O   VAL X 254      46.498  28.414  25.528  0.00  0.00            
ATOM   3926  N   LEU X 255      45.871  27.266  27.377  0.00  0.00            
ATOM   3927  H   LEU X 255      46.029  27.251  28.374  0.00  0.00            
ATOM   3928  CA  LEU X 255      45.066  26.129  26.796  0.00  0.00            
ATOM   3929  HA  LEU X 255      45.720  25.428  26.276  0.00  0.00            
ATOM   3930  CB  LEU X 255      44.320  25.451  27.985  0.00  0.00            
ATOM   3931  HB2 LEU X 255      43.973  26.294  28.582  0.00  0.00            
ATOM   3932  HB3 LEU X 255      43.432  24.991  27.551  0.00  0.00            
ATOM   3933  CG  LEU X 255      45.223  24.450  28.668  0.00  0.00            
ATOM   3934  HG  LEU X 255      46.014  24.936  29.239  0.00  0.00            
ATOM   3935  CD1 LEU X 255      44.299  23.501  29.481  0.00  0.00            
ATOM   3936 HD11 LEU X 255      44.844  22.618  29.814  0.00  0.00            
ATOM   3937 HD12 LEU X 255      43.832  23.981  30.341  0.00  0.00            
ATOM   3938 HD13 LEU X 255      43.602  23.148  28.721  0.00  0.00            
ATOM   3939  CD2 LEU X 255      46.133  23.551  27.854  0.00  0.00            
ATOM   3940 HD21 LEU X 255      45.466  22.903  27.285  0.00  0.00            
ATOM   3941 HD22 LEU X 255      46.921  24.016  27.261  0.00  0.00            
ATOM   3942 HD23 LEU X 255      46.703  22.865  28.480  0.00  0.00            
ATOM   3943  C   LEU X 255      43.952  26.639  25.822  0.00  0.00            
ATOM   3944  O   LEU X 255      43.621  25.859  24.940  0.00  0.00            
ATOM   3945  N   HIE X 256      43.313  27.829  25.957  0.00  0.00            
ATOM   3946  H   HIE X 256      43.514  28.421  26.750  0.00  0.00            
ATOM   3947  CA  HIE X 256      42.203  28.264  25.040  0.00  0.00            
ATOM   3948  HA  HIE X 256      41.770  27.390  24.554  0.00  0.00            
ATOM   3949  CB  HIE X 256      41.130  29.135  25.786  0.00  0.00            
ATOM   3950  HB2 HIE X 256      40.279  29.456  25.184  0.00  0.00            
ATOM   3951  HB3 HIE X 256      40.590  28.469  26.459  0.00  0.00            
ATOM   3952  CG  HIE X 256      41.751  30.198  26.693  0.00  0.00            
ATOM   3953  ND1 HIE X 256      42.592  29.896  27.797  0.00  0.00            
ATOM   3954  CE1 HIE X 256      42.853  31.083  28.350  0.00  0.00            
ATOM   3955  HE1 HIE X 256      43.500  31.201  29.206  0.00  0.00            
ATOM   3956  NE2 HIE X 256      42.306  32.057  27.580  0.00  0.00            
ATOM   3957  HE2 HIE X 256      42.357  33.035  27.827  0.00  0.00            
ATOM   3958  CD2 HIE X 256      41.574  31.493  26.529  0.00  0.00            
ATOM   3959  HD2 HIE X 256      40.917  32.014  25.848  0.00  0.00            
ATOM   3960  C   HIE X 256      42.904  29.043  23.888  0.00  0.00            
ATOM   3961  O   HIE X 256      42.167  29.459  22.982  0.00  0.00            
ATOM   3962  N   LYS X 257      44.221  29.226  23.902  0.00  0.00            
ATOM   3963  H   LYS X 257      44.718  28.627  24.546  0.00  0.00            
ATOM   3964  CA  LYS X 257      45.083  30.025  22.956  0.00  0.00            
ATOM   3965  HA  LYS X 257      44.485  30.221  22.066  0.00  0.00            
ATOM   3966  CB  LYS X 257      45.560  31.369  23.606  0.00  0.00            
ATOM   3967  HB2 LYS X 257      46.288  31.122  24.379  0.00  0.00            
ATOM   3968  HB3 LYS X 257      46.095  31.846  22.785  0.00  0.00            
ATOM   3969  CG  LYS X 257      44.518  32.358  24.082  0.00  0.00            
ATOM   3970  HG2 LYS X 257      44.018  32.048  25.000  0.00  0.00            
ATOM   3971  HG3 LYS X 257      44.904  33.349  24.324  0.00  0.00            
ATOM   3972  CD  LYS X 257      43.442  32.672  22.981  0.00  0.00            
ATOM   3973  HD2 LYS X 257      44.008  33.221  22.229  0.00  0.00            
ATOM   3974  HD3 LYS X 257      43.068  31.756  22.524  0.00  0.00            
ATOM   3975  CE  LYS X 257      42.253  33.529  23.382  0.00  0.00            
ATOM   3976  HE2 LYS X 257      41.725  32.929  24.123  0.00  0.00            
ATOM   3977  HE3 LYS X 257      42.650  34.402  23.899  0.00  0.00            
ATOM   3978  NZ  LYS X 257      41.532  33.917  22.173  0.00  0.00            
ATOM   3979  HZ1 LYS X 257      41.033  34.763  22.408  0.00  0.00            
ATOM   3980  HZ2 LYS X 257      42.071  34.028  21.326  0.00  0.00            
ATOM   3981  HZ3 LYS X 257      40.751  33.322  21.935  0.00  0.00            
ATOM   3982  C   LYS X 257      46.266  29.207  22.421  0.00  0.00            
ATOM   3983  O   LYS X 257      47.326  29.611  22.029  0.00  0.00            
ATOM   3984  N   GLU X 258      45.957  27.915  22.386  0.00  0.00            
ATOM   3985  H   GLU X 258      44.983  27.658  22.452  0.00  0.00            
ATOM   3986  CA  GLU X 258      46.953  26.822  22.080  0.00  0.00            
ATOM   3987  HA  GLU X 258      47.963  27.228  22.029  0.00  0.00            
ATOM   3988  CB  GLU X 258      46.947  25.672  23.128  0.00  0.00            
ATOM   3989  HB2 GLU X 258      46.210  26.062  23.829  0.00  0.00            
ATOM   3990  HB3 GLU X 258      46.455  24.830  22.642  0.00  0.00            
ATOM   3991  CG  GLU X 258      48.222  25.458  23.949  0.00  0.00            
ATOM   3992  HG2 GLU X 258      48.536  26.470  24.203  0.00  0.00            
ATOM   3993  HG3 GLU X 258      47.958  24.919  24.859  0.00  0.00            
ATOM   3994  CD  GLU X 258      49.399  24.888  23.228  0.00  0.00            
ATOM   3995  OE1 GLU X 258      50.515  25.099  23.773  0.00  0.00            
ATOM   3996  OE2 GLU X 258      49.270  24.140  22.230  0.00  0.00            
ATOM   3997  C   GLU X 258      46.715  26.307  20.626  0.00  0.00            
ATOM   3998  O   GLU X 258      46.001  26.933  19.846  0.00  0.00            
ATOM   3999  N   LEU X 259      47.442  25.254  20.226  0.00  0.00            
ATOM   4000  H   LEU X 259      47.976  24.719  20.896  0.00  0.00            
ATOM   4001  CA  LEU X 259      47.115  24.609  18.948  0.00  0.00            
ATOM   4002  HA  LEU X 259      47.225  25.444  18.256  0.00  0.00            
ATOM   4003  CB  LEU X 259      48.272  23.649  18.617  0.00  0.00            
ATOM   4004  HB2 LEU X 259      48.007  23.101  17.713  0.00  0.00            
ATOM   4005  HB3 LEU X 259      48.328  23.038  19.518  0.00  0.00            
ATOM   4006  CG  LEU X 259      49.668  24.247  18.299  0.00  0.00            
ATOM   4007  HG  LEU X 259      49.915  24.956  19.090  0.00  0.00            
ATOM   4008  CD1 LEU X 259      50.757  23.123  18.280  0.00  0.00            
ATOM   4009 HD11 LEU X 259      50.702  22.685  19.276  0.00  0.00            
ATOM   4010 HD12 LEU X 259      50.476  22.291  17.634  0.00  0.00            
ATOM   4011 HD13 LEU X 259      51.765  23.481  18.071  0.00  0.00            
ATOM   4012  CD2 LEU X 259      49.758  25.089  17.028  0.00  0.00            
ATOM   4013 HD21 LEU X 259      50.802  25.363  16.873  0.00  0.00            
ATOM   4014 HD22 LEU X 259      49.475  24.387  16.244  0.00  0.00            
ATOM   4015 HD23 LEU X 259      49.020  25.890  17.048  0.00  0.00            
ATOM   4016  C   LEU X 259      45.719  23.996  18.770  0.00  0.00            
ATOM   4017  O   LEU X 259      45.281  23.380  19.747  0.00  0.00            
ATOM   4018  N   PRO X 260      45.137  23.967  17.586  0.00  0.00            
ATOM   4019  CD  PRO X 260      45.630  24.236  16.305  0.00  0.00            
ATOM   4020  HD2 PRO X 260      46.080  23.383  15.796  0.00  0.00            
ATOM   4021  HD3 PRO X 260      46.354  25.049  16.366  0.00  0.00            
ATOM   4022  CG  PRO X 260      44.384  24.692  15.476  0.00  0.00            
ATOM   4023  HG2 PRO X 260      44.603  24.498  14.425  0.00  0.00            
ATOM   4024  HG3 PRO X 260      44.269  25.745  15.731  0.00  0.00            
ATOM   4025  CB  PRO X 260      43.342  23.737  16.013  0.00  0.00            
ATOM   4026  HB2 PRO X 260      43.532  22.815  15.464  0.00  0.00            
ATOM   4027  HB3 PRO X 260      42.363  24.106  15.709  0.00  0.00            
ATOM   4028  CA  PRO X 260      43.705  23.648  17.494  0.00  0.00            
ATOM   4029  HA  PRO X 260      43.087  24.388  18.002  0.00  0.00            
ATOM   4030  C   PRO X 260      43.206  22.347  18.031  0.00  0.00            
ATOM   4031  O   PRO X 260      42.130  22.280  18.511  0.00  0.00            
ATOM   4032  N   GLU X 261      44.029  21.299  17.966  0.00  0.00            
ATOM   4033  H   GLU X 261      44.707  21.330  17.219  0.00  0.00            
ATOM   4034  CA  GLU X 261      43.633  19.888  18.411  0.00  0.00            
ATOM   4035  HA  GLU X 261      42.649  19.606  18.038  0.00  0.00            
ATOM   4036  CB  GLU X 261      44.657  18.823  18.027  0.00  0.00            
ATOM   4037  HB2 GLU X 261      44.494  17.955  18.665  0.00  0.00            
ATOM   4038  HB3 GLU X 261      44.389  18.458  17.035  0.00  0.00            
ATOM   4039  CG  GLU X 261      46.172  19.197  17.955  0.00  0.00            
ATOM   4040  HG2 GLU X 261      46.261  19.796  18.861  0.00  0.00            
ATOM   4041  HG3 GLU X 261      46.763  18.281  17.917  0.00  0.00            
ATOM   4042  CD  GLU X 261      46.599  19.996  16.732  0.00  0.00            
ATOM   4043  OE1 GLU X 261      47.858  20.138  16.494  0.00  0.00            
ATOM   4044  OE2 GLU X 261      45.693  20.524  16.046  0.00  0.00            
ATOM   4045  C   GLU X 261      43.431  19.917  19.945  0.00  0.00            
ATOM   4046  O   GLU X 261      42.553  19.241  20.431  0.00  0.00            
ATOM   4047  N   VAL X 262      44.275  20.663  20.726  0.00  0.00            
ATOM   4048  H   VAL X 262      45.076  21.058  20.255  0.00  0.00            
ATOM   4049  CA  VAL X 262      43.986  21.032  22.132  0.00  0.00            
ATOM   4050  HA  VAL X 262      43.694  20.113  22.641  0.00  0.00            
ATOM   4051  CB  VAL X 262      45.264  21.657  22.750  0.00  0.00            
ATOM   4052  HB  VAL X 262      45.686  22.393  22.065  0.00  0.00            
ATOM   4053  CG1 VAL X 262      44.882  22.209  24.174  0.00  0.00            
ATOM   4054 HG11 VAL X 262      44.392  23.182  24.166  0.00  0.00            
ATOM   4055 HG12 VAL X 262      44.204  21.498  24.646  0.00  0.00            
ATOM   4056 HG13 VAL X 262      45.794  22.376  24.748  0.00  0.00            
ATOM   4057  CG2 VAL X 262      46.321  20.559  22.929  0.00  0.00            
ATOM   4058 HG21 VAL X 262      47.210  21.017  23.361  0.00  0.00            
ATOM   4059 HG22 VAL X 262      45.970  19.748  23.567  0.00  0.00            
ATOM   4060 HG23 VAL X 262      46.503  20.138  21.941  0.00  0.00            
ATOM   4061  C   VAL X 262      42.854  22.000  22.228  0.00  0.00            
ATOM   4062  O   VAL X 262      41.850  21.566  22.827  0.00  0.00            
ATOM   4063  N   THR X 263      42.899  23.204  21.700  0.00  0.00            
ATOM   4064  H   THR X 263      43.645  23.340  21.033  0.00  0.00            
ATOM   4065  CA  THR X 263      41.850  24.233  21.995  0.00  0.00            
ATOM   4066  HA  THR X 263      41.818  24.357  23.077  0.00  0.00            
ATOM   4067  CB  THR X 263      42.338  25.570  21.372  0.00  0.00            
ATOM   4068  HB  THR X 263      42.579  25.520  20.310  0.00  0.00            
ATOM   4069  CG2 THR X 263      41.329  26.749  21.561  0.00  0.00            
ATOM   4070 HG21 THR X 263      40.464  26.436  20.976  0.00  0.00            
ATOM   4071 HG22 THR X 263      41.033  26.850  22.605  0.00  0.00            
ATOM   4072 HG23 THR X 263      41.818  27.664  21.228  0.00  0.00            
ATOM   4073  OG1 THR X 263      43.572  25.889  21.977  0.00  0.00            
ATOM   4074  HG1 THR X 263      43.496  25.740  22.922  0.00  0.00            
ATOM   4075  C   THR X 263      40.462  23.771  21.581  0.00  0.00            
ATOM   4076  O   THR X 263      39.563  23.919  22.370  0.00  0.00            
ATOM   4077  N   ASN X 264      40.291  23.005  20.500  0.00  0.00            
ATOM   4078  H   ASN X 264      41.040  22.712  19.889  0.00  0.00            
ATOM   4079  CA  ASN X 264      38.945  22.435  20.133  0.00  0.00            
ATOM   4080  HA  ASN X 264      38.193  23.224  20.167  0.00  0.00            
ATOM   4081  CB  ASN X 264      39.086  21.708  18.828  0.00  0.00            
ATOM   4082  HB2 ASN X 264      39.287  22.454  18.059  0.00  0.00            
ATOM   4083  HB3 ASN X 264      39.815  20.899  18.851  0.00  0.00            
ATOM   4084  CG  ASN X 264      37.747  21.032  18.544  0.00  0.00            
ATOM   4085  OD1 ASN X 264      36.870  21.635  17.948  0.00  0.00            
ATOM   4086  ND2 ASN X 264      37.671  19.739  18.870  0.00  0.00            
ATOM   4087 HD21 ASN X 264      36.806  19.247  18.698  0.00  0.00            
ATOM   4088 HD22 ASN X 264      38.545  19.232  18.876  0.00  0.00            
ATOM   4089  C   ASN X 264      38.456  21.547  21.288  0.00  0.00            
ATOM   4090  O   ASN X 264      37.283  21.552  21.640  0.00  0.00            
ATOM   4091  N   SER X 265      39.388  20.781  21.824  0.00  0.00            
ATOM   4092  H   SER X 265      40.333  20.743  21.469  0.00  0.00            
ATOM   4093  CA  SER X 265      38.997  19.769  22.771  0.00  0.00            
ATOM   4094  HA  SER X 265      38.161  19.252  22.302  0.00  0.00            
ATOM   4095  CB  SER X 265      40.077  18.752  22.954  0.00  0.00            
ATOM   4096  HB2 SER X 265      40.960  19.323  23.242  0.00  0.00            
ATOM   4097  HB3 SER X 265      39.825  18.168  23.838  0.00  0.00            
ATOM   4098  OG  SER X 265      40.378  18.028  21.837  0.00  0.00            
ATOM   4099  HG  SER X 265      40.926  18.612  21.307  0.00  0.00            
ATOM   4100  C   SER X 265      38.703  20.534  24.143  0.00  0.00            
ATOM   4101  O   SER X 265      37.736  20.190  24.854  0.00  0.00            
ATOM   4102  N   VAL X 266      39.506  21.592  24.442  0.00  0.00            
ATOM   4103  H   VAL X 266      40.360  21.813  23.949  0.00  0.00            
ATOM   4104  CA  VAL X 266      39.246  22.426  25.655  0.00  0.00            
ATOM   4105  HA  VAL X 266      39.405  21.714  26.465  0.00  0.00            
ATOM   4106  CB  VAL X 266      40.169  23.663  25.593  0.00  0.00            
ATOM   4107  HB  VAL X 266      40.212  24.038  24.570  0.00  0.00            
ATOM   4108  CG1 VAL X 266      39.843  24.863  26.521  0.00  0.00            
ATOM   4109 HG11 VAL X 266      40.077  24.509  27.525  0.00  0.00            
ATOM   4110 HG12 VAL X 266      40.480  25.732  26.353  0.00  0.00            
ATOM   4111 HG13 VAL X 266      38.808  25.206  26.515  0.00  0.00            
ATOM   4112  CG2 VAL X 266      41.518  23.062  25.990  0.00  0.00            
ATOM   4113 HG21 VAL X 266      41.596  22.512  26.928  0.00  0.00            
ATOM   4114 HG22 VAL X 266      41.876  22.319  25.278  0.00  0.00            
ATOM   4115 HG23 VAL X 266      42.236  23.873  26.116  0.00  0.00            
ATOM   4116  C   VAL X 266      37.807  22.926  25.681  0.00  0.00            
ATOM   4117  O   VAL X 266      37.240  23.104  26.737  0.00  0.00            
ATOM   4118  N   PHE X 267      37.252  23.204  24.515  0.00  0.00            
ATOM   4119  H   PHE X 267      37.845  23.112  23.703  0.00  0.00            
ATOM   4120  CA  PHE X 267      36.020  24.003  24.268  0.00  0.00            
ATOM   4121  HA  PHE X 267      36.057  24.767  25.045  0.00  0.00            
ATOM   4122  CB  PHE X 267      36.162  24.654  22.867  0.00  0.00            
ATOM   4123  HB2 PHE X 267      36.884  24.092  22.273  0.00  0.00            
ATOM   4124  HB3 PHE X 267      35.262  24.510  22.270  0.00  0.00            
ATOM   4125  CG  PHE X 267      36.600  26.134  22.992  0.00  0.00            
ATOM   4126  CD1 PHE X 267      35.881  27.187  22.300  0.00  0.00            
ATOM   4127  HD1 PHE X 267      35.047  26.924  21.667  0.00  0.00            
ATOM   4128  CE1 PHE X 267      36.303  28.528  22.392  0.00  0.00            
ATOM   4129  HE1 PHE X 267      35.680  29.265  21.906  0.00  0.00            
ATOM   4130  CZ  PHE X 267      37.512  28.798  23.117  0.00  0.00            
ATOM   4131  HZ  PHE X 267      38.021  29.746  23.028  0.00  0.00            
ATOM   4132  CE2 PHE X 267      38.142  27.777  23.810  0.00  0.00            
ATOM   4133  HE2 PHE X 267      39.125  28.027  24.182  0.00  0.00            
ATOM   4134  CD2 PHE X 267      37.675  26.472  23.831  0.00  0.00            
ATOM   4135  HD2 PHE X 267      38.289  25.741  24.335  0.00  0.00            
ATOM   4136  C   PHE X 267      34.907  22.893  24.359  0.00  0.00            
ATOM   4137  O   PHE X 267      33.994  23.124  25.184  0.00  0.00            
ATOM   4138  N   HID X 268      35.094  21.734  23.713  0.00  0.00            
ATOM   4139  H   HID X 268      35.982  21.640  23.240  0.00  0.00            
ATOM   4140  CA  HID X 268      34.169  20.565  23.889  0.00  0.00            
ATOM   4141  HA  HID X 268      33.154  20.856  23.618  0.00  0.00            
ATOM   4142  CB  HID X 268      34.634  19.471  22.895  0.00  0.00            
ATOM   4143  HB2 HID X 268      35.705  19.322  23.034  0.00  0.00            
ATOM   4144  HB3 HID X 268      34.161  18.574  23.295  0.00  0.00            
ATOM   4145  CG  HID X 268      34.306  19.712  21.448  0.00  0.00            
ATOM   4146  ND1 HID X 268      34.803  20.633  20.658  0.00  0.00            
ATOM   4147  HD1 HID X 268      35.640  21.147  20.893  0.00  0.00            
ATOM   4148  CE1 HID X 268      34.209  20.756  19.491  0.00  0.00            
ATOM   4149  HE1 HID X 268      34.303  21.530  18.744  0.00  0.00            
ATOM   4150  NE2 HID X 268      33.175  19.908  19.528  0.00  0.00            
ATOM   4151  CD2 HID X 268      33.218  19.280  20.751  0.00  0.00            
ATOM   4152  HD2 HID X 268      32.438  18.626  21.113  0.00  0.00            
ATOM   4153  C   HID X 268      34.149  19.973  25.348  0.00  0.00            
ATOM   4154  O   HID X 268      33.097  19.547  25.800  0.00  0.00            
ATOM   4155  N   GLU X 269      35.227  19.912  26.059  0.00  0.00            
ATOM   4156  H   GLU X 269      36.129  20.151  25.671  0.00  0.00            
ATOM   4157  CA  GLU X 269      35.208  19.481  27.453  0.00  0.00            
ATOM   4158  HA  GLU X 269      34.754  18.513  27.667  0.00  0.00            
ATOM   4159  CB  GLU X 269      36.632  19.433  28.005  0.00  0.00            
ATOM   4160  HB2 GLU X 269      37.291  18.907  27.314  0.00  0.00            
ATOM   4161  HB3 GLU X 269      36.951  20.474  28.049  0.00  0.00            
ATOM   4162  CG  GLU X 269      36.932  18.702  29.361  0.00  0.00            
ATOM   4163  HG2 GLU X 269      37.958  18.975  29.610  0.00  0.00            
ATOM   4164  HG3 GLU X 269      36.249  19.074  30.125  0.00  0.00            
ATOM   4165  CD  GLU X 269      36.989  17.224  29.263  0.00  0.00            
ATOM   4166  OE1 GLU X 269      37.871  16.691  28.628  0.00  0.00            
ATOM   4167  OE2 GLU X 269      36.112  16.570  29.881  0.00  0.00            
ATOM   4168  C   GLU X 269      34.430  20.464  28.367  0.00  0.00            
ATOM   4169  O   GLU X 269      33.672  19.932  29.203  0.00  0.00            
ATOM   4170  N   ILE X 270      34.557  21.789  28.239  0.00  0.00            
ATOM   4171  H   ILE X 270      35.358  22.077  27.695  0.00  0.00            
ATOM   4172  CA  ILE X 270      33.819  22.863  28.978  0.00  0.00            
ATOM   4173  HA  ILE X 270      33.848  22.660  30.048  0.00  0.00            
ATOM   4174  CB  ILE X 270      34.563  24.215  28.693  0.00  0.00            
ATOM   4175  HB  ILE X 270      34.669  24.386  27.622  0.00  0.00            
ATOM   4176  CG2 ILE X 270      33.700  25.344  29.239  0.00  0.00            
ATOM   4177 HG21 ILE X 270      34.154  26.284  28.927  0.00  0.00            
ATOM   4178 HG22 ILE X 270      32.699  25.190  28.835  0.00  0.00            
ATOM   4179 HG23 ILE X 270      33.658  25.307  30.327  0.00  0.00            
ATOM   4180  CG1 ILE X 270      35.972  24.239  29.340  0.00  0.00            
ATOM   4181 HG12 ILE X 270      35.948  24.037  30.410  0.00  0.00            
ATOM   4182 HG13 ILE X 270      36.494  23.386  28.908  0.00  0.00            
ATOM   4183  CD1 ILE X 270      36.788  25.459  29.060  0.00  0.00            
ATOM   4184 HD11 ILE X 270      37.856  25.252  29.126  0.00  0.00            
ATOM   4185 HD12 ILE X 270      36.499  25.836  28.079  0.00  0.00            
ATOM   4186 HD13 ILE X 270      36.446  26.216  29.766  0.00  0.00            
ATOM   4187  C   ILE X 270      32.287  22.850  28.572  0.00  0.00            
ATOM   4188  O   ILE X 270      31.460  23.077  29.435  0.00  0.00            
ATOM   4189  N   ASN X 271      32.004  22.571  27.295  0.00  0.00            
ATOM   4190  H   ASN X 271      32.679  22.478  26.550  0.00  0.00            
ATOM   4191  CA  ASN X 271      30.690  22.450  26.811  0.00  0.00            
ATOM   4192  HA  ASN X 271      30.112  23.338  27.067  0.00  0.00            
ATOM   4193  CB  ASN X 271      30.793  22.138  25.333  0.00  0.00            
ATOM   4194  HB2 ASN X 271      31.442  22.814  24.776  0.00  0.00            
ATOM   4195  HB3 ASN X 271      31.224  21.141  25.234  0.00  0.00            
ATOM   4196  CG  ASN X 271      29.421  22.216  24.688  0.00  0.00            
ATOM   4197  OD1 ASN X 271      28.364  21.714  25.106  0.00  0.00            
ATOM   4198  ND2 ASN X 271      29.374  22.713  23.491  0.00  0.00            
ATOM   4199 HD21 ASN X 271      28.503  22.425  23.068  0.00  0.00            
ATOM   4200 HD22 ASN X 271      30.206  23.037  23.019  0.00  0.00            
ATOM   4201  C   ASN X 271      29.932  21.346  27.480  0.00  0.00            
ATOM   4202  O   ASN X 271      28.922  21.596  28.123  0.00  0.00            
ATOM   4203  N   MET X 272      30.461  20.085  27.419  0.00  0.00            
ATOM   4204  H   MET X 272      31.403  19.951  27.081  0.00  0.00            
ATOM   4205  CA  MET X 272      29.861  18.969  28.246  0.00  0.00            
ATOM   4206  HA  MET X 272      28.828  18.965  27.898  0.00  0.00            
ATOM   4207  CB  MET X 272      30.390  17.597  27.956  0.00  0.00            
ATOM   4208  HB2 MET X 272      30.132  17.455  26.906  0.00  0.00            
ATOM   4209  HB3 MET X 272      31.456  17.535  28.176  0.00  0.00            
ATOM   4210  CG  MET X 272      29.698  16.497  28.766  0.00  0.00            
ATOM   4211  HG2 MET X 272      30.121  15.561  28.400  0.00  0.00            
ATOM   4212  HG3 MET X 272      30.020  16.563  29.805  0.00  0.00            
ATOM   4213  SD  MET X 272      27.940  16.425  28.684  0.00  0.00            
ATOM   4214  CE  MET X 272      27.681  15.220  27.394  0.00  0.00            
ATOM   4215  HE1 MET X 272      27.123  15.694  26.586  0.00  0.00            
ATOM   4216  HE2 MET X 272      28.611  14.902  26.923  0.00  0.00            
ATOM   4217  HE3 MET X 272      27.114  14.393  27.821  0.00  0.00            
ATOM   4218  C   MET X 272      29.789  19.323  29.743  0.00  0.00            
ATOM   4219  O   MET X 272      28.681  19.201  30.313  0.00  0.00            
ATOM   4220  N   TRP X 273      30.893  19.619  30.384  0.00  0.00            
ATOM   4221  H   TRP X 273      31.803  19.702  29.955  0.00  0.00            
ATOM   4222  CA  TRP X 273      30.922  19.801  31.852  0.00  0.00            
ATOM   4223  HA  TRP X 273      30.492  18.872  32.229  0.00  0.00            
ATOM   4224  CB  TRP X 273      32.359  20.116  32.391  0.00  0.00            
ATOM   4225  HB2 TRP X 273      32.999  19.399  31.878  0.00  0.00            
ATOM   4226  HB3 TRP X 273      32.552  21.130  32.041  0.00  0.00            
ATOM   4227  CG  TRP X 273      32.632  20.019  33.812  0.00  0.00            
ATOM   4228  CD1 TRP X 273      33.039  18.890  34.452  0.00  0.00            
ATOM   4229  HD1 TRP X 273      33.286  17.979  33.927  0.00  0.00            
ATOM   4230  NE1 TRP X 273      33.314  19.168  35.761  0.00  0.00            
ATOM   4231  HE1 TRP X 273      33.593  18.395  36.347  0.00  0.00            
ATOM   4232  CE2 TRP X 273      32.838  20.397  36.096  0.00  0.00            
ATOM   4233  CZ2 TRP X 273      32.631  21.036  37.312  0.00  0.00            
ATOM   4234  HZ2 TRP X 273      32.701  20.509  38.252  0.00  0.00            
ATOM   4235  CH2 TRP X 273      32.337  22.394  37.338  0.00  0.00            
ATOM   4236  HH2 TRP X 273      32.132  22.809  38.313  0.00  0.00            
ATOM   4237  CZ3 TRP X 273      32.012  23.047  36.156  0.00  0.00            
ATOM   4238  HZ3 TRP X 273      31.641  24.061  36.187  0.00  0.00            
ATOM   4239  CE3 TRP X 273      32.122  22.351  34.927  0.00  0.00            
ATOM   4240  HE3 TRP X 273      31.798  22.835  34.018  0.00  0.00            
ATOM   4241  CD2 TRP X 273      32.524  21.027  34.829  0.00  0.00            
ATOM   4242  C   TRP X 273      29.971  20.982  32.380  0.00  0.00            
ATOM   4243  O   TRP X 273      29.636  20.805  33.499  0.00  0.00            
ATOM   4244  N   VAL X 274      29.498  21.974  31.534  0.00  0.00            
ATOM   4245  H   VAL X 274      29.857  21.956  30.590  0.00  0.00            
ATOM   4246  CA  VAL X 274      28.405  22.896  31.990  0.00  0.00            
ATOM   4247  HA  VAL X 274      28.585  23.154  33.033  0.00  0.00            
ATOM   4248  CB  VAL X 274      28.478  24.304  31.346  0.00  0.00            
ATOM   4249  HB  VAL X 274      28.347  24.179  30.271  0.00  0.00            
ATOM   4250  CG1 VAL X 274      27.332  25.279  31.805  0.00  0.00            
ATOM   4251 HG11 VAL X 274      27.384  25.419  32.884  0.00  0.00            
ATOM   4252 HG12 VAL X 274      27.524  26.190  31.239  0.00  0.00            
ATOM   4253 HG13 VAL X 274      26.395  24.819  31.489  0.00  0.00            
ATOM   4254  CG2 VAL X 274      29.752  25.058  31.659  0.00  0.00            
ATOM   4255 HG21 VAL X 274      30.585  24.368  31.522  0.00  0.00            
ATOM   4256 HG22 VAL X 274      29.886  25.907  30.989  0.00  0.00            
ATOM   4257 HG23 VAL X 274      29.665  25.353  32.704  0.00  0.00            
ATOM   4258  C   VAL X 274      27.028  22.246  31.669  0.00  0.00            
ATOM   4259  O   VAL X 274      26.170  22.222  32.531  0.00  0.00            
ATOM   4260  N   SER X 275      26.827  21.660  30.475  0.00  0.00            
ATOM   4261  H   SER X 275      27.601  21.642  29.827  0.00  0.00            
ATOM   4262  CA  SER X 275      25.580  21.021  30.079  0.00  0.00            
ATOM   4263  HA  SER X 275      24.853  21.832  30.028  0.00  0.00            
ATOM   4264  CB  SER X 275      25.820  20.406  28.709  0.00  0.00            
ATOM   4265  HB2 SER X 275      26.662  19.716  28.756  0.00  0.00            
ATOM   4266  HB3 SER X 275      24.886  19.884  28.501  0.00  0.00            
ATOM   4267  OG  SER X 275      26.113  21.344  27.734  0.00  0.00            
ATOM   4268  HG  SER X 275      27.056  21.519  27.718  0.00  0.00            
ATOM   4269  C   SER X 275      25.106  19.892  30.985  0.00  0.00            
ATOM   4270  O   SER X 275      23.962  19.483  30.910  0.00  0.00            
ATOM   4271  N   GLN X 276      26.019  19.206  31.658  0.00  0.00            
ATOM   4272  H   GLN X 276      26.994  19.414  31.494  0.00  0.00            
ATOM   4273  CA  GLN X 276      25.694  18.262  32.785  0.00  0.00            
ATOM   4274  HA  GLN X 276      24.939  17.564  32.424  0.00  0.00            
ATOM   4275  CB  GLN X 276      26.932  17.438  33.290  0.00  0.00            
ATOM   4276  HB2 GLN X 276      27.628  18.259  33.465  0.00  0.00            
ATOM   4277  HB3 GLN X 276      26.715  17.006  34.267  0.00  0.00            
ATOM   4278  CG  GLN X 276      27.393  16.391  32.220  0.00  0.00            
ATOM   4279  HG2 GLN X 276      26.667  15.591  32.075  0.00  0.00            
ATOM   4280  HG3 GLN X 276      27.467  16.988  31.311  0.00  0.00            
ATOM   4281  CD  GLN X 276      28.742  15.825  32.491  0.00  0.00            
ATOM   4282  OE1 GLN X 276      29.484  16.328  33.292  0.00  0.00            
ATOM   4283  NE2 GLN X 276      29.101  14.782  31.794  0.00  0.00            
ATOM   4284 HE21 GLN X 276      29.966  14.349  32.087  0.00  0.00            
ATOM   4285 HE22 GLN X 276      28.408  14.324  31.219  0.00  0.00            
ATOM   4286  C   GLN X 276      24.998  18.879  33.945  0.00  0.00            
ATOM   4287  O   GLN X 276      24.105  18.266  34.511  0.00  0.00            
ATOM   4288  N   ARG X 277      25.492  20.023  34.342  0.00  0.00            
ATOM   4289  H   ARG X 277      26.332  20.386  33.915  0.00  0.00            
ATOM   4290  CA  ARG X 277      25.226  20.688  35.630  0.00  0.00            
ATOM   4291  HA  ARG X 277      24.713  20.064  36.363  0.00  0.00            
ATOM   4292  CB  ARG X 277      26.571  21.057  36.220  0.00  0.00            
ATOM   4293  HB2 ARG X 277      27.165  21.480  35.410  0.00  0.00            
ATOM   4294  HB3 ARG X 277      26.507  21.831  36.985  0.00  0.00            
ATOM   4295  CG  ARG X 277      27.345  19.785  36.760  0.00  0.00            
ATOM   4296  HG2 ARG X 277      26.837  19.381  37.635  0.00  0.00            
ATOM   4297  HG3 ARG X 277      27.485  19.107  35.918  0.00  0.00            
ATOM   4298  CD  ARG X 277      28.747  20.174  37.190  0.00  0.00            
ATOM   4299  HD2 ARG X 277      29.194  20.846  36.459  0.00  0.00            
ATOM   4300  HD3 ARG X 277      28.670  20.713  38.134  0.00  0.00            
ATOM   4301  NE  ARG X 277      29.584  18.967  37.426  0.00  0.00            
ATOM   4302  HE  ARG X 277      29.696  18.657  38.380  0.00  0.00            
ATOM   4303  CZ  ARG X 277      29.993  18.184  36.490  0.00  0.00            
ATOM   4304  NH1 ARG X 277      29.961  18.425  35.216  0.00  0.00            
ATOM   4305 HH11 ARG X 277      29.908  19.339  34.790  0.00  0.00            
ATOM   4306 HH12 ARG X 277      30.042  17.634  34.592  0.00  0.00            
ATOM   4307  NH2 ARG X 277      30.332  16.999  36.839  0.00  0.00            
ATOM   4308 HH21 ARG X 277      30.508  16.798  37.813  0.00  0.00            
ATOM   4309 HH22 ARG X 277      30.869  16.482  36.158  0.00  0.00            
ATOM   4310  C   ARG X 277      24.229  21.828  35.486  0.00  0.00            
ATOM   4311  O   ARG X 277      24.114  22.574  36.449  0.00  0.00            
ATOM   4312  N   THR X 278      23.602  21.961  34.320  0.00  0.00            
ATOM   4313  H   THR X 278      23.765  21.272  33.599  0.00  0.00            
ATOM   4314  CA  THR X 278      22.543  22.954  34.064  0.00  0.00            
ATOM   4315  HA  THR X 278      22.146  23.396  34.978  0.00  0.00            
ATOM   4316  CB  THR X 278      23.034  24.113  33.159  0.00  0.00            
ATOM   4317  HB  THR X 278      22.246  24.825  32.914  0.00  0.00            
ATOM   4318  CG2 THR X 278      24.074  24.903  33.775  0.00  0.00            
ATOM   4319 HG21 THR X 278      23.657  25.489  34.595  0.00  0.00            
ATOM   4320 HG22 THR X 278      24.894  24.295  34.157  0.00  0.00            
ATOM   4321 HG23 THR X 278      24.493  25.609  33.059  0.00  0.00            
ATOM   4322  OG1 THR X 278      23.603  23.732  31.907  0.00  0.00            
ATOM   4323  HG1 THR X 278      24.274  23.050  31.986  0.00  0.00            
ATOM   4324  C   THR X 278      21.358  22.287  33.300  0.00  0.00            
ATOM   4325  O   THR X 278      21.599  21.280  32.645  0.00  0.00            
ATOM   4326  N   ALA X 279      20.168  22.932  33.340  0.00  0.00            
ATOM   4327  H   ALA X 279      20.092  23.699  33.993  0.00  0.00            
ATOM   4328  CA  ALA X 279      18.975  22.436  32.680  0.00  0.00            
ATOM   4329  HA  ALA X 279      18.855  21.392  32.970  0.00  0.00            
ATOM   4330  CB  ALA X 279      17.814  23.179  33.191  0.00  0.00            
ATOM   4331  HB1 ALA X 279      17.962  24.258  33.142  0.00  0.00            
ATOM   4332  HB2 ALA X 279      16.896  22.926  32.660  0.00  0.00            
ATOM   4333  HB3 ALA X 279      17.670  22.952  34.248  0.00  0.00            
ATOM   4334  C   ALA X 279      19.138  22.589  31.162  0.00  0.00            
ATOM   4335  O   ALA X 279      19.985  23.358  30.644  0.00  0.00            
ATOM   4336  N   NME X 280      18.257  21.800  30.505  0.00  0.00            
ATOM   4337  H   NME X 280      17.518  21.304  30.981  0.00  0.00            
ATOM   4338  CH3 NME X 280      18.155  21.728  29.079  0.00  0.00            
ATOM   4339 HH31 NME X 280      17.274  21.141  28.819  0.00  0.00            
ATOM   4340 HH32 NME X 280      18.048  22.720  28.639  0.00  0.00            
ATOM   4341 HH33 NME X 280      19.058  21.252  28.697  0.00  0.00            
ATOM   4342  C20 2AG X 281      57.765  37.725  47.973  0.00  0.00            
ATOM   4343  H29 2AG X 281      57.946  37.555  49.034  0.00  0.00            
ATOM   4344  H30 2AG X 281      56.677  37.756  48.034  0.00  0.00            
ATOM   4345  H31 2AG X 281      58.200  38.704  47.775  0.00  0.00            
ATOM   4346  C19 2AG X 281      58.253  36.570  47.055  0.00  0.00            
ATOM   4347  H27 2AG X 281      57.905  35.640  47.239  0.00  0.00            
ATOM   4348  H28 2AG X 281      59.322  36.404  47.187  0.00  0.00            
ATOM   4349  C18 2AG X 281      57.972  36.820  45.562  0.00  0.00            
ATOM   4350  H25 2AG X 281      58.621  37.654  45.294  0.00  0.00            
ATOM   4351  H26 2AG X 281      56.982  37.203  45.314  0.00  0.00            
ATOM   4352  C17 2AG X 281      58.255  35.528  44.738  0.00  0.00            
ATOM   4353  H23 2AG X 281      59.300  35.217  44.712  0.00  0.00            
ATOM   4354  H24 2AG X 281      57.978  35.767  43.711  0.00  0.00            
ATOM   4355  C16 2AG X 281      57.482  34.231  45.111  0.00  0.00            
ATOM   4356  H21 2AG X 281      56.461  34.403  45.452  0.00  0.00            
ATOM   4357  H22 2AG X 281      57.977  33.728  45.951  0.00  0.00            
ATOM   4358  C15 2AG X 281      57.389  33.345  43.872  0.00  0.00            
ATOM   4359  H20 2AG X 281      58.286  32.760  43.635  0.00  0.00            
ATOM   4360  C14 2AG X 281      56.382  33.462  42.976  0.00  0.00            
ATOM   4361  H19 2AG X 281      56.333  32.762  42.133  0.00  0.00            
ATOM   4362  C13 2AG X 281      55.136  34.273  43.226  0.00  0.00            
ATOM   4363  H17 2AG X 281      55.195  35.345  43.002  0.00  0.00            
ATOM   4364  H18 2AG X 281      54.739  34.009  44.214  0.00  0.00            
ATOM   4365  C12 2AG X 281      54.037  33.669  42.415  0.00  0.00            
ATOM   4366  H16 2AG X 281      53.371  33.048  43.026  0.00  0.00            
ATOM   4367  C11 2AG X 281      53.872  33.829  41.083  0.00  0.00            
ATOM   4368  H15 2AG X 281      53.077  33.228  40.625  0.00  0.00            
ATOM   4369  C10 2AG X 281      54.680  34.695  40.164  0.00  0.00            
ATOM   4370  H13 2AG X 281      55.034  35.498  40.822  0.00  0.00            
ATOM   4371  H14 2AG X 281      53.972  35.072  39.416  0.00  0.00            
ATOM   4372  C9  2AG X 281      55.854  34.037  39.453  0.00  0.00            
ATOM   4373  H12 2AG X 281      56.728  33.827  40.081  0.00  0.00            
ATOM   4374  C8  2AG X 281      55.856  33.695  38.183  0.00  0.00            
ATOM   4375  H11 2AG X 281      56.728  33.183  37.759  0.00  0.00            
ATOM   4376  C7  2AG X 281      54.749  33.804  37.231  0.00  0.00            
ATOM   4377  H9  2AG X 281      55.203  33.699  36.248  0.00  0.00            
ATOM   4378  H10 2AG X 281      54.370  34.820  37.145  0.00  0.00            
ATOM   4379  C6  2AG X 281      53.730  32.711  37.333  0.00  0.00            
ATOM   4380  H8  2AG X 281      54.220  31.764  37.077  0.00  0.00            
ATOM   4381  C5  2AG X 281      52.416  32.739  37.615  0.00  0.00            
ATOM   4382  H7  2AG X 281      51.733  31.881  37.578  0.00  0.00            
ATOM   4383  C4  2AG X 281      51.611  34.054  37.770  0.00  0.00            
ATOM   4384  H5  2AG X 281      52.079  34.930  37.327  0.00  0.00            
ATOM   4385  H6  2AG X 281      51.570  34.374  38.809  0.00  0.00            
ATOM   4386  C3  2AG X 281      50.141  33.868  37.313  0.00  0.00            
ATOM   4387  H3  2AG X 281      49.564  34.668  37.706  0.00  0.00            
ATOM   4388  H4  2AG X 281      49.801  32.922  37.659  0.00  0.00            
ATOM   4389  C2  2AG X 281      49.956  33.998  35.808  0.00  0.00            
ATOM   4390  H1  2AG X 281      50.649  33.311  35.271  0.00  0.00            
ATOM   4391  H2  2AG X 281      50.420  34.979  35.568  0.00  0.00            
ATOM   4392  C1  2AG X 281      48.478  33.771  35.188  0.00  0.00            
ATOM   4393  O1  2AG X 281      47.487  34.649  35.413  0.00  0.00            
ATOM   4394  O2  2AG X 281      48.924  33.604  33.626  0.00  0.00            
ATOM   4395  C22 2AG X 281      49.082  34.834  32.893  0.00  0.00            
ATOM   4396  C23 2AG X 281      50.130  34.602  31.718  0.00  0.00            
ATOM   4397  O3  2AG X 281      50.367  35.799  31.009  0.00  0.00            
ATOM   4398  H37 2AG X 281      51.185  35.839  30.587  0.00  0.00            
ATOM   4399  H35 2AG X 281      51.121  34.187  32.032  0.00  0.00            
ATOM   4400  H36 2AG X 281      49.748  33.817  31.060  0.00  0.00            
ATOM   4401  H34 2AG X 281      49.601  35.551  33.591  0.00  0.00            
ATOM   4402  C21 2AG X 281      47.638  35.197  32.389  0.00  0.00            
ATOM   4403  H32 2AG X 281      46.937  34.815  33.057  0.00  0.00            
ATOM   4404  H33 2AG X 281      47.654  36.282  32.181  0.00  0.00            
ATOM   4405  O4  2AG X 281      47.447  34.614  31.068  0.00  0.00            
ATOM   4406  H38 2AG X 281      47.275  33.637  31.066  0.00  0.00            
ATOM   4407  Na+ Na+ X 282      68.849  35.824  27.701  0.00  0.00            
ATOM   4408  Na+ Na+ X 283      16.651   5.272  27.866  0.00  0.00            
ATOM   4409  Na+ Na+ X 284      41.691  53.055  62.307  0.00  0.00            
ATOM   4410  O   WAT X 285      20.003   4.402  44.097  0.00  0.00            
ATOM   4411  H1  WAT X 285      20.293   5.310  44.184  0.00  0.00            
ATOM   4412  H2  WAT X 285      19.415   4.411  43.341  0.00  0.00            
ATOM   4413  O   WAT X 286      74.033  14.859   5.796  0.00  0.00            
ATOM   4414  H1  WAT X 286      73.514  15.560   6.192  0.00  0.00            
ATOM   4415  H2  WAT X 286      74.918  14.998   6.133  0.00  0.00            
ATOM   4416  O   WAT X 287      30.353  31.084   4.705  0.00  0.00            
ATOM   4417  H1  WAT X 287      29.661  31.094   4.045  0.00  0.00            
ATOM   4418  H2  WAT X 287      30.177  30.299   5.224  0.00  0.00            
ATOM   4419  O   WAT X 288      15.135  58.824  44.150  0.00  0.00            
ATOM   4420  H1  WAT X 288      14.766  58.896  45.031  0.00  0.00            
ATOM   4421  H2  WAT X 288      15.905  59.392  44.165  0.00  0.00            
ATOM   4422  O   WAT X 289      55.177  58.957  39.464  0.00  0.00            
ATOM   4423  H1  WAT X 289      54.545  59.538  39.886  0.00  0.00            
ATOM   4424  H2  WAT X 289      55.692  59.533  38.898  0.00  0.00            
ATOM   4425  O   WAT X 290       7.107   4.846  21.284  0.00  0.00            
ATOM   4426  H1  WAT X 290       7.228   5.718  21.660  0.00  0.00            
ATOM   4427  H2  WAT X 290       6.648   5.003  20.459  0.00  0.00            
ATOM   4428  O   WAT X 291      74.265  13.752  62.559  0.00  0.00            
ATOM   4429  H1  WAT X 291      73.896  14.469  62.043  0.00  0.00            
ATOM   4430  H2  WAT X 291      73.652  13.028  62.437  0.00  0.00            
ATOM   4431  O   WAT X 292      27.138   4.321   4.116  0.00  0.00            
ATOM   4432  H1  WAT X 292      28.076   4.147   4.198  0.00  0.00            
ATOM   4433  H2  WAT X 292      26.720   3.638   4.640  0.00  0.00            
ATOM   4434  O   WAT X 293      40.247  55.089  46.964  0.00  0.00            
ATOM   4435  H1  WAT X 293      39.564  54.812  46.354  0.00  0.00            
ATOM   4436  H2  WAT X 293      40.867  55.579  46.422  0.00  0.00            
ATOM   4437  O   WAT X 294      63.599  32.835  18.755  0.00  0.00            
ATOM   4438  H1  WAT X 294      64.394  33.344  18.913  0.00  0.00            
ATOM   4439  H2  WAT X 294      63.832  31.942  19.007  0.00  0.00            
ATOM   4440  O   WAT X 295      64.897  16.915  31.028  0.00  0.00            
ATOM   4441  H1  WAT X 295      64.754  17.479  31.788  0.00  0.00            
ATOM   4442  H2  WAT X 295      65.688  17.264  30.616  0.00  0.00            
ATOM   4443  O   WAT X 296      75.635  -0.155  27.497  0.00  0.00            
ATOM   4444  H1  WAT X 296      75.474  -0.521  28.367  0.00  0.00            
ATOM   4445  H2  WAT X 296      75.667   0.791  27.637  0.00  0.00            
ATOM   4446  O   WAT X 297      55.717  13.390  46.899  0.00  0.00            
ATOM   4447  H1  WAT X 297      55.280  12.969  47.639  0.00  0.00            
ATOM   4448  H2  WAT X 297      56.372  13.961  47.300  0.00  0.00            
ATOM   4449  O   WAT X 298      23.106   6.651  22.335  0.00  0.00            
ATOM   4450  H1  WAT X 298      22.742   5.930  22.848  0.00  0.00            
ATOM   4451  H2  WAT X 298      22.770   7.440  22.759  0.00  0.00            
ATOM   4452  O   WAT X 299      69.799  19.717  31.387  0.00  0.00            
ATOM   4453  H1  WAT X 299      69.252  20.502  31.371  0.00  0.00            
ATOM   4454  H2  WAT X 299      69.185  18.995  31.250  0.00  0.00            
ATOM   4455  O   WAT X 300      14.718  54.524  28.651  0.00  0.00            
ATOM   4456  H1  WAT X 300      14.913  55.035  27.865  0.00  0.00            
ATOM   4457  H2  WAT X 300      13.777  54.357  28.600  0.00  0.00            
ATOM   4458  O   WAT X 301       8.933  30.128  20.312  0.00  0.00            
ATOM   4459  H1  WAT X 301       8.320  30.610  20.867  0.00  0.00            
ATOM   4460  H2  WAT X 301       8.743  30.432  19.425  0.00  0.00            
ATOM   4461  O   WAT X 302      76.030  22.328  53.760  0.00  0.00            
ATOM   4462  H1  WAT X 302      76.041  22.368  54.716  0.00  0.00            
ATOM   4463  H2  WAT X 302      75.103  22.250  53.533  0.00  0.00            
ATOM   4464  O   WAT X 303      17.394  12.802  42.896  0.00  0.00            
ATOM   4465  H1  WAT X 303      16.505  13.147  42.818  0.00  0.00            
ATOM   4466  H2  WAT X 303      17.715  13.149  43.728  0.00  0.00            
ATOM   4467  O   WAT X 304       3.358  29.858  63.566  0.00  0.00            
ATOM   4468  H1  WAT X 304       3.991  30.523  63.837  0.00  0.00            
ATOM   4469  H2  WAT X 304       2.513  30.199  63.857  0.00  0.00            
ATOM   4470  O   WAT X 305      76.174  33.441  28.943  0.00  0.00            
ATOM   4471  H1  WAT X 305      76.226  32.486  28.896  0.00  0.00            
ATOM   4472  H2  WAT X 305      75.291  33.617  29.268  0.00  0.00            
ATOM   4473  O   WAT X 306      29.300  64.025  28.939  0.00  0.00            
ATOM   4474  H1  WAT X 306      29.234  63.192  28.473  0.00  0.00            
ATOM   4475  H2  WAT X 306      28.660  63.955  29.648  0.00  0.00            
ATOM   4476  O   WAT X 307      35.040  12.799  17.904  0.00  0.00            
ATOM   4477  H1  WAT X 307      35.393  12.445  18.721  0.00  0.00            
ATOM   4478  H2  WAT X 307      34.275  12.255  17.718  0.00  0.00            
ATOM   4479  O   WAT X 308      66.643  34.933  22.268  0.00  0.00            
ATOM   4480  H1  WAT X 308      66.055  35.678  22.396  0.00  0.00            
ATOM   4481  H2  WAT X 308      66.117  34.170  22.509  0.00  0.00            
ATOM   4482  O   WAT X 309      51.491  12.694  58.900  0.00  0.00            
ATOM   4483  H1  WAT X 309      51.389  13.481  58.364  0.00  0.00            
ATOM   4484  H2  WAT X 309      51.570  11.981  58.266  0.00  0.00            
ATOM   4485  O   WAT X 310       0.197  59.222  46.987  0.00  0.00            
ATOM   4486  H1  WAT X 310       0.518  59.362  46.096  0.00  0.00            
ATOM   4487  H2  WAT X 310      -0.288  60.021  47.194  0.00  0.00            
ATOM   4488  O   WAT X 311      57.714  47.975  32.653  0.00  0.00            
ATOM   4489  H1  WAT X 311      57.115  48.539  32.164  0.00  0.00            
ATOM   4490  H2  WAT X 311      58.285  48.583  33.123  0.00  0.00            
ATOM   4491  O   WAT X 312      44.552  62.363  57.191  0.00  0.00            
ATOM   4492  H1  WAT X 312      44.419  63.047  56.535  0.00  0.00            
ATOM   4493  H2  WAT X 312      45.126  61.728  56.762  0.00  0.00            
ATOM   4494  O   WAT X 313      16.447  40.919   5.873  0.00  0.00            
ATOM   4495  H1  WAT X 313      16.348  41.780   5.466  0.00  0.00            
ATOM   4496  H2  WAT X 313      16.224  40.299   5.180  0.00  0.00            
ATOM   4497  O   WAT X 314      30.527   1.262  17.925  0.00  0.00            
ATOM   4498  H1  WAT X 314      29.671   0.955  17.625  0.00  0.00            
ATOM   4499  H2  WAT X 314      30.561   1.012  18.848  0.00  0.00            
ATOM   4500  O   WAT X 315      30.171   8.722  59.562  0.00  0.00            
ATOM   4501  H1  WAT X 315      29.647   8.255  60.213  0.00  0.00            
ATOM   4502  H2  WAT X 315      29.805   8.451  58.720  0.00  0.00            
ATOM   4503  O   WAT X 316      59.106   9.918  27.924  0.00  0.00            
ATOM   4504  H1  WAT X 316      58.627   9.191  28.321  0.00  0.00            
ATOM   4505  H2  WAT X 316      58.661  10.072  27.090  0.00  0.00            
ATOM   4506  O   WAT X 317      63.499  25.355  38.875  0.00  0.00            
ATOM   4507  H1  WAT X 317      62.574  25.396  38.632  0.00  0.00            
ATOM   4508  H2  WAT X 317      63.511  25.565  39.809  0.00  0.00            
ATOM   4509  O   WAT X 318      18.506  51.196  56.365  0.00  0.00            
ATOM   4510  H1  WAT X 318      19.210  50.658  56.003  0.00  0.00            
ATOM   4511  H2  WAT X 318      18.216  51.736  55.630  0.00  0.00            
ATOM   4512  O   WAT X 319      51.358  58.125  17.176  0.00  0.00            
ATOM   4513  H1  WAT X 319      51.496  58.815  16.528  0.00  0.00            
ATOM   4514  H2  WAT X 319      51.580  58.534  18.013  0.00  0.00            
ATOM   4515  O   WAT X 320      12.103  47.948  57.764  0.00  0.00            
ATOM   4516  H1  WAT X 320      11.171  48.011  57.972  0.00  0.00            
ATOM   4517  H2  WAT X 320      12.126  47.640  56.858  0.00  0.00            
ATOM   4518  O   WAT X 321       0.560  37.623  33.178  0.00  0.00            
ATOM   4519  H1  WAT X 321       0.578  38.180  33.956  0.00  0.00            
ATOM   4520  H2  WAT X 321       1.253  36.980  33.327  0.00  0.00            
ATOM   4521  O   WAT X 322       5.187  48.533  35.700  0.00  0.00            
ATOM   4522  H1  WAT X 322       5.827  48.968  36.263  0.00  0.00            
ATOM   4523  H2  WAT X 322       5.674  47.814  35.296  0.00  0.00            
ATOM   4524  O   WAT X 323      57.697  59.274   6.117  0.00  0.00            
ATOM   4525  H1  WAT X 323      56.812  59.226   6.479  0.00  0.00            
ATOM   4526  H2  WAT X 323      57.980  60.170   6.296  0.00  0.00            
ATOM   4527  O   WAT X 324      69.189  44.458   2.019  0.00  0.00            
ATOM   4528  H1  WAT X 324      68.982  45.129   1.368  0.00  0.00            
ATOM   4529  H2  WAT X 324      68.640  43.712   1.777  0.00  0.00            
ATOM   4530  O   WAT X 325      29.223  21.216  19.935  0.00  0.00            
ATOM   4531  H1  WAT X 325      30.095  21.405  19.589  0.00  0.00            
ATOM   4532  H2  WAT X 325      29.383  20.869  20.812  0.00  0.00            
ATOM   4533  O   WAT X 326      67.853  40.086  23.572  0.00  0.00            
ATOM   4534  H1  WAT X 326      68.414  39.535  23.027  0.00  0.00            
ATOM   4535  H2  WAT X 326      67.571  39.511  24.283  0.00  0.00            
ATOM   4536  O   WAT X 327      20.096  52.154  32.049  0.00  0.00            
ATOM   4537  H1  WAT X 327      20.366  51.266  31.813  0.00  0.00            
ATOM   4538  H2  WAT X 327      20.275  52.216  32.987  0.00  0.00            
ATOM   4539  O   WAT X 328      72.636  44.134  12.719  0.00  0.00            
ATOM   4540  H1  WAT X 328      71.802  44.299  12.279  0.00  0.00            
ATOM   4541  H2  WAT X 328      73.164  44.909  12.529  0.00  0.00            
ATOM   4542  O   WAT X 329      16.023  27.037  13.560  0.00  0.00            
ATOM   4543  H1  WAT X 329      16.164  26.137  13.269  0.00  0.00            
ATOM   4544  H2  WAT X 329      16.639  27.154  14.283  0.00  0.00            
ATOM   4545  O   WAT X 330      58.529  51.778  51.174  0.00  0.00            
ATOM   4546  H1  WAT X 330      58.147  52.643  51.023  0.00  0.00            
ATOM   4547  H2  WAT X 330      59.127  51.648  50.438  0.00  0.00            
ATOM   4548  O   WAT X 331      13.866  20.744  50.993  0.00  0.00            
ATOM   4549  H1  WAT X 331      13.567  21.251  51.748  0.00  0.00            
ATOM   4550  H2  WAT X 331      13.518  19.865  51.142  0.00  0.00            
ATOM   4551  O   WAT X 332      16.410  45.261  27.750  0.00  0.00            
ATOM   4552  H1  WAT X 332      16.667  46.177  27.643  0.00  0.00            
ATOM   4553  H2  WAT X 332      15.548  45.302  28.166  0.00  0.00            
ATOM   4554  O   WAT X 333      73.769  26.268  22.749  0.00  0.00            
ATOM   4555  H1  WAT X 333      72.937  26.378  22.290  0.00  0.00            
ATOM   4556  H2  WAT X 333      74.375  25.957  22.077  0.00  0.00            
ATOM   4557  O   WAT X 334      67.424  27.096  20.538  0.00  0.00            
ATOM   4558  H1  WAT X 334      67.953  27.245  19.754  0.00  0.00            
ATOM   4559  H2  WAT X 334      67.710  26.242  20.862  0.00  0.00            
ATOM   4560  O   WAT X 335      17.581  20.872   6.728  0.00  0.00            
ATOM   4561  H1  WAT X 335      17.932  20.922   5.839  0.00  0.00            
ATOM   4562  H2  WAT X 335      17.006  20.107   6.717  0.00  0.00            
ATOM   4563  O   WAT X 336      56.451  59.099  63.298  0.00  0.00            
ATOM   4564  H1  WAT X 336      56.341  58.243  62.883  0.00  0.00            
ATOM   4565  H2  WAT X 336      55.925  59.047  64.096  0.00  0.00            
ATOM   4566  O   WAT X 337      73.892   0.839  57.185  0.00  0.00            
ATOM   4567  H1  WAT X 337      74.832   0.844  57.008  0.00  0.00            
ATOM   4568  H2  WAT X 337      73.803   1.293  58.023  0.00  0.00            
ATOM   4569  O   WAT X 338      63.417  14.369  28.025  0.00  0.00            
ATOM   4570  H1  WAT X 338      62.545  14.724  28.198  0.00  0.00            
ATOM   4571  H2  WAT X 338      63.253  13.493  27.676  0.00  0.00            
ATOM   4572  O   WAT X 339      43.643   2.113  52.631  0.00  0.00            
ATOM   4573  H1  WAT X 339      42.970   1.442  52.519  0.00  0.00            
ATOM   4574  H2  WAT X 339      43.442   2.769  51.963  0.00  0.00            
ATOM   4575  O   WAT X 340      19.893  65.175   2.376  0.00  0.00            
ATOM   4576  H1  WAT X 340      19.988  64.303   2.759  0.00  0.00            
ATOM   4577  H2  WAT X 340      20.625  65.249   1.764  0.00  0.00            
ATOM   4578  O   WAT X 341      24.199  38.809  61.353  0.00  0.00            
ATOM   4579  H1  WAT X 341      24.346  38.060  61.930  0.00  0.00            
ATOM   4580  H2  WAT X 341      23.561  39.349  61.819  0.00  0.00            
ATOM   4581  O   WAT X 342      12.968  32.649  23.984  0.00  0.00            
ATOM   4582  H1  WAT X 342      12.804  33.586  23.870  0.00  0.00            
ATOM   4583  H2  WAT X 342      12.096  32.257  24.029  0.00  0.00            
ATOM   4584  O   WAT X 343      62.436   7.983  24.833  0.00  0.00            
ATOM   4585  H1  WAT X 343      62.871   7.409  24.203  0.00  0.00            
ATOM   4586  H2  WAT X 343      62.330   7.442  25.616  0.00  0.00            
ATOM   4587  O   WAT X 344      -0.003  39.694  60.405  0.00  0.00            
ATOM   4588  H1  WAT X 344      -0.442  39.889  59.577  0.00  0.00            
ATOM   4589  H2  WAT X 344       0.590  38.971  60.198  0.00  0.00            
ATOM   4590  O   WAT X 345       0.057  12.347  44.778  0.00  0.00            
ATOM   4591  H1  WAT X 345       0.825  12.872  44.552  0.00  0.00            
ATOM   4592  H2  WAT X 345      -0.089  12.524  45.707  0.00  0.00            
ATOM   4593  O   WAT X 346      72.445  47.355  50.994  0.00  0.00            
ATOM   4594  H1  WAT X 346      72.913  47.709  50.238  0.00  0.00            
ATOM   4595  H2  WAT X 346      72.219  48.124  51.517  0.00  0.00            
ATOM   4596  O   WAT X 347      12.447  57.882   1.765  0.00  0.00            
ATOM   4597  H1  WAT X 347      12.946  57.429   1.085  0.00  0.00            
ATOM   4598  H2  WAT X 347      12.155  58.693   1.347  0.00  0.00            
ATOM   4599  O   WAT X 348      30.404  14.730   0.326  0.00  0.00            
ATOM   4600  H1  WAT X 348      30.960  14.641  -0.448  0.00  0.00            
ATOM   4601  H2  WAT X 348      29.883  13.928   0.340  0.00  0.00            
ATOM   4602  O   WAT X 349      43.338  57.873  10.455  0.00  0.00            
ATOM   4603  H1  WAT X 349      42.511  57.640  10.034  0.00  0.00            
ATOM   4604  H2  WAT X 349      43.785  57.037  10.584  0.00  0.00            
ATOM   4605  O   WAT X 350      27.081  11.376  44.954  0.00  0.00            
ATOM   4606  H1  WAT X 350      27.972  11.212  44.644  0.00  0.00            
ATOM   4607  H2  WAT X 350      27.190  11.639  45.868  0.00  0.00            
ATOM   4608  O   WAT X 351       5.133  55.333  40.160  0.00  0.00            
ATOM   4609  H1  WAT X 351       5.449  55.725  39.346  0.00  0.00            
ATOM   4610  H2  WAT X 351       4.399  54.781  39.890  0.00  0.00            
ATOM   4611  O   WAT X 352      36.884   6.098  58.264  0.00  0.00            
ATOM   4612  H1  WAT X 352      36.049   5.631  58.288  0.00  0.00            
ATOM   4613  H2  WAT X 352      37.522   5.467  58.598  0.00  0.00            
ATOM   4614  O   WAT X 353      66.700   3.251  51.714  0.00  0.00            
ATOM   4615  H1  WAT X 353      66.613   4.204  51.737  0.00  0.00            
ATOM   4616  H2  WAT X 353      66.006   2.933  52.291  0.00  0.00            
ATOM   4617  O   WAT X 354      50.500  41.449   6.324  0.00  0.00            
ATOM   4618  H1  WAT X 354      50.206  42.094   5.681  0.00  0.00            
ATOM   4619  H2  WAT X 354      50.155  41.767   7.158  0.00  0.00            
ATOM   4620  O   WAT X 355      13.939  50.503  30.509  0.00  0.00            
ATOM   4621  H1  WAT X 355      13.527  49.639  30.504  0.00  0.00            
ATOM   4622  H2  WAT X 355      14.751  50.384  30.017  0.00  0.00            
ATOM   4623  O   WAT X 356       6.698  20.580  10.125  0.00  0.00            
ATOM   4624  H1  WAT X 356       6.389  20.615   9.219  0.00  0.00            
ATOM   4625  H2  WAT X 356       7.424  19.956  10.106  0.00  0.00            
ATOM   4626  O   WAT X 357      44.754  64.353  24.873  0.00  0.00            
ATOM   4627  H1  WAT X 357      44.171  63.837  24.317  0.00  0.00            
ATOM   4628  H2  WAT X 357      44.173  64.961  25.330  0.00  0.00            
ATOM   4629  O   WAT X 358      63.181  15.059  17.065  0.00  0.00            
ATOM   4630  H1  WAT X 358      63.646  15.784  16.648  0.00  0.00            
ATOM   4631  H2  WAT X 358      62.535  14.783  16.414  0.00  0.00            
ATOM   4632  O   WAT X 359      15.297  21.175  41.953  0.00  0.00            
ATOM   4633  H1  WAT X 359      14.719  20.428  42.105  0.00  0.00            
ATOM   4634  H2  WAT X 359      15.996  21.072  42.599  0.00  0.00            
ATOM   4635  O   WAT X 360      33.990  53.228  57.580  0.00  0.00            
ATOM   4636  H1  WAT X 360      33.874  53.765  56.796  0.00  0.00            
ATOM   4637  H2  WAT X 360      34.926  53.028  57.597  0.00  0.00            
ATOM   4638  O   WAT X 361      20.913  18.302  24.021  0.00  0.00            
ATOM   4639  H1  WAT X 361      20.466  19.147  23.964  0.00  0.00            
ATOM   4640  H2  WAT X 361      21.429  18.249  23.216  0.00  0.00            
ATOM   4641  O   WAT X 362      58.342  55.048  60.790  0.00  0.00            
ATOM   4642  H1  WAT X 362      58.813  55.551  61.455  0.00  0.00            
ATOM   4643  H2  WAT X 362      58.867  54.256  60.673  0.00  0.00            
ATOM   4644  O   WAT X 363      49.422  21.773  51.643  0.00  0.00            
ATOM   4645  H1  WAT X 363      48.581  22.110  51.336  0.00  0.00            
ATOM   4646  H2  WAT X 363      50.060  22.115  51.016  0.00  0.00            
ATOM   4647  O   WAT X 364      61.977  15.218  49.782  0.00  0.00            
ATOM   4648  H1  WAT X 364      62.912  15.101  49.611  0.00  0.00            
ATOM   4649  H2  WAT X 364      61.762  14.531  50.413  0.00  0.00            
ATOM   4650  O   WAT X 365       1.508  26.876  35.427  0.00  0.00            
ATOM   4651  H1  WAT X 365       1.550  26.534  34.534  0.00  0.00            
ATOM   4652  H2  WAT X 365       0.978  26.237  35.903  0.00  0.00            
ATOM   4653  O   WAT X 366       3.577  53.832  54.174  0.00  0.00            
ATOM   4654  H1  WAT X 366       4.508  53.671  54.322  0.00  0.00            
ATOM   4655  H2  WAT X 366       3.328  53.196  53.503  0.00  0.00            
ATOM   4656  O   WAT X 367      33.391  13.019  62.570  0.00  0.00            
ATOM   4657  H1  WAT X 367      32.932  12.188  62.450  0.00  0.00            
ATOM   4658  H2  WAT X 367      34.284  12.767  62.805  0.00  0.00            
ATOM   4659  O   WAT X 368       2.664  28.481  59.638  0.00  0.00            
ATOM   4660  H1  WAT X 368       1.760  28.767  59.766  0.00  0.00            
ATOM   4661  H2  WAT X 368       2.903  28.064  60.466  0.00  0.00            
ATOM   4662  O   WAT X 369      54.754   3.061  25.225  0.00  0.00            
ATOM   4663  H1  WAT X 369      54.679   4.016  25.227  0.00  0.00            
ATOM   4664  H2  WAT X 369      54.275   2.784  24.444  0.00  0.00            
ATOM   4665  O   WAT X 370      41.584   3.072   1.930  0.00  0.00            
ATOM   4666  H1  WAT X 370      40.887   3.690   1.707  0.00  0.00            
ATOM   4667  H2  WAT X 370      42.394   3.548   1.746  0.00  0.00            
ATOM   4668  O   WAT X 371      13.040  56.061  49.333  0.00  0.00            
ATOM   4669  H1  WAT X 371      13.357  56.379  48.487  0.00  0.00            
ATOM   4670  H2  WAT X 371      13.503  55.234  49.467  0.00  0.00            
ATOM   4671  O   WAT X 372      24.418   8.872   1.186  0.00  0.00            
ATOM   4672  H1  WAT X 372      25.052   9.589   1.208  0.00  0.00            
ATOM   4673  H2  WAT X 372      24.199   8.775   0.260  0.00  0.00            
ATOM   4674  O   WAT X 373       2.928  46.856  15.988  0.00  0.00            
ATOM   4675  H1  WAT X 373       2.623  46.761  16.890  0.00  0.00            
ATOM   4676  H2  WAT X 373       3.716  47.394  16.057  0.00  0.00            
ATOM   4677  O   WAT X 374      70.788  22.436  57.607  0.00  0.00            
ATOM   4678  H1  WAT X 374      71.391  22.073  56.959  0.00  0.00            
ATOM   4679  H2  WAT X 374      70.968  21.941  58.406  0.00  0.00            
ATOM   4680  O   WAT X 375      54.668  12.002  10.006  0.00  0.00            
ATOM   4681  H1  WAT X 375      53.901  12.491   9.706  0.00  0.00            
ATOM   4682  H2  WAT X 375      55.415  12.521   9.708  0.00  0.00            
ATOM   4683  O   WAT X 376       8.533  27.620  26.045  0.00  0.00            
ATOM   4684  H1  WAT X 376       9.249  27.055  26.336  0.00  0.00            
ATOM   4685  H2  WAT X 376       8.512  28.330  26.687  0.00  0.00            
ATOM   4686  O   WAT X 377       1.016  55.464  48.128  0.00  0.00            
ATOM   4687  H1  WAT X 377       1.070  54.660  48.644  0.00  0.00            
ATOM   4688  H2  WAT X 377       1.903  55.594  47.792  0.00  0.00            
ATOM   4689  O   WAT X 378      48.288  47.425  28.206  0.00  0.00            
ATOM   4690  H1  WAT X 378      49.210  47.212  28.350  0.00  0.00            
ATOM   4691  H2  WAT X 378      48.184  47.411  27.254  0.00  0.00            
ATOM   4692  O   WAT X 379      13.585  16.585  38.523  0.00  0.00            
ATOM   4693  H1  WAT X 379      13.227  16.521  39.409  0.00  0.00            
ATOM   4694  H2  WAT X 379      14.354  17.147  38.616  0.00  0.00            
ATOM   4695  O   WAT X 380       4.150   4.376  36.047  0.00  0.00            
ATOM   4696  H1  WAT X 380       3.464   5.006  35.828  0.00  0.00            
ATOM   4697  H2  WAT X 380       3.707   3.713  36.576  0.00  0.00            
ATOM   4698  O   WAT X 381      64.768  32.048  10.762  0.00  0.00            
ATOM   4699  H1  WAT X 381      65.672  32.328  10.618  0.00  0.00            
ATOM   4700  H2  WAT X 381      64.248  32.842  10.636  0.00  0.00            
ATOM   4701  O   WAT X 382      70.641  57.184  19.783  0.00  0.00            
ATOM   4702  H1  WAT X 382      71.549  57.488  19.788  0.00  0.00            
ATOM   4703  H2  WAT X 382      70.657  56.394  19.242  0.00  0.00            
ATOM   4704  O   WAT X 383      20.560  33.255  41.238  0.00  0.00            
ATOM   4705  H1  WAT X 383      20.612  33.965  40.598  0.00  0.00            
ATOM   4706  H2  WAT X 383      20.991  32.515  40.810  0.00  0.00            
ATOM   4707  O   WAT X 384      73.582  41.182  52.989  0.00  0.00            
ATOM   4708  H1  WAT X 384      73.761  41.399  53.903  0.00  0.00            
ATOM   4709  H2  WAT X 384      72.698  40.815  52.999  0.00  0.00            
ATOM   4710  O   WAT X 385      27.725  12.635  36.114  0.00  0.00            
ATOM   4711  H1  WAT X 385      28.575  12.955  36.416  0.00  0.00            
ATOM   4712  H2  WAT X 385      27.742  11.697  36.303  0.00  0.00            
ATOM   4713  O   WAT X 386      33.196  36.234  10.856  0.00  0.00            
ATOM   4714  H1  WAT X 386      32.446  36.129  10.270  0.00  0.00            
ATOM   4715  H2  WAT X 386      33.086  37.108  11.231  0.00  0.00            
ATOM   4716  O   WAT X 387      75.002   0.273   8.621  0.00  0.00            
ATOM   4717  H1  WAT X 387      74.675  -0.168   7.837  0.00  0.00            
ATOM   4718  H2  WAT X 387      74.274   0.233   9.240  0.00  0.00            
ATOM   4719  O   WAT X 388       3.034  22.356  22.140  0.00  0.00            
ATOM   4720  H1  WAT X 388       3.459  22.368  22.998  0.00  0.00            
ATOM   4721  H2  WAT X 388       2.610  23.211  22.070  0.00  0.00            
ATOM   4722  O   WAT X 389      56.672  62.611   8.564  0.00  0.00            
ATOM   4723  H1  WAT X 389      57.033  62.755   9.439  0.00  0.00            
ATOM   4724  H2  WAT X 389      55.941  62.010   8.702  0.00  0.00            
ATOM   4725  O   WAT X 390      44.535  40.242  55.037  0.00  0.00            
ATOM   4726  H1  WAT X 390      45.016  40.308  55.863  0.00  0.00            
ATOM   4727  H2  WAT X 390      43.625  40.109  55.300  0.00  0.00            
ATOM   4728  O   WAT X 391      63.725  20.945  15.239  0.00  0.00            
ATOM   4729  H1  WAT X 391      62.777  21.004  15.122  0.00  0.00            
ATOM   4730  H2  WAT X 391      63.855  21.025  16.184  0.00  0.00            
ATOM   4731  O   WAT X 392       8.374  56.141   1.687  0.00  0.00            
ATOM   4732  H1  WAT X 392       7.539  56.081   2.150  0.00  0.00            
ATOM   4733  H2  WAT X 392       8.389  57.030   1.334  0.00  0.00            
ATOM   4734  O   WAT X 393      70.302   1.388  13.161  0.00  0.00            
ATOM   4735  H1  WAT X 393      70.833   2.155  13.374  0.00  0.00            
ATOM   4736  H2  WAT X 393      69.954   1.572  12.289  0.00  0.00            
ATOM   4737  O   WAT X 394      55.742  41.103  11.075  0.00  0.00            
ATOM   4738  H1  WAT X 394      56.378  40.456  11.383  0.00  0.00            
ATOM   4739  H2  WAT X 394      55.310  40.679  10.334  0.00  0.00            
ATOM   4740  O   WAT X 395      15.959  48.130  47.193  0.00  0.00            
ATOM   4741  H1  WAT X 395      15.114  48.166  47.642  0.00  0.00            
ATOM   4742  H2  WAT X 395      16.606  48.223  47.892  0.00  0.00            
ATOM   4743  O   WAT X 396      26.237  56.992  55.062  0.00  0.00            
ATOM   4744  H1  WAT X 396      25.891  57.884  55.052  0.00  0.00            
ATOM   4745  H2  WAT X 396      26.416  56.794  54.143  0.00  0.00            
ATOM   4746  O   WAT X 397      25.444  23.794  47.284  0.00  0.00            
ATOM   4747  H1  WAT X 397      24.547  24.112  47.386  0.00  0.00            
ATOM   4748  H2  WAT X 397      25.673  24.011  46.380  0.00  0.00            
ATOM   4749  O   WAT X 398      34.253   8.207   8.755  0.00  0.00            
ATOM   4750  H1  WAT X 398      33.748   7.767   9.439  0.00  0.00            
ATOM   4751  H2  WAT X 398      35.001   7.631   8.601  0.00  0.00            
ATOM   4752  O   WAT X 399      44.185  51.398  26.853  0.00  0.00            
ATOM   4753  H1  WAT X 399      45.003  51.577  26.390  0.00  0.00            
ATOM   4754  H2  WAT X 399      44.381  50.638  27.401  0.00  0.00            
ATOM   4755  O   WAT X 400      23.784  13.741  49.935  0.00  0.00            
ATOM   4756  H1  WAT X 400      24.697  13.629  50.199  0.00  0.00            
ATOM   4757  H2  WAT X 400      23.635  13.050  49.289  0.00  0.00            
ATOM   4758  O   WAT X 401      74.710  53.429  57.730  0.00  0.00            
ATOM   4759  H1  WAT X 401      75.259  53.419  58.513  0.00  0.00            
ATOM   4760  H2  WAT X 401      74.650  52.511  57.466  0.00  0.00            
ATOM   4761  O   WAT X 402      56.954  50.315  49.088  0.00  0.00            
ATOM   4762  H1  WAT X 402      57.130  51.210  48.797  0.00  0.00            
ATOM   4763  H2  WAT X 402      57.733  49.822  48.831  0.00  0.00            
ATOM   4764  O   WAT X 403      32.794  41.716   2.290  0.00  0.00            
ATOM   4765  H1  WAT X 403      32.752  40.760   2.316  0.00  0.00            
ATOM   4766  H2  WAT X 403      32.462  41.947   1.423  0.00  0.00            
ATOM   4767  O   WAT X 404       3.808  31.036  34.156  0.00  0.00            
ATOM   4768  H1  WAT X 404       3.460  31.719  33.582  0.00  0.00            
ATOM   4769  H2  WAT X 404       3.732  30.231  33.644  0.00  0.00            
ATOM   4770  O   WAT X 405      24.285  25.611  45.313  0.00  0.00            
ATOM   4771  H1  WAT X 405      23.742  26.324  45.647  0.00  0.00            
ATOM   4772  H2  WAT X 405      25.017  26.050  44.879  0.00  0.00            
ATOM   4773  O   WAT X 406      62.433  10.913  49.208  0.00  0.00            
ATOM   4774  H1  WAT X 406      62.083  10.688  48.347  0.00  0.00            
ATOM   4775  H2  WAT X 406      62.711  10.076  49.580  0.00  0.00            
ATOM   4776  O   WAT X 407      10.611  29.231  49.445  0.00  0.00            
ATOM   4777  H1  WAT X 407      11.391  28.682  49.367  0.00  0.00            
ATOM   4778  H2  WAT X 407      10.948  30.127  49.442  0.00  0.00            
ATOM   4779  O   WAT X 408      52.716  40.962  51.449  0.00  0.00            
ATOM   4780  H1  WAT X 408      52.706  41.028  52.404  0.00  0.00            
ATOM   4781  H2  WAT X 408      52.354  41.795  51.147  0.00  0.00            
ATOM   4782  O   WAT X 409      19.503  41.660  63.997  0.00  0.00            
ATOM   4783  H1  WAT X 409      18.941  42.213  64.540  0.00  0.00            
ATOM   4784  H2  WAT X 409      19.233  41.852  63.099  0.00  0.00            
ATOM   4785  O   WAT X 410      13.733  13.651   2.031  0.00  0.00            
ATOM   4786  H1  WAT X 410      13.252  13.623   1.203  0.00  0.00            
ATOM   4787  H2  WAT X 410      13.156  14.128   2.627  0.00  0.00            
ATOM   4788  O   WAT X 411       6.042  64.313  32.505  0.00  0.00            
ATOM   4789  H1  WAT X 411       6.134  64.985  31.830  0.00  0.00            
ATOM   4790  H2  WAT X 411       6.941  64.072  32.727  0.00  0.00            
ATOM   4791  O   WAT X 412      27.849  10.562   2.784  0.00  0.00            
ATOM   4792  H1  WAT X 412      27.113  11.149   2.606  0.00  0.00            
ATOM   4793  H2  WAT X 412      28.420  11.064   3.366  0.00  0.00            
ATOM   4794  O   WAT X 413      15.128   0.752  53.292  0.00  0.00            
ATOM   4795  H1  WAT X 413      14.862   1.634  53.551  0.00  0.00            
ATOM   4796  H2  WAT X 413      14.737   0.180  53.952  0.00  0.00            
ATOM   4797  O   WAT X 414      27.456  22.363  10.534  0.00  0.00            
ATOM   4798  H1  WAT X 414      27.124  22.295  11.429  0.00  0.00            
ATOM   4799  H2  WAT X 414      26.675  22.302   9.984  0.00  0.00            
ATOM   4800  O   WAT X 415      21.835  14.195  32.559  0.00  0.00            
ATOM   4801  H1  WAT X 415      22.188  15.019  32.223  0.00  0.00            
ATOM   4802  H2  WAT X 415      21.214  13.909  31.889  0.00  0.00            
ATOM   4803  O   WAT X 416       7.269   2.464  40.622  0.00  0.00            
ATOM   4804  H1  WAT X 416       6.589   2.140  40.032  0.00  0.00            
ATOM   4805  H2  WAT X 416       6.912   2.326  41.499  0.00  0.00            
ATOM   4806  O   WAT X 417      75.057  46.662  39.995  0.00  0.00            
ATOM   4807  H1  WAT X 417      75.916  46.666  40.418  0.00  0.00            
ATOM   4808  H2  WAT X 417      74.673  47.508  40.225  0.00  0.00            
ATOM   4809  O   WAT X 418       2.343  32.211   1.839  0.00  0.00            
ATOM   4810  H1  WAT X 418       2.095  31.480   2.405  0.00  0.00            
ATOM   4811  H2  WAT X 418       1.510  32.595   1.564  0.00  0.00            
ATOM   4812  O   WAT X 419       7.696  13.927  46.538  0.00  0.00            
ATOM   4813  H1  WAT X 419       7.296  14.742  46.841  0.00  0.00            
ATOM   4814  H2  WAT X 419       7.574  13.939  45.588  0.00  0.00            
ATOM   4815  O   WAT X 420      38.493  55.201  51.326  0.00  0.00            
ATOM   4816  H1  WAT X 420      37.761  55.221  51.943  0.00  0.00            
ATOM   4817  H2  WAT X 420      38.135  55.569  50.518  0.00  0.00            
ATOM   4818  O   WAT X 421      24.945  46.108  53.773  0.00  0.00            
ATOM   4819  H1  WAT X 421      24.176  46.142  54.342  0.00  0.00            
ATOM   4820  H2  WAT X 421      24.644  46.472  52.941  0.00  0.00            
ATOM   4821  O   WAT X 422      22.144  25.225  53.660  0.00  0.00            
ATOM   4822  H1  WAT X 422      22.149  25.614  54.534  0.00  0.00            
ATOM   4823  H2  WAT X 422      23.067  25.062  53.465  0.00  0.00            
ATOM   4824  O   WAT X 423      69.527   3.931  17.857  0.00  0.00            
ATOM   4825  H1  WAT X 423      69.802   4.215  18.729  0.00  0.00            
ATOM   4826  H2  WAT X 423      68.662   3.545  17.993  0.00  0.00            
ATOM   4827  O   WAT X 424       7.609  21.334  36.409  0.00  0.00            
ATOM   4828  H1  WAT X 424       8.535  21.434  36.631  0.00  0.00            
ATOM   4829  H2  WAT X 424       7.612  20.856  35.580  0.00  0.00            
ATOM   4830  O   WAT X 425      58.705  55.924  29.111  0.00  0.00            
ATOM   4831  H1  WAT X 425      59.653  56.015  29.010  0.00  0.00            
ATOM   4832  H2  WAT X 425      58.558  55.977  30.055  0.00  0.00            
ATOM   4833  O   WAT X 426      36.898  58.105  37.484  0.00  0.00            
ATOM   4834  H1  WAT X 426      35.965  58.267  37.343  0.00  0.00            
ATOM   4835  H2  WAT X 426      37.335  58.611  36.799  0.00  0.00            
ATOM   4836  O   WAT X 427       0.846  31.339  32.234  0.00  0.00            
ATOM   4837  H1  WAT X 427       1.619  30.813  32.029  0.00  0.00            
ATOM   4838  H2  WAT X 427       0.939  32.123  31.693  0.00  0.00            
ATOM   4839  O   WAT X 428      75.465  11.549   1.656  0.00  0.00            
ATOM   4840  H1  WAT X 428      74.923  10.854   2.028  0.00  0.00            
ATOM   4841  H2  WAT X 428      76.283  11.112   1.417  0.00  0.00            
ATOM   4842  O   WAT X 429       5.258  27.426  44.173  0.00  0.00            
ATOM   4843  H1  WAT X 429       6.140  27.141  44.410  0.00  0.00            
ATOM   4844  H2  WAT X 429       4.739  27.281  44.964  0.00  0.00            
ATOM   4845  O   WAT X 430      13.850  31.619  63.018  0.00  0.00            
ATOM   4846  H1  WAT X 430      14.176  32.363  63.525  0.00  0.00            
ATOM   4847  H2  WAT X 430      14.062  30.854  63.553  0.00  0.00            
ATOM   4848  O   WAT X 431       9.878  28.899  64.296  0.00  0.00            
ATOM   4849  H1  WAT X 431      10.154  29.505  63.608  0.00  0.00            
ATOM   4850  H2  WAT X 431      10.065  28.031  63.939  0.00  0.00            
ATOM   4851  O   WAT X 432       7.180  57.892  58.329  0.00  0.00            
ATOM   4852  H1  WAT X 432       7.950  58.211  58.800  0.00  0.00            
ATOM   4853  H2  WAT X 432       6.646  57.470  59.002  0.00  0.00            
ATOM   4854  O   WAT X 433      56.260  62.054  50.915  0.00  0.00            
ATOM   4855  H1  WAT X 433      55.436  62.261  50.475  0.00  0.00            
ATOM   4856  H2  WAT X 433      56.234  62.564  51.724  0.00  0.00            
ATOM   4857  O   WAT X 434       2.020  42.950  36.447  0.00  0.00            
ATOM   4858  H1  WAT X 434       1.777  42.929  35.521  0.00  0.00            
ATOM   4859  H2  WAT X 434       1.262  43.339  36.884  0.00  0.00            
ATOM   4860  O   WAT X 435      52.502  11.882  40.416  0.00  0.00            
ATOM   4861  H1  WAT X 435      52.989  12.163  39.641  0.00  0.00            
ATOM   4862  H2  WAT X 435      52.468  10.928  40.344  0.00  0.00            
ATOM   4863  O   WAT X 436      65.709  13.644  29.000  0.00  0.00            
ATOM   4864  H1  WAT X 436      64.792  13.809  28.783  0.00  0.00            
ATOM   4865  H2  WAT X 436      65.748  13.719  29.954  0.00  0.00            
ATOM   4866  O   WAT X 437      42.062  10.749  20.828  0.00  0.00            
ATOM   4867  H1  WAT X 437      42.388  11.532  20.384  0.00  0.00            
ATOM   4868  H2  WAT X 437      42.726  10.082  20.655  0.00  0.00            
ATOM   4869  O   WAT X 438      33.754  33.596  57.380  0.00  0.00            
ATOM   4870  H1  WAT X 438      33.907  34.335  56.791  0.00  0.00            
ATOM   4871  H2  WAT X 438      34.601  33.153  57.435  0.00  0.00            
ATOM   4872  O   WAT X 439      72.379  27.462  59.821  0.00  0.00            
ATOM   4873  H1  WAT X 439      72.371  27.347  58.871  0.00  0.00            
ATOM   4874  H2  WAT X 439      71.455  27.462  60.070  0.00  0.00            
ATOM   4875  O   WAT X 440      14.241  26.129  50.784  0.00  0.00            
ATOM   4876  H1  WAT X 440      14.666  25.386  51.212  0.00  0.00            
ATOM   4877  H2  WAT X 440      13.477  26.315  51.330  0.00  0.00            
ATOM   4878  O   WAT X 441      -0.105  33.755  45.469  0.00  0.00            
ATOM   4879  H1  WAT X 441       0.829  33.934  45.360  0.00  0.00            
ATOM   4880  H2  WAT X 441      -0.345  33.254  44.690  0.00  0.00            
ATOM   4881  O   WAT X 442      20.346  61.794  46.791  0.00  0.00            
ATOM   4882  H1  WAT X 442      20.658  62.644  46.482  0.00  0.00            
ATOM   4883  H2  WAT X 442      20.439  61.836  47.742  0.00  0.00            
ATOM   4884  O   WAT X 443      45.328   2.765  44.285  0.00  0.00            
ATOM   4885  H1  WAT X 443      45.096   3.643  44.588  0.00  0.00            
ATOM   4886  H2  WAT X 443      44.577   2.486  43.762  0.00  0.00            
ATOM   4887  O   WAT X 444      26.988  49.731  43.960  0.00  0.00            
ATOM   4888  H1  WAT X 444      27.120  49.156  43.206  0.00  0.00            
ATOM   4889  H2  WAT X 444      27.575  49.383  44.632  0.00  0.00            
ATOM   4890  O   WAT X 445       5.685  31.248  63.869  0.00  0.00            
ATOM   4891  H1  WAT X 445       6.554  31.017  64.198  0.00  0.00            
ATOM   4892  H2  WAT X 445       5.856  31.852  63.146  0.00  0.00            
ATOM   4893  O   WAT X 446       1.184  57.580  63.811  0.00  0.00            
ATOM   4894  H1  WAT X 446       0.992  56.672  64.044  0.00  0.00            
ATOM   4895  H2  WAT X 446       1.893  57.518  63.171  0.00  0.00            
ATOM   4896  O   WAT X 447      51.490  50.900  10.872  0.00  0.00            
ATOM   4897  H1  WAT X 447      51.618  50.366  11.656  0.00  0.00            
ATOM   4898  H2  WAT X 447      51.233  50.274  10.195  0.00  0.00            
ATOM   4899  O   WAT X 448      15.240  31.735  22.424  0.00  0.00            
ATOM   4900  H1  WAT X 448      14.418  31.942  22.868  0.00  0.00            
ATOM   4901  H2  WAT X 448      15.736  31.225  23.064  0.00  0.00            
ATOM   4902  O   WAT X 449      66.303  61.673  11.372  0.00  0.00            
ATOM   4903  H1  WAT X 449      66.924  61.560  12.092  0.00  0.00            
ATOM   4904  H2  WAT X 449      66.822  62.058  10.666  0.00  0.00            
ATOM   4905  O   WAT X 450      56.441  48.981  30.393  0.00  0.00            
ATOM   4906  H1  WAT X 450      56.474  48.321  29.701  0.00  0.00            
ATOM   4907  H2  WAT X 450      57.251  49.480  30.287  0.00  0.00            
ATOM   4908  O   WAT X 451      12.509  28.247  45.902  0.00  0.00            
ATOM   4909  H1  WAT X 451      13.360  27.820  45.806  0.00  0.00            
ATOM   4910  H2  WAT X 451      12.131  27.854  46.689  0.00  0.00            
ATOM   4911  O   WAT X 452      22.625  37.066  58.930  0.00  0.00            
ATOM   4912  H1  WAT X 452      23.473  36.733  59.226  0.00  0.00            
ATOM   4913  H2  WAT X 452      22.808  37.958  58.634  0.00  0.00            
ATOM   4914  O   WAT X 453      40.553   1.186   7.857  0.00  0.00            
ATOM   4915  H1  WAT X 453      40.259   0.278   7.788  0.00  0.00            
ATOM   4916  H2  WAT X 453      41.297   1.244   7.258  0.00  0.00            
ATOM   4917  O   WAT X 454      25.941  51.175  24.322  0.00  0.00            
ATOM   4918  H1  WAT X 454      25.244  50.614  24.663  0.00  0.00            
ATOM   4919  H2  WAT X 454      25.482  51.860  23.837  0.00  0.00            
ATOM   4920  O   WAT X 455      12.052  16.982  40.582  0.00  0.00            
ATOM   4921  H1  WAT X 455      11.183  17.308  40.346  0.00  0.00            
ATOM   4922  H2  WAT X 455      11.917  16.518  41.409  0.00  0.00            
ATOM   4923  O   WAT X 456      59.267  16.272  42.262  0.00  0.00            
ATOM   4924  H1  WAT X 456      58.569  16.907  42.103  0.00  0.00            
ATOM   4925  H2  WAT X 456      59.373  16.265  43.213  0.00  0.00            
ATOM   4926  O   WAT X 457      30.409  10.891  62.163  0.00  0.00            
ATOM   4927  H1  WAT X 457      29.765  10.381  61.672  0.00  0.00            
ATOM   4928  H2  WAT X 457      30.728  11.541  61.536  0.00  0.00            
ATOM   4929  O   WAT X 458      32.363  30.513  55.395  0.00  0.00            
ATOM   4930  H1  WAT X 458      32.666  29.762  55.905  0.00  0.00            
ATOM   4931  H2  WAT X 458      31.873  31.046  56.022  0.00  0.00            
ATOM   4932  O   WAT X 459       8.408  39.374   0.261  0.00  0.00            
ATOM   4933  H1  WAT X 459       9.126  39.865   0.660  0.00  0.00            
ATOM   4934  H2  WAT X 459       8.407  38.534   0.720  0.00  0.00            
ATOM   4935  O   WAT X 460      63.712  58.654  29.210  0.00  0.00            
ATOM   4936  H1  WAT X 460      63.978  59.469  29.635  0.00  0.00            
ATOM   4937  H2  WAT X 460      62.758  58.715  29.152  0.00  0.00            
ATOM   4938  O   WAT X 461      -0.361  17.520  26.187  0.00  0.00            
ATOM   4939  H1  WAT X 461       0.417  17.907  25.787  0.00  0.00            
ATOM   4940  H2  WAT X 461      -0.049  16.703  26.577  0.00  0.00            
ATOM   4941  O   WAT X 462      72.834  40.163  57.441  0.00  0.00            
ATOM   4942  H1  WAT X 462      72.139  39.665  57.010  0.00  0.00            
ATOM   4943  H2  WAT X 462      72.697  40.007  58.375  0.00  0.00            
ATOM   4944  O   WAT X 463       7.330  24.509   1.576  0.00  0.00            
ATOM   4945  H1  WAT X 463       8.261  24.317   1.466  0.00  0.00            
ATOM   4946  H2  WAT X 463       7.107  24.134   2.428  0.00  0.00            
ATOM   4947  O   WAT X 464      44.425  61.414  38.371  0.00  0.00            
ATOM   4948  H1  WAT X 464      44.918  62.235  38.395  0.00  0.00            
ATOM   4949  H2  WAT X 464      44.755  60.960  37.596  0.00  0.00            
ATOM   4950  O   WAT X 465       5.132  60.450  55.747  0.00  0.00            
ATOM   4951  H1  WAT X 465       4.216  60.593  55.508  0.00  0.00            
ATOM   4952  H2  WAT X 465       5.362  61.210  56.281  0.00  0.00            
ATOM   4953  O   WAT X 466      55.162  49.164  26.972  0.00  0.00            
ATOM   4954  H1  WAT X 466      55.594  48.451  27.443  0.00  0.00            
ATOM   4955  H2  WAT X 466      55.708  49.305  26.198  0.00  0.00            
ATOM   4956  O   WAT X 467      49.681  34.165  59.539  0.00  0.00            
ATOM   4957  H1  WAT X 467      50.165  33.947  60.335  0.00  0.00            
ATOM   4958  H2  WAT X 467      49.364  33.323  59.213  0.00  0.00            
ATOM   4959  O   WAT X 468       5.979  63.536  21.666  0.00  0.00            
ATOM   4960  H1  WAT X 468       5.743  64.214  22.299  0.00  0.00            
ATOM   4961  H2  WAT X 468       5.216  62.959  21.637  0.00  0.00            
ATOM   4962  O   WAT X 469      67.769   1.672  47.881  0.00  0.00            
ATOM   4963  H1  WAT X 469      66.814   1.674  47.823  0.00  0.00            
ATOM   4964  H2  WAT X 469      68.064   1.562  46.977  0.00  0.00            
ATOM   4965  O   WAT X 470      58.236  49.279  55.731  0.00  0.00            
ATOM   4966  H1  WAT X 470      58.819  49.601  56.419  0.00  0.00            
ATOM   4967  H2  WAT X 470      57.884  50.072  55.326  0.00  0.00            
ATOM   4968  O   WAT X 471      37.638  55.828  55.637  0.00  0.00            
ATOM   4969  H1  WAT X 471      37.664  54.908  55.372  0.00  0.00            
ATOM   4970  H2  WAT X 471      37.014  55.851  56.362  0.00  0.00            
ATOM   4971  O   WAT X 472      54.497  53.683  55.178  0.00  0.00            
ATOM   4972  H1  WAT X 472      54.354  54.316  54.474  0.00  0.00            
ATOM   4973  H2  WAT X 472      54.663  52.856  54.726  0.00  0.00            
ATOM   4974  O   WAT X 473      15.689  52.898   7.842  0.00  0.00            
ATOM   4975  H1  WAT X 473      15.403  52.077   8.244  0.00  0.00            
ATOM   4976  H2  WAT X 473      14.918  53.464   7.879  0.00  0.00            
ATOM   4977  O   WAT X 474      38.886  62.281  25.328  0.00  0.00            
ATOM   4978  H1  WAT X 474      38.250  61.674  24.950  0.00  0.00            
ATOM   4979  H2  WAT X 474      39.525  61.717  25.764  0.00  0.00            
ATOM   4980  O   WAT X 475      18.726   0.347  58.121  0.00  0.00            
ATOM   4981  H1  WAT X 475      18.158   1.045  58.449  0.00  0.00            
ATOM   4982  H2  WAT X 475      18.195  -0.104  57.464  0.00  0.00            
ATOM   4983  O   WAT X 476      40.567  60.111  35.586  0.00  0.00            
ATOM   4984  H1  WAT X 476      41.142  59.767  34.903  0.00  0.00            
ATOM   4985  H2  WAT X 476      41.163  60.462  36.247  0.00  0.00            
ATOM   4986  O   WAT X 477      25.449  56.162  15.703  0.00  0.00            
ATOM   4987  H1  WAT X 477      24.910  56.898  15.992  0.00  0.00            
ATOM   4988  H2  WAT X 477      24.836  55.576  15.260  0.00  0.00            
ATOM   4989  O   WAT X 478      19.382  21.389  47.717  0.00  0.00            
ATOM   4990  H1  WAT X 478      18.697  21.884  48.166  0.00  0.00            
ATOM   4991  H2  WAT X 478      20.132  21.423  48.311  0.00  0.00            
ATOM   4992  O   WAT X 479      43.286  14.949  52.384  0.00  0.00            
ATOM   4993  H1  WAT X 479      44.038  14.579  51.920  0.00  0.00            
ATOM   4994  H2  WAT X 479      43.361  14.604  53.274  0.00  0.00            
ATOM   4995  O   WAT X 480      13.620  32.866  19.276  0.00  0.00            
ATOM   4996  H1  WAT X 480      14.503  32.518  19.399  0.00  0.00            
ATOM   4997  H2  WAT X 480      13.298  32.428  18.488  0.00  0.00            
ATOM   4998  O   WAT X 481      27.264  51.886  21.756  0.00  0.00            
ATOM   4999  H1  WAT X 481      27.445  51.822  22.694  0.00  0.00            
ATOM   5000  H2  WAT X 481      27.620  52.737  21.501  0.00  0.00            
ATOM   5001  O   WAT X 482      54.688  53.551  24.577  0.00  0.00            
ATOM   5002  H1  WAT X 482      54.381  52.645  24.612  0.00  0.00            
ATOM   5003  H2  WAT X 482      54.475  53.842  23.690  0.00  0.00            
ATOM   5004  O   WAT X 483      13.458  60.520  24.236  0.00  0.00            
ATOM   5005  H1  WAT X 483      13.808  60.782  23.385  0.00  0.00            
ATOM   5006  H2  WAT X 483      14.232  60.344  24.770  0.00  0.00            
ATOM   5007  O   WAT X 484      47.202   2.627  34.353  0.00  0.00            
ATOM   5008  H1  WAT X 484      46.933   1.862  34.863  0.00  0.00            
ATOM   5009  H2  WAT X 484      48.152   2.663  34.459  0.00  0.00            
ATOM   5010  O   WAT X 485      25.109  18.824   1.141  0.00  0.00            
ATOM   5011  H1  WAT X 485      24.851  19.746   1.143  0.00  0.00            
ATOM   5012  H2  WAT X 485      24.336  18.360   0.819  0.00  0.00            
ATOM   5013  O   WAT X 486      33.991  53.396   1.619  0.00  0.00            
ATOM   5014  H1  WAT X 486      34.667  53.913   1.181  0.00  0.00            
ATOM   5015  H2  WAT X 486      33.680  53.958   2.328  0.00  0.00            
ATOM   5016  O   WAT X 487      70.563  55.163  24.375  0.00  0.00            
ATOM   5017  H1  WAT X 487      70.620  54.208  24.359  0.00  0.00            
ATOM   5018  H2  WAT X 487      69.813  55.349  24.941  0.00  0.00            
ATOM   5019  O   WAT X 488      41.176  10.935  62.263  0.00  0.00            
ATOM   5020  H1  WAT X 488      41.713  10.163  62.442  0.00  0.00            
ATOM   5021  H2  WAT X 488      41.784  11.565  61.877  0.00  0.00            
ATOM   5022  O   WAT X 489      64.565  43.111  63.072  0.00  0.00            
ATOM   5023  H1  WAT X 489      65.426  42.733  62.889  0.00  0.00            
ATOM   5024  H2  WAT X 489      64.745  44.028  63.280  0.00  0.00            
ATOM   5025  O   WAT X 490      66.136  38.725  11.440  0.00  0.00            
ATOM   5026  H1  WAT X 490      66.873  38.484  12.002  0.00  0.00            
ATOM   5027  H2  WAT X 490      65.431  38.134  11.703  0.00  0.00            
ATOM   5028  O   WAT X 491      40.500  63.962  50.114  0.00  0.00            
ATOM   5029  H1  WAT X 491      39.599  64.159  49.858  0.00  0.00            
ATOM   5030  H2  WAT X 491      40.644  63.066  49.810  0.00  0.00            
ATOM   5031  O   WAT X 492      37.966  44.818  56.284  0.00  0.00            
ATOM   5032  H1  WAT X 492      37.322  45.487  56.515  0.00  0.00            
ATOM   5033  H2  WAT X 492      37.615  44.411  55.492  0.00  0.00            
ATOM   5034  O   WAT X 493      64.995  27.170  27.739  0.00  0.00            
ATOM   5035  H1  WAT X 493      64.329  26.956  28.392  0.00  0.00            
ATOM   5036  H2  WAT X 493      65.821  27.141  28.221  0.00  0.00            
ATOM   5037  O   WAT X 494      32.387  46.402  42.956  0.00  0.00            
ATOM   5038  H1  WAT X 494      32.661  45.836  42.234  0.00  0.00            
ATOM   5039  H2  WAT X 494      31.467  46.592  42.776  0.00  0.00            
ATOM   5040  O   WAT X 495      16.762  56.341   4.516  0.00  0.00            
ATOM   5041  H1  WAT X 495      17.508  56.397   3.917  0.00  0.00            
ATOM   5042  H2  WAT X 495      16.068  56.835   4.080  0.00  0.00            
ATOM   5043  O   WAT X 496      18.917  63.554  61.720  0.00  0.00            
ATOM   5044  H1  WAT X 496      18.459  62.751  61.968  0.00  0.00            
ATOM   5045  H2  WAT X 496      19.197  63.400  60.817  0.00  0.00            
ATOM   5046  O   WAT X 497      68.612  42.751  52.129  0.00  0.00            
ATOM   5047  H1  WAT X 497      68.931  43.587  51.789  0.00  0.00            
ATOM   5048  H2  WAT X 497      68.648  42.158  51.378  0.00  0.00            
ATOM   5049  O   WAT X 498      44.046  17.916  58.983  0.00  0.00            
ATOM   5050  H1  WAT X 498      44.679  18.333  58.398  0.00  0.00            
ATOM   5051  H2  WAT X 498      44.545  17.721  59.776  0.00  0.00            
ATOM   5052  O   WAT X 499      42.592  51.928  -0.011  0.00  0.00            
ATOM   5053  H1  WAT X 499      43.459  51.834  -0.404  0.00  0.00            
ATOM   5054  H2  WAT X 499      42.739  51.809   0.927  0.00  0.00            
ATOM   5055  O   WAT X 500       4.980  18.781  19.257  0.00  0.00            
ATOM   5056  H1  WAT X 500       4.101  18.774  19.637  0.00  0.00            
ATOM   5057  H2  WAT X 500       5.387  17.977  19.581  0.00  0.00            
ATOM   5058  O   WAT X 501      11.010  46.034  40.895  0.00  0.00            
ATOM   5059  H1  WAT X 501      10.869  46.910  40.536  0.00  0.00            
ATOM   5060  H2  WAT X 501      10.651  46.079  41.782  0.00  0.00            
ATOM   5061  O   WAT X 502      52.991  36.409  56.874  0.00  0.00            
ATOM   5062  H1  WAT X 502      53.749  36.961  57.067  0.00  0.00
[truncated: 2,156,310 more chars]
