# Supplementary material for: Mechanistic Modeling of Monoglyceride Lipase Covalent Modification Elucidates the Role of Leaving Group Expulsion and Discriminates Inhibitors with High and Low Potency
Source: J Chem Inf Model. 2022 May 17;62(11):2771–87. doi: 10.1021/acs.jcim.2c00140 (PMC9198976; doi:10.1021/acs.jcim.2c00140)
Supplement: Supplementary file 4 — ci2c00140_si_004.zip [file ci2c00140_si_004.zip › geometries/cpd6_confII.pdb]

CRYST1   77.145   65.043   64.113  90.00  90.00  90.00 P 1           1
ATOM      1 HH31 ACE X   1      32.050  57.243  30.696  0.00  0.00            
ATOM      2  CH3 ACE X   1      31.805  56.190  30.832  0.00  0.00            
ATOM      3 HH32 ACE X   1      31.457  56.019  31.851  0.00  0.00            
ATOM      4 HH33 ACE X   1      32.701  55.584  30.702  0.00  0.00            
ATOM      5  C   ACE X   1      30.616  55.857  30.014  0.00  0.00            
ATOM      6  O   ACE X   1      29.487  55.749  30.551  0.00  0.00            
ATOM      7  N   ASP X   2      30.865  55.711  28.716  0.00  0.00            
ATOM      8  H   ASP X   2      31.895  55.929  28.433  0.00  0.00            
ATOM      9  CA  ASP X   2      29.943  55.186  27.628  0.00  0.00            
ATOM     10  HA  ASP X   2      28.937  55.538  27.855  0.00  0.00            
ATOM     11  CB  ASP X   2      30.494  55.679  26.234  0.00  0.00            
ATOM     12  HB2 ASP X   2      30.351  56.758  26.172  0.00  0.00            
ATOM     13  HB3 ASP X   2      31.544  55.386  26.205  0.00  0.00            
ATOM     14  CG  ASP X   2      29.887  55.004  25.029  0.00  0.00            
ATOM     15  OD1 ASP X   2      28.636  54.712  24.990  0.00  0.00            
ATOM     16  OD2 ASP X   2      30.688  54.455  24.223  0.00  0.00            
ATOM     17  C   ASP X   2      29.988  53.637  27.684  0.00  0.00            
ATOM     18  O   ASP X   2      28.914  53.021  27.677  0.00  0.00            
ATOM     19  N   LEU X   3      31.141  53.050  27.789  0.00  0.00            
ATOM     20  H   LEU X   3      31.929  53.663  27.941  0.00  0.00            
ATOM     21  CA  LEU X   3      31.268  51.596  27.976  0.00  0.00            
ATOM     22  HA  LEU X   3      30.784  51.119  27.137  0.00  0.00            
ATOM     23  CB  LEU X   3      32.772  51.154  27.944  0.00  0.00            
ATOM     24  HB2 LEU X   3      33.383  51.834  28.520  0.00  0.00            
ATOM     25  HB3 LEU X   3      32.814  50.107  28.244  0.00  0.00            
ATOM     26  CG  LEU X   3      33.342  51.038  26.554  0.00  0.00            
ATOM     27  HG  LEU X   3      32.969  50.133  26.075  0.00  0.00            
ATOM     28  CD1 LEU X   3      33.102  52.177  25.610  0.00  0.00            
ATOM     29 HD11 LEU X   3      33.572  52.111  24.628  0.00  0.00            
ATOM     30 HD12 LEU X   3      32.020  52.156  25.483  0.00  0.00            
ATOM     31 HD13 LEU X   3      33.436  53.101  26.082  0.00  0.00            
ATOM     32  CD2 LEU X   3      34.842  50.827  26.587  0.00  0.00            
ATOM     33 HD21 LEU X   3      35.117  50.728  25.536  0.00  0.00            
ATOM     34 HD22 LEU X   3      35.312  51.651  27.123  0.00  0.00            
ATOM     35 HD23 LEU X   3      35.039  49.957  27.060  0.00  0.00            
ATOM     36  C   LEU X   3      30.591  51.098  29.238  0.00  0.00            
ATOM     37  O   LEU X   3      30.549  51.928  30.139  0.00  0.00            
ATOM     38  N   PRO X   4      30.007  49.888  29.344  0.00  0.00            
ATOM     39  CD  PRO X   4      29.966  48.988  28.259  0.00  0.00            
ATOM     40  HD2 PRO X   4      30.857  49.117  27.645  0.00  0.00            
ATOM     41  HD3 PRO X   4      29.048  49.142  27.691  0.00  0.00            
ATOM     42  CG  PRO X   4      29.932  47.592  28.829  0.00  0.00            
ATOM     43  HG2 PRO X   4      30.957  47.367  29.122  0.00  0.00            
ATOM     44  HG3 PRO X   4      29.589  46.853  28.232  0.00  0.00            
ATOM     45  CB  PRO X   4      29.105  47.875  30.169  0.00  0.00            
ATOM     46  HB2 PRO X   4      29.278  47.158  30.971  0.00  0.00            
ATOM     47  HB3 PRO X   4      28.039  47.895  29.938  0.00  0.00            
ATOM     48  CA  PRO X   4      29.547  49.273  30.621  0.00  0.00            
ATOM     49  HA  PRO X   4      28.715  49.692  31.186  0.00  0.00            
ATOM     50  C   PRO X   4      30.702  49.042  31.734  0.00  0.00            
ATOM     51  O   PRO X   4      31.727  48.522  31.379  0.00  0.00            
ATOM     52  N   HID X   5      30.420  49.424  32.982  0.00  0.00            
ATOM     53  H   HID X   5      29.374  49.627  33.214  0.00  0.00            
ATOM     54  CA  HID X   5      31.353  49.524  34.076  0.00  0.00            
ATOM     55  HA  HID X   5      32.122  48.752  34.049  0.00  0.00            
ATOM     56  CB  HID X   5      32.038  50.966  34.032  0.00  0.00            
ATOM     57  HB2 HID X   5      32.597  50.978  34.968  0.00  0.00            
ATOM     58  HB3 HID X   5      32.761  51.084  33.225  0.00  0.00            
ATOM     59  CG  HID X   5      31.114  52.156  33.981  0.00  0.00            
ATOM     60  ND1 HID X   5      30.436  52.658  32.888  0.00  0.00            
ATOM     61  HD1 HID X   5      30.663  52.444  31.844  0.00  0.00            
ATOM     62  CE1 HID X   5      29.773  53.771  33.276  0.00  0.00            
ATOM     63  HE1 HID X   5      29.396  54.512  32.571  0.00  0.00            
ATOM     64  NE2 HID X   5      30.090  54.046  34.530  0.00  0.00            
ATOM     65  CD2 HID X   5      30.795  52.938  35.032  0.00  0.00            
ATOM     66  HD2 HID X   5      31.206  52.917  36.042  0.00  0.00            
ATOM     67  C   HID X   5      30.482  49.380  35.395  0.00  0.00            
ATOM     68  O   HID X   5      29.261  49.641  35.427  0.00  0.00            
ATOM     69  N   LEU X   6      31.119  48.895  36.410  0.00  0.00            
ATOM     70  H   LEU X   6      32.110  48.719  36.323  0.00  0.00            
ATOM     71  CA  LEU X   6      30.683  49.079  37.785  0.00  0.00            
ATOM     72  HA  LEU X   6      29.734  49.415  37.870  0.00  0.00            
ATOM     73  CB  LEU X   6      30.761  47.710  38.451  0.00  0.00            
ATOM     74  HB2 LEU X   6      30.295  47.769  39.434  0.00  0.00            
ATOM     75  HB3 LEU X   6      30.204  47.000  37.839  0.00  0.00            
ATOM     76  CG  LEU X   6      32.212  47.140  38.509  0.00  0.00            
ATOM     77  HG  LEU X   6      32.908  47.806  37.999  0.00  0.00            
ATOM     78  CD1 LEU X   6      32.527  47.156  40.028  0.00  0.00            
ATOM     79 HD11 LEU X   6      33.553  46.904  40.295  0.00  0.00            
ATOM     80 HD12 LEU X   6      32.387  48.169  40.406  0.00  0.00            
ATOM     81 HD13 LEU X   6      31.895  46.437  40.550  0.00  0.00            
ATOM     82  CD2 LEU X   6      32.396  45.717  38.002  0.00  0.00            
ATOM     83 HD21 LEU X   6      31.905  44.963  38.617  0.00  0.00            
ATOM     84 HD22 LEU X   6      32.146  45.753  36.942  0.00  0.00            
ATOM     85 HD23 LEU X   6      33.377  45.487  37.924  0.00  0.00            
ATOM     86  C   LEU X   6      31.639  50.230  38.351  0.00  0.00            
ATOM     87  O   LEU X   6      32.540  50.674  37.672  0.00  0.00            
ATOM     88  N   VAL X   7      31.373  50.631  39.548  0.00  0.00            
ATOM     89  H   VAL X   7      30.395  50.322  39.917  0.00  0.00            
ATOM     90  CA  VAL X   7      32.392  51.320  40.384  0.00  0.00            
ATOM     91  HA  VAL X   7      33.315  51.245  39.811  0.00  0.00            
ATOM     92  CB  VAL X   7      31.966  52.777  40.715  0.00  0.00            
ATOM     93  HB  VAL X   7      31.526  53.212  39.818  0.00  0.00            
ATOM     94  CG1 VAL X   7      30.917  53.000  41.830  0.00  0.00            
ATOM     95 HG11 VAL X   7      30.731  54.069  41.937  0.00  0.00            
ATOM     96 HG12 VAL X   7      29.996  52.640  41.625  0.00  0.00            
ATOM     97 HG13 VAL X   7      31.266  52.519  42.744  0.00  0.00            
ATOM     98  CG2 VAL X   7      33.167  53.582  41.135  0.00  0.00            
ATOM     99 HG21 VAL X   7      33.849  53.725  40.297  0.00  0.00            
ATOM    100 HG22 VAL X   7      32.857  54.618  41.272  0.00  0.00            
ATOM    101 HG23 VAL X   7      33.703  53.172  41.887  0.00  0.00            
ATOM    102  C   VAL X   7      32.557  50.393  41.671  0.00  0.00            
ATOM    103  O   VAL X   7      31.511  49.948  42.295  0.00  0.00            
ATOM    104  N   ASN X   8      33.812  50.097  42.109  0.00  0.00            
ATOM    105  H   ASN X   8      34.666  50.494  41.561  0.00  0.00            
ATOM    106  CA  ASN X   8      34.031  49.168  43.264  0.00  0.00            
ATOM    107  HA  ASN X   8      33.306  48.484  43.426  0.00  0.00            
ATOM    108  CB  ASN X   8      35.379  48.390  42.932  0.00  0.00            
ATOM    109  HB2 ASN X   8      35.526  47.455  43.473  0.00  0.00            
ATOM    110  HB3 ASN X   8      35.306  48.008  41.914  0.00  0.00            
ATOM    111  CG  ASN X   8      36.738  49.180  43.064  0.00  0.00            
ATOM    112  OD1 ASN X   8      36.710  50.361  43.427  0.00  0.00            
ATOM    113  ND2 ASN X   8      37.886  48.532  42.828  0.00  0.00            
ATOM    114 HD21 ASN X   8      38.778  49.140  42.679  0.00  0.00            
ATOM    115 HD22 ASN X   8      37.847  47.547  42.607  0.00  0.00            
ATOM    116  C   ASN X   8      34.069  50.006  44.599  0.00  0.00            
ATOM    117  O   ASN X   8      33.819  51.211  44.653  0.00  0.00            
ATOM    118  N   ALA X   9      34.447  49.346  45.701  0.00  0.00            
ATOM    119  H   ALA X   9      34.437  48.257  45.654  0.00  0.00            
ATOM    120  CA  ALA X   9      34.469  49.896  47.085  0.00  0.00            
ATOM    121  HA  ALA X   9      33.543  50.246  47.286  0.00  0.00            
ATOM    122  CB  ALA X   9      34.799  48.923  48.196  0.00  0.00            
ATOM    123  HB1 ALA X   9      34.919  49.418  49.068  0.00  0.00            
ATOM    124  HB2 ALA X   9      34.054  48.250  48.307  0.00  0.00            
ATOM    125  HB3 ALA X   9      35.770  48.479  47.976  0.00  0.00            
ATOM    126  C   ALA X   9      35.437  51.106  47.172  0.00  0.00            
ATOM    127  O   ALA X   9      35.283  51.959  48.038  0.00  0.00            
ATOM    128  N   ASP X  10      36.513  51.135  46.414  0.00  0.00            
ATOM    129  H   ASP X  10      36.694  50.311  45.724  0.00  0.00            
ATOM    130  CA  ASP X  10      37.441  52.257  46.431  0.00  0.00            
ATOM    131  HA  ASP X  10      37.525  52.845  47.344  0.00  0.00            
ATOM    132  CB  ASP X  10      38.826  51.611  46.090  0.00  0.00            
ATOM    133  HB2 ASP X  10      38.916  51.024  45.176  0.00  0.00            
ATOM    134  HB3 ASP X  10      39.665  52.307  46.092  0.00  0.00            
ATOM    135  CG  ASP X  10      39.186  50.556  47.153  0.00  0.00            
ATOM    136  OD1 ASP X  10      39.888  49.615  46.682  0.00  0.00            
ATOM    137  OD2 ASP X  10      38.787  50.545  48.309  0.00  0.00            
ATOM    138  C   ASP X  10      37.103  53.276  45.355  0.00  0.00            
ATOM    139  O   ASP X  10      37.875  54.241  45.201  0.00  0.00            
ATOM    140  N   GLY X  11      36.004  53.177  44.613  0.00  0.00            
ATOM    141  H   GLY X  11      35.349  52.321  44.675  0.00  0.00            
ATOM    142  CA  GLY X  11      35.624  54.229  43.680  0.00  0.00            
ATOM    143  HA2 GLY X  11      34.563  54.220  43.478  0.00  0.00            
ATOM    144  HA3 GLY X  11      35.878  55.115  44.093  0.00  0.00            
ATOM    145  C   GLY X  11      36.398  54.139  42.366  0.00  0.00            
ATOM    146  O   GLY X  11      36.561  55.037  41.553  0.00  0.00            
ATOM    147  N   GLN X  12      36.918  52.979  42.101  0.00  0.00            
ATOM    148  H   GLN X  12      36.754  52.113  42.742  0.00  0.00            
ATOM    149  CA  GLN X  12      37.648  52.677  40.849  0.00  0.00            
ATOM    150  HA  GLN X  12      38.086  53.509  40.481  0.00  0.00            
ATOM    151  CB  GLN X  12      38.738  51.700  41.106  0.00  0.00            
ATOM    152  HB2 GLN X  12      38.329  50.725  41.368  0.00  0.00            
ATOM    153  HB3 GLN X  12      39.353  51.499  40.228  0.00  0.00            
ATOM    154  CG  GLN X  12      39.730  52.100  42.215  0.00  0.00            
ATOM    155  HG2 GLN X  12      39.913  53.159  42.031  0.00  0.00            
ATOM    156  HG3 GLN X  12      39.184  51.954  43.135  0.00  0.00            
ATOM    157  CD  GLN X  12      40.938  51.157  42.179  0.00  0.00            
ATOM    158  OE1 GLN X  12      40.863  49.976  42.458  0.00  0.00            
ATOM    159  NE2 GLN X  12      42.074  51.744  41.827  0.00  0.00            
ATOM    160 HE21 GLN X  12      42.960  51.126  41.802  0.00  0.00            
ATOM    161 HE22 GLN X  12      42.064  52.644  41.494  0.00  0.00            
ATOM    162  C   GLN X  12      36.555  52.056  39.876  0.00  0.00            
ATOM    163  O   GLN X  12      35.897  51.129  40.321  0.00  0.00            
ATOM    164  N   TYR X  13      36.447  52.733  38.651  0.00  0.00            
ATOM    165  H   TYR X  13      36.780  53.742  38.409  0.00  0.00            
ATOM    166  CA  TYR X  13      35.612  52.188  37.579  0.00  0.00            
ATOM    167  HA  TYR X  13      34.654  52.033  38.075  0.00  0.00            
ATOM    168  CB  TYR X  13      35.502  53.287  36.499  0.00  0.00            
ATOM    169  HB2 TYR X  13      36.474  53.535  36.073  0.00  0.00            
ATOM    170  HB3 TYR X  13      34.875  52.974  35.663  0.00  0.00            
ATOM    171  CG  TYR X  13      34.876  54.573  37.160  0.00  0.00            
ATOM    172  CD1 TYR X  13      35.557  55.789  37.140  0.00  0.00            
ATOM    173  HD1 TYR X  13      36.566  55.944  36.757  0.00  0.00            
ATOM    174  CE1 TYR X  13      34.822  56.920  37.627  0.00  0.00            
ATOM    175  HE1 TYR X  13      35.195  57.944  37.588  0.00  0.00            
ATOM    176  CZ  TYR X  13      33.508  56.837  38.185  0.00  0.00            
ATOM    177  OH  TYR X  13      32.970  58.010  38.646  0.00  0.00            
ATOM    178  HH  TYR X  13      31.898  57.900  38.479  0.00  0.00            
ATOM    179  CE2 TYR X  13      32.839  55.565  38.219  0.00  0.00            
ATOM    180  HE2 TYR X  13      31.821  55.389  38.566  0.00  0.00            
ATOM    181  CD2 TYR X  13      33.582  54.458  37.705  0.00  0.00            
ATOM    182  HD2 TYR X  13      33.099  53.487  37.599  0.00  0.00            
ATOM    183  C   TYR X  13      36.331  50.915  37.055  0.00  0.00            
ATOM    184  O   TYR X  13      37.497  50.998  36.586  0.00  0.00            
ATOM    185  N   LEU X  14      35.612  49.769  37.077  0.00  0.00            
ATOM    186  H   LEU X  14      34.320  49.777  37.420  0.00  0.00            
ATOM    187  CA  LEU X  14      36.097  48.534  36.418  0.00  0.00            
ATOM    188  HA  LEU X  14      36.979  48.724  35.965  0.00  0.00            
ATOM    189  CB  LEU X  14      36.298  47.299  37.251  0.00  0.00            
ATOM    190  HB2 LEU X  14      35.426  46.646  37.248  0.00  0.00            
ATOM    191  HB3 LEU X  14      37.127  46.791  36.758  0.00  0.00            
ATOM    192  CG  LEU X  14      36.651  47.333  38.675  0.00  0.00            
ATOM    193  HG  LEU X  14      35.801  47.591  39.307  0.00  0.00            
ATOM    194  CD1 LEU X  14      37.167  45.996  39.218  0.00  0.00            
ATOM    195 HD11 LEU X  14      37.866  45.500  38.562  0.00  0.00            
ATOM    196 HD12 LEU X  14      37.513  46.118  40.234  0.00  0.00            
ATOM    197 HD13 LEU X  14      36.281  45.390  39.336  0.00  0.00            
ATOM    198  CD2 LEU X  14      37.709  48.413  39.045  0.00  0.00            
ATOM    199 HD21 LEU X  14      38.016  48.296  40.074  0.00  0.00            
ATOM    200 HD22 LEU X  14      38.579  48.249  38.427  0.00  0.00            
ATOM    201 HD23 LEU X  14      37.431  49.361  38.834  0.00  0.00            
ATOM    202  C   LEU X  14      35.087  48.253  35.240  0.00  0.00            
ATOM    203  O   LEU X  14      33.855  48.380  35.380  0.00  0.00            
ATOM    204  N   PHE X  15      35.624  48.073  34.050  0.00  0.00            
ATOM    205  H   PHE X  15      36.630  48.027  33.967  0.00  0.00            
ATOM    206  CA  PHE X  15      34.780  47.991  32.849  0.00  0.00            
ATOM    207  HA  PHE X  15      33.891  48.442  33.011  0.00  0.00            
ATOM    208  CB  PHE X  15      35.381  48.709  31.665  0.00  0.00            
ATOM    209  HB2 PHE X  15      36.353  48.439  31.631  0.00  0.00            
ATOM    210  HB3 PHE X  15      34.923  48.401  30.819  0.00  0.00            
ATOM    211  CG  PHE X  15      35.287  50.207  31.731  0.00  0.00            
ATOM    212  CD1 PHE X  15      36.243  50.927  32.458  0.00  0.00            
ATOM    213  HD1 PHE X  15      37.079  50.534  32.867  0.00  0.00            
ATOM    214  CE1 PHE X  15      36.137  52.354  32.583  0.00  0.00            
ATOM    215  HE1 PHE X  15      36.907  52.827  33.036  0.00  0.00            
ATOM    216  CZ  PHE X  15      35.062  53.016  32.013  0.00  0.00            
ATOM    217  HZ  PHE X  15      35.053  54.105  32.039  0.00  0.00            
ATOM    218  CE2 PHE X  15      34.045  52.308  31.388  0.00  0.00            
ATOM    219  HE2 PHE X  15      33.155  52.842  31.057  0.00  0.00            
ATOM    220  CD2 PHE X  15      34.180  50.914  31.232  0.00  0.00            
ATOM    221  HD2 PHE X  15      33.326  50.363  30.838  0.00  0.00            
ATOM    222  C   PHE X  15      34.531  46.521  32.491  0.00  0.00            
ATOM    223  O   PHE X  15      35.354  45.660  32.794  0.00  0.00            
ATOM    224  N   CYS X  16      33.324  46.303  31.917  0.00  0.00            
ATOM    225  H   CYS X  16      32.704  47.170  31.689  0.00  0.00            
ATOM    226  CA  CYS X  16      32.645  44.949  31.910  0.00  0.00            
ATOM    227  HA  CYS X  16      33.271  44.219  32.424  0.00  0.00            
ATOM    228  CB  CYS X  16      31.297  45.095  32.589  0.00  0.00            
ATOM    229  HB2 CYS X  16      30.584  45.740  32.075  0.00  0.00            
ATOM    230  HB3 CYS X  16      30.779  44.137  32.649  0.00  0.00            
ATOM    231  SG  CYS X  16      31.608  45.636  34.240  0.00  0.00            
ATOM    232  HG  CYS X  16      31.857  46.691  34.126  0.00  0.00            
ATOM    233  C   CYS X  16      32.492  44.436  30.504  0.00  0.00            
ATOM    234  O   CYS X  16      32.536  45.140  29.521  0.00  0.00            
ATOM    235  N   ARG X  17      32.101  43.193  30.495  0.00  0.00            
ATOM    236  H   ARG X  17      32.010  42.611  31.400  0.00  0.00            
ATOM    237  CA  ARG X  17      31.694  42.494  29.183  0.00  0.00            
ATOM    238  HA  ARG X  17      31.339  43.152  28.504  0.00  0.00            
ATOM    239  CB  ARG X  17      32.877  41.777  28.601  0.00  0.00            
ATOM    240  HB2 ARG X  17      33.171  40.945  29.241  0.00  0.00            
ATOM    241  HB3 ARG X  17      32.519  41.400  27.642  0.00  0.00            
ATOM    242  CG  ARG X  17      34.121  42.646  28.291  0.00  0.00            
ATOM    243  HG2 ARG X  17      33.685  43.550  27.865  0.00  0.00            
ATOM    244  HG3 ARG X  17      34.724  42.904  29.150  0.00  0.00            
ATOM    245  CD  ARG X  17      34.992  42.124  27.218  0.00  0.00            
ATOM    246  HD2 ARG X  17      35.471  41.210  27.539  0.00  0.00            
ATOM    247  HD3 ARG X  17      34.394  41.990  26.478  0.00  0.00            
ATOM    248  NE  ARG X  17      36.017  43.093  26.935  0.00  0.00            
ATOM    249  HE  ARG X  17      36.678  43.308  27.761  0.00  0.00            
ATOM    250  CZ  ARG X  17      36.038  43.966  25.954  0.00  0.00            
ATOM    251  NH1 ARG X  17      35.256  43.898  24.903  0.00  0.00            
ATOM    252 HH11 ARG X  17      34.590  43.068  24.719  0.00  0.00            
ATOM    253 HH12 ARG X  17      35.260  44.675  24.258  0.00  0.00            
ATOM    254  NH2 ARG X  17      36.759  45.045  26.060  0.00  0.00            
ATOM    255 HH21 ARG X  17      37.507  45.093  26.852  0.00  0.00            
ATOM    256 HH22 ARG X  17      36.979  45.658  25.187  0.00  0.00            
ATOM    257  C   ARG X  17      30.616  41.549  29.547  0.00  0.00            
ATOM    258  O   ARG X  17      30.794  40.720  30.456  0.00  0.00            
ATOM    259  N   TYR X  18      29.563  41.554  28.758  0.00  0.00            
ATOM    260  H   TYR X  18      29.556  42.247  28.024  0.00  0.00            
ATOM    261  CA  TYR X  18      28.352  40.743  28.868  0.00  0.00            
ATOM    262  HA  TYR X  18      28.560  39.970  29.608  0.00  0.00            
ATOM    263  CB  TYR X  18      27.256  41.666  29.403  0.00  0.00            
ATOM    264  HB2 TYR X  18      26.987  42.357  28.603  0.00  0.00            
ATOM    265  HB3 TYR X  18      26.308  41.144  29.527  0.00  0.00            
ATOM    266  CG  TYR X  18      27.569  42.478  30.656  0.00  0.00            
ATOM    267  CD1 TYR X  18      28.143  41.848  31.729  0.00  0.00            
ATOM    268  HD1 TYR X  18      28.319  40.783  31.738  0.00  0.00            
ATOM    269  CE1 TYR X  18      28.492  42.587  32.827  0.00  0.00            
ATOM    270  HE1 TYR X  18      28.885  42.142  33.644  0.00  0.00            
ATOM    271  CZ  TYR X  18      28.076  43.918  32.999  0.00  0.00            
ATOM    272  OH  TYR X  18      28.409  44.684  34.080  0.00  0.00            
ATOM    273  HH  TYR X  18      29.014  44.154  34.800  0.00  0.00            
ATOM    274  CE2 TYR X  18      27.510  44.563  31.876  0.00  0.00            
ATOM    275  HE2 TYR X  18      27.202  45.585  32.039  0.00  0.00            
ATOM    276  CD2 TYR X  18      27.258  43.868  30.665  0.00  0.00            
ATOM    277  HD2 TYR X  18      26.877  44.408  29.811  0.00  0.00            
ATOM    278  C   TYR X  18      28.015  40.122  27.473  0.00  0.00            
ATOM    279  O   TYR X  18      28.022  40.885  26.508  0.00  0.00            
ATOM    280  N   TRP X  19      27.674  38.813  27.456  0.00  0.00            
ATOM    281  H   TRP X  19      27.701  38.237  28.381  0.00  0.00            
ATOM    282  CA  TRP X  19      27.145  38.117  26.370  0.00  0.00            
ATOM    283  HA  TRP X  19      26.982  38.833  25.565  0.00  0.00            
ATOM    284  CB  TRP X  19      28.059  37.096  25.826  0.00  0.00            
ATOM    285  HB2 TRP X  19      28.318  36.384  26.609  0.00  0.00            
ATOM    286  HB3 TRP X  19      27.631  36.544  24.990  0.00  0.00            
ATOM    287  CG  TRP X  19      29.440  37.631  25.372  0.00  0.00            
ATOM    288  CD1 TRP X  19      29.898  37.659  24.094  0.00  0.00            
ATOM    289  HD1 TRP X  19      29.363  37.389  23.184  0.00  0.00            
ATOM    290  NE1 TRP X  19      31.270  38.064  24.100  0.00  0.00            
ATOM    291  HE1 TRP X  19      31.895  38.157  23.212  0.00  0.00            
ATOM    292  CE2 TRP X  19      31.762  38.222  25.370  0.00  0.00            
ATOM    293  CZ2 TRP X  19      32.978  38.481  25.960  0.00  0.00            
ATOM    294  HZ2 TRP X  19      33.832  38.514  25.284  0.00  0.00            
ATOM    295  CH2 TRP X  19      33.168  38.552  27.353  0.00  0.00            
ATOM    296  HH2 TRP X  19      34.067  38.759  27.764  0.00  0.00            
ATOM    297  CZ3 TRP X  19      32.076  38.452  28.217  0.00  0.00            
ATOM    298  HZ3 TRP X  19      32.261  38.468  29.210  0.00  0.00            
ATOM    299  CE3 TRP X  19      30.863  38.153  27.640  0.00  0.00            
ATOM    300  HE3 TRP X  19      30.165  38.061  28.364  0.00  0.00            
ATOM    301  CD2 TRP X  19      30.625  38.053  26.246  0.00  0.00            
ATOM    302  C   TRP X  19      25.849  37.510  26.868  0.00  0.00            
ATOM    303  O   TRP X  19      25.803  36.553  27.624  0.00  0.00            
ATOM    304  N   LYS X  20      24.812  38.194  26.457  0.00  0.00            
ATOM    305  H   LYS X  20      24.888  38.744  25.520  0.00  0.00            
ATOM    306  CA  LYS X  20      23.411  37.873  26.876  0.00  0.00            
ATOM    307  HA  LYS X  20      23.528  37.277  27.781  0.00  0.00            
ATOM    308  CB  LYS X  20      22.773  39.239  27.258  0.00  0.00            
ATOM    309  HB2 LYS X  20      23.209  39.634  28.016  0.00  0.00            
ATOM    310  HB3 LYS X  20      22.957  39.898  26.409  0.00  0.00            
ATOM    311  CG  LYS X  20      21.326  39.140  27.649  0.00  0.00            
ATOM    312  HG2 LYS X  20      20.651  38.755  26.884  0.00  0.00            
ATOM    313  HG3 LYS X  20      21.236  38.460  28.496  0.00  0.00            
ATOM    314  CD  LYS X  20      20.796  40.492  28.127  0.00  0.00            
ATOM    315  HD2 LYS X  20      19.784  40.276  28.469  0.00  0.00            
ATOM    316  HD3 LYS X  20      21.447  40.922  28.888  0.00  0.00            
ATOM    317  CE  LYS X  20      20.645  41.715  27.274  0.00  0.00            
ATOM    318  HE2 LYS X  20      20.281  42.512  27.923  0.00  0.00            
ATOM    319  HE3 LYS X  20      21.664  41.913  26.941  0.00  0.00            
ATOM    320  NZ  LYS X  20      19.805  41.467  26.087  0.00  0.00            
ATOM    321  HZ1 LYS X  20      18.934  41.007  26.311  0.00  0.00            
ATOM    322  HZ2 LYS X  20      19.454  42.439  25.741  0.00  0.00            
ATOM    323  HZ3 LYS X  20      20.236  40.896  25.265  0.00  0.00            
ATOM    324  C   LYS X  20      22.705  37.118  25.727  0.00  0.00            
ATOM    325  O   LYS X  20      22.552  37.661  24.681  0.00  0.00            
ATOM    326  N   PRO X  21      22.250  35.827  25.939  0.00  0.00            
ATOM    327  CD  PRO X  21      22.382  35.030  27.192  0.00  0.00            
ATOM    328  HD2 PRO X  21      22.078  35.560  27.996  0.00  0.00            
ATOM    329  HD3 PRO X  21      23.428  34.829  27.420  0.00  0.00            
ATOM    330  CG  PRO X  21      21.451  33.784  27.025  0.00  0.00            
ATOM    331  HG2 PRO X  21      20.484  34.119  27.401  0.00  0.00            
ATOM    332  HG3 PRO X  21      21.748  32.960  27.527  0.00  0.00            
ATOM    333  CB  PRO X  21      21.460  33.581  25.495  0.00  0.00            
ATOM    334  HB2 PRO X  21      20.667  33.054  24.964  0.00  0.00            
ATOM    335  HB3 PRO X  21      22.440  33.178  25.240  0.00  0.00            
ATOM    336  CA  PRO X  21      21.519  35.083  24.926  0.00  0.00            
ATOM    337  HA  PRO X  21      22.113  34.983  24.018  0.00  0.00            
ATOM    338  C   PRO X  21      20.162  35.701  24.555  0.00  0.00            
ATOM    339  O   PRO X  21      19.647  36.574  25.280  0.00  0.00            
ATOM    340  N   THR X  22      19.691  35.216  23.415  0.00  0.00            
ATOM    341  H   THR X  22      20.280  34.560  22.922  0.00  0.00            
ATOM    342  CA  THR X  22      18.519  35.774  22.832  0.00  0.00            
ATOM    343  HA  THR X  22      18.573  36.844  23.031  0.00  0.00            
ATOM    344  CB  THR X  22      18.572  35.417  21.329  0.00  0.00            
ATOM    345  HB  THR X  22      18.329  34.358  21.244  0.00  0.00            
ATOM    346  CG2 THR X  22      17.522  36.263  20.607  0.00  0.00            
ATOM    347 HG21 THR X  22      17.733  37.327  20.705  0.00  0.00            
ATOM    348 HG22 THR X  22      17.552  35.936  19.567  0.00  0.00            
ATOM    349 HG23 THR X  22      16.534  36.067  21.024  0.00  0.00            
ATOM    350  OG1 THR X  22      19.820  35.682  20.717  0.00  0.00            
ATOM    351  HG1 THR X  22      20.472  35.020  20.957  0.00  0.00            
ATOM    352  C   THR X  22      17.219  35.241  23.370  0.00  0.00            
ATOM    353  O   THR X  22      16.274  36.015  23.473  0.00  0.00            
ATOM    354  N   GLY X  23      17.216  33.966  23.773  0.00  0.00            
ATOM    355  H   GLY X  23      18.071  33.345  23.504  0.00  0.00            
ATOM    356  CA  GLY X  23      16.184  33.407  24.725  0.00  0.00            
ATOM    357  HA2 GLY X  23      15.301  34.043  24.783  0.00  0.00            
ATOM    358  HA3 GLY X  23      15.881  32.387  24.486  0.00  0.00            
ATOM    359  C   GLY X  23      16.681  33.516  26.225  0.00  0.00            
ATOM    360  O   GLY X  23      17.779  33.965  26.573  0.00  0.00            
ATOM    361  N   THR X  24      15.712  33.130  27.143  0.00  0.00            
ATOM    362  H   THR X  24      14.810  32.792  26.840  0.00  0.00            
ATOM    363  CA  THR X  24      16.095  33.134  28.604  0.00  0.00            
ATOM    364  HA  THR X  24      16.235  34.110  28.824  0.00  0.00            
ATOM    365  CB  THR X  24      14.885  32.638  29.409  0.00  0.00            
ATOM    366  HB  THR X  24      15.087  32.429  30.376  0.00  0.00            
ATOM    367  CG2 THR X  24      13.739  33.603  29.502  0.00  0.00            
ATOM    368 HG21 THR X  24      12.877  33.265  30.077  0.00  0.00            
ATOM    369 HG22 THR X  24      14.119  34.435  30.096  0.00  0.00            
ATOM    370 HG23 THR X  24      13.515  33.909  28.481  0.00  0.00            
ATOM    371  OG1 THR X  24      14.296  31.474  28.851  0.00  0.00            
ATOM    372  HG1 THR X  24      14.982  30.651  29.056  0.00  0.00            
ATOM    373  C   THR X  24      17.320  32.355  28.996  0.00  0.00            
ATOM    374  O   THR X  24      17.543  31.258  28.382  0.00  0.00            
ATOM    375  N   PRO X  25      18.068  32.858  29.971  0.00  0.00            
ATOM    376  CD  PRO X  25      17.949  34.166  30.600  0.00  0.00            
ATOM    377  HD2 PRO X  25      17.017  34.133  31.164  0.00  0.00            
ATOM    378  HD3 PRO X  25      17.770  34.979  29.896  0.00  0.00            
ATOM    379  CG  PRO X  25      19.281  34.552  31.300  0.00  0.00            
ATOM    380  HG2 PRO X  25      19.090  34.974  32.287  0.00  0.00            
ATOM    381  HG3 PRO X  25      19.873  35.148  30.605  0.00  0.00            
ATOM    382  CB  PRO X  25      19.994  33.175  31.335  0.00  0.00            
ATOM    383  HB2 PRO X  25      20.001  32.791  32.355  0.00  0.00            
ATOM    384  HB3 PRO X  25      21.023  33.203  30.977  0.00  0.00            
ATOM    385  CA  PRO X  25      19.310  32.229  30.369  0.00  0.00            
ATOM    386  HA  PRO X  25      19.977  32.047  29.526  0.00  0.00            
ATOM    387  C   PRO X  25      18.964  30.917  31.127  0.00  0.00            
ATOM    388  O   PRO X  25      18.063  30.938  31.917  0.00  0.00            
ATOM    389  N   LYS X  26      19.722  29.852  30.901  0.00  0.00            
ATOM    390  H   LYS X  26      20.362  29.804  30.020  0.00  0.00            
ATOM    391  CA  LYS X  26      19.604  28.517  31.594  0.00  0.00            
ATOM    392  HA  LYS X  26      18.573  28.370  31.917  0.00  0.00            
ATOM    393  CB  LYS X  26      19.830  27.395  30.612  0.00  0.00            
ATOM    394  HB2 LYS X  26      19.626  26.443  31.101  0.00  0.00            
ATOM    395  HB3 LYS X  26      19.092  27.451  29.811  0.00  0.00            
ATOM    396  CG  LYS X  26      21.195  27.251  29.932  0.00  0.00            
ATOM    397  HG2 LYS X  26      20.916  27.161  28.882  0.00  0.00            
ATOM    398  HG3 LYS X  26      21.671  28.140  29.870  0.00  0.00            
ATOM    399  CD  LYS X  26      22.049  26.145  30.509  0.00  0.00            
ATOM    400  HD2 LYS X  26      23.066  26.315  30.155  0.00  0.00            
ATOM    401  HD3 LYS X  26      22.071  26.092  31.597  0.00  0.00            
ATOM    402  CE  LYS X  26      21.779  24.745  29.961  0.00  0.00            
ATOM    403  HE2 LYS X  26      22.523  24.041  30.332  0.00  0.00            
ATOM    404  HE3 LYS X  26      20.831  24.421  30.390  0.00  0.00            
ATOM    405  NZ  LYS X  26      21.882  24.694  28.472  0.00  0.00            
ATOM    406  HZ1 LYS X  26      22.285  23.799  28.232  0.00  0.00            
ATOM    407  HZ2 LYS X  26      20.880  24.563  28.064  0.00  0.00            
ATOM    408  HZ3 LYS X  26      22.254  25.584  27.965  0.00  0.00            
ATOM    409  C   LYS X  26      20.501  28.507  32.876  0.00  0.00            
ATOM    410  O   LYS X  26      20.166  27.768  33.788  0.00  0.00            
ATOM    411  N   ALA X  27      21.529  29.371  32.943  0.00  0.00            
ATOM    412  H   ALA X  27      21.784  29.908  32.029  0.00  0.00            
ATOM    413  CA  ALA X  27      22.473  29.433  34.043  0.00  0.00            
ATOM    414  HA  ALA X  27      21.917  29.551  34.973  0.00  0.00            
ATOM    415  CB  ALA X  27      23.304  28.166  34.258  0.00  0.00            
ATOM    416  HB1 ALA X  27      23.978  28.207  35.114  0.00  0.00            
ATOM    417  HB2 ALA X  27      22.566  27.367  34.319  0.00  0.00            
ATOM    418  HB3 ALA X  27      23.972  28.107  33.399  0.00  0.00            
ATOM    419  C   ALA X  27      23.418  30.644  33.797  0.00  0.00            
ATOM    420  O   ALA X  27      23.715  30.961  32.621  0.00  0.00            
ATOM    421  N   LEU X  28      23.932  31.214  34.874  0.00  0.00            
ATOM    422  H   LEU X  28      23.981  30.684  35.826  0.00  0.00            
ATOM    423  CA  LEU X  28      24.945  32.300  34.761  0.00  0.00            
ATOM    424  HA  LEU X  28      24.844  32.791  33.793  0.00  0.00            
ATOM    425  CB  LEU X  28      24.614  33.217  35.975  0.00  0.00            
ATOM    426  HB2 LEU X  28      24.121  32.658  36.770  0.00  0.00            
ATOM    427  HB3 LEU X  28      25.541  33.637  36.366  0.00  0.00            
ATOM    428  CG  LEU X  28      23.593  34.409  35.674  0.00  0.00            
ATOM    429  HG  LEU X  28      24.007  35.060  34.905  0.00  0.00            
ATOM    430  CD1 LEU X  28      22.209  33.849  35.202  0.00  0.00            
ATOM    431 HD11 LEU X  28      21.470  34.638  35.064  0.00  0.00            
ATOM    432 HD12 LEU X  28      22.412  33.411  34.225  0.00  0.00            
ATOM    433 HD13 LEU X  28      21.893  33.007  35.818  0.00  0.00            
ATOM    434  CD2 LEU X  28      23.349  35.231  36.921  0.00  0.00            
ATOM    435 HD21 LEU X  28      22.825  34.627  37.662  0.00  0.00            
ATOM    436 HD22 LEU X  28      24.216  35.579  37.483  0.00  0.00            
ATOM    437 HD23 LEU X  28      22.744  35.989  36.640  0.00  0.00            
ATOM    438  C   LEU X  28      26.439  31.817  34.867  0.00  0.00            
ATOM    439  O   LEU X  28      26.613  30.863  35.629  0.00  0.00            
ATOM    440  N   ILE X  29      27.409  32.544  34.333  0.00  0.00            
ATOM    441  H   ILE X  29      27.073  33.420  33.778  0.00  0.00            
ATOM    442  CA  ILE X  29      28.851  32.214  34.606  0.00  0.00            
ATOM    443  HA  ILE X  29      28.936  31.839  35.540  0.00  0.00            
ATOM    444  CB  ILE X  29      29.353  31.115  33.534  0.00  0.00            
ATOM    445  HB  ILE X  29      28.724  30.229  33.620  0.00  0.00            
ATOM    446  CG2 ILE X  29      29.424  31.621  32.076  0.00  0.00            
ATOM    447 HG21 ILE X  29      30.210  32.376  32.070  0.00  0.00            
ATOM    448 HG22 ILE X  29      29.741  30.910  31.312  0.00  0.00            
ATOM    449 HG23 ILE X  29      28.473  32.010  31.743  0.00  0.00            
ATOM    450  CG1 ILE X  29      30.805  30.622  33.904  0.00  0.00            
ATOM    451 HG12 ILE X  29      31.505  31.401  33.643  0.00  0.00            
ATOM    452 HG13 ILE X  29      30.906  30.384  34.953  0.00  0.00            
ATOM    453  CD1 ILE X  29      31.184  29.312  33.199  0.00  0.00            
ATOM    454 HD11 ILE X  29      30.938  29.433  32.155  0.00  0.00            
ATOM    455 HD12 ILE X  29      32.200  28.991  33.378  0.00  0.00            
ATOM    456 HD13 ILE X  29      30.545  28.607  33.538  0.00  0.00            
ATOM    457  C   ILE X  29      29.779  33.442  34.530  0.00  0.00            
ATOM    458  O   ILE X  29      29.627  34.221  33.653  0.00  0.00            
ATOM    459  N   PHE X  30      30.769  33.544  35.425  0.00  0.00            
ATOM    460  H   PHE X  30      30.816  32.955  36.182  0.00  0.00            
ATOM    461  CA  PHE X  30      31.735  34.639  35.546  0.00  0.00            
ATOM    462  HA  PHE X  30      31.385  35.436  35.034  0.00  0.00            
ATOM    463  CB  PHE X  30      31.881  35.052  36.988  0.00  0.00            
ATOM    464  HB2 PHE X  30      30.912  35.282  37.432  0.00  0.00            
ATOM    465  HB3 PHE X  30      32.395  34.167  37.361  0.00  0.00            
ATOM    466  CG  PHE X  30      32.774  36.222  37.216  0.00  0.00            
ATOM    467  CD1 PHE X  30      32.320  37.541  36.941  0.00  0.00            
ATOM    468  HD1 PHE X  30      31.296  37.715  36.610  0.00  0.00            
ATOM    469  CE1 PHE X  30      33.141  38.671  37.065  0.00  0.00            
ATOM    470  HE1 PHE X  30      32.771  39.696  37.053  0.00  0.00            
ATOM    471  CZ  PHE X  30      34.555  38.540  37.317  0.00  0.00            
ATOM    472  HZ  PHE X  30      35.146  39.453  37.241  0.00  0.00            
ATOM    473  CE2 PHE X  30      35.053  37.235  37.419  0.00  0.00            
ATOM    474  HE2 PHE X  30      36.122  37.051  37.526  0.00  0.00            
ATOM    475  CD2 PHE X  30      34.169  36.139  37.450  0.00  0.00            
ATOM    476  HD2 PHE X  30      34.583  35.139  37.584  0.00  0.00            
ATOM    477  C   PHE X  30      33.018  34.163  34.908  0.00  0.00            
ATOM    478  O   PHE X  30      33.411  33.019  35.128  0.00  0.00            
ATOM    479  N   VAL X  31      33.687  35.070  34.255  0.00  0.00            
ATOM    480  H   VAL X  31      33.417  36.118  34.389  0.00  0.00            
ATOM    481  CA  VAL X  31      34.931  34.730  33.547  0.00  0.00            
ATOM    482  HA  VAL X  31      35.104  33.673  33.750  0.00  0.00            
ATOM    483  CB  VAL X  31      34.770  34.910  32.017  0.00  0.00            
ATOM    484  HB  VAL X  31      34.470  35.859  31.843  0.00  0.00            
ATOM    485  CG1 VAL X  31      36.147  34.616  31.400  0.00  0.00            
ATOM    486 HG11 VAL X  31      36.621  33.846  31.990  0.00  0.00            
ATOM    487 HG12 VAL X  31      35.953  34.377  30.365  0.00  0.00            
ATOM    488 HG13 VAL X  31      36.684  35.471  31.388  0.00  0.00            
ATOM    489  CG2 VAL X  31      33.712  34.035  31.427  0.00  0.00            
ATOM    490 HG21 VAL X  31      33.979  32.998  31.633  0.00  0.00            
ATOM    491 HG22 VAL X  31      32.799  34.256  31.979  0.00  0.00            
ATOM    492 HG23 VAL X  31      33.630  34.026  30.340  0.00  0.00            
ATOM    493  C   VAL X  31      36.086  35.588  34.045  0.00  0.00            
ATOM    494  O   VAL X  31      36.220  36.765  33.658  0.00  0.00            
ATOM    495  N   SER X  32      36.927  35.029  34.914  0.00  0.00            
ATOM    496  H   SER X  32      36.671  34.223  35.466  0.00  0.00            
ATOM    497  CA  SER X  32      38.110  35.765  35.538  0.00  0.00            
ATOM    498  HA  SER X  32      37.838  36.820  35.537  0.00  0.00            
ATOM    499  CB  SER X  32      38.437  35.277  36.936  0.00  0.00            
ATOM    500  HB2 SER X  32      37.655  35.349  37.691  0.00  0.00            
ATOM    501  HB3 SER X  32      38.598  34.281  36.885  0.00  0.00            
ATOM    502  OG  SER X  32      39.492  36.092  37.487  0.00  0.00            
ATOM    503  HG  SER X  32      40.040  35.419  38.148  0.00  0.00            
ATOM    504  C   SER X  32      39.375  35.532  34.677  0.00  0.00            
ATOM    505  O   SER X  32      39.900  34.399  34.603  0.00  0.00            
ATOM    506  N   HID X  33      39.927  36.674  34.210  0.00  0.00            
ATOM    507  H   HID X  33      39.487  37.637  34.469  0.00  0.00            
ATOM    508  CA  HID X  33      41.127  36.720  33.300  0.00  0.00            
ATOM    509  HA  HID X  33      41.124  35.802  32.714  0.00  0.00            
ATOM    510  CB  HID X  33      40.945  37.995  32.333  0.00  0.00            
ATOM    511  HB2 HID X  33      41.456  37.889  31.468  0.00  0.00            
ATOM    512  HB3 HID X  33      39.900  38.061  32.030  0.00  0.00            
ATOM    513  CG  HID X  33      41.375  39.287  32.988  0.00  0.00            
ATOM    514  ND1 HID X  33      42.656  39.725  33.166  0.00  0.00            
ATOM    515  HD1 HID X  33      43.622  39.221  33.151  0.00  0.00            
ATOM    516  CE1 HID X  33      42.640  41.029  33.529  0.00  0.00            
ATOM    517  HE1 HID X  33      43.469  41.727  33.648  0.00  0.00            
ATOM    518  NE2 HID X  33      41.360  41.454  33.579  0.00  0.00            
ATOM    519  CD2 HID X  33      40.575  40.312  33.271  0.00  0.00            
ATOM    520  HD2 HID X  33      39.520  40.319  32.998  0.00  0.00            
ATOM    521  C   HID X  33      42.480  36.769  34.134  0.00  0.00            
ATOM    522  O   HID X  33      42.442  37.226  35.240  0.00  0.00            
ATOM    523  N   GLY X  34      43.604  36.441  33.477  0.00  0.00            
ATOM    524  H   GLY X  34      43.583  36.187  32.417  0.00  0.00            
ATOM    525  CA  GLY X  34      44.835  36.255  34.282  0.00  0.00            
ATOM    526  HA2 GLY X  34      44.527  35.971  35.288  0.00  0.00            
ATOM    527  HA3 GLY X  34      45.475  35.602  33.853  0.00  0.00            
ATOM    528  C   GLY X  34      45.585  37.592  34.442  0.00  0.00            
ATOM    529  O   GLY X  34      45.111  38.608  33.931  0.00  0.00            
ATOM    530  N   ALA X  35      46.790  37.478  34.914  0.00  0.00            
ATOM    531  H   ALA X  35      47.103  36.472  35.154  0.00  0.00            
ATOM    532  CA  ALA X  35      47.826  38.539  35.046  0.00  0.00            
ATOM    533  HA  ALA X  35      47.482  39.268  35.655  0.00  0.00            
ATOM    534  CB  ALA X  35      49.063  37.909  35.723  0.00  0.00            
ATOM    535  HB1 ALA X  35      48.732  37.135  36.415  0.00  0.00            
ATOM    536  HB2 ALA X  35      49.651  37.442  34.932  0.00  0.00            
ATOM    537  HB3 ALA X  35      49.665  38.613  36.296  0.00  0.00            
ATOM    538  C   ALA X  35      48.202  39.065  33.665  0.00  0.00            
ATOM    539  O   ALA X  35      48.569  38.381  32.710  0.00  0.00            
ATOM    540  N   GLY X  36      48.151  40.416  33.534  0.00  0.00            
ATOM    541  H   GLY X  36      47.632  41.014  34.282  0.00  0.00            
ATOM    542  CA  GLY X  36      48.608  41.182  32.360  0.00  0.00            
ATOM    543  HA2 GLY X  36      48.725  42.190  32.728  0.00  0.00            
ATOM    544  HA3 GLY X  36      49.552  40.902  32.135  0.00  0.00            
ATOM    545  C   GLY X  36      47.646  41.206  31.182  0.00  0.00            
ATOM    546  O   GLY X  36      47.643  42.122  30.328  0.00  0.00            
ATOM    547  N   GLU X  37      46.712  40.274  31.151  0.00  0.00            
ATOM    548  H   GLU X  37      46.594  39.579  31.982  0.00  0.00            
ATOM    549  CA  GLU X  37      45.708  40.216  30.024  0.00  0.00            
ATOM    550  HA  GLU X  37      46.017  40.821  29.172  0.00  0.00            
ATOM    551  CB  GLU X  37      45.613  38.761  29.475  0.00  0.00            
ATOM    552  HB2 GLU X  37      45.076  38.724  28.680  0.00  0.00            
ATOM    553  HB3 GLU X  37      46.524  38.378  29.263  0.00  0.00            
ATOM    554  CG  GLU X  37      44.930  37.777  30.510  0.00  0.00            
ATOM    555  HG2 GLU X  37      45.759  37.340  31.067  0.00  0.00            
ATOM    556  HG3 GLU X  37      44.414  38.301  31.315  0.00  0.00            
ATOM    557  CD  GLU X  37      44.060  36.630  29.974  0.00  0.00            
ATOM    558  OE1 GLU X  37      44.080  36.288  28.771  0.00  0.00            
ATOM    559  OE2 GLU X  37      43.304  36.010  30.748  0.00  0.00            
ATOM    560  C   GLU X  37      44.343  40.890  30.536  0.00  0.00            
ATOM    561  O   GLU X  37      44.432  41.778  31.383  0.00  0.00            
ATOM    562  N   HIE X  38      43.238  40.467  29.976  0.00  0.00            
ATOM    563  H   HIE X  38      43.375  39.578  29.517  0.00  0.00            
ATOM    564  CA  HIE X  38      41.954  41.194  30.032  0.00  0.00            
ATOM    565  HA  HIE X  38      41.800  41.273  31.027  0.00  0.00            
ATOM    566  CB  HIE X  38      42.118  42.461  29.259  0.00  0.00            
ATOM    567  HB2 HIE X  38      41.432  43.169  29.480  0.00  0.00            
ATOM    568  HB3 HIE X  38      42.996  43.052  29.519  0.00  0.00            
ATOM    569  CG  HIE X  38      42.118  42.290  27.724  0.00  0.00            
ATOM    570  ND1 HIE X  38      41.012  42.419  26.945  0.00  0.00            
ATOM    571  CE1 HIE X  38      41.406  42.205  25.677  0.00  0.00            
ATOM    572  HE1 HIE X  38      40.778  42.143  24.788  0.00  0.00            
ATOM    573  NE2 HIE X  38      42.709  41.974  25.659  0.00  0.00            
ATOM    574  HE2 HIE X  38      43.201  41.807  24.794  0.00  0.00            
ATOM    575  CD2 HIE X  38      43.214  42.111  26.954  0.00  0.00            
ATOM    576  HD2 HIE X  38      44.253  42.094  27.283  0.00  0.00            
ATOM    577  C   HIE X  38      40.799  40.401  29.326  0.00  0.00            
ATOM    578  O   HIE X  38      40.968  39.426  28.562  0.00  0.00            
ATOM    579  N   SER X  39      39.521  40.751  29.571  0.00  0.00            
ATOM    580  H   SER X  39      39.446  41.611  30.236  0.00  0.00            
ATOM    581  CA  SER X  39      38.315  39.960  29.280  0.00  0.00            
ATOM    582  HA  SER X  39      38.521  38.958  29.657  0.00  0.00            
ATOM    583  CB  SER X  39      37.113  40.536  30.051  0.00  0.00            
ATOM    584  HB2 SER X  39      36.290  40.000  29.813  0.00  0.00            
ATOM    585  HB3 SER X  39      37.346  40.351  31.017  0.00  0.00            
ATOM    586  OG  SER X  39      36.908  41.923  29.703  0.00  0.00            
ATOM    587  HG  SER X  39      37.599  42.494  30.167  0.00  0.00            
ATOM    588  C   SER X  39      37.870  39.885  27.851  0.00  0.00            
ATOM    589  O   SER X  39      37.047  39.061  27.550  0.00  0.00            
ATOM    590  N   GLY X  40      38.377  40.725  26.992  0.00  0.00            
ATOM    591  H   GLY X  40      39.024  41.565  27.247  0.00  0.00            
ATOM    592  CA  GLY X  40      38.126  40.464  25.592  0.00  0.00            
ATOM    593  HA2 GLY X  40      37.041  40.418  25.497  0.00  0.00            
ATOM    594  HA3 GLY X  40      38.383  41.347  25.006  0.00  0.00            
ATOM    595  C   GLY X  40      38.849  39.209  24.982  0.00  0.00            
ATOM    596  O   GLY X  40      38.433  38.663  23.956  0.00  0.00            
ATOM    597  N   ARG X  41      39.899  38.782  25.671  0.00  0.00            
ATOM    598  H   ARG X  41      40.307  39.438  26.439  0.00  0.00            
ATOM    599  CA  ARG X  41      40.586  37.546  25.345  0.00  0.00            
ATOM    600  HA  ARG X  41      41.027  37.778  24.467  0.00  0.00            
ATOM    601  CB  ARG X  41      41.739  37.350  26.371  0.00  0.00            
ATOM    602  HB2 ARG X  41      41.300  37.342  27.369  0.00  0.00            
ATOM    603  HB3 ARG X  41      42.274  36.418  26.189  0.00  0.00            
ATOM    604  CG  ARG X  41      42.780  38.462  26.400  0.00  0.00            
ATOM    605  HG2 ARG X  41      42.356  39.434  26.145  0.00  0.00            
ATOM    606  HG3 ARG X  41      43.194  38.519  27.396  0.00  0.00            
ATOM    607  CD  ARG X  41      43.873  38.108  25.460  0.00  0.00            
ATOM    608  HD2 ARG X  41      43.489  37.763  24.512  0.00  0.00            
ATOM    609  HD3 ARG X  41      44.319  38.948  25.329  0.00  0.00            
ATOM    610  NE  ARG X  41      44.819  37.216  26.080  0.00  0.00            
ATOM    611  HE  ARG X  41      44.747  37.036  27.142  0.00  0.00            
ATOM    612  CZ  ARG X  41      45.609  36.356  25.436  0.00  0.00            
ATOM    613  NH1 ARG X  41      45.684  36.339  24.114  0.00  0.00            
ATOM    614 HH11 ARG X  41      45.282  37.212  23.621  0.00  0.00            
ATOM    615 HH12 ARG X  41      46.306  35.689  23.655  0.00  0.00            
ATOM    616  NH2 ARG X  41      46.420  35.575  25.994  0.00  0.00            
ATOM    617 HH21 ARG X  41      46.442  35.476  27.079  0.00  0.00            
ATOM    618 HH22 ARG X  41      47.181  35.005  25.460  0.00  0.00            
ATOM    619  C   ARG X  41      39.732  36.287  25.153  0.00  0.00            
ATOM    620  O   ARG X  41      40.139  35.340  24.490  0.00  0.00            
ATOM    621  N   TYR X  42      38.514  36.328  25.681  0.00  0.00            
ATOM    622  H   TYR X  42      38.150  37.248  26.137  0.00  0.00            
ATOM    623  CA  TYR X  42      37.653  35.184  25.850  0.00  0.00            
ATOM    624  HA  TYR X  42      38.304  34.349  25.591  0.00  0.00            
ATOM    625  CB  TYR X  42      37.296  34.895  27.338  0.00  0.00            
ATOM    626  HB2 TYR X  42      36.722  35.727  27.746  0.00  0.00            
ATOM    627  HB3 TYR X  42      36.654  34.015  27.391  0.00  0.00            
ATOM    628  CG  TYR X  42      38.390  34.790  28.343  0.00  0.00            
ATOM    629  CD1 TYR X  42      38.716  33.523  28.780  0.00  0.00            
ATOM    630  HD1 TYR X  42      38.184  32.699  28.542  0.00  0.00            
ATOM    631  CE1 TYR X  42      39.839  33.330  29.548  0.00  0.00            
ATOM    632  HE1 TYR X  42      40.160  32.344  29.882  0.00  0.00            
ATOM    633  CZ  TYR X  42      40.614  34.429  29.918  0.00  0.00            
ATOM    634  OH  TYR X  42      41.726  34.190  30.615  0.00  0.00            
ATOM    635  HH  TYR X  42      42.383  35.059  30.573  0.00  0.00            
ATOM    636  CE2 TYR X  42      40.230  35.736  29.563  0.00  0.00            
ATOM    637  HE2 TYR X  42      40.899  36.551  29.840  0.00  0.00            
ATOM    638  CD2 TYR X  42      39.043  35.987  28.821  0.00  0.00            
ATOM    639  HD2 TYR X  42      38.826  37.006  28.498  0.00  0.00            
ATOM    640  C   TYR X  42      36.463  35.146  24.879  0.00  0.00            
ATOM    641  O   TYR X  42      35.608  34.288  25.065  0.00  0.00            
ATOM    642  N   GLU X  43      36.342  36.169  23.998  0.00  0.00            
ATOM    643  H   GLU X  43      37.051  36.991  24.101  0.00  0.00            
ATOM    644  CA  GLU X  43      35.207  36.411  23.072  0.00  0.00            
ATOM    645  HA  GLU X  43      34.365  37.022  23.399  0.00  0.00            
ATOM    646  CB  GLU X  43      35.852  37.218  21.998  0.00  0.00            
ATOM    647  HB2 GLU X  43      36.097  38.182  22.444  0.00  0.00            
ATOM    648  HB3 GLU X  43      36.706  36.694  21.567  0.00  0.00            
ATOM    649  CG  GLU X  43      34.920  37.509  20.776  0.00  0.00            
ATOM    650  HG2 GLU X  43      35.340  38.110  20.082  0.00  0.00            
ATOM    651  HG3 GLU X  43      34.679  36.607  20.213  0.00  0.00            
ATOM    652  CD  GLU X  43      33.629  38.166  21.241  0.00  0.00            
ATOM    653  OE1 GLU X  43      33.562  39.195  21.961  0.00  0.00            
ATOM    654  OE2 GLU X  43      32.526  37.835  20.768  0.00  0.00            
ATOM    655  C   GLU X  43      34.631  35.096  22.468  0.00  0.00            
ATOM    656  O   GLU X  43      33.417  34.981  22.393  0.00  0.00            
ATOM    657  N   GLU X  44      35.483  34.129  22.170  0.00  0.00            
ATOM    658  H   GLU X  44      36.547  34.292  22.343  0.00  0.00            
ATOM    659  CA  GLU X  44      35.170  32.881  21.419  0.00  0.00            
ATOM    660  HA  GLU X  44      34.474  33.031  20.593  0.00  0.00            
ATOM    661  CB  GLU X  44      36.441  32.136  20.917  0.00  0.00            
ATOM    662  HB2 GLU X  44      37.122  31.939  21.745  0.00  0.00            
ATOM    663  HB3 GLU X  44      36.138  31.172  20.508  0.00  0.00            
ATOM    664  CG  GLU X  44      37.187  32.968  19.913  0.00  0.00            
ATOM    665  HG2 GLU X  44      37.581  33.841  20.432  0.00  0.00            
ATOM    666  HG3 GLU X  44      38.047  32.359  19.632  0.00  0.00            
ATOM    667  CD  GLU X  44      36.437  33.398  18.663  0.00  0.00            
ATOM    668  OE1 GLU X  44      36.108  32.508  17.796  0.00  0.00            
ATOM    669  OE2 GLU X  44      35.974  34.537  18.508  0.00  0.00            
ATOM    670  C   GLU X  44      34.458  31.926  22.358  0.00  0.00            
ATOM    671  O   GLU X  44      33.459  31.251  21.973  0.00  0.00            
ATOM    672  N   LEU X  45      35.047  31.715  23.518  0.00  0.00            
ATOM    673  H   LEU X  45      35.997  32.044  23.610  0.00  0.00            
ATOM    674  CA  LEU X  45      34.545  30.836  24.589  0.00  0.00            
ATOM    675  HA  LEU X  45      34.380  29.924  24.186  0.00  0.00            
ATOM    676  CB  LEU X  45      35.642  30.645  25.622  0.00  0.00            
ATOM    677  HB2 LEU X  45      36.325  29.991  25.267  0.00  0.00            
ATOM    678  HB3 LEU X  45      36.190  31.476  25.793  0.00  0.00            
ATOM    679  CG  LEU X  45      35.180  30.085  27.026  0.00  0.00            
ATOM    680  HG  LEU X  45      34.382  30.614  27.348  0.00  0.00            
ATOM    681  CD1 LEU X  45      34.634  28.671  26.827  0.00  0.00            
ATOM    682 HD11 LEU X  45      33.769  28.796  26.320  0.00  0.00            
ATOM    683 HD12 LEU X  45      35.374  28.017  26.365  0.00  0.00            
ATOM    684 HD13 LEU X  45      34.264  28.318  27.790  0.00  0.00            
ATOM    685  CD2 LEU X  45      36.246  29.948  28.099  0.00  0.00            
ATOM    686 HD21 LEU X  45      36.905  29.130  27.808  0.00  0.00            
ATOM    687 HD22 LEU X  45      36.727  30.900  28.322  0.00  0.00            
ATOM    688 HD23 LEU X  45      35.708  29.624  28.890  0.00  0.00            
ATOM    689  C   LEU X  45      33.212  31.360  25.147  0.00  0.00            
ATOM    690  O   LEU X  45      32.261  30.598  25.426  0.00  0.00            
ATOM    691  N   ALA X  46      33.197  32.667  25.399  0.00  0.00            
ATOM    692  H   ALA X  46      34.104  33.248  25.231  0.00  0.00            
ATOM    693  CA  ALA X  46      32.058  33.393  25.857  0.00  0.00            
ATOM    694  HA  ALA X  46      31.805  32.931  26.811  0.00  0.00            
ATOM    695  CB  ALA X  46      32.356  34.904  26.099  0.00  0.00            
ATOM    696  HB1 ALA X  46      31.440  35.351  26.486  0.00  0.00            
ATOM    697  HB2 ALA X  46      33.159  35.038  26.824  0.00  0.00            
ATOM    698  HB3 ALA X  46      32.690  35.364  25.169  0.00  0.00            
ATOM    699  C   ALA X  46      30.856  33.262  24.915  0.00  0.00            
ATOM    700  O   ALA X  46      29.761  32.980  25.437  0.00  0.00            
ATOM    701  N   ARG X  47      31.086  33.269  23.567  0.00  0.00            
ATOM    702  H   ARG X  47      32.008  33.753  23.245  0.00  0.00            
ATOM    703  CA  ARG X  47      29.950  33.015  22.628  0.00  0.00            
ATOM    704  HA  ARG X  47      29.203  33.650  22.872  0.00  0.00            
ATOM    705  CB  ARG X  47      30.387  33.693  21.295  0.00  0.00            
ATOM    706  HB2 ARG X  47      30.498  34.752  21.528  0.00  0.00            
ATOM    707  HB3 ARG X  47      31.361  33.290  21.017  0.00  0.00            
ATOM    708  CG  ARG X  47      29.424  33.597  20.079  0.00  0.00            
ATOM    709  HG2 ARG X  47      29.440  32.553  19.769  0.00  0.00            
ATOM    710  HG3 ARG X  47      28.405  33.882  20.343  0.00  0.00            
ATOM    711  CD  ARG X  47      29.936  34.556  19.037  0.00  0.00            
ATOM    712  HD2 ARG X  47      29.114  34.694  18.335  0.00  0.00            
ATOM    713  HD3 ARG X  47      30.153  35.555  19.414  0.00  0.00            
ATOM    714  NE  ARG X  47      31.034  33.885  18.250  0.00  0.00            
ATOM    715  HE  ARG X  47      30.709  32.948  17.797  0.00  0.00            
ATOM    716  CZ  ARG X  47      32.335  34.076  18.561  0.00  0.00            
ATOM    717  NH1 ARG X  47      32.788  35.097  19.214  0.00  0.00            
ATOM    718 HH11 ARG X  47      32.157  35.809  19.746  0.00  0.00            
ATOM    719 HH12 ARG X  47      33.772  35.203  19.414  0.00  0.00            
ATOM    720  NH2 ARG X  47      33.264  33.289  18.079  0.00  0.00            
ATOM    721 HH21 ARG X  47      32.929  32.263  17.929  0.00  0.00            
ATOM    722 HH22 ARG X  47      34.301  33.422  18.386  0.00  0.00            
ATOM    723  C   ARG X  47      29.531  31.537  22.431  0.00  0.00            
ATOM    724  O   ARG X  47      28.381  31.261  22.180  0.00  0.00            
ATOM    725  N   MET X  48      30.448  30.650  22.776  0.00  0.00            
ATOM    726  H   MET X  48      31.352  31.225  22.976  0.00  0.00            
ATOM    727  CA  MET X  48      30.210  29.245  22.880  0.00  0.00            
ATOM    728  HA  MET X  48      29.592  28.839  22.079  0.00  0.00            
ATOM    729  CB  MET X  48      31.564  28.455  22.871  0.00  0.00            
ATOM    730  HB2 MET X  48      32.080  28.615  21.924  0.00  0.00            
ATOM    731  HB3 MET X  48      32.176  28.793  23.707  0.00  0.00            
ATOM    732  CG  MET X  48      31.336  26.943  22.965  0.00  0.00            
ATOM    733  HG2 MET X  48      30.452  26.576  22.442  0.00  0.00            
ATOM    734  HG3 MET X  48      32.229  26.415  22.634  0.00  0.00            
ATOM    735  SD  MET X  48      31.179  26.424  24.670  0.00  0.00            
ATOM    736  CE  MET X  48      32.935  26.402  25.104  0.00  0.00            
ATOM    737  HE1 MET X  48      32.998  26.509  26.187  0.00  0.00            
ATOM    738  HE2 MET X  48      33.423  25.472  24.812  0.00  0.00            
ATOM    739  HE3 MET X  48      33.414  27.214  24.557  0.00  0.00            
ATOM    740  C   MET X  48      29.257  28.892  24.122  0.00  0.00            
ATOM    741  O   MET X  48      28.287  28.160  23.954  0.00  0.00            
ATOM    742  N   LEU X  49      29.564  29.497  25.234  0.00  0.00            
ATOM    743  H   LEU X  49      30.442  30.143  25.229  0.00  0.00            
ATOM    744  CA  LEU X  49      28.906  29.424  26.612  0.00  0.00            
ATOM    745  HA  LEU X  49      28.676  28.443  26.693  0.00  0.00            
ATOM    746  CB  LEU X  49      29.780  29.896  27.761  0.00  0.00            
ATOM    747  HB2 LEU X  49      30.208  30.854  27.464  0.00  0.00            
ATOM    748  HB3 LEU X  49      29.131  29.928  28.637  0.00  0.00            
ATOM    749  CG  LEU X  49      30.917  28.945  28.002  0.00  0.00            
ATOM    750  HG  LEU X  49      31.354  28.782  27.017  0.00  0.00            
ATOM    751  CD1 LEU X  49      31.905  29.529  29.017  0.00  0.00            
ATOM    752 HD11 LEU X  49      31.387  29.800  29.937  0.00  0.00            
ATOM    753 HD12 LEU X  49      32.672  28.798  29.269  0.00  0.00            
ATOM    754 HD13 LEU X  49      32.334  30.465  28.660  0.00  0.00            
ATOM    755  CD2 LEU X  49      30.542  27.562  28.448  0.00  0.00            
ATOM    756 HD21 LEU X  49      31.438  26.965  28.281  0.00  0.00            
ATOM    757 HD22 LEU X  49      30.205  27.567  29.485  0.00  0.00            
ATOM    758 HD23 LEU X  49      29.832  27.187  27.836  0.00  0.00            
ATOM    759  C   LEU X  49      27.508  30.147  26.550  0.00  0.00            
ATOM    760  O   LEU X  49      26.453  29.705  27.021  0.00  0.00            
ATOM    761  N   MET X  50      27.459  31.287  25.872  0.00  0.00            
ATOM    762  H   MET X  50      28.366  31.872  25.721  0.00  0.00            
ATOM    763  CA  MET X  50      26.240  32.007  25.433  0.00  0.00            
ATOM    764  HA  MET X  50      25.648  32.091  26.344  0.00  0.00            
ATOM    765  CB  MET X  50      26.482  33.392  24.797  0.00  0.00            
ATOM    766  HB2 MET X  50      27.196  33.907  25.439  0.00  0.00            
ATOM    767  HB3 MET X  50      27.022  33.222  23.866  0.00  0.00            
ATOM    768  CG  MET X  50      25.253  34.289  24.495  0.00  0.00            
ATOM    769  HG2 MET X  50      24.396  33.746  24.096  0.00  0.00            
ATOM    770  HG3 MET X  50      24.843  34.601  25.456  0.00  0.00            
ATOM    771  SD  MET X  50      25.448  35.864  23.616  0.00  0.00            
ATOM    772  CE  MET X  50      25.389  35.182  21.920  0.00  0.00            
ATOM    773  HE1 MET X  50      24.501  34.570  22.082  0.00  0.00            
ATOM    774  HE2 MET X  50      25.092  35.875  21.248  0.00  0.00            
ATOM    775  HE3 MET X  50      26.344  34.730  21.653  0.00  0.00            
ATOM    776  C   MET X  50      25.342  31.164  24.464  0.00  0.00            
ATOM    777  O   MET X  50      24.141  31.272  24.511  0.00  0.00            
ATOM    778  N   GLY X  51      25.990  30.309  23.612  0.00  0.00            
ATOM    779  H   GLY X  51      27.073  30.251  23.510  0.00  0.00            
ATOM    780  CA  GLY X  51      25.175  29.419  22.777  0.00  0.00            
ATOM    781  HA2 GLY X  51      24.580  29.989  22.064  0.00  0.00            
ATOM    782  HA3 GLY X  51      25.932  28.932  22.163  0.00  0.00            
ATOM    783  C   GLY X  51      24.467  28.316  23.508  0.00  0.00            
ATOM    784  O   GLY X  51      23.341  27.962  23.209  0.00  0.00            
ATOM    785  N   LEU X  52      25.124  27.765  24.523  0.00  0.00            
ATOM    786  H   LEU X  52      26.191  27.932  24.673  0.00  0.00            
ATOM    787  CA  LEU X  52      24.410  26.815  25.525  0.00  0.00            
ATOM    788  HA  LEU X  52      23.895  26.019  24.986  0.00  0.00            
ATOM    789  CB  LEU X  52      25.423  26.252  26.546  0.00  0.00            
ATOM    790  HB2 LEU X  52      25.964  27.133  26.890  0.00  0.00            
ATOM    791  HB3 LEU X  52      24.990  25.881  27.475  0.00  0.00            
ATOM    792  CG  LEU X  52      26.474  25.310  26.022  0.00  0.00            
ATOM    793  HG  LEU X  52      27.176  25.837  25.376  0.00  0.00            
ATOM    794  CD1 LEU X  52      27.269  24.691  27.194  0.00  0.00            
ATOM    795 HD11 LEU X  52      27.618  25.515  27.817  0.00  0.00            
ATOM    796 HD12 LEU X  52      26.664  24.077  27.720  0.00  0.00            
ATOM    797 HD13 LEU X  52      28.151  24.151  26.851  0.00  0.00            
ATOM    798  CD2 LEU X  52      25.901  24.198  25.151  0.00  0.00            
ATOM    799 HD21 LEU X  52      25.081  23.752  25.712  0.00  0.00            
ATOM    800 HD22 LEU X  52      25.585  24.596  24.186  0.00  0.00            
ATOM    801 HD23 LEU X  52      26.569  23.455  25.006  0.00  0.00            
ATOM    802  C   LEU X  52      23.398  27.713  26.300  0.00  0.00            
ATOM    803  O   LEU X  52      22.908  27.262  27.330  0.00  0.00            
ATOM    804  N   ASP X  53      23.170  28.997  25.935  0.00  0.00            
ATOM    805  H   ASP X  53      23.694  29.488  25.115  0.00  0.00            
ATOM    806  CA  ASP X  53      22.182  29.910  26.534  0.00  0.00            
ATOM    807  HA  ASP X  53      22.206  30.913  26.107  0.00  0.00            
ATOM    808  CB  ASP X  53      20.774  29.295  26.398  0.00  0.00            
ATOM    809  HB2 ASP X  53      20.780  28.301  26.846  0.00  0.00            
ATOM    810  HB3 ASP X  53      20.036  29.920  26.901  0.00  0.00            
ATOM    811  CG  ASP X  53      20.405  28.980  24.921  0.00  0.00            
ATOM    812  OD1 ASP X  53      19.837  27.902  24.695  0.00  0.00            
ATOM    813  OD2 ASP X  53      20.651  29.794  24.070  0.00  0.00            
ATOM    814  C   ASP X  53      22.501  30.167  28.049  0.00  0.00            
ATOM    815  O   ASP X  53      21.580  30.441  28.901  0.00  0.00            
ATOM    816  N   LEU X  54      23.794  30.154  28.479  0.00  0.00            
ATOM    817  H   LEU X  54      24.551  30.053  27.700  0.00  0.00            
ATOM    818  CA  LEU X  54      24.215  31.010  29.573  0.00  0.00            
ATOM    819  HA  LEU X  54      23.411  30.809  30.282  0.00  0.00            
ATOM    820  CB  LEU X  54      25.576  30.672  30.231  0.00  0.00            
ATOM    821  HB2 LEU X  54      26.289  30.590  29.411  0.00  0.00            
ATOM    822  HB3 LEU X  54      25.724  31.402  31.026  0.00  0.00            
ATOM    823  CG  LEU X  54      25.601  29.301  30.922  0.00  0.00            
ATOM    824  HG  LEU X  54      24.572  29.166  31.255  0.00  0.00            
ATOM    825  CD1 LEU X  54      25.768  28.110  29.969  0.00  0.00            
ATOM    826 HD11 LEU X  54      26.809  27.892  29.728  0.00  0.00            
ATOM    827 HD12 LEU X  54      25.356  27.253  30.501  0.00  0.00            
ATOM    828 HD13 LEU X  54      25.191  28.256  29.057  0.00  0.00            
ATOM    829  CD2 LEU X  54      26.523  29.028  32.147  0.00  0.00            
ATOM    830 HD21 LEU X  54      27.570  28.937  31.857  0.00  0.00            
ATOM    831 HD22 LEU X  54      26.351  29.885  32.798  0.00  0.00            
ATOM    832 HD23 LEU X  54      26.109  28.233  32.613  0.00  0.00            
ATOM    833  C   LEU X  54      24.227  32.468  29.274  0.00  0.00            
ATOM    834  O   LEU X  54      24.417  32.902  28.132  0.00  0.00            
ATOM    835  N   LEU X  55      23.986  33.281  30.277  0.00  0.00            
ATOM    836  H   LEU X  55      23.758  32.846  31.239  0.00  0.00            
ATOM    837  CA  LEU X  55      24.532  34.624  30.267  0.00  0.00            
ATOM    838  HA  LEU X  55      24.539  34.999  29.329  0.00  0.00            
ATOM    839  CB  LEU X  55      23.617  35.530  31.105  0.00  0.00            
ATOM    840  HB2 LEU X  55      22.570  35.417  30.823  0.00  0.00            
ATOM    841  HB3 LEU X  55      23.614  35.254  32.160  0.00  0.00            
ATOM    842  CG  LEU X  55      23.953  36.977  30.970  0.00  0.00            
ATOM    843  HG  LEU X  55      24.107  37.195  29.913  0.00  0.00            
ATOM    844  CD1 LEU X  55      22.721  37.672  31.426  0.00  0.00            
ATOM    845 HD11 LEU X  55      21.810  37.383  30.902  0.00  0.00            
ATOM    846 HD12 LEU X  55      22.509  37.455  32.473  0.00  0.00            
ATOM    847 HD13 LEU X  55      22.905  38.743  31.342  0.00  0.00            
ATOM    848  CD2 LEU X  55      25.147  37.300  31.899  0.00  0.00            
ATOM    849 HD21 LEU X  55      25.133  38.370  32.108  0.00  0.00            
ATOM    850 HD22 LEU X  55      24.952  36.826  32.862  0.00  0.00            
ATOM    851 HD23 LEU X  55      26.078  37.098  31.565  0.00  0.00            
ATOM    852  C   LEU X  55      25.925  34.533  30.918  0.00  0.00            
ATOM    853  O   LEU X  55      26.071  34.128  32.072  0.00  0.00            
ATOM    854  N   VAL X  56      26.948  34.922  30.147  0.00  0.00            
ATOM    855  H   VAL X  56      26.705  35.537  29.281  0.00  0.00            
ATOM    856  CA  VAL X  56      28.329  34.869  30.395  0.00  0.00            
ATOM    857  HA  VAL X  56      28.528  34.236  31.157  0.00  0.00            
ATOM    858  CB  VAL X  56      29.039  34.379  29.107  0.00  0.00            
ATOM    859  HB  VAL X  56      28.876  35.160  28.364  0.00  0.00            
ATOM    860  CG1 VAL X  56      30.544  34.345  29.404  0.00  0.00            
ATOM    861 HG11 VAL X  56      30.806  35.349  29.738  0.00  0.00            
ATOM    862 HG12 VAL X  56      30.835  33.639  30.181  0.00  0.00            
ATOM    863 HG13 VAL X  56      31.090  34.104  28.505  0.00  0.00            
ATOM    864  CG2 VAL X  56      28.714  32.979  28.645  0.00  0.00            
ATOM    865 HG21 VAL X  56      27.722  33.072  28.229  0.00  0.00            
ATOM    866 HG22 VAL X  56      29.517  32.679  27.988  0.00  0.00            
ATOM    867 HG23 VAL X  56      28.682  32.349  29.522  0.00  0.00            
ATOM    868  C   VAL X  56      28.649  36.352  30.720  0.00  0.00            
ATOM    869  O   VAL X  56      28.420  37.202  29.890  0.00  0.00            
ATOM    870  N   PHE X  57      29.325  36.635  31.872  0.00  0.00            
ATOM    871  H   PHE X  57      29.460  35.863  32.629  0.00  0.00            
ATOM    872  CA  PHE X  57      29.692  38.047  32.310  0.00  0.00            
ATOM    873  HA  PHE X  57      29.731  38.723  31.455  0.00  0.00            
ATOM    874  CB  PHE X  57      28.729  38.683  33.400  0.00  0.00            
ATOM    875  HB2 PHE X  57      29.202  39.598  33.726  0.00  0.00            
ATOM    876  HB3 PHE X  57      27.826  38.910  33.009  0.00  0.00            
ATOM    877  CG  PHE X  57      28.548  37.964  34.701  0.00  0.00            
ATOM    878  CD1 PHE X  57      28.937  38.512  35.923  0.00  0.00            
ATOM    879  HD1 PHE X  57      29.490  39.431  36.044  0.00  0.00            
ATOM    880  CE1 PHE X  57      28.575  37.879  37.111  0.00  0.00            
ATOM    881  HE1 PHE X  57      28.899  38.221  38.004  0.00  0.00            
ATOM    882  CZ  PHE X  57      27.918  36.694  37.066  0.00  0.00            
ATOM    883  HZ  PHE X  57      27.787  36.233  38.045  0.00  0.00            
ATOM    884  CE2 PHE X  57      27.638  35.976  35.897  0.00  0.00            
ATOM    885  HE2 PHE X  57      27.152  35.002  35.839  0.00  0.00            
ATOM    886  CD2 PHE X  57      27.934  36.694  34.723  0.00  0.00            
ATOM    887  HD2 PHE X  57      27.571  36.260  33.791  0.00  0.00            
ATOM    888  C   PHE X  57      31.144  38.051  32.807  0.00  0.00            
ATOM    889  O   PHE X  57      31.620  37.084  33.365  0.00  0.00            
ATOM    890  N   ALA X  58      31.797  39.212  32.703  0.00  0.00            
ATOM    891  H   ALA X  58      31.349  40.007  32.107  0.00  0.00            
ATOM    892  CA  ALA X  58      33.153  39.471  33.075  0.00  0.00            
ATOM    893  HA  ALA X  58      33.456  39.023  34.021  0.00  0.00            
ATOM    894  CB  ALA X  58      33.998  38.884  32.005  0.00  0.00            
ATOM    895  HB1 ALA X  58      35.031  39.165  32.210  0.00  0.00            
ATOM    896  HB2 ALA X  58      33.848  37.885  31.996  0.00  0.00            
ATOM    897  HB3 ALA X  58      33.636  39.218  31.033  0.00  0.00            
ATOM    898  C   ALA X  58      33.494  40.937  33.330  0.00  0.00            
ATOM    899  O   ALA X  58      32.792  41.809  32.868  0.00  0.00            
ATOM    900  N   HIE X  59      34.645  41.178  33.992  0.00  0.00            
ATOM    901  H   HIE X  59      35.276  40.393  34.409  0.00  0.00            
ATOM    902  CA  HIE X  59      35.170  42.502  34.012  0.00  0.00            
ATOM    903  HA  HIE X  59      34.818  43.030  33.126  0.00  0.00            
ATOM    904  CB  HIE X  59      34.958  43.292  35.283  0.00  0.00            
ATOM    905  HB2 HIE X  59      35.469  44.251  35.202  0.00  0.00            
ATOM    906  HB3 HIE X  59      33.906  43.521  35.368  0.00  0.00            
ATOM    907  CG  HIE X  59      35.293  42.711  36.663  0.00  0.00            
ATOM    908  ND1 HIE X  59      34.390  42.560  37.691  0.00  0.00            
ATOM    909  CE1 HIE X  59      35.083  41.904  38.665  0.00  0.00            
ATOM    910  HE1 HIE X  59      34.639  41.783  39.564  0.00  0.00            
ATOM    911  NE2 HIE X  59      36.372  41.692  38.341  0.00  0.00            
ATOM    912  HE2 HIE X  59      37.120  41.159  38.908  0.00  0.00            
ATOM    913  CD2 HIE X  59      36.496  42.192  37.041  0.00  0.00            
ATOM    914  HD2 HIE X  59      37.359  42.228  36.518  0.00  0.00            
ATOM    915  C   HIE X  59      36.657  42.390  33.810  0.00  0.00            
ATOM    916  O   HIE X  59      37.243  41.376  34.233  0.00  0.00            
ATOM    917  N   ASP X  60      37.224  43.494  33.414  0.00  0.00            
ATOM    918  H   ASP X  60      36.632  44.397  33.259  0.00  0.00            
ATOM    919  CA  ASP X  60      38.664  43.701  33.541  0.00  0.00            
ATOM    920  HA  ASP X  60      39.247  42.810  33.309  0.00  0.00            
ATOM    921  CB  ASP X  60      39.210  44.693  32.569  0.00  0.00            
ATOM    922  HB2 ASP X  60      38.599  45.594  32.507  0.00  0.00            
ATOM    923  HB3 ASP X  60      40.186  44.839  32.783  0.00  0.00            
ATOM    924  CG  ASP X  60      39.165  44.233  31.125  0.00  0.00            
ATOM    925  OD1 ASP X  60      38.806  43.045  30.818  0.00  0.00            
ATOM    926  OD2 ASP X  60      39.297  45.083  30.229  0.00  0.00            
ATOM    927  C   ASP X  60      39.026  44.072  34.992  0.00  0.00            
ATOM    928  O   ASP X  60      38.362  44.880  35.516  0.00  0.00            
ATOM    929  N   HIE X  61      39.987  43.347  35.587  0.00  0.00            
ATOM    930  H   HIE X  61      40.412  42.501  35.046  0.00  0.00            
ATOM    931  CA  HIE X  61      40.437  43.530  36.977  0.00  0.00            
ATOM    932  HA  HIE X  61      39.625  43.515  37.578  0.00  0.00            
ATOM    933  CB  HIE X  61      41.277  42.316  37.266  0.00  0.00            
ATOM    934  HB2 HIE X  61      42.168  42.286  36.638  0.00  0.00            
ATOM    935  HB3 HIE X  61      41.712  42.447  38.257  0.00  0.00            
ATOM    936  CG  HIE X  61      40.566  41.021  37.288  0.00  0.00            
ATOM    937  ND1 HIE X  61      39.572  40.748  38.261  0.00  0.00            
ATOM    938  CE1 HIE X  61      39.269  39.471  38.097  0.00  0.00            
ATOM    939  HE1 HIE X  61      38.779  38.831  38.831  0.00  0.00            
ATOM    940  NE2 HIE X  61      39.873  38.887  37.018  0.00  0.00            
ATOM    941  HE2 HIE X  61      40.024  37.809  37.073  0.00  0.00            
ATOM    942  CD2 HIE X  61      40.784  39.884  36.554  0.00  0.00            
ATOM    943  HD2 HIE X  61      41.613  39.785  35.852  0.00  0.00            
ATOM    944  C   HIE X  61      41.071  44.878  37.141  0.00  0.00            
ATOM    945  O   HIE X  61      41.517  45.596  36.255  0.00  0.00            
ATOM    946  N   VAL X  62      41.292  45.212  38.415  0.00  0.00            
ATOM    947  H   VAL X  62      40.931  44.598  39.131  0.00  0.00            
ATOM    948  CA  VAL X  62      42.108  46.427  38.821  0.00  0.00            
ATOM    949  HA  VAL X  62      41.543  47.194  38.292  0.00  0.00            
ATOM    950  CB  VAL X  62      42.001  46.651  40.368  0.00  0.00            
ATOM    951  HB  VAL X  62      42.161  45.689  40.855  0.00  0.00            
ATOM    952  CG1 VAL X  62      43.148  47.555  40.814  0.00  0.00            
ATOM    953 HG11 VAL X  62      43.143  48.466  40.214  0.00  0.00            
ATOM    954 HG12 VAL X  62      43.050  47.856  41.773  0.00  0.00            
ATOM    955 HG13 VAL X  62      44.097  47.045  40.735  0.00  0.00            
ATOM    956  CG2 VAL X  62      40.600  47.062  40.846  0.00  0.00            
ATOM    957 HG21 VAL X  62      40.405  48.083  40.552  0.00  0.00            
ATOM    958 HG22 VAL X  62      39.927  46.485  40.362  0.00  0.00            
ATOM    959 HG23 VAL X  62      40.447  47.022  41.924  0.00  0.00            
ATOM    960  C   VAL X  62      43.512  46.418  38.171  0.00  0.00            
ATOM    961  O   VAL X  62      44.244  45.505  38.324  0.00  0.00            
ATOM    962  N   GLY X  63      43.800  47.569  37.488  0.00  0.00            
ATOM    963  H   GLY X  63      43.115  48.306  37.395  0.00  0.00            
ATOM    964  CA  GLY X  63      45.094  47.756  36.830  0.00  0.00            
ATOM    965  HA2 GLY X  63      45.197  48.802  36.543  0.00  0.00            
ATOM    966  HA3 GLY X  63      45.872  47.390  37.500  0.00  0.00            
ATOM    967  C   GLY X  63      45.405  46.836  35.624  0.00  0.00            
ATOM    968  O   GLY X  63      46.502  46.403  35.318  0.00  0.00            
ATOM    969  N   HID X  64      44.273  46.533  34.970  0.00  0.00            
ATOM    970  H   HID X  64      43.263  46.741  35.324  0.00  0.00            
ATOM    971  CA  HID X  64      44.267  45.709  33.788  0.00  0.00            
ATOM    972  HA  HID X  64      45.255  45.672  33.329  0.00  0.00            
ATOM    973  CB  HID X  64      43.885  44.276  34.159  0.00  0.00            
ATOM    974  HB2 HID X  64      42.964  44.324  34.739  0.00  0.00            
ATOM    975  HB3 HID X  64      43.641  43.744  33.239  0.00  0.00            
ATOM    976  CG  HID X  64      44.881  43.482  34.948  0.00  0.00            
ATOM    977  ND1 HID X  64      45.009  43.454  36.334  0.00  0.00            
ATOM    978  HD1 HID X  64      44.460  44.095  37.024  0.00  0.00            
ATOM    979  CE1 HID X  64      45.940  42.627  36.689  0.00  0.00            
ATOM    980  HE1 HID X  64      46.313  42.635  37.627  0.00  0.00            
ATOM    981  NE2 HID X  64      46.518  42.114  35.625  0.00  0.00            
ATOM    982  CD2 HID X  64      45.861  42.619  34.542  0.00  0.00            
ATOM    983  HD2 HID X  64      46.073  42.352  33.592  0.00  0.00            
ATOM    984  C   HID X  64      43.281  46.233  32.758  0.00  0.00            
ATOM    985  O   HID X  64      42.298  46.860  33.119  0.00  0.00            
ATOM    986  N   GLY X  65      43.466  45.800  31.502  0.00  0.00            
ATOM    987  H   GLY X  65      44.358  45.231  31.243  0.00  0.00            
ATOM    988  CA  GLY X  65      42.567  46.029  30.347  0.00  0.00            
ATOM    989  HA2 GLY X  65      43.092  45.924  29.550  0.00  0.00            
ATOM    990  HA3 GLY X  65      41.756  45.428  30.387  0.00  0.00            
ATOM    991  C   GLY X  65      42.069  47.548  30.382  0.00  0.00            
ATOM    992  O   GLY X  65      42.882  48.502  30.499  0.00  0.00            
ATOM    993  N   GLN X  66      40.763  47.619  30.159  0.00  0.00            
ATOM    994  H   GLN X  66      40.169  46.717  30.012  0.00  0.00            
ATOM    995  CA  GLN X  66      40.041  48.883  29.968  0.00  0.00            
ATOM    996  HA  GLN X  66      40.714  49.521  29.395  0.00  0.00            
ATOM    997  CB  GLN X  66      38.754  48.750  29.135  0.00  0.00            
ATOM    998  HB2 GLN X  66      39.066  48.186  28.257  0.00  0.00            
ATOM    999  HB3 GLN X  66      38.010  48.208  29.719  0.00  0.00            
ATOM   1000  CG  GLN X  66      38.006  50.076  28.663  0.00  0.00            
ATOM   1001  HG2 GLN X  66      37.107  49.784  28.120  0.00  0.00            
ATOM   1002  HG3 GLN X  66      37.680  50.594  29.467  0.00  0.00            
ATOM   1003  CD  GLN X  66      38.894  51.015  27.846  0.00  0.00            
ATOM   1004  OE1 GLN X  66      39.862  50.591  27.218  0.00  0.00            
ATOM   1005  NE2 GLN X  66      38.681  52.308  27.808  0.00  0.00            
ATOM   1006 HE21 GLN X  66      39.427  52.973  27.373  0.00  0.00            
ATOM   1007 HE22 GLN X  66      37.883  52.669  28.456  0.00  0.00            
ATOM   1008  C   GLN X  66      39.771  49.579  31.313  0.00  0.00            
ATOM   1009  O   GLN X  66      39.431  50.753  31.296  0.00  0.00            
ATOM   1010  N   SER X  67      40.001  48.906  32.464  0.00  0.00            
ATOM   1011  H   SER X  67      40.546  47.963  32.425  0.00  0.00            
ATOM   1012  CA  SER X  67      39.629  49.425  33.805  0.00  0.00            
ATOM   1013  HA  SER X  67      38.802  50.004  33.767  0.00  0.00            
ATOM   1014  CB  SER X  67      39.428  48.254  34.694  0.00  0.00            
ATOM   1015  HB2 SER X  67      40.387  47.752  34.822  0.00  0.00            
ATOM   1016  HB3 SER X  67      39.087  48.587  35.674  0.00  0.00            
ATOM   1017  OG  SER X  67      38.462  47.392  34.221  0.00  0.00            
ATOM   1018  HG  SER X  67      38.448  46.516  34.725  0.00  0.00            
ATOM   1019  C   SER X  67      40.801  50.313  34.360  0.00  0.00            
ATOM   1020  O   SER X  67      41.813  50.488  33.691  0.00  0.00            
ATOM   1021  N   GLU X  68      40.508  50.841  35.540  0.00  0.00            
ATOM   1022  H   GLU X  68      39.703  50.487  36.036  0.00  0.00            
ATOM   1023  CA  GLU X  68      41.309  51.824  36.279  0.00  0.00            
ATOM   1024  HA  GLU X  68      41.635  52.508  35.610  0.00  0.00            
ATOM   1025  CB  GLU X  68      40.397  52.607  37.295  0.00  0.00            
ATOM   1026  HB2 GLU X  68      39.389  52.692  36.890  0.00  0.00            
ATOM   1027  HB3 GLU X  68      40.192  51.920  38.115  0.00  0.00            
ATOM   1028  CG  GLU X  68      40.917  53.971  37.826  0.00  0.00            
ATOM   1029  HG2 GLU X  68      40.115  54.499  38.342  0.00  0.00            
ATOM   1030  HG3 GLU X  68      41.637  53.792  38.625  0.00  0.00            
ATOM   1031  CD  GLU X  68      41.597  54.935  36.822  0.00  0.00            
ATOM   1032  OE1 GLU X  68      42.818  54.933  36.750  0.00  0.00            
ATOM   1033  OE2 GLU X  68      40.873  55.649  36.026  0.00  0.00            
ATOM   1034  C   GLU X  68      42.529  51.176  36.971  0.00  0.00            
ATOM   1035  O   GLU X  68      42.346  50.028  37.392  0.00  0.00            
ATOM   1036  N   GLY X  69      43.503  52.076  37.319  0.00  0.00            
ATOM   1037  H   GLY X  69      43.579  52.955  36.827  0.00  0.00            
ATOM   1038  CA  GLY X  69      44.663  51.717  38.160  0.00  0.00            
ATOM   1039  HA2 GLY X  69      44.664  52.453  38.852  0.00  0.00            
ATOM   1040  HA3 GLY X  69      44.462  50.830  38.597  0.00  0.00            
ATOM   1041  C   GLY X  69      45.911  51.550  37.392  0.00  0.00            
ATOM   1042  O   GLY X  69      46.003  51.385  36.222  0.00  0.00            
ATOM   1043  N   GLU X  70      46.939  51.531  38.175  0.00  0.00            
ATOM   1044  H   GLU X  70      46.845  51.577  39.260  0.00  0.00            
ATOM   1045  CA  GLU X  70      48.336  51.286  37.701  0.00  0.00            
ATOM   1046  HA  GLU X  70      48.687  52.029  36.984  0.00  0.00            
ATOM   1047  CB  GLU X  70      49.391  51.301  38.798  0.00  0.00            
ATOM   1048  HB2 GLU X  70      49.054  50.711  39.650  0.00  0.00            
ATOM   1049  HB3 GLU X  70      50.425  51.098  38.520  0.00  0.00            
ATOM   1050  CG  GLU X  70      49.449  52.667  39.468  0.00  0.00            
ATOM   1051  HG2 GLU X  70      48.498  52.887  39.952  0.00  0.00            
ATOM   1052  HG3 GLU X  70      50.140  52.615  40.203  0.00  0.00            
ATOM   1053  CD  GLU X  70      49.847  53.746  38.523  0.00  0.00            
ATOM   1054  OE1 GLU X  70      50.746  53.652  37.673  0.00  0.00            
ATOM   1055  OE2 GLU X  70      49.222  54.759  38.704  0.00  0.00            
ATOM   1056  C   GLU X  70      48.461  49.799  37.218  0.00  0.00            
ATOM   1057  O   GLU X  70      47.769  48.938  37.757  0.00  0.00            
ATOM   1058  N   ARG X  71      49.210  49.627  36.149  0.00  0.00            
ATOM   1059  H   ARG X  71      49.721  50.521  35.792  0.00  0.00            
ATOM   1060  CA  ARG X  71      49.409  48.409  35.332  0.00  0.00            
ATOM   1061  HA  ARG X  71      48.582  47.967  34.958  0.00  0.00            
ATOM   1062  CB  ARG X  71      50.338  48.757  34.141  0.00  0.00            
ATOM   1063  HB2 ARG X  71      51.201  49.281  34.550  0.00  0.00            
ATOM   1064  HB3 ARG X  71      50.644  47.821  33.672  0.00  0.00            
ATOM   1065  CG  ARG X  71      49.559  49.551  33.130  0.00  0.00            
ATOM   1066  HG2 ARG X  71      49.259  50.483  33.609  0.00  0.00            
ATOM   1067  HG3 ARG X  71      50.236  49.759  32.302  0.00  0.00            
ATOM   1068  CD  ARG X  71      48.259  48.958  32.562  0.00  0.00            
ATOM   1069  HD2 ARG X  71      48.192  49.432  31.583  0.00  0.00            
ATOM   1070  HD3 ARG X  71      48.245  47.869  32.605  0.00  0.00            
ATOM   1071  NE  ARG X  71      47.057  49.473  33.279  0.00  0.00            
ATOM   1072  HE  ARG X  71      47.251  50.218  34.051  0.00  0.00            
ATOM   1073  CZ  ARG X  71      45.759  49.365  32.943  0.00  0.00            
ATOM   1074  NH1 ARG X  71      45.411  48.714  31.862  0.00  0.00            
ATOM   1075 HH11 ARG X  71      46.113  48.098  31.301  0.00  0.00            
ATOM   1076 HH12 ARG X  71      44.443  48.549  31.624  0.00  0.00            
ATOM   1077  NH2 ARG X  71      44.779  49.895  33.644  0.00  0.00            
ATOM   1078 HH21 ARG X  71      45.091  50.577  34.435  0.00  0.00            
ATOM   1079 HH22 ARG X  71      43.735  49.680  33.417  0.00  0.00            
ATOM   1080  C   ARG X  71      50.132  47.409  36.162  0.00  0.00            
ATOM   1081  O   ARG X  71      51.197  47.587  36.708  0.00  0.00            
ATOM   1082  N   MET X  72      49.351  46.316  36.335  0.00  0.00            
ATOM   1083  H   MET X  72      48.462  46.329  35.705  0.00  0.00            
ATOM   1084  CA  MET X  72      49.727  45.145  37.141  0.00  0.00            
ATOM   1085  HA  MET X  72      48.860  44.644  37.271  0.00  0.00            
ATOM   1086  CB  MET X  72      50.650  44.262  36.274  0.00  0.00            
ATOM   1087  HB2 MET X  72      51.649  44.676  36.135  0.00  0.00            
ATOM   1088  HB3 MET X  72      50.733  43.273  36.726  0.00  0.00            
ATOM   1089  CG  MET X  72      50.155  43.897  34.945  0.00  0.00            
ATOM   1090  HG2 MET X  72      49.305  43.225  35.066  0.00  0.00            
ATOM   1091  HG3 MET X  72      49.794  44.725  34.334  0.00  0.00            
ATOM   1092  SD  MET X  72      51.317  42.978  33.976  0.00  0.00            
ATOM   1093  CE  MET X  72      51.438  41.392  34.891  0.00  0.00            
ATOM   1094  HE1 MET X  72      51.720  41.623  35.919  0.00  0.00            
ATOM   1095  HE2 MET X  72      50.469  40.898  34.961  0.00  0.00            
ATOM   1096  HE3 MET X  72      52.200  40.748  34.453  0.00  0.00            
ATOM   1097  C   MET X  72      50.343  45.544  38.522  0.00  0.00            
ATOM   1098  O   MET X  72      51.442  45.154  38.860  0.00  0.00            
ATOM   1099  N   VAL X  73      49.515  46.282  39.275  0.00  0.00            
ATOM   1100  H   VAL X  73      48.698  46.533  38.836  0.00  0.00            
ATOM   1101  CA  VAL X  73      49.656  46.619  40.741  0.00  0.00            
ATOM   1102  HA  VAL X  73      50.291  45.977  41.193  0.00  0.00            
ATOM   1103  CB  VAL X  73      50.201  48.082  40.892  0.00  0.00            
ATOM   1104  HB  VAL X  73      49.505  48.799  40.456  0.00  0.00            
ATOM   1105  CG1 VAL X  73      50.473  48.474  42.345  0.00  0.00            
ATOM   1106 HG11 VAL X  73      49.621  48.251  42.987  0.00  0.00            
ATOM   1107 HG12 VAL X  73      51.295  47.868  42.728  0.00  0.00            
ATOM   1108 HG13 VAL X  73      50.772  49.520  42.409  0.00  0.00            
ATOM   1109  CG2 VAL X  73      51.553  48.287  40.134  0.00  0.00            
ATOM   1110 HG21 VAL X  73      52.345  47.751  40.656  0.00  0.00            
ATOM   1111 HG22 VAL X  73      51.523  48.072  39.066  0.00  0.00            
ATOM   1112 HG23 VAL X  73      51.750  49.358  40.186  0.00  0.00            
ATOM   1113  C   VAL X  73      48.321  46.414  41.430  0.00  0.00            
ATOM   1114  O   VAL X  73      47.238  46.721  40.872  0.00  0.00            
ATOM   1115  N   VAL X  74      48.377  46.030  42.697  0.00  0.00            
ATOM   1116  H   VAL X  74      49.338  45.847  43.155  0.00  0.00            
ATOM   1117  CA  VAL X  74      47.119  45.965  43.577  0.00  0.00            
ATOM   1118  HA  VAL X  74      46.613  46.825  43.423  0.00  0.00            
ATOM   1119  CB  VAL X  74      46.286  44.680  43.197  0.00  0.00            
ATOM   1120  HB  VAL X  74      46.275  44.665  42.108  0.00  0.00            
ATOM   1121  CG1 VAL X  74      47.021  43.370  43.601  0.00  0.00            
ATOM   1122 HG11 VAL X  74      47.273  43.278  44.658  0.00  0.00            
ATOM   1123 HG12 VAL X  74      46.417  42.517  43.293  0.00  0.00            
ATOM   1124 HG13 VAL X  74      47.780  43.258  42.944  0.00  0.00            
ATOM   1125  CG2 VAL X  74      44.761  44.804  43.552  0.00  0.00            
ATOM   1126 HG21 VAL X  74      44.243  43.858  43.394  0.00  0.00            
ATOM   1127 HG22 VAL X  74      44.646  44.978  44.622  0.00  0.00            
ATOM   1128 HG23 VAL X  74      44.279  45.608  42.996  0.00  0.00            
ATOM   1129  C   VAL X  74      47.582  46.103  45.052  0.00  0.00            
ATOM   1130  O   VAL X  74      48.610  45.501  45.473  0.00  0.00            
ATOM   1131  N   SER X  75      46.719  46.848  45.721  0.00  0.00            
ATOM   1132  H   SER X  75      46.066  47.514  45.156  0.00  0.00            
ATOM   1133  CA  SER X  75      46.889  47.129  47.151  0.00  0.00            
ATOM   1134  HA  SER X  75      47.859  47.554  47.359  0.00  0.00            
ATOM   1135  CB  SER X  75      45.820  48.113  47.581  0.00  0.00            
ATOM   1136  HB2 SER X  75      44.854  47.630  47.591  0.00  0.00            
ATOM   1137  HB3 SER X  75      45.976  48.269  48.638  0.00  0.00            
ATOM   1138  OG  SER X  75      45.732  49.372  46.916  0.00  0.00            
ATOM   1139  HG  SER X  75      45.281  49.244  45.943  0.00  0.00            
ATOM   1140  C   SER X  75      46.791  45.863  48.117  0.00  0.00            
ATOM   1141  O   SER X  75      47.457  45.804  49.130  0.00  0.00            
ATOM   1142  N   ASP X  76      45.944  44.894  47.769  0.00  0.00            
ATOM   1143  H   ASP X  76      45.403  44.892  46.834  0.00  0.00            
ATOM   1144  CA  ASP X  76      45.935  43.592  48.413  0.00  0.00            
ATOM   1145  HA  ASP X  76      46.880  43.240  48.468  0.00  0.00            
ATOM   1146  CB  ASP X  76      45.237  43.671  49.787  0.00  0.00            
ATOM   1147  HB2 ASP X  76      45.900  44.318  50.362  0.00  0.00            
ATOM   1148  HB3 ASP X  76      44.233  44.093  49.750  0.00  0.00            
ATOM   1149  CG  ASP X  76      45.161  42.324  50.376  0.00  0.00            
ATOM   1150  OD1 ASP X  76      46.243  41.889  50.825  0.00  0.00            
ATOM   1151  OD2 ASP X  76      44.132  41.667  50.236  0.00  0.00            
ATOM   1152  C   ASP X  76      45.148  42.635  47.484  0.00  0.00            
ATOM   1153  O   ASP X  76      44.153  43.016  46.808  0.00  0.00            
ATOM   1154  N   PHE X  77      45.502  41.281  47.479  0.00  0.00            
ATOM   1155  H   PHE X  77      46.488  41.080  47.898  0.00  0.00            
ATOM   1156  CA  PHE X  77      44.936  40.440  46.446  0.00  0.00            
ATOM   1157  HA  PHE X  77      45.138  40.989  45.527  0.00  0.00            
ATOM   1158  CB  PHE X  77      45.737  39.098  46.454  0.00  0.00            
ATOM   1159  HB2 PHE X  77      46.812  39.231  46.327  0.00  0.00            
ATOM   1160  HB3 PHE X  77      45.579  38.536  47.278  0.00  0.00            
ATOM   1161  CG  PHE X  77      45.367  38.182  45.378  0.00  0.00            
ATOM   1162  CD1 PHE X  77      46.036  38.289  44.142  0.00  0.00            
ATOM   1163  HD1 PHE X  77      46.763  39.083  43.978  0.00  0.00            
ATOM   1164  CE1 PHE X  77      45.639  37.519  43.051  0.00  0.00            
ATOM   1165  HE1 PHE X  77      45.939  37.751  42.029  0.00  0.00            
ATOM   1166  CZ  PHE X  77      44.602  36.567  43.210  0.00  0.00            
ATOM   1167  HZ  PHE X  77      44.418  35.940  42.338  0.00  0.00            
ATOM   1168  CE2 PHE X  77      43.912  36.484  44.441  0.00  0.00            
ATOM   1169  HE2 PHE X  77      43.065  35.815  44.477  0.00  0.00            
ATOM   1170  CD2 PHE X  77      44.211  37.382  45.479  0.00  0.00            
ATOM   1171  HD2 PHE X  77      43.704  37.392  46.353  0.00  0.00            
ATOM   1172  C   PHE X  77      43.413  40.205  46.671  0.00  0.00            
ATOM   1173  O   PHE X  77      42.669  39.718  45.796  0.00  0.00            
ATOM   1174  N   HIE X  78      42.833  40.546  47.833  0.00  0.00            
ATOM   1175  H   HIE X  78      43.423  40.968  48.633  0.00  0.00            
ATOM   1176  CA  HIE X  78      41.404  40.407  48.123  0.00  0.00            
ATOM   1177  HA  HIE X  78      41.180  39.501  47.737  0.00  0.00            
ATOM   1178  CB  HIE X  78      41.134  40.482  49.556  0.00  0.00            
ATOM   1179  HB2 HIE X  78      41.908  39.989  50.144  0.00  0.00            
ATOM   1180  HB3 HIE X  78      41.097  41.531  49.849  0.00  0.00            
ATOM   1181  CG  HIE X  78      39.833  39.862  49.937  0.00  0.00            
ATOM   1182  ND1 HIE X  78      39.717  38.463  50.044  0.00  0.00            
ATOM   1183  CE1 HIE X  78      38.475  38.290  50.461  0.00  0.00            
ATOM   1184  HE1 HIE X  78      38.106  37.265  50.500  0.00  0.00            
ATOM   1185  NE2 HIE X  78      37.833  39.412  50.683  0.00  0.00            
ATOM   1186  HE2 HIE X  78      36.744  39.449  50.718  0.00  0.00            
ATOM   1187  CD2 HIE X  78      38.674  40.440  50.368  0.00  0.00            
ATOM   1188  HD2 HIE X  78      38.288  41.459  50.369  0.00  0.00            
ATOM   1189  C   HIE X  78      40.589  41.479  47.305  0.00  0.00            
ATOM   1190  O   HIE X  78      39.415  41.285  47.151  0.00  0.00            
ATOM   1191  N   VAL X  79      41.209  42.605  46.973  0.00  0.00            
ATOM   1192  H   VAL X  79      42.235  42.706  47.327  0.00  0.00            
ATOM   1193  CA  VAL X  79      40.640  43.555  46.073  0.00  0.00            
ATOM   1194  HA  VAL X  79      39.980  44.126  46.582  0.00  0.00            
ATOM   1195  CB  VAL X  79      41.643  44.567  45.439  0.00  0.00            
ATOM   1196  HB  VAL X  79      42.515  43.979  45.153  0.00  0.00            
ATOM   1197  CG1 VAL X  79      41.187  45.403  44.212  0.00  0.00            
ATOM   1198 HG11 VAL X  79      40.228  45.871  44.431  0.00  0.00            
ATOM   1199 HG12 VAL X  79      41.962  46.145  44.017  0.00  0.00            
ATOM   1200 HG13 VAL X  79      41.064  44.792  43.330  0.00  0.00            
ATOM   1201  CG2 VAL X  79      42.043  45.648  46.449  0.00  0.00            
ATOM   1202 HG21 VAL X  79      41.228  46.334  46.627  0.00  0.00            
ATOM   1203 HG22 VAL X  79      42.330  45.199  47.388  0.00  0.00            
ATOM   1204 HG23 VAL X  79      42.939  46.142  46.104  0.00  0.00            
ATOM   1205  C   VAL X  79      39.872  42.828  45.020  0.00  0.00            
ATOM   1206  O   VAL X  79      38.680  42.976  44.902  0.00  0.00            
ATOM   1207  N   PHE X  80      40.590  41.982  44.274  0.00  0.00            
ATOM   1208  H   PHE X  80      41.596  42.063  44.250  0.00  0.00            
ATOM   1209  CA  PHE X  80      39.954  41.237  43.159  0.00  0.00            
ATOM   1210  HA  PHE X  80      39.596  41.982  42.578  0.00  0.00            
ATOM   1211  CB  PHE X  80      41.004  40.438  42.417  0.00  0.00            
ATOM   1212  HB2 PHE X  80      41.259  39.601  43.067  0.00  0.00            
ATOM   1213  HB3 PHE X  80      40.574  39.949  41.543  0.00  0.00            
ATOM   1214  CG  PHE X  80      42.302  41.142  41.946  0.00  0.00            
ATOM   1215  CD1 PHE X  80      42.311  42.293  41.173  0.00  0.00            
ATOM   1216  HD1 PHE X  80      41.380  42.787  40.894  0.00  0.00            
ATOM   1217  CE1 PHE X  80      43.459  42.722  40.490  0.00  0.00            
ATOM   1218  HE1 PHE X  80      43.369  43.605  39.858  0.00  0.00            
ATOM   1219  CZ  PHE X  80      44.645  42.067  40.672  0.00  0.00            
ATOM   1220  HZ  PHE X  80      45.498  42.481  40.134  0.00  0.00            
ATOM   1221  CE2 PHE X  80      44.754  40.942  41.475  0.00  0.00            
ATOM   1222  HE2 PHE X  80      45.681  40.389  41.628  0.00  0.00            
ATOM   1223  CD2 PHE X  80      43.578  40.489  42.117  0.00  0.00            
ATOM   1224  HD2 PHE X  80      43.524  39.552  42.671  0.00  0.00            
ATOM   1225  C   PHE X  80      38.725  40.448  43.587  0.00  0.00            
ATOM   1226  O   PHE X  80      37.762  40.225  42.884  0.00  0.00            
ATOM   1227  N   VAL X  81      38.909  39.714  44.744  0.00  0.00            
ATOM   1228  H   VAL X  81      39.881  39.798  45.231  0.00  0.00            
ATOM   1229  CA  VAL X  81      37.867  38.719  45.203  0.00  0.00            
ATOM   1230  HA  VAL X  81      37.653  38.023  44.391  0.00  0.00            
ATOM   1231  CB  VAL X  81      38.339  37.927  46.487  0.00  0.00            
ATOM   1232  HB  VAL X  81      38.389  38.482  47.424  0.00  0.00            
ATOM   1233  CG1 VAL X  81      37.331  36.833  46.837  0.00  0.00            
ATOM   1234 HG11 VAL X  81      37.787  36.099  47.501  0.00  0.00            
ATOM   1235 HG12 VAL X  81      36.535  37.254  47.452  0.00  0.00            
ATOM   1236 HG13 VAL X  81      37.011  36.326  46.024  0.00  0.00            
ATOM   1237  CG2 VAL X  81      39.651  37.115  46.219  0.00  0.00            
ATOM   1238 HG21 VAL X  81      40.333  37.743  45.819  0.00  0.00            
ATOM   1239 HG22 VAL X  81      40.099  36.781  47.060  0.00  0.00            
ATOM   1240 HG23 VAL X  81      39.376  36.340  45.633  0.00  0.00            
ATOM   1241  C   VAL X  81      36.579  39.408  45.606  0.00  0.00            
ATOM   1242  O   VAL X  81      35.539  39.120  45.031  0.00  0.00            
ATOM   1243  N   ARG X  82      36.701  40.475  46.481  0.00  0.00            
ATOM   1244  H   ARG X  82      37.735  40.708  46.732  0.00  0.00            
ATOM   1245  CA  ARG X  82      35.646  41.549  46.837  0.00  0.00            
ATOM   1246  HA  ARG X  82      34.873  41.167  47.504  0.00  0.00            
ATOM   1247  CB  ARG X  82      36.315  42.657  47.686  0.00  0.00            
ATOM   1248  HB2 ARG X  82      36.630  42.184  48.617  0.00  0.00            
ATOM   1249  HB3 ARG X  82      37.226  43.059  47.244  0.00  0.00            
ATOM   1250  CG  ARG X  82      35.483  43.915  48.052  0.00  0.00            
ATOM   1251  HG2 ARG X  82      34.860  44.278  47.235  0.00  0.00            
ATOM   1252  HG3 ARG X  82      34.795  43.770  48.884  0.00  0.00            
ATOM   1253  CD  ARG X  82      36.382  45.110  48.430  0.00  0.00            
ATOM   1254  HD2 ARG X  82      35.809  45.718  48.998  0.00  0.00            
ATOM   1255  HD3 ARG X  82      37.192  44.772  49.078  0.00  0.00            
ATOM   1256  NE  ARG X  82      36.965  45.695  47.173  0.00  0.00            
ATOM   1257  HE  ARG X  82      36.541  45.245  46.276  0.00  0.00            
ATOM   1258  CZ  ARG X  82      37.726  46.761  46.940  0.00  0.00            
ATOM   1259  NH1 ARG X  82      38.202  47.415  47.996  0.00  0.00            
ATOM   1260 HH11 ARG X  82      38.061  47.094  49.028  0.00  0.00            
ATOM   1261 HH12 ARG X  82      38.651  48.318  47.938  0.00  0.00            
ATOM   1262  NH2 ARG X  82      38.212  47.055  45.762  0.00  0.00            
ATOM   1263 HH21 ARG X  82      37.671  46.732  44.872  0.00  0.00            
ATOM   1264 HH22 ARG X  82      39.010  47.785  45.622  0.00  0.00            
ATOM   1265  C   ARG X  82      34.923  42.046  45.521  0.00  0.00            
ATOM   1266  O   ARG X  82      33.701  42.061  45.544  0.00  0.00            
ATOM   1267  N   ASP X  83      35.682  42.396  44.495  0.00  0.00            
ATOM   1268  H   ASP X  83      36.756  42.513  44.637  0.00  0.00            
ATOM   1269  CA  ASP X  83      35.179  42.947  43.279  0.00  0.00            
ATOM   1270  HA  ASP X  83      34.435  43.610  43.444  0.00  0.00            
ATOM   1271  CB  ASP X  83      36.254  43.919  42.588  0.00  0.00            
ATOM   1272  HB2 ASP X  83      37.054  43.222  42.336  0.00  0.00            
ATOM   1273  HB3 ASP X  83      35.871  44.291  41.638  0.00  0.00            
ATOM   1274  CG  ASP X  83      36.712  45.078  43.394  0.00  0.00            
ATOM   1275  OD1 ASP X  83      36.155  45.323  44.493  0.00  0.00            
ATOM   1276  OD2 ASP X  83      37.605  45.784  42.873  0.00  0.00            
ATOM   1277  C   ASP X  83      34.435  41.905  42.390  0.00  0.00            
ATOM   1278  O   ASP X  83      33.355  42.222  41.879  0.00  0.00            
ATOM   1279  N   VAL X  84      34.897  40.614  42.317  0.00  0.00            
ATOM   1280  H   VAL X  84      35.816  40.363  42.848  0.00  0.00            
ATOM   1281  CA  VAL X  84      34.199  39.540  41.574  0.00  0.00            
ATOM   1282  HA  VAL X  84      33.935  39.735  40.534  0.00  0.00            
ATOM   1283  CB  VAL X  84      35.099  38.260  41.608  0.00  0.00            
ATOM   1284  HB  VAL X  84      35.464  38.100  42.623  0.00  0.00            
ATOM   1285  CG1 VAL X  84      34.279  37.056  41.099  0.00  0.00            
ATOM   1286 HG11 VAL X  84      33.528  36.720  41.815  0.00  0.00            
ATOM   1287 HG12 VAL X  84      33.711  37.270  40.194  0.00  0.00            
ATOM   1288 HG13 VAL X  84      34.935  36.206  40.910  0.00  0.00            
ATOM   1289  CG2 VAL X  84      36.222  38.422  40.608  0.00  0.00            
ATOM   1290 HG21 VAL X  84      36.857  37.539  40.555  0.00  0.00            
ATOM   1291 HG22 VAL X  84      35.798  38.414  39.604  0.00  0.00            
ATOM   1292 HG23 VAL X  84      36.805  39.340  40.687  0.00  0.00            
ATOM   1293  C   VAL X  84      32.814  39.301  42.260  0.00  0.00            
ATOM   1294  O   VAL X  84      31.816  39.285  41.599  0.00  0.00            
ATOM   1295  N   LEU X  85      32.854  39.201  43.617  0.00  0.00            
ATOM   1296  H   LEU X  85      33.828  39.212  44.083  0.00  0.00            
ATOM   1297  CA  LEU X  85      31.648  38.990  44.443  0.00  0.00            
ATOM   1298  HA  LEU X  85      31.273  38.027  44.131  0.00  0.00            
ATOM   1299  CB  LEU X  85      32.122  38.828  45.878  0.00  0.00            
ATOM   1300  HB2 LEU X  85      32.735  39.587  46.139  0.00  0.00            
ATOM   1301  HB3 LEU X  85      31.274  38.771  46.561  0.00  0.00            
ATOM   1302  CG  LEU X  85      32.821  37.510  46.121  0.00  0.00            
ATOM   1303  HG  LEU X  85      33.516  37.360  45.295  0.00  0.00            
ATOM   1304  CD1 LEU X  85      33.728  37.688  47.388  0.00  0.00            
ATOM   1305 HD11 LEU X  85      34.282  36.754  47.484  0.00  0.00            
ATOM   1306 HD12 LEU X  85      34.408  38.529  47.258  0.00  0.00            
ATOM   1307 HD13 LEU X  85      33.114  37.776  48.284  0.00  0.00            
ATOM   1308  CD2 LEU X  85      31.986  36.278  46.432  0.00  0.00            
ATOM   1309 HD21 LEU X  85      31.436  35.995  45.634  0.00  0.00            
ATOM   1310 HD22 LEU X  85      32.592  35.516  46.700  0.00  0.00            
ATOM   1311 HD23 LEU X  85      31.456  36.498  47.263  0.00  0.00            
ATOM   1312  C   LEU X  85      30.600  40.097  44.391  0.00  0.00            
ATOM   1313  O   LEU X  85      29.412  39.801  44.568  0.00  0.00            
ATOM   1314  N   GLN X  86      31.119  41.328  44.231  0.00  0.00            
ATOM   1315  H   GLN X  86      32.187  41.467  44.396  0.00  0.00            
ATOM   1316  CA  GLN X  86      30.190  42.470  44.038  0.00  0.00            
ATOM   1317  HA  GLN X  86      29.485  42.650  44.850  0.00  0.00            
ATOM   1318  CB  GLN X  86      30.962  43.717  43.991  0.00  0.00            
ATOM   1319  HB2 GLN X  86      31.366  43.854  44.995  0.00  0.00            
ATOM   1320  HB3 GLN X  86      31.661  43.590  43.274  0.00  0.00            
ATOM   1321  CG  GLN X  86      30.259  45.036  43.828  0.00  0.00            
ATOM   1322  HG2 GLN X  86      31.001  45.786  43.551  0.00  0.00            
ATOM   1323  HG3 GLN X  86      29.624  45.045  42.942  0.00  0.00            
ATOM   1324  CD  GLN X  86      29.446  45.488  44.963  0.00  0.00            
ATOM   1325  OE1 GLN X  86      29.362  44.826  45.939  0.00  0.00            
ATOM   1326  NE2 GLN X  86      28.669  46.518  44.712  0.00  0.00            
ATOM   1327 HE21 GLN X  86      28.494  47.113  45.609  0.00  0.00            
ATOM   1328 HE22 GLN X  86      28.736  47.101  43.890  0.00  0.00            
ATOM   1329  C   GLN X  86      29.413  42.351  42.704  0.00  0.00            
ATOM   1330  O   GLN X  86      28.207  42.661  42.593  0.00  0.00            
ATOM   1331  N   HID X  87      30.207  41.936  41.681  0.00  0.00            
ATOM   1332  H   HID X  87      31.189  41.575  41.985  0.00  0.00            
ATOM   1333  CA  HID X  87      29.661  41.736  40.377  0.00  0.00            
ATOM   1334  HA  HID X  87      29.134  42.553  40.103  0.00  0.00            
ATOM   1335  CB  HID X  87      30.906  41.702  39.408  0.00  0.00            
ATOM   1336  HB2 HID X  87      31.699  42.365  39.754  0.00  0.00            
ATOM   1337  HB3 HID X  87      31.293  40.694  39.554  0.00  0.00            
ATOM   1338  CG  HID X  87      30.534  42.059  37.992  0.00  0.00            
ATOM   1339  ND1 HID X  87      31.431  42.344  36.925  0.00  0.00            
ATOM   1340  HD1 HID X  87      32.520  42.368  36.961  0.00  0.00            
ATOM   1341  CE1 HID X  87      30.695  42.656  35.853  0.00  0.00            
ATOM   1342  HE1 HID X  87      31.134  42.837  34.872  0.00  0.00            
ATOM   1343  NE2 HID X  87      29.354  42.666  36.162  0.00  0.00            
ATOM   1344  CD2 HID X  87      29.296  42.328  37.521  0.00  0.00            
ATOM   1345  HD2 HID X  87      28.385  42.200  38.107  0.00  0.00            
ATOM   1346  C   HID X  87      28.723  40.516  40.378  0.00  0.00            
ATOM   1347  O   HID X  87      27.773  40.576  39.622  0.00  0.00            
ATOM   1348  N   VAL X  88      29.086  39.391  41.044  0.00  0.00            
ATOM   1349  H   VAL X  88      29.961  39.230  41.674  0.00  0.00            
ATOM   1350  CA  VAL X  88      28.189  38.219  40.962  0.00  0.00            
ATOM   1351  HA  VAL X  88      27.832  37.956  40.055  0.00  0.00            
ATOM   1352  CB  VAL X  88      28.869  36.960  41.598  0.00  0.00            
ATOM   1353  HB  VAL X  88      29.124  37.249  42.617  0.00  0.00            
ATOM   1354  CG1 VAL X  88      27.906  35.732  41.637  0.00  0.00            
ATOM   1355 HG11 VAL X  88      27.028  36.108  42.163  0.00  0.00            
ATOM   1356 HG12 VAL X  88      27.468  35.391  40.699  0.00  0.00            
ATOM   1357 HG13 VAL X  88      28.261  34.992  42.134  0.00  0.00            
ATOM   1358  CG2 VAL X  88      30.100  36.557  40.731  0.00  0.00            
ATOM   1359 HG21 VAL X  88      30.755  37.324  40.697  0.00  0.00            
ATOM   1360 HG22 VAL X  88      30.621  35.735  41.222  0.00  0.00            
ATOM   1361 HG23 VAL X  88      29.732  36.232  39.758  0.00  0.00            
ATOM   1362  C   VAL X  88      26.932  38.651  41.644  0.00  0.00            
ATOM   1363  O   VAL X  88      25.832  38.342  41.238  0.00  0.00            
ATOM   1364  N   ASP X  89      27.046  39.312  42.798  0.00  0.00            
ATOM   1365  H   ASP X  89      28.003  39.447  43.301  0.00  0.00            
ATOM   1366  CA  ASP X  89      25.846  39.743  43.649  0.00  0.00            
ATOM   1367  HA  ASP X  89      25.244  38.888  43.957  0.00  0.00            
ATOM   1368  CB  ASP X  89      26.334  40.416  44.910  0.00  0.00            
ATOM   1369  HB2 ASP X  89      26.954  39.621  45.325  0.00  0.00            
ATOM   1370  HB3 ASP X  89      26.942  41.305  44.744  0.00  0.00            
ATOM   1371  CG  ASP X  89      25.137  40.683  45.749  0.00  0.00            
ATOM   1372  OD1 ASP X  89      24.422  39.798  46.165  0.00  0.00            
ATOM   1373  OD2 ASP X  89      24.866  41.890  46.067  0.00  0.00            
ATOM   1374  C   ASP X  89      24.855  40.593  42.809  0.00  0.00            
ATOM   1375  O   ASP X  89      23.655  40.271  42.752  0.00  0.00            
ATOM   1376  N   SER X  90      25.440  41.462  42.033  0.00  0.00            
ATOM   1377  H   SER X  90      26.442  41.570  41.964  0.00  0.00            
ATOM   1378  CA  SER X  90      24.627  42.429  41.247  0.00  0.00            
ATOM   1379  HA  SER X  90      24.008  42.889  41.899  0.00  0.00            
ATOM   1380  CB  SER X  90      25.496  43.444  40.571  0.00  0.00            
ATOM   1381  HB2 SER X  90      26.065  42.913  39.808  0.00  0.00            
ATOM   1382  HB3 SER X  90      24.859  44.139  40.026  0.00  0.00            
ATOM   1383  OG  SER X  90      26.246  44.174  41.580  0.00  0.00            
ATOM   1384  HG  SER X  90      26.952  43.493  42.054  0.00  0.00            
ATOM   1385  C   SER X  90      23.733  41.695  40.249  0.00  0.00            
ATOM   1386  O   SER X  90      22.522  41.843  40.141  0.00  0.00            
ATOM   1387  N   MET X  91      24.429  40.772  39.532  0.00  0.00            
ATOM   1388  H   MET X  91      25.391  40.645  39.813  0.00  0.00            
ATOM   1389  CA  MET X  91      23.819  39.932  38.462  0.00  0.00            
ATOM   1390  HA  MET X  91      23.249  40.585  37.943  0.00  0.00            
ATOM   1391  CB  MET X  91      24.969  39.283  37.732  0.00  0.00            
ATOM   1392  HB2 MET X  91      25.498  40.111  37.497  0.00  0.00            
ATOM   1393  HB3 MET X  91      25.558  38.636  38.382  0.00  0.00            
ATOM   1394  CG  MET X  91      24.407  38.712  36.481  0.00  0.00            
ATOM   1395  HG2 MET X  91      25.146  37.987  36.140  0.00  0.00            
ATOM   1396  HG3 MET X  91      23.474  38.157  36.579  0.00  0.00            
ATOM   1397  SD  MET X  91      24.150  39.975  35.192  0.00  0.00            
ATOM   1398  CE  MET X  91      25.942  40.282  34.738  0.00  0.00            
ATOM   1399  HE1 MET X  91      26.529  39.484  35.194  0.00  0.00            
ATOM   1400  HE2 MET X  91      26.121  40.288  33.663  0.00  0.00            
ATOM   1401  HE3 MET X  91      26.202  41.162  35.161  0.00  0.00            
ATOM   1402  C   MET X  91      22.849  38.884  39.055  0.00  0.00            
ATOM   1403  O   MET X  91      21.836  38.632  38.418  0.00  0.00            
ATOM   1404  N   GLN X  92      23.172  38.330  40.237  0.00  0.00            
ATOM   1405  H   GLN X  92      24.023  38.762  40.763  0.00  0.00            
ATOM   1406  CA  GLN X  92      22.242  37.362  40.841  0.00  0.00            
ATOM   1407  HA  GLN X  92      22.033  36.497  40.212  0.00  0.00            
ATOM   1408  CB  GLN X  92      22.773  36.725  42.140  0.00  0.00            
ATOM   1409  HB2 GLN X  92      23.122  37.549  42.763  0.00  0.00            
ATOM   1410  HB3 GLN X  92      21.870  36.348  42.620  0.00  0.00            
ATOM   1411  CG  GLN X  92      23.792  35.683  41.996  0.00  0.00            
ATOM   1412  HG2 GLN X  92      23.303  34.842  41.505  0.00  0.00            
ATOM   1413  HG3 GLN X  92      24.594  36.094  41.383  0.00  0.00            
ATOM   1414  CD  GLN X  92      24.468  35.147  43.278  0.00  0.00            
ATOM   1415  OE1 GLN X  92      24.820  35.891  44.143  0.00  0.00            
ATOM   1416  NE2 GLN X  92      24.759  33.874  43.443  0.00  0.00            
ATOM   1417 HE21 GLN X  92      25.425  33.641  44.274  0.00  0.00            
ATOM   1418 HE22 GLN X  92      24.375  33.137  42.868  0.00  0.00            
ATOM   1419  C   GLN X  92      20.934  38.093  41.206  0.00  0.00            
ATOM   1420  O   GLN X  92      19.959  37.388  41.226  0.00  0.00            
ATOM   1421  N   LYS X  93      20.933  39.406  41.447  0.00  0.00            
ATOM   1422  H   LYS X  93      21.931  39.785  41.668  0.00  0.00            
ATOM   1423  CA  LYS X  93      19.773  40.225  41.955  0.00  0.00            
ATOM   1424  HA  LYS X  93      19.263  39.639  42.706  0.00  0.00            
ATOM   1425  CB  LYS X  93      20.204  41.429  42.742  0.00  0.00            
ATOM   1426  HB2 LYS X  93      20.830  41.984  42.059  0.00  0.00            
ATOM   1427  HB3 LYS X  93      19.426  41.951  42.951  0.00  0.00            
ATOM   1428  CG  LYS X  93      20.814  41.001  44.125  0.00  0.00            
ATOM   1429  HG2 LYS X  93      20.071  40.571  44.780  0.00  0.00            
ATOM   1430  HG3 LYS X  93      21.580  40.254  43.979  0.00  0.00            
ATOM   1431  CD  LYS X  93      21.396  42.312  44.742  0.00  0.00            
ATOM   1432  HD2 LYS X  93      22.241  42.386  44.195  0.00  0.00            
ATOM   1433  HD3 LYS X  93      20.796  43.166  44.427  0.00  0.00            
ATOM   1434  CE  LYS X  93      21.480  42.289  46.239  0.00  0.00            
ATOM   1435  HE2 LYS X  93      22.065  43.146  46.576  0.00  0.00            
ATOM   1436  HE3 LYS X  93      20.505  42.492  46.680  0.00  0.00            
ATOM   1437  NZ  LYS X  93      22.066  41.076  46.837  0.00  0.00            
ATOM   1438  HZ1 LYS X  93      21.549  40.239  46.608  0.00  0.00            
ATOM   1439  HZ2 LYS X  93      23.115  40.990  46.552  0.00  0.00            
ATOM   1440  HZ3 LYS X  93      22.143  41.107  47.924  0.00  0.00            
ATOM   1441  C   LYS X  93      18.898  40.590  40.730  0.00  0.00            
ATOM   1442  O   LYS X  93      17.641  40.597  40.781  0.00  0.00            
ATOM   1443  N   ASP X  94      19.580  40.786  39.625  0.00  0.00            
ATOM   1444  H   ASP X  94      20.666  40.701  39.634  0.00  0.00            
ATOM   1445  CA  ASP X  94      18.888  40.986  38.326  0.00  0.00            
ATOM   1446  HA  ASP X  94      18.119  41.636  38.404  0.00  0.00            
ATOM   1447  CB  ASP X  94      19.856  41.513  37.324  0.00  0.00            
ATOM   1448  HB2 ASP X  94      20.752  40.915  37.487  0.00  0.00            
ATOM   1449  HB3 ASP X  94      19.482  41.406  36.305  0.00  0.00            
ATOM   1450  CG  ASP X  94      20.308  42.976  37.563  0.00  0.00            
ATOM   1451  OD1 ASP X  94      21.316  43.311  36.886  0.00  0.00            
ATOM   1452  OD2 ASP X  94      19.626  43.751  38.241  0.00  0.00            
ATOM   1453  C   ASP X  94      18.307  39.637  37.829  0.00  0.00            
ATOM   1454  O   ASP X  94      17.258  39.725  37.212  0.00  0.00            
ATOM   1455  N   TYR X  95      18.834  38.417  38.127  0.00  0.00            
ATOM   1456  H   TYR X  95      19.672  38.411  38.691  0.00  0.00            
ATOM   1457  CA  TYR X  95      18.315  37.104  37.652  0.00  0.00            
ATOM   1458  HA  TYR X  95      17.301  37.216  37.267  0.00  0.00            
ATOM   1459  CB  TYR X  95      19.254  36.489  36.599  0.00  0.00            
ATOM   1460  HB2 TYR X  95      20.244  36.355  37.035  0.00  0.00            
ATOM   1461  HB3 TYR X  95      18.860  35.491  36.410  0.00  0.00            
ATOM   1462  CG  TYR X  95      19.334  37.143  35.282  0.00  0.00            
ATOM   1463  CD1 TYR X  95      18.429  36.810  34.364  0.00  0.00            
ATOM   1464  HD1 TYR X  95      17.643  36.107  34.642  0.00  0.00            
ATOM   1465  CE1 TYR X  95      18.404  37.513  33.132  0.00  0.00            
ATOM   1466  HE1 TYR X  95      17.604  37.269  32.433  0.00  0.00            
ATOM   1467  CZ  TYR X  95      19.336  38.533  32.833  0.00  0.00            
ATOM   1468  OH  TYR X  95      19.470  39.050  31.598  0.00  0.00            
ATOM   1469  HH  TYR X  95      18.606  38.696  31.035  0.00  0.00            
ATOM   1470  CE2 TYR X  95      20.334  38.827  33.754  0.00  0.00            
ATOM   1471  HE2 TYR X  95      21.072  39.601  33.545  0.00  0.00            
ATOM   1472  CD2 TYR X  95      20.336  38.048  34.915  0.00  0.00            
ATOM   1473  HD2 TYR X  95      21.114  38.237  35.654  0.00  0.00            
ATOM   1474  C   TYR X  95      18.259  36.173  38.876  0.00  0.00            
ATOM   1475  O   TYR X  95      19.129  35.289  39.047  0.00  0.00            
ATOM   1476  N   PRO X  96      17.250  36.232  39.701  0.00  0.00            
ATOM   1477  CD  PRO X  96      16.221  37.269  39.662  0.00  0.00            
ATOM   1478  HD2 PRO X  96      15.267  36.847  39.345  0.00  0.00            
ATOM   1479  HD3 PRO X  96      16.530  38.123  39.061  0.00  0.00            
ATOM   1480  CG  PRO X  96      16.037  37.572  41.145  0.00  0.00            
ATOM   1481  HG2 PRO X  96      15.103  38.109  41.313  0.00  0.00            
ATOM   1482  HG3 PRO X  96      16.830  38.174  41.588  0.00  0.00            
ATOM   1483  CB  PRO X  96      15.986  36.111  41.721  0.00  0.00            
ATOM   1484  HB2 PRO X  96      15.003  35.695  41.501  0.00  0.00            
ATOM   1485  HB3 PRO X  96      16.104  36.097  42.804  0.00  0.00            
ATOM   1486  CA  PRO X  96      17.172  35.488  40.932  0.00  0.00            
ATOM   1487  HA  PRO X  96      18.057  35.649  41.548  0.00  0.00            
ATOM   1488  C   PRO X  96      16.830  34.017  40.689  0.00  0.00            
ATOM   1489  O   PRO X  96      15.952  33.581  39.968  0.00  0.00            
ATOM   1490  N   GLY X  97      17.672  33.202  41.352  0.00  0.00            
ATOM   1491  H   GLY X  97      18.496  33.574  41.961  0.00  0.00            
ATOM   1492  CA  GLY X  97      17.413  31.760  41.454  0.00  0.00            
ATOM   1493  HA2 GLY X  97      17.613  31.348  42.443  0.00  0.00            
ATOM   1494  HA3 GLY X  97      16.376  31.533  41.206  0.00  0.00            
ATOM   1495  C   GLY X  97      18.331  31.021  40.572  0.00  0.00            
ATOM   1496  O   GLY X  97      18.599  29.877  40.790  0.00  0.00            
ATOM   1497  N   LEU X  98      18.788  31.572  39.419  0.00  0.00            
ATOM   1498  H   LEU X  98      18.510  32.594  39.163  0.00  0.00            
ATOM   1499  CA  LEU X  98      19.595  30.852  38.362  0.00  0.00            
ATOM   1500  HA  LEU X  98      19.041  29.925  38.211  0.00  0.00            
ATOM   1501  CB  LEU X  98      19.589  31.685  37.131  0.00  0.00            
ATOM   1502  HB2 LEU X  98      19.917  32.689  37.400  0.00  0.00            
ATOM   1503  HB3 LEU X  98      20.358  31.277  36.475  0.00  0.00            
ATOM   1504  CG  LEU X  98      18.298  31.744  36.322  0.00  0.00            
ATOM   1505  HG  LEU X  98      17.475  32.180  36.887  0.00  0.00            
ATOM   1506  CD1 LEU X  98      18.539  32.541  35.048  0.00  0.00            
ATOM   1507 HD11 LEU X  98      19.312  32.107  34.414  0.00  0.00            
ATOM   1508 HD12 LEU X  98      17.732  32.705  34.334  0.00  0.00            
ATOM   1509 HD13 LEU X  98      18.810  33.526  35.427  0.00  0.00            
ATOM   1510  CD2 LEU X  98      17.888  30.381  35.862  0.00  0.00            
ATOM   1511 HD21 LEU X  98      16.952  30.369  35.303  0.00  0.00            
ATOM   1512 HD22 LEU X  98      18.686  29.942  35.263  0.00  0.00            
ATOM   1513 HD23 LEU X  98      17.755  29.724  36.617  0.00  0.00            
ATOM   1514  C   LEU X  98      21.023  30.533  38.881  0.00  0.00            
ATOM   1515  O   LEU X  98      21.634  31.255  39.612  0.00  0.00            
ATOM   1516  N   PRO X  99      21.583  29.345  38.588  0.00  0.00            
ATOM   1517  CD  PRO X  99      20.878  28.290  37.912  0.00  0.00            
ATOM   1518  HD2 PRO X  99      20.443  28.441  36.935  0.00  0.00            
ATOM   1519  HD3 PRO X  99      20.084  27.920  38.414  0.00  0.00            
ATOM   1520  CG  PRO X  99      21.930  27.136  37.840  0.00  0.00            
ATOM   1521  HG2 PRO X  99      22.655  27.265  37.036  0.00  0.00            
ATOM   1522  HG3 PRO X  99      21.438  26.172  37.710  0.00  0.00            
ATOM   1523  CB  PRO X  99      22.618  27.332  39.176  0.00  0.00            
ATOM   1524  HB2 PRO X  99      23.594  26.850  39.118  0.00  0.00            
ATOM   1525  HB3 PRO X  99      21.950  26.979  39.962  0.00  0.00            
ATOM   1526  CA  PRO X  99      22.768  28.829  39.289  0.00  0.00            
ATOM   1527  HA  PRO X  99      22.766  29.091  40.347  0.00  0.00            
ATOM   1528  C   PRO X  99      24.056  29.429  38.640  0.00  0.00            
ATOM   1529  O   PRO X  99      24.126  29.525  37.440  0.00  0.00            
ATOM   1530  N   VAL X 100      24.958  29.878  39.472  0.00  0.00            
ATOM   1531  H   VAL X 100      24.948  29.455  40.477  0.00  0.00            
ATOM   1532  CA  VAL X 100      26.126  30.624  39.024  0.00  0.00            
ATOM   1533  HA  VAL X 100      25.846  31.115  38.187  0.00  0.00            
ATOM   1534  CB  VAL X 100      26.390  31.799  39.942  0.00  0.00            
ATOM   1535  HB  VAL X 100      26.578  31.405  40.941  0.00  0.00            
ATOM   1536  CG1 VAL X 100      27.555  32.697  39.384  0.00  0.00            
ATOM   1537 HG11 VAL X 100      27.192  33.072  38.427  0.00  0.00            
ATOM   1538 HG12 VAL X 100      27.964  33.482  40.020  0.00  0.00            
ATOM   1539 HG13 VAL X 100      28.408  32.068  39.176  0.00  0.00            
ATOM   1540  CG2 VAL X 100      25.198  32.734  40.044  0.00  0.00            
ATOM   1541 HG21 VAL X 100      25.488  33.718  40.381  0.00  0.00            
ATOM   1542 HG22 VAL X 100      24.687  32.804  39.095  0.00  0.00            
ATOM   1543 HG23 VAL X 100      24.393  32.432  40.697  0.00  0.00            
ATOM   1544  C   VAL X 100      27.317  29.711  38.958  0.00  0.00            
ATOM   1545  O   VAL X 100      27.567  29.026  39.955  0.00  0.00            
ATOM   1546  N   PHE X 101      28.134  29.785  37.910  0.00  0.00            
ATOM   1547  H   PHE X 101      27.696  30.420  37.140  0.00  0.00            
ATOM   1548  CA  PHE X 101      29.495  29.156  37.702  0.00  0.00            
ATOM   1549  HA  PHE X 101      29.744  28.552  38.574  0.00  0.00            
ATOM   1550  CB  PHE X 101      29.430  28.406  36.324  0.00  0.00            
ATOM   1551  HB2 PHE X 101      29.058  29.137  35.605  0.00  0.00            
ATOM   1552  HB3 PHE X 101      30.415  27.987  36.118  0.00  0.00            
ATOM   1553  CG  PHE X 101      28.501  27.202  36.489  0.00  0.00            
ATOM   1554  CD1 PHE X 101      28.994  25.956  36.928  0.00  0.00            
ATOM   1555  HD1 PHE X 101      30.053  25.941  37.188  0.00  0.00            
ATOM   1556  CE1 PHE X 101      28.189  24.752  36.810  0.00  0.00            
ATOM   1557  HE1 PHE X 101      28.565  23.772  37.105  0.00  0.00            
ATOM   1558  CZ  PHE X 101      26.832  24.945  36.348  0.00  0.00            
ATOM   1559  HZ  PHE X 101      26.198  24.059  36.310  0.00  0.00            
ATOM   1560  CE2 PHE X 101      26.317  26.200  36.001  0.00  0.00            
ATOM   1561  HE2 PHE X 101      25.277  26.334  35.705  0.00  0.00            
ATOM   1562  CD2 PHE X 101      27.176  27.289  36.035  0.00  0.00            
ATOM   1563  HD2 PHE X 101      26.818  28.230  35.616  0.00  0.00            
ATOM   1564  C   PHE X 101      30.542  30.241  37.547  0.00  0.00            
ATOM   1565  O   PHE X 101      30.236  31.363  37.189  0.00  0.00            
ATOM   1566  N   LEU X 102      31.746  29.823  37.904  0.00  0.00            
ATOM   1567  H   LEU X 102      31.962  28.763  38.036  0.00  0.00            
ATOM   1568  CA  LEU X 102      32.974  30.586  37.765  0.00  0.00            
ATOM   1569  HA  LEU X 102      32.867  31.650  37.554  0.00  0.00            
ATOM   1570  CB  LEU X 102      33.717  30.457  39.101  0.00  0.00            
ATOM   1571  HB2 LEU X 102      34.016  29.424  39.276  0.00  0.00            
ATOM   1572  HB3 LEU X 102      34.649  30.980  38.882  0.00  0.00            
ATOM   1573  CG  LEU X 102      33.070  31.100  40.358  0.00  0.00            
ATOM   1574  HG  LEU X 102      32.025  30.793  40.394  0.00  0.00            
ATOM   1575  CD1 LEU X 102      33.874  30.494  41.584  0.00  0.00            
ATOM   1576 HD11 LEU X 102      34.868  30.939  41.638  0.00  0.00            
ATOM   1577 HD12 LEU X 102      33.388  30.731  42.530  0.00  0.00            
ATOM   1578 HD13 LEU X 102      33.787  29.419  41.429  0.00  0.00            
ATOM   1579  CD2 LEU X 102      33.204  32.601  40.388  0.00  0.00            
ATOM   1580 HD21 LEU X 102      34.212  32.838  40.726  0.00  0.00            
ATOM   1581 HD22 LEU X 102      32.950  32.999  39.405  0.00  0.00            
ATOM   1582 HD23 LEU X 102      32.662  32.968  41.157  0.00  0.00            
ATOM   1583  C   LEU X 102      33.794  29.915  36.635  0.00  0.00            
ATOM   1584  O   LEU X 102      33.757  28.765  36.251  0.00  0.00            
ATOM   1585  N   LEU X 103      34.786  30.696  36.266  0.00  0.00            
ATOM   1586  H   LEU X 103      34.669  31.692  36.383  0.00  0.00            
ATOM   1587  CA  LEU X 103      35.789  30.412  35.202  0.00  0.00            
ATOM   1588  HA  LEU X 103      36.028  29.350  35.145  0.00  0.00            
ATOM   1589  CB  LEU X 103      35.270  30.774  33.808  0.00  0.00            
ATOM   1590  HB2 LEU X 103      34.270  31.204  33.882  0.00  0.00            
ATOM   1591  HB3 LEU X 103      35.985  31.457  33.350  0.00  0.00            
ATOM   1592  CG  LEU X 103      35.294  29.554  32.812  0.00  0.00            
ATOM   1593  HG  LEU X 103      34.764  28.820  33.260  0.00  0.00            
ATOM   1594  CD1 LEU X 103      34.595  30.002  31.508  0.00  0.00            
ATOM   1595 HD11 LEU X 103      35.011  30.856  30.993  0.00  0.00            
ATOM   1596 HD12 LEU X 103      34.726  29.145  30.863  0.00  0.00            
ATOM   1597 HD13 LEU X 103      33.620  30.221  31.653  0.00  0.00            
ATOM   1598  CD2 LEU X 103      36.732  29.030  32.389  0.00  0.00            
ATOM   1599 HD21 LEU X 103      37.339  28.735  33.245  0.00  0.00            
ATOM   1600 HD22 LEU X 103      36.654  28.114  31.804  0.00  0.00            
ATOM   1601 HD23 LEU X 103      37.289  29.658  31.827  0.00  0.00            
ATOM   1602  C   LEU X 103      37.032  31.275  35.610  0.00  0.00            
ATOM   1603  O   LEU X 103      36.955  32.358  36.153  0.00  0.00            
ATOM   1604  N   GLY X 104      38.187  30.643  35.421  0.00  0.00            
ATOM   1605  H   GLY X 104      38.110  29.556  35.407  0.00  0.00            
ATOM   1606  CA  GLY X 104      39.471  31.198  35.955  0.00  0.00            
ATOM   1607  HA2 GLY X 104      39.506  32.263  35.728  0.00  0.00            
ATOM   1608  HA3 GLY X 104      39.614  31.159  36.904  0.00  0.00            
ATOM   1609  C   GLY X 104      40.677  30.571  35.267  0.00  0.00            
ATOM   1610  O   GLY X 104      41.098  29.438  35.489  0.00  0.00            
ATOM   1611  N   HID X 105      41.304  31.446  34.454  0.00  0.00            
ATOM   1612  H   HID X 105      41.032  32.498  34.370  0.00  0.00            
ATOM   1613  CA  HID X 105      42.641  31.104  33.939  0.00  0.00            
ATOM   1614  HA  HID X 105      42.772  30.024  34.001  0.00  0.00            
ATOM   1615  CB  HID X 105      42.722  31.533  32.416  0.00  0.00            
ATOM   1616  HB2 HID X 105      42.020  30.876  31.902  0.00  0.00            
ATOM   1617  HB3 HID X 105      42.378  32.566  32.379  0.00  0.00            
ATOM   1618  CG  HID X 105      44.080  31.412  31.790  0.00  0.00            
ATOM   1619  ND1 HID X 105      44.889  30.272  31.752  0.00  0.00            
ATOM   1620  HD1 HID X 105      44.808  29.269  32.173  0.00  0.00            
ATOM   1621  CE1 HID X 105      46.062  30.668  31.163  0.00  0.00            
ATOM   1622  HE1 HID X 105      46.787  29.997  30.953  0.00  0.00            
ATOM   1623  NE2 HID X 105      45.971  31.975  30.714  0.00  0.00            
ATOM   1624  CD2 HID X 105      44.735  32.410  31.134  0.00  0.00            
ATOM   1625  HD2 HID X 105      44.402  33.394  30.802  0.00  0.00            
ATOM   1626  C   HID X 105      43.728  31.725  34.814  0.00  0.00            
ATOM   1627  O   HID X 105      43.668  32.925  35.109  0.00  0.00            
ATOM   1628  N   SER X 106      44.756  30.913  35.041  0.00  0.00            
ATOM   1629  H   SER X 106      44.682  29.883  34.693  0.00  0.00            
ATOM   1630  CA  SER X 106      46.023  31.447  35.550  0.00  0.00            
ATOM   1631  HA  SER X 106      46.626  30.567  35.776  0.00  0.00            
ATOM   1632  CB  SER X 106      46.788  32.237  34.473  0.00  0.00            
ATOM   1633  HB2 SER X 106      46.835  31.595  33.534  0.00  0.00            
ATOM   1634  HB3 SER X 106      46.333  33.169  34.290  0.00  0.00            
ATOM   1635  OG  SER X 106      48.089  32.453  34.862  0.00  0.00            
ATOM   1636  HG  SER X 106      48.878  31.471  33.673  0.00  0.00            
ATOM   1637  C   SER X 106      45.849  32.157  36.869  0.00  0.00            
ATOM   1638  O   SER X 106      45.151  31.644  37.746  0.00  0.00            
ATOM   1639  N   MET X 107      46.374  33.385  37.127  0.00  0.00            
ATOM   1640  H   MET X 107      47.144  33.792  36.472  0.00  0.00            
ATOM   1641  CA  MET X 107      46.042  34.288  38.262  0.00  0.00            
ATOM   1642  HA  MET X 107      46.581  34.025  39.074  0.00  0.00            
ATOM   1643  CB  MET X 107      46.512  35.692  37.974  0.00  0.00            
ATOM   1644  HB2 MET X 107      47.572  35.562  37.758  0.00  0.00            
ATOM   1645  HB3 MET X 107      46.078  36.062  37.046  0.00  0.00            
ATOM   1646  CG  MET X 107      46.303  36.686  39.153  0.00  0.00            
ATOM   1647  HG2 MET X 107      45.303  36.630  39.287  0.00  0.00            
ATOM   1648  HG3 MET X 107      46.830  36.180  39.961  0.00  0.00            
ATOM   1649  SD  MET X 107      46.865  38.373  38.979  0.00  0.00            
ATOM   1650  CE  MET X 107      45.527  39.037  37.916  0.00  0.00            
ATOM   1651  HE1 MET X 107      45.830  40.041  37.620  0.00  0.00            
ATOM   1652  HE2 MET X 107      45.559  38.491  37.067  0.00  0.00            
ATOM   1653  HE3 MET X 107      44.562  39.080  38.421  0.00  0.00            
ATOM   1654  C   MET X 107      44.524  34.404  38.484  0.00  0.00            
ATOM   1655  O   MET X 107      44.087  34.327  39.613  0.00  0.00            
ATOM   1656  N   GLY X 108      43.803  34.477  37.373  0.00  0.00            
ATOM   1657  H   GLY X 108      44.259  34.160  36.435  0.00  0.00            
ATOM   1658  CA  GLY X 108      42.343  34.480  37.383  0.00  0.00            
ATOM   1659  HA2 GLY X 108      41.918  35.329  37.918  0.00  0.00            
ATOM   1660  HA3 GLY X 108      42.069  34.386  36.333  0.00  0.00            
ATOM   1661  C   GLY X 108      41.788  33.227  38.087  0.00  0.00            
ATOM   1662  O   GLY X 108      40.861  33.365  38.914  0.00  0.00            
ATOM   1663  N   GLY X 109      42.409  32.072  37.931  0.00  0.00            
ATOM   1664  H   GLY X 109      43.329  31.953  37.360  0.00  0.00            
ATOM   1665  CA  GLY X 109      41.951  30.891  38.727  0.00  0.00            
ATOM   1666  HA2 GLY X 109      40.953  30.571  38.430  0.00  0.00            
ATOM   1667  HA3 GLY X 109      42.522  30.114  38.425  0.00  0.00            
ATOM   1668  C   GLY X 109      42.112  30.982  40.255  0.00  0.00            
ATOM   1669  O   GLY X 109      41.210  30.563  40.913  0.00  0.00            
ATOM   1670  N   ALA X 110      43.198  31.546  40.742  0.00  0.00            
ATOM   1671  H   ALA X 110      43.896  32.013  40.048  0.00  0.00            
ATOM   1672  CA  ALA X 110      43.336  31.859  42.137  0.00  0.00            
ATOM   1673  HA  ALA X 110      43.361  30.861  42.576  0.00  0.00            
ATOM   1674  CB  ALA X 110      44.636  32.565  42.451  0.00  0.00            
ATOM   1675  HB1 ALA X 110      44.763  33.481  41.874  0.00  0.00            
ATOM   1676  HB2 ALA X 110      44.597  32.953  43.469  0.00  0.00            
ATOM   1677  HB3 ALA X 110      45.535  31.957  42.354  0.00  0.00            
ATOM   1678  C   ALA X 110      42.199  32.660  42.698  0.00  0.00            
ATOM   1679  O   ALA X 110      41.870  32.348  43.855  0.00  0.00            
ATOM   1680  N   ILE X 111      41.718  33.632  41.940  0.00  0.00            
ATOM   1681  H   ILE X 111      42.054  33.772  40.913  0.00  0.00            
ATOM   1682  CA  ILE X 111      40.591  34.485  42.426  0.00  0.00            
ATOM   1683  HA  ILE X 111      40.948  34.818  43.401  0.00  0.00            
ATOM   1684  CB  ILE X 111      40.385  35.755  41.487  0.00  0.00            
ATOM   1685  HB  ILE X 111      40.004  35.400  40.622  0.00  0.00            
ATOM   1686  CG2 ILE X 111      39.307  36.599  42.172  0.00  0.00            
ATOM   1687 HG21 ILE X 111      39.327  37.611  41.765  0.00  0.00            
ATOM   1688 HG22 ILE X 111      38.331  36.209  41.886  0.00  0.00            
ATOM   1689 HG23 ILE X 111      39.510  36.695  43.239  0.00  0.00            
ATOM   1690  CG1 ILE X 111      41.608  36.666  41.379  0.00  0.00            
ATOM   1691 HG12 ILE X 111      41.581  37.266  42.288  0.00  0.00            
ATOM   1692 HG13 ILE X 111      42.453  36.113  41.369  0.00  0.00            
ATOM   1693  CD1 ILE X 111      41.770  37.687  40.252  0.00  0.00            
ATOM   1694 HD11 ILE X 111      40.858  38.260  40.084  0.00  0.00            
ATOM   1695 HD12 ILE X 111      42.569  38.408  40.424  0.00  0.00            
ATOM   1696 HD13 ILE X 111      41.996  37.161  39.325  0.00  0.00            
ATOM   1697  C   ILE X 111      39.320  33.590  42.451  0.00  0.00            
ATOM   1698  O   ILE X 111      38.625  33.646  43.443  0.00  0.00            
ATOM   1699  N   ALA X 112      39.002  32.926  41.372  0.00  0.00            
ATOM   1700  H   ALA X 112      39.672  32.971  40.514  0.00  0.00            
ATOM   1701  CA  ALA X 112      37.894  32.058  41.267  0.00  0.00            
ATOM   1702  HA  ALA X 112      36.969  32.635  41.266  0.00  0.00            
ATOM   1703  CB  ALA X 112      37.941  31.252  39.908  0.00  0.00            
ATOM   1704  HB1 ALA X 112      38.738  30.523  40.051  0.00  0.00            
ATOM   1705  HB2 ALA X 112      37.023  30.674  39.798  0.00  0.00            
ATOM   1706  HB3 ALA X 112      38.138  31.873  39.034  0.00  0.00            
ATOM   1707  C   ALA X 112      37.815  31.126  42.576  0.00  0.00            
ATOM   1708  O   ALA X 112      36.773  31.057  43.183  0.00  0.00            
ATOM   1709  N   ILE X 113      39.013  30.541  42.910  0.00  0.00            
ATOM   1710  H   ILE X 113      39.822  30.809  42.231  0.00  0.00            
ATOM   1711  CA  ILE X 113      39.065  29.592  44.098  0.00  0.00            
ATOM   1712  HA  ILE X 113      38.278  28.845  43.996  0.00  0.00            
ATOM   1713  CB  ILE X 113      40.460  28.979  44.341  0.00  0.00            
ATOM   1714  HB  ILE X 113      41.154  29.810  44.467  0.00  0.00            
ATOM   1715  CG2 ILE X 113      40.477  28.113  45.611  0.00  0.00            
ATOM   1716 HG21 ILE X 113      39.625  27.435  45.666  0.00  0.00            
ATOM   1717 HG22 ILE X 113      41.434  27.601  45.719  0.00  0.00            
ATOM   1718 HG23 ILE X 113      40.375  28.737  46.499  0.00  0.00            
ATOM   1719  CG1 ILE X 113      40.913  28.130  43.081  0.00  0.00            
ATOM   1720 HG12 ILE X 113      40.235  27.278  43.045  0.00  0.00            
ATOM   1721 HG13 ILE X 113      40.777  28.721  42.272  0.00  0.00            
ATOM   1722  CD1 ILE X 113      42.327  27.587  43.011  0.00  0.00            
ATOM   1723 HD11 ILE X 113      42.529  26.822  43.761  0.00  0.00            
ATOM   1724 HD12 ILE X 113      42.287  27.025  42.077  0.00  0.00            
ATOM   1725 HD13 ILE X 113      43.051  28.362  42.758  0.00  0.00            
ATOM   1726  C   ILE X 113      38.660  30.393  45.381  0.00  0.00            
ATOM   1727  O   ILE X 113      37.806  29.979  46.186  0.00  0.00            
ATOM   1728  N   LEU X 114      39.260  31.610  45.564  0.00  0.00            
ATOM   1729  H   LEU X 114      39.803  32.077  44.852  0.00  0.00            
ATOM   1730  CA  LEU X 114      39.034  32.342  46.838  0.00  0.00            
ATOM   1731  HA  LEU X 114      39.131  31.725  47.732  0.00  0.00            
ATOM   1732  CB  LEU X 114      39.967  33.569  46.807  0.00  0.00            
ATOM   1733  HB2 LEU X 114      39.956  34.071  45.839  0.00  0.00            
ATOM   1734  HB3 LEU X 114      39.666  34.310  47.548  0.00  0.00            
ATOM   1735  CG  LEU X 114      41.419  33.214  47.280  0.00  0.00            
ATOM   1736  HG  LEU X 114      41.693  32.277  46.794  0.00  0.00            
ATOM   1737  CD1 LEU X 114      42.405  34.332  46.922  0.00  0.00            
ATOM   1738 HD11 LEU X 114      43.433  33.978  46.843  0.00  0.00            
ATOM   1739 HD12 LEU X 114      42.174  34.543  46.015  0.00  0.00            
ATOM   1740 HD13 LEU X 114      42.283  35.137  47.519  0.00  0.00            
ATOM   1741  CD2 LEU X 114      41.477  33.012  48.842  0.00  0.00            
ATOM   1742 HD21 LEU X 114      42.465  32.604  49.053  0.00  0.00            
ATOM   1743 HD22 LEU X 114      41.255  33.912  49.416  0.00  0.00            
ATOM   1744 HD23 LEU X 114      40.741  32.222  48.991  0.00  0.00            
ATOM   1745  C   LEU X 114      37.627  32.940  46.867  0.00  0.00            
ATOM   1746  O   LEU X 114      37.087  33.143  47.968  0.00  0.00            
ATOM   1747  N   THR X 115      36.981  33.156  45.725  0.00  0.00            
ATOM   1748  H   THR X 115      37.523  33.040  44.787  0.00  0.00            
ATOM   1749  CA  THR X 115      35.546  33.556  45.631  0.00  0.00            
ATOM   1750  HA  THR X 115      35.384  34.483  46.181  0.00  0.00            
ATOM   1751  CB  THR X 115      35.328  33.970  44.191  0.00  0.00            
ATOM   1752  HB  THR X 115      35.405  33.188  43.556  0.00  0.00            
ATOM   1753  CG2 THR X 115      33.910  34.454  43.964  0.00  0.00            
ATOM   1754 HG21 THR X 115      33.593  34.124  42.975  0.00  0.00            
ATOM   1755 HG22 THR X 115      33.265  34.115  44.775  0.00  0.00            
ATOM   1756 HG23 THR X 115      33.928  35.533  44.117  0.00  0.00            
ATOM   1757  OG1 THR X 115      36.222  35.034  43.756  0.00  0.00            
ATOM   1758  HG1 THR X 115      37.253  34.692  43.838  0.00  0.00            
ATOM   1759  C   THR X 115      34.635  32.413  46.037  0.00  0.00            
ATOM   1760  O   THR X 115      33.696  32.708  46.765  0.00  0.00            
ATOM   1761  N   ALA X 116      34.975  31.182  45.594  0.00  0.00            
ATOM   1762  H   ALA X 116      35.807  31.040  44.904  0.00  0.00            
ATOM   1763  CA  ALA X 116      34.241  29.985  45.951  0.00  0.00            
ATOM   1764  HA  ALA X 116      33.177  30.071  45.729  0.00  0.00            
ATOM   1765  CB  ALA X 116      34.739  28.725  45.203  0.00  0.00            
ATOM   1766  HB1 ALA X 116      34.406  27.841  45.563  0.00  0.00            
ATOM   1767  HB2 ALA X 116      34.397  28.853  44.176  0.00  0.00            
ATOM   1768  HB3 ALA X 116      35.826  28.762  45.270  0.00  0.00            
ATOM   1769  C   ALA X 116      34.400  29.681  47.462  0.00  0.00            
ATOM   1770  O   ALA X 116      33.424  29.304  48.198  0.00  0.00            
ATOM   1771  N   ALA X 117      35.586  29.962  47.972  0.00  0.00            
ATOM   1772  H   ALA X 117      36.308  30.235  47.321  0.00  0.00            
ATOM   1773  CA  ALA X 117      35.941  29.637  49.408  0.00  0.00            
ATOM   1774  HA  ALA X 117      35.605  28.690  49.516  0.00  0.00            
ATOM   1775  CB  ALA X 117      37.460  29.792  49.650  0.00  0.00            
ATOM   1776  HB1 ALA X 117      37.772  29.699  50.690  0.00  0.00            
ATOM   1777  HB2 ALA X 117      37.986  29.175  48.922  0.00  0.00            
ATOM   1778  HB3 ALA X 117      37.682  30.824  49.378  0.00  0.00            
ATOM   1779  C   ALA X 117      35.160  30.605  50.292  0.00  0.00            
ATOM   1780  O   ALA X 117      34.690  30.196  51.383  0.00  0.00            
ATOM   1781  N   GLU X 118      35.025  31.872  49.920  0.00  0.00            
ATOM   1782  H   GLU X 118      35.621  32.234  49.082  0.00  0.00            
ATOM   1783  CA  GLU X 118      34.352  32.918  50.690  0.00  0.00            
ATOM   1784  HA  GLU X 118      34.916  33.177  51.586  0.00  0.00            
ATOM   1785  CB  GLU X 118      34.237  34.255  49.854  0.00  0.00            
ATOM   1786  HB2 GLU X 118      35.183  34.532  49.636  0.00  0.00            
ATOM   1787  HB3 GLU X 118      33.774  34.127  48.966  0.00  0.00            
ATOM   1788  CG  GLU X 118      33.705  35.440  50.655  0.00  0.00            
ATOM   1789  HG2 GLU X 118      33.719  36.278  50.092  0.00  0.00            
ATOM   1790  HG3 GLU X 118      32.725  35.285  50.839  0.00  0.00            
ATOM   1791  CD  GLU X 118      34.583  35.830  51.886  0.00  0.00            
ATOM   1792  OE1 GLU X 118      35.798  35.788  51.841  0.00  0.00            
ATOM   1793  OE2 GLU X 118      33.909  36.236  52.881  0.00  0.00            
ATOM   1794  C   GLU X 118      32.878  32.461  51.101  0.00  0.00            
ATOM   1795  O   GLU X 118      32.416  32.753  52.212  0.00  0.00            
ATOM   1796  N   ARG X 119      32.172  31.843  50.094  0.00  0.00            
ATOM   1797  H   ARG X 119      32.684  31.807  49.132  0.00  0.00            
ATOM   1798  CA  ARG X 119      30.795  31.619  50.029  0.00  0.00            
ATOM   1799  HA  ARG X 119      30.290  31.974  50.927  0.00  0.00            
ATOM   1800  CB  ARG X 119      30.076  32.370  48.844  0.00  0.00            
ATOM   1801  HB2 ARG X 119      30.156  31.871  47.878  0.00  0.00            
ATOM   1802  HB3 ARG X 119      29.037  32.368  49.173  0.00  0.00            
ATOM   1803  CG  ARG X 119      30.614  33.811  48.700  0.00  0.00            
ATOM   1804  HG2 ARG X 119      31.693  33.775  48.549  0.00  0.00            
ATOM   1805  HG3 ARG X 119      30.189  34.238  47.791  0.00  0.00            
ATOM   1806  CD  ARG X 119      30.205  34.751  49.862  0.00  0.00            
ATOM   1807  HD2 ARG X 119      30.556  34.297  50.788  0.00  0.00            
ATOM   1808  HD3 ARG X 119      30.550  35.689  49.722  0.00  0.00            
ATOM   1809  NE  ARG X 119      28.719  34.875  49.831  0.00  0.00            
ATOM   1810  HE  ARG X 119      28.269  35.224  48.902  0.00  0.00            
ATOM   1811  CZ  ARG X 119      27.937  34.642  50.855  0.00  0.00            
ATOM   1812  NH1 ARG X 119      28.485  34.588  52.114  0.00  0.00            
ATOM   1813 HH11 ARG X 119      29.493  34.928  52.352  0.00  0.00            
ATOM   1814 HH12 ARG X 119      27.846  34.465  52.988  0.00  0.00            
ATOM   1815  NH2 ARG X 119      26.585  34.611  50.857  0.00  0.00            
ATOM   1816 HH21 ARG X 119      26.097  34.726  49.889  0.00  0.00            
ATOM   1817 HH22 ARG X 119      26.040  34.568  51.800  0.00  0.00            
ATOM   1818  C   ARG X 119      30.616  30.139  49.914  0.00  0.00            
ATOM   1819  O   ARG X 119      30.558  29.615  48.821  0.00  0.00            
ATOM   1820  N   PRO X 120      30.380  29.427  50.998  0.00  0.00            
ATOM   1821  CD  PRO X 120      30.694  29.886  52.339  0.00  0.00            
ATOM   1822  HD2 PRO X 120      29.820  30.239  52.886  0.00  0.00            
ATOM   1823  HD3 PRO X 120      31.371  30.634  52.377  0.00  0.00            
ATOM   1824  CG  PRO X 120      31.305  28.720  53.061  0.00  0.00            
ATOM   1825  HG2 PRO X 120      31.362  28.709  54.140  0.00  0.00            
ATOM   1826  HG3 PRO X 120      32.323  28.585  52.729  0.00  0.00            
ATOM   1827  CB  PRO X 120      30.434  27.592  52.451  0.00  0.00            
ATOM   1828  HB2 PRO X 120      29.509  27.662  52.850  0.00  0.00            
ATOM   1829  HB3 PRO X 120      30.818  26.574  52.518  0.00  0.00            
ATOM   1830  CA  PRO X 120      30.296  27.991  50.936  0.00  0.00            
ATOM   1831  HA  PRO X 120      31.112  27.603  50.328  0.00  0.00            
ATOM   1832  C   PRO X 120      29.081  27.261  50.324  0.00  0.00            
ATOM   1833  O   PRO X 120      27.960  27.572  50.773  0.00  0.00            
ATOM   1834  N   GLY X 121      29.298  26.251  49.439  0.00  0.00            
ATOM   1835  H   GLY X 121      30.232  25.965  49.184  0.00  0.00            
ATOM   1836  CA  GLY X 121      28.171  25.660  48.757  0.00  0.00            
ATOM   1837  HA2 GLY X 121      28.431  24.802  48.137  0.00  0.00            
ATOM   1838  HA3 GLY X 121      27.556  25.298  49.581  0.00  0.00            
ATOM   1839  C   GLY X 121      27.345  26.654  47.967  0.00  0.00            
ATOM   1840  O   GLY X 121      26.164  26.444  47.706  0.00  0.00            
ATOM   1841  N   HID X 122      27.974  27.792  47.565  0.00  0.00            
ATOM   1842  H   HID X 122      29.039  27.860  47.785  0.00  0.00            
ATOM   1843  CA  HID X 122      27.272  28.910  46.917  0.00  0.00            
ATOM   1844  HA  HID X 122      26.292  28.983  47.389  0.00  0.00            
ATOM   1845  CB  HID X 122      28.051  30.168  47.348  0.00  0.00            
ATOM   1846  HB2 HID X 122      28.084  30.192  48.427  0.00  0.00            
ATOM   1847  HB3 HID X 122      29.052  30.117  46.947  0.00  0.00            
ATOM   1848  CG  HID X 122      27.371  31.455  46.869  0.00  0.00            
ATOM   1849  ND1 HID X 122      26.068  31.829  47.147  0.00  0.00            
ATOM   1850  HD1 HID X 122      25.379  31.273  47.765  0.00  0.00            
ATOM   1851  CE1 HID X 122      25.811  32.938  46.390  0.00  0.00            
ATOM   1852  HE1 HID X 122      24.843  33.414  46.340  0.00  0.00            
ATOM   1853  NE2 HID X 122      26.872  33.351  45.608  0.00  0.00            
ATOM   1854  CD2 HID X 122      27.878  32.426  46.026  0.00  0.00            
ATOM   1855  HD2 HID X 122      28.848  32.330  45.562  0.00  0.00            
ATOM   1856  C   HID X 122      27.131  28.752  45.383  0.00  0.00            
ATOM   1857  O   HID X 122      25.960  28.877  44.926  0.00  0.00            
ATOM   1858  N   PHE X 123      28.258  28.519  44.651  0.00  0.00            
ATOM   1859  H   PHE X 123      29.141  28.266  45.237  0.00  0.00            
ATOM   1860  CA  PHE X 123      28.218  28.296  43.199  0.00  0.00            
ATOM   1861  HA  PHE X 123      27.549  29.006  42.715  0.00  0.00            
ATOM   1862  CB  PHE X 123      29.620  28.689  42.614  0.00  0.00            
ATOM   1863  HB2 PHE X 123      30.283  28.058  43.042  0.00  0.00            
ATOM   1864  HB3 PHE X 123      29.623  28.563  41.531  0.00  0.00            
ATOM   1865  CG  PHE X 123      30.034  30.165  42.922  0.00  0.00            
ATOM   1866  CD1 PHE X 123      29.723  31.097  41.902  0.00  0.00            
ATOM   1867  HD1 PHE X 123      29.325  30.701  40.968  0.00  0.00            
ATOM   1868  CE1 PHE X 123      29.997  32.501  42.061  0.00  0.00            
ATOM   1869  HE1 PHE X 123      29.691  33.238  41.318  0.00  0.00            
ATOM   1870  CZ  PHE X 123      30.764  32.897  43.230  0.00  0.00            
ATOM   1871  HZ  PHE X 123      31.175  33.893  43.396  0.00  0.00            
ATOM   1872  CE2 PHE X 123      30.967  31.984  44.218  0.00  0.00            
ATOM   1873  HE2 PHE X 123      31.501  32.294  45.017  0.00  0.00            
ATOM   1874  CD2 PHE X 123      30.599  30.650  44.120  0.00  0.00            
ATOM   1875  HD2 PHE X 123      30.970  29.965  44.883  0.00  0.00            
ATOM   1876  C   PHE X 123      27.878  26.877  42.759  0.00  0.00            
ATOM   1877  O   PHE X 123      28.151  25.965  43.525  0.00  0.00            
ATOM   1878  N   ALA X 124      27.325  26.738  41.581  0.00  0.00            
ATOM   1879  H   ALA X 124      27.098  27.600  40.955  0.00  0.00            
ATOM   1880  CA  ALA X 124      27.171  25.437  40.933  0.00  0.00            
ATOM   1881  HA  ALA X 124      26.708  24.798  41.685  0.00  0.00            
ATOM   1882  CB  ALA X 124      26.183  25.673  39.804  0.00  0.00            
ATOM   1883  HB1 ALA X 124      25.331  26.283  40.104  0.00  0.00            
ATOM   1884  HB2 ALA X 124      26.568  26.132  38.894  0.00  0.00            
ATOM   1885  HB3 ALA X 124      25.746  24.816  39.494  0.00  0.00            
ATOM   1886  C   ALA X 124      28.531  24.819  40.548  0.00  0.00            
ATOM   1887  O   ALA X 124      28.501  23.631  40.277  0.00  0.00            
ATOM   1888  N   GLY X 125      29.557  25.663  40.351  0.00  0.00            
ATOM   1889  H   GLY X 125      29.409  26.743  40.360  0.00  0.00            
ATOM   1890  CA  GLY X 125      30.813  25.086  39.919  0.00  0.00            
ATOM   1891  HA2 GLY X 125      31.335  24.510  40.684  0.00  0.00            
ATOM   1892  HA3 GLY X 125      30.548  24.399  39.116  0.00  0.00            
ATOM   1893  C   GLY X 125      31.870  26.045  39.391  0.00  0.00            
ATOM   1894  O   GLY X 125      31.652  27.276  39.412  0.00  0.00            
ATOM   1895  N   MET X 126      32.970  25.401  39.015  0.00  0.00            
ATOM   1896  H   MET X 126      33.075  24.361  39.323  0.00  0.00            
ATOM   1897  CA  MET X 126      34.229  26.232  38.750  0.00  0.00            
ATOM   1898  HA  MET X 126      34.027  27.238  38.382  0.00  0.00            
ATOM   1899  CB  MET X 126      34.927  26.278  40.121  0.00  0.00            
ATOM   1900  HB2 MET X 126      34.335  26.770  40.892  0.00  0.00            
ATOM   1901  HB3 MET X 126      35.205  25.283  40.468  0.00  0.00            
ATOM   1902  CG  MET X 126      36.266  27.026  39.817  0.00  0.00            
ATOM   1903  HG2 MET X 126      36.905  26.300  39.313  0.00  0.00            
ATOM   1904  HG3 MET X 126      36.043  27.793  39.076  0.00  0.00            
ATOM   1905  SD  MET X 126      36.959  27.757  41.308  0.00  0.00            
ATOM   1906  CE  MET X 126      37.439  26.318  42.276  0.00  0.00            
ATOM   1907  HE1 MET X 126      37.775  26.772  43.209  0.00  0.00            
ATOM   1908  HE2 MET X 126      36.697  25.636  42.343  0.00  0.00            
ATOM   1909  HE3 MET X 126      38.368  25.954  41.837  0.00  0.00            
ATOM   1910  C   MET X 126      35.117  25.529  37.696  0.00  0.00            
ATOM   1911  O   MET X 126      35.614  24.460  37.858  0.00  0.00            
ATOM   1912  N   VAL X 127      35.269  26.221  36.553  0.00  0.00            
ATOM   1913  H   VAL X 127      34.902  27.247  36.529  0.00  0.00            
ATOM   1914  CA  VAL X 127      36.167  25.689  35.415  0.00  0.00            
ATOM   1915  HA  VAL X 127      36.398  24.631  35.542  0.00  0.00            
ATOM   1916  CB  VAL X 127      35.502  26.037  34.090  0.00  0.00            
ATOM   1917  HB  VAL X 127      35.611  27.102  33.887  0.00  0.00            
ATOM   1918  CG1 VAL X 127      36.369  25.512  32.920  0.00  0.00            
ATOM   1919 HG11 VAL X 127      35.895  25.649  31.948  0.00  0.00            
ATOM   1920 HG12 VAL X 127      37.386  25.904  32.915  0.00  0.00            
ATOM   1921 HG13 VAL X 127      36.456  24.428  33.006  0.00  0.00            
ATOM   1922  CG2 VAL X 127      34.082  25.575  33.882  0.00  0.00            
ATOM   1923 HG21 VAL X 127      33.442  26.141  34.558  0.00  0.00            
ATOM   1924 HG22 VAL X 127      33.810  25.786  32.932  0.00  0.00            
ATOM   1925 HG23 VAL X 127      33.890  24.536  34.151  0.00  0.00            
ATOM   1926  C   VAL X 127      37.456  26.490  35.608  0.00  0.00            
ATOM   1927  O   VAL X 127      37.503  27.755  35.562  0.00  0.00            
ATOM   1928  N   LEU X 128      38.534  25.768  35.910  0.00  0.00            
ATOM   1929  H   LEU X 128      38.504  24.701  35.692  0.00  0.00            
ATOM   1930  CA  LEU X 128      39.937  26.218  36.104  0.00  0.00            
ATOM   1931  HA  LEU X 128      39.977  27.305  36.169  0.00  0.00            
ATOM   1932  CB  LEU X 128      40.564  25.744  37.405  0.00  0.00            
ATOM   1933  HB2 LEU X 128      40.441  24.667  37.526  0.00  0.00            
ATOM   1934  HB3 LEU X 128      41.630  25.969  37.364  0.00  0.00            
ATOM   1935  CG  LEU X 128      39.972  26.384  38.644  0.00  0.00            
ATOM   1936  HG  LEU X 128      39.003  25.894  38.741  0.00  0.00            
ATOM   1937  CD1 LEU X 128      40.897  25.860  39.787  0.00  0.00            
ATOM   1938 HD11 LEU X 128      40.415  26.114  40.731  0.00  0.00            
ATOM   1939 HD12 LEU X 128      41.142  24.804  39.674  0.00  0.00            
ATOM   1940 HD13 LEU X 128      41.763  26.354  39.630  0.00  0.00            
ATOM   1941  CD2 LEU X 128      39.947  27.862  38.836  0.00  0.00            
ATOM   1942 HD21 LEU X 128      39.097  28.381  38.394  0.00  0.00            
ATOM   1943 HD22 LEU X 128      40.008  28.149  39.886  0.00  0.00            
ATOM   1944 HD23 LEU X 128      40.838  28.257  38.347  0.00  0.00            
ATOM   1945  C   LEU X 128      40.844  25.811  34.948  0.00  0.00            
ATOM   1946  O   LEU X 128      40.755  24.682  34.459  0.00  0.00            
ATOM   1947  N   ILE X 129      41.662  26.741  34.577  0.00  0.00            
ATOM   1948  H   ILE X 129      41.677  27.697  35.102  0.00  0.00            
ATOM   1949  CA  ILE X 129      42.516  26.624  33.343  0.00  0.00            
ATOM   1950  HA  ILE X 129      42.592  25.562  33.109  0.00  0.00            
ATOM   1951  CB  ILE X 129      41.885  27.481  32.201  0.00  0.00            
ATOM   1952  HB  ILE X 129      42.091  28.450  32.396  0.00  0.00            
ATOM   1953  CG2 ILE X 129      42.595  27.066  30.900  0.00  0.00            
ATOM   1954 HG21 ILE X 129      42.424  26.033  30.597  0.00  0.00            
ATOM   1955 HG22 ILE X 129      42.401  27.721  30.051  0.00  0.00            
ATOM   1956 HG23 ILE X 129      43.671  27.144  31.054  0.00  0.00            
ATOM   1957  CG1 ILE X 129      40.306  27.370  32.149  0.00  0.00            
ATOM   1958 HG12 ILE X 129      39.950  26.484  32.246  0.00  0.00            
ATOM   1959 HG13 ILE X 129      39.844  27.916  32.862  0.00  0.00            
ATOM   1960  CD1 ILE X 129      39.685  27.977  30.847  0.00  0.00            
ATOM   1961 HD11 ILE X 129      38.600  28.077  30.867  0.00  0.00            
ATOM   1962 HD12 ILE X 129      40.057  29.000  30.790  0.00  0.00            
ATOM   1963 HD13 ILE X 129      39.845  27.280  30.025  0.00  0.00            
ATOM   1964  C   ILE X 129      43.965  27.052  33.680  0.00  0.00            
ATOM   1965  O   ILE X 129      44.285  28.270  33.797  0.00  0.00            
ATOM   1966  N   SER X 130      44.840  26.114  34.015  0.00  0.00            
ATOM   1967  H   SER X 130      44.434  25.103  34.039  0.00  0.00            
ATOM   1968  CA  SER X 130      46.287  26.240  34.267  0.00  0.00            
ATOM   1969  HA  SER X 130      46.645  25.262  34.589  0.00  0.00            
ATOM   1970  CB  SER X 130      47.059  26.520  32.993  0.00  0.00            
ATOM   1971  HB2 SER X 130      48.079  26.473  33.374  0.00  0.00            
ATOM   1972  HB3 SER X 130      46.801  25.720  32.299  0.00  0.00            
ATOM   1973  OG  SER X 130      46.790  27.722  32.390  0.00  0.00            
ATOM   1974  HG  SER X 130      47.179  27.720  31.372  0.00  0.00            
ATOM   1975  C   SER X 130      46.555  27.262  35.446  0.00  0.00            
ATOM   1976  O   SER X 130      47.112  28.283  35.229  0.00  0.00            
ATOM   1977  N   PRO X 131      46.135  26.959  36.703  0.00  0.00            
ATOM   1978  CD  PRO X 131      45.639  25.688  37.197  0.00  0.00            
ATOM   1979  HD2 PRO X 131      46.259  24.863  36.848  0.00  0.00            
ATOM   1980  HD3 PRO X 131      44.639  25.656  36.764  0.00  0.00            
ATOM   1981  CG  PRO X 131      45.449  25.872  38.685  0.00  0.00            
ATOM   1982  HG2 PRO X 131      46.399  25.911  39.218  0.00  0.00            
ATOM   1983  HG3 PRO X 131      44.794  25.111  39.110  0.00  0.00            
ATOM   1984  CB  PRO X 131      44.976  27.298  38.662  0.00  0.00            
ATOM   1985  HB2 PRO X 131      44.954  27.739  39.658  0.00  0.00            
ATOM   1986  HB3 PRO X 131      43.975  27.388  38.240  0.00  0.00            
ATOM   1987  CA  PRO X 131      45.985  27.982  37.722  0.00  0.00            
ATOM   1988  HA  PRO X 131      45.543  28.877  37.285  0.00  0.00            
ATOM   1989  C   PRO X 131      47.261  28.350  38.543  0.00  0.00            
ATOM   1990  O   PRO X 131      48.089  27.537  38.807  0.00  0.00            
ATOM   1991  N   LEU X 132      47.189  29.526  39.095  0.00  0.00            
ATOM   1992  H   LEU X 132      46.338  30.162  38.850  0.00  0.00            
ATOM   1993  CA  LEU X 132      48.170  29.997  40.076  0.00  0.00            
ATOM   1994  HA  LEU X 132      49.159  29.661  39.767  0.00  0.00            
ATOM   1995  CB  LEU X 132      48.223  31.533  40.154  0.00  0.00            
ATOM   1996  HB2 LEU X 132      48.521  31.830  39.148  0.00  0.00            
ATOM   1997  HB3 LEU X 132      47.224  31.946  40.301  0.00  0.00            
ATOM   1998  CG  LEU X 132      49.279  32.087  41.104  0.00  0.00            
ATOM   1999  HG  LEU X 132      48.845  31.876  42.081  0.00  0.00            
ATOM   2000  CD1 LEU X 132      50.666  31.572  41.004  0.00  0.00            
ATOM   2001 HD11 LEU X 132      50.957  31.720  39.963  0.00  0.00            
ATOM   2002 HD12 LEU X 132      51.398  32.105  41.611  0.00  0.00            
ATOM   2003 HD13 LEU X 132      50.603  30.606  41.288  0.00  0.00            
ATOM   2004  CD2 LEU X 132      49.199  33.606  40.999  0.00  0.00            
ATOM   2005 HD21 LEU X 132      49.945  34.039  41.665  0.00  0.00            
ATOM   2006 HD22 LEU X 132      49.397  34.166  40.085  0.00  0.00            
ATOM   2007 HD23 LEU X 132      48.237  33.974  41.356  0.00  0.00            
ATOM   2008  C   LEU X 132      48.008  29.375  41.439  0.00  0.00            
ATOM   2009  O   LEU X 132      47.172  29.764  42.252  0.00  0.00            
ATOM   2010  N   VAL X 133      48.777  28.325  41.728  0.00  0.00            
ATOM   2011  H   VAL X 133      49.383  27.908  40.923  0.00  0.00            
ATOM   2012  CA  VAL X 133      48.484  27.469  42.991  0.00  0.00            
ATOM   2013  HA  VAL X 133      48.149  28.226  43.701  0.00  0.00            
ATOM   2014  CB  VAL X 133      47.482  26.284  42.896  0.00  0.00            
ATOM   2015  HB  VAL X 133      47.116  26.015  43.886  0.00  0.00            
ATOM   2016  CG1 VAL X 133      46.281  26.695  42.141  0.00  0.00            
ATOM   2017 HG11 VAL X 133      46.554  26.924  41.111  0.00  0.00            
ATOM   2018 HG12 VAL X 133      45.609  25.837  42.141  0.00  0.00            
ATOM   2019 HG13 VAL X 133      45.685  27.472  42.620  0.00  0.00            
ATOM   2020  CG2 VAL X 133      48.073  25.029  42.281  0.00  0.00            
ATOM   2021 HG21 VAL X 133      48.608  24.416  43.005  0.00  0.00            
ATOM   2022 HG22 VAL X 133      47.309  24.413  42.042  0.00  0.00            
ATOM   2023 HG23 VAL X 133      48.757  25.220  41.454  0.00  0.00            
ATOM   2024  C   VAL X 133      49.821  27.055  43.631  0.00  0.00            
ATOM   2025  O   VAL X 133      49.781  26.755  44.798  0.00  0.00            
ATOM   2026  N   LEU X 134      50.941  27.046  42.901  0.00  0.00            
ATOM   2027  H   LEU X 134      50.933  27.378  41.947  0.00  0.00            
ATOM   2028  CA  LEU X 134      52.252  26.581  43.426  0.00  0.00            
ATOM   2029  HA  LEU X 134      52.195  26.565  44.435  0.00  0.00            
ATOM   2030  CB  LEU X 134      52.506  25.116  42.960  0.00  0.00            
ATOM   2031  HB2 LEU X 134      51.692  24.525  43.055  0.00  0.00            
ATOM   2032  HB3 LEU X 134      52.570  25.258  41.881  0.00  0.00            
ATOM   2033  CG  LEU X 134      53.758  24.519  43.626  0.00  0.00            
ATOM   2034  HG  LEU X 134      54.576  25.232  43.727  0.00  0.00            
ATOM   2035  CD1 LEU X 134      53.374  23.957  44.993  0.00  0.00            
ATOM   2036 HD11 LEU X 134      52.981  24.712  45.675  0.00  0.00            
ATOM   2037 HD12 LEU X 134      52.614  23.182  44.892  0.00  0.00            
ATOM   2038 HD13 LEU X 134      54.133  23.479  45.456  0.00  0.00            
ATOM   2039  CD2 LEU X 134      54.303  23.597  42.600  0.00  0.00            
ATOM   2040 HD21 LEU X 134      54.999  22.947  43.132  0.00  0.00            
ATOM   2041 HD22 LEU X 134      53.594  22.810  42.342  0.00  0.00            
ATOM   2042 HD23 LEU X 134      54.849  24.049  41.772  0.00  0.00            
ATOM   2043  C   LEU X 134      53.423  27.570  43.049  0.00  0.00            
ATOM   2044  O   LEU X 134      53.581  27.888  41.854  0.00  0.00            
ATOM   2045  N   ALA X 135      54.274  27.941  44.032  0.00  0.00            
ATOM   2046  H   ALA X 135      54.227  27.389  44.971  0.00  0.00            
ATOM   2047  CA  ALA X 135      55.439  28.824  43.753  0.00  0.00            
ATOM   2048  HA  ALA X 135      55.294  29.397  42.934  0.00  0.00            
ATOM   2049  CB  ALA X 135      55.753  29.764  44.937  0.00  0.00            
ATOM   2050  HB1 ALA X 135      54.807  30.154  45.311  0.00  0.00            
ATOM   2051  HB2 ALA X 135      56.171  29.226  45.789  0.00  0.00            
ATOM   2052  HB3 ALA X 135      56.470  30.500  44.574  0.00  0.00            
ATOM   2053  C   ALA X 135      56.688  27.908  43.502  0.00  0.00            
ATOM   2054  O   ALA X 135      56.757  26.747  43.973  0.00  0.00            
ATOM   2055  N   ASN X 136      57.648  28.481  42.724  0.00  0.00            
ATOM   2056  H   ASN X 136      57.357  29.444  42.306  0.00  0.00            
ATOM   2057  CA  ASN X 136      58.993  27.812  42.551  0.00  0.00            
ATOM   2058  HA  ASN X 136      58.910  26.832  42.079  0.00  0.00            
ATOM   2059  CB  ASN X 136      59.775  28.673  41.648  0.00  0.00            
ATOM   2060  HB2 ASN X 136      59.397  28.658  40.626  0.00  0.00            
ATOM   2061  HB3 ASN X 136      59.793  29.669  42.091  0.00  0.00            
ATOM   2062  CG  ASN X 136      61.232  28.161  41.681  0.00  0.00            
ATOM   2063  OD1 ASN X 136      62.066  28.726  42.460  0.00  0.00            
ATOM   2064  ND2 ASN X 136      61.533  27.061  41.012  0.00  0.00            
ATOM   2065 HD21 ASN X 136      62.321  26.394  41.362  0.00  0.00            
ATOM   2066 HD22 ASN X 136      60.752  26.737  40.324  0.00  0.00            
ATOM   2067  C   ASN X 136      59.667  27.708  43.982  0.00  0.00            
ATOM   2068  O   ASN X 136      59.720  28.694  44.669  0.00  0.00            
ATOM   2069  N   PRO X 137      60.079  26.531  44.481  0.00  0.00            
ATOM   2070  CD  PRO X 137      60.053  25.258  43.779  0.00  0.00            
ATOM   2071  HD2 PRO X 137      60.736  25.333  43.108  0.00  0.00            
ATOM   2072  HD3 PRO X 137      59.159  24.977  43.401  0.00  0.00            
ATOM   2073  CG  PRO X 137      60.633  24.289  44.818  0.00  0.00            
ATOM   2074  HG2 PRO X 137      61.717  24.379  44.739  0.00  0.00            
ATOM   2075  HG3 PRO X 137      60.432  23.253  44.548  0.00  0.00            
ATOM   2076  CB  PRO X 137      60.169  24.792  46.210  0.00  0.00            
ATOM   2077  HB2 PRO X 137      60.787  24.588  47.085  0.00  0.00            
ATOM   2078  HB3 PRO X 137      59.159  24.425  46.391  0.00  0.00            
ATOM   2079  CA  PRO X 137      60.224  26.312  45.960  0.00  0.00            
ATOM   2080  HA  PRO X 137      59.424  26.776  46.537  0.00  0.00            
ATOM   2081  C   PRO X 137      61.548  26.948  46.430  0.00  0.00            
ATOM   2082  O   PRO X 137      61.769  27.185  47.579  0.00  0.00            
ATOM   2083  N   GLU X 138      62.496  27.309  45.471  0.00  0.00            
ATOM   2084  H   GLU X 138      62.420  26.998  44.429  0.00  0.00            
ATOM   2085  CA  GLU X 138      63.794  27.951  45.776  0.00  0.00            
ATOM   2086  HA  GLU X 138      64.166  27.725  46.776  0.00  0.00            
ATOM   2087  CB  GLU X 138      64.890  27.566  44.720  0.00  0.00            
ATOM   2088  HB2 GLU X 138      64.669  28.010  43.840  0.00  0.00            
ATOM   2089  HB3 GLU X 138      65.845  27.965  45.061  0.00  0.00            
ATOM   2090  CG  GLU X 138      65.092  26.063  44.425  0.00  0.00            
ATOM   2091  HG2 GLU X 138      66.127  25.889  44.130  0.00  0.00            
ATOM   2092  HG3 GLU X 138      64.811  25.500  45.315  0.00  0.00            
ATOM   2093  CD  GLU X 138      64.180  25.449  43.321  0.00  0.00            
ATOM   2094  OE1 GLU X 138      64.495  24.350  42.813  0.00  0.00            
ATOM   2095  OE2 GLU X 138      63.135  26.017  42.986  0.00  0.00            
ATOM   2096  C   GLU X 138      63.549  29.521  45.835  0.00  0.00            
ATOM   2097  O   GLU X 138      64.303  30.244  46.575  0.00  0.00            
ATOM   2098  N   SER X 139      62.614  30.073  45.018  0.00  0.00            
ATOM   2099  H   SER X 139      62.069  29.365  44.393  0.00  0.00            
ATOM   2100  CA  SER X 139      62.187  31.471  44.963  0.00  0.00            
ATOM   2101  HA  SER X 139      62.961  32.022  45.097  0.00  0.00            
ATOM   2102  CB  SER X 139      61.495  31.855  43.663  0.00  0.00            
ATOM   2103  HB2 SER X 139      60.703  31.264  43.453  0.00  0.00            
ATOM   2104  HB3 SER X 139      61.297  32.925  43.601  0.00  0.00            
ATOM   2105  OG  SER X 139      62.439  31.433  42.676  0.00  0.00            
ATOM   2106  HG  SER X 139      62.492  30.345  42.648  0.00  0.00            
ATOM   2107  C   SER X 139      61.233  31.854  46.120  0.00  0.00            
ATOM   2108  O   SER X 139      60.956  33.069  46.359  0.00  0.00            
ATOM   2109  N   ALA X 140      60.631  30.854  46.737  0.00  0.00            
ATOM   2110  H   ALA X 140      60.488  30.011  46.200  0.00  0.00            
ATOM   2111  CA  ALA X 140      59.770  31.169  47.905  0.00  0.00            
ATOM   2112  HA  ALA X 140      59.426  32.202  47.838  0.00  0.00            
ATOM   2113  CB  ALA X 140      58.480  30.326  47.851  0.00  0.00            
ATOM   2114  HB1 ALA X 140      57.731  30.640  48.578  0.00  0.00            
ATOM   2115  HB2 ALA X 140      57.984  30.531  46.902  0.00  0.00            
ATOM   2116  HB3 ALA X 140      58.601  29.244  47.893  0.00  0.00            
ATOM   2117  C   ALA X 140      60.428  31.012  49.319  0.00  0.00            
ATOM   2118  O   ALA X 140      59.792  31.379  50.283  0.00  0.00            
ATOM   2119  N   THR X 141      61.720  30.666  49.329  0.00  0.00            
ATOM   2120  H   THR X 141      62.133  30.703  48.408  0.00  0.00            
ATOM   2121  CA  THR X 141      62.501  30.532  50.600  0.00  0.00            
ATOM   2122  HA  THR X 141      62.101  29.690  51.165  0.00  0.00            
ATOM   2123  CB  THR X 141      63.912  30.206  50.306  0.00  0.00            
ATOM   2124  HB  THR X 141      64.500  30.018  51.204  0.00  0.00            
ATOM   2125  CG2 THR X 141      63.984  28.881  49.544  0.00  0.00            
ATOM   2126 HG21 THR X 141      65.005  28.536  49.384  0.00  0.00            
ATOM   2127 HG22 THR X 141      63.584  28.089  50.178  0.00  0.00            
ATOM   2128 HG23 THR X 141      63.477  28.898  48.580  0.00  0.00            
ATOM   2129  OG1 THR X 141      64.406  31.197  49.413  0.00  0.00            
ATOM   2130  HG1 THR X 141      65.277  30.911  49.126  0.00  0.00            
ATOM   2131  C   THR X 141      62.418  31.780  51.478  0.00  0.00            
ATOM   2132  O   THR X 141      62.236  32.899  51.008  0.00  0.00            
ATOM   2133  N   THR X 142      62.630  31.627  52.817  0.00  0.00            
ATOM   2134  H   THR X 142      62.743  30.615  53.206  0.00  0.00            
ATOM   2135  CA  THR X 142      62.524  32.746  53.741  0.00  0.00            
ATOM   2136  HA  THR X 142      61.577  33.257  53.569  0.00  0.00            
ATOM   2137  CB  THR X 142      62.579  32.371  55.211  0.00  0.00            
ATOM   2138  HB  THR X 142      62.239  33.141  55.887  0.00  0.00            
ATOM   2139  CG2 THR X 142      61.680  31.167  55.561  0.00  0.00            
ATOM   2140 HG21 THR X 142      61.656  30.999  56.627  0.00  0.00            
ATOM   2141 HG22 THR X 142      60.670  31.148  55.180  0.00  0.00            
ATOM   2142 HG23 THR X 142      62.100  30.245  55.185  0.00  0.00            
ATOM   2143  OG1 THR X 142      63.837  31.919  55.579  0.00  0.00            
ATOM   2144  HG1 THR X 142      64.409  32.797  55.838  0.00  0.00            
ATOM   2145  C   THR X 142      63.582  33.878  53.393  0.00  0.00            
ATOM   2146  O   THR X 142      63.332  35.051  53.731  0.00  0.00            
ATOM   2147  N   PHE X 143      64.742  33.506  52.779  0.00  0.00            
ATOM   2148  H   PHE X 143      65.000  32.490  52.480  0.00  0.00            
ATOM   2149  CA  PHE X 143      65.740  34.512  52.445  0.00  0.00            
ATOM   2150  HA  PHE X 143      65.760  35.148  53.331  0.00  0.00            
ATOM   2151  CB  PHE X 143      67.150  33.998  52.244  0.00  0.00            
ATOM   2152  HB2 PHE X 143      67.537  33.401  53.070  0.00  0.00            
ATOM   2153  HB3 PHE X 143      67.065  33.239  51.466  0.00  0.00            
ATOM   2154  CG  PHE X 143      68.110  35.073  51.808  0.00  0.00            
ATOM   2155  CD1 PHE X 143      68.184  35.549  50.468  0.00  0.00            
ATOM   2156  HD1 PHE X 143      67.568  35.142  49.779  0.00  0.00            
ATOM   2157  CE1 PHE X 143      68.964  36.639  50.117  0.00  0.00            
ATOM   2158  HE1 PHE X 143      68.903  37.042  49.194  0.00  0.00            
ATOM   2159  CZ  PHE X 143      69.728  37.290  51.106  0.00  0.00            
ATOM   2160  HZ  PHE X 143      70.244  38.128  50.879  0.00  0.00            
ATOM   2161  CE2 PHE X 143      69.622  36.859  52.401  0.00  0.00            
ATOM   2162  HE2 PHE X 143      70.197  37.306  53.101  0.00  0.00            
ATOM   2163  CD2 PHE X 143      68.845  35.745  52.805  0.00  0.00            
ATOM   2164  HD2 PHE X 143      68.774  35.480  53.860  0.00  0.00            
ATOM   2165  C   PHE X 143      65.190  35.234  51.171  0.00  0.00            
ATOM   2166  O   PHE X 143      65.210  36.473  51.204  0.00  0.00            
ATOM   2167  N   LYS X 144      64.597  34.540  50.216  0.00  0.00            
ATOM   2168  H   LYS X 144      64.547  33.465  50.388  0.00  0.00            
ATOM   2169  CA  LYS X 144      64.147  35.177  48.981  0.00  0.00            
ATOM   2170  HA  LYS X 144      65.005  35.779  48.679  0.00  0.00            
ATOM   2171  CB  LYS X 144      63.931  34.227  47.819  0.00  0.00            
ATOM   2172  HB2 LYS X 144      64.855  33.695  47.591  0.00  0.00            
ATOM   2173  HB3 LYS X 144      63.192  33.473  48.088  0.00  0.00            
ATOM   2174  CG  LYS X 144      63.409  34.874  46.571  0.00  0.00            
ATOM   2175  HG2 LYS X 144      63.402  34.150  45.757  0.00  0.00            
ATOM   2176  HG3 LYS X 144      62.387  35.159  46.821  0.00  0.00            
ATOM   2177  CD  LYS X 144      64.025  36.193  46.004  0.00  0.00            
ATOM   2178  HD2 LYS X 144      64.743  36.654  46.682  0.00  0.00            
ATOM   2179  HD3 LYS X 144      64.535  35.977  45.159  0.00  0.00            
ATOM   2180  CE  LYS X 144      62.880  37.153  45.590  0.00  0.00            
ATOM   2181  HE2 LYS X 144      62.377  37.492  46.496  0.00  0.00            
ATOM   2182  HE3 LYS X 144      63.446  37.948  45.104  0.00  0.00            
ATOM   2183  NZ  LYS X 144      61.936  36.575  44.599  0.00  0.00            
ATOM   2184  HZ1 LYS X 144      62.392  36.523  43.610  0.00  0.00            
ATOM   2185  HZ2 LYS X 144      61.459  35.617  44.807  0.00  0.00            
ATOM   2186  HZ3 LYS X 144      61.054  37.204  44.478  0.00  0.00            
ATOM   2187  C   LYS X 144      62.900  36.086  49.197  0.00  0.00            
ATOM   2188  O   LYS X 144      62.778  37.144  48.550  0.00  0.00            
ATOM   2189  N   VAL X 145      62.005  35.670  50.106  0.00  0.00            
ATOM   2190  H   VAL X 145      62.198  34.674  50.502  0.00  0.00            
ATOM   2191  CA  VAL X 145      60.831  36.445  50.649  0.00  0.00            
ATOM   2192  HA  VAL X 145      60.052  36.591  49.902  0.00  0.00            
ATOM   2193  CB  VAL X 145      60.217  35.509  51.730  0.00  0.00            
ATOM   2194  HB  VAL X 145      61.074  35.047  52.220  0.00  0.00            
ATOM   2195  CG1 VAL X 145      59.462  36.268  52.820  0.00  0.00            
ATOM   2196 HG11 VAL X 145      58.696  36.889  52.358  0.00  0.00            
ATOM   2197 HG12 VAL X 145      59.042  35.531  53.504  0.00  0.00            
ATOM   2198 HG13 VAL X 145      60.110  36.859  53.467  0.00  0.00            
ATOM   2199  CG2 VAL X 145      59.173  34.604  51.079  0.00  0.00            
ATOM   2200 HG21 VAL X 145      59.683  34.306  50.162  0.00  0.00            
ATOM   2201 HG22 VAL X 145      58.941  33.831  51.687  0.00  0.00            
ATOM   2202 HG23 VAL X 145      58.297  35.193  50.806  0.00  0.00            
ATOM   2203  C   VAL X 145      61.265  37.837  51.292  0.00  0.00            
ATOM   2204  O   VAL X 145      60.787  38.883  50.923  0.00  0.00            
ATOM   2205  N   LEU X 146      62.177  37.780  52.233  0.00  0.00            
ATOM   2206  H   LEU X 146      62.491  36.796  52.581  0.00  0.00            
ATOM   2207  CA  LEU X 146      62.755  38.975  52.824  0.00  0.00            
ATOM   2208  HA  LEU X 146      61.912  39.626  53.058  0.00  0.00            
ATOM   2209  CB  LEU X 146      63.444  38.653  54.175  0.00  0.00            
ATOM   2210  HB2 LEU X 146      63.177  37.752  54.543  0.00  0.00            
ATOM   2211  HB3 LEU X 146      64.510  38.607  53.950  0.00  0.00            
ATOM   2212  CG  LEU X 146      63.152  39.743  55.235  0.00  0.00            
ATOM   2213  HG  LEU X 146      63.343  40.762  54.899  0.00  0.00            
ATOM   2214  CD1 LEU X 146      61.776  39.500  55.817  0.00  0.00            
ATOM   2215 HD11 LEU X 146      60.999  39.600  55.059  0.00  0.00            
ATOM   2216 HD12 LEU X 146      61.687  38.471  56.167  0.00  0.00            
ATOM   2217 HD13 LEU X 146      61.715  40.178  56.562  0.00  0.00            
ATOM   2218  CD2 LEU X 146      64.175  39.467  56.382  0.00  0.00            
ATOM   2219 HD21 LEU X 146      65.190  39.828  56.214  0.00  0.00            
ATOM   2220 HD22 LEU X 146      63.804  39.932  57.295  0.00  0.00            
ATOM   2221 HD23 LEU X 146      64.217  38.392  56.558  0.00  0.00            
ATOM   2222  C   LEU X 146      63.652  39.805  51.919  0.00  0.00            
ATOM   2223  O   LEU X 146      63.702  41.003  52.164  0.00  0.00            
ATOM   2224  N   ALA X 147      64.293  39.201  50.900  0.00  0.00            
ATOM   2225  H   ALA X 147      64.396  38.198  50.960  0.00  0.00            
ATOM   2226  CA  ALA X 147      65.173  39.973  49.926  0.00  0.00            
ATOM   2227  HA  ALA X 147      65.797  40.535  50.488  0.00  0.00            
ATOM   2228  CB  ALA X 147      66.116  39.149  48.986  0.00  0.00            
ATOM   2229  HB1 ALA X 147      66.701  39.759  48.432  0.00  0.00            
ATOM   2230  HB2 ALA X 147      66.810  38.574  49.599  0.00  0.00            
ATOM   2231  HB3 ALA X 147      65.460  38.517  48.386  0.00  0.00            
ATOM   2232  C   ALA X 147      64.171  40.872  49.064  0.00  0.00            
ATOM   2233  O   ALA X 147      64.215  42.098  49.090  0.00  0.00            
ATOM   2234  N   ALA X 148      63.115  40.207  48.519  0.00  0.00            
ATOM   2235  H   ALA X 148      62.958  39.172  48.822  0.00  0.00            
ATOM   2236  CA  ALA X 148      61.959  40.838  47.889  0.00  0.00            
ATOM   2237  HA  ALA X 148      62.381  41.193  46.948  0.00  0.00            
ATOM   2238  CB  ALA X 148      60.889  39.828  47.551  0.00  0.00            
ATOM   2239  HB1 ALA X 148      61.272  38.976  46.989  0.00  0.00            
ATOM   2240  HB2 ALA X 148      60.293  39.435  48.374  0.00  0.00            
ATOM   2241  HB3 ALA X 148      60.277  40.296  46.898  0.00  0.00            
ATOM   2242  C   ALA X 148      61.279  41.990  48.681  0.00  0.00            
ATOM   2243  O   ALA X 148      60.947  43.053  48.182  0.00  0.00            
ATOM   2244  N   LYS X 149      61.006  41.719  49.986  0.00  0.00            
ATOM   2245  H   LYS X 149      61.279  40.724  50.340  0.00  0.00            
ATOM   2246  CA  LYS X 149      60.541  42.765  50.989  0.00  0.00            
ATOM   2247  HA  LYS X 149      59.549  43.156  50.760  0.00  0.00            
ATOM   2248  CB  LYS X 149      60.119  41.992  52.281  0.00  0.00            
ATOM   2249  HB2 LYS X 149      59.357  41.289  51.943  0.00  0.00            
ATOM   2250  HB3 LYS X 149      60.979  41.411  52.613  0.00  0.00            
ATOM   2251  CG  LYS X 149      59.435  42.858  53.377  0.00  0.00            
ATOM   2252  HG2 LYS X 149      58.667  43.496  52.939  0.00  0.00            
ATOM   2253  HG3 LYS X 149      59.001  42.035  53.945  0.00  0.00            
ATOM   2254  CD  LYS X 149      60.470  43.595  54.263  0.00  0.00            
ATOM   2255  HD2 LYS X 149      61.229  42.864  54.541  0.00  0.00            
ATOM   2256  HD3 LYS X 149      60.981  44.334  53.800  0.00  0.00            
ATOM   2257  CE  LYS X 149      59.992  44.093  55.650  0.00  0.00            
ATOM   2258  HE2 LYS X 149      59.555  43.241  56.171  0.00  0.00            
ATOM   2259  HE3 LYS X 149      60.765  44.460  56.325  0.00  0.00            
ATOM   2260  NZ  LYS X 149      58.926  45.103  55.614  0.00  0.00            
ATOM   2261  HZ1 LYS X 149      57.989  44.578  55.430  0.00  0.00            
ATOM   2262  HZ2 LYS X 149      58.818  45.744  56.489  0.00  0.00            
ATOM   2263  HZ3 LYS X 149      59.105  45.686  54.711  0.00  0.00            
ATOM   2264  C   LYS X 149      61.443  43.941  51.126  0.00  0.00            
ATOM   2265  O   LYS X 149      60.928  45.034  51.121  0.00  0.00            
ATOM   2266  N   VAL X 150      62.773  43.783  51.259  0.00  0.00            
ATOM   2267  H   VAL X 150      63.129  42.753  51.242  0.00  0.00            
ATOM   2268  CA  VAL X 150      63.647  44.934  51.510  0.00  0.00            
ATOM   2269  HA  VAL X 150      63.187  45.676  52.163  0.00  0.00            
ATOM   2270  CB  VAL X 150      64.904  44.514  52.271  0.00  0.00            
ATOM   2271  HB  VAL X 150      65.524  45.382  52.491  0.00  0.00            
ATOM   2272  CG1 VAL X 150      64.686  43.968  53.673  0.00  0.00            
ATOM   2273 HG11 VAL X 150      65.543  44.037  54.342  0.00  0.00            
ATOM   2274 HG12 VAL X 150      63.884  44.597  54.058  0.00  0.00            
ATOM   2275 HG13 VAL X 150      64.496  42.898  53.591  0.00  0.00            
ATOM   2276  CG2 VAL X 150      65.717  43.622  51.377  0.00  0.00            
ATOM   2277 HG21 VAL X 150      66.696  43.436  51.818  0.00  0.00            
ATOM   2278 HG22 VAL X 150      65.292  42.706  51.342  0.00  0.00            
ATOM   2279 HG23 VAL X 150      66.021  44.106  50.449  0.00  0.00            
ATOM   2280  C   VAL X 150      63.981  45.652  50.214  0.00  0.00            
ATOM   2281  O   VAL X 150      64.197  46.860  50.291  0.00  0.00            
ATOM   2282  N   LEU X 151      63.771  44.974  49.039  0.00  0.00            
ATOM   2283  H   LEU X 151      63.549  43.909  49.103  0.00  0.00            
ATOM   2284  CA  LEU X 151      63.790  45.634  47.708  0.00  0.00            
ATOM   2285  HA  LEU X 151      64.647  46.164  47.644  0.00  0.00            
ATOM   2286  CB  LEU X 151      63.925  44.647  46.609  0.00  0.00            
ATOM   2287  HB2 LEU X 151      64.816  44.029  46.720  0.00  0.00            
ATOM   2288  HB3 LEU X 151      63.105  43.931  46.657  0.00  0.00            
ATOM   2289  CG  LEU X 151      63.879  45.170  45.185  0.00  0.00            
ATOM   2290  HG  LEU X 151      62.959  45.732  45.022  0.00  0.00            
ATOM   2291  CD1 LEU X 151      65.108  46.049  45.033  0.00  0.00            
ATOM   2292 HD11 LEU X 151      65.137  46.366  44.075  0.00  0.00            
ATOM   2293 HD12 LEU X 151      64.945  46.848  45.629  0.00  0.00            
ATOM   2294 HD13 LEU X 151      65.999  45.663  45.311  0.00  0.00            
ATOM   2295  CD2 LEU X 151      63.992  44.110  44.139  0.00  0.00            
ATOM   2296 HD21 LEU X 151      64.080  44.493  43.122  0.00  0.00            
ATOM   2297 HD22 LEU X 151      64.864  43.460  44.213  0.00  0.00            
ATOM   2298 HD23 LEU X 151      63.242  43.323  44.212  0.00  0.00            
ATOM   2299  C   LEU X 151      62.573  46.510  47.550  0.00  0.00            
ATOM   2300  O   LEU X 151      62.779  47.644  47.061  0.00  0.00            
ATOM   2301  N   ASN X 152      61.436  45.996  48.078  0.00  0.00            
ATOM   2302  H   ASN X 152      61.361  44.995  48.503  0.00  0.00            
ATOM   2303  CA  ASN X 152      60.130  46.667  47.902  0.00  0.00            
ATOM   2304  HA  ASN X 152      60.022  46.892  46.841  0.00  0.00            
ATOM   2305  CB  ASN X 152      59.030  45.781  48.430  0.00  0.00            
ATOM   2306  HB2 ASN X 152      59.294  44.755  48.177  0.00  0.00            
ATOM   2307  HB3 ASN X 152      58.880  45.814  49.509  0.00  0.00            
ATOM   2308  CG  ASN X 152      57.657  46.001  47.780  0.00  0.00            
ATOM   2309  OD1 ASN X 152      57.459  45.850  46.588  0.00  0.00            
ATOM   2310  ND2 ASN X 152      56.642  46.198  48.527  0.00  0.00            
ATOM   2311 HD21 ASN X 152      55.684  46.137  48.011  0.00  0.00            
ATOM   2312 HD22 ASN X 152      56.757  46.093  49.605  0.00  0.00            
ATOM   2313  C   ASN X 152      59.978  48.046  48.703  0.00  0.00            
ATOM   2314  O   ASN X 152      59.141  48.884  48.453  0.00  0.00            
ATOM   2315  N   LEU X 153      60.912  48.248  49.663  0.00  0.00            
ATOM   2316  H   LEU X 153      61.665  47.465  49.755  0.00  0.00            
ATOM   2317  CA  LEU X 153      61.121  49.492  50.358  0.00  0.00            
ATOM   2318  HA  LEU X 153      60.164  49.668  50.849  0.00  0.00            
ATOM   2319  CB  LEU X 153      62.329  49.556  51.280  0.00  0.00            
ATOM   2320  HB2 LEU X 153      63.144  49.197  50.652  0.00  0.00            
ATOM   2321  HB3 LEU X 153      62.444  50.615  51.512  0.00  0.00            
ATOM   2322  CG  LEU X 153      62.405  48.844  52.615  0.00  0.00            
ATOM   2323  HG  LEU X 153      62.153  47.808  52.388  0.00  0.00            
ATOM   2324  CD1 LEU X 153      63.868  48.860  53.064  0.00  0.00            
ATOM   2325 HD11 LEU X 153      64.400  48.477  52.193  0.00  0.00            
ATOM   2326 HD12 LEU X 153      64.186  49.870  53.322  0.00  0.00            
ATOM   2327 HD13 LEU X 153      63.975  48.255  53.865  0.00  0.00            
ATOM   2328  CD2 LEU X 153      61.450  49.511  53.626  0.00  0.00            
ATOM   2329 HD21 LEU X 153      61.640  50.584  53.630  0.00  0.00            
ATOM   2330 HD22 LEU X 153      60.445  49.275  53.277  0.00  0.00            
ATOM   2331 HD23 LEU X 153      61.536  49.021  54.596  0.00  0.00            
ATOM   2332  C   LEU X 153      61.424  50.691  49.387  0.00  0.00            
ATOM   2333  O   LEU X 153      60.823  51.785  49.514  0.00  0.00            
ATOM   2334  N   VAL X 154      62.280  50.462  48.417  0.00  0.00            
ATOM   2335  H   VAL X 154      62.737  49.475  48.353  0.00  0.00            
ATOM   2336  CA  VAL X 154      63.038  51.525  47.730  0.00  0.00            
ATOM   2337  HA  VAL X 154      62.744  52.523  48.056  0.00  0.00            
ATOM   2338  CB  VAL X 154      64.578  51.425  47.952  0.00  0.00            
ATOM   2339  HB  VAL X 154      65.102  52.115  47.292  0.00  0.00            
ATOM   2340  CG1 VAL X 154      64.709  51.956  49.350  0.00  0.00            
ATOM   2341 HG11 VAL X 154      65.776  51.911  49.569  0.00  0.00            
ATOM   2342 HG12 VAL X 154      64.374  52.992  49.417  0.00  0.00            
ATOM   2343 HG13 VAL X 154      64.102  51.310  49.985  0.00  0.00            
ATOM   2344  CG2 VAL X 154      65.119  49.926  47.867  0.00  0.00            
ATOM   2345 HG21 VAL X 154      65.049  49.441  46.893  0.00  0.00            
ATOM   2346 HG22 VAL X 154      66.103  49.945  48.093  0.00  0.00            
ATOM   2347 HG23 VAL X 154      64.543  49.257  48.506  0.00  0.00            
ATOM   2348  C   VAL X 154      62.762  51.523  46.197  0.00  0.00            
ATOM   2349  O   VAL X 154      62.863  52.566  45.592  0.00  0.00            
ATOM   2350  N   LEU X 155      62.584  50.354  45.582  0.00  0.00            
ATOM   2351  H   LEU X 155      62.567  49.425  46.152  0.00  0.00            
ATOM   2352  CA  LEU X 155      62.354  50.232  44.164  0.00  0.00            
ATOM   2353  HA  LEU X 155      62.012  51.191  43.774  0.00  0.00            
ATOM   2354  CB  LEU X 155      63.720  49.812  43.463  0.00  0.00            
ATOM   2355  HB2 LEU X 155      64.526  50.040  44.161  0.00  0.00            
ATOM   2356  HB3 LEU X 155      63.835  48.751  43.244  0.00  0.00            
ATOM   2357  CG  LEU X 155      63.995  50.551  42.133  0.00  0.00            
ATOM   2358  HG  LEU X 155      64.359  51.561  42.325  0.00  0.00            
ATOM   2359  CD1 LEU X 155      65.195  49.904  41.464  0.00  0.00            
ATOM   2360 HD11 LEU X 155      65.241  50.204  40.417  0.00  0.00            
ATOM   2361 HD12 LEU X 155      66.105  50.262  41.945  0.00  0.00            
ATOM   2362 HD13 LEU X 155      65.058  48.904  41.498  0.00  0.00            
ATOM   2363  CD2 LEU X 155      62.878  50.768  41.062  0.00  0.00            
ATOM   2364 HD21 LEU X 155      62.077  51.397  41.450  0.00  0.00            
ATOM   2365 HD22 LEU X 155      63.192  51.068  40.062  0.00  0.00            
ATOM   2366 HD23 LEU X 155      62.275  49.869  40.931  0.00  0.00            
ATOM   2367  C   LEU X 155      61.179  49.174  43.981  0.00  0.00            
ATOM   2368  O   LEU X 155      61.334  48.297  43.171  0.00  0.00            
ATOM   2369  N   PRO X 156      59.934  49.245  44.591  0.00  0.00            
ATOM   2370  CD  PRO X 156      59.396  50.434  45.246  0.00  0.00            
ATOM   2371  HD2 PRO X 156      59.692  51.367  44.767  0.00  0.00            
ATOM   2372  HD3 PRO X 156      59.621  50.396  46.230  0.00  0.00            
ATOM   2373  CG  PRO X 156      57.924  50.372  45.132  0.00  0.00            
ATOM   2374  HG2 PRO X 156      57.566  50.632  44.136  0.00  0.00            
ATOM   2375  HG3 PRO X 156      57.460  50.929  45.946  0.00  0.00            
ATOM   2376  CB  PRO X 156      57.691  48.895  45.257  0.00  0.00            
ATOM   2377  HB2 PRO X 156      56.706  48.666  44.851  0.00  0.00            
ATOM   2378  HB3 PRO X 156      57.660  48.468  46.172  0.00  0.00            
ATOM   2379  CA  PRO X 156      58.811  48.228  44.509  0.00  0.00            
ATOM   2380  HA  PRO X 156      58.997  47.294  44.844  0.00  0.00            
ATOM   2381  C   PRO X 156      58.450  47.960  42.959  0.00  0.00            
ATOM   2382  O   PRO X 156      57.883  46.908  42.714  0.00  0.00            
ATOM   2383  N   ASN X 157      58.763  48.939  42.193  0.00  0.00            
ATOM   2384  H   ASN X 157      59.013  49.904  42.633  0.00  0.00            
ATOM   2385  CA  ASN X 157      58.305  48.933  40.752  0.00  0.00            
ATOM   2386  HA  ASN X 157      57.382  48.356  40.689  0.00  0.00            
ATOM   2387  CB  ASN X 157      57.986  50.399  40.269  0.00  0.00            
ATOM   2388  HB2 ASN X 157      57.619  50.412  39.243  0.00  0.00            
ATOM   2389  HB3 ASN X 157      57.201  50.794  40.915  0.00  0.00            
ATOM   2390  CG  ASN X 157      59.185  51.310  40.551  0.00  0.00            
ATOM   2391  OD1 ASN X 157      59.404  51.763  41.756  0.00  0.00            
ATOM   2392  ND2 ASN X 157      59.962  51.566  39.571  0.00  0.00            
ATOM   2393 HD21 ASN X 157      60.724  52.338  39.680  0.00  0.00            
ATOM   2394 HD22 ASN X 157      59.742  51.153  38.587  0.00  0.00            
ATOM   2395  C   ASN X 157      59.394  48.378  39.837  0.00  0.00            
ATOM   2396  O   ASN X 157      59.292  48.569  38.588  0.00  0.00            
ATOM   2397  N   LEU X 158      60.355  47.664  40.386  0.00  0.00            
ATOM   2398  H   LEU X 158      60.429  47.594  41.471  0.00  0.00            
ATOM   2399  CA  LEU X 158      61.441  47.098  39.544  0.00  0.00            
ATOM   2400  HA  LEU X 158      61.803  47.782  38.776  0.00  0.00            
ATOM   2401  CB  LEU X 158      62.694  46.781  40.374  0.00  0.00            
ATOM   2402  HB2 LEU X 158      62.915  47.655  40.829  0.00  0.00            
ATOM   2403  HB3 LEU X 158      62.417  46.075  41.157  0.00  0.00            
ATOM   2404  CG  LEU X 158      63.971  46.346  39.637  0.00  0.00            
ATOM   2405  HG  LEU X 158      63.732  45.416  39.120  0.00  0.00            
ATOM   2406  CD1 LEU X 158      64.418  47.357  38.609  0.00  0.00            
ATOM   2407 HD11 LEU X 158      63.677  47.349  37.810  0.00  0.00            
ATOM   2408 HD12 LEU X 158      64.487  48.235  38.991  0.00  0.00            
ATOM   2409 HD13 LEU X 158      65.355  47.159  38.288  0.00  0.00            
ATOM   2410  CD2 LEU X 158      65.199  45.945  40.503  0.00  0.00            
ATOM   2411 HD21 LEU X 158      65.413  46.864  41.049  0.00  0.00            
ATOM   2412 HD22 LEU X 158      64.828  45.168  41.171  0.00  0.00            
ATOM   2413 HD23 LEU X 158      66.030  45.627  39.874  0.00  0.00            
ATOM   2414  C   LEU X 158      60.797  45.857  38.885  0.00  0.00            
ATOM   2415  O   LEU X 158      60.329  44.942  39.612  0.00  0.00            
ATOM   2416  N   SER X 159      60.845  45.832  37.531  0.00  0.00            
ATOM   2417  H   SER X 159      60.871  46.764  36.966  0.00  0.00            
ATOM   2418  CA  SER X 159      60.485  44.641  36.734  0.00  0.00            
ATOM   2419  HA  SER X 159      59.512  44.225  36.997  0.00  0.00            
ATOM   2420  CB  SER X 159      60.482  45.068  35.271  0.00  0.00            
ATOM   2421  HB2 SER X 159      59.743  45.860  35.151  0.00  0.00            
ATOM   2422  HB3 SER X 159      61.478  45.421  35.004  0.00  0.00            
ATOM   2423  OG  SER X 159      60.181  43.963  34.456  0.00  0.00            
ATOM   2424  HG  SER X 159      59.995  44.390  33.471  0.00  0.00            
ATOM   2425  C   SER X 159      61.549  43.568  36.940  0.00  0.00            
ATOM   2426  O   SER X 159      62.722  43.840  37.012  0.00  0.00            
ATOM   2427  N   LEU X 160      61.057  42.371  36.905  0.00  0.00            
ATOM   2428  H   LEU X 160      59.976  42.245  36.950  0.00  0.00            
ATOM   2429  CA  LEU X 160      61.768  41.080  36.786  0.00  0.00            
ATOM   2430  HA  LEU X 160      62.530  41.004  37.562  0.00  0.00            
ATOM   2431  CB  LEU X 160      60.770  39.954  37.133  0.00  0.00            
ATOM   2432  HB2 LEU X 160      60.281  40.256  38.059  0.00  0.00            
ATOM   2433  HB3 LEU X 160      60.065  39.843  36.308  0.00  0.00            
ATOM   2434  CG  LEU X 160      61.275  38.473  37.370  0.00  0.00            
ATOM   2435  HG  LEU X 160      61.831  38.210  36.569  0.00  0.00            
ATOM   2436  CD1 LEU X 160      62.294  38.436  38.596  0.00  0.00            
ATOM   2437 HD11 LEU X 160      63.159  39.067  38.391  0.00  0.00            
ATOM   2438 HD12 LEU X 160      61.802  38.819  39.490  0.00  0.00            
ATOM   2439 HD13 LEU X 160      62.540  37.473  38.774  0.00  0.00            
ATOM   2440  CD2 LEU X 160      60.286  37.356  37.646  0.00  0.00            
ATOM   2441 HD21 LEU X 160      60.804  36.400  37.721  0.00  0.00            
ATOM   2442 HD22 LEU X 160      59.840  37.568  38.618  0.00  0.00            
ATOM   2443 HD23 LEU X 160      59.550  37.272  36.848  0.00  0.00            
ATOM   2444  C   LEU X 160      62.412  40.929  35.369  0.00  0.00            
ATOM   2445  O   LEU X 160      63.305  40.064  35.143  0.00  0.00            
ATOM   2446  N   GLY X 161      62.062  41.758  34.387  0.00  0.00            
ATOM   2447  H   GLY X 161      61.395  42.598  34.584  0.00  0.00            
ATOM   2448  CA  GLY X 161      62.209  41.401  32.984  0.00  0.00            
ATOM   2449  HA2 GLY X 161      62.177  42.345  32.440  0.00  0.00            
ATOM   2450  HA3 GLY X 161      63.140  40.876  32.771  0.00  0.00            
ATOM   2451  C   GLY X 161      61.101  40.603  32.455  0.00  0.00            
ATOM   2452  O   GLY X 161      60.579  39.697  33.086  0.00  0.00            
ATOM   2453  N   PRO X 162      60.644  40.846  31.242  0.00  0.00            
ATOM   2454  CD  PRO X 162      61.269  41.659  30.163  0.00  0.00            
ATOM   2455  HD2 PRO X 162      62.331  41.468  30.008  0.00  0.00            
ATOM   2456  HD3 PRO X 162      61.033  42.672  30.490  0.00  0.00            
ATOM   2457  CG  PRO X 162      60.542  41.264  28.881  0.00  0.00            
ATOM   2458  HG2 PRO X 162      60.927  40.350  28.428  0.00  0.00            
ATOM   2459  HG3 PRO X 162      60.520  42.066  28.144  0.00  0.00            
ATOM   2460  CB  PRO X 162      59.151  41.055  29.447  0.00  0.00            
ATOM   2461  HB2 PRO X 162      58.535  40.470  28.765  0.00  0.00            
ATOM   2462  HB3 PRO X 162      58.776  42.010  29.816  0.00  0.00            
ATOM   2463  CA  PRO X 162      59.496  40.129  30.650  0.00  0.00            
ATOM   2464  HA  PRO X 162      58.670  40.064  31.360  0.00  0.00            
ATOM   2465  C   PRO X 162      59.824  38.722  30.340  0.00  0.00            
ATOM   2466  O   PRO X 162      61.043  38.459  30.161  0.00  0.00            
ATOM   2467  N   ILE X 163      58.838  37.818  30.242  0.00  0.00            
ATOM   2468  H   ILE X 163      57.808  38.153  30.362  0.00  0.00            
ATOM   2469  CA  ILE X 163      59.008  36.381  29.866  0.00  0.00            
ATOM   2470  HA  ILE X 163      59.850  36.048  30.473  0.00  0.00            
ATOM   2471  CB  ILE X 163      57.806  35.543  30.259  0.00  0.00            
ATOM   2472  HB  ILE X 163      57.967  34.647  29.952  0.00  0.00            
ATOM   2473  CG2 ILE X 163      57.765  35.535  31.802  0.00  0.00            
ATOM   2474 HG21 ILE X 163      58.590  35.116  32.206  0.00  0.00            
ATOM   2475 HG22 ILE X 163      57.730  36.539  32.223  0.00  0.00            
ATOM   2476 HG23 ILE X 163      56.822  35.076  32.099  0.00  0.00            
ATOM   2477  CG1 ILE X 163      56.480  35.893  29.636  0.00  0.00            
ATOM   2478 HG12 ILE X 163      55.937  36.669  30.176  0.00  0.00            
ATOM   2479 HG13 ILE X 163      56.507  36.196  28.673  0.00  0.00            
ATOM   2480  CD1 ILE X 163      55.500  34.675  29.599  0.00  0.00            
ATOM   2481 HD11 ILE X 163      55.868  33.921  28.903  0.00  0.00            
ATOM   2482 HD12 ILE X 163      55.360  34.317  30.619  0.00  0.00            
ATOM   2483 HD13 ILE X 163      54.563  34.991  29.141  0.00  0.00            
ATOM   2484  C   ILE X 163      59.228  36.268  28.342  0.00  0.00            
ATOM   2485  O   ILE X 163      58.713  37.086  27.588  0.00  0.00            
ATOM   2486  N   ASP X 164      59.869  35.223  27.901  0.00  0.00            
ATOM   2487  H   ASP X 164      60.175  34.552  28.704  0.00  0.00            
ATOM   2488  CA  ASP X 164      59.783  34.653  26.563  0.00  0.00            
ATOM   2489  HA  ASP X 164      60.020  35.397  26.004  0.00  0.00            
ATOM   2490  CB  ASP X 164      60.800  33.548  26.458  0.00  0.00            
ATOM   2491  HB2 ASP X 164      61.710  33.953  26.628  0.00  0.00            
ATOM   2492  HB3 ASP X 164      60.690  32.812  27.254  0.00  0.00            
ATOM   2493  CG  ASP X 164      60.806  32.867  25.074  0.00  0.00            
ATOM   2494  OD1 ASP X 164      59.958  33.128  24.227  0.00  0.00            
ATOM   2495  OD2 ASP X 164      61.676  31.965  25.008  0.00  0.00            
ATOM   2496  C   ASP X 164      58.288  34.258  26.347  0.00  0.00            
ATOM   2497  O   ASP X 164      57.713  33.366  26.954  0.00  0.00            
ATOM   2498  N   SER X 165      57.629  34.971  25.465  0.00  0.00            
ATOM   2499  H   SER X 165      58.283  35.629  24.892  0.00  0.00            
ATOM   2500  CA  SER X 165      56.226  34.795  25.091  0.00  0.00            
ATOM   2501  HA  SER X 165      55.720  34.694  26.051  0.00  0.00            
ATOM   2502  CB  SER X 165      55.613  36.003  24.239  0.00  0.00            
ATOM   2503  HB2 SER X 165      54.635  35.850  24.039  0.00  0.00            
ATOM   2504  HB3 SER X 165      55.566  36.893  24.866  0.00  0.00            
ATOM   2505  OG  SER X 165      56.356  36.288  23.013  0.00  0.00            
ATOM   2506  HG  SER X 165      57.384  36.615  23.164  0.00  0.00            
ATOM   2507  C   SER X 165      55.923  33.556  24.252  0.00  0.00            
ATOM   2508  O   SER X 165      54.812  33.061  24.260  0.00  0.00            
ATOM   2509  N   SER X 166      56.982  32.796  23.802  0.00  0.00            
ATOM   2510  H   SER X 166      58.026  33.109  23.802  0.00  0.00            
ATOM   2511  CA  SER X 166      56.805  31.441  23.306  0.00  0.00            
ATOM   2512  HA  SER X 166      55.992  31.494  22.582  0.00  0.00            
ATOM   2513  CB  SER X 166      58.018  30.983  22.545  0.00  0.00            
ATOM   2514  HB2 SER X 166      57.834  30.000  22.113  0.00  0.00            
ATOM   2515  HB3 SER X 166      58.226  31.752  21.801  0.00  0.00            
ATOM   2516  OG  SER X 166      59.100  30.829  23.446  0.00  0.00            
ATOM   2517  HG  SER X 166      59.390  31.826  23.777  0.00  0.00            
ATOM   2518  C   SER X 166      56.407  30.525  24.455  0.00  0.00            
ATOM   2519  O   SER X 166      55.701  29.549  24.217  0.00  0.00            
ATOM   2520  N   VAL X 167      56.738  30.890  25.712  0.00  0.00            
ATOM   2521  H   VAL X 167      57.173  31.855  25.971  0.00  0.00            
ATOM   2522  CA  VAL X 167      56.378  29.993  26.814  0.00  0.00            
ATOM   2523  HA  VAL X 167      56.645  29.004  26.441  0.00  0.00            
ATOM   2524  CB  VAL X 167      57.356  30.339  28.081  0.00  0.00            
ATOM   2525  HB  VAL X 167      57.178  31.334  28.489  0.00  0.00            
ATOM   2526  CG1 VAL X 167      57.100  29.440  29.292  0.00  0.00            
ATOM   2527 HG11 VAL X 167      57.658  29.692  30.194  0.00  0.00            
ATOM   2528 HG12 VAL X 167      56.098  29.537  29.711  0.00  0.00            
ATOM   2529 HG13 VAL X 167      57.335  28.412  29.019  0.00  0.00            
ATOM   2530  CG2 VAL X 167      58.852  30.256  27.726  0.00  0.00            
ATOM   2531 HG21 VAL X 167      59.010  30.881  26.847  0.00  0.00            
ATOM   2532 HG22 VAL X 167      59.371  30.411  28.578  0.00  0.00            
ATOM   2533 HG23 VAL X 167      59.022  29.218  27.438  0.00  0.00            
ATOM   2534  C   VAL X 167      54.886  30.068  27.125  0.00  0.00            
ATOM   2535  O   VAL X 167      54.291  29.267  27.860  0.00  0.00            
ATOM   2536  N   LEU X 168      54.153  30.932  26.439  0.00  0.00            
ATOM   2537  H   LEU X 168      54.519  31.581  25.757  0.00  0.00            
ATOM   2538  CA  LEU X 168      52.627  31.014  26.591  0.00  0.00            
ATOM   2539  HA  LEU X 168      52.534  31.078  27.595  0.00  0.00            
ATOM   2540  CB  LEU X 168      52.059  32.278  25.963  0.00  0.00            
ATOM   2541  HB2 LEU X 168      52.195  32.121  24.974  0.00  0.00            
ATOM   2542  HB3 LEU X 168      50.977  32.179  26.046  0.00  0.00            
ATOM   2543  CG  LEU X 168      52.511  33.657  26.338  0.00  0.00            
ATOM   2544  HG  LEU X 168      53.590  33.811  26.345  0.00  0.00            
ATOM   2545  CD1 LEU X 168      52.113  34.610  25.176  0.00  0.00            
ATOM   2546 HD11 LEU X 168      51.058  34.475  24.936  0.00  0.00            
ATOM   2547 HD12 LEU X 168      52.159  35.500  25.535  0.00  0.00            
ATOM   2548 HD13 LEU X 168      52.495  34.430  24.259  0.00  0.00            
ATOM   2549  CD2 LEU X 168      51.886  34.152  27.678  0.00  0.00            
ATOM   2550 HD21 LEU X 168      52.130  35.194  27.882  0.00  0.00            
ATOM   2551 HD22 LEU X 168      50.810  34.050  27.539  0.00  0.00            
ATOM   2552 HD23 LEU X 168      52.365  33.523  28.428  0.00  0.00            
ATOM   2553  C   LEU X 168      51.914  29.789  25.930  0.00  0.00            
ATOM   2554  O   LEU X 168      51.157  29.097  26.617  0.00  0.00            
ATOM   2555  N   SER X 169      52.459  29.375  24.782  0.00  0.00            
ATOM   2556  H   SER X 169      53.293  29.987  24.436  0.00  0.00            
ATOM   2557  CA  SER X 169      51.686  28.484  23.910  0.00  0.00            
ATOM   2558  HA  SER X 169      51.357  27.617  24.484  0.00  0.00            
ATOM   2559  CB  SER X 169      50.483  29.310  23.420  0.00  0.00            
ATOM   2560  HB2 SER X 169      49.938  29.682  24.185  0.00  0.00            
ATOM   2561  HB3 SER X 169      50.922  30.153  23.079  0.00  0.00            
ATOM   2562  OG  SER X 169      49.641  28.635  22.490  0.00  0.00            
ATOM   2563  HG  SER X 169      48.709  29.021  22.545  0.00  0.00            
ATOM   2564  C   SER X 169      52.549  28.093  22.683  0.00  0.00            
ATOM   2565  O   SER X 169      53.221  28.971  22.192  0.00  0.00            
ATOM   2566  N   ARG X 170      52.407  26.884  22.192  0.00  0.00            
ATOM   2567  H   ARG X 170      51.798  26.252  22.692  0.00  0.00            
ATOM   2568  CA  ARG X 170      53.022  26.469  20.907  0.00  0.00            
ATOM   2569  HA  ARG X 170      54.017  26.641  20.912  0.00  0.00            
ATOM   2570  CB  ARG X 170      52.895  24.958  20.764  0.00  0.00            
ATOM   2571  HB2 ARG X 170      51.854  24.657  20.876  0.00  0.00            
ATOM   2572  HB3 ARG X 170      53.196  24.696  19.750  0.00  0.00            
ATOM   2573  CG  ARG X 170      53.870  24.301  21.745  0.00  0.00            
ATOM   2574  HG2 ARG X 170      54.923  24.332  21.465  0.00  0.00            
ATOM   2575  HG3 ARG X 170      53.839  24.722  22.663  0.00  0.00            
ATOM   2576  CD  ARG X 170      53.445  22.830  21.999  0.00  0.00            
ATOM   2577  HD2 ARG X 170      53.648  22.253  21.196  0.00  0.00            
ATOM   2578  HD3 ARG X 170      53.921  22.386  22.771  0.00  0.00            
ATOM   2579  NE  ARG X 170      52.026  22.623  22.162  0.00  0.00            
ATOM   2580  HE  ARG X 170      51.401  23.425  22.554  0.00  0.00            
ATOM   2581  CZ  ARG X 170      51.424  21.471  22.035  0.00  0.00            
ATOM   2582  NH1 ARG X 170      52.135  20.342  22.077  0.00  0.00            
ATOM   2583 HH11 ARG X 170      53.197  20.424  22.306  0.00  0.00            
ATOM   2584 HH12 ARG X 170      51.770  19.452  21.565  0.00  0.00            
ATOM   2585  NH2 ARG X 170      50.139  21.367  21.961  0.00  0.00            
ATOM   2586 HH21 ARG X 170      49.624  22.328  21.993  0.00  0.00            
ATOM   2587 HH22 ARG X 170      49.686  20.386  21.819  0.00  0.00            
ATOM   2588  C   ARG X 170      52.363  27.074  19.638  0.00  0.00            
ATOM   2589  O   ARG X 170      52.959  26.975  18.611  0.00  0.00            
ATOM   2590  N   ASN X 171      51.280  27.818  19.789  0.00  0.00            
ATOM   2591  H   ASN X 171      50.988  28.134  20.791  0.00  0.00            
ATOM   2592  CA  ASN X 171      50.547  28.315  18.616  0.00  0.00            
ATOM   2593  HA  ASN X 171      50.690  27.591  17.814  0.00  0.00            
ATOM   2594  CB  ASN X 171      49.026  28.198  18.892  0.00  0.00            
ATOM   2595  HB2 ASN X 171      48.744  27.149  18.797  0.00  0.00            
ATOM   2596  HB3 ASN X 171      48.583  28.616  19.796  0.00  0.00            
ATOM   2597  CG  ASN X 171      48.148  28.837  17.767  0.00  0.00            
ATOM   2598  OD1 ASN X 171      48.487  29.743  17.007  0.00  0.00            
ATOM   2599  ND2 ASN X 171      47.008  28.261  17.449  0.00  0.00            
ATOM   2600 HD21 ASN X 171      46.404  28.664  16.747  0.00  0.00            
ATOM   2601 HD22 ASN X 171      46.672  27.659  18.188  0.00  0.00            
ATOM   2602  C   ASN X 171      51.131  29.692  18.227  0.00  0.00            
ATOM   2603  O   ASN X 171      50.767  30.692  18.812  0.00  0.00            
ATOM   2604  N   LYS X 172      51.917  29.629  17.121  0.00  0.00            
ATOM   2605  H   LYS X 172      52.059  28.753  16.640  0.00  0.00            
ATOM   2606  CA  LYS X 172      52.763  30.723  16.692  0.00  0.00            
ATOM   2607  HA  LYS X 172      53.400  31.041  17.517  0.00  0.00            
ATOM   2608  CB  LYS X 172      53.627  30.101  15.556  0.00  0.00            
ATOM   2609  HB2 LYS X 172      52.916  29.831  14.775  0.00  0.00            
ATOM   2610  HB3 LYS X 172      54.229  30.854  15.047  0.00  0.00            
ATOM   2611  CG  LYS X 172      54.427  28.913  15.904  0.00  0.00            
ATOM   2612  HG2 LYS X 172      53.742  28.067  15.968  0.00  0.00            
ATOM   2613  HG3 LYS X 172      54.989  28.659  15.005  0.00  0.00            
ATOM   2614  CD  LYS X 172      55.403  29.003  17.145  0.00  0.00            
ATOM   2615  HD2 LYS X 172      54.836  29.154  17.905  0.00  0.00            
ATOM   2616  HD3 LYS X 172      55.863  28.147  17.420  0.00  0.00            
ATOM   2617  CE  LYS X 172      56.446  30.100  16.882  0.00  0.00            
ATOM   2618  HE2 LYS X 172      56.784  29.920  15.862  0.00  0.00            
ATOM   2619  HE3 LYS X 172      55.926  31.026  16.635  0.00  0.00            
ATOM   2620  NZ  LYS X 172      57.506  30.291  17.812  0.00  0.00            
ATOM   2621  HZ1 LYS X 172      58.193  29.461  17.977  0.00  0.00            
ATOM   2622  HZ2 LYS X 172      58.047  31.176  17.480  0.00  0.00            
ATOM   2623  HZ3 LYS X 172      57.129  30.707  18.746  0.00  0.00            
ATOM   2624  C   LYS X 172      52.033  32.041  16.175  0.00  0.00            
ATOM   2625  O   LYS X 172      52.518  33.160  16.297  0.00  0.00            
ATOM   2626  N   THR X 173      50.849  31.783  15.738  0.00  0.00            
ATOM   2627  H   THR X 173      50.464  30.775  15.588  0.00  0.00            
ATOM   2628  CA  THR X 173      49.983  32.971  15.351  0.00  0.00            
ATOM   2629  HA  THR X 173      50.595  33.699  15.012  0.00  0.00            
ATOM   2630  CB  THR X 173      48.898  32.653  14.313  0.00  0.00            
ATOM   2631  HB  THR X 173      48.206  31.922  14.731  0.00  0.00            
ATOM   2632  CG2 THR X 173      48.058  33.922  13.839  0.00  0.00            
ATOM   2633 HG21 THR X 173      48.628  34.474  13.093  0.00  0.00            
ATOM   2634 HG22 THR X 173      47.112  33.569  13.427  0.00  0.00            
ATOM   2635 HG23 THR X 173      47.814  34.647  14.616  0.00  0.00            
ATOM   2636  OG1 THR X 173      49.552  32.069  13.111  0.00  0.00            
ATOM   2637  HG1 THR X 173      50.363  32.745  12.841  0.00  0.00            
ATOM   2638  C   THR X 173      49.385  33.598  16.577  0.00  0.00            
ATOM   2639  O   THR X 173      49.436  34.789  16.602  0.00  0.00            
ATOM   2640  N   GLU X 174      48.874  32.804  17.501  0.00  0.00            
ATOM   2641  H   GLU X 174      48.888  31.722  17.377  0.00  0.00            
ATOM   2642  CA  GLU X 174      48.343  33.228  18.799  0.00  0.00            
ATOM   2643  HA  GLU X 174      47.590  33.960  18.507  0.00  0.00            
ATOM   2644  CB  GLU X 174      47.731  32.099  19.625  0.00  0.00            
ATOM   2645  HB2 GLU X 174      48.377  31.235  19.780  0.00  0.00            
ATOM   2646  HB3 GLU X 174      47.470  32.429  20.631  0.00  0.00            
ATOM   2647  CG  GLU X 174      46.453  31.557  19.096  0.00  0.00            
ATOM   2648  HG2 GLU X 174      46.615  31.210  18.076  0.00  0.00            
ATOM   2649  HG3 GLU X 174      46.107  30.706  19.683  0.00  0.00            
ATOM   2650  CD  GLU X 174      45.282  32.596  19.007  0.00  0.00            
ATOM   2651  OE1 GLU X 174      44.348  32.332  18.168  0.00  0.00            
ATOM   2652  OE2 GLU X 174      45.315  33.540  19.763  0.00  0.00            
ATOM   2653  C   GLU X 174      49.460  33.925  19.629  0.00  0.00            
ATOM   2654  O   GLU X 174      49.106  34.882  20.280  0.00  0.00            
ATOM   2655  N   VAL X 175      50.728  33.616  19.688  0.00  0.00            
ATOM   2656  H   VAL X 175      51.115  32.786  19.096  0.00  0.00            
ATOM   2657  CA  VAL X 175      51.755  34.427  20.363  0.00  0.00            
ATOM   2658  HA  VAL X 175      51.288  34.728  21.301  0.00  0.00            
ATOM   2659  CB  VAL X 175      53.055  33.576  20.667  0.00  0.00            
ATOM   2660  HB  VAL X 175      53.578  33.346  19.739  0.00  0.00            
ATOM   2661  CG1 VAL X 175      54.107  34.436  21.461  0.00  0.00            
ATOM   2662 HG11 VAL X 175      53.844  34.568  22.428  0.00  0.00            
ATOM   2663 HG12 VAL X 175      55.132  34.093  21.325  0.00  0.00            
ATOM   2664 HG13 VAL X 175      54.139  35.386  20.928  0.00  0.00            
ATOM   2665  CG2 VAL X 175      52.841  32.360  21.607  0.00  0.00            
ATOM   2666 HG21 VAL X 175      52.496  31.554  20.960  0.00  0.00            
ATOM   2667 HG22 VAL X 175      53.779  32.111  21.887  0.00  0.00            
ATOM   2668 HG23 VAL X 175      52.178  32.635  22.427  0.00  0.00            
ATOM   2669  C   VAL X 175      52.001  35.752  19.607  0.00  0.00            
ATOM   2670  O   VAL X 175      52.236  36.737  20.329  0.00  0.00            
ATOM   2671  N   ASP X 176      51.857  35.817  18.327  0.00  0.00            
ATOM   2672  H   ASP X 176      51.777  34.900  17.744  0.00  0.00            
ATOM   2673  CA  ASP X 176      51.989  37.116  17.674  0.00  0.00            
ATOM   2674  HA  ASP X 176      52.883  37.588  18.082  0.00  0.00            
ATOM   2675  CB  ASP X 176      52.083  36.836  16.195  0.00  0.00            
ATOM   2676  HB2 ASP X 176      52.814  36.046  16.028  0.00  0.00            
ATOM   2677  HB3 ASP X 176      51.086  36.595  15.825  0.00  0.00            
ATOM   2678  CG  ASP X 176      52.663  38.121  15.553  0.00  0.00            
ATOM   2679  OD1 ASP X 176      51.999  38.705  14.623  0.00  0.00            
ATOM   2680  OD2 ASP X 176      53.724  38.571  15.934  0.00  0.00            
ATOM   2681  C   ASP X 176      50.759  38.093  18.026  0.00  0.00            
ATOM   2682  O   ASP X 176      51.021  39.285  18.257  0.00  0.00            
ATOM   2683  N   ILE X 177      49.551  37.561  17.968  0.00  0.00            
ATOM   2684  H   ILE X 177      49.581  36.507  17.693  0.00  0.00            
ATOM   2685  CA  ILE X 177      48.325  38.238  18.424  0.00  0.00            
ATOM   2686  HA  ILE X 177      48.069  39.055  17.749  0.00  0.00            
ATOM   2687  CB  ILE X 177      47.199  37.177  18.500  0.00  0.00            
ATOM   2688  HB  ILE X 177      47.484  36.280  19.031  0.00  0.00            
ATOM   2689  CG2 ILE X 177      45.843  37.786  19.091  0.00  0.00            
ATOM   2690 HG21 ILE X 177      46.220  38.352  19.930  0.00  0.00            
ATOM   2691 HG22 ILE X 177      45.311  38.354  18.530  0.00  0.00            
ATOM   2692 HG23 ILE X 177      45.272  36.987  19.541  0.00  0.00            
ATOM   2693  CG1 ILE X 177      46.824  36.752  17.066  0.00  0.00            
ATOM   2694 HG12 ILE X 177      46.683  37.681  16.533  0.00  0.00            
ATOM   2695 HG13 ILE X 177      47.595  36.295  16.602  0.00  0.00            
ATOM   2696  CD1 ILE X 177      45.579  35.853  16.870  0.00  0.00            
ATOM   2697 HD11 ILE X 177      45.781  35.010  17.531  0.00  0.00            
ATOM   2698 HD12 ILE X 177      44.606  36.341  16.925  0.00  0.00            
ATOM   2699 HD13 ILE X 177      45.729  35.390  15.895  0.00  0.00            
ATOM   2700  C   ILE X 177      48.572  38.841  19.805  0.00  0.00            
ATOM   2701  O   ILE X 177      48.215  39.975  20.086  0.00  0.00            
ATOM   2702  N   TYR X 178      49.128  38.019  20.685  0.00  0.00            
ATOM   2703  H   TYR X 178      49.287  37.108  20.427  0.00  0.00            
ATOM   2704  CA  TYR X 178      49.410  38.343  22.085  0.00  0.00            
ATOM   2705  HA  TYR X 178      48.516  38.553  22.504  0.00  0.00            
ATOM   2706  CB  TYR X 178      49.920  37.120  22.837  0.00  0.00            
ATOM   2707  HB2 TYR X 178      49.182  36.319  22.876  0.00  0.00            
ATOM   2708  HB3 TYR X 178      50.807  36.815  22.281  0.00  0.00            
ATOM   2709  CG  TYR X 178      50.436  37.350  24.292  0.00  0.00            
ATOM   2710  CD1 TYR X 178      49.582  37.223  25.391  0.00  0.00            
ATOM   2711  HD1 TYR X 178      48.543  36.913  25.286  0.00  0.00            
ATOM   2712  CE1 TYR X 178      50.012  37.591  26.696  0.00  0.00            
ATOM   2713  HE1 TYR X 178      49.349  37.676  27.453  0.00  0.00            
ATOM   2714  CZ  TYR X 178      51.330  38.028  26.946  0.00  0.00            
ATOM   2715  OH  TYR X 178      51.693  38.353  28.227  0.00  0.00            
ATOM   2716  HH  TYR X 178      52.626  38.737  28.175  0.00  0.00            
ATOM   2717  CE2 TYR X 178      52.226  38.151  25.822  0.00  0.00            
ATOM   2718  HE2 TYR X 178      53.216  38.308  25.945  0.00  0.00            
ATOM   2719  CD2 TYR X 178      51.723  37.862  24.495  0.00  0.00            
ATOM   2720  HD2 TYR X 178      52.377  38.005  23.635  0.00  0.00            
ATOM   2721  C   TYR X 178      50.380  39.520  22.181  0.00  0.00            
ATOM   2722  O   TYR X 178      49.965  40.491  22.830  0.00  0.00            
ATOM   2723  N   ASN X 179      51.445  39.446  21.349  0.00  0.00            
ATOM   2724  H   ASN X 179      51.664  38.540  20.784  0.00  0.00            
ATOM   2725  CA  ASN X 179      52.454  40.562  21.151  0.00  0.00            
ATOM   2726  HA  ASN X 179      52.656  40.888  22.171  0.00  0.00            
ATOM   2727  CB  ASN X 179      53.759  39.998  20.498  0.00  0.00            
ATOM   2728  HB2 ASN X 179      53.543  39.405  19.709  0.00  0.00            
ATOM   2729  HB3 ASN X 179      54.352  40.823  20.104  0.00  0.00            
ATOM   2730  CG  ASN X 179      54.535  39.067  21.456  0.00  0.00            
ATOM   2731  OD1 ASN X 179      54.666  39.253  22.635  0.00  0.00            
ATOM   2732  ND2 ASN X 179      55.107  38.031  20.945  0.00  0.00            
ATOM   2733 HD21 ASN X 179      55.365  37.284  21.695  0.00  0.00            
ATOM   2734 HD22 ASN X 179      55.086  37.896  19.864  0.00  0.00            
ATOM   2735  C   ASN X 179      51.860  41.807  20.429  0.00  0.00            
ATOM   2736  O   ASN X 179      52.570  42.780  20.391  0.00  0.00            
ATOM   2737  N   SER X 180      50.647  41.706  19.840  0.00  0.00            
ATOM   2738  H   SER X 180      50.160  40.731  19.834  0.00  0.00            
ATOM   2739  CA  SER X 180      49.980  42.825  19.031  0.00  0.00            
ATOM   2740  HA  SER X 180      50.798  43.544  19.071  0.00  0.00            
ATOM   2741  CB  SER X 180      49.572  42.325  17.644  0.00  0.00            
ATOM   2742  HB2 SER X 180      48.616  41.802  17.613  0.00  0.00            
ATOM   2743  HB3 SER X 180      49.368  43.181  17.148  0.00  0.00            
ATOM   2744  OG  SER X 180      50.588  41.605  17.046  0.00  0.00            
ATOM   2745  HG  SER X 180      50.932  40.730  17.598  0.00  0.00            
ATOM   2746  C   SER X 180      48.748  43.483  19.737  0.00  0.00            
ATOM   2747  O   SER X 180      48.390  44.599  19.439  0.00  0.00            
ATOM   2748  N   ASP X 181      48.215  42.738  20.711  0.00  0.00            
ATOM   2749  H   ASP X 181      48.718  41.810  20.982  0.00  0.00            
ATOM   2750  CA  ASP X 181      47.061  43.059  21.568  0.00  0.00            
ATOM   2751  HA  ASP X 181      46.194  43.218  20.928  0.00  0.00            
ATOM   2752  CB  ASP X 181      46.739  41.906  22.474  0.00  0.00            
ATOM   2753  HB2 ASP X 181      46.643  40.979  21.909  0.00  0.00            
ATOM   2754  HB3 ASP X 181      47.600  41.793  23.132  0.00  0.00            
ATOM   2755  CG  ASP X 181      45.390  42.216  23.311  0.00  0.00            
ATOM   2756  OD1 ASP X 181      44.563  41.324  23.244  0.00  0.00            
ATOM   2757  OD2 ASP X 181      45.012  43.350  23.639  0.00  0.00            
ATOM   2758  C   ASP X 181      47.368  44.396  22.466  0.00  0.00            
ATOM   2759  O   ASP X 181      48.205  44.408  23.414  0.00  0.00            
ATOM   2760  N   PRO X 182      46.683  45.508  22.208  0.00  0.00            
ATOM   2761  CD  PRO X 182      45.859  45.722  20.991  0.00  0.00            
ATOM   2762  HD2 PRO X 182      44.842  45.719  21.385  0.00  0.00            
ATOM   2763  HD3 PRO X 182      46.097  45.079  20.144  0.00  0.00            
ATOM   2764  CG  PRO X 182      46.130  47.199  20.562  0.00  0.00            
ATOM   2765  HG2 PRO X 182      45.272  47.649  20.061  0.00  0.00            
ATOM   2766  HG3 PRO X 182      47.011  47.231  19.921  0.00  0.00            
ATOM   2767  CB  PRO X 182      46.398  47.810  21.955  0.00  0.00            
ATOM   2768  HB2 PRO X 182      45.460  48.130  22.408  0.00  0.00            
ATOM   2769  HB3 PRO X 182      47.114  48.618  21.802  0.00  0.00            
ATOM   2770  CA  PRO X 182      46.993  46.766  22.858  0.00  0.00            
ATOM   2771  HA  PRO X 182      48.062  46.978  22.848  0.00  0.00            
ATOM   2772  C   PRO X 182      46.367  46.881  24.306  0.00  0.00            
ATOM   2773  O   PRO X 182      46.659  47.825  25.085  0.00  0.00            
ATOM   2774  N   LEU X 183      45.516  45.888  24.733  0.00  0.00            
ATOM   2775  H   LEU X 183      45.031  45.287  23.964  0.00  0.00            
ATOM   2776  CA  LEU X 183      45.018  45.789  26.103  0.00  0.00            
ATOM   2777  HA  LEU X 183      45.244  46.760  26.545  0.00  0.00            
ATOM   2778  CB  LEU X 183      43.460  45.614  26.241  0.00  0.00            
ATOM   2779  HB2 LEU X 183      43.217  44.736  25.643  0.00  0.00            
ATOM   2780  HB3 LEU X 183      43.324  45.318  27.281  0.00  0.00            
ATOM   2781  CG  LEU X 183      42.600  46.808  25.833  0.00  0.00            
ATOM   2782  HG  LEU X 183      42.922  46.991  24.807  0.00  0.00            
ATOM   2783  CD1 LEU X 183      41.077  46.522  25.737  0.00  0.00            
ATOM   2784 HD11 LEU X 183      41.087  45.922  24.828  0.00  0.00            
ATOM   2785 HD12 LEU X 183      40.649  45.891  26.516  0.00  0.00            
ATOM   2786 HD13 LEU X 183      40.697  47.453  25.643  0.00  0.00            
ATOM   2787  CD2 LEU X 183      42.862  48.012  26.755  0.00  0.00            
ATOM   2788 HD21 LEU X 183      42.093  48.781  26.692  0.00  0.00            
ATOM   2789 HD22 LEU X 183      43.042  47.619  27.755  0.00  0.00            
ATOM   2790 HD23 LEU X 183      43.764  48.471  26.350  0.00  0.00            
ATOM   2791  C   LEU X 183      45.837  44.833  27.046  0.00  0.00            
ATOM   2792  O   LEU X 183      45.783  45.040  28.247  0.00  0.00            
ATOM   2793  N   ILE X 184      46.743  43.979  26.512  0.00  0.00            
ATOM   2794  H   ILE X 184      46.727  43.849  25.510  0.00  0.00            
ATOM   2795  CA  ILE X 184      47.676  43.144  27.263  0.00  0.00            
ATOM   2796  HA  ILE X 184      47.152  42.689  27.997  0.00  0.00            
ATOM   2797  CB  ILE X 184      48.179  41.961  26.429  0.00  0.00            
ATOM   2798  HB  ILE X 184      48.664  42.350  25.634  0.00  0.00            
ATOM   2799  CG2 ILE X 184      49.154  41.066  27.237  0.00  0.00            
ATOM   2800 HG21 ILE X 184      48.552  40.784  28.100  0.00  0.00            
ATOM   2801 HG22 ILE X 184      49.528  40.214  26.669  0.00  0.00            
ATOM   2802 HG23 ILE X 184      49.944  41.703  27.635  0.00  0.00            
ATOM   2803  CG1 ILE X 184      47.003  41.073  25.908  0.00  0.00            
ATOM   2804 HG12 ILE X 184      46.251  40.618  26.913  0.00  0.00            
ATOM   2805 HG13 ILE X 184      46.358  41.600  25.336  0.00  0.00            
ATOM   2806  CD1 ILE X 184      47.381  39.825  25.144  0.00  0.00            
ATOM   2807 HD11 ILE X 184      47.508  38.968  25.805  0.00  0.00            
ATOM   2808 HD12 ILE X 184      46.600  39.673  24.399  0.00  0.00            
ATOM   2809 HD13 ILE X 184      48.290  40.018  24.575  0.00  0.00            
ATOM   2810  C   ILE X 184      48.872  44.078  27.784  0.00  0.00            
ATOM   2811  O   ILE X 184      49.651  44.539  26.946  0.00  0.00            
ATOM   2812  N   CYS X 185      49.015  44.227  29.074  0.00  0.00            
ATOM   2813  H   CYS X 185      48.322  43.773  29.783  0.00  0.00            
ATOM   2814  CA  CYS X 185      50.339  44.699  29.563  0.00  0.00            
ATOM   2815  HA  CYS X 185      50.654  45.561  28.975  0.00  0.00            
ATOM   2816  CB  CYS X 185      50.141  45.105  31.001  0.00  0.00            
ATOM   2817  HB2 CYS X 185      49.309  45.676  31.044  0.00  0.00            
ATOM   2818  HB3 CYS X 185      49.815  44.306  31.525  0.00  0.00            
ATOM   2819  SG  CYS X 185      51.560  45.998  31.772  0.00  0.00            
ATOM   2820  HG  CYS X 185      52.054  45.291  32.298  0.00  0.00            
ATOM   2821  C   CYS X 185      51.403  43.494  29.471  0.00  0.00            
ATOM   2822  O   CYS X 185      51.201  42.439  30.056  0.00  0.00            
ATOM   2823  N   ARG X 186      52.450  43.645  28.638  0.00  0.00            
ATOM   2824  H   ARG X 186      52.614  44.662  28.281  0.00  0.00            
ATOM   2825  CA  ARG X 186      53.599  42.730  28.626  0.00  0.00            
ATOM   2826  HA  ARG X 186      53.189  41.815  29.054  0.00  0.00            
ATOM   2827  CB  ARG X 186      53.873  42.457  27.139  0.00  0.00            
ATOM   2828  HB2 ARG X 186      54.093  43.272  26.584  0.00  0.00            
ATOM   2829  HB3 ARG X 186      54.703  41.753  27.089  0.00  0.00            
ATOM   2830  CG  ARG X 186      52.719  41.735  26.387  0.00  0.00            
ATOM   2831  HG2 ARG X 186      52.674  40.741  26.832  0.00  0.00            
ATOM   2832  HG3 ARG X 186      51.775  42.204  26.667  0.00  0.00            
ATOM   2833  CD  ARG X 186      52.919  41.604  24.934  0.00  0.00            
ATOM   2834  HD2 ARG X 186      53.842  41.026  24.878  0.00  0.00            
ATOM   2835  HD3 ARG X 186      52.202  41.089  24.444  0.00  0.00            
ATOM   2836  NE  ARG X 186      53.005  42.933  24.253  0.00  0.00            
ATOM   2837  HE  ARG X 186      53.941  43.478  24.376  0.00  0.00            
ATOM   2838  CZ  ARG X 186      51.952  43.630  23.844  0.00  0.00            
ATOM   2839  NH1 ARG X 186      50.722  43.197  24.009  0.00  0.00            
ATOM   2840 HH11 ARG X 186      50.541  42.126  24.104  0.00  0.00            
ATOM   2841 HH12 ARG X 186      49.921  43.855  23.671  0.00  0.00            
ATOM   2842  NH2 ARG X 186      52.189  44.828  23.465  0.00  0.00            
ATOM   2843 HH21 ARG X 186      53.238  45.106  23.362  0.00  0.00            
ATOM   2844 HH22 ARG X 186      51.349  45.497  23.278  0.00  0.00            
ATOM   2845  C   ARG X 186      54.815  43.095  29.423  0.00  0.00            
ATOM   2846  O   ARG X 186      55.832  42.434  29.316  0.00  0.00            
ATOM   2847  N   ALA X 187      54.788  44.109  30.196  0.00  0.00            
ATOM   2848  H   ALA X 187      53.890  44.727  30.213  0.00  0.00            
ATOM   2849  CA  ALA X 187      55.782  44.596  31.072  0.00  0.00            
ATOM   2850  HA  ALA X 187      56.716  44.695  30.519  0.00  0.00            
ATOM   2851  CB  ALA X 187      55.321  45.981  31.616  0.00  0.00            
ATOM   2852  HB1 ALA X 187      55.233  46.701  30.803  0.00  0.00            
ATOM   2853  HB2 ALA X 187      54.366  45.811  32.114  0.00  0.00            
ATOM   2854  HB3 ALA X 187      56.002  46.262  32.307  0.00  0.00            
ATOM   2855  C   ALA X 187      55.966  43.491  32.179  0.00  0.00            
ATOM   2856  O   ALA X 187      54.958  43.022  32.676  0.00  0.00            
ATOM   2857  N   GLY X 188      57.244  43.264  32.477  0.00  0.00            
ATOM   2858  H   GLY X 188      58.032  43.914  32.097  0.00  0.00            
ATOM   2859  CA  GLY X 188      57.661  42.220  33.457  0.00  0.00            
ATOM   2860  HA2 GLY X 188      57.167  41.297  33.154  0.00  0.00            
ATOM   2861  HA3 GLY X 188      58.738  42.072  33.375  0.00  0.00            
ATOM   2862  C   GLY X 188      57.068  42.537  34.834  0.00  0.00            
ATOM   2863  O   GLY X 188      56.877  43.672  35.247  0.00  0.00            
ATOM   2864  N   LEU X 189      56.778  41.374  35.488  0.00  0.00            
ATOM   2865  H   LEU X 189      57.143  40.463  35.012  0.00  0.00            
ATOM   2866  CA  LEU X 189      56.308  41.294  36.871  0.00  0.00            
ATOM   2867  HA  LEU X 189      55.256  41.577  36.907  0.00  0.00            
ATOM   2868  CB  LEU X 189      56.575  39.761  37.243  0.00  0.00            
ATOM   2869  HB2 LEU X 189      55.908  39.132  36.653  0.00  0.00            
ATOM   2870  HB3 LEU X 189      57.594  39.484  36.970  0.00  0.00            
ATOM   2871  CG  LEU X 189      56.329  39.496  38.767  0.00  0.00            
ATOM   2872  HG  LEU X 189      56.890  40.065  39.385  0.00  0.00            
ATOM   2873  CD1 LEU X 189      54.858  39.721  39.126  0.00  0.00            
ATOM   2874 HD11 LEU X 189      54.272  39.236  38.462  0.00  0.00            
ATOM   2875 HD12 LEU X 189      54.757  39.266  40.021  0.00  0.00            
ATOM   2876 HD13 LEU X 189      54.657  40.696  39.300  0.00  0.00            
ATOM   2877  CD2 LEU X 189      56.900  38.029  39.107  0.00  0.00            
ATOM   2878 HD21 LEU X 189      56.691  37.792  40.150  0.00  0.00            
ATOM   2879 HD22 LEU X 189      56.495  37.207  38.518  0.00  0.00            
ATOM   2880 HD23 LEU X 189      57.983  38.027  38.982  0.00  0.00            
ATOM   2881  C   LEU X 189      57.191  42.244  37.751  0.00  0.00            
ATOM   2882  O   LEU X 189      58.411  42.272  37.845  0.00  0.00            
ATOM   2883  N   LYS X 190      56.424  42.954  38.568  0.00  0.00            
ATOM   2884  H   LYS X 190      55.387  43.017  38.239  0.00  0.00            
ATOM   2885  CA  LYS X 190      57.085  44.009  39.479  0.00  0.00            
ATOM   2886  HA  LYS X 190      58.106  44.154  39.124  0.00  0.00            
ATOM   2887  CB  LYS X 190      56.274  45.307  39.554  0.00  0.00            
ATOM   2888  HB2 LYS X 190      55.218  45.104  39.371  0.00  0.00            
ATOM   2889  HB3 LYS X 190      56.414  45.853  40.487  0.00  0.00            
ATOM   2890  CG  LYS X 190      56.745  46.121  38.370  0.00  0.00            
ATOM   2891  HG2 LYS X 190      57.819  46.309  38.359  0.00  0.00            
ATOM   2892  HG3 LYS X 190      56.507  45.586  37.450  0.00  0.00            
ATOM   2893  CD  LYS X 190      55.924  47.429  38.271  0.00  0.00            
ATOM   2894  HD2 LYS X 190      56.100  48.086  39.122  0.00  0.00            
ATOM   2895  HD3 LYS X 190      56.414  47.854  37.497  0.00  0.00            
ATOM   2896  CE  LYS X 190      54.364  47.266  38.055  0.00  0.00            
ATOM   2897  HE2 LYS X 190      54.041  46.364  37.536  0.00  0.00            
ATOM   2898  HE3 LYS X 190      53.862  47.146  39.015  0.00  0.00            
ATOM   2899  NZ  LYS X 190      53.779  48.406  37.330  0.00  0.00            
ATOM   2900  HZ1 LYS X 190      54.314  48.537  36.389  0.00  0.00            
ATOM   2901  HZ2 LYS X 190      52.715  48.373  37.096  0.00  0.00            
ATOM   2902  HZ3 LYS X 190      53.879  49.340  37.883  0.00  0.00            
ATOM   2903  C   LYS X 190      57.151  43.458  40.901  0.00  0.00            
ATOM   2904  O   LYS X 190      56.329  42.591  41.263  0.00  0.00            
ATOM   2905  N   VAL X 191      58.110  43.907  41.721  0.00  0.00            
ATOM   2906  H   VAL X 191      59.044  44.099  41.214  0.00  0.00            
ATOM   2907  CA  VAL X 191      58.305  43.375  43.167  0.00  0.00            
ATOM   2908  HA  VAL X 191      58.607  42.342  43.079  0.00  0.00            
ATOM   2909  CB  VAL X 191      59.440  44.180  44.038  0.00  0.00            
ATOM   2910  HB  VAL X 191      59.042  45.007  44.460  0.00  0.00            
ATOM   2911  CG1 VAL X 191      59.921  43.209  45.114  0.00  0.00            
ATOM   2912 HG11 VAL X 191      60.868  43.508  45.563  0.00  0.00            
ATOM   2913 HG12 VAL X 191      59.233  43.072  45.949  0.00  0.00            
ATOM   2914 HG13 VAL X 191      60.069  42.180  44.786  0.00  0.00            
ATOM   2915  CG2 VAL X 191      60.674  44.605  43.188  0.00  0.00            
ATOM   2916 HG21 VAL X 191      61.217  45.557  43.951  0.00  0.00            
ATOM   2917 HG22 VAL X 191      61.188  43.766  42.960  0.00  0.00            
ATOM   2918 HG23 VAL X 191      60.456  45.149  42.269  0.00  0.00            
ATOM   2919  C   VAL X 191      56.998  43.422  43.917  0.00  0.00            
ATOM   2920  O   VAL X 191      56.552  42.404  44.441  0.00  0.00            
ATOM   2921  N   CYS X 192      56.374  44.631  43.934  0.00  0.00            
ATOM   2922  H   CYS X 192      56.852  45.516  43.516  0.00  0.00            
ATOM   2923  CA  CYS X 192      55.133  44.788  44.710  0.00  0.00            
ATOM   2924  HA  CYS X 192      55.275  44.500  45.752  0.00  0.00            
ATOM   2925  CB  CYS X 192      54.613  46.220  44.454  0.00  0.00            
ATOM   2926  HB2 CYS X 192      53.658  46.335  44.945  0.00  0.00            
ATOM   2927  HB3 CYS X 192      55.226  46.963  44.943  0.00  0.00            
ATOM   2928  SG  CYS X 192      54.457  46.776  42.756  0.00  0.00            
ATOM   2929  HG  CYS X 192      55.488  47.018  42.545  0.00  0.00            
ATOM   2930  C   CYS X 192      53.964  43.871  44.158  0.00  0.00            
ATOM   2931  O   CYS X 192      53.136  43.522  44.970  0.00  0.00            
ATOM   2932  N   PHE X 193      53.994  43.516  42.913  0.00  0.00            
ATOM   2933  H   PHE X 193      54.944  43.609  42.387  0.00  0.00            
ATOM   2934  CA  PHE X 193      52.969  42.695  42.271  0.00  0.00            
ATOM   2935  HA  PHE X 193      52.036  42.944  42.777  0.00  0.00            
ATOM   2936  CB  PHE X 193      52.904  42.978  40.807  0.00  0.00            
ATOM   2937  HB2 PHE X 193      52.753  44.053  40.705  0.00  0.00            
ATOM   2938  HB3 PHE X 193      53.886  42.776  40.381  0.00  0.00            
ATOM   2939  CG  PHE X 193      51.644  42.368  40.078  0.00  0.00            
ATOM   2940  CD1 PHE X 193      50.382  42.770  40.583  0.00  0.00            
ATOM   2941  HD1 PHE X 193      50.329  43.387  41.381  0.00  0.00            
ATOM   2942  CE1 PHE X 193      49.228  42.333  39.960  0.00  0.00            
ATOM   2943  HE1 PHE X 193      48.252  42.721  40.251  0.00  0.00            
ATOM   2944  CZ  PHE X 193      49.316  41.431  38.866  0.00  0.00            
ATOM   2945  HZ  PHE X 193      48.376  41.062  38.456  0.00  0.00            
ATOM   2946  CE2 PHE X 193      50.544  41.060  38.288  0.00  0.00            
ATOM   2947  HE2 PHE X 193      50.576  40.398  37.525  0.00  0.00            
ATOM   2948  CD2 PHE X 193      51.730  41.554  38.935  0.00  0.00            
ATOM   2949  HD2 PHE X 193      52.697  41.249  38.535  0.00  0.00            
ATOM   2950  C   PHE X 193      53.204  41.242  42.664  0.00  0.00            
ATOM   2951  O   PHE X 193      52.199  40.533  42.919  0.00  0.00            
ATOM   2952  N   GLY X 194      54.514  40.892  42.701  0.00  0.00            
ATOM   2953  H   GLY X 194      55.271  41.606  42.376  0.00  0.00            
ATOM   2954  CA  GLY X 194      54.885  39.528  43.019  0.00  0.00            
ATOM   2955  HA2 GLY X 194      54.142  38.897  42.530  0.00  0.00            
ATOM   2956  HA3 GLY X 194      55.879  39.383  42.595  0.00  0.00            
ATOM   2957  C   GLY X 194      54.810  39.187  44.510  0.00  0.00            
ATOM   2958  O   GLY X 194      54.586  37.985  44.866  0.00  0.00            
ATOM   2959  N   ILE X 195      54.674  40.266  45.342  0.00  0.00            
ATOM   2960  H   ILE X 195      54.676  41.298  44.991  0.00  0.00            
ATOM   2961  CA  ILE X 195      54.209  39.971  46.739  0.00  0.00            
ATOM   2962  HA  ILE X 195      54.743  39.092  47.101  0.00  0.00            
ATOM   2963  CB  ILE X 195      54.592  41.229  47.590  0.00  0.00            
ATOM   2964  HB  ILE X 195      54.193  42.144  47.151  0.00  0.00            
ATOM   2965  CG2 ILE X 195      53.866  41.083  48.978  0.00  0.00            
ATOM   2966 HG21 ILE X 195      54.187  40.150  49.441  0.00  0.00            
ATOM   2967 HG22 ILE X 195      54.023  41.737  49.836  0.00  0.00            
ATOM   2968 HG23 ILE X 195      52.871  41.057  48.802  0.00  0.00            
ATOM   2969  CG1 ILE X 195      56.079  41.484  47.928  0.00  0.00            
ATOM   2970 HG12 ILE X 195      56.312  40.898  48.717  0.00  0.00            
ATOM   2971 HG13 ILE X 195      56.648  41.240  47.130  0.00  0.00            
ATOM   2972  CD1 ILE X 195      56.509  42.887  48.182  0.00  0.00            
ATOM   2973 HD11 ILE X 195      56.276  43.520  47.325  0.00  0.00            
ATOM   2974 HD12 ILE X 195      55.899  43.325  48.973  0.00  0.00            
ATOM   2975 HD13 ILE X 195      57.576  42.894  48.404  0.00  0.00            
ATOM   2976  C   ILE X 195      52.717  39.648  46.766  0.00  0.00            
ATOM   2977  O   ILE X 195      52.264  38.711  47.437  0.00  0.00            
ATOM   2978  N   GLN X 196      51.976  40.327  45.981  0.00  0.00            
ATOM   2979  H   GLN X 196      52.428  41.070  45.323  0.00  0.00            
ATOM   2980  CA  GLN X 196      50.543  40.060  45.859  0.00  0.00            
ATOM   2981  HA  GLN X 196      50.168  39.997  46.880  0.00  0.00            
ATOM   2982  CB  GLN X 196      49.676  41.192  45.221  0.00  0.00            
ATOM   2983  HB2 GLN X 196      49.981  41.479  44.215  0.00  0.00            
ATOM   2984  HB3 GLN X 196      48.648  40.828  45.210  0.00  0.00            
ATOM   2985  CG  GLN X 196      49.875  42.421  46.120  0.00  0.00            
ATOM   2986  HG2 GLN X 196      50.928  42.675  46.244  0.00  0.00            
ATOM   2987  HG3 GLN X 196      49.397  43.170  45.488  0.00  0.00            
ATOM   2988  CD  GLN X 196      49.275  42.284  47.553  0.00  0.00            
ATOM   2989  OE1 GLN X 196      48.434  41.424  47.811  0.00  0.00            
ATOM   2990  NE2 GLN X 196      49.691  43.051  48.517  0.00  0.00            
ATOM   2991 HE21 GLN X 196      49.368  42.875  49.543  0.00  0.00            
ATOM   2992 HE22 GLN X 196      50.214  43.903  48.376  0.00  0.00            
ATOM   2993  C   GLN X 196      50.212  38.644  45.269  0.00  0.00            
ATOM   2994  O   GLN X 196      49.427  37.927  45.915  0.00  0.00            
ATOM   2995  N   LEU X 197      50.860  38.130  44.219  0.00  0.00            
ATOM   2996  H   LEU X 197      51.650  38.786  43.854  0.00  0.00            
ATOM   2997  CA  LEU X 197      50.697  36.774  43.623  0.00  0.00            
ATOM   2998  HA  LEU X 197      49.643  36.601  43.403  0.00  0.00            
ATOM   2999  CB  LEU X 197      51.541  36.782  42.292  0.00  0.00            
ATOM   3000  HB2 LEU X 197      52.568  37.033  42.558  0.00  0.00            
ATOM   3001  HB3 LEU X 197      51.426  35.808  41.816  0.00  0.00            
ATOM   3002  CG  LEU X 197      51.152  37.733  41.196  0.00  0.00            
ATOM   3003  HG  LEU X 197      51.287  38.792  41.419  0.00  0.00            
ATOM   3004  CD1 LEU X 197      51.934  37.419  39.967  0.00  0.00            
ATOM   3005 HD11 LEU X 197      51.468  36.640  39.362  0.00  0.00            
ATOM   3006 HD12 LEU X 197      51.941  38.338  39.381  0.00  0.00            
ATOM   3007 HD13 LEU X 197      52.883  37.107  40.117  0.00  0.00            
ATOM   3008  CD2 LEU X 197      49.639  37.630  40.913  0.00  0.00            
ATOM   3009 HD21 LEU X 197      49.316  36.605  40.737  0.00  0.00            
ATOM   3010 HD22 LEU X 197      49.022  38.064  41.700  0.00  0.00            
ATOM   3011 HD23 LEU X 197      49.413  38.318  40.099  0.00  0.00            
ATOM   3012  C   LEU X 197      51.258  35.754  44.584  0.00  0.00            
ATOM   3013  O   LEU X 197      50.830  34.578  44.567  0.00  0.00            
ATOM   3014  N   LEU X 198      52.216  36.037  45.518  0.00  0.00            
ATOM   3015  H   LEU X 198      52.643  37.039  45.486  0.00  0.00            
ATOM   3016  CA  LEU X 198      52.576  35.175  46.666  0.00  0.00            
ATOM   3017  HA  LEU X 198      52.615  34.237  46.293  0.00  0.00            
ATOM   3018  CB  LEU X 198      53.956  35.523  47.224  0.00  0.00            
ATOM   3019  HB2 LEU X 198      54.696  35.505  46.424  0.00  0.00            
ATOM   3020  HB3 LEU X 198      53.883  36.494  47.715  0.00  0.00            
ATOM   3021  CG  LEU X 198      54.454  34.508  48.243  0.00  0.00            
ATOM   3022  HG  LEU X 198      53.706  34.498  49.036  0.00  0.00            
ATOM   3023  CD1 LEU X 198      54.721  33.196  47.456  0.00  0.00            
ATOM   3024 HD11 LEU X 198      55.468  33.337  46.790  0.00  0.00            
ATOM   3025 HD12 LEU X 198      55.106  32.523  48.102  0.00  0.00            
ATOM   3026 HD13 LEU X 198      53.863  32.847  47.053  0.00  0.00            
ATOM   3027  CD2 LEU X 198      55.711  34.903  49.039  0.00  0.00            
ATOM   3028 HD21 LEU X 198      56.650  35.065  48.510  0.00  0.00            
ATOM   3029 HD22 LEU X 198      55.519  35.822  49.594  0.00  0.00            
ATOM   3030 HD23 LEU X 198      55.807  34.152  49.823  0.00  0.00            
ATOM   3031  C   LEU X 198      51.521  35.205  47.767  0.00  0.00            
ATOM   3032  O   LEU X 198      51.238  34.194  48.399  0.00  0.00            
ATOM   3033  N   ASN X 199      50.784  36.261  48.080  0.00  0.00            
ATOM   3034  H   ASN X 199      50.931  37.141  47.454  0.00  0.00            
ATOM   3035  CA  ASN X 199      49.607  36.297  48.989  0.00  0.00            
ATOM   3036  HA  ASN X 199      49.786  35.996  50.022  0.00  0.00            
ATOM   3037  CB  ASN X 199      48.938  37.655  49.091  0.00  0.00            
ATOM   3038  HB2 ASN X 199      49.019  38.119  48.197  0.00  0.00            
ATOM   3039  HB3 ASN X 199      47.935  37.641  49.517  0.00  0.00            
ATOM   3040  CG  ASN X 199      49.768  38.452  50.098  0.00  0.00            
ATOM   3041  OD1 ASN X 199      50.724  38.071  50.764  0.00  0.00            
ATOM   3042  ND2 ASN X 199      49.393  39.723  50.194  0.00  0.00            
ATOM   3043 HD21 ASN X 199      48.692  40.099  49.449  0.00  0.00            
ATOM   3044 HD22 ASN X 199      49.958  40.379  50.856  0.00  0.00            
ATOM   3045  C   ASN X 199      48.579  35.313  48.443  0.00  0.00            
ATOM   3046  O   ASN X 199      48.130  34.445  49.237  0.00  0.00            
ATOM   3047  N   ALA X 200      48.222  35.379  47.146  0.00  0.00            
ATOM   3048  H   ALA X 200      48.432  36.250  46.525  0.00  0.00            
ATOM   3049  CA  ALA X 200      47.189  34.562  46.517  0.00  0.00            
ATOM   3050  HA  ALA X 200      46.223  34.778  46.974  0.00  0.00            
ATOM   3051  CB  ALA X 200      47.199  34.909  45.011  0.00  0.00            
ATOM   3052  HB1 ALA X 200      46.956  35.970  44.973  0.00  0.00            
ATOM   3053  HB2 ALA X 200      48.202  34.703  44.637  0.00  0.00            
ATOM   3054  HB3 ALA X 200      46.509  34.378  44.355  0.00  0.00            
ATOM   3055  C   ALA X 200      47.523  33.078  46.817  0.00  0.00            
ATOM   3056  O   ALA X 200      46.638  32.454  47.361  0.00  0.00            
ATOM   3057  N   VAL X 201      48.758  32.603  46.469  0.00  0.00            
ATOM   3058  H   VAL X 201      49.457  33.225  46.089  0.00  0.00            
ATOM   3059  CA  VAL X 201      49.236  31.256  46.848  0.00  0.00            
ATOM   3060  HA  VAL X 201      48.676  30.567  46.367  0.00  0.00            
ATOM   3061  CB  VAL X 201      50.654  30.980  46.265  0.00  0.00            
ATOM   3062  HB  VAL X 201      51.286  31.662  46.659  0.00  0.00            
ATOM   3063  CG1 VAL X 201      51.096  29.584  46.638  0.00  0.00            
ATOM   3064 HG11 VAL X 201      51.118  29.524  47.726  0.00  0.00            
ATOM   3065 HG12 VAL X 201      50.585  28.686  46.291  0.00  0.00            
ATOM   3066 HG13 VAL X 201      52.104  29.391  46.273  0.00  0.00            
ATOM   3067  CG2 VAL X 201      50.729  31.165  44.712  0.00  0.00            
ATOM   3068 HG21 VAL X 201      50.183  30.472  44.334  0.00  0.00            
ATOM   3069 HG22 VAL X 201      50.547  32.094  44.361  0.00  0.00            
ATOM   3070 HG23 VAL X 201      51.765  30.996  44.417  0.00  0.00            
ATOM   3071  C   VAL X 201      49.054  30.966  48.376  0.00  0.00            
ATOM   3072  O   VAL X 201      48.519  29.926  48.753  0.00  0.00            
ATOM   3073  N   SER X 202      49.406  31.944  49.207  0.00  0.00            
ATOM   3074  H   SER X 202      49.570  32.966  48.867  0.00  0.00            
ATOM   3075  CA  SER X 202      49.312  31.825  50.675  0.00  0.00            
ATOM   3076  HA  SER X 202      49.761  30.862  50.919  0.00  0.00            
ATOM   3077  CB  SER X 202      50.086  32.934  51.403  0.00  0.00            
ATOM   3078  HB2 SER X 202      49.733  33.878  51.334  0.00  0.00            
ATOM   3079  HB3 SER X 202      50.243  32.737  52.381  0.00  0.00            
ATOM   3080  OG  SER X 202      51.381  32.848  50.773  0.00  0.00            
ATOM   3081  HG  SER X 202      51.364  33.308  49.873  0.00  0.00            
ATOM   3082  C   SER X 202      47.899  31.794  51.221  0.00  0.00            
ATOM   3083  O   SER X 202      47.677  31.319  52.348  0.00  0.00            
ATOM   3084  N   ARG X 203      46.967  32.131  50.342  0.00  0.00            
ATOM   3085  H   ARG X 203      47.103  32.615  49.375  0.00  0.00            
ATOM   3086  CA  ARG X 203      45.537  32.028  50.806  0.00  0.00            
ATOM   3087  HA  ARG X 203      45.350  31.972  51.878  0.00  0.00            
ATOM   3088  CB  ARG X 203      44.908  33.379  50.489  0.00  0.00            
ATOM   3089  HB2 ARG X 203      45.053  33.656  49.445  0.00  0.00            
ATOM   3090  HB3 ARG X 203      43.832  33.307  50.652  0.00  0.00            
ATOM   3091  CG  ARG X 203      45.468  34.542  51.301  0.00  0.00            
ATOM   3092  HG2 ARG X 203      45.282  34.590  52.374  0.00  0.00            
ATOM   3093  HG3 ARG X 203      46.549  34.518  51.159  0.00  0.00            
ATOM   3094  CD  ARG X 203      44.959  35.820  50.667  0.00  0.00            
ATOM   3095  HD2 ARG X 203      44.910  35.771  49.579  0.00  0.00            
ATOM   3096  HD3 ARG X 203      44.068  36.049  51.084  0.00  0.00            
ATOM   3097  NE  ARG X 203      45.868  36.976  51.109  0.00  0.00            
ATOM   3098  HE  ARG X 203      46.746  36.735  51.709  0.00  0.00            
ATOM   3099  CZ  ARG X 203      45.689  38.259  51.014  0.00  0.00            
ATOM   3100  NH1 ARG X 203      44.842  38.811  50.228  0.00  0.00            
ATOM   3101 HH11 ARG X 203      44.022  38.210  49.834  0.00  0.00            
ATOM   3102 HH12 ARG X 203      44.629  39.863  50.421  0.00  0.00            
ATOM   3103  NH2 ARG X 203      46.357  39.044  51.765  0.00  0.00            
ATOM   3104 HH21 ARG X 203      47.033  38.592  52.491  0.00  0.00            
ATOM   3105 HH22 ARG X 203      46.149  40.104  51.619  0.00  0.00            
ATOM   3106  C   ARG X 203      44.819  30.860  50.088  0.00  0.00            
ATOM   3107  O   ARG X 203      43.895  30.360  50.694  0.00  0.00            
ATOM   3108  N   VAL X 204      45.222  30.539  48.927  0.00  0.00            
ATOM   3109  H   VAL X 204      45.693  31.306  48.468  0.00  0.00            
ATOM   3110  CA  VAL X 204      44.727  29.316  48.196  0.00  0.00            
ATOM   3111  HA  VAL X 204      43.730  29.390  48.340  0.00  0.00            
ATOM   3112  CB  VAL X 204      45.110  29.168  46.663  0.00  0.00            
ATOM   3113  HB  VAL X 204      46.171  29.371  46.512  0.00  0.00            
ATOM   3114  CG1 VAL X 204      44.830  27.801  46.056  0.00  0.00            
ATOM   3115 HG11 VAL X 204      43.881  27.484  46.489  0.00  0.00            
ATOM   3116 HG12 VAL X 204      44.616  27.877  44.989  0.00  0.00            
ATOM   3117 HG13 VAL X 204      45.582  27.051  46.298  0.00  0.00            
ATOM   3118  CG2 VAL X 204      44.262  30.243  45.980  0.00  0.00            
ATOM   3119 HG21 VAL X 204      44.434  30.183  44.905  0.00  0.00            
ATOM   3120 HG22 VAL X 204      43.286  30.052  46.154  0.00  0.00            
ATOM   3121 HG23 VAL X 204      44.526  31.236  46.346  0.00  0.00            
ATOM   3122  C   VAL X 204      45.194  28.000  49.013  0.00  0.00            
ATOM   3123  O   VAL X 204      44.421  27.097  49.152  0.00  0.00            
ATOM   3124  N   GLU X 205      46.478  27.920  49.384  0.00  0.00            
ATOM   3125  H   GLU X 205      47.179  28.707  49.105  0.00  0.00            
ATOM   3126  CA  GLU X 205      47.003  26.785  50.202  0.00  0.00            
ATOM   3127  HA  GLU X 205      47.051  25.893  49.578  0.00  0.00            
ATOM   3128  CB  GLU X 205      48.465  27.156  50.571  0.00  0.00            
ATOM   3129  HB2 GLU X 205      48.960  26.319  50.846  0.00  0.00            
ATOM   3130  HB3 GLU X 205      48.926  27.508  49.744  0.00  0.00            
ATOM   3131  CG  GLU X 205      48.770  28.266  51.623  0.00  0.00            
ATOM   3132  HG2 GLU X 205      49.710  28.633  51.565  0.00  0.00            
ATOM   3133  HG3 GLU X 205      48.120  29.030  51.505  0.00  0.00            
ATOM   3134  CD  GLU X 205      48.758  27.799  53.089  0.00  0.00            
ATOM   3135  OE1 GLU X 205      49.309  28.547  53.916  0.00  0.00            
ATOM   3136  OE2 GLU X 205      48.196  26.759  53.531  0.00  0.00            
ATOM   3137  C   GLU X 205      46.119  26.568  51.431  0.00  0.00            
ATOM   3138  O   GLU X 205      45.882  25.418  51.765  0.00  0.00            
ATOM   3139  N   ARG X 206      45.570  27.618  52.036  0.00  0.00            
ATOM   3140  H   ARG X 206      45.947  28.606  51.772  0.00  0.00            
ATOM   3141  CA  ARG X 206      44.763  27.567  53.248  0.00  0.00            
ATOM   3142  HA  ARG X 206      44.977  26.609  53.724  0.00  0.00            
ATOM   3143  CB  ARG X 206      45.156  28.737  54.205  0.00  0.00            
ATOM   3144  HB2 ARG X 206      46.160  28.849  54.172  0.00  0.00            
ATOM   3145  HB3 ARG X 206      44.702  29.584  53.692  0.00  0.00            
ATOM   3146  CG  ARG X 206      44.843  28.740  55.700  0.00  0.00            
ATOM   3147  HG2 ARG X 206      45.207  29.647  56.182  0.00  0.00            
ATOM   3148  HG3 ARG X 206      43.758  28.666  55.767  0.00  0.00            
ATOM   3149  CD  ARG X 206      45.597  27.615  56.390  0.00  0.00            
ATOM   3150  HD2 ARG X 206      45.400  27.627  57.462  0.00  0.00            
ATOM   3151  HD3 ARG X 206      45.142  26.779  56.053  0.00  0.00            
ATOM   3152  NE  ARG X 206      47.096  27.583  56.180  0.00  0.00            
ATOM   3153  HE  ARG X 206      47.396  27.467  55.139  0.00  0.00            
ATOM   3154  CZ  ARG X 206      48.079  27.444  57.036  0.00  0.00            
ATOM   3155  NH1 ARG X 206      47.896  27.446  58.333  0.00  0.00            
ATOM   3156 HH11 ARG X 206      46.907  27.548  58.781  0.00  0.00            
ATOM   3157 HH12 ARG X 206      48.814  27.697  58.863  0.00  0.00            
ATOM   3158  NH2 ARG X 206      49.213  27.262  56.535  0.00  0.00            
ATOM   3159 HH21 ARG X 206      49.426  27.593  55.519  0.00  0.00            
ATOM   3160 HH22 ARG X 206      50.081  27.031  57.153  0.00  0.00            
ATOM   3161  C   ARG X 206      43.260  27.568  52.972  0.00  0.00            
ATOM   3162  O   ARG X 206      42.468  27.477  53.843  0.00  0.00            
ATOM   3163  N   ALA X 207      42.955  27.737  51.710  0.00  0.00            
ATOM   3164  H   ALA X 207      43.713  28.232  51.102  0.00  0.00            
ATOM   3165  CA  ALA X 207      41.558  27.629  51.225  0.00  0.00            
ATOM   3166  HA  ALA X 207      40.927  27.928  52.062  0.00  0.00            
ATOM   3167  CB  ALA X 207      41.330  28.601  50.110  0.00  0.00            
ATOM   3168  HB1 ALA X 207      40.249  28.650  49.979  0.00  0.00            
ATOM   3169  HB2 ALA X 207      41.640  29.618  50.348  0.00  0.00            
ATOM   3170  HB3 ALA X 207      41.821  28.303  49.183  0.00  0.00            
ATOM   3171  C   ALA X 207      41.238  26.172  50.778  0.00  0.00            
ATOM   3172  O   ALA X 207      40.075  25.816  50.885  0.00  0.00            
ATOM   3173  N   LEU X 208      42.174  25.373  50.283  0.00  0.00            
ATOM   3174  H   LEU X 208      43.151  25.813  50.081  0.00  0.00            
ATOM   3175  CA  LEU X 208      41.966  24.013  49.955  0.00  0.00            
ATOM   3176  HA  LEU X 208      41.293  24.178  49.113  0.00  0.00            
ATOM   3177  CB  LEU X 208      43.261  23.311  49.574  0.00  0.00            
ATOM   3178  HB2 LEU X 208      43.985  23.429  50.380  0.00  0.00            
ATOM   3179  HB3 LEU X 208      43.146  22.230  49.492  0.00  0.00            
ATOM   3180  CG  LEU X 208      44.004  23.853  48.253  0.00  0.00            
ATOM   3181  HG  LEU X 208      44.723  24.607  48.572  0.00  0.00            
ATOM   3182  CD1 LEU X 208      44.701  22.710  47.488  0.00  0.00            
ATOM   3183 HD11 LEU X 208      45.510  22.325  48.108  0.00  0.00            
ATOM   3184 HD12 LEU X 208      44.146  21.812  47.216  0.00  0.00            
ATOM   3185 HD13 LEU X 208      45.141  22.977  46.619  0.00  0.00            
ATOM   3186  CD2 LEU X 208      43.077  24.453  47.150  0.00  0.00            
ATOM   3187 HD21 LEU X 208      42.590  25.318  47.601  0.00  0.00            
ATOM   3188 HD22 LEU X 208      43.614  24.799  46.267  0.00  0.00            
ATOM   3189 HD23 LEU X 208      42.342  23.678  46.932  0.00  0.00            
ATOM   3190  C   LEU X 208      41.287  23.156  51.040  0.00  0.00            
ATOM   3191  O   LEU X 208      40.257  22.506  50.756  0.00  0.00            
ATOM   3192  N   PRO X 209      41.781  23.227  52.329  0.00  0.00            
ATOM   3193  CD  PRO X 209      42.887  23.927  52.929  0.00  0.00            
ATOM   3194  HD2 PRO X 209      42.985  24.979  52.661  0.00  0.00            
ATOM   3195  HD3 PRO X 209      43.818  23.404  52.710  0.00  0.00            
ATOM   3196  CG  PRO X 209      42.680  23.864  54.422  0.00  0.00            
ATOM   3197  HG2 PRO X 209      41.978  24.635  54.740  0.00  0.00            
ATOM   3198  HG3 PRO X 209      43.655  24.044  54.874  0.00  0.00            
ATOM   3199  CB  PRO X 209      42.049  22.460  54.502  0.00  0.00            
ATOM   3200  HB2 PRO X 209      41.553  22.260  55.360  0.00  0.00            
ATOM   3201  HB3 PRO X 209      42.714  21.704  54.422  0.00  0.00            
ATOM   3202  CA  PRO X 209      41.164  22.317  53.271  0.00  0.00            
ATOM   3203  HA  PRO X 209      41.087  21.362  52.950  0.00  0.00            
ATOM   3204  C   PRO X 209      39.667  22.554  53.694  0.00  0.00            
ATOM   3205  O   PRO X 209      39.146  21.898  54.618  0.00  0.00            
ATOM   3206  N   LYS X 210      38.972  23.548  53.108  0.00  0.00            
ATOM   3207  H   LYS X 210      39.513  24.198  52.420  0.00  0.00            
ATOM   3208  CA  LYS X 210      37.476  23.682  53.127  0.00  0.00            
ATOM   3209  HA  LYS X 210      36.970  22.738  53.328  0.00  0.00            
ATOM   3210  CB  LYS X 210      37.151  24.758  54.224  0.00  0.00            
ATOM   3211  HB2 LYS X 210      36.086  24.943  54.088  0.00  0.00            
ATOM   3212  HB3 LYS X 210      37.280  24.309  55.209  0.00  0.00            
ATOM   3213  CG  LYS X 210      37.897  26.206  54.208  0.00  0.00            
ATOM   3214  HG2 LYS X 210      37.492  26.838  54.998  0.00  0.00            
ATOM   3215  HG3 LYS X 210      38.947  26.012  54.427  0.00  0.00            
ATOM   3216  CD  LYS X 210      37.736  27.081  52.938  0.00  0.00            
ATOM   3217  HD2 LYS X 210      38.459  27.896  52.973  0.00  0.00            
ATOM   3218  HD3 LYS X 210      37.904  26.482  52.143  0.00  0.00            
ATOM   3219  CE  LYS X 210      36.332  27.725  52.668  0.00  0.00            
ATOM   3220  HE2 LYS X 210      36.569  28.516  51.957  0.00  0.00            
ATOM   3221  HE3 LYS X 210      35.741  26.944  52.190  0.00  0.00            
ATOM   3222  NZ  LYS X 210      35.676  28.249  53.875  0.00  0.00            
ATOM   3223  HZ1 LYS X 210      36.431  28.755  54.475  0.00  0.00            
ATOM   3224  HZ2 LYS X 210      34.925  29.001  53.633  0.00  0.00            
ATOM   3225  HZ3 LYS X 210      35.313  27.420  54.483  0.00  0.00            
ATOM   3226  C   LYS X 210      36.885  24.064  51.754  0.00  0.00            
ATOM   3227  O   LYS X 210      35.747  24.566  51.619  0.00  0.00            
ATOM   3228  N   LEU X 211      37.596  23.764  50.679  0.00  0.00            
ATOM   3229  H   LEU X 211      38.488  23.290  50.667  0.00  0.00            
ATOM   3230  CA  LEU X 211      37.116  24.078  49.298  0.00  0.00            
ATOM   3231  HA  LEU X 211      36.544  25.005  49.332  0.00  0.00            
ATOM   3232  CB  LEU X 211      38.349  24.385  48.413  0.00  0.00            
ATOM   3233  HB2 LEU X 211      38.781  25.275  48.870  0.00  0.00            
ATOM   3234  HB3 LEU X 211      39.019  23.526  48.378  0.00  0.00            
ATOM   3235  CG  LEU X 211      38.057  24.900  47.001  0.00  0.00            
ATOM   3236  HG  LEU X 211      37.269  24.250  46.620  0.00  0.00            
ATOM   3237  CD1 LEU X 211      37.656  26.414  47.015  0.00  0.00            
ATOM   3238 HD11 LEU X 211      37.493  26.697  45.975  0.00  0.00            
ATOM   3239 HD12 LEU X 211      36.840  26.534  47.507  0.00  0.00            
ATOM   3240 HD13 LEU X 211      38.334  27.014  47.464  0.00  0.00            
ATOM   3241  CD2 LEU X 211      39.251  24.619  46.165  0.00  0.00            
ATOM   3242 HD21 LEU X 211      40.139  25.079  46.599  0.00  0.00            
ATOM   3243 HD22 LEU X 211      39.421  23.542  46.168  0.00  0.00            
ATOM   3244 HD23 LEU X 211      39.131  24.844  45.106  0.00  0.00            
ATOM   3245  C   LEU X 211      36.271  22.859  48.761  0.00  0.00            
ATOM   3246  O   LEU X 211      36.766  21.769  48.383  0.00  0.00            
ATOM   3247  N   THR X 212      34.949  23.075  48.751  0.00  0.00            
ATOM   3248  H   THR X 212      34.582  23.959  49.273  0.00  0.00            
ATOM   3249  CA  THR X 212      34.043  21.918  48.395  0.00  0.00            
ATOM   3250  HA  THR X 212      34.597  20.984  48.292  0.00  0.00            
ATOM   3251  CB  THR X 212      32.943  21.841  49.456  0.00  0.00            
ATOM   3252  HB  THR X 212      32.253  21.054  49.150  0.00  0.00            
ATOM   3253  CG2 THR X 212      33.558  21.450  50.845  0.00  0.00            
ATOM   3254 HG21 THR X 212      32.755  21.543  51.576  0.00  0.00            
ATOM   3255 HG22 THR X 212      33.717  20.371  50.850  0.00  0.00            
ATOM   3256 HG23 THR X 212      34.500  21.958  51.050  0.00  0.00            
ATOM   3257  OG1 THR X 212      32.261  23.032  49.633  0.00  0.00            
ATOM   3258  HG1 THR X 212      31.570  23.190  48.806  0.00  0.00            
ATOM   3259  C   THR X 212      33.402  22.190  47.075  0.00  0.00            
ATOM   3260  O   THR X 212      32.819  21.270  46.536  0.00  0.00            
ATOM   3261  N   VAL X 213      33.498  23.398  46.468  0.00  0.00            
ATOM   3262  H   VAL X 213      34.129  24.064  47.057  0.00  0.00            
ATOM   3263  CA  VAL X 213      32.916  23.791  45.102  0.00  0.00            
ATOM   3264  HA  VAL X 213      31.840  23.715  45.263  0.00  0.00            
ATOM   3265  CB  VAL X 213      33.389  25.167  44.606  0.00  0.00            
ATOM   3266  HB  VAL X 213      33.202  25.833  45.449  0.00  0.00            
ATOM   3267  CG1 VAL X 213      34.961  25.074  44.448  0.00  0.00            
ATOM   3268 HG11 VAL X 213      35.382  26.074  44.549  0.00  0.00            
ATOM   3269 HG12 VAL X 213      35.462  24.582  45.281  0.00  0.00            
ATOM   3270 HG13 VAL X 213      35.193  24.673  43.461  0.00  0.00            
ATOM   3271  CG2 VAL X 213      32.650  25.755  43.424  0.00  0.00            
ATOM   3272 HG21 VAL X 213      32.959  26.800  43.389  0.00  0.00            
ATOM   3273 HG22 VAL X 213      32.841  25.305  42.541  0.00  0.00            
ATOM   3274 HG23 VAL X 213      31.563  25.779  43.507  0.00  0.00            
ATOM   3275  C   VAL X 213      33.262  22.653  44.074  0.00  0.00            
ATOM   3276  O   VAL X 213      34.456  22.253  44.094  0.00  0.00            
ATOM   3277  N   PRO X 214      32.348  22.267  43.118  0.00  0.00            
ATOM   3278  CD  PRO X 214      30.864  22.449  43.181  0.00  0.00            
ATOM   3279  HD2 PRO X 214      30.691  23.327  42.558  0.00  0.00            
ATOM   3280  HD3 PRO X 214      30.456  22.621  44.177  0.00  0.00            
ATOM   3281  CG  PRO X 214      30.153  21.235  42.442  0.00  0.00            
ATOM   3282  HG2 PRO X 214      29.191  21.578  42.093  0.00  0.00            
ATOM   3283  HG3 PRO X 214      30.096  20.325  43.021  0.00  0.00            
ATOM   3284  CB  PRO X 214      31.277  20.955  41.391  0.00  0.00            
ATOM   3285  HB2 PRO X 214      31.149  21.563  40.507  0.00  0.00            
ATOM   3286  HB3 PRO X 214      31.284  19.913  41.108  0.00  0.00            
ATOM   3287  CA  PRO X 214      32.645  21.278  42.056  0.00  0.00            
ATOM   3288  HA  PRO X 214      33.048  20.350  42.434  0.00  0.00            
ATOM   3289  C   PRO X 214      33.574  21.848  40.947  0.00  0.00            
ATOM   3290  O   PRO X 214      33.433  23.055  40.661  0.00  0.00            
ATOM   3291  N   PHE X 215      34.557  21.057  40.373  0.00  0.00            
ATOM   3292  H   PHE X 215      34.564  19.973  40.491  0.00  0.00            
ATOM   3293  CA  PHE X 215      35.507  21.689  39.498  0.00  0.00            
ATOM   3294  HA  PHE X 215      35.013  22.512  38.982  0.00  0.00            
ATOM   3295  CB  PHE X 215      36.690  22.347  40.268  0.00  0.00            
ATOM   3296  HB2 PHE X 215      37.146  23.026  39.548  0.00  0.00            
ATOM   3297  HB3 PHE X 215      36.293  22.901  41.119  0.00  0.00            
ATOM   3298  CG  PHE X 215      37.760  21.399  40.837  0.00  0.00            
ATOM   3299  CD1 PHE X 215      37.586  20.993  42.161  0.00  0.00            
ATOM   3300  HD1 PHE X 215      36.766  21.402  42.751  0.00  0.00            
ATOM   3301  CE1 PHE X 215      38.654  20.365  42.875  0.00  0.00            
ATOM   3302  HE1 PHE X 215      38.551  20.131  43.934  0.00  0.00            
ATOM   3303  CZ  PHE X 215      39.783  19.982  42.165  0.00  0.00            
ATOM   3304  HZ  PHE X 215      40.637  19.512  42.654  0.00  0.00            
ATOM   3305  CE2 PHE X 215      39.930  20.246  40.818  0.00  0.00            
ATOM   3306  HE2 PHE X 215      40.769  20.015  40.306  0.00  0.00            
ATOM   3307  CD2 PHE X 215      38.945  21.036  40.162  0.00  0.00            
ATOM   3308  HD2 PHE X 215      39.104  21.304  39.118  0.00  0.00            
ATOM   3309  C   PHE X 215      36.051  20.721  38.427  0.00  0.00            
ATOM   3310  O   PHE X 215      36.257  19.484  38.637  0.00  0.00            
ATOM   3311  N   LEU X 216      36.434  21.379  37.292  0.00  0.00            
ATOM   3312  H   LEU X 216      36.490  22.467  37.262  0.00  0.00            
ATOM   3313  CA  LEU X 216      36.970  20.761  36.120  0.00  0.00            
ATOM   3314  HA  LEU X 216      37.128  19.697  36.295  0.00  0.00            
ATOM   3315  CB  LEU X 216      36.069  21.030  34.899  0.00  0.00            
ATOM   3316  HB2 LEU X 216      35.034  20.702  34.997  0.00  0.00            
ATOM   3317  HB3 LEU X 216      35.873  22.102  34.860  0.00  0.00            
ATOM   3318  CG  LEU X 216      36.751  20.576  33.637  0.00  0.00            
ATOM   3319  HG  LEU X 216      37.666  21.133  33.439  0.00  0.00            
ATOM   3320  CD1 LEU X 216      37.125  19.149  33.621  0.00  0.00            
ATOM   3321 HD11 LEU X 216      36.229  18.546  33.768  0.00  0.00            
ATOM   3322 HD12 LEU X 216      37.575  18.904  32.659  0.00  0.00            
ATOM   3323 HD13 LEU X 216      37.720  18.908  34.402  0.00  0.00            
ATOM   3324  CD2 LEU X 216      35.931  20.976  32.365  0.00  0.00            
ATOM   3325 HD21 LEU X 216      35.210  20.189  32.147  0.00  0.00            
ATOM   3326 HD22 LEU X 216      35.435  21.939  32.488  0.00  0.00            
ATOM   3327 HD23 LEU X 216      36.642  21.119  31.551  0.00  0.00            
ATOM   3328  C   LEU X 216      38.302  21.545  35.979  0.00  0.00            
ATOM   3329  O   LEU X 216      38.329  22.775  35.801  0.00  0.00            
ATOM   3330  N   LEU X 217      39.405  20.815  35.982  0.00  0.00            
ATOM   3331  H   LEU X 217      39.207  19.748  36.085  0.00  0.00            
ATOM   3332  CA  LEU X 217      40.777  21.393  35.945  0.00  0.00            
ATOM   3333  HA  LEU X 217      40.724  22.481  35.995  0.00  0.00            
ATOM   3334  CB  LEU X 217      41.501  20.911  37.229  0.00  0.00            
ATOM   3335  HB2 LEU X 217      40.936  21.064  38.148  0.00  0.00            
ATOM   3336  HB3 LEU X 217      41.608  19.829  37.144  0.00  0.00            
ATOM   3337  CG  LEU X 217      42.961  21.407  37.364  0.00  0.00            
ATOM   3338  HG  LEU X 217      43.585  20.992  36.572  0.00  0.00            
ATOM   3339  CD1 LEU X 217      43.271  22.927  37.365  0.00  0.00            
ATOM   3340 HD11 LEU X 217      43.034  23.388  36.406  0.00  0.00            
ATOM   3341 HD12 LEU X 217      42.619  23.290  38.159  0.00  0.00            
ATOM   3342 HD13 LEU X 217      44.233  23.084  37.630  0.00  0.00            
ATOM   3343  CD2 LEU X 217      43.411  20.822  38.726  0.00  0.00            
ATOM   3344 HD21 LEU X 217      44.439  21.131  38.917  0.00  0.00            
ATOM   3345 HD22 LEU X 217      42.733  21.060  39.546  0.00  0.00            
ATOM   3346 HD23 LEU X 217      43.476  19.735  38.711  0.00  0.00            
ATOM   3347  C   LEU X 217      41.474  20.895  34.663  0.00  0.00            
ATOM   3348  O   LEU X 217      41.750  19.689  34.533  0.00  0.00            
ATOM   3349  N   LEU X 218      41.723  21.878  33.764  0.00  0.00            
ATOM   3350  H   LEU X 218      41.378  22.908  33.862  0.00  0.00            
ATOM   3351  CA  LEU X 218      42.538  21.603  32.549  0.00  0.00            
ATOM   3352  HA  LEU X 218      42.591  20.523  32.407  0.00  0.00            
ATOM   3353  CB  LEU X 218      41.932  22.284  31.279  0.00  0.00            
ATOM   3354  HB2 LEU X 218      42.338  23.296  31.295  0.00  0.00            
ATOM   3355  HB3 LEU X 218      42.470  21.870  30.426  0.00  0.00            
ATOM   3356  CG  LEU X 218      40.370  22.198  31.076  0.00  0.00            
ATOM   3357  HG  LEU X 218      40.192  22.541  30.057  0.00  0.00            
ATOM   3358  CD1 LEU X 218      39.904  20.764  31.146  0.00  0.00            
ATOM   3359 HD11 LEU X 218      40.410  20.142  30.533  0.00  0.00            
ATOM   3360 HD12 LEU X 218      39.964  20.441  32.101  0.00  0.00            
ATOM   3361 HD13 LEU X 218      38.937  20.793  30.854  0.00  0.00            
ATOM   3362  CD2 LEU X 218      39.598  23.279  31.819  0.00  0.00            
ATOM   3363 HD21 LEU X 218      39.677  23.091  32.890  0.00  0.00            
ATOM   3364 HD22 LEU X 218      40.162  24.187  31.608  0.00  0.00            
ATOM   3365 HD23 LEU X 218      38.564  23.303  31.476  0.00  0.00            
ATOM   3366  C   LEU X 218      43.942  22.245  32.872  0.00  0.00            
ATOM   3367  O   LEU X 218      44.102  23.404  33.318  0.00  0.00            
ATOM   3368  N   GLN X 219      44.965  21.438  32.616  0.00  0.00            
ATOM   3369  H   GLN X 219      44.795  20.388  32.376  0.00  0.00            
ATOM   3370  CA  GLN X 219      46.419  21.788  32.839  0.00  0.00            
ATOM   3371  HA  GLN X 219      46.496  22.874  32.783  0.00  0.00            
ATOM   3372  CB  GLN X 219      46.953  21.347  34.286  0.00  0.00            
ATOM   3373  HB2 GLN X 219      46.534  22.061  34.995  0.00  0.00            
ATOM   3374  HB3 GLN X 219      46.629  20.453  34.415  0.00  0.00            
ATOM   3375  CG  GLN X 219      48.418  21.441  34.619  0.00  0.00            
ATOM   3376  HG2 GLN X 219      48.624  20.926  35.463  0.00  0.00            
ATOM   3377  HG3 GLN X 219      48.922  20.959  33.781  0.00  0.00            
ATOM   3378  CD  GLN X 219      48.858  22.892  34.826  0.00  0.00            
ATOM   3379  OE1 GLN X 219      48.296  23.586  35.679  0.00  0.00            
ATOM   3380  NE2 GLN X 219      49.840  23.425  34.114  0.00  0.00            
ATOM   3381 HE21 GLN X 219      50.141  24.466  34.234  0.00  0.00            
ATOM   3382 HE22 GLN X 219      50.351  22.882  33.432  0.00  0.00            
ATOM   3383  C   GLN X 219      47.249  21.144  31.759  0.00  0.00            
ATOM   3384  O   GLN X 219      47.064  19.951  31.546  0.00  0.00            
ATOM   3385  N   GLY X 220      48.205  21.866  31.209  0.00  0.00            
ATOM   3386  H   GLY X 220      48.327  22.907  31.512  0.00  0.00            
ATOM   3387  CA  GLY X 220      49.165  21.293  30.238  0.00  0.00            
ATOM   3388  HA2 GLY X 220      48.675  20.456  29.741  0.00  0.00            
ATOM   3389  HA3 GLY X 220      49.468  22.090  29.696  0.00  0.00            
ATOM   3390  C   GLY X 220      50.402  20.905  30.984  0.00  0.00            
ATOM   3391  O   GLY X 220      50.777  21.486  32.037  0.00  0.00            
ATOM   3392  N   SER X 221      51.046  19.893  30.368  0.00  0.00            
ATOM   3393  H   SER X 221      50.520  19.422  29.538  0.00  0.00            
ATOM   3394  CA  SER X 221      51.981  19.092  31.199  0.00  0.00            
ATOM   3395  HA  SER X 221      51.768  19.129  32.268  0.00  0.00            
ATOM   3396  CB  SER X 221      51.919  17.611  30.800  0.00  0.00            
ATOM   3397  HB2 SER X 221      52.475  17.092  31.464  0.00  0.00            
ATOM   3398  HB3 SER X 221      50.872  17.307  30.776  0.00  0.00            
ATOM   3399  OG  SER X 221      52.468  17.429  29.513  0.00  0.00            
ATOM   3400  HG  SER X 221      53.395  16.857  29.546  0.00  0.00            
ATOM   3401  C   SER X 221      53.439  19.640  30.906  0.00  0.00            
ATOM   3402  O   SER X 221      54.368  19.324  31.693  0.00  0.00            
ATOM   3403  N   ALA X 222      53.593  20.536  29.924  0.00  0.00            
ATOM   3404  H   ALA X 222      52.741  20.931  29.553  0.00  0.00            
ATOM   3405  CA  ALA X 222      54.851  21.213  29.753  0.00  0.00            
ATOM   3406  HA  ALA X 222      55.439  20.871  30.500  0.00  0.00            
ATOM   3407  CB  ALA X 222      55.443  20.928  28.358  0.00  0.00            
ATOM   3408  HB1 ALA X 222      55.578  19.927  28.355  0.00  0.00            
ATOM   3409  HB2 ALA X 222      54.825  21.189  27.603  0.00  0.00            
ATOM   3410  HB3 ALA X 222      56.443  21.356  28.277  0.00  0.00            
ATOM   3411  C   ALA X 222      54.816  22.716  29.983  0.00  0.00            
ATOM   3412  O   ALA X 222      55.485  23.486  29.305  0.00  0.00            
ATOM   3413  N   ASP X 223      54.046  23.089  30.963  0.00  0.00            
ATOM   3414  H   ASP X 223      53.380  22.432  31.344  0.00  0.00            
ATOM   3415  CA  ASP X 223      53.892  24.412  31.503  0.00  0.00            
ATOM   3416  HA  ASP X 223      53.879  25.075  30.741  0.00  0.00            
ATOM   3417  CB  ASP X 223      52.534  24.568  32.214  0.00  0.00            
ATOM   3418  HB2 ASP X 223      51.813  23.978  31.664  0.00  0.00            
ATOM   3419  HB3 ASP X 223      52.614  24.084  33.164  0.00  0.00            
ATOM   3420  CG  ASP X 223      52.005  25.945  32.442  0.00  0.00            
ATOM   3421  OD1 ASP X 223      52.711  27.044  32.337  0.00  0.00            
ATOM   3422  OD2 ASP X 223      50.774  26.015  32.697  0.00  0.00            
ATOM   3423  C   ASP X 223      55.103  24.776  32.344  0.00  0.00            
ATOM   3424  O   ASP X 223      55.539  24.039  33.243  0.00  0.00            
ATOM   3425  N   ARG X 224      55.685  25.972  32.028  0.00  0.00            
ATOM   3426  H   ARG X 224      55.476  26.352  31.028  0.00  0.00            
ATOM   3427  CA  ARG X 224      56.769  26.679  32.780  0.00  0.00            
ATOM   3428  HA  ARG X 224      57.160  25.946  33.485  0.00  0.00            
ATOM   3429  CB  ARG X 224      57.940  26.920  31.792  0.00  0.00            
ATOM   3430  HB2 ARG X 224      57.492  27.202  30.839  0.00  0.00            
ATOM   3431  HB3 ARG X 224      58.631  27.682  32.150  0.00  0.00            
ATOM   3432  CG  ARG X 224      58.724  25.611  31.613  0.00  0.00            
ATOM   3433  HG2 ARG X 224      59.205  25.267  32.529  0.00  0.00            
ATOM   3434  HG3 ARG X 224      58.126  24.878  31.260  0.00  0.00            
ATOM   3435  CD  ARG X 224      59.852  25.886  30.594  0.00  0.00            
ATOM   3436  HD2 ARG X 224      60.245  26.892  30.743  0.00  0.00            
ATOM   3437  HD3 ARG X 224      60.705  25.215  30.692  0.00  0.00            
ATOM   3438  NE  ARG X 224      59.322  25.887  29.240  0.00  0.00            
ATOM   3439  HE  ARG X 224      58.348  25.439  29.047  0.00  0.00            
ATOM   3440  CZ  ARG X 224      59.785  26.369  28.130  0.00  0.00            
ATOM   3441  NH1 ARG X 224      60.920  26.965  28.068  0.00  0.00            
ATOM   3442 HH11 ARG X 224      61.625  26.888  28.896  0.00  0.00            
ATOM   3443 HH12 ARG X 224      61.235  27.219  27.056  0.00  0.00            
ATOM   3444  NH2 ARG X 224      59.006  26.409  27.046  0.00  0.00            
ATOM   3445 HH21 ARG X 224      59.280  26.920  26.123  0.00  0.00            
ATOM   3446 HH22 ARG X 224      57.980  26.041  27.049  0.00  0.00            
ATOM   3447  C   ARG X 224      56.245  27.855  33.608  0.00  0.00            
ATOM   3448  O   ARG X 224      56.994  28.347  34.445  0.00  0.00            
ATOM   3449  N   LEU X 225      55.089  28.305  33.371  0.00  0.00            
ATOM   3450  H   LEU X 225      54.539  27.702  32.776  0.00  0.00            
ATOM   3451  CA  LEU X 225      54.440  29.399  34.114  0.00  0.00            
ATOM   3452  HA  LEU X 225      55.189  30.128  34.422  0.00  0.00            
ATOM   3453  CB  LEU X 225      53.515  30.246  33.222  0.00  0.00            
ATOM   3454  HB2 LEU X 225      52.710  29.590  32.891  0.00  0.00            
ATOM   3455  HB3 LEU X 225      53.147  30.919  33.996  0.00  0.00            
ATOM   3456  CG  LEU X 225      54.123  30.975  32.011  0.00  0.00            
ATOM   3457  HG  LEU X 225      53.763  30.306  30.912  0.00  0.00            
ATOM   3458  CD1 LEU X 225      53.342  32.263  31.782  0.00  0.00            
ATOM   3459 HD11 LEU X 225      53.633  33.038  32.361  0.00  0.00            
ATOM   3460 HD12 LEU X 225      53.481  32.601  30.755  0.00  0.00            
ATOM   3461 HD13 LEU X 225      52.322  32.030  32.089  0.00  0.00            
ATOM   3462  CD2 LEU X 225      55.617  31.283  32.065  0.00  0.00            
ATOM   3463 HD21 LEU X 225      55.857  31.732  33.029  0.00  0.00            
ATOM   3464 HD22 LEU X 225      56.165  30.347  31.960  0.00  0.00            
ATOM   3465 HD23 LEU X 225      55.881  31.869  31.185  0.00  0.00            
ATOM   3466  C   LEU X 225      53.698  28.918  35.390  0.00  0.00            
ATOM   3467  O   LEU X 225      54.171  29.278  36.501  0.00  0.00            
ATOM   3468  N   CYS X 226      52.862  27.908  35.278  0.00  0.00            
ATOM   3469  H   CYS X 226      52.712  27.505  34.420  0.00  0.00            
ATOM   3470  CA  CYS X 226      52.422  27.120  36.488  0.00  0.00            
ATOM   3471  HA  CYS X 226      52.791  27.527  37.336  0.00  0.00            
ATOM   3472  CB  CYS X 226      50.886  27.277  36.687  0.00  0.00            
ATOM   3473  HB2 CYS X 226      50.393  26.906  35.789  0.00  0.00            
ATOM   3474  HB3 CYS X 226      50.530  26.596  37.460  0.00  0.00            
ATOM   3475  SG  CYS X 226      50.313  28.940  37.190  0.00  0.00            
ATOM   3476  HG  CYS X 226      50.499  28.754  38.248  0.00  0.00            
ATOM   3477  C   CYS X 226      52.759  25.656  36.264  0.00  0.00            
ATOM   3478  O   CYS X 226      52.307  24.947  35.392  0.00  0.00            
ATOM   3479  N   ASP X 227      53.545  25.178  37.198  0.00  0.00            
ATOM   3480  H   ASP X 227      53.736  25.794  37.976  0.00  0.00            
ATOM   3481  CA  ASP X 227      54.112  23.796  37.278  0.00  0.00            
ATOM   3482  HA  ASP X 227      54.644  23.623  36.343  0.00  0.00            
ATOM   3483  CB  ASP X 227      55.201  23.699  38.396  0.00  0.00            
ATOM   3484  HB2 ASP X 227      55.979  24.415  38.129  0.00  0.00            
ATOM   3485  HB3 ASP X 227      54.688  23.979  39.315  0.00  0.00            
ATOM   3486  CG  ASP X 227      55.846  22.329  38.626  0.00  0.00            
ATOM   3487  OD1 ASP X 227      55.557  21.281  38.019  0.00  0.00            
ATOM   3488  OD2 ASP X 227      56.655  22.214  39.491  0.00  0.00            
ATOM   3489  C   ASP X 227      52.862  22.925  37.530  0.00  0.00            
ATOM   3490  O   ASP X 227      52.265  23.204  38.601  0.00  0.00            
ATOM   3491  N   SER X 228      52.729  21.829  36.749  0.00  0.00            
ATOM   3492  H   SER X 228      53.513  21.664  36.010  0.00  0.00            
ATOM   3493  CA  SER X 228      51.695  20.811  36.938  0.00  0.00            
ATOM   3494  HA  SER X 228      50.772  21.349  36.720  0.00  0.00            
ATOM   3495  CB  SER X 228      51.873  19.578  36.075  0.00  0.00            
ATOM   3496  HB2 SER X 228      52.773  19.156  36.254  0.00  0.00            
ATOM   3497  HB3 SER X 228      51.184  18.923  36.418  0.00  0.00            
ATOM   3498  OG  SER X 228      51.706  19.738  34.721  0.00  0.00            
ATOM   3499  HG  SER X 228      52.003  18.893  34.255  0.00  0.00            
ATOM   3500  C   SER X 228      51.661  20.362  38.382  0.00  0.00            
ATOM   3501  O   SER X 228      50.546  19.965  38.731  0.00  0.00            
ATOM   3502  N   LYS X 229      52.753  20.316  39.180  0.00  0.00            
ATOM   3503  H   LYS X 229      53.763  20.545  38.839  0.00  0.00            
ATOM   3504  CA  LYS X 229      52.713  19.832  40.551  0.00  0.00            
ATOM   3505  HA  LYS X 229      52.560  18.755  40.625  0.00  0.00            
ATOM   3506  CB  LYS X 229      54.192  20.014  41.119  0.00  0.00            
ATOM   3507  HB2 LYS X 229      54.803  19.395  40.605  0.00  0.00            
ATOM   3508  HB3 LYS X 229      54.528  21.024  40.887  0.00  0.00            
ATOM   3509  CG  LYS X 229      54.491  19.910  42.649  0.00  0.00            
ATOM   3510  HG2 LYS X 229      55.467  20.336  42.884  0.00  0.00            
ATOM   3511  HG3 LYS X 229      53.836  20.533  43.099  0.00  0.00            
ATOM   3512  CD  LYS X 229      54.331  18.591  43.282  0.00  0.00            
ATOM   3513  HD2 LYS X 229      54.522  18.683  44.352  0.00  0.00            
ATOM   3514  HD3 LYS X 229      53.288  18.298  43.167  0.00  0.00            
ATOM   3515  CE  LYS X 229      55.180  17.457  42.731  0.00  0.00            
ATOM   3516  HE2 LYS X 229      55.020  16.654  43.451  0.00  0.00            
ATOM   3517  HE3 LYS X 229      54.896  17.261  41.697  0.00  0.00            
ATOM   3518  NZ  LYS X 229      56.609  17.842  42.655  0.00  0.00            
ATOM   3519  HZ1 LYS X 229      57.208  17.126  42.092  0.00  0.00            
ATOM   3520  HZ2 LYS X 229      56.866  18.807  42.219  0.00  0.00            
ATOM   3521  HZ3 LYS X 229      56.971  17.918  43.681  0.00  0.00            
ATOM   3522  C   LYS X 229      51.627  20.579  41.330  0.00  0.00            
ATOM   3523  O   LYS X 229      51.082  20.028  42.256  0.00  0.00            
ATOM   3524  N   GLY X 230      51.374  21.837  40.936  0.00  0.00            
ATOM   3525  H   GLY X 230      51.948  22.244  40.211  0.00  0.00            
ATOM   3526  CA  GLY X 230      50.255  22.568  41.503  0.00  0.00            
ATOM   3527  HA2 GLY X 230      50.382  22.772  42.566  0.00  0.00            
ATOM   3528  HA3 GLY X 230      50.276  23.522  40.976  0.00  0.00            
ATOM   3529  C   GLY X 230      48.863  21.966  41.240  0.00  0.00            
ATOM   3530  O   GLY X 230      48.084  21.672  42.167  0.00  0.00            
ATOM   3531  N   ALA X 231      48.519  21.831  39.963  0.00  0.00            
ATOM   3532  H   ALA X 231      49.154  22.297  39.225  0.00  0.00            
ATOM   3533  CA  ALA X 231      47.265  21.199  39.552  0.00  0.00            
ATOM   3534  HA  ALA X 231      46.512  21.852  39.967  0.00  0.00            
ATOM   3535  CB  ALA X 231      47.229  21.264  37.990  0.00  0.00            
ATOM   3536  HB1 ALA X 231      47.352  22.174  37.713  0.00  0.00            
ATOM   3537  HB2 ALA X 231      47.989  20.587  37.629  0.00  0.00            
ATOM   3538  HB3 ALA X 231      46.300  20.859  37.615  0.00  0.00            
ATOM   3539  C   ALA X 231      47.058  19.718  40.113  0.00  0.00            
ATOM   3540  O   ALA X 231      45.961  19.361  40.501  0.00  0.00            
ATOM   3541  N   TYR X 232      48.176  19.040  40.268  0.00  0.00            
ATOM   3542  H   TYR X 232      48.971  19.243  39.550  0.00  0.00            
ATOM   3543  CA  TYR X 232      48.163  17.680  40.866  0.00  0.00            
ATOM   3544  HA  TYR X 232      47.423  17.001  40.443  0.00  0.00            
ATOM   3545  CB  TYR X 232      49.517  17.081  40.609  0.00  0.00            
ATOM   3546  HB2 TYR X 232      50.250  17.783  41.009  0.00  0.00            
ATOM   3547  HB3 TYR X 232      49.478  16.137  41.153  0.00  0.00            
ATOM   3548  CG  TYR X 232      49.880  16.541  39.242  0.00  0.00            
ATOM   3549  CD1 TYR X 232      51.133  16.817  38.644  0.00  0.00            
ATOM   3550  HD1 TYR X 232      51.901  17.347  39.208  0.00  0.00            
ATOM   3551  CE1 TYR X 232      51.323  16.430  37.304  0.00  0.00            
ATOM   3552  HE1 TYR X 232      52.248  16.526  36.911  0.00  0.00            
ATOM   3553  CZ  TYR X 232      50.362  15.698  36.646  0.00  0.00            
ATOM   3554  OH  TYR X 232      50.642  15.186  35.419  0.00  0.00            
ATOM   3555  HH  TYR X 232      49.836  14.556  35.043  0.00  0.00            
ATOM   3556  CE2 TYR X 232      49.177  15.227  37.329  0.00  0.00            
ATOM   3557  HE2 TYR X 232      48.431  14.658  36.774  0.00  0.00            
ATOM   3558  CD2 TYR X 232      48.911  15.675  38.652  0.00  0.00            
ATOM   3559  HD2 TYR X 232      47.947  15.395  39.075  0.00  0.00            
ATOM   3560  C   TYR X 232      47.806  17.708  42.342  0.00  0.00            
ATOM   3561  O   TYR X 232      46.944  16.940  42.779  0.00  0.00            
ATOM   3562  N   LEU X 233      48.408  18.688  43.071  0.00  0.00            
ATOM   3563  H   LEU X 233      49.253  19.278  42.714  0.00  0.00            
ATOM   3564  CA  LEU X 233      48.023  18.970  44.443  0.00  0.00            
ATOM   3565  HA  LEU X 233      47.989  18.093  45.090  0.00  0.00            
ATOM   3566  CB  LEU X 233      49.128  19.978  45.044  0.00  0.00            
ATOM   3567  HB2 LEU X 233      49.281  20.813  44.361  0.00  0.00            
ATOM   3568  HB3 LEU X 233      48.802  20.402  45.994  0.00  0.00            
ATOM   3569  CG  LEU X 233      50.454  19.176  45.416  0.00  0.00            
ATOM   3570  HG  LEU X 233      50.699  18.561  44.550  0.00  0.00            
ATOM   3571  CD1 LEU X 233      51.556  20.162  45.620  0.00  0.00            
ATOM   3572 HD11 LEU X 233      52.334  19.596  45.928  0.00  0.00            
ATOM   3573 HD12 LEU X 233      51.843  20.677  44.703  0.00  0.00            
ATOM   3574 HD13 LEU X 233      51.283  20.884  46.389  0.00  0.00            
ATOM   3575  CD2 LEU X 233      50.382  18.253  46.635  0.00  0.00            
ATOM   3576 HD21 LEU X 233      49.662  17.437  46.583  0.00  0.00            
ATOM   3577 HD22 LEU X 233      51.358  17.788  46.772  0.00  0.00            
ATOM   3578 HD23 LEU X 233      50.194  18.815  47.551  0.00  0.00            
ATOM   3579  C   LEU X 233      46.642  19.613  44.517  0.00  0.00            
ATOM   3580  O   LEU X 233      45.944  19.371  45.539  0.00  0.00            
ATOM   3581  N   LEU X 234      46.093  20.310  43.523  0.00  0.00            
ATOM   3582  H   LEU X 234      46.730  20.518  42.664  0.00  0.00            
ATOM   3583  CA  LEU X 234      44.706  20.893  43.515  0.00  0.00            
ATOM   3584  HA  LEU X 234      44.581  21.541  44.382  0.00  0.00            
ATOM   3585  CB  LEU X 234      44.517  21.858  42.314  0.00  0.00            
ATOM   3586  HB2 LEU X 234      45.392  22.489  42.161  0.00  0.00            
ATOM   3587  HB3 LEU X 234      44.410  21.248  41.417  0.00  0.00            
ATOM   3588  CG  LEU X 234      43.378  22.874  42.394  0.00  0.00            
ATOM   3589  HG  LEU X 234      42.480  22.281  42.218  0.00  0.00            
ATOM   3590  CD1 LEU X 234      43.198  23.608  43.753  0.00  0.00            
ATOM   3591 HD11 LEU X 234      43.890  24.326  43.913  0.00  0.00            
ATOM   3592 HD12 LEU X 234      42.294  24.209  43.652  0.00  0.00            
ATOM   3593 HD13 LEU X 234      43.001  22.924  44.579  0.00  0.00            
ATOM   3594  CD2 LEU X 234      43.346  23.775  41.209  0.00  0.00            
ATOM   3595 HD21 LEU X 234      42.352  24.221  41.211  0.00  0.00            
ATOM   3596 HD22 LEU X 234      44.117  24.543  41.270  0.00  0.00            
ATOM   3597 HD23 LEU X 234      43.366  23.239  40.260  0.00  0.00            
ATOM   3598  C   LEU X 234      43.636  19.740  43.531  0.00  0.00            
ATOM   3599  O   LEU X 234      42.790  19.604  44.441  0.00  0.00            
ATOM   3600  N   MET X 235      43.801  18.734  42.660  0.00  0.00            
ATOM   3601  H   MET X 235      44.801  18.715  42.228  0.00  0.00            
ATOM   3602  CA  MET X 235      43.074  17.456  42.634  0.00  0.00            
ATOM   3603  HA  MET X 235      42.006  17.672  42.674  0.00  0.00            
ATOM   3604  CB  MET X 235      43.521  16.434  41.515  0.00  0.00            
ATOM   3605  HB2 MET X 235      44.589  16.232  41.428  0.00  0.00            
ATOM   3606  HB3 MET X 235      42.922  15.530  41.631  0.00  0.00            
ATOM   3607  CG  MET X 235      43.146  16.949  40.101  0.00  0.00            
ATOM   3608  HG2 MET X 235      43.631  17.886  39.830  0.00  0.00            
ATOM   3609  HG3 MET X 235      43.504  16.188  39.541  0.00  0.00            
ATOM   3610  SD  MET X 235      41.334  17.153  39.719  0.00  0.00            
ATOM   3611  CE  MET X 235      40.851  15.503  40.006  0.00  0.00            
ATOM   3612  HE1 MET X 235      41.511  14.900  39.383  0.00  0.00            
ATOM   3613  HE2 MET X 235      40.873  15.206  41.055  0.00  0.00            
ATOM   3614  HE3 MET X 235      39.825  15.451  39.642  0.00  0.00            
ATOM   3615  C   MET X 235      43.295  16.671  43.997  0.00  0.00            
ATOM   3616  O   MET X 235      42.349  16.060  44.515  0.00  0.00            
ATOM   3617  N   GLU X 236      44.489  16.678  44.593  0.00  0.00            
ATOM   3618  H   GLU X 236      45.403  17.118  44.193  0.00  0.00            
ATOM   3619  CA  GLU X 236      44.775  15.906  45.785  0.00  0.00            
ATOM   3620  HA  GLU X 236      44.416  14.899  45.569  0.00  0.00            
ATOM   3621  CB  GLU X 236      46.326  15.846  45.942  0.00  0.00            
ATOM   3622  HB2 GLU X 236      46.714  15.725  44.930  0.00  0.00            
ATOM   3623  HB3 GLU X 236      46.688  16.804  46.315  0.00  0.00            
ATOM   3624  CG  GLU X 236      47.051  14.745  46.717  0.00  0.00            
ATOM   3625  HG2 GLU X 236      48.119  14.942  46.815  0.00  0.00            
ATOM   3626  HG3 GLU X 236      46.674  14.689  47.653  0.00  0.00            
ATOM   3627  CD  GLU X 236      46.935  13.360  46.001  0.00  0.00            
ATOM   3628  OE1 GLU X 236      47.500  13.208  44.876  0.00  0.00            
ATOM   3629  OE2 GLU X 236      46.174  12.494  46.428  0.00  0.00            
ATOM   3630  C   GLU X 236      44.072  16.497  47.026  0.00  0.00            
ATOM   3631  O   GLU X 236      43.487  15.717  47.810  0.00  0.00            
ATOM   3632  N   LEU X 237      44.047  17.831  47.250  0.00  0.00            
ATOM   3633  H   LEU X 237      44.423  18.493  46.587  0.00  0.00            
ATOM   3634  CA  LEU X 237      43.789  18.325  48.550  0.00  0.00            
ATOM   3635  HA  LEU X 237      43.608  17.537  49.281  0.00  0.00            
ATOM   3636  CB  LEU X 237      44.971  19.194  49.060  0.00  0.00            
ATOM   3637  HB2 LEU X 237      45.078  20.061  48.409  0.00  0.00            
ATOM   3638  HB3 LEU X 237      44.716  19.585  50.045  0.00  0.00            
ATOM   3639  CG  LEU X 237      46.403  18.586  49.178  0.00  0.00            
ATOM   3640  HG  LEU X 237      46.618  18.228  48.171  0.00  0.00            
ATOM   3641  CD1 LEU X 237      47.530  19.617  49.531  0.00  0.00            
ATOM   3642 HD11 LEU X 237      47.350  19.936  50.472  0.00  0.00            
ATOM   3643 HD12 LEU X 237      48.468  19.076  49.405  0.00  0.00            
ATOM   3644 HD13 LEU X 237      47.476  20.533  48.943  0.00  0.00            
ATOM   3645  CD2 LEU X 237      46.374  17.353  50.103  0.00  0.00            
ATOM   3646 HD21 LEU X 237      45.487  16.741  49.938  0.00  0.00            
ATOM   3647 HD22 LEU X 237      47.228  16.697  49.935  0.00  0.00            
ATOM   3648 HD23 LEU X 237      46.378  17.672  51.145  0.00  0.00            
ATOM   3649  C   LEU X 237      42.479  19.155  48.597  0.00  0.00            
ATOM   3650  O   LEU X 237      42.137  19.636  49.659  0.00  0.00            
ATOM   3651  N   ALA X 238      41.841  19.375  47.472  0.00  0.00            
ATOM   3652  H   ALA X 238      42.081  18.862  46.541  0.00  0.00            
ATOM   3653  CA  ALA X 238      40.517  20.060  47.530  0.00  0.00            
ATOM   3654  HA  ALA X 238      40.678  20.814  48.300  0.00  0.00            
ATOM   3655  CB  ALA X 238      40.170  20.555  46.106  0.00  0.00            
ATOM   3656  HB1 ALA X 238      40.222  19.741  45.509  0.00  0.00            
ATOM   3657  HB2 ALA X 238      39.238  20.940  46.152  0.00  0.00            
ATOM   3658  HB3 ALA X 238      40.839  21.245  45.796  0.00  0.00            
ATOM   3659  C   ALA X 238      39.575  18.995  48.127  0.00  0.00            
ATOM   3660  O   ALA X 238      39.699  17.851  47.748  0.00  0.00            
ATOM   3661  N   LYS X 239      38.601  19.461  48.925  0.00  0.00            
ATOM   3662  H   LYS X 239      38.398  20.448  48.983  0.00  0.00            
ATOM   3663  CA  LYS X 239      37.579  18.531  49.517  0.00  0.00            
ATOM   3664  HA  LYS X 239      38.141  17.670  49.879  0.00  0.00            
ATOM   3665  CB  LYS X 239      37.069  19.106  50.908  0.00  0.00            
ATOM   3666  HB2 LYS X 239      36.261  19.812  50.717  0.00  0.00            
ATOM   3667  HB3 LYS X 239      36.594  18.269  51.420  0.00  0.00            
ATOM   3668  CG  LYS X 239      38.168  19.683  51.890  0.00  0.00            
ATOM   3669  HG2 LYS X 239      38.517  20.526  51.589  0.00  0.00            
ATOM   3670  HG3 LYS X 239      37.746  19.788  52.801  0.00  0.00            
ATOM   3671  CD  LYS X 239      39.484  18.868  52.077  0.00  0.00            
ATOM   3672  HD2 LYS X 239      39.943  18.734  51.097  0.00  0.00            
ATOM   3673  HD3 LYS X 239      40.102  19.542  52.670  0.00  0.00            
ATOM   3674  CE  LYS X 239      39.333  17.612  52.950  0.00  0.00            
ATOM   3675  HE2 LYS X 239      39.280  17.817  54.019  0.00  0.00            
ATOM   3676  HE3 LYS X 239      38.402  17.254  52.512  0.00  0.00            
ATOM   3677  NZ  LYS X 239      40.373  16.592  52.753  0.00  0.00            
ATOM   3678  HZ1 LYS X 239      40.211  16.144  51.772  0.00  0.00            
ATOM   3679  HZ2 LYS X 239      41.372  17.018  52.845  0.00  0.00            
ATOM   3680  HZ3 LYS X 239      40.336  15.840  53.541  0.00  0.00            
ATOM   3681  C   LYS X 239      36.497  18.096  48.542  0.00  0.00            
ATOM   3682  O   LYS X 239      35.944  17.035  48.768  0.00  0.00            
ATOM   3683  N   SER X 240      36.383  18.784  47.384  0.00  0.00            
ATOM   3684  H   SER X 240      36.990  19.687  47.310  0.00  0.00            
ATOM   3685  CA  SER X 240      35.272  18.636  46.396  0.00  0.00            
ATOM   3686  HA  SER X 240      34.386  19.097  46.832  0.00  0.00            
ATOM   3687  CB  SER X 240      35.588  19.522  45.177  0.00  0.00            
ATOM   3688  HB2 SER X 240      36.448  19.036  44.717  0.00  0.00            
ATOM   3689  HB3 SER X 240      34.827  19.506  44.513  0.00  0.00            
ATOM   3690  OG  SER X 240      35.970  20.803  45.572  0.00  0.00            
ATOM   3691  HG  SER X 240      35.410  21.502  45.105  0.00  0.00            
ATOM   3692  C   SER X 240      35.042  17.246  45.961  0.00  0.00            
ATOM   3693  O   SER X 240      35.963  16.573  45.447  0.00  0.00            
ATOM   3694  N   GLN X 241      33.824  16.752  46.217  0.00  0.00            
ATOM   3695  H   GLN X 241      33.135  17.326  46.682  0.00  0.00            
ATOM   3696  CA  GLN X 241      33.403  15.423  45.813  0.00  0.00            
ATOM   3697  HA  GLN X 241      34.102  14.833  46.242  0.00  0.00            
ATOM   3698  CB  GLN X 241      32.001  15.014  46.460  0.00  0.00            
ATOM   3699  HB2 GLN X 241      32.172  15.001  47.537  0.00  0.00            
ATOM   3700  HB3 GLN X 241      31.241  15.771  46.270  0.00  0.00            
ATOM   3701  CG  GLN X 241      31.517  13.641  45.979  0.00  0.00            
ATOM   3702  HG2 GLN X 241      31.145  13.766  44.962  0.00  0.00            
ATOM   3703  HG3 GLN X 241      32.317  13.029  45.910  0.00  0.00            
ATOM   3704  CD  GLN X 241      30.466  12.928  46.961  0.00  0.00            
ATOM   3705  OE1 GLN X 241      30.567  11.778  47.312  0.00  0.00            
ATOM   3706  NE2 GLN X 241      29.397  13.601  47.279  0.00  0.00            
ATOM   3707 HE21 GLN X 241      28.526  13.099  47.700  0.00  0.00            
ATOM   3708 HE22 GLN X 241      29.257  14.599  46.863  0.00  0.00            
ATOM   3709  C   GLN X 241      33.392  15.291  44.247  0.00  0.00            
ATOM   3710  O   GLN X 241      33.758  14.269  43.745  0.00  0.00            
ATOM   3711  N   ASP X 242      32.924  16.307  43.496  0.00  0.00            
ATOM   3712  H   ASP X 242      32.451  17.142  44.013  0.00  0.00            
ATOM   3713  CA  ASP X 242      32.884  16.341  42.105  0.00  0.00            
ATOM   3714  HA  ASP X 242      32.834  15.334  41.692  0.00  0.00            
ATOM   3715  CB  ASP X 242      31.616  17.031  41.720  0.00  0.00            
ATOM   3716  HB2 ASP X 242      30.835  16.483  42.053  0.00  0.00            
ATOM   3717  HB3 ASP X 242      31.651  17.930  42.178  0.00  0.00            
ATOM   3718  CG  ASP X 242      31.323  17.236  40.251  0.00  0.00            
ATOM   3719  OD1 ASP X 242      32.026  16.672  39.409  0.00  0.00            
ATOM   3720  OD2 ASP X 242      30.164  17.540  39.989  0.00  0.00            
ATOM   3721  C   ASP X 242      34.098  17.131  41.518  0.00  0.00            
ATOM   3722  O   ASP X 242      34.016  18.274  41.114  0.00  0.00            
ATOM   3723  N   LYS X 243      35.259  16.440  41.463  0.00  0.00            
ATOM   3724  H   LYS X 243      35.381  15.415  41.812  0.00  0.00            
ATOM   3725  CA  LYS X 243      36.495  16.939  40.716  0.00  0.00            
ATOM   3726  HA  LYS X 243      36.255  17.946  40.376  0.00  0.00            
ATOM   3727  CB  LYS X 243      37.683  17.183  41.732  0.00  0.00            
ATOM   3728  HB2 LYS X 243      38.521  17.711  41.278  0.00  0.00            
ATOM   3729  HB3 LYS X 243      37.353  17.900  42.485  0.00  0.00            
ATOM   3730  CG  LYS X 243      38.142  15.933  42.396  0.00  0.00            
ATOM   3731  HG2 LYS X 243      37.484  15.575  42.996  0.00  0.00            
ATOM   3732  HG3 LYS X 243      38.398  15.297  41.655  0.00  0.00            
ATOM   3733  CD  LYS X 243      39.398  16.120  43.252  0.00  0.00            
ATOM   3734  HD2 LYS X 243      39.947  15.182  43.339  0.00  0.00            
ATOM   3735  HD3 LYS X 243      39.993  16.918  42.808  0.00  0.00            
ATOM   3736  CE  LYS X 243      39.030  16.555  44.695  0.00  0.00            
ATOM   3737  HE2 LYS X 243      39.098  17.640  44.776  0.00  0.00            
ATOM   3738  HE3 LYS X 243      37.984  16.297  44.860  0.00  0.00            
ATOM   3739  NZ  LYS X 243      39.782  15.893  45.725  0.00  0.00            
ATOM   3740  HZ1 LYS X 243      40.816  15.986  45.393  0.00  0.00            
ATOM   3741  HZ2 LYS X 243      39.740  16.373  46.703  0.00  0.00            
ATOM   3742  HZ3 LYS X 243      39.588  14.832  45.880  0.00  0.00            
ATOM   3743  C   LYS X 243      36.795  16.039  39.532  0.00  0.00            
ATOM   3744  O   LYS X 243      36.646  14.822  39.651  0.00  0.00            
ATOM   3745  N   THR X 244      37.314  16.669  38.516  0.00  0.00            
ATOM   3746  H   THR X 244      37.423  17.750  38.603  0.00  0.00            
ATOM   3747  CA  THR X 244      37.866  16.069  37.297  0.00  0.00            
ATOM   3748  HA  THR X 244      38.145  15.047  37.551  0.00  0.00            
ATOM   3749  CB  THR X 244      36.709  16.123  36.177  0.00  0.00            
ATOM   3750  HB  THR X 244      37.295  16.046  35.261  0.00  0.00            
ATOM   3751  CG2 THR X 244      35.611  15.050  36.219  0.00  0.00            
ATOM   3752 HG21 THR X 244      35.130  15.024  37.197  0.00  0.00            
ATOM   3753 HG22 THR X 244      34.850  15.411  35.528  0.00  0.00            
ATOM   3754 HG23 THR X 244      35.983  14.153  35.941  0.00  0.00            
ATOM   3755  OG1 THR X 244      36.202  17.455  36.148  0.00  0.00            
ATOM   3756  HG1 THR X 244      35.536  17.558  37.005  0.00  0.00            
ATOM   3757  C   THR X 244      39.140  16.774  36.763  0.00  0.00            
ATOM   3758  O   THR X 244      39.186  18.017  36.741  0.00  0.00            
ATOM   3759  N   LEU X 245      40.098  16.007  36.252  0.00  0.00            
ATOM   3760  H   LEU X 245      40.109  14.931  36.426  0.00  0.00            
ATOM   3761  CA  LEU X 245      41.390  16.541  35.732  0.00  0.00            
ATOM   3762  HA  LEU X 245      41.481  17.620  35.858  0.00  0.00            
ATOM   3763  CB  LEU X 245      42.569  15.834  36.522  0.00  0.00            
ATOM   3764  HB2 LEU X 245      42.347  16.015  37.491  0.00  0.00            
ATOM   3765  HB3 LEU X 245      42.545  14.848  36.304  0.00  0.00            
ATOM   3766  CG  LEU X 245      43.966  16.343  36.242  0.00  0.00            
ATOM   3767  HG  LEU X 245      44.063  16.373  35.238  0.00  0.00            
ATOM   3768  CD1 LEU X 245      44.306  17.769  36.837  0.00  0.00            
ATOM   3769 HD11 LEU X 245      44.400  17.658  37.837  0.00  0.00            
ATOM   3770 HD12 LEU X 245      45.333  18.046  36.596  0.00  0.00            
ATOM   3771 HD13 LEU X 245      43.546  18.464  36.483  0.00  0.00            
ATOM   3772  CD2 LEU X 245      44.851  15.212  36.707  0.00  0.00            
ATOM   3773 HD21 LEU X 245      45.905  15.352  36.467  0.00  0.00            
ATOM   3774 HD22 LEU X 245      44.660  15.148  37.779  0.00  0.00            
ATOM   3775 HD23 LEU X 245      44.612  14.265  36.224  0.00  0.00            
ATOM   3776  C   LEU X 245      41.548  16.131  34.257  0.00  0.00            
ATOM   3777  O   LEU X 245      41.396  14.954  33.950  0.00  0.00            
ATOM   3778  N   LYS X 246      42.021  17.054  33.442  0.00  0.00            
ATOM   3779  H   LYS X 246      42.018  18.102  33.741  0.00  0.00            
ATOM   3780  CA  LYS X 246      42.472  16.760  32.076  0.00  0.00            
ATOM   3781  HA  LYS X 246      42.459  15.671  32.025  0.00  0.00            
ATOM   3782  CB  LYS X 246      41.388  17.290  31.131  0.00  0.00            
ATOM   3783  HB2 LYS X 246      40.422  16.862  31.397  0.00  0.00            
ATOM   3784  HB3 LYS X 246      41.288  18.372  31.225  0.00  0.00            
ATOM   3785  CG  LYS X 246      41.652  16.866  29.633  0.00  0.00            
ATOM   3786  HG2 LYS X 246      40.908  17.292  28.959  0.00  0.00            
ATOM   3787  HG3 LYS X 246      42.538  17.270  29.365  0.00  0.00            
ATOM   3788  CD  LYS X 246      41.797  15.337  29.427  0.00  0.00            
ATOM   3789  HD2 LYS X 246      42.259  15.283  28.441  0.00  0.00            
ATOM   3790  HD3 LYS X 246      42.564  14.902  30.067  0.00  0.00            
ATOM   3791  CE  LYS X 246      40.567  14.379  29.381  0.00  0.00            
ATOM   3792  HE2 LYS X 246      40.926  13.352  29.306  0.00  0.00            
ATOM   3793  HE3 LYS X 246      39.937  14.504  30.262  0.00  0.00            
ATOM   3794  NZ  LYS X 246      39.878  14.719  28.100  0.00  0.00            
ATOM   3795  HZ1 LYS X 246      40.579  15.066  27.340  0.00  0.00            
ATOM   3796  HZ2 LYS X 246      39.431  13.872  27.580  0.00  0.00            
ATOM   3797  HZ3 LYS X 246      39.017  15.361  28.287  0.00  0.00            
ATOM   3798  C   LYS X 246      43.833  17.339  31.836  0.00  0.00            
ATOM   3799  O   LYS X 246      44.027  18.553  31.888  0.00  0.00            
ATOM   3800  N   ILE X 247      44.752  16.442  31.500  0.00  0.00            
ATOM   3801  H   ILE X 247      44.462  15.403  31.460  0.00  0.00            
ATOM   3802  CA  ILE X 247      46.137  16.794  31.164  0.00  0.00            
ATOM   3803  HA  ILE X 247      46.259  17.775  31.599  0.00  0.00            
ATOM   3804  CB  ILE X 247      47.168  15.775  31.788  0.00  0.00            
ATOM   3805  HB  ILE X 247      46.914  14.882  31.542  0.00  0.00            
ATOM   3806  CG2 ILE X 247      48.682  16.075  31.391  0.00  0.00            
ATOM   3807 HG21 ILE X 247      49.441  15.747  32.087  0.00  0.00            
ATOM   3808 HG22 ILE X 247      48.982  15.852  30.378  0.00  0.00            
ATOM   3809 HG23 ILE X 247      48.772  17.080  31.417  0.00  0.00            
ATOM   3810  CG1 ILE X 247      47.005  15.947  33.318  0.00  0.00            
ATOM   3811 HG12 ILE X 247      45.971  15.736  33.592  0.00  0.00            
ATOM   3812 HG13 ILE X 247      47.610  15.137  33.724  0.00  0.00            
ATOM   3813  CD1 ILE X 247      47.390  17.349  33.911  0.00  0.00            
ATOM   3814 HD11 ILE X 247      48.369  17.288  34.388  0.00  0.00            
ATOM   3815 HD12 ILE X 247      47.438  18.161  33.186  0.00  0.00            
ATOM   3816 HD13 ILE X 247      46.646  17.672  34.639  0.00  0.00            
ATOM   3817  C   ILE X 247      46.254  16.881  29.654  0.00  0.00            
ATOM   3818  O   ILE X 247      45.997  15.848  29.000  0.00  0.00            
ATOM   3819  N   TYR X 248      46.682  17.983  29.162  0.00  0.00            
ATOM   3820  H   TYR X 248      46.874  18.762  29.900  0.00  0.00            
ATOM   3821  CA  TYR X 248      47.085  18.124  27.804  0.00  0.00            
ATOM   3822  HA  TYR X 248      46.607  17.305  27.266  0.00  0.00            
ATOM   3823  CB  TYR X 248      46.597  19.463  27.206  0.00  0.00            
ATOM   3824  HB2 TYR X 248      46.963  20.339  27.741  0.00  0.00            
ATOM   3825  HB3 TYR X 248      46.900  19.466  26.159  0.00  0.00            
ATOM   3826  CG  TYR X 248      45.056  19.504  27.237  0.00  0.00            
ATOM   3827  CD1 TYR X 248      44.345  19.020  26.085  0.00  0.00            
ATOM   3828  HD1 TYR X 248      44.844  18.641  25.194  0.00  0.00            
ATOM   3829  CE1 TYR X 248      42.941  19.008  26.143  0.00  0.00            
ATOM   3830  HE1 TYR X 248      42.431  18.654  25.346  0.00  0.00            
ATOM   3831  CZ  TYR X 248      42.239  19.594  27.242  0.00  0.00            
ATOM   3832  OH  TYR X 248      40.894  19.604  27.297  0.00  0.00            
ATOM   3833  HH  TYR X 248      40.385  18.704  26.953  0.00  0.00            
ATOM   3834  CE2 TYR X 248      42.927  20.109  28.293  0.00  0.00            
ATOM   3835  HE2 TYR X 248      42.279  20.526  29.064  0.00  0.00            
ATOM   3836  CD2 TYR X 248      44.305  20.063  28.329  0.00  0.00            
ATOM   3837  HD2 TYR X 248      44.877  20.554  29.116  0.00  0.00            
ATOM   3838  C   TYR X 248      48.603  17.934  27.639  0.00  0.00            
ATOM   3839  O   TYR X 248      49.375  18.769  28.139  0.00  0.00            
ATOM   3840  N   GLU X 249      48.940  16.757  27.147  0.00  0.00            
ATOM   3841  H   GLU X 249      48.147  16.213  26.633  0.00  0.00            
ATOM   3842  CA  GLU X 249      50.336  16.262  27.012  0.00  0.00            
ATOM   3843  HA  GLU X 249      50.712  16.263  28.035  0.00  0.00            
ATOM   3844  CB  GLU X 249      50.494  14.781  26.547  0.00  0.00            
ATOM   3845  HB2 GLU X 249      51.479  14.780  26.322  0.00  0.00            
ATOM   3846  HB3 GLU X 249      50.423  14.147  27.431  0.00  0.00            
ATOM   3847  CG  GLU X 249      49.742  14.279  25.344  0.00  0.00            
ATOM   3848  HG2 GLU X 249      49.575  15.100  24.646  0.00  0.00            
ATOM   3849  HG3 GLU X 249      50.197  13.495  24.897  0.00  0.00            
ATOM   3850  CD  GLU X 249      48.312  13.759  25.630  0.00  0.00            
ATOM   3851  OE1 GLU X 249      48.062  12.537  25.491  0.00  0.00            
ATOM   3852  OE2 GLU X 249      47.509  14.572  26.140  0.00  0.00            
ATOM   3853  C   GLU X 249      51.085  17.253  26.050  0.00  0.00            
ATOM   3854  O   GLU X 249      50.564  17.439  24.893  0.00  0.00            
ATOM   3855  N   GLY X 250      52.183  17.713  26.542  0.00  0.00            
ATOM   3856  H   GLY X 250      52.456  17.554  27.501  0.00  0.00            
ATOM   3857  CA  GLY X 250      53.112  18.607  25.788  0.00  0.00            
ATOM   3858  HA2 GLY X 250      53.885  18.752  26.543  0.00  0.00            
ATOM   3859  HA3 GLY X 250      53.495  18.117  24.892  0.00  0.00            
ATOM   3860  C   GLY X 250      52.629  20.096  25.411  0.00  0.00            
ATOM   3861  O   GLY X 250      53.424  20.962  24.978  0.00  0.00            
ATOM   3862  N   ALA X 251      51.351  20.376  25.691  0.00  0.00            
ATOM   3863  H   ALA X 251      50.754  19.563  26.076  0.00  0.00            
ATOM   3864  CA  ALA X 251      50.858  21.784  25.597  0.00  0.00            
ATOM   3865  HA  ALA X 251      51.223  22.317  24.731  0.00  0.00            
ATOM   3866  CB  ALA X 251      49.380  21.646  25.409  0.00  0.00            
ATOM   3867  HB1 ALA X 251      49.248  21.003  24.709  0.00  0.00            
ATOM   3868  HB2 ALA X 251      48.916  21.217  26.285  0.00  0.00            
ATOM   3869  HB3 ALA X 251      48.859  22.586  25.307  0.00  0.00            
ATOM   3870  C   ALA X 251      51.269  22.674  26.855  0.00  0.00            
ATOM   3871  O   ALA X 251      51.481  22.193  27.976  0.00  0.00            
ATOM   3872  N   TYR X 252      51.238  24.007  26.590  0.00  0.00            
ATOM   3873  H   TYR X 252      51.002  24.229  25.550  0.00  0.00            
ATOM   3874  CA  TYR X 252      51.854  24.995  27.488  0.00  0.00            
ATOM   3875  HA  TYR X 252      52.592  24.509  28.126  0.00  0.00            
ATOM   3876  CB  TYR X 252      52.722  25.973  26.723  0.00  0.00            
ATOM   3877  HB2 TYR X 252      52.190  26.307  25.932  0.00  0.00            
ATOM   3878  HB3 TYR X 252      53.006  26.866  27.260  0.00  0.00            
ATOM   3879  CG  TYR X 252      54.055  25.457  26.081  0.00  0.00            
ATOM   3880  CD1 TYR X 252      54.625  26.188  25.043  0.00  0.00            
ATOM   3881  HD1 TYR X 252      54.264  27.180  24.811  0.00  0.00            
ATOM   3882  CE1 TYR X 252      55.697  25.698  24.270  0.00  0.00            
ATOM   3883  HE1 TYR X 252      56.001  26.240  23.474  0.00  0.00            
ATOM   3884  CZ  TYR X 252      56.267  24.479  24.723  0.00  0.00            
ATOM   3885  OH  TYR X 252      57.342  23.983  24.027  0.00  0.00            
ATOM   3886  HH  TYR X 252      57.757  23.127  24.560  0.00  0.00            
ATOM   3887  CE2 TYR X 252      55.677  23.731  25.727  0.00  0.00            
ATOM   3888  HE2 TYR X 252      56.109  22.753  25.935  0.00  0.00            
ATOM   3889  CD2 TYR X 252      54.512  24.203  26.401  0.00  0.00            
ATOM   3890  HD2 TYR X 252      53.963  23.550  27.080  0.00  0.00            
ATOM   3891  C   TYR X 252      50.743  25.606  28.397  0.00  0.00            
ATOM   3892  O   TYR X 252      49.984  24.827  28.986  0.00  0.00            
ATOM   3893  N   HID X 253      50.746  26.932  28.594  0.00  0.00            
ATOM   3894  H   HID X 253      51.056  27.572  27.877  0.00  0.00            
ATOM   3895  CA  HID X 253      49.978  27.521  29.685  0.00  0.00            
ATOM   3896  HA  HID X 253      49.916  26.863  30.552  0.00  0.00            
ATOM   3897  CB  HID X 253      50.812  28.748  30.261  0.00  0.00            
ATOM   3898  HB2 HID X 253      51.824  28.343  30.430  0.00  0.00            
ATOM   3899  HB3 HID X 253      50.960  29.527  29.508  0.00  0.00            
ATOM   3900  CG  HID X 253      50.246  29.294  31.506  0.00  0.00            
ATOM   3901  ND1 HID X 253      50.089  28.690  32.718  0.00  0.00            
ATOM   3902  HD1 HID X 253      50.312  27.698  32.837  0.00  0.00            
ATOM   3903  CE1 HID X 253      49.541  29.499  33.673  0.00  0.00            
ATOM   3904  HE1 HID X 253      49.316  29.177  34.666  0.00  0.00            
ATOM   3905  NE2 HID X 253      49.249  30.653  33.059  0.00  0.00            
ATOM   3906  CD2 HID X 253      49.768  30.599  31.763  0.00  0.00            
ATOM   3907  HD2 HID X 253      49.511  31.432  30.986  0.00  0.00            
ATOM   3908  C   HID X 253      48.588  27.946  29.287  0.00  0.00            
ATOM   3909  O   HID X 253      47.585  27.739  29.992  0.00  0.00            
ATOM   3910  N   VAL X 254      48.494  28.660  28.134  0.00  0.00            
ATOM   3911  H   VAL X 254      49.403  28.925  27.784  0.00  0.00            
ATOM   3912  CA  VAL X 254      47.325  29.307  27.500  0.00  0.00            
ATOM   3913  HA  VAL X 254      46.638  29.594  28.296  0.00  0.00            
ATOM   3914  CB  VAL X 254      47.746  30.537  26.744  0.00  0.00            
ATOM   3915  HB  VAL X 254      48.251  30.323  25.802  0.00  0.00            
ATOM   3916  CG1 VAL X 254      46.508  31.305  26.398  0.00  0.00            
ATOM   3917 HG11 VAL X 254      45.828  30.704  25.795  0.00  0.00            
ATOM   3918 HG12 VAL X 254      46.045  31.738  27.286  0.00  0.00            
ATOM   3919 HG13 VAL X 254      46.648  32.207  25.803  0.00  0.00            
ATOM   3920  CG2 VAL X 254      48.550  31.572  27.551  0.00  0.00            
ATOM   3921 HG21 VAL X 254      48.118  31.910  28.493  0.00  0.00            
ATOM   3922 HG22 VAL X 254      49.549  31.202  27.779  0.00  0.00            
ATOM   3923 HG23 VAL X 254      48.625  32.521  27.021  0.00  0.00            
ATOM   3924  C   VAL X 254      46.604  28.139  26.778  0.00  0.00            
ATOM   3925  O   VAL X 254      46.594  28.076  25.536  0.00  0.00            
ATOM   3926  N   LEU X 255      45.943  27.295  27.549  0.00  0.00            
ATOM   3927  H   LEU X 255      46.128  27.365  28.539  0.00  0.00            
ATOM   3928  CA  LEU X 255      45.328  26.060  26.930  0.00  0.00            
ATOM   3929  HA  LEU X 255      46.013  25.474  26.318  0.00  0.00            
ATOM   3930  CB  LEU X 255      44.849  25.267  28.069  0.00  0.00            
ATOM   3931  HB2 LEU X 255      44.285  25.977  28.673  0.00  0.00            
ATOM   3932  HB3 LEU X 255      44.153  24.533  27.663  0.00  0.00            
ATOM   3933  CG  LEU X 255      45.860  24.478  28.884  0.00  0.00            
ATOM   3934  HG  LEU X 255      46.505  25.095  29.510  0.00  0.00            
ATOM   3935  CD1 LEU X 255      44.931  23.595  29.818  0.00  0.00            
ATOM   3936 HD11 LEU X 255      44.362  24.296  30.429  0.00  0.00            
ATOM   3937 HD12 LEU X 255      44.244  23.060  29.161  0.00  0.00            
ATOM   3938 HD13 LEU X 255      45.532  22.949  30.457  0.00  0.00            
ATOM   3939  CD2 LEU X 255      46.765  23.696  27.959  0.00  0.00            
ATOM   3940 HD21 LEU X 255      46.133  23.572  27.080  0.00  0.00            
ATOM   3941 HD22 LEU X 255      47.679  24.220  27.679  0.00  0.00            
ATOM   3942 HD23 LEU X 255      46.956  22.739  28.445  0.00  0.00            
ATOM   3943  C   LEU X 255      44.143  26.429  25.962  0.00  0.00            
ATOM   3944  O   LEU X 255      43.735  25.579  25.148  0.00  0.00            
ATOM   3945  N   HIE X 256      43.480  27.555  26.125  0.00  0.00            
ATOM   3946  H   HIE X 256      43.652  27.936  27.045  0.00  0.00            
ATOM   3947  CA  HIE X 256      42.413  28.172  25.352  0.00  0.00            
ATOM   3948  HA  HIE X 256      41.738  27.398  24.987  0.00  0.00            
ATOM   3949  CB  HIE X 256      41.532  28.989  26.360  0.00  0.00            
ATOM   3950  HB2 HIE X 256      40.756  29.511  25.800  0.00  0.00            
ATOM   3951  HB3 HIE X 256      40.998  28.309  27.023  0.00  0.00            
ATOM   3952  CG  HIE X 256      42.252  29.971  27.288  0.00  0.00            
ATOM   3953  ND1 HIE X 256      43.561  29.736  27.789  0.00  0.00            
ATOM   3954  CE1 HIE X 256      43.829  30.774  28.598  0.00  0.00            
ATOM   3955  HE1 HIE X 256      44.815  31.116  28.876  0.00  0.00            
ATOM   3956  NE2 HIE X 256      42.711  31.476  28.844  0.00  0.00            
ATOM   3957  HE2 HIE X 256      42.793  32.421  29.190  0.00  0.00            
ATOM   3958  CD2 HIE X 256      41.730  31.044  27.947  0.00  0.00            
ATOM   3959  HD2 HIE X 256      40.714  31.406  27.899  0.00  0.00            
ATOM   3960  C   HIE X 256      42.916  29.038  24.154  0.00  0.00            
ATOM   3961  O   HIE X 256      42.018  29.511  23.427  0.00  0.00            
ATOM   3962  N   LYS X 257      44.250  29.236  23.957  0.00  0.00            
ATOM   3963  H   LYS X 257      44.908  28.795  24.584  0.00  0.00            
ATOM   3964  CA  LYS X 257      44.863  29.780  22.724  0.00  0.00            
ATOM   3965  HA  LYS X 257      44.121  29.540  21.962  0.00  0.00            
ATOM   3966  CB  LYS X 257      44.974  31.304  22.809  0.00  0.00            
ATOM   3967  HB2 LYS X 257      45.909  31.382  23.363  0.00  0.00            
ATOM   3968  HB3 LYS X 257      45.139  31.742  21.824  0.00  0.00            
ATOM   3969  CG  LYS X 257      43.898  32.122  23.617  0.00  0.00            
ATOM   3970  HG2 LYS X 257      42.870  31.926  23.312  0.00  0.00            
ATOM   3971  HG3 LYS X 257      43.911  31.739  24.638  0.00  0.00            
ATOM   3972  CD  LYS X 257      44.156  33.603  23.742  0.00  0.00            
ATOM   3973  HD2 LYS X 257      43.970  33.908  24.772  0.00  0.00            
ATOM   3974  HD3 LYS X 257      45.203  33.791  23.507  0.00  0.00            
ATOM   3975  CE  LYS X 257      43.319  34.525  22.932  0.00  0.00            
ATOM   3976  HE2 LYS X 257      42.371  34.616  23.463  0.00  0.00            
ATOM   3977  HE3 LYS X 257      43.747  35.527  22.969  0.00  0.00            
ATOM   3978  NZ  LYS X 257      42.933  33.951  21.590  0.00  0.00            
ATOM   3979  HZ1 LYS X 257      42.606  34.717  21.019  0.00  0.00            
ATOM   3980  HZ2 LYS X 257      43.742  33.612  21.090  0.00  0.00            
ATOM   3981  HZ3 LYS X 257      42.232  33.258  21.809  0.00  0.00            
ATOM   3982  C   LYS X 257      46.150  29.076  22.391  0.00  0.00            
ATOM   3983  O   LYS X 257      47.223  29.643  22.228  0.00  0.00            
ATOM   3984  N   GLU X 258      46.025  27.713  22.389  0.00  0.00            
ATOM   3985  H   GLU X 258      45.112  27.281  22.352  0.00  0.00            
ATOM   3986  CA  GLU X 258      47.049  26.709  22.130  0.00  0.00            
ATOM   3987  HA  GLU X 258      47.997  27.242  22.215  0.00  0.00            
ATOM   3988  CB  GLU X 258      47.128  25.647  23.314  0.00  0.00            
ATOM   3989  HB2 GLU X 258      46.331  25.871  24.024  0.00  0.00            
ATOM   3990  HB3 GLU X 258      46.790  24.695  22.906  0.00  0.00            
ATOM   3991  CG  GLU X 258      48.489  25.601  24.142  0.00  0.00            
ATOM   3992  HG2 GLU X 258      48.810  26.573  24.516  0.00  0.00            
ATOM   3993  HG3 GLU X 258      48.297  25.006  25.035  0.00  0.00            
ATOM   3994  CD  GLU X 258      49.555  24.914  23.352  0.00  0.00            
ATOM   3995  OE1 GLU X 258      49.414  24.154  22.361  0.00  0.00            
ATOM   3996  OE2 GLU X 258      50.716  25.050  23.745  0.00  0.00            
ATOM   3997  C   GLU X 258      46.895  26.122  20.705  0.00  0.00            
ATOM   3998  O   GLU X 258      46.174  26.773  19.855  0.00  0.00            
ATOM   3999  N   LEU X 259      47.569  24.982  20.372  0.00  0.00            
ATOM   4000  H   LEU X 259      48.071  24.599  21.161  0.00  0.00            
ATOM   4001  CA  LEU X 259      47.459  24.302  19.024  0.00  0.00            
ATOM   4002  HA  LEU X 259      47.735  25.072  18.303  0.00  0.00            
ATOM   4003  CB  LEU X 259      48.268  23.062  18.780  0.00  0.00            
ATOM   4004  HB2 LEU X 259      47.962  22.279  19.474  0.00  0.00            
ATOM   4005  HB3 LEU X 259      48.070  22.591  17.817  0.00  0.00            
ATOM   4006  CG  LEU X 259      49.800  23.145  18.864  0.00  0.00            
ATOM   4007  HG  LEU X 259      50.029  23.498  19.869  0.00  0.00            
ATOM   4008  CD1 LEU X 259      50.482  21.786  18.537  0.00  0.00            
ATOM   4009 HD11 LEU X 259      51.548  21.930  18.718  0.00  0.00            
ATOM   4010 HD12 LEU X 259      50.205  20.884  19.082  0.00  0.00            
ATOM   4011 HD13 LEU X 259      50.287  21.648  17.474  0.00  0.00            
ATOM   4012  CD2 LEU X 259      50.407  24.328  17.972  0.00  0.00            
ATOM   4013 HD21 LEU X 259      50.172  25.362  18.225  0.00  0.00            
ATOM   4014 HD22 LEU X 259      51.496  24.357  17.937  0.00  0.00            
ATOM   4015 HD23 LEU X 259      50.023  24.305  16.952  0.00  0.00            
ATOM   4016  C   LEU X 259      45.972  23.977  18.803  0.00  0.00            
ATOM   4017  O   LEU X 259      45.380  23.590  19.787  0.00  0.00            
ATOM   4018  N   PRO X 260      45.403  23.884  17.576  0.00  0.00            
ATOM   4019  CD  PRO X 260      46.021  24.380  16.318  0.00  0.00            
ATOM   4020  HD2 PRO X 260      46.660  23.655  15.814  0.00  0.00            
ATOM   4021  HD3 PRO X 260      46.628  25.284  16.377  0.00  0.00            
ATOM   4022  CG  PRO X 260      44.839  24.747  15.469  0.00  0.00            
ATOM   4023  HG2 PRO X 260      45.019  24.689  14.396  0.00  0.00            
ATOM   4024  HG3 PRO X 260      44.414  25.689  15.815  0.00  0.00            
ATOM   4025  CB  PRO X 260      43.793  23.676  15.893  0.00  0.00            
ATOM   4026  HB2 PRO X 260      43.957  22.664  15.522  0.00  0.00            
ATOM   4027  HB3 PRO X 260      42.775  23.892  15.570  0.00  0.00            
ATOM   4028  CA  PRO X 260      43.924  23.742  17.350  0.00  0.00            
ATOM   4029  HA  PRO X 260      43.434  24.672  17.639  0.00  0.00            
ATOM   4030  C   PRO X 260      43.304  22.479  18.037  0.00  0.00            
ATOM   4031  O   PRO X 260      42.343  22.641  18.780  0.00  0.00            
ATOM   4032  N   GLU X 261      43.916  21.272  17.913  0.00  0.00            
ATOM   4033  H   GLU X 261      44.804  21.127  17.452  0.00  0.00            
ATOM   4034  CA  GLU X 261      43.475  20.034  18.598  0.00  0.00            
ATOM   4035  HA  GLU X 261      42.450  19.871  18.266  0.00  0.00            
ATOM   4036  CB  GLU X 261      44.266  18.730  18.318  0.00  0.00            
ATOM   4037  HB2 GLU X 261      43.823  17.895  18.860  0.00  0.00            
ATOM   4038  HB3 GLU X 261      44.100  18.463  17.274  0.00  0.00            
ATOM   4039  CG  GLU X 261      45.723  18.750  18.695  0.00  0.00            
ATOM   4040  HG2 GLU X 261      45.954  18.954  19.741  0.00  0.00            
ATOM   4041  HG3 GLU X 261      46.028  17.714  18.546  0.00  0.00            
ATOM   4042  CD  GLU X 261      46.738  19.542  17.856  0.00  0.00            
ATOM   4043  OE1 GLU X 261      46.304  20.218  16.870  0.00  0.00            
ATOM   4044  OE2 GLU X 261      47.941  19.560  18.203  0.00  0.00            
ATOM   4045  C   GLU X 261      43.385  20.189  20.110  0.00  0.00            
ATOM   4046  O   GLU X 261      42.626  19.474  20.755  0.00  0.00            
ATOM   4047  N   VAL X 262      44.149  21.132  20.670  0.00  0.00            
ATOM   4048  H   VAL X 262      44.717  21.766  20.126  0.00  0.00            
ATOM   4049  CA  VAL X 262      44.048  21.357  22.097  0.00  0.00            
ATOM   4050  HA  VAL X 262      43.951  20.398  22.605  0.00  0.00            
ATOM   4051  CB  VAL X 262      45.341  21.908  22.796  0.00  0.00            
ATOM   4052  HB  VAL X 262      45.589  22.882  22.374  0.00  0.00            
ATOM   4053  CG1 VAL X 262      45.115  22.023  24.359  0.00  0.00            
ATOM   4054 HG11 VAL X 262      46.044  21.949  24.923  0.00  0.00            
ATOM   4055 HG12 VAL X 262      44.693  23.006  24.568  0.00  0.00            
ATOM   4056 HG13 VAL X 262      44.469  21.207  24.684  0.00  0.00            
ATOM   4057  CG2 VAL X 262      46.557  21.142  22.498  0.00  0.00            
ATOM   4058 HG21 VAL X 262      46.819  21.193  21.441  0.00  0.00            
ATOM   4059 HG22 VAL X 262      47.348  21.619  23.076  0.00  0.00            
ATOM   4060 HG23 VAL X 262      46.609  20.097  22.802  0.00  0.00            
ATOM   4061  C   VAL X 262      42.892  22.222  22.396  0.00  0.00            
ATOM   4062  O   VAL X 262      41.981  21.778  23.062  0.00  0.00            
ATOM   4063  N   THR X 263      42.777  23.363  21.758  0.00  0.00            
ATOM   4064  H   THR X 263      43.404  23.572  20.995  0.00  0.00            
ATOM   4065  CA  THR X 263      41.738  24.345  22.124  0.00  0.00            
ATOM   4066  HA  THR X 263      41.595  24.317  23.204  0.00  0.00            
ATOM   4067  CB  THR X 263      42.011  25.781  21.751  0.00  0.00            
ATOM   4068  HB  THR X 263      41.930  25.823  20.665  0.00  0.00            
ATOM   4069  CG2 THR X 263      40.900  26.616  22.339  0.00  0.00            
ATOM   4070 HG21 THR X 263      40.004  26.368  21.769  0.00  0.00            
ATOM   4071 HG22 THR X 263      40.764  26.343  23.385  0.00  0.00            
ATOM   4072 HG23 THR X 263      41.258  27.644  22.271  0.00  0.00            
ATOM   4073  OG1 THR X 263      43.276  26.264  22.249  0.00  0.00            
ATOM   4074  HG1 THR X 263      43.371  25.987  23.163  0.00  0.00            
ATOM   4075  C   THR X 263      40.325  23.881  21.691  0.00  0.00            
ATOM   4076  O   THR X 263      39.359  23.977  22.431  0.00  0.00            
ATOM   4077  N   ASN X 264      40.238  23.233  20.571  0.00  0.00            
ATOM   4078  H   ASN X 264      41.068  23.046  20.027  0.00  0.00            
ATOM   4079  CA  ASN X 264      39.035  22.422  20.109  0.00  0.00            
ATOM   4080  HA  ASN X 264      38.279  23.152  19.822  0.00  0.00            
ATOM   4081  CB  ASN X 264      39.355  21.497  18.932  0.00  0.00            
ATOM   4082  HB2 ASN X 264      39.573  22.172  18.105  0.00  0.00            
ATOM   4083  HB3 ASN X 264      40.207  20.909  19.272  0.00  0.00            
ATOM   4084  CG  ASN X 264      38.209  20.645  18.500  0.00  0.00            
ATOM   4085  OD1 ASN X 264      37.201  21.030  18.119  0.00  0.00            
ATOM   4086  ND2 ASN X 264      38.415  19.331  18.499  0.00  0.00            
ATOM   4087 HD21 ASN X 264      37.590  18.749  18.480  0.00  0.00            
ATOM   4088 HD22 ASN X 264      39.298  18.967  18.828  0.00  0.00            
ATOM   4089  C   ASN X 264      38.507  21.615  21.275  0.00  0.00            
ATOM   4090  O   ASN X 264      37.337  21.835  21.651  0.00  0.00            
ATOM   4091  N   SER X 265      39.329  20.774  21.886  0.00  0.00            
ATOM   4092  H   SER X 265      40.320  20.949  21.799  0.00  0.00            
ATOM   4093  CA  SER X 265      39.050  19.768  22.968  0.00  0.00            
ATOM   4094  HA  SER X 265      38.127  19.243  22.723  0.00  0.00            
ATOM   4095  CB  SER X 265      40.169  18.797  23.235  0.00  0.00            
ATOM   4096  HB2 SER X 265      41.041  19.263  23.694  0.00  0.00            
ATOM   4097  HB3 SER X 265      39.669  18.067  23.871  0.00  0.00            
ATOM   4098  OG  SER X 265      40.611  18.161  22.037  0.00  0.00            
ATOM   4099  HG  SER X 265      41.257  18.760  21.654  0.00  0.00            
ATOM   4100  C   SER X 265      38.698  20.532  24.213  0.00  0.00            
ATOM   4101  O   SER X 265      37.627  20.331  24.751  0.00  0.00            
ATOM   4102  N   VAL X 266      39.470  21.526  24.614  0.00  0.00            
ATOM   4103  H   VAL X 266      40.341  21.701  24.135  0.00  0.00            
ATOM   4104  CA  VAL X 266      39.213  22.381  25.824  0.00  0.00            
ATOM   4105  HA  VAL X 266      39.184  21.887  26.795  0.00  0.00            
ATOM   4106  CB  VAL X 266      40.305  23.503  26.061  0.00  0.00            
ATOM   4107  HB  VAL X 266      40.406  24.054  25.125  0.00  0.00            
ATOM   4108  CG1 VAL X 266      40.099  24.516  27.196  0.00  0.00            
ATOM   4109 HG11 VAL X 266      39.250  25.158  26.963  0.00  0.00            
ATOM   4110 HG12 VAL X 266      39.914  23.972  28.123  0.00  0.00            
ATOM   4111 HG13 VAL X 266      41.017  25.082  27.353  0.00  0.00            
ATOM   4112  CG2 VAL X 266      41.676  22.782  26.304  0.00  0.00            
ATOM   4113 HG21 VAL X 266      42.455  23.545  26.322  0.00  0.00            
ATOM   4114 HG22 VAL X 266      41.561  22.216  27.229  0.00  0.00            
ATOM   4115 HG23 VAL X 266      41.862  22.057  25.512  0.00  0.00            
ATOM   4116  C   VAL X 266      37.798  23.099  25.602  0.00  0.00            
ATOM   4117  O   VAL X 266      37.149  23.122  26.602  0.00  0.00            
ATOM   4118  N   PHE X 267      37.302  23.459  24.399  0.00  0.00            
ATOM   4119  H   PHE X 267      37.814  23.383  23.532  0.00  0.00            
ATOM   4120  CA  PHE X 267      35.978  24.091  24.292  0.00  0.00            
ATOM   4121  HA  PHE X 267      35.944  24.793  25.126  0.00  0.00            
ATOM   4122  CB  PHE X 267      35.839  24.797  22.890  0.00  0.00            
ATOM   4123  HB2 PHE X 267      36.540  24.217  22.290  0.00  0.00            
ATOM   4124  HB3 PHE X 267      34.807  24.671  22.562  0.00  0.00            
ATOM   4125  CG  PHE X 267      36.276  26.223  22.904  0.00  0.00            
ATOM   4126  CD1 PHE X 267      35.399  27.241  22.507  0.00  0.00            
ATOM   4127  HD1 PHE X 267      34.367  27.027  22.273  0.00  0.00            
ATOM   4128  CE1 PHE X 267      35.878  28.584  22.383  0.00  0.00            
ATOM   4129  HE1 PHE X 267      35.258  29.374  21.985  0.00  0.00            
ATOM   4130  CZ  PHE X 267      37.131  28.883  22.925  0.00  0.00            
ATOM   4131  HZ  PHE X 267      37.472  29.905  22.846  0.00  0.00            
ATOM   4132  CE2 PHE X 267      37.924  27.876  23.426  0.00  0.00            
ATOM   4133  HE2 PHE X 267      38.905  28.144  23.790  0.00  0.00            
ATOM   4134  CD2 PHE X 267      37.571  26.575  23.346  0.00  0.00            
ATOM   4135  HD2 PHE X 267      38.307  25.908  23.768  0.00  0.00            
ATOM   4136  C   PHE X 267      34.846  22.970  24.529  0.00  0.00            
ATOM   4137  O   PHE X 267      33.956  23.288  25.336  0.00  0.00            
ATOM   4138  N   HID X 268      34.918  21.801  23.891  0.00  0.00            
ATOM   4139  H   HID X 268      35.721  21.652  23.296  0.00  0.00            
ATOM   4140  CA  HID X 268      34.051  20.657  24.117  0.00  0.00            
ATOM   4141  HA  HID X 268      33.043  21.064  24.035  0.00  0.00            
ATOM   4142  CB  HID X 268      34.290  19.635  23.049  0.00  0.00            
ATOM   4143  HB2 HID X 268      35.306  19.240  23.075  0.00  0.00            
ATOM   4144  HB3 HID X 268      33.751  18.762  23.418  0.00  0.00            
ATOM   4145  CG  HID X 268      33.795  19.912  21.689  0.00  0.00            
ATOM   4146  ND1 HID X 268      32.454  20.180  21.332  0.00  0.00            
ATOM   4147  HD1 HID X 268      31.643  20.110  21.930  0.00  0.00            
ATOM   4148  CE1 HID X 268      32.397  20.290  20.011  0.00  0.00            
ATOM   4149  HE1 HID X 268      31.451  20.359  19.495  0.00  0.00            
ATOM   4150  NE2 HID X 268      33.579  20.108  19.464  0.00  0.00            
ATOM   4151  CD2 HID X 268      34.503  19.849  20.501  0.00  0.00            
ATOM   4152  HD2 HID X 268      35.565  19.660  20.472  0.00  0.00            
ATOM   4153  C   HID X 268      34.035  20.120  25.581  0.00  0.00            
ATOM   4154  O   HID X 268      32.959  19.696  26.049  0.00  0.00            
ATOM   4155  N   GLU X 269      35.163  20.061  26.189  0.00  0.00            
ATOM   4156  H   GLU X 269      35.981  20.276  25.637  0.00  0.00            
ATOM   4157  CA  GLU X 269      35.426  19.505  27.517  0.00  0.00            
ATOM   4158  HA  GLU X 269      35.069  18.487  27.674  0.00  0.00            
ATOM   4159  CB  GLU X 269      36.934  19.438  27.648  0.00  0.00            
ATOM   4160  HB2 GLU X 269      37.418  18.921  26.819  0.00  0.00            
ATOM   4161  HB3 GLU X 269      37.335  20.452  27.657  0.00  0.00            
ATOM   4162  CG  GLU X 269      37.361  18.836  29.007  0.00  0.00            
ATOM   4163  HG2 GLU X 269      38.407  19.043  29.232  0.00  0.00            
ATOM   4164  HG3 GLU X 269      36.823  19.260  29.855  0.00  0.00            
ATOM   4165  CD  GLU X 269      37.352  17.273  28.972  0.00  0.00            
ATOM   4166  OE1 GLU X 269      37.808  16.697  27.976  0.00  0.00            
ATOM   4167  OE2 GLU X 269      37.028  16.568  29.932  0.00  0.00            
ATOM   4168  C   GLU X 269      34.742  20.380  28.567  0.00  0.00            
ATOM   4169  O   GLU X 269      34.189  19.874  29.535  0.00  0.00            
ATOM   4170  N   ILE X 270      34.648  21.710  28.276  0.00  0.00            
ATOM   4171  H   ILE X 270      35.230  22.026  27.514  0.00  0.00            
ATOM   4172  CA  ILE X 270      33.855  22.718  29.020  0.00  0.00            
ATOM   4173  HA  ILE X 270      34.103  22.577  30.072  0.00  0.00            
ATOM   4174  CB  ILE X 270      34.396  24.164  28.752  0.00  0.00            
ATOM   4175  HB  ILE X 270      34.408  24.335  27.675  0.00  0.00            
ATOM   4176  CG2 ILE X 270      33.612  25.181  29.522  0.00  0.00            
ATOM   4177 HG21 ILE X 270      33.907  25.167  30.571  0.00  0.00            
ATOM   4178 HG22 ILE X 270      33.858  26.206  29.244  0.00  0.00            
ATOM   4179 HG23 ILE X 270      32.529  25.177  29.395  0.00  0.00            
ATOM   4180  CG1 ILE X 270      35.895  24.333  29.163  0.00  0.00            
ATOM   4181 HG12 ILE X 270      35.974  24.298  30.249  0.00  0.00            
ATOM   4182 HG13 ILE X 270      36.456  23.507  28.727  0.00  0.00            
ATOM   4183  CD1 ILE X 270      36.456  25.674  28.720  0.00  0.00            
ATOM   4184 HD11 ILE X 270      36.338  25.626  27.637  0.00  0.00            
ATOM   4185 HD12 ILE X 270      35.978  26.526  29.204  0.00  0.00            
ATOM   4186 HD13 ILE X 270      37.512  25.647  28.991  0.00  0.00            
ATOM   4187  C   ILE X 270      32.394  22.622  28.715  0.00  0.00            
ATOM   4188  O   ILE X 270      31.538  22.632  29.614  0.00  0.00            
ATOM   4189  N   ASN X 271      32.121  22.593  27.396  0.00  0.00            
ATOM   4190  H   ASN X 271      32.918  22.512  26.781  0.00  0.00            
ATOM   4191  CA  ASN X 271      30.749  22.528  26.848  0.00  0.00            
ATOM   4192  HA  ASN X 271      30.290  23.499  27.034  0.00  0.00            
ATOM   4193  CB  ASN X 271      30.872  22.204  25.331  0.00  0.00            
ATOM   4194  HB2 ASN X 271      31.520  22.898  24.796  0.00  0.00            
ATOM   4195  HB3 ASN X 271      31.224  21.182  25.187  0.00  0.00            
ATOM   4196  CG  ASN X 271      29.507  22.465  24.691  0.00  0.00            
ATOM   4197  OD1 ASN X 271      28.804  21.618  24.278  0.00  0.00            
ATOM   4198  ND2 ASN X 271      29.201  23.719  24.446  0.00  0.00            
ATOM   4199 HD21 ASN X 271      28.266  23.934  24.130  0.00  0.00            
ATOM   4200 HD22 ASN X 271      29.890  24.425  24.662  0.00  0.00            
ATOM   4201  C   ASN X 271      29.870  21.421  27.529  0.00  0.00            
ATOM   4202  O   ASN X 271      28.742  21.749  27.982  0.00  0.00            
ATOM   4203  N   MET X 272      30.489  20.215  27.696  0.00  0.00            
ATOM   4204  H   MET X 272      31.346  20.031  27.195  0.00  0.00            
ATOM   4205  CA  MET X 272      29.774  19.085  28.204  0.00  0.00            
ATOM   4206  HA  MET X 272      28.753  19.077  27.821  0.00  0.00            
ATOM   4207  CB  MET X 272      30.549  17.735  27.864  0.00  0.00            
ATOM   4208  HB2 MET X 272      31.599  17.855  28.130  0.00  0.00            
ATOM   4209  HB3 MET X 272      30.137  16.927  28.469  0.00  0.00            
ATOM   4210  CG  MET X 272      30.571  17.431  26.392  0.00  0.00            
ATOM   4211  HG2 MET X 272      30.906  18.226  25.726  0.00  0.00            
ATOM   4212  HG3 MET X 272      31.369  16.764  26.069  0.00  0.00            
ATOM   4213  SD  MET X 272      28.978  16.778  25.737  0.00  0.00            
ATOM   4214  CE  MET X 272      29.216  15.145  26.506  0.00  0.00            
ATOM   4215  HE1 MET X 272      28.698  15.014  27.456  0.00  0.00            
ATOM   4216  HE2 MET X 272      28.858  14.394  25.802  0.00  0.00            
ATOM   4217  HE3 MET X 272      30.240  14.795  26.637  0.00  0.00            
ATOM   4218  C   MET X 272      29.670  19.108  29.743  0.00  0.00            
ATOM   4219  O   MET X 272      28.708  18.632  30.334  0.00  0.00            
ATOM   4220  N   TRP X 273      30.586  19.841  30.374  0.00  0.00            
ATOM   4221  H   TRP X 273      31.357  20.127  29.787  0.00  0.00            
ATOM   4222  CA  TRP X 273      30.689  19.777  31.829  0.00  0.00            
ATOM   4223  HA  TRP X 273      30.555  18.753  32.176  0.00  0.00            
ATOM   4224  CB  TRP X 273      32.126  20.024  32.192  0.00  0.00            
ATOM   4225  HB2 TRP X 273      32.690  19.254  31.665  0.00  0.00            
ATOM   4226  HB3 TRP X 273      32.224  21.057  31.858  0.00  0.00            
ATOM   4227  CG  TRP X 273      32.470  19.748  33.640  0.00  0.00            
ATOM   4228  CD1 TRP X 273      32.900  18.581  34.162  0.00  0.00            
ATOM   4229  HD1 TRP X 273      33.123  17.662  33.640  0.00  0.00            
ATOM   4230  NE1 TRP X 273      33.194  18.752  35.478  0.00  0.00            
ATOM   4231  HE1 TRP X 273      33.814  18.138  35.986  0.00  0.00            
ATOM   4232  CE2 TRP X 273      32.808  19.991  35.959  0.00  0.00            
ATOM   4233  CZ2 TRP X 273      32.822  20.588  37.239  0.00  0.00            
ATOM   4234  HZ2 TRP X 273      33.118  19.984  38.084  0.00  0.00            
ATOM   4235  CH2 TRP X 273      32.292  21.913  37.339  0.00  0.00            
ATOM   4236  HH2 TRP X 273      32.334  22.282  38.353  0.00  0.00            
ATOM   4237  CZ3 TRP X 273      31.724  22.590  36.239  0.00  0.00            
ATOM   4238  HZ3 TRP X 273      31.250  23.534  36.464  0.00  0.00            
ATOM   4239  CE3 TRP X 273      31.718  21.973  34.947  0.00  0.00            
ATOM   4240  HE3 TRP X 273      31.406  22.523  34.071  0.00  0.00            
ATOM   4241  CD2 TRP X 273      32.299  20.641  34.789  0.00  0.00            
ATOM   4242  C   TRP X 273      29.674  20.803  32.411  0.00  0.00            
ATOM   4243  O   TRP X 273      28.952  20.498  33.403  0.00  0.00            
ATOM   4244  N   VAL X 274      29.498  21.946  31.744  0.00  0.00            
ATOM   4245  H   VAL X 274      30.177  22.241  31.057  0.00  0.00            
ATOM   4246  CA  VAL X 274      28.405  22.915  32.191  0.00  0.00            
ATOM   4247  HA  VAL X 274      28.292  23.037  33.268  0.00  0.00            
ATOM   4248  CB  VAL X 274      28.681  24.303  31.598  0.00  0.00            
ATOM   4249  HB  VAL X 274      28.702  24.081  30.531  0.00  0.00            
ATOM   4250  CG1 VAL X 274      27.572  25.225  32.002  0.00  0.00            
ATOM   4251 HG11 VAL X 274      27.440  25.402  33.069  0.00  0.00            
ATOM   4252 HG12 VAL X 274      27.725  26.251  31.668  0.00  0.00            
ATOM   4253 HG13 VAL X 274      26.625  24.894  31.576  0.00  0.00            
ATOM   4254  CG2 VAL X 274      29.999  24.929  32.156  0.00  0.00            
ATOM   4255 HG21 VAL X 274      30.104  25.976  31.870  0.00  0.00            
ATOM   4256 HG22 VAL X 274      30.047  24.915  33.245  0.00  0.00            
ATOM   4257 HG23 VAL X 274      30.849  24.327  31.835  0.00  0.00            
ATOM   4258  C   VAL X 274      27.027  22.381  31.798  0.00  0.00            
ATOM   4259  O   VAL X 274      26.020  22.618  32.495  0.00  0.00            
ATOM   4260  N   SER X 275      26.909  21.736  30.609  0.00  0.00            
ATOM   4261  H   SER X 275      27.670  21.702  29.945  0.00  0.00            
ATOM   4262  CA  SER X 275      25.642  21.082  30.275  0.00  0.00            
ATOM   4263  HA  SER X 275      24.825  21.796  30.173  0.00  0.00            
ATOM   4264  CB  SER X 275      25.705  20.380  28.913  0.00  0.00            
ATOM   4265  HB2 SER X 275      26.431  19.570  28.992  0.00  0.00            
ATOM   4266  HB3 SER X 275      24.720  19.992  28.653  0.00  0.00            
ATOM   4267  OG  SER X 275      26.153  21.303  27.968  0.00  0.00            
ATOM   4268  HG  SER X 275      27.094  21.493  27.997  0.00  0.00            
ATOM   4269  C   SER X 275      25.216  20.024  31.289  0.00  0.00            
ATOM   4270  O   SER X 275      24.021  20.053  31.661  0.00  0.00            
ATOM   4271  N   GLN X 276      26.197  19.249  31.762  0.00  0.00            
ATOM   4272  H   GLN X 276      27.144  19.262  31.411  0.00  0.00            
ATOM   4273  CA  GLN X 276      26.009  18.058  32.626  0.00  0.00            
ATOM   4274  HA  GLN X 276      25.251  17.435  32.150  0.00  0.00            
ATOM   4275  CB  GLN X 276      27.320  17.255  32.802  0.00  0.00            
ATOM   4276  HB2 GLN X 276      27.593  16.873  31.818  0.00  0.00            
ATOM   4277  HB3 GLN X 276      28.136  17.868  33.184  0.00  0.00            
ATOM   4278  CG  GLN X 276      27.249  15.927  33.575  0.00  0.00            
ATOM   4279  HG2 GLN X 276      28.213  15.424  33.651  0.00  0.00            
ATOM   4280  HG3 GLN X 276      26.948  16.144  34.600  0.00  0.00            
ATOM   4281  CD  GLN X 276      26.361  14.832  32.940  0.00  0.00            
ATOM   4282  OE1 GLN X 276      26.779  13.922  32.279  0.00  0.00            
ATOM   4283  NE2 GLN X 276      25.088  14.978  33.109  0.00  0.00            
ATOM   4284 HE21 GLN X 276      24.610  14.140  32.811  0.00  0.00            
ATOM   4285 HE22 GLN X 276      24.799  15.603  33.848  0.00  0.00            
ATOM   4286  C   GLN X 276      25.501  18.490  34.018  0.00  0.00            
ATOM   4287  O   GLN X 276      24.854  17.606  34.608  0.00  0.00            
ATOM   4288  N   ARG X 277      25.664  19.789  34.361  0.00  0.00            
ATOM   4289  H   ARG X 277      26.058  20.410  33.669  0.00  0.00            
ATOM   4290  CA  ARG X 277      25.311  20.410  35.673  0.00  0.00            
ATOM   4291  HA  ARG X 277      25.090  19.673  36.446  0.00  0.00            
ATOM   4292  CB  ARG X 277      26.655  20.982  36.192  0.00  0.00            
ATOM   4293  HB2 ARG X 277      27.312  21.349  35.404  0.00  0.00            
ATOM   4294  HB3 ARG X 277      26.487  21.832  36.854  0.00  0.00            
ATOM   4295  CG  ARG X 277      27.435  19.898  36.920  0.00  0.00            
ATOM   4296  HG2 ARG X 277      26.839  19.726  37.816  0.00  0.00            
ATOM   4297  HG3 ARG X 277      27.417  18.959  36.367  0.00  0.00            
ATOM   4298  CD  ARG X 277      28.786  20.291  37.318  0.00  0.00            
ATOM   4299  HD2 ARG X 277      29.222  20.918  36.540  0.00  0.00            
ATOM   4300  HD3 ARG X 277      28.796  20.938  38.195  0.00  0.00            
ATOM   4301  NE  ARG X 277      29.710  19.118  37.499  0.00  0.00            
ATOM   4302  HE  ARG X 277      30.022  18.854  38.423  0.00  0.00            
ATOM   4303  CZ  ARG X 277      29.922  18.245  36.538  0.00  0.00            
ATOM   4304  NH1 ARG X 277      29.559  18.394  35.277  0.00  0.00            
ATOM   4305 HH11 ARG X 277      29.344  19.320  34.936  0.00  0.00            
ATOM   4306 HH12 ARG X 277      29.855  17.770  34.539  0.00  0.00            
ATOM   4307  NH2 ARG X 277      30.581  17.135  36.809  0.00  0.00            
ATOM   4308 HH21 ARG X 277      31.040  17.007  37.700  0.00  0.00            
ATOM   4309 HH22 ARG X 277      30.816  16.527  36.038  0.00  0.00            
ATOM   4310  C   ARG X 277      24.124  21.389  35.709  0.00  0.00            
ATOM   4311  O   ARG X 277      23.953  22.050  36.741  0.00  0.00            
ATOM   4312  N   THR X 278      23.407  21.520  34.583  0.00  0.00            
ATOM   4313  H   THR X 278      23.574  20.934  33.777  0.00  0.00            
ATOM   4314  CA  THR X 278      22.326  22.513  34.452  0.00  0.00            
ATOM   4315  HA  THR X 278      22.089  23.064  35.362  0.00  0.00            
ATOM   4316  CB  THR X 278      22.724  23.547  33.330  0.00  0.00            
ATOM   4317  HB  THR X 278      21.782  23.968  32.980  0.00  0.00            
ATOM   4318  CG2 THR X 278      23.654  24.699  33.838  0.00  0.00            
ATOM   4319 HG21 THR X 278      24.682  24.355  33.954  0.00  0.00            
ATOM   4320 HG22 THR X 278      23.719  25.476  33.076  0.00  0.00            
ATOM   4321 HG23 THR X 278      23.154  25.131  34.705  0.00  0.00            
ATOM   4322  OG1 THR X 278      23.167  22.831  32.170  0.00  0.00            
ATOM   4323  HG1 THR X 278      24.070  22.593  32.392  0.00  0.00            
ATOM   4324  C   THR X 278      21.039  21.761  34.030  0.00  0.00            
ATOM   4325  O   THR X 278      21.094  20.563  33.760  0.00  0.00            
ATOM   4326  N   ALA X 279      19.956  22.453  34.060  0.00  0.00            
ATOM   4327  H   ALA X 279      19.950  23.429  34.317  0.00  0.00            
ATOM   4328  CA  ALA X 279      18.713  22.137  33.341  0.00  0.00            
ATOM   4329  HA  ALA X 279      18.304  21.224  33.774  0.00  0.00            
ATOM   4330  CB  ALA X 279      17.746  23.361  33.249  0.00  0.00            
ATOM   4331  HB1 ALA X 279      16.970  23.139  32.516  0.00  0.00            
ATOM   4332  HB2 ALA X 279      17.226  23.536  34.191  0.00  0.00            
ATOM   4333  HB3 ALA X 279      18.304  24.249  32.955  0.00  0.00            
ATOM   4334  C   ALA X 279      19.057  21.688  31.902  0.00  0.00            
ATOM   4335  O   ALA X 279      19.852  22.377  31.250  0.00  0.00            
ATOM   4336  N   NME X 280      18.553  20.585  31.381  0.00  0.00            
ATOM   4337  H   NME X 280      17.794  20.210  31.932  0.00  0.00            
ATOM   4338  CH3 NME X 280      18.688  20.207  29.954  0.00  0.00            
ATOM   4339 HH31 NME X 280      18.995  21.142  29.485  0.00  0.00            
ATOM   4340 HH32 NME X 280      19.360  19.361  29.811  0.00  0.00            
ATOM   4341 HH33 NME X 280      17.729  19.846  29.582  0.00  0.00            
ATOM   4342  N5  PYR X 281      47.924  36.056  28.912  0.00  0.00            
ATOM   4343  C30 PYR X 281      48.126  35.726  29.971  0.00  0.00            
ATOM   4344  C16 PYR X 281      48.609  35.115  31.145  0.00  0.00            
ATOM   4345  C17 PYR X 281      49.665  34.188  31.286  0.00  0.00            
ATOM   4346  N4  PYR X 281      49.780  33.745  32.523  0.00  0.00            
ATOM   4347  H17 PYR X 281      50.278  33.901  30.453  0.00  0.00            
ATOM   4348  C15 PYR X 281      48.068  35.196  32.476  0.00  0.00            
ATOM   4349  H16 PYR X 281      47.327  35.762  33.068  0.00  0.00            
ATOM   4350  N3  PYR X 281      48.800  34.389  33.244  0.00  0.00            
ATOM   4351  C1  PYR X 281      48.642  34.293  34.686  0.00  0.00            
ATOM   4352  O1  PYR X 281      47.590  34.831  35.202  0.00  0.00            
ATOM   4353  N1  PYR X 281      49.799  34.338  35.462  0.00  0.00            
ATOM   4354  C5  PYR X 281      49.799  33.932  36.879  0.00  0.00            
ATOM   4355  C4  PYR X 281      51.073  33.130  37.264  0.00  0.00            
ATOM   4356  H5  PYR X 281      51.142  32.964  38.349  0.00  0.00            
ATOM   4357  H6  PYR X 281      50.986  32.052  36.803  0.00  0.00            
ATOM   4358  H7  PYR X 281      48.945  33.228  37.094  0.00  0.00            
ATOM   4359  H8  PYR X 281      49.874  34.904  37.508  0.00  0.00            
ATOM   4360  C2  PYR X 281      51.094  34.780  34.923  0.00  0.00            
ATOM   4361  H1  PYR X 281      51.510  35.545  35.533  0.00  0.00            
ATOM   4362  H2  PYR X 281      51.063  34.992  33.851  0.00  0.00            
ATOM   4363  C3  PYR X 281      52.209  33.715  35.128  0.00  0.00            
ATOM   4364  H3  PYR X 281      53.134  34.171  34.647  0.00  0.00            
ATOM   4365  H4  PYR X 281      51.971  32.852  34.579  0.00  0.00            
ATOM   4366  N2  PYR X 281      52.309  33.618  36.652  0.00  0.00            
ATOM   4367  C6  PYR X 281      53.516  32.884  37.063  0.00  0.00            
ATOM   4368  C11 PYR X 281      54.762  33.291  36.356  0.00  0.00            
ATOM   4369  C12 PYR X 281      55.806  32.397  36.062  0.00  0.00            
ATOM   4370  H13 PYR X 281      55.598  31.344  36.251  0.00  0.00            
ATOM   4371  C24 PYR X 281      57.083  32.829  35.535  0.00  0.00            
ATOM   4372  C25 PYR X 281      57.248  34.198  35.316  0.00  0.00            
ATOM   4373  C13 PYR X 281      56.228  35.102  35.659  0.00  0.00            
ATOM   4374  C14 PYR X 281      55.034  34.656  36.262  0.00  0.00            
ATOM   4375  H15 PYR X 281      54.275  35.362  36.600  0.00  0.00            
ATOM   4376  H14 PYR X 281      56.393  36.178  35.607  0.00  0.00            
ATOM   4377  C26 PYR X 281      58.440  34.743  34.840  0.00  0.00            
ATOM   4378  C27 PYR X 281      59.557  33.921  34.731  0.00  0.00            
ATOM   4379  C28 PYR X 281      59.367  32.571  34.775  0.00  0.00            
ATOM   4380  C29 PYR X 281      58.132  32.012  35.206  0.00  0.00            
ATOM   4381  H25 PYR X 281      58.025  31.010  35.268  0.00  0.00            
ATOM   4382  H24 PYR X 281      60.222  31.960  34.488  0.00  0.00            
ATOM   4383  H23 PYR X 281      60.523  34.333  34.436  0.00  0.00            
ATOM   4384  H22 PYR X 281      58.566  35.801  34.609  0.00  0.00            
ATOM   4385  H9  PYR X 281      53.435  31.792  36.739  0.00  0.00            
ATOM   4386  C7  PYR X 281      53.703  32.792  38.582  0.00  0.00            
ATOM   4387  C10 PYR X 281      53.976  33.881  39.359  0.00  0.00            
ATOM   4388  H12 PYR X 281      54.040  34.887  38.945  0.00  0.00            
ATOM   4389  C8  PYR X 281      53.622  31.506  39.180  0.00  0.00            
ATOM   4390  H10 PYR X 281      53.273  30.678  38.564  0.00  0.00            
ATOM   4391  C9  PYR X 281      53.645  31.366  40.545  0.00  0.00            
ATOM   4392  H11 PYR X 281      53.270  30.439  40.979  0.00  0.00            
ATOM   4393  C18 PYR X 281      53.987  32.518  41.367  0.00  0.00            
ATOM   4394  C19 PYR X 281      54.176  33.767  40.744  0.00  0.00            
ATOM   4395  C20 PYR X 281      54.392  34.884  41.527  0.00  0.00            
ATOM   4396  H18 PYR X 281      54.617  35.801  40.999  0.00  0.00            
ATOM   4397  C21 PYR X 281      54.254  34.760  42.878  0.00  0.00            
ATOM   4398  H19 PYR X 281      54.290  35.640  43.506  0.00  0.00            
ATOM   4399  C22 PYR X 281      54.134  33.528  43.569  0.00  0.00            
ATOM   4400  H20 PYR X 281      54.453  33.444  44.615  0.00  0.00            
ATOM   4401  C23 PYR X 281      53.865  32.396  42.760  0.00  0.00            
ATOM   4402  H21 PYR X 281      53.745  31.405  43.214  0.00  0.00            
ATOM   4403  Na+ Na+ X 282      20.411  47.362  37.010  0.00  0.00            
ATOM   4404  Na+ Na+ X 283       5.183  15.031  36.860  0.00  0.00            
ATOM   4405  Na+ Na+ X 284       2.094  26.893  10.139  0.00  0.00            
ATOM   4406  O   WAT X 285       4.059  34.984   6.976  0.00  0.00            
ATOM   4407  H1  WAT X 285       4.553  34.869   6.164  0.00  0.00            
ATOM   4408  H2  WAT X 285       3.302  35.512   6.723  0.00  0.00            
ATOM   4409  O   WAT X 286      72.228  33.871  19.223  0.00  0.00            
ATOM   4410  H1  WAT X 286      73.133  33.567  19.286  0.00  0.00            
ATOM   4411  H2  WAT X 286      71.740  33.108  18.913  0.00  0.00            
ATOM   4412  O   WAT X 287      66.573  59.342  22.109  0.00  0.00            
ATOM   4413  H1  WAT X 287      66.264  58.791  21.390  0.00  0.00            
ATOM   4414  H2  WAT X 287      66.790  58.725  22.808  0.00  0.00            
ATOM   4415  O   WAT X 288      62.028   2.903  39.350  0.00  0.00            
ATOM   4416  H1  WAT X 288      62.318   2.193  38.777  0.00  0.00            
ATOM   4417  H2  WAT X 288      62.693   3.583  39.245  0.00  0.00            
ATOM   4418  O   WAT X 289      40.395  51.557   4.795  0.00  0.00            
ATOM   4419  H1  WAT X 289      40.913  51.573   3.989  0.00  0.00            
ATOM   4420  H2  WAT X 289      39.657  50.982   4.593  0.00  0.00            
ATOM   4421  O   WAT X 290       7.372   2.003  12.247  0.00  0.00            
ATOM   4422  H1  WAT X 290       7.046   2.640  11.611  0.00  0.00            
ATOM   4423  H2  WAT X 290       8.303   2.209  12.337  0.00  0.00            
ATOM   4424  O   WAT X 291      28.859   4.655  41.127  0.00  0.00            
ATOM   4425  H1  WAT X 291      28.548   3.751  41.081  0.00  0.00            
ATOM   4426  H2  WAT X 291      29.795   4.596  40.937  0.00  0.00            
ATOM   4427  O   WAT X 292       6.918  48.528  59.494  0.00  0.00            
ATOM   4428  H1  WAT X 292       6.391  47.985  58.907  0.00  0.00            
ATOM   4429  H2  WAT X 292       6.664  48.248  60.373  0.00  0.00            
ATOM   4430  O   WAT X 293      27.075  63.736  38.533  0.00  0.00            
ATOM   4431  H1  WAT X 293      26.302  64.138  38.137  0.00  0.00            
ATOM   4432  H2  WAT X 293      27.675  64.467  38.683  0.00  0.00            
ATOM   4433  O   WAT X 294      54.730  40.063  59.170  0.00  0.00            
ATOM   4434  H1  WAT X 294      55.358  39.652  59.765  0.00  0.00            
ATOM   4435  H2  WAT X 294      54.778  40.996  59.379  0.00  0.00            
ATOM   4436  O   WAT X 295      24.489   3.355  20.200  0.00  0.00            
ATOM   4437  H1  WAT X 295      25.262   2.811  20.349  0.00  0.00            
ATOM   4438  H2  WAT X 295      24.820   4.253  20.223  0.00  0.00            
ATOM   4439  O   WAT X 296      16.882  17.046  23.964  0.00  0.00            
ATOM   4440  H1  WAT X 296      17.423  17.226  23.195  0.00  0.00            
ATOM   4441  H2  WAT X 296      17.403  16.436  24.486  0.00  0.00            
ATOM   4442  O   WAT X 297       2.976  35.063  23.434  0.00  0.00            
ATOM   4443  H1  WAT X 297       3.022  34.348  24.068  0.00  0.00            
ATOM   4444  H2  WAT X 297       2.081  35.393  23.510  0.00  0.00            
ATOM   4445  O   WAT X 298      12.674  27.396  44.938  0.00  0.00            
ATOM   4446  H1  WAT X 298      12.654  26.895  45.754  0.00  0.00            
ATOM   4447  H2  WAT X 298      13.548  27.785  44.917  0.00  0.00            
ATOM   4448  O   WAT X 299      33.964   2.686  17.636  0.00  0.00            
ATOM   4449  H1  WAT X 299      34.821   2.520  17.243  0.00  0.00            
ATOM   4450  H2  WAT X 299      33.924   2.089  18.383  0.00  0.00            
ATOM   4451  O   WAT X 300      51.499   7.432  60.421  0.00  0.00            
ATOM   4452  H1  WAT X 300      51.923   7.778  59.636  0.00  0.00            
ATOM   4453  H2  WAT X 300      52.067   7.705  61.141  0.00  0.00            
ATOM   4454  O   WAT X 301      56.702  50.932  21.120  0.00  0.00            
ATOM   4455  H1  WAT X 301      56.253  51.311  21.876  0.00  0.00            
ATOM   4456  H2  WAT X 301      56.619  51.595  20.435  0.00  0.00            
ATOM   4457  O   WAT X 302       6.586   6.838  56.511  0.00  0.00            
ATOM   4458  H1  WAT X 302       7.019   7.160  57.301  0.00  0.00            
ATOM   4459  H2  WAT X 302       5.954   6.194  56.830  0.00  0.00            
ATOM   4460  O   WAT X 303      15.195  12.955  14.629  0.00  0.00            
ATOM   4461  H1  WAT X 303      14.333  12.541  14.651  0.00  0.00            
ATOM   4462  H2  WAT X 303      15.734  12.358  14.109  0.00  0.00            
ATOM   4463  O   WAT X 304      74.566  41.434   1.491  0.00  0.00            
ATOM   4464  H1  WAT X 304      75.360  41.168   1.956  0.00  0.00            
ATOM   4465  H2  WAT X 304      74.083  41.963   2.126  0.00  0.00            
ATOM   4466  O   WAT X 305      38.588  46.406  19.101  0.00  0.00            
ATOM   4467  H1  WAT X 305      38.210  46.126  18.268  0.00  0.00            
ATOM   4468  H2  WAT X 305      38.418  45.678  19.698  0.00  0.00            
ATOM   4469  O   WAT X 306      52.608  15.738   6.381  0.00  0.00            
ATOM   4470  H1  WAT X 306      52.562  16.679   6.549  0.00  0.00            
ATOM   4471  H2  WAT X 306      52.194  15.337   7.145  0.00  0.00            
ATOM   4472  O   WAT X 307       2.288  15.870   5.756  0.00  0.00            
ATOM   4473  H1  WAT X 307       2.118  16.642   5.217  0.00  0.00            
ATOM   4474  H2  WAT X 307       3.021  16.125   6.316  0.00  0.00            
ATOM   4475  O   WAT X 308      71.664  17.668  23.903  0.00  0.00            
ATOM   4476  H1  WAT X 308      72.040  17.495  23.040  0.00  0.00            
ATOM   4477  H2  WAT X 308      72.336  18.172  24.361  0.00  0.00            
ATOM   4478  O   WAT X 309      65.458  57.729  60.104  0.00  0.00            
ATOM   4479  H1  WAT X 309      65.504  56.794  60.305  0.00  0.00            
ATOM   4480  H2  WAT X 309      65.264  58.145  60.944  0.00  0.00            
ATOM   4481  O   WAT X 310      70.739  10.396  13.299  0.00  0.00            
ATOM   4482  H1  WAT X 310      71.058  10.062  14.138  0.00  0.00            
ATOM   4483  H2  WAT X 310      70.189   9.692  12.955  0.00  0.00            
ATOM   4484  O   WAT X 311      57.481  49.499  14.017  0.00  0.00            
ATOM   4485  H1  WAT X 311      58.392  49.701  13.805  0.00  0.00            
ATOM   4486  H2  WAT X 311      57.141  49.072  13.231  0.00  0.00            
ATOM   4487  O   WAT X 312       5.045  45.967  38.507  0.00  0.00            
ATOM   4488  H1  WAT X 312       5.518  46.680  38.077  0.00  0.00            
ATOM   4489  H2  WAT X 312       4.172  45.987  38.114  0.00  0.00            
ATOM   4490  O   WAT X 313      33.893  25.909  54.619  0.00  0.00            
ATOM   4491  H1  WAT X 313      33.059  26.378  54.617  0.00  0.00            
ATOM   4492  H2  WAT X 313      33.660  25.003  54.415  0.00  0.00            
ATOM   4493  O   WAT X 314      35.124  25.968  62.576  0.00  0.00            
ATOM   4494  H1  WAT X 314      34.448  25.357  62.870  0.00  0.00            
ATOM   4495  H2  WAT X 314      35.947  25.561  62.845  0.00  0.00            
ATOM   4496  O   WAT X 315      61.584  16.950  40.823  0.00  0.00            
ATOM   4497  H1  WAT X 315      62.145  17.726  40.860  0.00  0.00            
ATOM   4498  H2  WAT X 315      62.134  16.277  40.422  0.00  0.00            
ATOM   4499  O   WAT X 316      74.196  21.522  28.550  0.00  0.00            
ATOM   4500  H1  WAT X 316      73.546  20.894  28.865  0.00  0.00            
ATOM   4501  H2  WAT X 316      74.228  22.195  29.229  0.00  0.00            
ATOM   4502  O   WAT X 317      12.833  48.045   1.774  0.00  0.00            
ATOM   4503  H1  WAT X 317      12.182  47.345   1.714  0.00  0.00            
ATOM   4504  H2  WAT X 317      13.186  48.120   0.888  0.00  0.00            
ATOM   4505  O   WAT X 318      52.972  58.953  38.106  0.00  0.00            
ATOM   4506  H1  WAT X 318      52.946  58.823  39.054  0.00  0.00            
ATOM   4507  H2  WAT X 318      52.175  59.446  37.910  0.00  0.00            
ATOM   4508  O   WAT X 319      28.792   6.691  56.428  0.00  0.00            
ATOM   4509  H1  WAT X 319      27.903   6.337  56.431  0.00  0.00            
ATOM   4510  H2  WAT X 319      29.095   6.571  55.529  0.00  0.00            
ATOM   4511  O   WAT X 320       4.544  31.012  45.814  0.00  0.00            
ATOM   4512  H1  WAT X 320       4.383  31.935  46.011  0.00  0.00            
ATOM   4513  H2  WAT X 320       3.786  30.742  45.295  0.00  0.00            
ATOM   4514  O   WAT X 321      23.997  26.975  45.505  0.00  0.00            
ATOM   4515  H1  WAT X 321      24.260  26.533  44.697  0.00  0.00            
ATOM   4516  H2  WAT X 321      24.822  27.235  45.915  0.00  0.00            
ATOM   4517  O   WAT X 322      39.155  36.969  54.189  0.00  0.00            
ATOM   4518  H1  WAT X 322      39.645  36.673  54.956  0.00  0.00            
ATOM   4519  H2  WAT X 322      39.347  37.905  54.130  0.00  0.00            
ATOM   4520  O   WAT X 323      46.296  55.366  31.890  0.00  0.00            
ATOM   4521  H1  WAT X 323      46.174  55.339  32.839  0.00  0.00            
ATOM   4522  H2  WAT X 323      46.857  54.615  31.699  0.00  0.00            
ATOM   4523  O   WAT X 324       7.589  43.737   5.079  0.00  0.00            
ATOM   4524  H1  WAT X 324       6.984  44.240   5.624  0.00  0.00            
ATOM   4525  H2  WAT X 324       7.604  42.867   5.476  0.00  0.00            
ATOM   4526  O   WAT X 325      69.027  30.786  30.347  0.00  0.00            
ATOM   4527  H1  WAT X 325      69.172  29.889  30.651  0.00  0.00            
ATOM   4528  H2  WAT X 325      68.894  30.700  29.403  0.00  0.00            
ATOM   4529  O   WAT X 326      35.773  15.696  26.280  0.00  0.00            
ATOM   4530  H1  WAT X 326      36.533  16.067  26.729  0.00  0.00            
ATOM   4531  H2  WAT X 326      35.428  15.046  26.892  0.00  0.00            
ATOM   4532  O   WAT X 327      41.173  12.902  58.129  0.00  0.00            
ATOM   4533  H1  WAT X 327      42.080  12.719  58.374  0.00  0.00            
ATOM   4534  H2  WAT X 327      41.220  13.715  57.626  0.00  0.00            
ATOM   4535  O   WAT X 328      31.701  38.400  58.493  0.00  0.00            
ATOM   4536  H1  WAT X 328      30.885  38.773  58.827  0.00  0.00            
ATOM   4537  H2  WAT X 328      32.326  39.125  58.524  0.00  0.00            
ATOM   4538  O   WAT X 329      76.705  53.318  31.990  0.00  0.00            
ATOM   4539  H1  WAT X 329      76.170  52.724  31.463  0.00  0.00            
ATOM   4540  H2  WAT X 329      76.174  54.110  32.069  0.00  0.00            
ATOM   4541  O   WAT X 330      57.682  16.511  40.397  0.00  0.00            
ATOM   4542  H1  WAT X 330      58.385  16.894  39.872  0.00  0.00            
ATOM   4543  H2  WAT X 330      57.316  15.823  39.841  0.00  0.00            
ATOM   4544  O   WAT X 331      53.991  16.809  11.618  0.00  0.00            
ATOM   4545  H1  WAT X 331      54.150  17.145  12.500  0.00  0.00            
ATOM   4546  H2  WAT X 331      54.330  17.491  11.038  0.00  0.00            
ATOM   4547  O   WAT X 332      30.832  62.628  50.137  0.00  0.00            
ATOM   4548  H1  WAT X 332      30.486  62.114  50.867  0.00  0.00            
ATOM   4549  H2  WAT X 332      31.002  61.984  49.450  0.00  0.00            
ATOM   4550  O   WAT X 333      42.145   8.051  14.061  0.00  0.00            
ATOM   4551  H1  WAT X 333      41.846   8.655  14.741  0.00  0.00            
ATOM   4552  H2  WAT X 333      42.491   8.619  13.372  0.00  0.00            
ATOM   4553  O   WAT X 334      76.132  55.211  59.932  0.00  0.00            
ATOM   4554  H1  WAT X 334      76.973  55.208  60.389  0.00  0.00            
ATOM   4555  H2  WAT X 334      75.678  55.983  60.270  0.00  0.00            
ATOM   4556  O   WAT X 335      71.211  19.394   8.646  0.00  0.00            
ATOM   4557  H1  WAT X 335      71.843  19.004   9.250  0.00  0.00            
ATOM   4558  H2  WAT X 335      71.735  19.970   8.090  0.00  0.00            
ATOM   4559  O   WAT X 336      35.869   1.583  26.824  0.00  0.00            
ATOM   4560  H1  WAT X 336      35.695   1.621  27.764  0.00  0.00            
ATOM   4561  H2  WAT X 336      36.816   1.462  26.760  0.00  0.00            
ATOM   4562  O   WAT X 337       6.306  38.768  53.376  0.00  0.00            
ATOM   4563  H1  WAT X 337       5.504  38.270  53.537  0.00  0.00            
ATOM   4564  H2  WAT X 337       6.010  39.673  53.277  0.00  0.00            
ATOM   4565  O   WAT X 338       3.114  63.855  36.896  0.00  0.00            
ATOM   4566  H1  WAT X 338       3.467  63.949  37.781  0.00  0.00            
ATOM   4567  H2  WAT X 338       2.827  62.943  36.848  0.00  0.00            
ATOM   4568  O   WAT X 339      20.847  40.050  17.314  0.00  0.00            
ATOM   4569  H1  WAT X 339      20.553  39.288  17.814  0.00  0.00            
ATOM   4570  H2  WAT X 339      21.622  39.744  16.844  0.00  0.00            
ATOM   4571  O   WAT X 340      14.841  57.665   5.171  0.00  0.00            
ATOM   4572  H1  WAT X 340      14.683  56.746   4.957  0.00  0.00            
ATOM   4573  H2  WAT X 340      14.897  57.683   6.126  0.00  0.00            
ATOM   4574  O   WAT X 341      63.863  63.568  62.217  0.00  0.00            
ATOM   4575  H1  WAT X 341      63.732  64.035  61.393  0.00  0.00            
ATOM   4576  H2  WAT X 341      63.430  62.724  62.086  0.00  0.00            
ATOM   4577  O   WAT X 342      12.327  32.521   2.324  0.00  0.00            
ATOM   4578  H1  WAT X 342      12.042  33.237   2.891  0.00  0.00            
ATOM   4579  H2  WAT X 342      12.666  32.955   1.541  0.00  0.00            
ATOM   4580  O   WAT X 343      43.394  10.612  24.240  0.00  0.00            
ATOM   4581  H1  WAT X 343      44.112  11.222  24.409  0.00  0.00            
ATOM   4582  H2  WAT X 343      43.766   9.962  23.644  0.00  0.00            
ATOM   4583  O   WAT X 344      25.342  12.882  22.975  0.00  0.00            
ATOM   4584  H1  WAT X 344      26.249  13.126  22.793  0.00  0.00            
ATOM   4585  H2  WAT X 344      25.049  13.516  23.629  0.00  0.00            
ATOM   4586  O   WAT X 345      63.268  11.836  50.129  0.00  0.00            
ATOM   4587  H1  WAT X 345      63.989  12.454  50.248  0.00  0.00            
ATOM   4588  H2  WAT X 345      62.879  12.081  49.289  0.00  0.00            
ATOM   4589  O   WAT X 346      74.535  58.953  32.233  0.00  0.00            
ATOM   4590  H1  WAT X 346      75.037  59.768  32.244  0.00  0.00            
ATOM   4591  H2  WAT X 346      74.464  58.728  31.306  0.00  0.00            
ATOM   4592  O   WAT X 347       7.534  30.585  48.740  0.00  0.00            
ATOM   4593  H1  WAT X 347       7.172  30.080  48.011  0.00  0.00            
ATOM   4594  H2  WAT X 347       8.348  30.134  48.963  0.00  0.00            
ATOM   4595  O   WAT X 348      56.535   4.399  23.446  0.00  0.00            
ATOM   4596  H1  WAT X 348      56.413   3.941  24.277  0.00  0.00            
ATOM   4597  H2  WAT X 348      55.964   5.165  23.510  0.00  0.00            
ATOM   4598  O   WAT X 349      13.331   7.421  21.891  0.00  0.00            
ATOM   4599  H1  WAT X 349      13.698   8.296  22.017  0.00  0.00            
ATOM   4600  H2  WAT X 349      14.095   6.849  21.818  0.00  0.00            
ATOM   4601  O   WAT X 350      63.680  43.776  19.148  0.00  0.00            
ATOM   4602  H1  WAT X 350      64.271  43.033  19.264  0.00  0.00            
ATOM   4603  H2  WAT X 350      63.484  43.783  18.210  0.00  0.00            
ATOM   4604  O   WAT X 351      26.727  56.646  25.770  0.00  0.00            
ATOM   4605  H1  WAT X 351      25.929  56.501  25.262  0.00  0.00            
ATOM   4606  H2  WAT X 351      27.335  55.974  25.460  0.00  0.00            
ATOM   4607  O   WAT X 352       5.161  42.164  59.548  0.00  0.00            
ATOM   4608  H1  WAT X 352       4.827  42.048  60.438  0.00  0.00            
ATOM   4609  H2  WAT X 352       6.102  42.006  59.623  0.00  0.00            
ATOM   4610  O   WAT X 353       2.602  49.369  53.067  0.00  0.00            
ATOM   4611  H1  WAT X 353       2.816  49.792  52.236  0.00  0.00            
ATOM   4612  H2  WAT X 353       3.222  49.743  53.693  0.00  0.00            
ATOM   4613  O   WAT X 354      62.926  38.302  19.854  0.00  0.00            
ATOM   4614  H1  WAT X 354      63.855  38.480  19.703  0.00  0.00            
ATOM   4615  H2  WAT X 354      62.882  37.355  19.984  0.00  0.00            
ATOM   4616  O   WAT X 355       7.075   1.631   3.263  0.00  0.00            
ATOM   4617  H1  WAT X 355       7.055   1.840   2.329  0.00  0.00            
ATOM   4618  H2  WAT X 355       7.527   0.788   3.310  0.00  0.00            
ATOM   4619  O   WAT X 356      52.201  15.183  13.033  0.00  0.00            
ATOM   4620  H1  WAT X 356      52.095  14.469  12.404  0.00  0.00            
ATOM   4621  H2  WAT X 356      52.865  15.751  12.641  0.00  0.00            
ATOM   4622  O   WAT X 357       9.394   3.931  43.164  0.00  0.00            
ATOM   4623  H1  WAT X 357      10.022   3.234  42.979  0.00  0.00            
ATOM   4624  H2  WAT X 357       8.899   3.614  43.919  0.00  0.00            
ATOM   4625  O   WAT X 358      38.865  64.233  22.559  0.00  0.00            
ATOM   4626  H1  WAT X 358      38.993  65.084  22.140  0.00  0.00            
ATOM   4627  H2  WAT X 358      39.751  63.891  22.682  0.00  0.00            
ATOM   4628  O   WAT X 359      37.292  43.288   9.591  0.00  0.00            
ATOM   4629  H1  WAT X 359      37.444  42.584   8.960  0.00  0.00            
ATOM   4630  H2  WAT X 359      38.047  43.867   9.491  0.00  0.00            
ATOM   4631  O   WAT X 360      23.727  37.150  14.699  0.00  0.00            
ATOM   4632  H1  WAT X 360      24.136  37.513  13.914  0.00  0.00            
ATOM   4633  H2  WAT X 360      23.883  36.207  14.636  0.00  0.00            
ATOM   4634  O   WAT X 361      58.212  38.934  50.476  0.00  0.00            
ATOM   4635  H1  WAT X 361      58.090  38.528  49.618  0.00  0.00            
ATOM   4636  H2  WAT X 361      59.144  39.149  50.510  0.00  0.00            
ATOM   4637  O   WAT X 362      40.647  40.078  56.647  0.00  0.00            
ATOM   4638  H1  WAT X 362      40.281  40.587  57.369  0.00  0.00            
ATOM   4639  H2  WAT X 362      40.354  39.182  56.812  0.00  0.00            
ATOM   4640  O   WAT X 363      42.110  61.396  45.081  0.00  0.00            
ATOM   4641  H1  WAT X 363      42.695  61.344  45.837  0.00  0.00            
ATOM   4642  H2  WAT X 363      41.565  62.164  45.254  0.00  0.00            
ATOM   4643  O   WAT X 364      63.806  13.827   9.753  0.00  0.00            
ATOM   4644  H1  WAT X 364      62.985  13.903   9.267  0.00  0.00            
ATOM   4645  H2  WAT X 364      63.549  13.911  10.672  0.00  0.00            
ATOM   4646  O   WAT X 365      45.034   4.283  30.129  0.00  0.00            
ATOM   4647  H1  WAT X 365      44.881   3.408  30.484  0.00  0.00            
ATOM   4648  H2  WAT X 365      44.480   4.857  30.658  0.00  0.00            
ATOM   4649  O   WAT X 366      22.718  39.763  62.770  0.00  0.00            
ATOM   4650  H1  WAT X 366      22.971  40.653  62.524  0.00  0.00            
ATOM   4651  H2  WAT X 366      22.406  39.370  61.955  0.00  0.00            
ATOM   4652  O   WAT X 367       8.395  49.476  13.408  0.00  0.00            
ATOM   4653  H1  WAT X 367       7.517  49.323  13.059  0.00  0.00            
ATOM   4654  H2  WAT X 367       8.350  49.167  14.313  0.00  0.00            
ATOM   4655  O   WAT X 368       7.014  44.867  -0.252  0.00  0.00            
ATOM   4656  H1  WAT X 368       7.062  44.758   0.698  0.00  0.00            
ATOM   4657  H2  WAT X 368       6.423  45.610  -0.378  0.00  0.00            
ATOM   4658  O   WAT X 369      18.275  47.765  45.118  0.00  0.00            
ATOM   4659  H1  WAT X 369      18.426  46.820  45.133  0.00  0.00            
ATOM   4660  H2  WAT X 369      19.139  48.148  45.272  0.00  0.00            
ATOM   4661  O   WAT X 370      58.561   0.527  63.815  0.00  0.00            
ATOM   4662  H1  WAT X 370      58.640   1.087  63.043  0.00  0.00            
ATOM   4663  H2  WAT X 370      57.665   0.666  64.122  0.00  0.00            
ATOM   4664  O   WAT X 371       3.296   1.684   6.470  0.00  0.00            
ATOM   4665  H1  WAT X 371       3.518   2.507   6.905  0.00  0.00            
ATOM   4666  H2  WAT X 371       2.998   1.112   7.177  0.00  0.00            
ATOM   4667  O   WAT X 372      41.870  18.136   9.782  0.00  0.00            
ATOM   4668  H1  WAT X 372      41.372  17.863   9.012  0.00  0.00            
ATOM   4669  H2  WAT X 372      41.754  19.086   9.818  0.00  0.00            
ATOM   4670  O   WAT X 373       1.353   2.015  12.193  0.00  0.00            
ATOM   4671  H1  WAT X 373       2.064   2.180  11.573  0.00  0.00            
ATOM   4672  H2  WAT X 373       0.611   2.507  11.842  0.00  0.00            
ATOM   4673  O   WAT X 374      48.072  62.341  14.305  0.00  0.00            
ATOM   4674  H1  WAT X 374      48.676  62.963  14.712  0.00  0.00            
ATOM   4675  H2  WAT X 374      47.275  62.848  14.151  0.00  0.00            
ATOM   4676  O   WAT X 375      27.408   5.785  17.825  0.00  0.00            
ATOM   4677  H1  WAT X 375      28.354   5.667  17.911  0.00  0.00            
ATOM   4678  H2  WAT X 375      27.202   5.438  16.957  0.00  0.00            
ATOM   4679  O   WAT X 376      13.457   9.391  55.587  0.00  0.00            
ATOM   4680  H1  WAT X 376      13.258   8.469  55.424  0.00  0.00            
ATOM   4681  H2  WAT X 376      14.307   9.530  55.168  0.00  0.00            
ATOM   4682  O   WAT X 377      74.766  46.597  38.984  0.00  0.00            
ATOM   4683  H1  WAT X 377      74.515  46.026  38.258  0.00  0.00            
ATOM   4684  H2  WAT X 377      74.841  46.009  39.736  0.00  0.00            
ATOM   4685  O   WAT X 378      34.693  32.794  15.456  0.00  0.00            
ATOM   4686  H1  WAT X 378      35.016  33.604  15.061  0.00  0.00            
ATOM   4687  H2  WAT X 378      35.216  32.690  16.251  0.00  0.00            
ATOM   4688  O   WAT X 379      48.454  43.107  51.251  0.00  0.00            
ATOM   4689  H1  WAT X 379      48.361  44.009  51.558  0.00  0.00            
ATOM   4690  H2  WAT X 379      47.556  42.810  51.104  0.00  0.00            
ATOM   4691  O   WAT X 380      66.808  17.718  30.176  0.00  0.00            
ATOM   4692  H1  WAT X 380      66.623  18.322  30.895  0.00  0.00            
ATOM   4693  H2  WAT X 380      66.306  18.064  29.438  0.00  0.00            
ATOM   4694  O   WAT X 381      75.761  31.667   1.436  0.00  0.00            
ATOM   4695  H1  WAT X 381      76.362  32.405   1.533  0.00  0.00            
ATOM   4696  H2  WAT X 381      75.598  31.613   0.494  0.00  0.00            
ATOM   4697  O   WAT X 382      32.296   1.169  53.859  0.00  0.00            
ATOM   4698  H1  WAT X 382      32.955   1.502  53.249  0.00  0.00            
ATOM   4699  H2  WAT X 382      32.249   1.833  54.546  0.00  0.00            
ATOM   4700  O   WAT X 383       9.763  50.998  45.252  0.00  0.00            
ATOM   4701  H1  WAT X 383       9.727  51.491  46.071  0.00  0.00            
ATOM   4702  H2  WAT X 383      10.640  51.170  44.908  0.00  0.00            
ATOM   4703  O   WAT X 384      49.042  59.515  32.392  0.00  0.00            
ATOM   4704  H1  WAT X 384      48.995  58.562  32.467  0.00  0.00            
ATOM   4705  H2  WAT X 384      48.776  59.698  31.491  0.00  0.00            
ATOM   4706  O   WAT X 385      55.833   4.481  19.824  0.00  0.00            
ATOM   4707  H1  WAT X 385      56.788   4.506  19.769  0.00  0.00            
ATOM   4708  H2  WAT X 385      55.594   5.321  20.216  0.00  0.00            
ATOM   4709  O   WAT X 386      62.173  56.485  55.380  0.00  0.00            
ATOM   4710  H1  WAT X 386      62.118  55.943  54.593  0.00  0.00            
ATOM   4711  H2  WAT X 386      61.835  55.925  56.080  0.00  0.00            
ATOM   4712  O   WAT X 387      44.391  54.329  51.752  0.00  0.00            
ATOM   4713  H1  WAT X 387      43.527  54.735  51.682  0.00  0.00            
ATOM   4714  H2  WAT X 387      44.948  54.852  51.176  0.00  0.00            
ATOM   4715  O   WAT X 388      10.250  59.234  24.911  0.00  0.00            
ATOM   4716  H1  WAT X 388      10.647  59.646  24.144  0.00  0.00            
ATOM   4717  H2  WAT X 388       9.790  59.947  25.355  0.00  0.00            
ATOM   4718  O   WAT X 389      38.065  37.557   4.298  0.00  0.00            
ATOM   4719  H1  WAT X 389      37.673  37.931   5.088  0.00  0.00            
ATOM   4720  H2  WAT X 389      37.623  38.005   3.577  0.00  0.00            
ATOM   4721  O   WAT X 390       2.876  17.544  43.537  0.00  0.00            
ATOM   4722  H1  WAT X 390       2.181  17.718  42.903  0.00  0.00            
ATOM   4723  H2  WAT X 390       3.361  16.808  43.164  0.00  0.00            
ATOM   4724  O   WAT X 391      14.951  34.501   3.088  0.00  0.00            
ATOM   4725  H1  WAT X 391      14.391  35.277   3.065  0.00  0.00            
ATOM   4726  H2  WAT X 391      15.162  34.385   4.014  0.00  0.00            
ATOM   4727  O   WAT X 392      29.236  30.111  17.350  0.00  0.00            
ATOM   4728  H1  WAT X 392      28.832  30.058  18.216  0.00  0.00            
ATOM   4729  H2  WAT X 392      28.997  30.980  17.027  0.00  0.00            
ATOM   4730  O   WAT X 393      22.828  25.496  58.038  0.00  0.00            
ATOM   4731  H1  WAT X 393      23.343  25.612  58.837  0.00  0.00            
ATOM   4732  H2  WAT X 393      21.962  25.839  58.259  0.00  0.00            
ATOM   4733  O   WAT X 394       3.106  33.473  31.204  0.00  0.00            
ATOM   4734  H1  WAT X 394       3.831  33.949  31.610  0.00  0.00            
ATOM   4735  H2  WAT X 394       2.335  33.738  31.704  0.00  0.00            
ATOM   4736  O   WAT X 395      21.997  52.497   5.236  0.00  0.00            
ATOM   4737  H1  WAT X 395      21.567  51.899   4.624  0.00  0.00            
ATOM   4738  H2  WAT X 395      22.928  52.428   5.024  0.00  0.00            
ATOM   4739  O   WAT X 396      49.755  46.046  24.889  0.00  0.00            
ATOM   4740  H1  WAT X 396      49.105  45.633  24.322  0.00  0.00            
ATOM   4741  H2  WAT X 396      49.742  45.523  25.691  0.00  0.00            
ATOM   4742  O   WAT X 397      74.769  25.825  35.805  0.00  0.00            
ATOM   4743  H1  WAT X 397      74.585  25.041  35.287  0.00  0.00            
ATOM   4744  H2  WAT X 397      75.150  26.441  35.178  0.00  0.00            
ATOM   4745  O   WAT X 398      22.642  44.999  12.673  0.00  0.00            
ATOM   4746  H1  WAT X 398      22.676  44.104  13.011  0.00  0.00            
ATOM   4747  H2  WAT X 398      21.761  45.304  12.891  0.00  0.00            
ATOM   4748  O   WAT X 399      38.584  11.486  61.920  0.00  0.00            
ATOM   4749  H1  WAT X 399      39.358  11.738  61.417  0.00  0.00            
ATOM   4750  H2  WAT X 399      38.103  12.304  62.045  0.00  0.00            
ATOM   4751  O   WAT X 400      53.280   9.833   3.421  0.00  0.00            
ATOM   4752  H1  WAT X 400      52.771  10.039   4.205  0.00  0.00            
ATOM   4753  H2  WAT X 400      53.585   8.937   3.562  0.00  0.00            
ATOM   4754  O   WAT X 401      73.662  29.020  20.393  0.00  0.00            
ATOM   4755  H1  WAT X 401      72.838  28.671  20.734  0.00  0.00            
ATOM   4756  H2  WAT X 401      74.260  28.272  20.402  0.00  0.00            
ATOM   4757  O   WAT X 402       1.392  54.370  41.431  0.00  0.00            
ATOM   4758  H1  WAT X 402       0.634  54.069  40.930  0.00  0.00            
ATOM   4759  H2  WAT X 402       1.798  53.567  41.757  0.00  0.00            
ATOM   4760  O   WAT X 403      40.414  42.722   4.536  0.00  0.00            
ATOM   4761  H1  WAT X 403      39.853  42.513   3.789  0.00  0.00            
ATOM   4762  H2  WAT X 403      41.305  42.620   4.202  0.00  0.00            
ATOM   4763  O   WAT X 404      11.261  10.453   1.700  0.00  0.00            
ATOM   4764  H1  WAT X 404      11.661  10.382   2.567  0.00  0.00            
ATOM   4765  H2  WAT X 404      11.529   9.653   1.246  0.00  0.00            
ATOM   4766  O   WAT X 405      68.453  20.665  28.838  0.00  0.00            
ATOM   4767  H1  WAT X 405      68.593  21.379  28.217  0.00  0.00            
ATOM   4768  H2  WAT X 405      68.534  19.870  28.311  0.00  0.00            
ATOM   4769  O   WAT X 406      42.082  31.693  16.752  0.00  0.00            
ATOM   4770  H1  WAT X 406      42.942  31.677  17.172  0.00  0.00            
ATOM   4771  H2  WAT X 406      42.068  30.910  16.202  0.00  0.00            
ATOM   4772  O   WAT X 407      34.876  37.109   9.847  0.00  0.00            
ATOM   4773  H1  WAT X 407      34.101  36.551   9.902  0.00  0.00            
ATOM   4774  H2  WAT X 407      34.838  37.651  10.635  0.00  0.00            
ATOM   4775  O   WAT X 408      -0.012  18.043  29.347  0.00  0.00            
ATOM   4776  H1  WAT X 408       0.903  17.779  29.439  0.00  0.00            
ATOM   4777  H2  WAT X 408      -0.274  18.314  30.227  0.00  0.00            
ATOM   4778  O   WAT X 409      25.581   8.452  54.091  0.00  0.00            
ATOM   4779  H1  WAT X 409      25.399   7.517  54.184  0.00  0.00            
ATOM   4780  H2  WAT X 409      24.808   8.884  54.457  0.00  0.00            
ATOM   4781  O   WAT X 410      37.619  64.201  52.356  0.00  0.00            
ATOM   4782  H1  WAT X 410      37.782  65.077  52.707  0.00  0.00            
ATOM   4783  H2  WAT X 410      37.313  64.355  51.462  0.00  0.00            
ATOM   4784  O   WAT X 411      65.314   4.893  34.191  0.00  0.00            
ATOM   4785  H1  WAT X 411      65.023   5.684  34.645  0.00  0.00            
ATOM   4786  H2  WAT X 411      66.239   4.811  34.421  0.00  0.00            
ATOM   4787  O   WAT X 412      11.678  42.328  19.255  0.00  0.00            
ATOM   4788  H1  WAT X 412      12.113  43.180  19.290  0.00  0.00            
ATOM   4789  H2  WAT X 412      10.981  42.441  18.609  0.00  0.00            
ATOM   4790  O   WAT X 413       1.061  18.580  35.553  0.00  0.00            
ATOM   4791  H1  WAT X 413       1.065  19.493  35.266  0.00  0.00            
ATOM   4792  H2  WAT X 413       1.500  18.105  34.847  0.00  0.00            
ATOM   4793  O   WAT X 414      27.081  16.985   4.232  0.00  0.00            
ATOM   4794  H1  WAT X 414      26.233  17.354   4.480  0.00  0.00            
ATOM   4795  H2  WAT X 414      27.186  17.225   3.311  0.00  0.00            
ATOM   4796  O   WAT X 415       5.919  42.544  36.033  0.00  0.00            
ATOM   4797  H1  WAT X 415       5.374  41.757  36.035  0.00  0.00            
ATOM   4798  H2  WAT X 415       6.282  42.587  36.917  0.00  0.00            
ATOM   4799  O   WAT X 416      28.423  57.740   9.766  0.00  0.00            
ATOM   4800  H1  WAT X 416      28.395  56.787   9.856  0.00  0.00            
ATOM   4801  H2  WAT X 416      28.908  57.889   8.954  0.00  0.00            
ATOM   4802  O   WAT X 417      48.797  53.218   7.898  0.00  0.00            
ATOM   4803  H1  WAT X 417      48.307  53.712   8.555  0.00  0.00            
ATOM   4804  H2  WAT X 417      48.617  52.301   8.105  0.00  0.00            
ATOM   4805  O   WAT X 418       5.987  37.393  16.795  0.00  0.00            
ATOM   4806  H1  WAT X 418       5.361  36.882  16.282  0.00  0.00            
ATOM   4807  H2  WAT X 418       5.688  37.300  17.699  0.00  0.00            
ATOM   4808  O   WAT X 419      66.781   2.634  58.667  0.00  0.00            
ATOM   4809  H1  WAT X 419      67.462   3.240  58.375  0.00  0.00            
ATOM   4810  H2  WAT X 419      66.956   1.826  58.185  0.00  0.00            
ATOM   4811  O   WAT X 420      24.495  39.659  23.883  0.00  0.00            
ATOM   4812  H1  WAT X 420      23.788  39.035  23.719  0.00  0.00            
ATOM   4813  H2  WAT X 420      25.015  39.649  23.079  0.00  0.00            
ATOM   4814  O   WAT X 421      23.047  22.160   8.411  0.00  0.00            
ATOM   4815  H1  WAT X 421      22.130  22.040   8.659  0.00  0.00            
ATOM   4816  H2  WAT X 421      23.537  21.628   9.038  0.00  0.00            
ATOM   4817  O   WAT X 422      29.650  52.520  57.167  0.00  0.00            
ATOM   4818  H1  WAT X 422      29.291  53.404  57.245  0.00  0.00            
ATOM   4819  H2  WAT X 422      30.104  52.373  57.997  0.00  0.00            
ATOM   4820  O   WAT X 423      56.505  62.413  25.661  0.00  0.00            
ATOM   4821  H1  WAT X 423      57.001  62.592  24.863  0.00  0.00            
ATOM   4822  H2  WAT X 423      56.430  61.459  25.688  0.00  0.00            
ATOM   4823  O   WAT X 424       6.021   1.161  56.571  0.00  0.00            
ATOM   4824  H1  WAT X 424       5.774   1.469  55.700  0.00  0.00            
ATOM   4825  H2  WAT X 424       5.961   0.207  56.515  0.00  0.00            
ATOM   4826  O   WAT X 425      22.675  18.340  59.757  0.00  0.00            
ATOM   4827  H1  WAT X 425      23.186  17.562  59.532  0.00  0.00            
ATOM   4828  H2  WAT X 425      23.154  19.065  59.356  0.00  0.00            
ATOM   4829  O   WAT X 426      18.755  55.913  51.644  0.00  0.00            
ATOM   4830  H1  WAT X 426      19.599  55.492  51.478  0.00  0.00            
ATOM   4831  H2  WAT X 426      18.894  56.420  52.443  0.00  0.00            
ATOM   4832  O   WAT X 427      15.668  32.180   1.798  0.00  0.00            
ATOM   4833  H1  WAT X 427      16.437  32.495   1.324  0.00  0.00            
ATOM   4834  H2  WAT X 427      15.336  32.952   2.256  0.00  0.00            
ATOM   4835  O   WAT X 428      32.105  34.890   8.511  0.00  0.00            
ATOM   4836  H1  WAT X 428      33.014  34.926   8.211  0.00  0.00            
ATOM   4837  H2  WAT X 428      31.676  34.287   7.903  0.00  0.00            
ATOM   4838  O   WAT X 429      52.637  20.303  56.651  0.00  0.00            
ATOM   4839  H1  WAT X 429      53.520  20.445  56.308  0.00  0.00            
ATOM   4840  H2  WAT X 429      52.095  20.942  56.188  0.00  0.00            
ATOM   4841  O   WAT X 430      60.050  63.834  38.849  0.00  0.00            
ATOM   4842  H1  WAT X 430      60.302  63.170  39.491  0.00  0.00            
ATOM   4843  H2  WAT X 430      60.865  64.293  38.646  0.00  0.00            
ATOM   4844  O   WAT X 431       8.555  36.193  37.254  0.00  0.00            
ATOM   4845  H1  WAT X 431       9.074  36.832  37.741  0.00  0.00            
ATOM   4846  H2  WAT X 431       8.057  35.727  37.925  0.00  0.00            
ATOM   4847  O   WAT X 432      14.245  62.171  13.806  0.00  0.00            
ATOM   4848  H1  WAT X 432      14.320  61.924  12.884  0.00  0.00            
ATOM   4849  H2  WAT X 432      14.292  63.127  13.803  0.00  0.00            
ATOM   4850  O   WAT X 433       2.306  12.145  45.815  0.00  0.00            
ATOM   4851  H1  WAT X 433       1.672  11.799  45.187  0.00  0.00            
ATOM   4852  H2  WAT X 433       1.922  12.969  46.114  0.00  0.00            
ATOM   4853  O   WAT X 434      11.694  30.396  44.889  0.00  0.00            
ATOM   4854  H1  WAT X 434      12.320  29.756  45.226  0.00  0.00            
ATOM   4855  H2  WAT X 434      10.852  29.941  44.907  0.00  0.00            
ATOM   4856  O   WAT X 435      52.076  50.988  44.790  0.00  0.00            
ATOM   4857  H1  WAT X 435      52.058  50.975  45.747  0.00  0.00            
ATOM   4858  H2  WAT X 435      52.875  50.514  44.559  0.00  0.00            
ATOM   4859  O   WAT X 436      21.341  28.344   5.534  0.00  0.00            
ATOM   4860  H1  WAT X 436      20.434  28.093   5.358  0.00  0.00            
ATOM   4861  H2  WAT X 436      21.279  29.228   5.896  0.00  0.00            
ATOM   4862  O   WAT X 437      72.702  23.421  56.147  0.00  0.00            
ATOM   4863  H1  WAT X 437      73.357  22.783  55.865  0.00  0.00            
ATOM   4864  H2  WAT X 437      71.868  22.956  56.074  0.00  0.00            
ATOM   4865  O   WAT X 438      24.575   7.557  30.277  0.00  0.00            
ATOM   4866  H1  WAT X 438      25.249   7.679  29.609  0.00  0.00            
ATOM   4867  H2  WAT X 438      23.771   7.405  29.782  0.00  0.00            
ATOM   4868  O   WAT X 439       4.272  33.233  62.685  0.00  0.00            
ATOM   4869  H1  WAT X 439       5.224  33.238  62.785  0.00  0.00            
ATOM   4870  H2  WAT X 439       4.089  32.444  62.175  0.00  0.00            
ATOM   4871  O   WAT X 440      26.592  32.557  58.704  0.00  0.00            
ATOM   4872  H1  WAT X 440      26.496  33.319  58.132  0.00  0.00            
ATOM   4873  H2  WAT X 440      26.652  32.925  59.585  0.00  0.00            
ATOM   4874  O   WAT X 441      48.179  49.733   0.663  0.00  0.00            
ATOM   4875  H1  WAT X 441      47.441  49.393   0.157  0.00  0.00            
ATOM   4876  H2  WAT X 441      47.875  49.715   1.571  0.00  0.00            
ATOM   4877  O   WAT X 442      34.915  57.113  19.458  0.00  0.00            
ATOM   4878  H1  WAT X 442      34.871  57.954  19.003  0.00  0.00            
ATOM   4879  H2  WAT X 442      35.839  57.012  19.686  0.00  0.00            
ATOM   4880  O   WAT X 443       3.324  59.944  18.835  0.00  0.00            
ATOM   4881  H1  WAT X 443       3.139  59.262  18.190  0.00  0.00            
ATOM   4882  H2  WAT X 443       4.270  60.076  18.780  0.00  0.00            
ATOM   4883  O   WAT X 444      15.049  20.178  26.888  0.00  0.00            
ATOM   4884  H1  WAT X 444      15.184  19.386  27.409  0.00  0.00            
ATOM   4885  H2  WAT X 444      15.099  19.879  25.980  0.00  0.00            
ATOM   4886  O   WAT X 445      71.486  16.435  39.111  0.00  0.00            
ATOM   4887  H1  WAT X 445      71.002  16.181  38.325  0.00  0.00            
ATOM   4888  H2  WAT X 445      71.040  17.222  39.422  0.00  0.00            
ATOM   4889  O   WAT X 446      12.626   9.607  48.928  0.00  0.00            
ATOM   4890  H1  WAT X 446      11.900  10.223  48.830  0.00  0.00            
ATOM   4891  H2  WAT X 446      13.160   9.740  48.145  0.00  0.00            
ATOM   4892  O   WAT X 447       2.518  17.086  17.144  0.00  0.00            
ATOM   4893  H1  WAT X 447       2.894  16.578  16.426  0.00  0.00            
ATOM   4894  H2  WAT X 447       3.095  16.912  17.888  0.00  0.00            
ATOM   4895  O   WAT X 448      64.959  22.985  61.412  0.00  0.00            
ATOM   4896  H1  WAT X 448      64.186  22.522  61.735  0.00  0.00            
ATOM   4897  H2  WAT X 448      65.646  22.775  62.044  0.00  0.00            
ATOM   4898  O   WAT X 449      63.508  15.238  31.684  0.00  0.00            
ATOM   4899  H1  WAT X 449      64.052  14.555  32.077  0.00  0.00            
ATOM   4900  H2  WAT X 449      63.752  15.234  30.758  0.00  0.00            
ATOM   4901  O   WAT X 450      13.174  30.367  25.854  0.00  0.00            
ATOM   4902  H1  WAT X 450      12.701  31.197  25.923  0.00  0.00            
ATOM   4903  H2  WAT X 450      13.366  30.125  26.760  0.00  0.00            
ATOM   4904  O   WAT X 451      48.634  57.167   6.015  0.00  0.00            
ATOM   4905  H1  WAT X 451      49.323  57.233   6.676  0.00  0.00            
ATOM   4906  H2  WAT X 451      47.872  57.580   6.421  0.00  0.00            
ATOM   4907  O   WAT X 452      62.407  39.749  59.438  0.00  0.00            
ATOM   4908  H1  WAT X 452      62.947  38.981  59.252  0.00  0.00            
ATOM   4909  H2  WAT X 452      62.450  39.847  60.389  0.00  0.00            
ATOM   4910  O   WAT X 453      28.855  63.167   3.888  0.00  0.00            
ATOM   4911  H1  WAT X 453      28.377  63.973   4.083  0.00  0.00            
ATOM   4912  H2  WAT X 453      28.172  62.516   3.728  0.00  0.00            
ATOM   4913  O   WAT X 454      24.738   6.841  59.986  0.00  0.00            
ATOM   4914  H1  WAT X 454      25.544   7.080  60.445  0.00  0.00            
ATOM   4915  H2  WAT X 454      24.922   5.978  59.614  0.00  0.00            
ATOM   4916  O   WAT X 455      54.737  50.790  16.934  0.00  0.00            
ATOM   4917  H1  WAT X 455      54.602  51.737  16.973  0.00  0.00            
ATOM   4918  H2  WAT X 455      54.241  50.446  17.677  0.00  0.00            
ATOM   4919  O   WAT X 456      49.810  58.133  57.375  0.00  0.00            
ATOM   4920  H1  WAT X 456      48.959  57.780  57.633  0.00  0.00            
ATOM   4921  H2  WAT X 456      49.719  59.080  57.481  0.00  0.00            
ATOM   4922  O   WAT X 457      64.162  40.657  44.322  0.00  0.00            
ATOM   4923  H1  WAT X 457      64.738  40.664  45.087  0.00  0.00            
ATOM   4924  H2  WAT X 457      64.680  41.067  43.629  0.00  0.00            
ATOM   4925  O   WAT X 458      56.066  17.212  49.742  0.00  0.00            
ATOM   4926  H1  WAT X 458      56.519  16.951  50.543  0.00  0.00            
ATOM   4927  H2  WAT X 458      55.810  18.122  49.897  0.00  0.00            
ATOM   4928  O   WAT X 459      31.180  13.820  18.883  0.00  0.00            
ATOM   4929  H1  WAT X 459      31.541  12.954  19.069  0.00  0.00            
ATOM   4930  H2  WAT X 459      30.360  13.644  18.421  0.00  0.00            
ATOM   4931  O   WAT X 460       6.935  14.867  50.912  0.00  0.00            
ATOM   4932  H1  WAT X 460       7.053  15.508  50.211  0.00  0.00            
ATOM   4933  H2  WAT X 460       6.914  15.389  51.714  0.00  0.00            
ATOM   4934  O   WAT X 461       4.997  21.375  34.692  0.00  0.00            
ATOM   4935  H1  WAT X 461       5.900  21.067  34.761  0.00  0.00            
ATOM   4936  H2  WAT X 461       5.066  22.329  34.732  0.00  0.00            
ATOM   4937  O   WAT X 462      30.491   3.585   4.268  0.00  0.00            
ATOM   4938  H1  WAT X 462      30.391   4.536   4.310  0.00  0.00            
ATOM   4939  H2  WAT X 462      31.377   3.424   4.594  0.00  0.00            
ATOM   4940  O   WAT X 463      21.267  62.810  13.858  0.00  0.00            
ATOM   4941  H1  WAT X 463      21.714  62.429  14.614  0.00  0.00            
ATOM   4942  H2  WAT X 463      20.493  62.261  13.735  0.00  0.00            
ATOM   4943  O   WAT X 464      42.152  63.159  39.568  0.00  0.00            
ATOM   4944  H1  WAT X 464      41.651  62.441  39.955  0.00  0.00            
ATOM   4945  H2  WAT X 464      43.007  63.114  39.997  0.00  0.00            
ATOM   4946  O   WAT X 465      23.078  57.048  36.535  0.00  0.00            
ATOM   4947  H1  WAT X 465      22.849  57.967  36.675  0.00  0.00            
ATOM   4948  H2  WAT X 465      23.096  56.949  35.583  0.00  0.00            
ATOM   4949  O   WAT X 466      36.195  -0.029  46.692  0.00  0.00            
ATOM   4950  H1  WAT X 466      35.983   0.417  45.872  0.00  0.00            
ATOM   4951  H2  WAT X 466      35.375  -0.027  47.185  0.00  0.00            
ATOM   4952  O   WAT X 467      50.764  17.591   9.383  0.00  0.00            
ATOM   4953  H1  WAT X 467      50.686  18.273  10.050  0.00  0.00            
ATOM   4954  H2  WAT X 467      51.325  17.975   8.711  0.00  0.00            
ATOM   4955  O   WAT X 468      23.659  42.738  49.960  0.00  0.00            
ATOM   4956  H1  WAT X 468      22.709  42.646  49.877  0.00  0.00            
ATOM   4957  H2  WAT X 468      23.866  42.334  50.803  0.00  0.00            
ATOM   4958  O   WAT X 469      43.882  55.609  57.271  0.00  0.00            
ATOM   4959  H1  WAT X 469      44.444  55.673  56.499  0.00  0.00            
ATOM   4960  H2  WAT X 469      43.123  55.108  56.975  0.00  0.00            
ATOM   4961  O   WAT X 470      50.485  59.601  34.690  0.00  0.00            
ATOM   4962  H1  WAT X 470      51.404  59.380  34.541  0.00  0.00            
ATOM   4963  H2  WAT X 470      50.100  59.633  33.814  0.00  0.00            
ATOM   4964  O   WAT X 471      76.677   3.573  47.677  0.00  0.00            
ATOM   4965  H1  WAT X 471      77.342   3.997  47.135  0.00  0.00            
ATOM   4966  H2  WAT X 471      77.106   3.443  48.523  0.00  0.00            
ATOM   4967  O   WAT X 472       1.998  14.904  23.390  0.00  0.00            
ATOM   4968  H1  WAT X 472       1.313  14.703  22.753  0.00  0.00            
ATOM   4969  H2  WAT X 472       2.389  15.718  23.073  0.00  0.00            
ATOM   4970  O   WAT X 473      49.699  29.097   4.725  0.00  0.00            
ATOM   4971  H1  WAT X 473      49.121  28.648   4.109  0.00  0.00            
ATOM   4972  H2  WAT X 473      49.233  29.903   4.947  0.00  0.00            
ATOM   4973  O   WAT X 474      68.904  62.097  52.733  0.00  0.00            
ATOM   4974  H1  WAT X 474      69.489  62.013  51.981  0.00  0.00            
ATOM   4975  H2  WAT X 474      68.165  62.610  52.406  0.00  0.00            
ATOM   4976  O   WAT X 475      48.882  10.192  36.470  0.00  0.00            
ATOM   4977  H1  WAT X 475      49.009   9.294  36.774  0.00  0.00            
ATOM   4978  H2  WAT X 475      49.706  10.419  36.040  0.00  0.00            
ATOM   4979  O   WAT X 476      66.084  59.423   8.736  0.00  0.00            
ATOM   4980  H1  WAT X 476      66.096  59.690   7.817  0.00  0.00            
ATOM   4981  H2  WAT X 476      65.256  58.953   8.838  0.00  0.00            
ATOM   4982  O   WAT X 477      47.713  58.973  20.802  0.00  0.00            
ATOM   4983  H1  WAT X 477      46.850  58.559  20.795  0.00  0.00            
ATOM   4984  H2  WAT X 477      47.531  59.907  20.695  0.00  0.00            
ATOM   4985  O   WAT X 478       3.321  39.720  55.210  0.00  0.00            
ATOM   4986  H1  WAT X 478       2.603  39.483  55.798  0.00  0.00            
ATOM   4987  H2  WAT X 478       3.953  39.008  55.305  0.00  0.00            
ATOM   4988  O   WAT X 479       6.938  51.741   8.788  0.00  0.00            
ATOM   4989  H1  WAT X 479       6.368  52.438   8.464  0.00  0.00            
ATOM   4990  H2  WAT X 479       6.602  51.543   9.663  0.00  0.00            
ATOM   4991  O   WAT X 480      47.775   0.986  18.587  0.00  0.00            
ATOM   4992  H1  WAT X 480      48.324   0.250  18.317  0.00  0.00            
ATOM   4993  H2  WAT X 480      48.033   1.158  19.493  0.00  0.00            
ATOM   4994  O   WAT X 481      30.743  27.996  46.358  0.00  0.00            
ATOM   4995  H1  WAT X 481      31.287  27.249  46.606  0.00  0.00            
ATOM   4996  H2  WAT X 481      30.887  28.639  47.053  0.00  0.00            
ATOM   4997  O   WAT X 482      34.748  28.738  15.678  0.00  0.00            
ATOM   4998  H1  WAT X 482      34.911  27.821  15.900  0.00  0.00            
ATOM   4999  H2  WAT X 482      35.036  29.225  16.449  0.00  0.00            
ATOM   5000  O   WAT X 483      20.706  21.342  57.102  0.00  0.00            
ATOM   5001  H1  WAT X 483      20.606  21.216  58.045  0.00  0.00            
ATOM   5002  H2  WAT X 483      21.106  20.530  56.792  0.00  0.00            
ATOM   5003  O   WAT X 484      53.487   0.593  36.223  0.00  0.00            
ATOM   5004  H1  WAT X 484      53.938   1.028  35.499  0.00  0.00            
ATOM   5005  H2  WAT X 484      52.570   0.563  35.950  0.00  0.00            
ATOM   5006  O   WAT X 485      59.971  15.724  26.156  0.00  0.00            
ATOM   5007  H1  WAT X 485      60.729  16.252  25.904  0.00  0.00            
ATOM   5008  H2  WAT X 485      60.268  15.229  26.920  0.00  0.00            
ATOM   5009  O   WAT X 486      17.347  29.106  63.310  0.00  0.00            
ATOM   5010  H1  WAT X 486      17.577  30.000  63.060  0.00  0.00            
ATOM   5011  H2  WAT X 486      16.702  29.211  64.010  0.00  0.00            
ATOM   5012  O   WAT X 487      72.356  57.550  62.836  0.00  0.00            
ATOM   5013  H1  WAT X 487      72.552  58.404  63.220  0.00  0.00            
ATOM   5014  H2  WAT X 487      73.171  57.055  62.923  0.00  0.00            
ATOM   5015  O   WAT X 488       2.874  21.794  16.625  0.00  0.00            
ATOM   5016  H1  WAT X 488       2.269  21.053  16.626  0.00  0.00            
ATOM   5017  H2  WAT X 488       2.309  22.564  16.693  0.00  0.00            
ATOM   5018  O   WAT X 489      69.465  57.596  55.003  0.00  0.00            
ATOM   5019  H1  WAT X 489      68.873  57.121  54.420  0.00  0.00            
ATOM   5020  H2  WAT X 489      69.490  57.068  55.801  0.00  0.00            
ATOM   5021  O   WAT X 490      27.740   0.578  62.994  0.00  0.00            
ATOM   5022  H1  WAT X 490      27.406   0.360  63.864  0.00  0.00            
ATOM   5023  H2  WAT X 490      27.054   0.287  62.394  0.00  0.00            
ATOM   5024  O   WAT X 491      15.671  48.779  44.445  0.00  0.00            
ATOM   5025  H1  WAT X 491      16.510  48.367  44.648  0.00  0.00            
ATOM   5026  H2  WAT X 491      15.068  48.047  44.316  0.00  0.00            
ATOM   5027  O   WAT X 492      24.711  45.587  50.115  0.00  0.00            
ATOM   5028  H1  WAT X 492      25.401  45.547  49.454  0.00  0.00            
ATOM   5029  H2  WAT X 492      24.185  44.802  49.960  0.00  0.00            
ATOM   5030  O   WAT X 493      41.650  52.083   7.165  0.00  0.00            
ATOM   5031  H1  WAT X 493      41.231  51.832   6.342  0.00  0.00            
ATOM   5032  H2  WAT X 493      40.923  52.195   7.779  0.00  0.00            
ATOM   5033  O   WAT X 494      17.555  25.184  14.448  0.00  0.00            
ATOM   5034  H1  WAT X 494      17.985  26.038  14.404  0.00  0.00            
ATOM   5035  H2  WAT X 494      17.032  25.138  13.647  0.00  0.00            
ATOM   5036  O   WAT X 495      29.147  54.204  44.947  0.00  0.00            
ATOM   5037  H1  WAT X 495      30.003  53.788  45.044  0.00  0.00            
ATOM   5038  H2  WAT X 495      29.341  55.071  44.589  0.00  0.00            
ATOM   5039  O   WAT X 496      24.816  46.570  36.883  0.00  0.00            
ATOM   5040  H1  WAT X 496      25.588  46.251  37.350  0.00  0.00            
ATOM   5041  H2  WAT X 496      25.163  46.939  36.071  0.00  0.00            
ATOM   5042  O   WAT X 497      11.412  61.670  58.240  0.00  0.00            
ATOM   5043  H1  WAT X 497      12.106  61.761  58.892  0.00  0.00            
ATOM   5044  H2  WAT X 497      11.255  62.562  57.932  0.00  0.00            
ATOM   5045  O   WAT X 498      28.987  21.780  18.133  0.00  0.00            
ATOM   5046  H1  WAT X 498      29.010  22.721  18.302  0.00  0.00            
ATOM   5047  H2  WAT X 498      28.265  21.457  18.673  0.00  0.00            
ATOM   5048  O   WAT X 499       9.631  55.657  21.988  0.00  0.00            
ATOM   5049  H1  WAT X 499      10.004  56.297  22.594  0.00  0.00            
ATOM   5050  H2  WAT X 499      10.382  55.140  21.694  0.00  0.00            
ATOM   5051  O   WAT X 500      51.687  47.997  45.741  0.00  0.00            
ATOM   5052  H1  WAT X 500      52.404  48.413  45.260  0.00  0.00            
ATOM   5053  H2  WAT X 500      51.166  48.729  46.072  0.00  0.00            
ATOM   5054  O   WAT X 501      68.910  37.904  25.189  0.00  0.00            
ATOM   5055  H1  WAT X 501      69.520  38.154  24.495  0.00  0.00            
ATOM   5056  H2  WAT X 501      68.512  38.729  25.468  0.00  0.00            
ATOM   5057  O   WAT X 502      35.221  59.684  31.841  0.00  0.00            
ATOM   5058  H1  WAT X 502      35.218  59.325  32.728  0.00  0.00            
ATOM   5059  H2  WAT X 502      34.350  59.481  31.498  0.00  0.00            
ATOM   5060  O   WAT X 503       8.329  10.800  17.320  0.00  0.00            
ATOM   5061  H1  WAT X 503       8.100   9.897  17.540  0.00  0.00            
ATOM   5062  H2  WAT X 503       9.255  10.875  17.551  0.00  0.00
[truncated: 2,154,809 more chars]
