# Supplementary material for: Mechanistic Modeling of Monoglyceride Lipase Covalent Modification Elucidates the Role of Leaving Group Expulsion and Discriminates Inhibitors with High and Low Potency
Source: J Chem Inf Model. 2022 May 17;62(11):2771–87. doi: 10.1021/acs.jcim.2c00140 (PMC9198976; doi:10.1021/acs.jcim.2c00140)
Supplement: Supplementary file 4 — ci2c00140_si_004.zip [file ci2c00140_si_004.zip › geometries/cpd4_confIII.pdb]

CRYST1   76.985   64.908   63.980  90.00  90.00  90.00 P 1           1
ATOM      1 HH31 ACE X   1      31.666  54.914  31.935  0.00  0.00            
ATOM      2  CH3 ACE X   1      31.905  55.592  31.115  0.00  0.00            
ATOM      3 HH32 ACE X   1      32.805  55.202  30.640  0.00  0.00            
ATOM      4 HH33 ACE X   1      31.838  56.580  31.569  0.00  0.00            
ATOM      5  C   ACE X   1      30.862  55.529  30.036  0.00  0.00            
ATOM      6  O   ACE X   1      29.660  55.493  30.358  0.00  0.00            
ATOM      7  N   ASP X   2      31.245  55.646  28.776  0.00  0.00            
ATOM      8  H   ASP X   2      32.194  56.106  28.501  0.00  0.00            
ATOM      9  CA  ASP X   2      30.486  55.363  27.612  0.00  0.00            
ATOM     10  HA  ASP X   2      29.475  55.758  27.719  0.00  0.00            
ATOM     11  CB  ASP X   2      31.236  56.163  26.529  0.00  0.00            
ATOM     12  HB2 ASP X   2      30.701  56.143  25.579  0.00  0.00            
ATOM     13  HB3 ASP X   2      31.280  57.169  26.946  0.00  0.00            
ATOM     14  CG  ASP X   2      32.669  55.790  26.299  0.00  0.00            
ATOM     15  OD1 ASP X   2      32.874  54.995  25.356  0.00  0.00            
ATOM     16  OD2 ASP X   2      33.541  56.144  27.120  0.00  0.00            
ATOM     17  C   ASP X   2      30.278  53.771  27.328  0.00  0.00            
ATOM     18  O   ASP X   2      29.214  53.341  26.863  0.00  0.00            
ATOM     19  N   LEU X   3      31.265  52.969  27.711  0.00  0.00            
ATOM     20  H   LEU X   3      32.107  53.377  28.089  0.00  0.00            
ATOM     21  CA  LEU X   3      31.133  51.544  27.795  0.00  0.00            
ATOM     22  HA  LEU X   3      30.565  51.174  26.955  0.00  0.00            
ATOM     23  CB  LEU X   3      32.550  50.901  27.670  0.00  0.00            
ATOM     24  HB2 LEU X   3      33.072  51.442  28.445  0.00  0.00            
ATOM     25  HB3 LEU X   3      32.498  49.834  27.889  0.00  0.00            
ATOM     26  CG  LEU X   3      33.244  51.060  26.387  0.00  0.00            
ATOM     27  HG  LEU X   3      33.179  52.139  26.242  0.00  0.00            
ATOM     28  CD1 LEU X   3      34.683  50.584  26.502  0.00  0.00            
ATOM     29 HD11 LEU X   3      34.647  49.499  26.602  0.00  0.00            
ATOM     30 HD12 LEU X   3      35.187  50.681  25.540  0.00  0.00            
ATOM     31 HD13 LEU X   3      35.258  51.082  27.282  0.00  0.00            
ATOM     32  CD2 LEU X   3      32.573  50.318  25.192  0.00  0.00            
ATOM     33 HD21 LEU X   3      32.997  50.639  24.240  0.00  0.00            
ATOM     34 HD22 LEU X   3      32.641  49.239  25.335  0.00  0.00            
ATOM     35 HD23 LEU X   3      31.591  50.546  25.254  0.00  0.00            
ATOM     36  C   LEU X   3      30.355  51.129  29.109  0.00  0.00            
ATOM     37  O   LEU X   3      30.297  51.919  30.052  0.00  0.00            
ATOM     38  N   PRO X   4      29.828  49.866  29.261  0.00  0.00            
ATOM     39  CD  PRO X   4      29.735  48.953  28.159  0.00  0.00            
ATOM     40  HD2 PRO X   4      30.599  48.905  27.495  0.00  0.00            
ATOM     41  HD3 PRO X   4      28.909  49.223  27.501  0.00  0.00            
ATOM     42  CG  PRO X   4      29.317  47.582  28.761  0.00  0.00            
ATOM     43  HG2 PRO X   4      30.213  47.013  29.009  0.00  0.00            
ATOM     44  HG3 PRO X   4      28.729  47.056  28.130  0.00  0.00            
ATOM     45  CB  PRO X   4      28.474  48.035  29.946  0.00  0.00            
ATOM     46  HB2 PRO X   4      28.352  47.236  30.677  0.00  0.00            
ATOM     47  HB3 PRO X   4      27.438  48.240  29.680  0.00  0.00            
ATOM     48  CA  PRO X   4      29.149  49.278  30.435  0.00  0.00            
ATOM     49  HA  PRO X   4      28.389  49.983  30.773  0.00  0.00            
ATOM     50  C   PRO X   4      30.209  48.976  31.563  0.00  0.00            
ATOM     51  O   PRO X   4      31.281  48.538  31.191  0.00  0.00            
ATOM     52  N   HID X   5      29.909  49.341  32.773  0.00  0.00            
ATOM     53  H   HID X   5      28.909  49.707  33.008  0.00  0.00            
ATOM     54  CA  HID X   5      30.839  49.372  33.924  0.00  0.00            
ATOM     55  HA  HID X   5      31.515  48.546  33.705  0.00  0.00            
ATOM     56  CB  HID X   5      31.526  50.764  34.014  0.00  0.00            
ATOM     57  HB2 HID X   5      32.162  50.858  34.894  0.00  0.00            
ATOM     58  HB3 HID X   5      32.161  50.911  33.141  0.00  0.00            
ATOM     59  CG  HID X   5      30.635  51.979  33.988  0.00  0.00            
ATOM     60  ND1 HID X   5      29.963  52.521  32.901  0.00  0.00            
ATOM     61  HD1 HID X   5      30.188  52.343  31.849  0.00  0.00            
ATOM     62  CE1 HID X   5      29.240  53.522  33.362  0.00  0.00            
ATOM     63  HE1 HID X   5      28.736  54.273  32.754  0.00  0.00            
ATOM     64  NE2 HID X   5      29.366  53.682  34.682  0.00  0.00            
ATOM     65  CD2 HID X   5      30.243  52.659  35.083  0.00  0.00            
ATOM     66  HD2 HID X   5      30.578  52.583  36.118  0.00  0.00            
ATOM     67  C   HID X   5      30.030  49.158  35.191  0.00  0.00            
ATOM     68  O   HID X   5      28.784  49.239  35.216  0.00  0.00            
ATOM     69  N   LEU X   6      30.696  48.914  36.284  0.00  0.00            
ATOM     70  H   LEU X   6      31.693  49.001  36.149  0.00  0.00            
ATOM     71  CA  LEU X   6      30.325  49.185  37.667  0.00  0.00            
ATOM     72  HA  LEU X   6      29.467  49.716  37.696  0.00  0.00            
ATOM     73  CB  LEU X   6      30.109  47.805  38.321  0.00  0.00            
ATOM     74  HB2 LEU X   6      29.378  47.292  37.696  0.00  0.00            
ATOM     75  HB3 LEU X   6      31.053  47.261  38.314  0.00  0.00            
ATOM     76  CG  LEU X   6      29.470  47.917  39.713  0.00  0.00            
ATOM     77  HG  LEU X   6      29.047  48.911  39.864  0.00  0.00            
ATOM     78  CD1 LEU X   6      28.360  46.951  39.955  0.00  0.00            
ATOM     79 HD11 LEU X   6      27.988  47.060  40.973  0.00  0.00            
ATOM     80 HD12 LEU X   6      27.510  47.160  39.305  0.00  0.00            
ATOM     81 HD13 LEU X   6      28.683  45.935  39.726  0.00  0.00            
ATOM     82  CD2 LEU X   6      30.536  47.730  40.851  0.00  0.00            
ATOM     83 HD21 LEU X   6      30.922  46.713  40.781  0.00  0.00            
ATOM     84 HD22 LEU X   6      31.376  48.399  40.666  0.00  0.00            
ATOM     85 HD23 LEU X   6      30.191  47.891  41.787  0.00  0.00            
ATOM     86  C   LEU X   6      31.436  50.051  38.316  0.00  0.00            
ATOM     87  O   LEU X   6      32.519  50.163  37.868  0.00  0.00            
ATOM     88  N   VAL X   7      31.075  50.725  39.397  0.00  0.00            
ATOM     89  H   VAL X   7      30.106  50.525  39.855  0.00  0.00            
ATOM     90  CA  VAL X   7      32.046  51.520  40.204  0.00  0.00            
ATOM     91  HA  VAL X   7      32.959  51.736  39.649  0.00  0.00            
ATOM     92  CB  VAL X   7      31.508  52.910  40.498  0.00  0.00            
ATOM     93  HB  VAL X   7      30.527  52.809  40.963  0.00  0.00            
ATOM     94  CG1 VAL X   7      32.447  53.669  41.323  0.00  0.00            
ATOM     95 HG11 VAL X   7      32.264  54.741  41.395  0.00  0.00            
ATOM     96 HG12 VAL X   7      32.427  53.325  42.272  0.00  0.00            
ATOM     97 HG13 VAL X   7      33.413  53.592  40.825  0.00  0.00            
ATOM     98  CG2 VAL X   7      31.341  53.710  39.162  0.00  0.00            
ATOM     99 HG21 VAL X   7      31.134  54.730  39.489  0.00  0.00            
ATOM    100 HG22 VAL X   7      32.290  53.695  38.627  0.00  0.00            
ATOM    101 HG23 VAL X   7      30.646  53.195  38.642  0.00  0.00            
ATOM    102  C   VAL X   7      32.301  50.679  41.506  0.00  0.00            
ATOM    103  O   VAL X   7      31.376  50.430  42.244  0.00  0.00            
ATOM    104  N   ASN X   8      33.554  50.194  41.638  0.00  0.00            
ATOM    105  H   ASN X   8      34.300  50.542  40.923  0.00  0.00            
ATOM    106  CA  ASN X   8      33.997  49.321  42.682  0.00  0.00            
ATOM    107  HA  ASN X   8      33.307  48.583  42.663  0.00  0.00            
ATOM    108  CB  ASN X   8      35.344  48.650  42.248  0.00  0.00            
ATOM    109  HB2 ASN X   8      35.424  47.686  42.749  0.00  0.00            
ATOM    110  HB3 ASN X   8      35.296  48.486  41.171  0.00  0.00            
ATOM    111  CG  ASN X   8      36.642  49.361  42.620  0.00  0.00            
ATOM    112  OD1 ASN X   8      36.614  50.557  42.930  0.00  0.00            
ATOM    113  ND2 ASN X   8      37.765  48.743  42.950  0.00  0.00            
ATOM    114 HD21 ASN X   8      38.613  49.410  43.104  0.00  0.00            
ATOM    115 HD22 ASN X   8      37.820  47.738  42.861  0.00  0.00            
ATOM    116  C   ASN X   8      34.064  50.069  44.016  0.00  0.00            
ATOM    117  O   ASN X   8      33.716  51.238  44.139  0.00  0.00            
ATOM    118  N   ALA X   9      34.431  49.340  45.086  0.00  0.00            
ATOM    119  H   ALA X   9      34.654  48.277  44.993  0.00  0.00            
ATOM    120  CA  ALA X   9      34.322  49.777  46.484  0.00  0.00            
ATOM    121  HA  ALA X   9      33.356  50.074  46.469  0.00  0.00            
ATOM    122  CB  ALA X   9      34.583  48.610  47.430  0.00  0.00            
ATOM    123  HB1 ALA X   9      34.069  47.764  47.227  0.00  0.00            
ATOM    124  HB2 ALA X   9      35.549  48.313  47.413  0.00  0.00            
ATOM    125  HB3 ALA X   9      34.358  48.976  48.432  0.00  0.00            
ATOM    126  C   ALA X   9      35.264  50.942  46.879  0.00  0.00            
ATOM    127  O   ALA X   9      35.164  51.453  48.013  0.00  0.00            
ATOM    128  N   ASP X  10      36.247  51.204  45.998  0.00  0.00            
ATOM    129  H   ASP X  10      36.369  50.557  45.129  0.00  0.00            
ATOM    130  CA  ASP X  10      37.236  52.218  46.107  0.00  0.00            
ATOM    131  HA  ASP X  10      37.310  52.636  47.110  0.00  0.00            
ATOM    132  CB  ASP X  10      38.581  51.569  45.780  0.00  0.00            
ATOM    133  HB2 ASP X  10      38.613  51.273  44.732  0.00  0.00            
ATOM    134  HB3 ASP X  10      39.393  52.296  45.806  0.00  0.00            
ATOM    135  CG  ASP X  10      39.092  50.310  46.542  0.00  0.00            
ATOM    136  OD1 ASP X  10      38.756  50.034  47.748  0.00  0.00            
ATOM    137  OD2 ASP X  10      39.829  49.597  45.892  0.00  0.00            
ATOM    138  C   ASP X  10      36.864  53.424  45.157  0.00  0.00            
ATOM    139  O   ASP X  10      37.488  54.486  45.305  0.00  0.00            
ATOM    140  N   GLY X  11      35.822  53.270  44.281  0.00  0.00            
ATOM    141  H   GLY X  11      35.218  52.376  44.318  0.00  0.00            
ATOM    142  CA  GLY X  11      35.401  54.351  43.327  0.00  0.00            
ATOM    143  HA2 GLY X  11      34.398  54.170  42.971  0.00  0.00            
ATOM    144  HA3 GLY X  11      35.297  55.197  43.870  0.00  0.00            
ATOM    145  C   GLY X  11      36.235  54.417  41.992  0.00  0.00            
ATOM    146  O   GLY X  11      36.263  55.462  41.257  0.00  0.00            
ATOM    147  N   GLN X  12      36.870  53.283  41.712  0.00  0.00            
ATOM    148  H   GLN X  12      36.662  52.482  42.422  0.00  0.00            
ATOM    149  CA  GLN X  12      37.517  52.938  40.396  0.00  0.00            
ATOM    150  HA  GLN X  12      37.813  53.778  39.920  0.00  0.00            
ATOM    151  CB  GLN X  12      38.743  51.998  40.634  0.00  0.00            
ATOM    152  HB2 GLN X  12      38.373  51.087  41.106  0.00  0.00            
ATOM    153  HB3 GLN X  12      39.107  51.619  39.679  0.00  0.00            
ATOM    154  CG  GLN X  12      39.963  52.681  41.278  0.00  0.00            
ATOM    155  HG2 GLN X  12      40.337  53.498  40.661  0.00  0.00            
ATOM    156  HG3 GLN X  12      39.500  53.035  42.187  0.00  0.00            
ATOM    157  CD  GLN X  12      41.105  51.683  41.620  0.00  0.00            
ATOM    158  OE1 GLN X  12      40.791  50.624  42.163  0.00  0.00            
ATOM    159  NE2 GLN X  12      42.337  51.979  41.313  0.00  0.00            
ATOM    160 HE21 GLN X  12      42.538  52.968  40.927  0.00  0.00            
ATOM    161 HE22 GLN X  12      43.079  51.414  41.539  0.00  0.00            
ATOM    162  C   GLN X  12      36.469  52.292  39.459  0.00  0.00            
ATOM    163  O   GLN X  12      35.790  51.381  39.876  0.00  0.00            
ATOM    164  N   TYR X  13      36.423  52.792  38.238  0.00  0.00            
ATOM    165  H   TYR X  13      36.917  53.721  37.950  0.00  0.00            
ATOM    166  CA  TYR X  13      35.548  52.261  37.165  0.00  0.00            
ATOM    167  HA  TYR X  13      34.592  52.046  37.643  0.00  0.00            
ATOM    168  CB  TYR X  13      35.350  53.163  35.921  0.00  0.00            
ATOM    169  HB2 TYR X  13      36.294  53.608  35.606  0.00  0.00            
ATOM    170  HB3 TYR X  13      35.008  52.456  35.165  0.00  0.00            
ATOM    171  CG  TYR X  13      34.376  54.282  35.980  0.00  0.00            
ATOM    172  CD1 TYR X  13      34.330  55.103  37.119  0.00  0.00            
ATOM    173  HD1 TYR X  13      35.042  55.035  37.941  0.00  0.00            
ATOM    174  CE1 TYR X  13      33.316  56.121  37.266  0.00  0.00            
ATOM    175  HE1 TYR X  13      33.307  56.874  38.054  0.00  0.00            
ATOM    176  CZ  TYR X  13      32.260  56.123  36.282  0.00  0.00            
ATOM    177  OH  TYR X  13      31.361  57.111  36.382  0.00  0.00            
ATOM    178  HH  TYR X  13      31.031  57.238  37.413  0.00  0.00            
ATOM    179  CE2 TYR X  13      32.259  55.210  35.193  0.00  0.00            
ATOM    180  HE2 TYR X  13      31.441  55.218  34.472  0.00  0.00            
ATOM    181  CD2 TYR X  13      33.299  54.295  35.073  0.00  0.00            
ATOM    182  HD2 TYR X  13      33.346  53.609  34.227  0.00  0.00            
ATOM    183  C   TYR X  13      36.114  50.978  36.645  0.00  0.00            
ATOM    184  O   TYR X  13      37.102  51.053  35.954  0.00  0.00            
ATOM    185  N   LEU X  14      35.437  49.887  36.958  0.00  0.00            
ATOM    186  H   LEU X  14      34.330  50.066  37.684  0.00  0.00            
ATOM    187  CA  LEU X  14      35.629  48.573  36.363  0.00  0.00            
ATOM    188  HA  LEU X  14      36.562  48.435  36.002  0.00  0.00            
ATOM    189  CB  LEU X  14      35.448  47.530  37.440  0.00  0.00            
ATOM    190  HB2 LEU X  14      34.430  47.704  37.789  0.00  0.00            
ATOM    191  HB3 LEU X  14      35.397  46.539  36.988  0.00  0.00            
ATOM    192  CG  LEU X  14      36.498  47.545  38.628  0.00  0.00            
ATOM    193  HG  LEU X  14      36.243  48.439  39.196  0.00  0.00            
ATOM    194  CD1 LEU X  14      36.393  46.316  39.567  0.00  0.00            
ATOM    195 HD11 LEU X  14      36.881  45.512  39.035  0.00  0.00            
ATOM    196 HD12 LEU X  14      36.916  46.444  40.503  0.00  0.00            
ATOM    197 HD13 LEU X  14      35.401  45.970  39.817  0.00  0.00            
ATOM    198  CD2 LEU X  14      37.985  47.720  38.172  0.00  0.00            
ATOM    199 HD21 LEU X  14      38.198  46.906  37.496  0.00  0.00            
ATOM    200 HD22 LEU X  14      38.232  48.729  37.874  0.00  0.00            
ATOM    201 HD23 LEU X  14      38.538  47.524  38.994  0.00  0.00            
ATOM    202  C   LEU X  14      34.621  48.330  35.248  0.00  0.00            
ATOM    203  O   LEU X  14      33.416  48.378  35.401  0.00  0.00            
ATOM    204  N   PHE X  15      35.205  48.165  34.095  0.00  0.00            
ATOM    205  H   PHE X  15      36.184  48.282  33.880  0.00  0.00            
ATOM    206  CA  PHE X  15      34.423  48.051  32.818  0.00  0.00            
ATOM    207  HA  PHE X  15      33.508  48.445  32.980  0.00  0.00            
ATOM    208  CB  PHE X  15      35.158  48.796  31.622  0.00  0.00            
ATOM    209  HB2 PHE X  15      36.124  48.506  31.552  0.00  0.00            
ATOM    210  HB3 PHE X  15      34.698  48.465  30.786  0.00  0.00            
ATOM    211  CG  PHE X  15      35.050  50.253  31.775  0.00  0.00            
ATOM    212  CD1 PHE X  15      36.045  50.990  32.478  0.00  0.00            
ATOM    213  HD1 PHE X  15      36.725  50.478  33.021  0.00  0.00            
ATOM    214  CE1 PHE X  15      35.898  52.396  32.505  0.00  0.00            
ATOM    215  HE1 PHE X  15      36.662  52.907  32.926  0.00  0.00            
ATOM    216  CZ  PHE X  15      34.820  53.106  31.926  0.00  0.00            
ATOM    217  HZ  PHE X  15      34.889  54.186  31.803  0.00  0.00            
ATOM    218  CE2 PHE X  15      33.812  52.335  31.289  0.00  0.00            
ATOM    219  HE2 PHE X  15      33.004  52.775  30.705  0.00  0.00            
ATOM    220  CD2 PHE X  15      33.989  50.958  31.179  0.00  0.00            
ATOM    221  HD2 PHE X  15      33.256  50.394  30.602  0.00  0.00            
ATOM    222  C   PHE X  15      34.222  46.549  32.442  0.00  0.00            
ATOM    223  O   PHE X  15      35.168  45.785  32.417  0.00  0.00            
ATOM    224  N   CYS X  16      32.942  46.262  32.095  0.00  0.00            
ATOM    225  H   CYS X  16      32.249  47.094  31.969  0.00  0.00            
ATOM    226  CA  CYS X  16      32.349  45.022  31.795  0.00  0.00            
ATOM    227  HA  CYS X  16      32.806  44.230  32.389  0.00  0.00            
ATOM    228  CB  CYS X  16      30.887  45.214  32.219  0.00  0.00            
ATOM    229  HB2 CYS X  16      30.833  45.696  33.195  0.00  0.00            
ATOM    230  HB3 CYS X  16      30.362  45.854  31.510  0.00  0.00            
ATOM    231  SG  CYS X  16      30.064  43.638  32.182  0.00  0.00            
ATOM    232  HG  CYS X  16      30.500  43.030  32.975  0.00  0.00            
ATOM    233  C   CYS X  16      32.340  44.621  30.326  0.00  0.00            
ATOM    234  O   CYS X  16      32.250  45.377  29.330  0.00  0.00            
ATOM    235  N   ARG X  17      32.336  43.306  30.181  0.00  0.00            
ATOM    236  H   ARG X  17      32.749  42.696  30.971  0.00  0.00            
ATOM    237  CA  ARG X  17      32.239  42.521  28.892  0.00  0.00            
ATOM    238  HA  ARG X  17      32.027  43.106  28.096  0.00  0.00            
ATOM    239  CB  ARG X  17      33.601  41.861  28.616  0.00  0.00            
ATOM    240  HB2 ARG X  17      34.361  42.047  29.374  0.00  0.00            
ATOM    241  HB3 ARG X  17      33.486  40.777  28.608  0.00  0.00            
ATOM    242  CG  ARG X  17      34.171  42.192  27.208  0.00  0.00            
ATOM    243  HG2 ARG X  17      34.986  41.519  26.942  0.00  0.00            
ATOM    244  HG3 ARG X  17      33.307  41.982  26.595  0.00  0.00            
ATOM    245  CD  ARG X  17      34.755  43.576  27.065  0.00  0.00            
ATOM    246  HD2 ARG X  17      34.858  43.755  26.005  0.00  0.00            
ATOM    247  HD3 ARG X  17      34.134  44.189  27.466  0.00  0.00            
ATOM    248  NE  ARG X  17      36.147  43.680  27.629  0.00  0.00            
ATOM    249  HE  ARG X  17      36.191  43.567  28.702  0.00  0.00            
ATOM    250  CZ  ARG X  17      37.315  43.732  27.016  0.00  0.00            
ATOM    251  NH1 ARG X  17      38.421  43.714  27.757  0.00  0.00            
ATOM    252 HH11 ARG X  17      38.292  43.911  28.811  0.00  0.00            
ATOM    253 HH12 ARG X  17      39.286  43.967  27.301  0.00  0.00            
ATOM    254  NH2 ARG X  17      37.447  43.934  25.737  0.00  0.00            
ATOM    255 HH21 ARG X  17      36.650  43.908  24.993  0.00  0.00            
ATOM    256 HH22 ARG X  17      38.455  44.134  25.373  0.00  0.00            
ATOM    257  C   ARG X  17      31.188  41.454  29.137  0.00  0.00            
ATOM    258  O   ARG X  17      31.350  40.687  30.078  0.00  0.00            
ATOM    259  N   TYR X  18      30.113  41.464  28.329  0.00  0.00            
ATOM    260  H   TYR X  18      29.894  42.118  27.591  0.00  0.00            
ATOM    261  CA  TYR X  18      29.154  40.309  28.469  0.00  0.00            
ATOM    262  HA  TYR X  18      29.770  39.446  28.724  0.00  0.00            
ATOM    263  CB  TYR X  18      28.082  40.562  29.513  0.00  0.00            
ATOM    264  HB2 TYR X  18      27.618  39.596  29.715  0.00  0.00            
ATOM    265  HB3 TYR X  18      28.575  40.843  30.444  0.00  0.00            
ATOM    266  CG  TYR X  18      27.129  41.682  29.162  0.00  0.00            
ATOM    267  CD1 TYR X  18      26.048  41.440  28.288  0.00  0.00            
ATOM    268  HD1 TYR X  18      25.832  40.422  28.001  0.00  0.00            
ATOM    269  CE1 TYR X  18      25.181  42.449  27.884  0.00  0.00            
ATOM    270  HE1 TYR X  18      24.440  42.278  27.221  0.00  0.00            
ATOM    271  CZ  TYR X  18      25.494  43.801  28.268  0.00  0.00            
ATOM    272  OH  TYR X  18      24.772  44.813  27.640  0.00  0.00            
ATOM    273  HH  TYR X  18      24.951  45.691  28.243  0.00  0.00            
ATOM    274  CE2 TYR X  18      26.652  44.035  29.030  0.00  0.00            
ATOM    275  HE2 TYR X  18      26.991  45.051  29.171  0.00  0.00            
ATOM    276  CD2 TYR X  18      27.427  42.987  29.503  0.00  0.00            
ATOM    277  HD2 TYR X  18      28.352  43.173  30.028  0.00  0.00            
ATOM    278  C   TYR X  18      28.596  39.967  27.143  0.00  0.00            
ATOM    279  O   TYR X  18      28.488  40.813  26.199  0.00  0.00            
ATOM    280  N   TRP X  19      28.129  38.693  27.021  0.00  0.00            
ATOM    281  H   TRP X  19      28.077  38.080  27.921  0.00  0.00            
ATOM    282  CA  TRP X  19      27.523  38.128  25.797  0.00  0.00            
ATOM    283  HA  TRP X  19      27.298  38.958  25.128  0.00  0.00            
ATOM    284  CB  TRP X  19      28.418  37.106  25.114  0.00  0.00            
ATOM    285  HB2 TRP X  19      28.464  36.234  25.766  0.00  0.00            
ATOM    286  HB3 TRP X  19      27.972  36.860  24.150  0.00  0.00            
ATOM    287  CG  TRP X  19      29.912  37.381  24.929  0.00  0.00            
ATOM    288  CD1 TRP X  19      30.451  37.706  23.709  0.00  0.00            
ATOM    289  HD1 TRP X  19      29.826  37.695  22.816  0.00  0.00            
ATOM    290  NE1 TRP X  19      31.785  37.903  23.751  0.00  0.00            
ATOM    291  HE1 TRP X  19      32.426  38.092  22.890  0.00  0.00            
ATOM    292  CE2 TRP X  19      32.187  37.873  25.032  0.00  0.00            
ATOM    293  CZ2 TRP X  19      33.397  38.234  25.626  0.00  0.00            
ATOM    294  HZ2 TRP X  19      34.296  38.443  25.046  0.00  0.00            
ATOM    295  CH2 TRP X  19      33.462  38.342  26.985  0.00  0.00            
ATOM    296  HH2 TRP X  19      34.351  38.528  27.426  0.00  0.00            
ATOM    297  CZ3 TRP X  19      32.389  38.156  27.826  0.00  0.00            
ATOM    298  HZ3 TRP X  19      32.455  38.272  28.827  0.00  0.00            
ATOM    299  CE3 TRP X  19      31.185  37.776  27.249  0.00  0.00            
ATOM    300  HE3 TRP X  19      30.356  37.721  27.824  0.00  0.00            
ATOM    301  CD2 TRP X  19      31.011  37.560  25.857  0.00  0.00            
ATOM    302  C   TRP X  19      26.190  37.454  26.272  0.00  0.00            
ATOM    303  O   TRP X  19      26.253  36.498  27.056  0.00  0.00            
ATOM    304  N   LYS X  20      25.013  37.999  25.933  0.00  0.00            
ATOM    305  H   LYS X  20      25.042  38.926  25.361  0.00  0.00            
ATOM    306  CA  LYS X  20      23.683  37.673  26.500  0.00  0.00            
ATOM    307  HA  LYS X  20      23.730  37.238  27.498  0.00  0.00            
ATOM    308  CB  LYS X  20      23.104  39.087  26.879  0.00  0.00            
ATOM    309  HB2 LYS X  20      23.541  39.471  27.642  0.00  0.00            
ATOM    310  HB3 LYS X  20      23.320  39.729  26.025  0.00  0.00            
ATOM    311  CG  LYS X  20      21.572  39.243  27.033  0.00  0.00            
ATOM    312  HG2 LYS X  20      21.426  40.300  27.257  0.00  0.00            
ATOM    313  HG3 LYS X  20      21.076  39.007  26.091  0.00  0.00            
ATOM    314  CD  LYS X  20      21.003  38.379  28.202  0.00  0.00            
ATOM    315  HD2 LYS X  20      21.135  37.336  27.913  0.00  0.00            
ATOM    316  HD3 LYS X  20      21.476  38.585  29.162  0.00  0.00            
ATOM    317  CE  LYS X  20      19.541  38.705  28.296  0.00  0.00            
ATOM    318  HE2 LYS X  20      19.135  38.168  29.154  0.00  0.00            
ATOM    319  HE3 LYS X  20      19.384  39.777  28.415  0.00  0.00            
ATOM    320  NZ  LYS X  20      18.751  38.340  27.004  0.00  0.00            
ATOM    321  HZ1 LYS X  20      19.132  38.617  26.111  0.00  0.00            
ATOM    322  HZ2 LYS X  20      18.766  37.250  26.970  0.00  0.00            
ATOM    323  HZ3 LYS X  20      17.721  38.694  27.039  0.00  0.00            
ATOM    324  C   LYS X  20      22.819  36.807  25.546  0.00  0.00            
ATOM    325  O   LYS X  20      22.536  37.242  24.438  0.00  0.00            
ATOM    326  N   PRO X  21      22.444  35.522  25.891  0.00  0.00            
ATOM    327  CD  PRO X  21      22.817  34.822  27.156  0.00  0.00            
ATOM    328  HD2 PRO X  21      22.568  35.368  27.969  0.00  0.00            
ATOM    329  HD3 PRO X  21      23.856  34.501  27.070  0.00  0.00            
ATOM    330  CG  PRO X  21      21.906  33.600  27.166  0.00  0.00            
ATOM    331  HG2 PRO X  21      20.925  33.964  27.471  0.00  0.00            
ATOM    332  HG3 PRO X  21      22.206  32.885  27.812  0.00  0.00            
ATOM    333  CB  PRO X  21      21.754  33.250  25.706  0.00  0.00            
ATOM    334  HB2 PRO X  21      20.848  32.664  25.549  0.00  0.00            
ATOM    335  HB3 PRO X  21      22.617  32.672  25.376  0.00  0.00            
ATOM    336  CA  PRO X  21      21.606  34.669  25.028  0.00  0.00            
ATOM    337  HA  PRO X  21      22.012  34.578  24.021  0.00  0.00            
ATOM    338  C   PRO X  21      20.186  35.285  24.922  0.00  0.00            
ATOM    339  O   PRO X  21      19.662  35.881  25.855  0.00  0.00            
ATOM    340  N   THR X  22      19.569  35.072  23.822  0.00  0.00            
ATOM    341  H   THR X  22      20.088  34.531  23.144  0.00  0.00            
ATOM    342  CA  THR X  22      18.276  35.551  23.313  0.00  0.00            
ATOM    343  HA  THR X  22      18.168  36.582  23.651  0.00  0.00            
ATOM    344  CB  THR X  22      18.294  35.381  21.768  0.00  0.00            
ATOM    345  HB  THR X  22      17.375  35.894  21.486  0.00  0.00            
ATOM    346  CG2 THR X  22      19.405  36.120  21.073  0.00  0.00            
ATOM    347 HG21 THR X  22      20.329  35.585  21.291  0.00  0.00            
ATOM    348 HG22 THR X  22      19.220  36.171  20.000  0.00  0.00            
ATOM    349 HG23 THR X  22      19.411  37.104  21.543  0.00  0.00            
ATOM    350  OG1 THR X  22      18.135  34.028  21.330  0.00  0.00            
ATOM    351  HG1 THR X  22      18.968  33.621  21.581  0.00  0.00            
ATOM    352  C   THR X  22      17.073  34.827  23.966  0.00  0.00            
ATOM    353  O   THR X  22      16.078  35.497  24.207  0.00  0.00            
ATOM    354  N   GLY X  23      17.087  33.542  24.276  0.00  0.00            
ATOM    355  H   GLY X  23      17.997  32.997  24.026  0.00  0.00            
ATOM    356  CA  GLY X  23      16.090  32.874  25.125  0.00  0.00            
ATOM    357  HA2 GLY X  23      15.158  33.416  24.961  0.00  0.00            
ATOM    358  HA3 GLY X  23      15.956  31.822  24.875  0.00  0.00            
ATOM    359  C   GLY X  23      16.333  33.012  26.644  0.00  0.00            
ATOM    360  O   GLY X  23      17.179  33.757  27.175  0.00  0.00            
ATOM    361  N   THR X  24      15.600  32.183  27.419  0.00  0.00            
ATOM    362  H   THR X  24      14.940  31.551  26.990  0.00  0.00            
ATOM    363  CA  THR X  24      15.659  32.290  28.881  0.00  0.00            
ATOM    364  HA  THR X  24      15.767  33.265  29.122  0.00  0.00            
ATOM    365  CB  THR X  24      14.449  31.677  29.580  0.00  0.00            
ATOM    366  HB  THR X  24      14.560  31.510  30.570  0.00  0.00            
ATOM    367  CG2 THR X  24      13.140  32.494  29.340  0.00  0.00            
ATOM    368 HG21 THR X  24      12.910  32.594  28.280  0.00  0.00            
ATOM    369 HG22 THR X  24      12.313  31.935  29.778  0.00  0.00            
ATOM    370 HG23 THR X  24      13.317  33.511  29.690  0.00  0.00            
ATOM    371  OG1 THR X  24      14.133  30.460  29.007  0.00  0.00            
ATOM    372  HG1 THR X  24      14.899  29.796  29.409  0.00  0.00            
ATOM    373  C   THR X  24      17.024  31.606  29.326  0.00  0.00            
ATOM    374  O   THR X  24      17.083  30.406  29.157  0.00  0.00            
ATOM    375  N   PRO X  25      17.995  32.333  29.904  0.00  0.00            
ATOM    376  CD  PRO X  25      18.067  33.740  30.175  0.00  0.00            
ATOM    377  HD2 PRO X  25      17.143  34.190  30.538  0.00  0.00            
ATOM    378  HD3 PRO X  25      18.324  34.224  29.233  0.00  0.00            
ATOM    379  CG  PRO X  25      19.159  33.975  31.209  0.00  0.00            
ATOM    380  HG2 PRO X  25      18.872  33.671  32.215  0.00  0.00            
ATOM    381  HG3 PRO X  25      19.573  34.979  31.304  0.00  0.00            
ATOM    382  CB  PRO X  25      20.112  32.910  30.591  0.00  0.00            
ATOM    383  HB2 PRO X  25      20.927  32.699  31.284  0.00  0.00            
ATOM    384  HB3 PRO X  25      20.545  33.193  29.632  0.00  0.00            
ATOM    385  CA  PRO X  25      19.282  31.752  30.216  0.00  0.00            
ATOM    386  HA  PRO X  25      19.657  31.170  29.374  0.00  0.00            
ATOM    387  C   PRO X  25      19.124  30.808  31.355  0.00  0.00            
ATOM    388  O   PRO X  25      18.411  31.125  32.302  0.00  0.00            
ATOM    389  N   LYS X  26      19.971  29.726  31.386  0.00  0.00            
ATOM    390  H   LYS X  26      20.564  29.508  30.498  0.00  0.00            
ATOM    391  CA  LYS X  26      19.775  28.662  32.368  0.00  0.00            
ATOM    392  HA  LYS X  26      18.785  28.771  32.810  0.00  0.00            
ATOM    393  CB  LYS X  26      19.609  27.333  31.468  0.00  0.00            
ATOM    394  HB2 LYS X  26      20.597  26.981  31.174  0.00  0.00            
ATOM    395  HB3 LYS X  26      19.407  26.533  32.180  0.00  0.00            
ATOM    396  CG  LYS X  26      18.427  27.180  30.420  0.00  0.00            
ATOM    397  HG2 LYS X  26      17.921  26.219  30.512  0.00  0.00            
ATOM    398  HG3 LYS X  26      17.746  27.900  30.617  0.00  0.00            
ATOM    399  CD  LYS X  26      19.186  27.471  29.013  0.00  0.00            
ATOM    400  HD2 LYS X  26      19.451  28.519  28.874  0.00  0.00            
ATOM    401  HD3 LYS X  26      20.101  26.910  28.824  0.00  0.00            
ATOM    402  CE  LYS X  26      18.156  27.066  27.939  0.00  0.00            
ATOM    403  HE2 LYS X  26      18.703  27.080  26.996  0.00  0.00            
ATOM    404  HE3 LYS X  26      17.690  26.105  28.155  0.00  0.00            
ATOM    405  NZ  LYS X  26      17.069  28.008  27.761  0.00  0.00            
ATOM    406  HZ1 LYS X  26      16.189  27.523  27.657  0.00  0.00            
ATOM    407  HZ2 LYS X  26      16.882  28.602  28.656  0.00  0.00            
ATOM    408  HZ3 LYS X  26      17.168  28.680  26.908  0.00  0.00            
ATOM    409  C   LYS X  26      20.925  28.515  33.385  0.00  0.00            
ATOM    410  O   LYS X  26      20.975  27.582  34.179  0.00  0.00            
ATOM    411  N   ALA X  27      21.828  29.487  33.409  0.00  0.00            
ATOM    412  H   ALA X  27      21.568  30.344  32.788  0.00  0.00            
ATOM    413  CA  ALA X  27      22.868  29.681  34.421  0.00  0.00            
ATOM    414  HA  ALA X  27      22.400  29.641  35.404  0.00  0.00            
ATOM    415  CB  ALA X  27      24.029  28.628  34.378  0.00  0.00            
ATOM    416  HB1 ALA X  27      23.512  27.669  34.392  0.00  0.00            
ATOM    417  HB2 ALA X  27      24.696  28.721  33.521  0.00  0.00            
ATOM    418  HB3 ALA X  27      24.573  28.806  35.305  0.00  0.00            
ATOM    419  C   ALA X  27      23.434  31.118  34.214  0.00  0.00            
ATOM    420  O   ALA X  27      23.325  31.683  33.139  0.00  0.00            
ATOM    421  N   LEU X  28      24.103  31.460  35.277  0.00  0.00            
ATOM    422  H   LEU X  28      24.141  30.797  36.141  0.00  0.00            
ATOM    423  CA  LEU X  28      25.067  32.543  35.189  0.00  0.00            
ATOM    424  HA  LEU X  28      24.977  33.053  34.230  0.00  0.00            
ATOM    425  CB  LEU X  28      24.923  33.402  36.442  0.00  0.00            
ATOM    426  HB2 LEU X  28      24.792  32.754  37.308  0.00  0.00            
ATOM    427  HB3 LEU X  28      25.764  34.094  36.498  0.00  0.00            
ATOM    428  CG  LEU X  28      23.692  34.240  36.717  0.00  0.00            
ATOM    429  HG  LEU X  28      22.861  33.555  36.885  0.00  0.00            
ATOM    430  CD1 LEU X  28      23.903  35.057  37.970  0.00  0.00            
ATOM    431 HD11 LEU X  28      24.073  34.415  38.835  0.00  0.00            
ATOM    432 HD12 LEU X  28      24.850  35.593  37.909  0.00  0.00            
ATOM    433 HD13 LEU X  28      23.158  35.827  38.174  0.00  0.00            
ATOM    434  CD2 LEU X  28      23.479  35.162  35.468  0.00  0.00            
ATOM    435 HD21 LEU X  28      24.472  35.578  35.293  0.00  0.00            
ATOM    436 HD22 LEU X  28      23.323  34.612  34.540  0.00  0.00            
ATOM    437 HD23 LEU X  28      22.765  35.851  35.657  0.00  0.00            
ATOM    438  C   LEU X  28      26.500  31.887  35.175  0.00  0.00            
ATOM    439  O   LEU X  28      26.742  30.841  35.849  0.00  0.00            
ATOM    440  N   ILE X  29      27.427  32.578  34.434  0.00  0.00            
ATOM    441  H   ILE X  29      27.119  33.267  33.648  0.00  0.00            
ATOM    442  CA  ILE X  29      28.901  32.249  34.526  0.00  0.00            
ATOM    443  HA  ILE X  29      29.097  31.799  35.408  0.00  0.00            
ATOM    444  CB  ILE X  29      29.182  31.126  33.452  0.00  0.00            
ATOM    445  HB  ILE X  29      28.476  30.348  33.742  0.00  0.00            
ATOM    446  CG2 ILE X  29      28.647  31.537  32.100  0.00  0.00            
ATOM    447 HG21 ILE X  29      29.511  31.830  31.504  0.00  0.00            
ATOM    448 HG22 ILE X  29      28.231  30.686  31.559  0.00  0.00            
ATOM    449 HG23 ILE X  29      27.893  32.309  32.058  0.00  0.00            
ATOM    450  CG1 ILE X  29      30.650  30.563  33.501  0.00  0.00            
ATOM    451 HG12 ILE X  29      31.329  31.349  33.205  0.00  0.00            
ATOM    452 HG13 ILE X  29      30.928  30.267  34.502  0.00  0.00            
ATOM    453  CD1 ILE X  29      30.793  29.260  32.721  0.00  0.00            
ATOM    454 HD11 ILE X  29      30.069  28.570  33.129  0.00  0.00            
ATOM    455 HD12 ILE X  29      30.615  29.418  31.668  0.00  0.00            
ATOM    456 HD13 ILE X  29      31.738  28.905  32.716  0.00  0.00            
ATOM    457  C   ILE X  29      29.749  33.490  34.336  0.00  0.00            
ATOM    458  O   ILE X  29      29.670  34.283  33.403  0.00  0.00            
ATOM    459  N   PHE X  30      30.722  33.647  35.353  0.00  0.00            
ATOM    460  H   PHE X  30      30.728  33.013  36.075  0.00  0.00            
ATOM    461  CA  PHE X  30      31.617  34.774  35.337  0.00  0.00            
ATOM    462  HA  PHE X  30      31.185  35.514  34.801  0.00  0.00            
ATOM    463  CB  PHE X  30      31.821  35.154  36.834  0.00  0.00            
ATOM    464  HB2 PHE X  30      30.823  35.331  37.234  0.00  0.00            
ATOM    465  HB3 PHE X  30      32.268  34.294  37.334  0.00  0.00            
ATOM    466  CG  PHE X  30      32.716  36.355  36.887  0.00  0.00            
ATOM    467  CD1 PHE X  30      32.090  37.602  36.594  0.00  0.00            
ATOM    468  HD1 PHE X  30      31.033  37.544  36.332  0.00  0.00            
ATOM    469  CE1 PHE X  30      32.832  38.794  36.492  0.00  0.00            
ATOM    470  HE1 PHE X  30      32.406  39.741  36.163  0.00  0.00            
ATOM    471  CZ  PHE X  30      34.203  38.770  36.828  0.00  0.00            
ATOM    472  HZ  PHE X  30      34.886  39.619  36.807  0.00  0.00            
ATOM    473  CE2 PHE X  30      34.837  37.561  37.196  0.00  0.00            
ATOM    474  HE2 PHE X  30      35.912  37.542  37.373  0.00  0.00            
ATOM    475  CD2 PHE X  30      34.105  36.338  37.227  0.00  0.00            
ATOM    476  HD2 PHE X  30      34.629  35.390  37.352  0.00  0.00            
ATOM    477  C   PHE X  30      32.916  34.182  34.687  0.00  0.00            
ATOM    478  O   PHE X  30      33.283  33.023  34.817  0.00  0.00            
ATOM    479  N   VAL X  31      33.618  35.108  33.976  0.00  0.00            
ATOM    480  H   VAL X  31      33.182  36.066  33.691  0.00  0.00            
ATOM    481  CA  VAL X  31      34.969  34.709  33.414  0.00  0.00            
ATOM    482  HA  VAL X  31      35.307  33.718  33.719  0.00  0.00            
ATOM    483  CB  VAL X  31      34.947  34.812  31.845  0.00  0.00            
ATOM    484  HB  VAL X  31      35.115  35.730  31.459  0.00  0.00            
ATOM    485  CG1 VAL X  31      36.143  34.014  31.347  0.00  0.00            
ATOM    486 HG11 VAL X  31      36.105  33.055  31.842  0.00  0.00            
ATOM    487 HG12 VAL X  31      36.156  33.730  30.305  0.00  0.00            
ATOM    488 HG13 VAL X  31      36.996  34.499  31.585  0.00  0.00            
ATOM    489  CG2 VAL X  31      33.655  34.139  31.360  0.00  0.00            
ATOM    490 HG21 VAL X  31      33.655  33.979  30.282  0.00  0.00            
ATOM    491 HG22 VAL X  31      33.456  33.222  31.914  0.00  0.00            
ATOM    492 HG23 VAL X  31      32.783  34.757  31.577  0.00  0.00            
ATOM    493  C   VAL X  31      35.987  35.751  34.015  0.00  0.00            
ATOM    494  O   VAL X  31      35.860  36.979  33.837  0.00  0.00            
ATOM    495  N   SER X  32      37.042  35.203  34.642  0.00  0.00            
ATOM    496  H   SER X  32      37.115  34.201  34.750  0.00  0.00            
ATOM    497  CA  SER X  32      38.187  36.088  35.104  0.00  0.00            
ATOM    498  HA  SER X  32      37.833  37.119  35.120  0.00  0.00            
ATOM    499  CB  SER X  32      38.572  35.822  36.603  0.00  0.00            
ATOM    500  HB2 SER X  32      37.687  35.997  37.214  0.00  0.00            
ATOM    501  HB3 SER X  32      38.909  34.872  36.664  0.00  0.00            
ATOM    502  OG  SER X  32      39.512  36.746  37.036  0.00  0.00            
ATOM    503  HG  SER X  32      39.193  37.716  36.655  0.00  0.00            
ATOM    504  C   SER X  32      39.408  35.890  34.227  0.00  0.00            
ATOM    505  O   SER X  32      39.803  34.738  33.997  0.00  0.00            
ATOM    506  N   HID X  33      40.044  36.930  33.765  0.00  0.00            
ATOM    507  H   HID X  33      39.511  37.869  33.910  0.00  0.00            
ATOM    508  CA  HID X  33      41.240  36.889  32.956  0.00  0.00            
ATOM    509  HA  HID X  33      41.151  36.013  32.312  0.00  0.00            
ATOM    510  CB  HID X  33      41.244  38.159  31.957  0.00  0.00            
ATOM    511  HB2 HID X  33      41.997  38.111  31.286  0.00  0.00            
ATOM    512  HB3 HID X  33      40.334  38.131  31.357  0.00  0.00            
ATOM    513  CG  HID X  33      41.430  39.476  32.679  0.00  0.00            
ATOM    514  ND1 HID X  33      42.561  39.976  33.222  0.00  0.00            
ATOM    515  HD1 HID X  33      43.486  39.441  33.436  0.00  0.00            
ATOM    516  CE1 HID X  33      42.276  41.199  33.784  0.00  0.00            
ATOM    517  HE1 HID X  33      42.932  41.641  34.533  0.00  0.00            
ATOM    518  NE2 HID X  33      41.017  41.510  33.540  0.00  0.00            
ATOM    519  CD2 HID X  33      40.471  40.447  32.860  0.00  0.00            
ATOM    520  HD2 HID X  33      39.428  40.425  32.544  0.00  0.00            
ATOM    521  C   HID X  33      42.478  36.836  33.889  0.00  0.00            
ATOM    522  O   HID X  33      42.368  37.194  35.077  0.00  0.00            
ATOM    523  N   GLY X  34      43.634  36.417  33.403  0.00  0.00            
ATOM    524  H   GLY X  34      43.546  35.944  32.425  0.00  0.00            
ATOM    525  CA  GLY X  34      44.926  36.210  34.132  0.00  0.00            
ATOM    526  HA2 GLY X  34      44.739  35.859  35.147  0.00  0.00            
ATOM    527  HA3 GLY X  34      45.523  35.533  33.679  0.00  0.00            
ATOM    528  C   GLY X  34      45.638  37.579  34.192  0.00  0.00            
ATOM    529  O   GLY X  34      45.249  38.632  33.707  0.00  0.00            
ATOM    530  N   ALA X  35      46.729  37.478  34.981  0.00  0.00            
ATOM    531  H   ALA X  35      47.007  36.538  35.435  0.00  0.00            
ATOM    532  CA  ALA X  35      47.709  38.553  35.206  0.00  0.00            
ATOM    533  HA  ALA X  35      47.256  39.243  35.788  0.00  0.00            
ATOM    534  CB  ALA X  35      48.855  37.968  36.036  0.00  0.00            
ATOM    535  HB1 ALA X  35      48.461  37.734  37.025  0.00  0.00            
ATOM    536  HB2 ALA X  35      49.072  36.996  35.592  0.00  0.00            
ATOM    537  HB3 ALA X  35      49.692  38.664  36.099  0.00  0.00            
ATOM    538  C   ALA X  35      48.202  39.110  33.947  0.00  0.00            
ATOM    539  O   ALA X  35      48.873  38.367  33.206  0.00  0.00            
ATOM    540  N   GLY X  36      47.736  40.272  33.632  0.00  0.00            
ATOM    541  H   GLY X  36      47.261  40.876  34.405  0.00  0.00            
ATOM    542  CA  GLY X  36      48.270  41.053  32.570  0.00  0.00            
ATOM    543  HA2 GLY X  36      48.266  42.015  33.059  0.00  0.00            
ATOM    544  HA3 GLY X  36      49.235  40.815  32.390  0.00  0.00            
ATOM    545  C   GLY X  36      47.521  41.067  31.326  0.00  0.00            
ATOM    546  O   GLY X  36      47.785  41.884  30.433  0.00  0.00            
ATOM    547  N   GLU X  37      46.601  40.099  31.255  0.00  0.00            
ATOM    548  H   GLU X  37      46.368  39.517  32.146  0.00  0.00            
ATOM    549  CA  GLU X  37      45.788  39.979  30.012  0.00  0.00            
ATOM    550  HA  GLU X  37      46.350  40.588  29.304  0.00  0.00            
ATOM    551  CB  GLU X  37      45.627  38.515  29.503  0.00  0.00            
ATOM    552  HB2 GLU X  37      45.254  38.433  28.622  0.00  0.00            
ATOM    553  HB3 GLU X  37      46.511  38.029  29.467  0.00  0.00            
ATOM    554  CG  GLU X  37      44.761  37.655  30.453  0.00  0.00            
ATOM    555  HG2 GLU X  37      45.436  37.231  31.196  0.00  0.00            
ATOM    556  HG3 GLU X  37      44.114  38.230  31.116  0.00  0.00            
ATOM    557  CD  GLU X  37      44.011  36.479  29.859  0.00  0.00            
ATOM    558  OE1 GLU X  37      44.041  36.168  28.648  0.00  0.00            
ATOM    559  OE2 GLU X  37      43.430  35.811  30.721  0.00  0.00            
ATOM    560  C   GLU X  37      44.434  40.733  30.271  0.00  0.00            
ATOM    561  O   GLU X  37      44.344  41.559  31.195  0.00  0.00            
ATOM    562  N   HIE X  38      43.290  40.507  29.557  0.00  0.00            
ATOM    563  H   HIE X  38      43.293  39.711  28.936  0.00  0.00            
ATOM    564  CA  HIE X  38      41.945  41.158  29.670  0.00  0.00            
ATOM    565  HA  HIE X  38      41.792  41.419  30.634  0.00  0.00            
ATOM    566  CB  HIE X  38      41.870  42.478  28.850  0.00  0.00            
ATOM    567  HB2 HIE X  38      40.938  42.863  28.900  0.00  0.00            
ATOM    568  HB3 HIE X  38      42.502  43.315  29.148  0.00  0.00            
ATOM    569  CG  HIE X  38      42.181  42.233  27.461  0.00  0.00            
ATOM    570  ND1 HIE X  38      41.133  42.164  26.541  0.00  0.00            
ATOM    571  CE1 HIE X  38      41.736  42.160  25.310  0.00  0.00            
ATOM    572  HE1 HIE X  38      41.236  42.138  24.342  0.00  0.00            
ATOM    573  NE2 HIE X  38      43.067  42.366  25.450  0.00  0.00            
ATOM    574  HE2 HIE X  38      43.714  42.369  24.675  0.00  0.00            
ATOM    575  CD2 HIE X  38      43.327  42.415  26.791  0.00  0.00            
ATOM    576  HD2 HIE X  38      44.230  42.767  27.290  0.00  0.00            
ATOM    577  C   HIE X  38      40.896  40.163  29.172  0.00  0.00            
ATOM    578  O   HIE X  38      41.202  39.089  28.640  0.00  0.00            
ATOM    579  N   SER X  39      39.660  40.496  29.499  0.00  0.00            
ATOM    580  H   SER X  39      39.600  41.332  30.196  0.00  0.00            
ATOM    581  CA  SER X  39      38.465  39.746  29.208  0.00  0.00            
ATOM    582  HA  SER X  39      38.594  38.766  29.667  0.00  0.00            
ATOM    583  CB  SER X  39      37.281  40.284  30.047  0.00  0.00            
ATOM    584  HB2 SER X  39      36.454  39.747  29.830  0.00  0.00            
ATOM    585  HB3 SER X  39      37.449  40.164  31.036  0.00  0.00            
ATOM    586  OG  SER X  39      36.975  41.661  29.773  0.00  0.00            
ATOM    587  HG  SER X  39      37.735  42.211  30.147  0.00  0.00            
ATOM    588  C   SER X  39      38.093  39.591  27.738  0.00  0.00            
ATOM    589  O   SER X  39      37.388  38.660  27.429  0.00  0.00            
ATOM    590  N   GLY X  40      38.500  40.520  26.943  0.00  0.00            
ATOM    591  H   GLY X  40      39.213  41.293  27.228  0.00  0.00            
ATOM    592  CA  GLY X  40      38.261  40.470  25.510  0.00  0.00            
ATOM    593  HA2 GLY X  40      37.188  40.482  25.319  0.00  0.00            
ATOM    594  HA3 GLY X  40      38.700  41.379  25.098  0.00  0.00            
ATOM    595  C   GLY X  40      38.822  39.262  24.730  0.00  0.00            
ATOM    596  O   GLY X  40      38.315  38.755  23.741  0.00  0.00            
ATOM    597  N   ARG X  41      39.938  38.770  25.336  0.00  0.00            
ATOM    598  H   ARG X  41      40.219  39.203  26.296  0.00  0.00            
ATOM    599  CA  ARG X  41      40.634  37.516  24.828  0.00  0.00            
ATOM    600  HA  ARG X  41      41.039  37.701  23.921  0.00  0.00            
ATOM    601  CB  ARG X  41      41.726  37.185  25.886  0.00  0.00            
ATOM    602  HB2 ARG X  41      41.273  36.994  26.859  0.00  0.00            
ATOM    603  HB3 ARG X  41      42.204  36.257  25.571  0.00  0.00            
ATOM    604  CG  ARG X  41      42.897  38.250  26.125  0.00  0.00            
ATOM    605  HG2 ARG X  41      42.386  39.022  26.700  0.00  0.00            
ATOM    606  HG3 ARG X  41      43.651  37.900  26.815  0.00  0.00            
ATOM    607  CD  ARG X  41      43.463  38.808  24.796  0.00  0.00            
ATOM    608  HD2 ARG X  41      42.647  39.255  24.247  0.00  0.00            
ATOM    609  HD3 ARG X  41      44.070  39.530  24.973  0.00  0.00            
ATOM    610  NE  ARG X  41      44.191  37.799  24.067  0.00  0.00            
ATOM    611  HE  ARG X  41      44.954  37.182  24.519  0.00  0.00            
ATOM    612  CZ  ARG X  41      43.981  37.370  22.871  0.00  0.00            
ATOM    613  NH1 ARG X  41      43.090  38.001  22.084  0.00  0.00            
ATOM    614 HH11 ARG X  41      42.755  38.976  22.405  0.00  0.00            
ATOM    615 HH12 ARG X  41      42.654  37.596  21.268  0.00  0.00            
ATOM    616  NH2 ARG X  41      44.515  36.196  22.525  0.00  0.00            
ATOM    617 HH21 ARG X  41      45.407  35.784  22.997  0.00  0.00            
ATOM    618 HH22 ARG X  41      44.432  35.952  21.466  0.00  0.00            
ATOM    619  C   ARG X  41      39.753  36.255  24.825  0.00  0.00            
ATOM    620  O   ARG X  41      40.007  35.332  24.060  0.00  0.00            
ATOM    621  N   TYR X  42      38.675  36.241  25.542  0.00  0.00            
ATOM    622  H   TYR X  42      38.385  37.063  26.197  0.00  0.00            
ATOM    623  CA  TYR X  42      37.880  35.003  25.753  0.00  0.00            
ATOM    624  HA  TYR X  42      38.520  34.140  25.568  0.00  0.00            
ATOM    625  CB  TYR X  42      37.375  34.954  27.238  0.00  0.00            
ATOM    626  HB2 TYR X  42      36.959  35.954  27.363  0.00  0.00            
ATOM    627  HB3 TYR X  42      36.638  34.155  27.319  0.00  0.00            
ATOM    628  CG  TYR X  42      38.474  34.664  28.146  0.00  0.00            
ATOM    629  CD1 TYR X  42      38.782  33.416  28.573  0.00  0.00            
ATOM    630  HD1 TYR X  42      38.145  32.648  28.415  0.00  0.00            
ATOM    631  CE1 TYR X  42      40.032  33.111  29.092  0.00  0.00            
ATOM    632  HE1 TYR X  42      40.366  32.108  29.355  0.00  0.00            
ATOM    633  CZ  TYR X  42      40.954  34.125  29.399  0.00  0.00            
ATOM    634  OH  TYR X  42      42.224  33.818  29.767  0.00  0.00            
ATOM    635  HH  TYR X  42      42.695  34.704  30.194  0.00  0.00            
ATOM    636  CE2 TYR X  42      40.580  35.427  29.169  0.00  0.00            
ATOM    637  HE2 TYR X  42      41.367  36.169  29.300  0.00  0.00            
ATOM    638  CD2 TYR X  42      39.303  35.720  28.598  0.00  0.00            
ATOM    639  HD2 TYR X  42      39.028  36.732  28.303  0.00  0.00            
ATOM    640  C   TYR X  42      36.666  34.946  24.772  0.00  0.00            
ATOM    641  O   TYR X  42      35.841  34.069  24.878  0.00  0.00            
ATOM    642  N   GLU X  43      36.555  35.936  23.822  0.00  0.00            
ATOM    643  H   GLU X  43      37.344  36.687  23.842  0.00  0.00            
ATOM    644  CA  GLU X  43      35.562  36.212  22.783  0.00  0.00            
ATOM    645  HA  GLU X  43      34.761  36.808  23.221  0.00  0.00            
ATOM    646  CB  GLU X  43      36.146  37.072  21.625  0.00  0.00            
ATOM    647  HB2 GLU X  43      36.299  38.066  22.043  0.00  0.00            
ATOM    648  HB3 GLU X  43      37.154  36.698  21.448  0.00  0.00            
ATOM    649  CG  GLU X  43      35.383  37.137  20.331  0.00  0.00            
ATOM    650  HG2 GLU X  43      35.794  37.850  19.746  0.00  0.00            
ATOM    651  HG3 GLU X  43      35.561  36.205  19.795  0.00  0.00            
ATOM    652  CD  GLU X  43      33.875  37.389  20.490  0.00  0.00            
ATOM    653  OE1 GLU X  43      33.493  38.107  21.459  0.00  0.00            
ATOM    654  OE2 GLU X  43      33.076  36.882  19.683  0.00  0.00            
ATOM    655  C   GLU X  43      34.862  34.924  22.363  0.00  0.00            
ATOM    656  O   GLU X  43      33.703  34.714  22.663  0.00  0.00            
ATOM    657  N   GLU X  44      35.582  33.999  21.698  0.00  0.00            
ATOM    658  H   GLU X  44      36.624  34.233  21.482  0.00  0.00            
ATOM    659  CA  GLU X  44      35.086  32.773  21.086  0.00  0.00            
ATOM    660  HA  GLU X  44      34.240  32.939  20.420  0.00  0.00            
ATOM    661  CB  GLU X  44      36.149  32.152  20.143  0.00  0.00            
ATOM    662  HB2 GLU X  44      35.775  31.227  19.703  0.00  0.00            
ATOM    663  HB3 GLU X  44      36.226  32.848  19.308  0.00  0.00            
ATOM    664  CG  GLU X  44      37.537  31.883  20.721  0.00  0.00            
ATOM    665  HG2 GLU X  44      37.453  31.437  21.712  0.00  0.00            
ATOM    666  HG3 GLU X  44      37.992  31.151  20.054  0.00  0.00            
ATOM    667  CD  GLU X  44      38.551  32.969  20.898  0.00  0.00            
ATOM    668  OE1 GLU X  44      39.601  32.560  21.423  0.00  0.00            
ATOM    669  OE2 GLU X  44      38.336  34.143  20.561  0.00  0.00            
ATOM    670  C   GLU X  44      34.527  31.706  22.069  0.00  0.00            
ATOM    671  O   GLU X  44      33.490  31.070  21.828  0.00  0.00            
ATOM    672  N   LEU X  45      35.125  31.634  23.270  0.00  0.00            
ATOM    673  H   LEU X  45      35.747  32.414  23.434  0.00  0.00            
ATOM    674  CA  LEU X  45      34.675  30.795  24.410  0.00  0.00            
ATOM    675  HA  LEU X  45      34.567  29.858  24.049  0.00  0.00            
ATOM    676  CB  LEU X  45      35.830  30.716  25.424  0.00  0.00            
ATOM    677  HB2 LEU X  45      36.716  30.598  24.954  0.00  0.00            
ATOM    678  HB3 LEU X  45      35.841  31.635  25.843  0.00  0.00            
ATOM    679  CG  LEU X  45      35.698  29.612  26.552  0.00  0.00            
ATOM    680  HG  LEU X  45      34.702  29.604  26.720  0.00  0.00            
ATOM    681  CD1 LEU X  45      36.063  28.184  26.199  0.00  0.00            
ATOM    682 HD11 LEU X  45      35.914  27.560  26.979  0.00  0.00            
ATOM    683 HD12 LEU X  45      35.552  27.884  25.283  0.00  0.00            
ATOM    684 HD13 LEU X  45      37.145  28.240  26.080  0.00  0.00            
ATOM    685  CD2 LEU X  45      36.354  30.074  27.875  0.00  0.00            
ATOM    686 HD21 LEU X  45      36.234  29.388  28.713  0.00  0.00            
ATOM    687 HD22 LEU X  45      37.433  30.145  27.741  0.00  0.00            
ATOM    688 HD23 LEU X  45      35.912  30.938  28.155  0.00  0.00            
ATOM    689  C   LEU X  45      33.359  31.239  25.052  0.00  0.00            
ATOM    690  O   LEU X  45      32.526  30.372  25.310  0.00  0.00            
ATOM    691  N   ALA X  46      33.209  32.550  25.126  0.00  0.00            
ATOM    692  H   ALA X  46      34.071  33.164  24.866  0.00  0.00            
ATOM    693  CA  ALA X  46      32.039  33.216  25.668  0.00  0.00            
ATOM    694  HA  ALA X  46      31.637  32.626  26.492  0.00  0.00            
ATOM    695  CB  ALA X  46      32.339  34.637  26.100  0.00  0.00            
ATOM    696  HB1 ALA X  46      31.426  35.119  26.450  0.00  0.00            
ATOM    697  HB2 ALA X  46      33.124  34.666  26.855  0.00  0.00            
ATOM    698  HB3 ALA X  46      32.668  35.179  25.213  0.00  0.00            
ATOM    699  C   ALA X  46      30.905  33.235  24.632  0.00  0.00            
ATOM    700  O   ALA X  46      29.712  33.057  24.967  0.00  0.00            
ATOM    701  N   ARG X  47      31.221  33.252  23.316  0.00  0.00            
ATOM    702  H   ARG X  47      32.226  33.531  23.000  0.00  0.00            
ATOM    703  CA  ARG X  47      30.122  33.028  22.306  0.00  0.00            
ATOM    704  HA  ARG X  47      29.306  33.577  22.536  0.00  0.00            
ATOM    705  CB  ARG X  47      30.769  33.585  20.980  0.00  0.00            
ATOM    706  HB2 ARG X  47      31.357  34.481  21.182  0.00  0.00            
ATOM    707  HB3 ARG X  47      31.485  32.911  20.511  0.00  0.00            
ATOM    708  CG  ARG X  47      29.734  34.120  20.054  0.00  0.00            
ATOM    709  HG2 ARG X  47      30.198  34.162  19.069  0.00  0.00            
ATOM    710  HG3 ARG X  47      28.934  33.400  19.884  0.00  0.00            
ATOM    711  CD  ARG X  47      29.128  35.601  20.357  0.00  0.00            
ATOM    712  HD2 ARG X  47      28.233  35.742  19.751  0.00  0.00            
ATOM    713  HD3 ARG X  47      28.795  35.560  21.394  0.00  0.00            
ATOM    714  NE  ARG X  47      30.126  36.686  20.181  0.00  0.00            
ATOM    715  HE  ARG X  47      31.174  36.389  20.178  0.00  0.00            
ATOM    716  CZ  ARG X  47      29.919  37.988  19.891  0.00  0.00            
ATOM    717  NH1 ARG X  47      28.739  38.461  19.544  0.00  0.00            
ATOM    718 HH11 ARG X  47      27.839  37.851  19.472  0.00  0.00            
ATOM    719 HH12 ARG X  47      28.692  39.468  19.486  0.00  0.00            
ATOM    720  NH2 ARG X  47      30.864  38.864  20.050  0.00  0.00            
ATOM    721 HH21 ARG X  47      31.877  38.485  20.183  0.00  0.00            
ATOM    722 HH22 ARG X  47      30.746  39.935  20.216  0.00  0.00            
ATOM    723  C   ARG X  47      29.697  31.522  22.270  0.00  0.00            
ATOM    724  O   ARG X  47      28.463  31.287  22.012  0.00  0.00            
ATOM    725  N   MET X  48      30.520  30.554  22.620  0.00  0.00            
ATOM    726  H   MET X  48      31.596  30.727  22.641  0.00  0.00            
ATOM    727  CA  MET X  48      30.174  29.119  22.873  0.00  0.00            
ATOM    728  HA  MET X  48      29.648  28.751  21.992  0.00  0.00            
ATOM    729  CB  MET X  48      31.458  28.287  23.070  0.00  0.00            
ATOM    730  HB2 MET X  48      32.151  28.551  22.271  0.00  0.00            
ATOM    731  HB3 MET X  48      32.065  28.589  23.924  0.00  0.00            
ATOM    732  CG  MET X  48      31.226  26.765  23.129  0.00  0.00            
ATOM    733  HG2 MET X  48      30.393  26.575  22.451  0.00  0.00            
ATOM    734  HG3 MET X  48      32.136  26.311  22.737  0.00  0.00            
ATOM    735  SD  MET X  48      30.926  26.165  24.830  0.00  0.00            
ATOM    736  CE  MET X  48      32.547  26.142  25.560  0.00  0.00            
ATOM    737  HE1 MET X  48      33.204  26.979  25.322  0.00  0.00            
ATOM    738  HE2 MET X  48      32.439  26.024  26.639  0.00  0.00            
ATOM    739  HE3 MET X  48      33.072  25.277  25.156  0.00  0.00            
ATOM    740  C   MET X  48      29.240  28.968  24.111  0.00  0.00            
ATOM    741  O   MET X  48      28.191  28.309  23.925  0.00  0.00            
ATOM    742  N   LEU X  49      29.618  29.624  25.221  0.00  0.00            
ATOM    743  H   LEU X  49      30.606  30.083  25.242  0.00  0.00            
ATOM    744  CA  LEU X  49      28.813  29.519  26.496  0.00  0.00            
ATOM    745  HA  LEU X  49      28.634  28.549  26.709  0.00  0.00            
ATOM    746  CB  LEU X  49      29.672  30.098  27.635  0.00  0.00            
ATOM    747  HB2 LEU X  49      29.944  31.090  27.275  0.00  0.00            
ATOM    748  HB3 LEU X  49      29.077  30.198  28.544  0.00  0.00            
ATOM    749  CG  LEU X  49      30.977  29.282  28.043  0.00  0.00            
ATOM    750  HG  LEU X  49      31.483  28.941  27.140  0.00  0.00            
ATOM    751  CD1 LEU X  49      31.889  30.202  28.887  0.00  0.00            
ATOM    752 HD11 LEU X  49      32.825  29.659  29.021  0.00  0.00            
ATOM    753 HD12 LEU X  49      32.118  31.114  28.335  0.00  0.00            
ATOM    754 HD13 LEU X  49      31.369  30.517  29.792  0.00  0.00            
ATOM    755  CD2 LEU X  49      30.571  28.048  28.894  0.00  0.00            
ATOM    756 HD21 LEU X  49      29.972  27.341  28.319  0.00  0.00            
ATOM    757 HD22 LEU X  49      31.412  27.442  29.231  0.00  0.00            
ATOM    758 HD23 LEU X  49      29.898  28.297  29.605  0.00  0.00            
ATOM    759  C   LEU X  49      27.478  30.274  26.398  0.00  0.00            
ATOM    760  O   LEU X  49      26.433  29.793  26.885  0.00  0.00            
ATOM    761  N   MET X  50      27.488  31.352  25.548  0.00  0.00            
ATOM    762  H   MET X  50      28.354  31.879  25.149  0.00  0.00            
ATOM    763  CA  MET X  50      26.280  32.081  25.251  0.00  0.00            
ATOM    764  HA  MET X  50      25.829  32.333  26.211  0.00  0.00            
ATOM    765  CB  MET X  50      26.685  33.415  24.520  0.00  0.00            
ATOM    766  HB2 MET X  50      27.429  33.841  25.193  0.00  0.00            
ATOM    767  HB3 MET X  50      27.131  33.253  23.539  0.00  0.00            
ATOM    768  CG  MET X  50      25.557  34.393  24.339  0.00  0.00            
ATOM    769  HG2 MET X  50      24.631  33.832  24.212  0.00  0.00            
ATOM    770  HG3 MET X  50      25.472  35.008  25.234  0.00  0.00            
ATOM    771  SD  MET X  50      25.555  35.521  22.873  0.00  0.00            
ATOM    772  CE  MET X  50      25.415  34.338  21.515  0.00  0.00            
ATOM    773  HE1 MET X  50      24.565  33.698  21.755  0.00  0.00            
ATOM    774  HE2 MET X  50      25.276  34.844  20.652  0.00  0.00            
ATOM    775  HE3 MET X  50      26.348  33.812  21.311  0.00  0.00            
ATOM    776  C   MET X  50      25.382  31.208  24.375  0.00  0.00            
ATOM    777  O   MET X  50      24.176  31.124  24.524  0.00  0.00            
ATOM    778  N   GLY X  51      26.039  30.573  23.378  0.00  0.00            
ATOM    779  H   GLY X  51      27.103  30.795  23.304  0.00  0.00            
ATOM    780  CA  GLY X  51      25.492  29.544  22.443  0.00  0.00            
ATOM    781  HA2 GLY X  51      24.806  29.998  21.728  0.00  0.00            
ATOM    782  HA3 GLY X  51      26.287  28.992  21.943  0.00  0.00            
ATOM    783  C   GLY X  51      24.800  28.348  23.208  0.00  0.00            
ATOM    784  O   GLY X  51      23.855  27.741  22.646  0.00  0.00            
ATOM    785  N   LEU X  52      25.339  28.055  24.391  0.00  0.00            
ATOM    786  H   LEU X  52      26.289  28.531  24.633  0.00  0.00            
ATOM    787  CA  LEU X  52      24.746  27.164  25.435  0.00  0.00            
ATOM    788  HA  LEU X  52      24.327  26.302  24.915  0.00  0.00            
ATOM    789  CB  LEU X  52      25.938  26.758  26.290  0.00  0.00            
ATOM    790  HB2 LEU X  52      26.742  27.409  25.947  0.00  0.00            
ATOM    791  HB3 LEU X  52      25.658  26.890  27.335  0.00  0.00            
ATOM    792  CG  LEU X  52      26.200  25.259  26.213  0.00  0.00            
ATOM    793  HG  LEU X  52      26.607  25.077  25.218  0.00  0.00            
ATOM    794  CD1 LEU X  52      27.424  24.844  27.144  0.00  0.00            
ATOM    795 HD11 LEU X  52      27.726  23.847  26.820  0.00  0.00            
ATOM    796 HD12 LEU X  52      28.087  25.582  26.952  0.00  0.00            
ATOM    797 HD13 LEU X  52      27.149  24.814  28.198  0.00  0.00            
ATOM    798  CD2 LEU X  52      25.040  24.393  26.652  0.00  0.00            
ATOM    799 HD21 LEU X  52      24.116  24.643  26.130  0.00  0.00            
ATOM    800 HD22 LEU X  52      25.356  23.356  26.537  0.00  0.00            
ATOM    801 HD23 LEU X  52      24.770  24.532  27.615  0.00  0.00            
ATOM    802  C   LEU X  52      23.638  27.732  26.318  0.00  0.00            
ATOM    803  O   LEU X  52      23.273  27.104  27.313  0.00  0.00            
ATOM    804  N   ASP X  53      23.147  28.919  25.965  0.00  0.00            
ATOM    805  H   ASP X  53      23.587  29.487  25.146  0.00  0.00            
ATOM    806  CA  ASP X  53      22.126  29.735  26.638  0.00  0.00            
ATOM    807  HA  ASP X  53      21.968  30.655  26.074  0.00  0.00            
ATOM    808  CB  ASP X  53      20.767  29.076  26.587  0.00  0.00            
ATOM    809  HB2 ASP X  53      20.799  28.204  27.241  0.00  0.00            
ATOM    810  HB3 ASP X  53      20.035  29.771  26.998  0.00  0.00            
ATOM    811  CG  ASP X  53      20.381  28.603  25.198  0.00  0.00            
ATOM    812  OD1 ASP X  53      20.528  29.381  24.275  0.00  0.00            
ATOM    813  OD2 ASP X  53      19.883  27.453  25.109  0.00  0.00            
ATOM    814  C   ASP X  53      22.524  30.017  28.076  0.00  0.00            
ATOM    815  O   ASP X  53      21.705  30.221  28.956  0.00  0.00            
ATOM    816  N   LEU X  54      23.789  30.232  28.325  0.00  0.00            
ATOM    817  H   LEU X  54      24.501  30.040  27.522  0.00  0.00            
ATOM    818  CA  LEU X  54      24.270  30.777  29.618  0.00  0.00            
ATOM    819  HA  LEU X  54      23.605  30.530  30.445  0.00  0.00            
ATOM    820  CB  LEU X  54      25.577  30.051  29.985  0.00  0.00            
ATOM    821  HB2 LEU X  54      26.442  30.427  29.437  0.00  0.00            
ATOM    822  HB3 LEU X  54      25.722  30.382  31.013  0.00  0.00            
ATOM    823  CG  LEU X  54      25.661  28.476  29.766  0.00  0.00            
ATOM    824  HG  LEU X  54      25.465  28.263  28.715  0.00  0.00            
ATOM    825  CD1 LEU X  54      26.993  27.978  30.308  0.00  0.00            
ATOM    826 HD11 LEU X  54      27.166  28.249  31.349  0.00  0.00            
ATOM    827 HD12 LEU X  54      27.186  26.926  30.098  0.00  0.00            
ATOM    828 HD13 LEU X  54      27.772  28.503  29.754  0.00  0.00            
ATOM    829  CD2 LEU X  54      24.611  27.773  30.552  0.00  0.00            
ATOM    830 HD21 LEU X  54      24.765  26.719  30.320  0.00  0.00            
ATOM    831 HD22 LEU X  54      24.740  27.978  31.614  0.00  0.00            
ATOM    832 HD23 LEU X  54      23.698  28.046  30.216  0.00  0.00            
ATOM    833  C   LEU X  54      24.549  32.295  29.468  0.00  0.00            
ATOM    834  O   LEU X  54      25.175  32.801  28.529  0.00  0.00            
ATOM    835  N   LEU X  55      24.150  32.973  30.549  0.00  0.00            
ATOM    836  H   LEU X  55      23.866  32.464  31.458  0.00  0.00            
ATOM    837  CA  LEU X  55      24.619  34.389  30.608  0.00  0.00            
ATOM    838  HA  LEU X  55      24.549  34.667  29.640  0.00  0.00            
ATOM    839  CB  LEU X  55      23.564  35.301  31.323  0.00  0.00            
ATOM    840  HB2 LEU X  55      22.598  35.311  30.818  0.00  0.00            
ATOM    841  HB3 LEU X  55      23.421  34.838  32.299  0.00  0.00            
ATOM    842  CG  LEU X  55      24.137  36.669  31.707  0.00  0.00            
ATOM    843  HG  LEU X  55      25.013  36.530  32.340  0.00  0.00            
ATOM    844  CD1 LEU X  55      24.566  37.417  30.422  0.00  0.00            
ATOM    845 HD11 LEU X  55      25.247  38.213  30.721  0.00  0.00            
ATOM    846 HD12 LEU X  55      25.189  36.818  29.757  0.00  0.00            
ATOM    847 HD13 LEU X  55      23.662  37.829  29.972  0.00  0.00            
ATOM    848  CD2 LEU X  55      23.114  37.461  32.519  0.00  0.00            
ATOM    849 HD21 LEU X  55      22.777  36.855  33.359  0.00  0.00            
ATOM    850 HD22 LEU X  55      23.496  38.406  32.905  0.00  0.00            
ATOM    851 HD23 LEU X  55      22.241  37.677  32.059  0.00  0.00            
ATOM    852  C   LEU X  55      26.115  34.413  31.066  0.00  0.00            
ATOM    853  O   LEU X  55      26.380  34.010  32.166  0.00  0.00            
ATOM    854  N   VAL X  56      26.946  34.807  30.154  0.00  0.00            
ATOM    855  H   VAL X  56      26.585  35.104  29.169  0.00  0.00            
ATOM    856  CA  VAL X  56      28.420  34.890  30.328  0.00  0.00            
ATOM    857  HA  VAL X  56      28.716  34.500  31.211  0.00  0.00            
ATOM    858  CB  VAL X  56      29.065  34.006  29.231  0.00  0.00            
ATOM    859  HB  VAL X  56      28.570  33.041  29.342  0.00  0.00            
ATOM    860  CG1 VAL X  56      30.559  33.928  29.382  0.00  0.00            
ATOM    861 HG11 VAL X  56      30.798  33.480  30.347  0.00  0.00            
ATOM    862 HG12 VAL X  56      30.907  33.268  28.587  0.00  0.00            
ATOM    863 HG13 VAL X  56      31.044  34.878  29.219  0.00  0.00            
ATOM    864  CG2 VAL X  56      28.851  34.555  27.800  0.00  0.00            
ATOM    865 HG21 VAL X  56      29.566  34.051  27.167  0.00  0.00            
ATOM    866 HG22 VAL X  56      27.835  34.371  27.484  0.00  0.00            
ATOM    867 HG23 VAL X  56      29.117  35.600  27.740  0.00  0.00            
ATOM    868  C   VAL X  56      28.791  36.319  30.486  0.00  0.00            
ATOM    869  O   VAL X  56      28.459  37.167  29.591  0.00  0.00            
ATOM    870  N   PHE X  57      29.513  36.690  31.547  0.00  0.00            
ATOM    871  H   PHE X  57      29.770  35.872  32.220  0.00  0.00            
ATOM    872  CA  PHE X  57      29.985  38.033  31.873  0.00  0.00            
ATOM    873  HA  PHE X  57      30.088  38.599  30.947  0.00  0.00            
ATOM    874  CB  PHE X  57      29.046  38.840  32.816  0.00  0.00            
ATOM    875  HB2 PHE X  57      29.395  39.862  32.818  0.00  0.00            
ATOM    876  HB3 PHE X  57      28.097  38.803  32.470  0.00  0.00            
ATOM    877  CG  PHE X  57      28.834  38.443  34.282  0.00  0.00            
ATOM    878  CD1 PHE X  57      28.291  37.200  34.525  0.00  0.00            
ATOM    879  HD1 PHE X  57      28.013  36.585  33.683  0.00  0.00            
ATOM    880  CE1 PHE X  57      27.971  36.765  35.815  0.00  0.00            
ATOM    881  HE1 PHE X  57      27.465  35.892  35.856  0.00  0.00            
ATOM    882  CZ  PHE X  57      28.333  37.541  36.940  0.00  0.00            
ATOM    883  HZ  PHE X  57      28.250  37.129  37.946  0.00  0.00            
ATOM    884  CE2 PHE X  57      28.919  38.797  36.700  0.00  0.00            
ATOM    885  HE2 PHE X  57      29.291  39.447  37.492  0.00  0.00            
ATOM    886  CD2 PHE X  57      29.109  39.287  35.379  0.00  0.00            
ATOM    887  HD2 PHE X  57      29.620  40.212  35.111  0.00  0.00            
ATOM    888  C   PHE X  57      31.390  37.873  32.440  0.00  0.00            
ATOM    889  O   PHE X  57      31.760  36.917  33.082  0.00  0.00            
ATOM    890  N   ALA X  58      32.033  39.024  32.296  0.00  0.00            
ATOM    891  H   ALA X  58      31.572  39.810  31.698  0.00  0.00            
ATOM    892  CA  ALA X  58      33.427  39.392  32.739  0.00  0.00            
ATOM    893  HA  ALA X  58      33.515  38.845  33.677  0.00  0.00            
ATOM    894  CB  ALA X  58      34.437  38.908  31.645  0.00  0.00            
ATOM    895  HB1 ALA X  58      35.455  39.091  31.989  0.00  0.00            
ATOM    896  HB2 ALA X  58      34.250  37.917  31.591  0.00  0.00            
ATOM    897  HB3 ALA X  58      34.273  39.444  30.710  0.00  0.00            
ATOM    898  C   ALA X  58      33.540  40.905  33.047  0.00  0.00            
ATOM    899  O   ALA X  58      32.763  41.720  32.519  0.00  0.00            
ATOM    900  N   HIE X  59      34.675  41.236  33.648  0.00  0.00            
ATOM    901  H   HIE X  59      35.448  40.512  33.907  0.00  0.00            
ATOM    902  CA  HIE X  59      35.068  42.596  33.953  0.00  0.00            
ATOM    903  HA  HIE X  59      34.778  43.211  33.101  0.00  0.00            
ATOM    904  CB  HIE X  59      34.462  43.160  35.274  0.00  0.00            
ATOM    905  HB2 HIE X  59      34.708  42.513  36.116  0.00  0.00            
ATOM    906  HB3 HIE X  59      34.835  44.156  35.460  0.00  0.00            
ATOM    907  CG  HIE X  59      32.915  43.268  35.426  0.00  0.00            
ATOM    908  ND1 HIE X  59      31.970  42.263  35.674  0.00  0.00            
ATOM    909  CE1 HIE X  59      30.783  42.824  35.730  0.00  0.00            
ATOM    910  HE1 HIE X  59      29.959  42.240  35.723  0.00  0.00            
ATOM    911  NE2 HIE X  59      30.852  44.128  35.563  0.00  0.00            
ATOM    912  HE2 HIE X  59      30.057  44.858  35.523  0.00  0.00            
ATOM    913  CD2 HIE X  59      32.178  44.457  35.374  0.00  0.00            
ATOM    914  HD2 HIE X  59      32.530  45.375  35.141  0.00  0.00            
ATOM    915  C   HIE X  59      36.609  42.588  33.966  0.00  0.00            
ATOM    916  O   HIE X  59      37.257  41.620  34.345  0.00  0.00            
ATOM    917  N   ASP X  60      37.242  43.670  33.491  0.00  0.00            
ATOM    918  H   ASP X  60      36.727  44.520  33.041  0.00  0.00            
ATOM    919  CA  ASP X  60      38.695  43.769  33.573  0.00  0.00            
ATOM    920  HA  ASP X  60      39.167  42.804  33.389  0.00  0.00            
ATOM    921  CB  ASP X  60      39.430  44.629  32.532  0.00  0.00            
ATOM    922  HB2 ASP X  60      39.220  45.677  32.747  0.00  0.00            
ATOM    923  HB3 ASP X  60      40.420  44.532  32.707  0.00  0.00            
ATOM    924  CG  ASP X  60      39.106  44.270  31.064  0.00  0.00            
ATOM    925  OD1 ASP X  60      38.804  43.079  30.751  0.00  0.00            
ATOM    926  OD2 ASP X  60      39.053  45.154  30.212  0.00  0.00            
ATOM    927  C   ASP X  60      39.040  44.128  35.046  0.00  0.00            
ATOM    928  O   ASP X  60      38.568  45.117  35.558  0.00  0.00            
ATOM    929  N   HIE X  61      39.990  43.338  35.669  0.00  0.00            
ATOM    930  H   HIE X  61      40.349  42.457  35.137  0.00  0.00            
ATOM    931  CA  HIE X  61      40.397  43.540  37.104  0.00  0.00            
ATOM    932  HA  HIE X  61      39.603  43.433  37.719  0.00  0.00            
ATOM    933  CB  HIE X  61      41.612  42.603  37.417  0.00  0.00            
ATOM    934  HB2 HIE X  61      42.384  42.761  36.664  0.00  0.00            
ATOM    935  HB3 HIE X  61      42.078  42.913  38.352  0.00  0.00            
ATOM    936  CG  HIE X  61      41.342  41.142  37.573  0.00  0.00            
ATOM    937  ND1 HIE X  61      40.308  40.606  38.320  0.00  0.00            
ATOM    938  CE1 HIE X  61      40.388  39.267  38.126  0.00  0.00            
ATOM    939  HE1 HIE X  61      39.644  38.553  38.478  0.00  0.00            
ATOM    940  NE2 HIE X  61      41.438  38.970  37.322  0.00  0.00            
ATOM    941  HE2 HIE X  61      41.738  38.050  36.820  0.00  0.00            
ATOM    942  CD2 HIE X  61      41.956  40.109  36.916  0.00  0.00            
ATOM    943  HD2 HIE X  61      42.853  40.305  36.329  0.00  0.00            
ATOM    944  C   HIE X  61      40.986  44.990  37.375  0.00  0.00            
ATOM    945  O   HIE X  61      41.353  45.650  36.432  0.00  0.00            
ATOM    946  N   VAL X  62      41.204  45.362  38.658  0.00  0.00            
ATOM    947  H   VAL X  62      40.882  44.755  39.398  0.00  0.00            
ATOM    948  CA  VAL X  62      41.788  46.653  38.993  0.00  0.00            
ATOM    949  HA  VAL X  62      41.181  47.478  38.619  0.00  0.00            
ATOM    950  CB  VAL X  62      41.881  46.981  40.505  0.00  0.00            
ATOM    951  HB  VAL X  62      42.632  46.342  40.969  0.00  0.00            
ATOM    952  CG1 VAL X  62      42.373  48.386  40.710  0.00  0.00            
ATOM    953 HG11 VAL X  62      41.986  49.137  40.021  0.00  0.00            
ATOM    954 HG12 VAL X  62      42.276  48.675  41.673  0.00  0.00            
ATOM    955 HG13 VAL X  62      43.410  48.399  40.406  0.00  0.00            
ATOM    956  CG2 VAL X  62      40.529  46.750  41.218  0.00  0.00            
ATOM    957 HG21 VAL X  62      40.536  47.139  42.226  0.00  0.00            
ATOM    958 HG22 VAL X  62      39.828  47.230  40.672  0.00  0.00            
ATOM    959 HG23 VAL X  62      40.280  45.691  41.285  0.00  0.00            
ATOM    960  C   VAL X  62      43.186  46.671  38.349  0.00  0.00            
ATOM    961  O   VAL X  62      43.970  45.753  38.552  0.00  0.00            
ATOM    962  N   GLY X  63      43.562  47.776  37.732  0.00  0.00            
ATOM    963  H   GLY X  63      42.860  48.498  37.651  0.00  0.00            
ATOM    964  CA  GLY X  63      44.947  47.916  37.211  0.00  0.00            
ATOM    965  HA2 GLY X  63      44.916  48.957  36.889  0.00  0.00            
ATOM    966  HA3 GLY X  63      45.708  47.777  37.979  0.00  0.00            
ATOM    967  C   GLY X  63      45.182  47.095  35.980  0.00  0.00            
ATOM    968  O   GLY X  63      46.287  46.630  35.741  0.00  0.00            
ATOM    969  N   HID X  64      44.130  46.825  35.193  0.00  0.00            
ATOM    970  H   HID X  64      43.186  47.354  35.328  0.00  0.00            
ATOM    971  CA  HID X  64      44.219  45.890  33.998  0.00  0.00            
ATOM    972  HA  HID X  64      45.170  46.070  33.497  0.00  0.00            
ATOM    973  CB  HID X  64      43.898  44.411  34.324  0.00  0.00            
ATOM    974  HB2 HID X  64      43.023  44.554  34.958  0.00  0.00            
ATOM    975  HB3 HID X  64      43.570  43.805  33.480  0.00  0.00            
ATOM    976  CG  HID X  64      44.966  43.712  35.079  0.00  0.00            
ATOM    977  ND1 HID X  64      45.177  43.752  36.442  0.00  0.00            
ATOM    978  HD1 HID X  64      44.851  44.610  37.031  0.00  0.00            
ATOM    979  CE1 HID X  64      46.083  42.853  36.786  0.00  0.00            
ATOM    980  HE1 HID X  64      46.382  42.835  37.751  0.00  0.00            
ATOM    981  NE2 HID X  64      46.538  42.123  35.755  0.00  0.00            
ATOM    982  CD2 HID X  64      45.834  42.764  34.638  0.00  0.00            
ATOM    983  HD2 HID X  64      45.738  42.420  33.693  0.00  0.00            
ATOM    984  C   HID X  64      43.178  46.444  33.008  0.00  0.00            
ATOM    985  O   HID X  64      42.256  47.186  33.283  0.00  0.00            
ATOM    986  N   GLY X  65      43.513  46.173  31.733  0.00  0.00            
ATOM    987  H   GLY X  65      44.379  45.548  31.514  0.00  0.00            
ATOM    988  CA  GLY X  65      42.511  46.275  30.650  0.00  0.00            
ATOM    989  HA2 GLY X  65      42.913  45.889  29.868  0.00  0.00            
ATOM    990  HA3 GLY X  65      41.802  45.601  30.902  0.00  0.00            
ATOM    991  C   GLY X  65      41.923  47.636  30.491  0.00  0.00            
ATOM    992  O   GLY X  65      42.579  48.688  30.591  0.00  0.00            
ATOM    993  N   GLN X  66      40.637  47.585  30.247  0.00  0.00            
ATOM    994  H   GLN X  66      40.133  46.621  30.318  0.00  0.00            
ATOM    995  CA  GLN X  66      39.663  48.654  30.010  0.00  0.00            
ATOM    996  HA  GLN X  66      39.982  49.406  29.288  0.00  0.00            
ATOM    997  CB  GLN X  66      38.355  48.096  29.434  0.00  0.00            
ATOM    998  HB2 GLN X  66      37.846  47.439  30.139  0.00  0.00            
ATOM    999  HB3 GLN X  66      37.680  48.947  29.344  0.00  0.00            
ATOM   1000  CG  GLN X  66      38.569  47.375  28.053  0.00  0.00            
ATOM   1001  HG2 GLN X  66      39.550  46.903  27.994  0.00  0.00            
ATOM   1002  HG3 GLN X  66      37.912  46.609  28.019  0.00  0.00            
ATOM   1003  CD  GLN X  66      38.350  48.354  26.874  0.00  0.00            
ATOM   1004  OE1 GLN X  66      39.305  49.030  26.441  0.00  0.00            
ATOM   1005  NE2 GLN X  66      37.146  48.426  26.331  0.00  0.00            
ATOM   1006 HE21 GLN X  66      37.116  49.172  25.537  0.00  0.00            
ATOM   1007 HE22 GLN X  66      36.270  47.854  26.635  0.00  0.00            
ATOM   1008  C   GLN X  66      39.324  49.417  31.333  0.00  0.00            
ATOM   1009  O   GLN X  66      38.569  50.420  31.179  0.00  0.00            
ATOM   1010  N   SER X  67      39.784  48.863  32.418  0.00  0.00            
ATOM   1011  H   SER X  67      40.637  48.205  32.251  0.00  0.00            
ATOM   1012  CA  SER X  67      39.516  49.394  33.772  0.00  0.00            
ATOM   1013  HA  SER X  67      38.624  49.860  33.688  0.00  0.00            
ATOM   1014  CB  SER X  67      39.256  48.169  34.746  0.00  0.00            
ATOM   1015  HB2 SER X  67      40.108  47.494  34.663  0.00  0.00            
ATOM   1016  HB3 SER X  67      39.189  48.548  35.766  0.00  0.00            
ATOM   1017  OG  SER X  67      38.074  47.543  34.353  0.00  0.00            
ATOM   1018  HG  SER X  67      38.131  46.629  34.778  0.00  0.00            
ATOM   1019  C   SER X  67      40.631  50.329  34.300  0.00  0.00            
ATOM   1020  O   SER X  67      41.720  50.486  33.733  0.00  0.00            
ATOM   1021  N   GLU X  68      40.308  50.980  35.437  0.00  0.00            
ATOM   1022  H   GLU X  68      39.426  50.759  35.876  0.00  0.00            
ATOM   1023  CA  GLU X  68      41.122  51.903  36.154  0.00  0.00            
ATOM   1024  HA  GLU X  68      41.735  52.325  35.471  0.00  0.00            
ATOM   1025  CB  GLU X  68      40.194  52.900  36.838  0.00  0.00            
ATOM   1026  HB2 GLU X  68      39.366  52.351  37.285  0.00  0.00            
ATOM   1027  HB3 GLU X  68      40.726  53.413  37.640  0.00  0.00            
ATOM   1028  CG  GLU X  68      39.347  53.857  36.011  0.00  0.00            
ATOM   1029  HG2 GLU X  68      38.571  53.385  35.408  0.00  0.00            
ATOM   1030  HG3 GLU X  68      38.840  54.530  36.702  0.00  0.00            
ATOM   1031  CD  GLU X  68      40.095  54.830  35.109  0.00  0.00            
ATOM   1032  OE1 GLU X  68      39.382  55.430  34.187  0.00  0.00            
ATOM   1033  OE2 GLU X  68      41.317  55.007  35.220  0.00  0.00            
ATOM   1034  C   GLU X  68      42.214  51.237  37.008  0.00  0.00            
ATOM   1035  O   GLU X  68      42.056  50.044  37.376  0.00  0.00            
ATOM   1036  N   GLY X  69      43.229  51.992  37.436  0.00  0.00            
ATOM   1037  H   GLY X  69      43.219  52.843  36.892  0.00  0.00            
ATOM   1038  CA  GLY X  69      44.262  51.598  38.349  0.00  0.00            
ATOM   1039  HA2 GLY X  69      44.308  52.394  38.970  0.00  0.00            
ATOM   1040  HA3 GLY X  69      44.080  50.735  38.842  0.00  0.00            
ATOM   1041  C   GLY X  69      45.588  51.599  37.659  0.00  0.00            
ATOM   1042  O   GLY X  69      45.674  51.241  36.472  0.00  0.00            
ATOM   1043  N   GLU X  70      46.628  51.820  38.381  0.00  0.00            
ATOM   1044  H   GLU X  70      46.404  51.840  39.448  0.00  0.00            
ATOM   1045  CA  GLU X  70      48.043  51.718  37.853  0.00  0.00            
ATOM   1046  HA  GLU X  70      48.166  52.298  36.938  0.00  0.00            
ATOM   1047  CB  GLU X  70      49.182  52.135  38.892  0.00  0.00            
ATOM   1048  HB2 GLU X  70      50.005  51.479  38.609  0.00  0.00            
ATOM   1049  HB3 GLU X  70      49.547  53.146  38.711  0.00  0.00            
ATOM   1050  CG  GLU X  70      48.894  52.143  40.383  0.00  0.00            
ATOM   1051  HG2 GLU X  70      48.375  51.205  40.576  0.00  0.00            
ATOM   1052  HG3 GLU X  70      49.790  52.249  40.837  0.00  0.00            
ATOM   1053  CD  GLU X  70      47.954  53.240  40.764  0.00  0.00            
ATOM   1054  OE1 GLU X  70      46.798  52.962  40.968  0.00  0.00            
ATOM   1055  OE2 GLU X  70      48.363  54.377  40.892  0.00  0.00            
ATOM   1056  C   GLU X  70      48.212  50.232  37.449  0.00  0.00            
ATOM   1057  O   GLU X  70      47.786  49.300  38.178  0.00  0.00            
ATOM   1058  N   ARG X  71      48.910  50.006  36.273  0.00  0.00            
ATOM   1059  H   ARG X  71      49.383  50.873  35.813  0.00  0.00            
ATOM   1060  CA  ARG X  71      49.025  48.729  35.542  0.00  0.00            
ATOM   1061  HA  ARG X  71      48.088  48.495  35.250  0.00  0.00            
ATOM   1062  CB  ARG X  71      49.832  48.909  34.287  0.00  0.00            
ATOM   1063  HB2 ARG X  71      50.823  49.263  34.569  0.00  0.00            
ATOM   1064  HB3 ARG X  71      49.967  47.949  33.788  0.00  0.00            
ATOM   1065  CG  ARG X  71      49.298  49.922  33.263  0.00  0.00            
ATOM   1066  HG2 ARG X  71      49.191  50.910  33.711  0.00  0.00            
ATOM   1067  HG3 ARG X  71      50.041  50.125  32.491  0.00  0.00            
ATOM   1068  CD  ARG X  71      47.939  49.403  32.737  0.00  0.00            
ATOM   1069  HD2 ARG X  71      47.902  49.768  31.711  0.00  0.00            
ATOM   1070  HD3 ARG X  71      47.880  48.315  32.788  0.00  0.00            
ATOM   1071  NE  ARG X  71      46.759  49.914  33.440  0.00  0.00            
ATOM   1072  HE  ARG X  71      46.880  50.605  34.275  0.00  0.00            
ATOM   1073  CZ  ARG X  71      45.498  49.631  33.085  0.00  0.00            
ATOM   1074  NH1 ARG X  71      44.496  50.058  33.823  0.00  0.00            
ATOM   1075 HH11 ARG X  71      44.655  50.478  34.816  0.00  0.00            
ATOM   1076 HH12 ARG X  71      43.540  50.007  33.503  0.00  0.00            
ATOM   1077  NH2 ARG X  71      45.238  48.846  32.070  0.00  0.00            
ATOM   1078 HH21 ARG X  71      46.037  48.548  31.391  0.00  0.00            
ATOM   1079 HH22 ARG X  71      44.220  48.539  31.831  0.00  0.00            
ATOM   1080  C   ARG X  71      49.754  47.778  36.444  0.00  0.00            
ATOM   1081  O   ARG X  71      50.782  48.044  37.091  0.00  0.00            
ATOM   1082  N   MET X  72      49.149  46.609  36.503  0.00  0.00            
ATOM   1083  H   MET X  72      48.266  46.575  35.864  0.00  0.00            
ATOM   1084  CA  MET X  72      49.679  45.448  37.140  0.00  0.00            
ATOM   1085  HA  MET X  72      48.851  44.919  37.374  0.00  0.00            
ATOM   1086  CB  MET X  72      50.539  44.566  36.248  0.00  0.00            
ATOM   1087  HB2 MET X  72      51.314  45.203  35.821  0.00  0.00            
ATOM   1088  HB3 MET X  72      50.920  43.851  36.977  0.00  0.00            
ATOM   1089  CG  MET X  72      49.672  43.814  35.179  0.00  0.00            
ATOM   1090  HG2 MET X  72      48.742  43.394  35.561  0.00  0.00            
ATOM   1091  HG3 MET X  72      49.368  44.634  34.528  0.00  0.00            
ATOM   1092  SD  MET X  72      50.601  42.496  34.305  0.00  0.00            
ATOM   1093  CE  MET X  72      50.609  41.332  35.628  0.00  0.00            
ATOM   1094  HE1 MET X  72      50.985  40.388  35.233  0.00  0.00            
ATOM   1095  HE2 MET X  72      51.159  41.759  36.467  0.00  0.00            
ATOM   1096  HE3 MET X  72      49.646  41.135  36.099  0.00  0.00            
ATOM   1097  C   MET X  72      50.346  45.765  38.574  0.00  0.00            
ATOM   1098  O   MET X  72      51.494  45.394  38.808  0.00  0.00            
ATOM   1099  N   VAL X  73      49.572  46.394  39.412  0.00  0.00            
ATOM   1100  H   VAL X  73      48.725  46.681  39.062  0.00  0.00            
ATOM   1101  CA  VAL X  73      49.760  46.726  40.817  0.00  0.00            
ATOM   1102  HA  VAL X  73      50.395  46.034  41.190  0.00  0.00            
ATOM   1103  CB  VAL X  73      50.237  48.211  41.008  0.00  0.00            
ATOM   1104  HB  VAL X  73      49.561  48.867  40.462  0.00  0.00            
ATOM   1105  CG1 VAL X  73      50.361  48.672  42.405  0.00  0.00            
ATOM   1106 HG11 VAL X  73      50.762  49.682  42.490  0.00  0.00            
ATOM   1107 HG12 VAL X  73      49.438  48.517  42.963  0.00  0.00            
ATOM   1108 HG13 VAL X  73      51.095  48.101  42.974  0.00  0.00            
ATOM   1109  CG2 VAL X  73      51.753  48.256  40.533  0.00  0.00            
ATOM   1110 HG21 VAL X  73      52.293  49.134  40.886  0.00  0.00            
ATOM   1111 HG22 VAL X  73      52.339  47.406  40.883  0.00  0.00            
ATOM   1112 HG23 VAL X  73      51.900  48.359  39.458  0.00  0.00            
ATOM   1113  C   VAL X  73      48.449  46.566  41.530  0.00  0.00            
ATOM   1114  O   VAL X  73      47.358  46.978  40.981  0.00  0.00            
ATOM   1115  N   VAL X  74      48.551  46.047  42.767  0.00  0.00            
ATOM   1116  H   VAL X  74      49.449  45.617  43.186  0.00  0.00            
ATOM   1117  CA  VAL X  74      47.272  46.261  43.565  0.00  0.00            
ATOM   1118  HA  VAL X  74      46.818  47.124  43.301  0.00  0.00            
ATOM   1119  CB  VAL X  74      46.282  45.130  43.310  0.00  0.00            
ATOM   1120  HB  VAL X  74      46.172  45.107  42.225  0.00  0.00            
ATOM   1121  CG1 VAL X  74      46.812  43.746  43.768  0.00  0.00            
ATOM   1122 HG11 VAL X  74      47.635  43.483  43.103  0.00  0.00            
ATOM   1123 HG12 VAL X  74      47.009  43.720  44.839  0.00  0.00            
ATOM   1124 HG13 VAL X  74      46.123  43.023  43.614  0.00  0.00            
ATOM   1125  CG2 VAL X  74      44.900  45.601  43.826  0.00  0.00            
ATOM   1126 HG21 VAL X  74      44.898  45.631  44.915  0.00  0.00            
ATOM   1127 HG22 VAL X  74      44.698  46.546  43.321  0.00  0.00            
ATOM   1128 HG23 VAL X  74      44.112  44.875  43.623  0.00  0.00            
ATOM   1129  C   VAL X  74      47.697  46.386  45.076  0.00  0.00            
ATOM   1130  O   VAL X  74      48.718  45.910  45.456  0.00  0.00            
ATOM   1131  N   SER X  75      46.855  46.946  45.909  0.00  0.00            
ATOM   1132  H   SER X  75      46.070  47.573  45.485  0.00  0.00            
ATOM   1133  CA  SER X  75      47.088  47.150  47.390  0.00  0.00            
ATOM   1134  HA  SER X  75      47.998  47.722  47.493  0.00  0.00            
ATOM   1135  CB  SER X  75      46.140  48.130  48.009  0.00  0.00            
ATOM   1136  HB2 SER X  75      46.415  48.393  49.020  0.00  0.00            
ATOM   1137  HB3 SER X  75      46.116  49.065  47.468  0.00  0.00            
ATOM   1138  OG  SER X  75      44.796  47.687  48.003  0.00  0.00            
ATOM   1139  HG  SER X  75      44.289  47.766  47.052  0.00  0.00            
ATOM   1140  C   SER X  75      47.157  45.853  48.218  0.00  0.00            
ATOM   1141  O   SER X  75      47.919  45.927  49.174  0.00  0.00            
ATOM   1142  N   ASP X  76      46.318  44.908  47.840  0.00  0.00            
ATOM   1143  H   ASP X  76      45.631  45.052  47.019  0.00  0.00            
ATOM   1144  CA  ASP X  76      46.243  43.572  48.366  0.00  0.00            
ATOM   1145  HA  ASP X  76      47.188  43.244  48.503  0.00  0.00            
ATOM   1146  CB  ASP X  76      45.302  43.608  49.612  0.00  0.00            
ATOM   1147  HB2 ASP X  76      45.569  44.408  50.303  0.00  0.00            
ATOM   1148  HB3 ASP X  76      44.267  43.857  49.378  0.00  0.00            
ATOM   1149  CG  ASP X  76      45.381  42.228  50.259  0.00  0.00            
ATOM   1150  OD1 ASP X  76      44.349  41.535  50.250  0.00  0.00            
ATOM   1151  OD2 ASP X  76      46.515  41.779  50.645  0.00  0.00            
ATOM   1152  C   ASP X  76      45.645  42.709  47.271  0.00  0.00            
ATOM   1153  O   ASP X  76      45.051  43.260  46.338  0.00  0.00            
ATOM   1154  N   PHE X  77      45.832  41.399  47.421  0.00  0.00            
ATOM   1155  H   PHE X  77      46.708  41.085  47.989  0.00  0.00            
ATOM   1156  CA  PHE X  77      45.273  40.433  46.413  0.00  0.00            
ATOM   1157  HA  PHE X  77      45.467  40.758  45.390  0.00  0.00            
ATOM   1158  CB  PHE X  77      45.989  39.042  46.628  0.00  0.00            
ATOM   1159  HB2 PHE X  77      47.071  39.175  46.610  0.00  0.00            
ATOM   1160  HB3 PHE X  77      45.748  38.513  47.455  0.00  0.00            
ATOM   1161  CG  PHE X  77      45.789  38.124  45.413  0.00  0.00            
ATOM   1162  CD1 PHE X  77      46.484  38.419  44.221  0.00  0.00            
ATOM   1163  HD1 PHE X  77      47.280  39.161  44.294  0.00  0.00            
ATOM   1164  CE1 PHE X  77      46.263  37.723  43.027  0.00  0.00            
ATOM   1165  HE1 PHE X  77      46.893  37.904  42.155  0.00  0.00            
ATOM   1166  CZ  PHE X  77      45.229  36.773  43.019  0.00  0.00            
ATOM   1167  HZ  PHE X  77      45.016  36.182  42.128  0.00  0.00            
ATOM   1168  CE2 PHE X  77      44.586  36.426  44.231  0.00  0.00            
ATOM   1169  HE2 PHE X  77      43.839  35.646  44.219  0.00  0.00            
ATOM   1170  CD2 PHE X  77      44.818  37.068  45.466  0.00  0.00            
ATOM   1171  HD2 PHE X  77      44.329  36.866  46.326  0.00  0.00            
ATOM   1172  C   PHE X  77      43.760  40.263  46.527  0.00  0.00            
ATOM   1173  O   PHE X  77      43.074  39.883  45.615  0.00  0.00            
ATOM   1174  N   HIE X  78      43.225  40.702  47.693  0.00  0.00            
ATOM   1175  H   HIE X  78      43.848  41.172  48.440  0.00  0.00            
ATOM   1176  CA  HIE X  78      41.756  40.548  48.050  0.00  0.00            
ATOM   1177  HA  HIE X  78      41.516  39.602  47.789  0.00  0.00            
ATOM   1178  CB  HIE X  78      41.489  40.743  49.549  0.00  0.00            
ATOM   1179  HB2 HIE X  78      42.208  40.192  50.155  0.00  0.00            
ATOM   1180  HB3 HIE X  78      41.593  41.813  49.729  0.00  0.00            
ATOM   1181  CG  HIE X  78      40.187  40.126  49.880  0.00  0.00            
ATOM   1182  ND1 HIE X  78      39.959  38.775  49.967  0.00  0.00            
ATOM   1183  CE1 HIE X  78      38.657  38.595  50.195  0.00  0.00            
ATOM   1184  HE1 HIE X  78      38.143  37.635  50.151  0.00  0.00            
ATOM   1185  NE2 HIE X  78      38.104  39.803  50.320  0.00  0.00            
ATOM   1186  HE2 HIE X  78      37.067  40.062  50.536  0.00  0.00            
ATOM   1187  CD2 HIE X  78      39.073  40.793  50.181  0.00  0.00            
ATOM   1188  HD2 HIE X  78      38.868  41.846  50.373  0.00  0.00            
ATOM   1189  C   HIE X  78      40.857  41.502  47.205  0.00  0.00            
ATOM   1190  O   HIE X  78      39.732  41.123  46.925  0.00  0.00            
ATOM   1191  N   VAL X  79      41.439  42.597  46.717  0.00  0.00            
ATOM   1192  H   VAL X  79      42.511  42.693  46.892  0.00  0.00            
ATOM   1193  CA  VAL X  79      40.646  43.675  46.004  0.00  0.00            
ATOM   1194  HA  VAL X  79      39.919  43.936  46.654  0.00  0.00            
ATOM   1195  CB  VAL X  79      41.570  44.876  45.595  0.00  0.00            
ATOM   1196  HB  VAL X  79      42.414  44.446  45.056  0.00  0.00            
ATOM   1197  CG1 VAL X  79      40.884  45.857  44.651  0.00  0.00            
ATOM   1198 HG11 VAL X  79      39.946  46.167  45.112  0.00  0.00            
ATOM   1199 HG12 VAL X  79      41.414  46.804  44.547  0.00  0.00            
ATOM   1200 HG13 VAL X  79      40.603  45.419  43.705  0.00  0.00            
ATOM   1201  CG2 VAL X  79      42.004  45.636  46.838  0.00  0.00            
ATOM   1202 HG21 VAL X  79      42.434  44.952  47.556  0.00  0.00            
ATOM   1203 HG22 VAL X  79      42.765  46.361  46.591  0.00  0.00            
ATOM   1204 HG23 VAL X  79      41.234  46.182  47.362  0.00  0.00            
ATOM   1205  C   VAL X  79      39.924  43.032  44.801  0.00  0.00            
ATOM   1206  O   VAL X  79      38.753  43.328  44.681  0.00  0.00            
ATOM   1207  N   PHE X  80      40.665  42.136  44.125  0.00  0.00            
ATOM   1208  H   PHE X  80      41.625  41.935  44.362  0.00  0.00            
ATOM   1209  CA  PHE X  80      40.139  41.351  43.029  0.00  0.00            
ATOM   1210  HA  PHE X  80      39.862  42.013  42.318  0.00  0.00            
ATOM   1211  CB  PHE X  80      41.200  40.392  42.404  0.00  0.00            
ATOM   1212  HB2 PHE X  80      41.631  39.714  43.140  0.00  0.00            
ATOM   1213  HB3 PHE X  80      40.764  39.862  41.557  0.00  0.00            
ATOM   1214  CG  PHE X  80      42.487  41.040  41.903  0.00  0.00            
ATOM   1215  CD1 PHE X  80      42.463  42.098  40.953  0.00  0.00            
ATOM   1216  HD1 PHE X  80      41.550  42.430  40.458  0.00  0.00            
ATOM   1217  CE1 PHE X  80      43.694  42.772  40.567  0.00  0.00            
ATOM   1218  HE1 PHE X  80      43.745  43.532  39.787  0.00  0.00            
ATOM   1219  CZ  PHE X  80      44.871  42.291  41.079  0.00  0.00            
ATOM   1220  HZ  PHE X  80      45.819  42.685  40.714  0.00  0.00            
ATOM   1221  CE2 PHE X  80      44.939  41.149  41.919  0.00  0.00            
ATOM   1222  HE2 PHE X  80      45.835  40.892  42.484  0.00  0.00            
ATOM   1223  CD2 PHE X  80      43.758  40.546  42.336  0.00  0.00            
ATOM   1224  HD2 PHE X  80      43.871  39.867  43.182  0.00  0.00            
ATOM   1225  C   PHE X  80      38.932  40.457  43.346  0.00  0.00            
ATOM   1226  O   PHE X  80      37.955  40.461  42.610  0.00  0.00            
ATOM   1227  N   VAL X  81      38.977  39.774  44.499  0.00  0.00            
ATOM   1228  H   VAL X  81      39.839  40.042  45.110  0.00  0.00            
ATOM   1229  CA  VAL X  81      38.017  38.804  44.984  0.00  0.00            
ATOM   1230  HA  VAL X  81      37.917  38.021  44.232  0.00  0.00            
ATOM   1231  CB  VAL X  81      38.623  38.155  46.297  0.00  0.00            
ATOM   1232  HB  VAL X  81      38.710  38.809  47.164  0.00  0.00            
ATOM   1233  CG1 VAL X  81      37.665  37.094  46.826  0.00  0.00            
ATOM   1234 HG11 VAL X  81      38.180  36.474  47.560  0.00  0.00            
ATOM   1235 HG12 VAL X  81      36.799  37.511  47.340  0.00  0.00            
ATOM   1236 HG13 VAL X  81      37.346  36.552  46.036  0.00  0.00            
ATOM   1237  CG2 VAL X  81      40.062  37.613  45.961  0.00  0.00            
ATOM   1238 HG21 VAL X  81      39.963  36.933  45.221  0.00  0.00            
ATOM   1239 HG22 VAL X  81      40.625  38.420  45.732  0.00  0.00            
ATOM   1240 HG23 VAL X  81      40.405  37.189  46.811  0.00  0.00            
ATOM   1241  C   VAL X  81      36.761  39.500  45.470  0.00  0.00            
ATOM   1242  O   VAL X  81      35.692  39.250  44.879  0.00  0.00            
ATOM   1243  N   ARG X  82      36.811  40.483  46.341  0.00  0.00            
ATOM   1244  H   ARG X  82      37.793  40.830  46.664  0.00  0.00            
ATOM   1245  CA  ARG X  82      35.583  41.234  46.782  0.00  0.00            
ATOM   1246  HA  ARG X  82      34.839  40.541  47.174  0.00  0.00            
ATOM   1247  CB  ARG X  82      35.941  42.036  48.007  0.00  0.00            
ATOM   1248  HB2 ARG X  82      35.010  42.519  48.302  0.00  0.00            
ATOM   1249  HB3 ARG X  82      36.316  41.372  48.786  0.00  0.00            
ATOM   1250  CG  ARG X  82      37.061  43.122  47.690  0.00  0.00            
ATOM   1251  HG2 ARG X  82      38.017  42.877  48.152  0.00  0.00            
ATOM   1252  HG3 ARG X  82      37.256  43.189  46.620  0.00  0.00            
ATOM   1253  CD  ARG X  82      36.707  44.490  48.094  0.00  0.00            
ATOM   1254  HD2 ARG X  82      35.750  44.504  48.419  0.00  0.00            
ATOM   1255  HD3 ARG X  82      37.257  44.773  48.991  0.00  0.00            
ATOM   1256  NE  ARG X  82      36.876  45.540  47.117  0.00  0.00            
ATOM   1257  HE  ARG X  82      36.187  45.659  46.281  0.00  0.00            
ATOM   1258  CZ  ARG X  82      37.848  46.462  47.018  0.00  0.00            
ATOM   1259  NH1 ARG X  82      38.641  46.892  47.996  0.00  0.00            
ATOM   1260 HH11 ARG X  82      38.689  46.315  48.919  0.00  0.00            
ATOM   1261 HH12 ARG X  82      38.896  47.868  47.937  0.00  0.00            
ATOM   1262  NH2 ARG X  82      37.895  47.135  45.874  0.00  0.00            
ATOM   1263 HH21 ARG X  82      37.342  46.754  45.016  0.00  0.00            
ATOM   1264 HH22 ARG X  82      38.676  47.886  45.754  0.00  0.00            
ATOM   1265  C   ARG X  82      35.003  42.089  45.661  0.00  0.00            
ATOM   1266  O   ARG X  82      33.813  42.330  45.762  0.00  0.00            
ATOM   1267  N   ASP X  83      35.729  42.478  44.639  0.00  0.00            
ATOM   1268  H   ASP X  83      36.812  42.367  44.589  0.00  0.00            
ATOM   1269  CA  ASP X  83      35.138  43.065  43.459  0.00  0.00            
ATOM   1270  HA  ASP X  83      34.417  43.702  43.766  0.00  0.00            
ATOM   1271  CB  ASP X  83      36.115  43.996  42.674  0.00  0.00            
ATOM   1272  HB2 ASP X  83      37.085  43.512  42.560  0.00  0.00            
ATOM   1273  HB3 ASP X  83      35.806  44.138  41.638  0.00  0.00            
ATOM   1274  CG  ASP X  83      36.419  45.259  43.434  0.00  0.00            
ATOM   1275  OD1 ASP X  83      35.740  45.594  44.464  0.00  0.00            
ATOM   1276  OD2 ASP X  83      37.386  46.002  43.035  0.00  0.00            
ATOM   1277  C   ASP X  83      34.406  41.930  42.625  0.00  0.00            
ATOM   1278  O   ASP X  83      33.257  42.143  42.195  0.00  0.00            
ATOM   1279  N   VAL X  84      35.015  40.735  42.404  0.00  0.00            
ATOM   1280  H   VAL X  84      36.031  40.595  42.773  0.00  0.00            
ATOM   1281  CA  VAL X  84      34.315  39.608  41.697  0.00  0.00            
ATOM   1282  HA  VAL X  84      34.041  40.031  40.731  0.00  0.00            
ATOM   1283  CB  VAL X  84      35.217  38.345  41.423  0.00  0.00            
ATOM   1284  HB  VAL X  84      35.809  38.194  42.326  0.00  0.00            
ATOM   1285  CG1 VAL X  84      34.419  37.077  41.014  0.00  0.00            
ATOM   1286 HG11 VAL X  84      35.098  36.262  40.763  0.00  0.00            
ATOM   1287 HG12 VAL X  84      33.778  36.766  41.839  0.00  0.00            
ATOM   1288 HG13 VAL X  84      33.839  37.414  40.155  0.00  0.00            
ATOM   1289  CG2 VAL X  84      36.171  38.750  40.225  0.00  0.00            
ATOM   1290 HG21 VAL X  84      35.554  39.142  39.416  0.00  0.00            
ATOM   1291 HG22 VAL X  84      36.877  39.541  40.479  0.00  0.00            
ATOM   1292 HG23 VAL X  84      36.778  37.862  40.046  0.00  0.00            
ATOM   1293  C   VAL X  84      33.041  39.289  42.357  0.00  0.00            
ATOM   1294  O   VAL X  84      32.005  39.110  41.672  0.00  0.00            
ATOM   1295  N   LEU X  85      33.048  39.267  43.688  0.00  0.00            
ATOM   1296  H   LEU X  85      33.918  39.510  44.280  0.00  0.00            
ATOM   1297  CA  LEU X  85      31.857  38.955  44.550  0.00  0.00            
ATOM   1298  HA  LEU X  85      31.502  37.998  44.200  0.00  0.00            
ATOM   1299  CB  LEU X  85      32.329  38.930  45.974  0.00  0.00            
ATOM   1300  HB2 LEU X  85      32.836  39.772  46.209  0.00  0.00            
ATOM   1301  HB3 LEU X  85      31.493  38.983  46.671  0.00  0.00            
ATOM   1302  CG  LEU X  85      33.139  37.620  46.294  0.00  0.00            
ATOM   1303  HG  LEU X  85      33.955  37.420  45.601  0.00  0.00            
ATOM   1304  CD1 LEU X  85      33.654  37.714  47.705  0.00  0.00            
ATOM   1305 HD11 LEU X  85      32.860  37.732  48.451  0.00  0.00            
ATOM   1306 HD12 LEU X  85      34.381  36.923  47.885  0.00  0.00            
ATOM   1307 HD13 LEU X  85      34.257  38.610  47.850  0.00  0.00            
ATOM   1308  CD2 LEU X  85      32.246  36.475  46.354  0.00  0.00            
ATOM   1309 HD21 LEU X  85      32.791  35.639  46.506  0.00  0.00            
ATOM   1310 HD22 LEU X  85      31.488  36.560  47.017  0.00  0.00            
ATOM   1311 HD23 LEU X  85      31.892  36.334  45.419  0.00  0.00            
ATOM   1312  C   LEU X  85      30.753  40.059  44.467  0.00  0.00            
ATOM   1313  O   LEU X  85      29.567  39.676  44.509  0.00  0.00            
ATOM   1314  N   GLN X  86      31.129  41.325  44.263  0.00  0.00            
ATOM   1315  H   GLN X  86      32.165  41.613  44.084  0.00  0.00            
ATOM   1316  CA  GLN X  86      30.133  42.385  44.116  0.00  0.00            
ATOM   1317  HA  GLN X  86      29.313  42.151  44.794  0.00  0.00            
ATOM   1318  CB  GLN X  86      30.864  43.686  44.480  0.00  0.00            
ATOM   1319  HB2 GLN X  86      30.945  43.639  45.566  0.00  0.00            
ATOM   1320  HB3 GLN X  86      31.759  43.631  44.014  0.00  0.00            
ATOM   1321  CG  GLN X  86      30.162  45.007  44.175  0.00  0.00            
ATOM   1322  HG2 GLN X  86      30.937  45.687  44.527  0.00  0.00            
ATOM   1323  HG3 GLN X  86      30.035  45.181  43.107  0.00  0.00            
ATOM   1324  CD  GLN X  86      28.805  45.302  44.814  0.00  0.00            
ATOM   1325  OE1 GLN X  86      27.978  44.411  44.925  0.00  0.00            
ATOM   1326  NE2 GLN X  86      28.554  46.556  45.186  0.00  0.00            
ATOM   1327 HE21 GLN X  86      27.652  46.709  45.779  0.00  0.00            
ATOM   1328 HE22 GLN X  86      29.247  47.267  45.000  0.00  0.00            
ATOM   1329  C   GLN X  86      29.559  42.347  42.605  0.00  0.00            
ATOM   1330  O   GLN X  86      28.354  42.428  42.455  0.00  0.00            
ATOM   1331  N   HID X  87      30.312  41.963  41.592  0.00  0.00            
ATOM   1332  H   HID X  87      31.381  41.858  41.778  0.00  0.00            
ATOM   1333  CA  HID X  87      29.763  41.703  40.249  0.00  0.00            
ATOM   1334  HA  HID X  87      29.153  42.491  40.089  0.00  0.00            
ATOM   1335  CB  HID X  87      30.882  41.671  39.176  0.00  0.00            
ATOM   1336  HB2 HID X  87      31.563  40.841  39.362  0.00  0.00            
ATOM   1337  HB3 HID X  87      30.568  41.359  38.180  0.00  0.00            
ATOM   1338  CG  HID X  87      31.820  42.887  39.049  0.00  0.00            
ATOM   1339  ND1 HID X  87      31.440  44.143  38.682  0.00  0.00            
ATOM   1340  HD1 HID X  87      30.482  44.470  38.280  0.00  0.00            
ATOM   1341  CE1 HID X  87      32.538  44.933  38.701  0.00  0.00            
ATOM   1342  HE1 HID X  87      32.584  45.906  38.213  0.00  0.00            
ATOM   1343  NE2 HID X  87      33.640  44.267  39.187  0.00  0.00            
ATOM   1344  CD2 HID X  87      33.130  42.936  39.381  0.00  0.00            
ATOM   1345  HD2 HID X  87      33.770  42.125  39.728  0.00  0.00            
ATOM   1346  C   HID X  87      28.864  40.460  40.083  0.00  0.00            
ATOM   1347  O   HID X  87      27.771  40.569  39.594  0.00  0.00            
ATOM   1348  N   VAL X  88      29.187  39.392  40.749  0.00  0.00            
ATOM   1349  H   VAL X  88      30.118  39.505  41.305  0.00  0.00            
ATOM   1350  CA  VAL X  88      28.341  38.171  40.996  0.00  0.00            
ATOM   1351  HA  VAL X  88      28.124  37.876  40.055  0.00  0.00            
ATOM   1352  CB  VAL X  88      29.098  37.030  41.749  0.00  0.00            
ATOM   1353  HB  VAL X  88      29.562  37.432  42.650  0.00  0.00            
ATOM   1354  CG1 VAL X  88      28.301  35.776  42.188  0.00  0.00            
ATOM   1355 HG11 VAL X  88      27.550  36.008  42.943  0.00  0.00            
ATOM   1356 HG12 VAL X  88      27.882  35.295  41.304  0.00  0.00            
ATOM   1357 HG13 VAL X  88      28.918  35.208  42.654  0.00  0.00            
ATOM   1358  CG2 VAL X  88      30.245  36.521  40.883  0.00  0.00            
ATOM   1359 HG21 VAL X  88      30.839  35.957  41.473  0.00  0.00            
ATOM   1360 HG22 VAL X  88      29.869  35.956  40.030  0.00  0.00            
ATOM   1361 HG23 VAL X  88      30.854  37.332  40.484  0.00  0.00            
ATOM   1362  C   VAL X  88      27.047  38.535  41.688  0.00  0.00            
ATOM   1363  O   VAL X  88      25.963  38.214  41.169  0.00  0.00            
ATOM   1364  N   ASP X  89      27.112  39.262  42.834  0.00  0.00            
ATOM   1365  H   ASP X  89      28.093  39.621  43.146  0.00  0.00            
ATOM   1366  CA  ASP X  89      25.955  39.694  43.637  0.00  0.00            
ATOM   1367  HA  ASP X  89      25.335  38.852  43.946  0.00  0.00            
ATOM   1368  CB  ASP X  89      26.344  40.477  44.875  0.00  0.00            
ATOM   1369  HB2 ASP X  89      26.952  39.865  45.541  0.00  0.00            
ATOM   1370  HB3 ASP X  89      26.987  41.308  44.587  0.00  0.00            
ATOM   1371  CG  ASP X  89      25.169  40.907  45.651  0.00  0.00            
ATOM   1372  OD1 ASP X  89      25.136  42.109  46.061  0.00  0.00            
ATOM   1373  OD2 ASP X  89      24.185  40.153  45.824  0.00  0.00            
ATOM   1374  C   ASP X  89      25.052  40.682  42.728  0.00  0.00            
ATOM   1375  O   ASP X  89      23.857  40.467  42.724  0.00  0.00            
ATOM   1376  N   SER X  90      25.664  41.604  41.987  0.00  0.00            
ATOM   1377  H   SER X  90      26.668  41.661  42.072  0.00  0.00            
ATOM   1378  CA  SER X  90      24.954  42.565  41.106  0.00  0.00            
ATOM   1379  HA  SER X  90      24.394  43.191  41.667  0.00  0.00            
ATOM   1380  CB  SER X  90      25.903  43.449  40.347  0.00  0.00            
ATOM   1381  HB2 SER X  90      26.594  42.820  39.786  0.00  0.00            
ATOM   1382  HB3 SER X  90      25.326  44.103  39.694  0.00  0.00            
ATOM   1383  OG  SER X  90      26.635  44.198  41.317  0.00  0.00            
ATOM   1384  HG  SER X  90      27.348  43.532  41.802  0.00  0.00            
ATOM   1385  C   SER X  90      24.138  41.795  40.124  0.00  0.00            
ATOM   1386  O   SER X  90      23.040  42.233  39.800  0.00  0.00            
ATOM   1387  N   MET X  91      24.637  40.625  39.702  0.00  0.00            
ATOM   1388  H   MET X  91      25.613  40.437  39.879  0.00  0.00            
ATOM   1389  CA  MET X  91      24.121  39.745  38.608  0.00  0.00            
ATOM   1390  HA  MET X  91      23.712  40.383  37.941  0.00  0.00            
ATOM   1391  CB  MET X  91      25.244  38.937  37.907  0.00  0.00            
ATOM   1392  HB2 MET X  91      25.959  39.589  37.619  0.00  0.00            
ATOM   1393  HB3 MET X  91      25.620  38.243  38.659  0.00  0.00            
ATOM   1394  CG  MET X  91      24.681  38.294  36.648  0.00  0.00            
ATOM   1395  HG2 MET X  91      25.478  37.702  36.199  0.00  0.00            
ATOM   1396  HG3 MET X  91      23.944  37.548  36.945  0.00  0.00            
ATOM   1397  SD  MET X  91      24.025  39.354  35.411  0.00  0.00            
ATOM   1398  CE  MET X  91      25.551  39.879  34.542  0.00  0.00            
ATOM   1399  HE1 MET X  91      26.304  40.149  35.282  0.00  0.00            
ATOM   1400  HE2 MET X  91      25.946  39.067  33.932  0.00  0.00            
ATOM   1401  HE3 MET X  91      25.467  40.708  33.972  0.00  0.00            
ATOM   1402  C   MET X  91      22.955  38.838  39.122  0.00  0.00            
ATOM   1403  O   MET X  91      21.849  39.001  38.558  0.00  0.00            
ATOM   1404  N   GLN X  92      23.141  38.149  40.267  0.00  0.00            
ATOM   1405  H   GLN X  92      24.101  38.202  40.780  0.00  0.00            
ATOM   1406  CA  GLN X  92      22.120  37.351  40.881  0.00  0.00            
ATOM   1407  HA  GLN X  92      21.635  36.801  40.074  0.00  0.00            
ATOM   1408  CB  GLN X  92      22.535  36.329  41.903  0.00  0.00            
ATOM   1409  HB2 GLN X  92      21.707  35.680  42.188  0.00  0.00            
ATOM   1410  HB3 GLN X  92      23.195  35.627  41.393  0.00  0.00            
ATOM   1411  CG  GLN X  92      23.252  36.891  43.177  0.00  0.00            
ATOM   1412  HG2 GLN X  92      23.852  36.086  43.601  0.00  0.00            
ATOM   1413  HG3 GLN X  92      23.945  37.713  43.000  0.00  0.00            
ATOM   1414  CD  GLN X  92      22.241  37.348  44.216  0.00  0.00            
ATOM   1415  OE1 GLN X  92      21.438  36.529  44.729  0.00  0.00            
ATOM   1416  NE2 GLN X  92      22.110  38.640  44.450  0.00  0.00            
ATOM   1417 HE21 GLN X  92      21.469  39.012  45.250  0.00  0.00            
ATOM   1418 HE22 GLN X  92      22.692  39.386  44.095  0.00  0.00            
ATOM   1419  C   GLN X  92      20.993  38.314  41.343  0.00  0.00            
ATOM   1420  O   GLN X  92      19.938  37.774  41.656  0.00  0.00            
ATOM   1421  N   LYS X  93      21.200  39.632  41.416  0.00  0.00            
ATOM   1422  H   LYS X  93      22.196  40.055  41.551  0.00  0.00            
ATOM   1423  CA  LYS X  93      20.153  40.536  41.826  0.00  0.00            
ATOM   1424  HA  LYS X  93      19.660  40.043  42.651  0.00  0.00            
ATOM   1425  CB  LYS X  93      20.832  41.789  42.395  0.00  0.00            
ATOM   1426  HB2 LYS X  93      21.398  41.657  43.305  0.00  0.00            
ATOM   1427  HB3 LYS X  93      21.524  41.985  41.760  0.00  0.00            
ATOM   1428  CG  LYS X  93      20.065  43.106  42.467  0.00  0.00            
ATOM   1429  HG2 LYS X  93      20.780  43.826  42.838  0.00  0.00            
ATOM   1430  HG3 LYS X  93      19.889  43.430  41.452  0.00  0.00            
ATOM   1431  CD  LYS X  93      18.803  42.952  43.289  0.00  0.00            
ATOM   1432  HD2 LYS X  93      18.233  43.786  43.273  0.00  0.00            
ATOM   1433  HD3 LYS X  93      18.228  42.115  42.894  0.00  0.00            
ATOM   1434  CE  LYS X  93      19.073  42.705  44.760  0.00  0.00            
ATOM   1435  HE2 LYS X  93      18.112  42.704  45.276  0.00  0.00            
ATOM   1436  HE3 LYS X  93      19.366  41.693  45.040  0.00  0.00            
ATOM   1437  NZ  LYS X  93      20.060  43.619  45.417  0.00  0.00            
ATOM   1438  HZ1 LYS X  93      21.016  43.310  45.514  0.00  0.00            
ATOM   1439  HZ2 LYS X  93      19.942  44.631  45.030  0.00  0.00            
ATOM   1440  HZ3 LYS X  93      19.715  43.608  46.451  0.00  0.00            
ATOM   1441  C   LYS X  93      19.129  40.757  40.630  0.00  0.00            
ATOM   1442  O   LYS X  93      17.990  40.971  40.917  0.00  0.00            
ATOM   1443  N   ASP X  94      19.633  40.809  39.363  0.00  0.00            
ATOM   1444  H   ASP X  94      20.669  40.491  39.248  0.00  0.00            
ATOM   1445  CA  ASP X  94      18.771  40.581  38.170  0.00  0.00            
ATOM   1446  HA  ASP X  94      17.877  41.002  38.382  0.00  0.00            
ATOM   1447  CB  ASP X  94      19.401  41.144  36.866  0.00  0.00            
ATOM   1448  HB2 ASP X  94      20.409  40.736  36.787  0.00  0.00            
ATOM   1449  HB3 ASP X  94      18.769  40.927  36.005  0.00  0.00            
ATOM   1450  CG  ASP X  94      19.510  42.615  36.954  0.00  0.00            
ATOM   1451  OD1 ASP X  94      18.678  43.329  37.549  0.00  0.00            
ATOM   1452  OD2 ASP X  94      20.496  43.124  36.460  0.00  0.00            
ATOM   1453  C   ASP X  94      18.453  39.110  37.965  0.00  0.00            
ATOM   1454  O   ASP X  94      17.388  38.933  37.328  0.00  0.00            
ATOM   1455  N   TYR X  95      19.227  38.114  38.464  0.00  0.00            
ATOM   1456  H   TYR X  95      20.150  38.334  38.811  0.00  0.00            
ATOM   1457  CA  TYR X  95      18.950  36.722  38.179  0.00  0.00            
ATOM   1458  HA  TYR X  95      17.955  36.703  37.734  0.00  0.00            
ATOM   1459  CB  TYR X  95      20.003  36.199  37.161  0.00  0.00            
ATOM   1460  HB2 TYR X  95      21.034  36.453  37.408  0.00  0.00            
ATOM   1461  HB3 TYR X  95      19.928  35.117  37.057  0.00  0.00            
ATOM   1462  CG  TYR X  95      19.822  36.669  35.761  0.00  0.00            
ATOM   1463  CD1 TYR X  95      18.886  36.084  34.905  0.00  0.00            
ATOM   1464  HD1 TYR X  95      18.222  35.338  35.341  0.00  0.00            
ATOM   1465  CE1 TYR X  95      18.675  36.539  33.598  0.00  0.00            
ATOM   1466  HE1 TYR X  95      17.912  36.139  32.931  0.00  0.00            
ATOM   1467  CZ  TYR X  95      19.397  37.650  33.120  0.00  0.00            
ATOM   1468  OH  TYR X  95      19.137  38.048  31.878  0.00  0.00            
ATOM   1469  HH  TYR X  95      18.253  37.619  31.406  0.00  0.00            
ATOM   1470  CE2 TYR X  95      20.367  38.257  33.952  0.00  0.00            
ATOM   1471  HE2 TYR X  95      20.891  39.143  33.594  0.00  0.00            
ATOM   1472  CD2 TYR X  95      20.591  37.727  35.278  0.00  0.00            
ATOM   1473  HD2 TYR X  95      21.366  38.123  35.934  0.00  0.00            
ATOM   1474  C   TYR X  95      18.846  35.845  39.454  0.00  0.00            
ATOM   1475  O   TYR X  95      19.719  34.981  39.719  0.00  0.00            
ATOM   1476  N   PRO X  96      17.683  35.935  40.168  0.00  0.00            
ATOM   1477  CD  PRO X  96      16.470  36.831  39.879  0.00  0.00            
ATOM   1478  HD2 PRO X  96      16.044  36.705  38.883  0.00  0.00            
ATOM   1479  HD3 PRO X  96      16.787  37.869  39.978  0.00  0.00            
ATOM   1480  CG  PRO X  96      15.468  36.508  40.979  0.00  0.00            
ATOM   1481  HG2 PRO X  96      14.895  35.654  40.618  0.00  0.00            
ATOM   1482  HG3 PRO X  96      14.812  37.327  41.273  0.00  0.00            
ATOM   1483  CB  PRO X  96      16.376  36.013  42.158  0.00  0.00            
ATOM   1484  HB2 PRO X  96      15.826  35.405  42.876  0.00  0.00            
ATOM   1485  HB3 PRO X  96      16.812  36.870  42.672  0.00  0.00            
ATOM   1486  CA  PRO X  96      17.430  35.234  41.423  0.00  0.00            
ATOM   1487  HA  PRO X  96      18.261  35.356  42.118  0.00  0.00            
ATOM   1488  C   PRO X  96      17.104  33.787  41.179  0.00  0.00            
ATOM   1489  O   PRO X  96      16.330  33.481  40.233  0.00  0.00            
ATOM   1490  N   GLY X  97      17.715  32.854  41.982  0.00  0.00            
ATOM   1491  H   GLY X  97      18.211  33.084  42.924  0.00  0.00            
ATOM   1492  CA  GLY X  97      17.325  31.421  41.718  0.00  0.00            
ATOM   1493  HA2 GLY X  97      17.478  30.881  42.652  0.00  0.00            
ATOM   1494  HA3 GLY X  97      16.257  31.367  41.507  0.00  0.00            
ATOM   1495  C   GLY X  97      18.071  30.697  40.593  0.00  0.00            
ATOM   1496  O   GLY X  97      17.986  29.459  40.472  0.00  0.00            
ATOM   1497  N   LEU X  98      18.884  31.423  39.864  0.00  0.00            
ATOM   1498  H   LEU X  98      18.944  32.507  39.959  0.00  0.00            
ATOM   1499  CA  LEU X  98      19.612  30.884  38.736  0.00  0.00            
ATOM   1500  HA  LEU X  98      19.012  30.055  38.360  0.00  0.00            
ATOM   1501  CB  LEU X  98      19.664  31.961  37.693  0.00  0.00            
ATOM   1502  HB2 LEU X  98      18.768  32.544  37.481  0.00  0.00            
ATOM   1503  HB3 LEU X  98      20.507  32.587  37.986  0.00  0.00            
ATOM   1504  CG  LEU X  98      20.015  31.479  36.248  0.00  0.00            
ATOM   1505  HG  LEU X  98      20.958  30.944  36.363  0.00  0.00            
ATOM   1506  CD1 LEU X  98      19.000  30.524  35.621  0.00  0.00            
ATOM   1507 HD11 LEU X  98      19.423  30.106  34.708  0.00  0.00            
ATOM   1508 HD12 LEU X  98      18.752  29.699  36.290  0.00  0.00            
ATOM   1509 HD13 LEU X  98      18.124  31.137  35.410  0.00  0.00            
ATOM   1510  CD2 LEU X  98      20.197  32.656  35.327  0.00  0.00            
ATOM   1511 HD21 LEU X  98      20.830  33.451  35.721  0.00  0.00            
ATOM   1512 HD22 LEU X  98      20.608  32.347  34.366  0.00  0.00            
ATOM   1513 HD23 LEU X  98      19.265  32.994  35.131  0.00  0.00            
ATOM   1514  C   LEU X  98      21.044  30.393  39.216  0.00  0.00            
ATOM   1515  O   LEU X  98      21.756  31.087  39.966  0.00  0.00            
ATOM   1516  N   PRO X  99      21.450  29.075  38.963  0.00  0.00            
ATOM   1517  CD  PRO X  99      20.797  28.202  38.001  0.00  0.00            
ATOM   1518  HD2 PRO X  99      20.655  28.819  37.126  0.00  0.00            
ATOM   1519  HD3 PRO X  99      19.873  27.929  38.302  0.00  0.00            
ATOM   1520  CG  PRO X  99      21.790  27.035  37.826  0.00  0.00            
ATOM   1521  HG2 PRO X  99      22.453  27.196  36.976  0.00  0.00            
ATOM   1522  HG3 PRO X  99      21.274  26.077  37.771  0.00  0.00            
ATOM   1523  CB  PRO X  99      22.581  27.027  39.099  0.00  0.00            
ATOM   1524  HB2 PRO X  99      23.512  26.474  38.978  0.00  0.00            
ATOM   1525  HB3 PRO X  99      22.022  26.465  39.847  0.00  0.00            
ATOM   1526  CA  PRO X  99      22.698  28.496  39.431  0.00  0.00            
ATOM   1527  HA  PRO X  99      22.763  28.799  40.476  0.00  0.00            
ATOM   1528  C   PRO X  99      23.929  29.142  38.716  0.00  0.00            
ATOM   1529  O   PRO X  99      23.845  29.674  37.586  0.00  0.00            
ATOM   1530  N   VAL X 100      25.093  29.163  39.366  0.00  0.00            
ATOM   1531  H   VAL X 100      25.198  28.601  40.294  0.00  0.00            
ATOM   1532  CA  VAL X 100      26.133  30.169  38.994  0.00  0.00            
ATOM   1533  HA  VAL X 100      25.962  30.503  38.056  0.00  0.00            
ATOM   1534  CB  VAL X 100      26.255  31.318  40.010  0.00  0.00            
ATOM   1535  HB  VAL X 100      26.652  30.854  40.912  0.00  0.00            
ATOM   1536  CG1 VAL X 100      27.157  32.492  39.671  0.00  0.00            
ATOM   1537 HG11 VAL X 100      27.150  33.184  40.513  0.00  0.00            
ATOM   1538 HG12 VAL X 100      28.193  32.223  39.467  0.00  0.00            
ATOM   1539 HG13 VAL X 100      26.811  33.097  38.846  0.00  0.00            
ATOM   1540  CG2 VAL X 100      24.954  31.797  40.517  0.00  0.00            
ATOM   1541 HG21 VAL X 100      24.566  31.105  41.251  0.00  0.00            
ATOM   1542 HG22 VAL X 100      25.100  32.759  40.984  0.00  0.00            
ATOM   1543 HG23 VAL X 100      24.237  31.905  39.717  0.00  0.00            
ATOM   1544  C   VAL X 100      27.441  29.390  39.026  0.00  0.00            
ATOM   1545  O   VAL X 100      27.823  28.557  39.855  0.00  0.00            
ATOM   1546  N   PHE X 101      28.227  29.738  38.009  0.00  0.00            
ATOM   1547  H   PHE X 101      27.865  30.464  37.280  0.00  0.00            
ATOM   1548  CA  PHE X 101      29.549  29.187  37.704  0.00  0.00            
ATOM   1549  HA  PHE X 101      29.708  28.428  38.471  0.00  0.00            
ATOM   1550  CB  PHE X 101      29.561  28.498  36.362  0.00  0.00            
ATOM   1551  HB2 PHE X 101      29.260  29.195  35.580  0.00  0.00            
ATOM   1552  HB3 PHE X 101      30.583  28.139  36.240  0.00  0.00            
ATOM   1553  CG  PHE X 101      28.658  27.262  36.323  0.00  0.00            
ATOM   1554  CD1 PHE X 101      29.109  25.991  36.871  0.00  0.00            
ATOM   1555  HD1 PHE X 101      30.116  26.003  37.286  0.00  0.00            
ATOM   1556  CE1 PHE X 101      28.179  24.878  36.795  0.00  0.00            
ATOM   1557  HE1 PHE X 101      28.464  23.900  37.184  0.00  0.00            
ATOM   1558  CZ  PHE X 101      26.923  25.004  36.137  0.00  0.00            
ATOM   1559  HZ  PHE X 101      26.242  24.153  36.144  0.00  0.00            
ATOM   1560  CE2 PHE X 101      26.601  26.222  35.543  0.00  0.00            
ATOM   1561  HE2 PHE X 101      25.692  26.245  34.943  0.00  0.00            
ATOM   1562  CD2 PHE X 101      27.393  27.347  35.628  0.00  0.00            
ATOM   1563  HD2 PHE X 101      26.991  28.269  35.209  0.00  0.00            
ATOM   1564  C   PHE X 101      30.632  30.278  37.749  0.00  0.00            
ATOM   1565  O   PHE X 101      30.376  31.432  37.456  0.00  0.00            
ATOM   1566  N   LEU X 102      31.780  29.909  38.242  0.00  0.00            
ATOM   1567  H   LEU X 102      31.892  28.963  38.773  0.00  0.00            
ATOM   1568  CA  LEU X 102      33.017  30.765  38.070  0.00  0.00            
ATOM   1569  HA  LEU X 102      32.828  31.809  37.819  0.00  0.00            
ATOM   1570  CB  LEU X 102      33.773  30.743  39.400  0.00  0.00            
ATOM   1571  HB2 LEU X 102      34.044  29.702  39.577  0.00  0.00            
ATOM   1572  HB3 LEU X 102      34.717  31.268  39.255  0.00  0.00            
ATOM   1573  CG  LEU X 102      32.928  31.160  40.604  0.00  0.00            
ATOM   1574  HG  LEU X 102      32.158  30.408  40.774  0.00  0.00            
ATOM   1575  CD1 LEU X 102      33.830  31.226  41.846  0.00  0.00            
ATOM   1576 HD11 LEU X 102      34.626  31.953  41.682  0.00  0.00            
ATOM   1577 HD12 LEU X 102      33.181  31.541  42.663  0.00  0.00            
ATOM   1578 HD13 LEU X 102      34.301  30.266  42.056  0.00  0.00            
ATOM   1579  CD2 LEU X 102      32.170  32.506  40.331  0.00  0.00            
ATOM   1580 HD21 LEU X 102      32.935  33.268  40.479  0.00  0.00            
ATOM   1581 HD22 LEU X 102      31.496  32.606  39.480  0.00  0.00            
ATOM   1582 HD23 LEU X 102      31.502  32.591  41.084  0.00  0.00            
ATOM   1583  C   LEU X 102      33.880  30.070  37.006  0.00  0.00            
ATOM   1584  O   LEU X 102      33.962  28.871  36.935  0.00  0.00            
ATOM   1585  N   LEU X 103      34.573  30.906  36.216  0.00  0.00            
ATOM   1586  H   LEU X 103      34.347  31.891  36.213  0.00  0.00            
ATOM   1587  CA  LEU X 103      35.464  30.340  35.146  0.00  0.00            
ATOM   1588  HA  LEU X 103      35.688  29.297  35.369  0.00  0.00            
ATOM   1589  CB  LEU X 103      34.821  30.385  33.697  0.00  0.00            
ATOM   1590  HB2 LEU X 103      33.836  29.931  33.808  0.00  0.00            
ATOM   1591  HB3 LEU X 103      34.689  31.416  33.367  0.00  0.00            
ATOM   1592  CG  LEU X 103      35.603  29.490  32.596  0.00  0.00            
ATOM   1593  HG  LEU X 103      35.972  28.675  33.066  0.00  0.00            
ATOM   1594  CD1 LEU X 103      34.511  29.036  31.592  0.00  0.00            
ATOM   1595 HD11 LEU X 103      34.128  29.894  31.059  0.00  0.00            
ATOM   1596 HD12 LEU X 103      34.937  28.272  30.958  0.00  0.00            
ATOM   1597 HD13 LEU X 103      33.742  28.661  32.129  0.00  0.00            
ATOM   1598  CD2 LEU X 103      36.725  30.279  31.928  0.00  0.00            
ATOM   1599 HD21 LEU X 103      37.273  29.584  31.291  0.00  0.00            
ATOM   1600 HD22 LEU X 103      36.373  30.995  31.185  0.00  0.00            
ATOM   1601 HD23 LEU X 103      37.309  30.735  32.614  0.00  0.00            
ATOM   1602  C   LEU X 103      36.806  31.127  35.161  0.00  0.00            
ATOM   1603  O   LEU X 103      36.757  32.323  34.918  0.00  0.00            
ATOM   1604  N   GLY X 104      37.880  30.597  35.656  0.00  0.00            
ATOM   1605  H   GLY X 104      37.919  29.519  35.811  0.00  0.00            
ATOM   1606  CA  GLY X 104      39.109  31.485  35.871  0.00  0.00            
ATOM   1607  HA2 GLY X 104      38.862  32.508  35.586  0.00  0.00            
ATOM   1608  HA3 GLY X 104      39.251  31.553  36.818  0.00  0.00            
ATOM   1609  C   GLY X 104      40.416  30.925  35.145  0.00  0.00            
ATOM   1610  O   GLY X 104      40.886  29.787  35.407  0.00  0.00            
ATOM   1611  N   HID X 105      41.008  31.645  34.178  0.00  0.00            
ATOM   1612  H   HID X 105      40.596  32.596  33.840  0.00  0.00            
ATOM   1613  CA  HID X 105      42.391  31.329  33.730  0.00  0.00            
ATOM   1614  HA  HID X 105      42.506  30.275  33.480  0.00  0.00            
ATOM   1615  CB  HID X 105      42.624  32.118  32.421  0.00  0.00            
ATOM   1616  HB2 HID X 105      41.841  31.822  31.723  0.00  0.00            
ATOM   1617  HB3 HID X 105      42.649  33.172  32.698  0.00  0.00            
ATOM   1618  CG  HID X 105      43.952  31.836  31.717  0.00  0.00            
ATOM   1619  ND1 HID X 105      44.558  30.632  31.414  0.00  0.00            
ATOM   1620  HD1 HID X 105      44.198  29.624  31.621  0.00  0.00            
ATOM   1621  CE1 HID X 105      45.752  30.868  30.814  0.00  0.00            
ATOM   1622  HE1 HID X 105      46.362  30.103  30.564  0.00  0.00            
ATOM   1623  NE2 HID X 105      45.990  32.148  30.840  0.00  0.00            
ATOM   1624  CD2 HID X 105      44.831  32.817  31.383  0.00  0.00            
ATOM   1625  HD2 HID X 105      44.618  33.883  31.464  0.00  0.00            
ATOM   1626  C   HID X 105      43.421  31.834  34.680  0.00  0.00            
ATOM   1627  O   HID X 105      43.373  32.920  35.204  0.00  0.00            
ATOM   1628  N   SER X 106      44.501  31.086  34.877  0.00  0.00            
ATOM   1629  H   SER X 106      44.495  30.056  34.519  0.00  0.00            
ATOM   1630  CA  SER X 106      45.737  31.591  35.542  0.00  0.00            
ATOM   1631  HA  SER X 106      46.450  30.788  35.728  0.00  0.00            
ATOM   1632  CB  SER X 106      46.371  32.430  34.481  0.00  0.00            
ATOM   1633  HB2 SER X 106      46.121  31.989  33.544  0.00  0.00            
ATOM   1634  HB3 SER X 106      46.001  33.439  34.516  0.00  0.00            
ATOM   1635  OG  SER X 106      47.854  32.446  34.629  0.00  0.00            
ATOM   1636  HG  SER X 106      48.440  31.468  33.342  0.00  0.00            
ATOM   1637  C   SER X 106      45.522  32.269  36.851  0.00  0.00            
ATOM   1638  O   SER X 106      44.929  31.660  37.711  0.00  0.00            
ATOM   1639  N   MET X 107      46.035  33.490  37.068  0.00  0.00            
ATOM   1640  H   MET X 107      46.784  33.844  36.360  0.00  0.00            
ATOM   1641  CA  MET X 107      45.706  34.275  38.293  0.00  0.00            
ATOM   1642  HA  MET X 107      46.051  33.848  39.141  0.00  0.00            
ATOM   1643  CB  MET X 107      46.349  35.648  38.239  0.00  0.00            
ATOM   1644  HB2 MET X 107      47.437  35.590  38.197  0.00  0.00            
ATOM   1645  HB3 MET X 107      46.111  36.069  37.262  0.00  0.00            
ATOM   1646  CG  MET X 107      45.939  36.565  39.366  0.00  0.00            
ATOM   1647  HG2 MET X 107      44.992  36.381  39.667  0.00  0.00            
ATOM   1648  HG3 MET X 107      46.380  36.234  40.306  0.00  0.00            
ATOM   1649  SD  MET X 107      46.332  38.347  39.084  0.00  0.00            
ATOM   1650  CE  MET X 107      44.931  38.873  38.092  0.00  0.00            
ATOM   1651  HE1 MET X 107      44.869  38.246  37.202  0.00  0.00            
ATOM   1652  HE2 MET X 107      44.101  38.867  38.668  0.00  0.00            
ATOM   1653  HE3 MET X 107      45.068  39.897  37.747  0.00  0.00            
ATOM   1654  C   MET X 107      44.169  34.401  38.525  0.00  0.00            
ATOM   1655  O   MET X 107      43.732  34.367  39.624  0.00  0.00            
ATOM   1656  N   GLY X 108      43.394  34.636  37.478  0.00  0.00            
ATOM   1657  H   GLY X 108      43.861  34.417  36.517  0.00  0.00            
ATOM   1658  CA  GLY X 108      41.850  34.571  37.517  0.00  0.00            
ATOM   1659  HA2 GLY X 108      41.408  35.305  38.190  0.00  0.00            
ATOM   1660  HA3 GLY X 108      41.360  34.748  36.560  0.00  0.00            
ATOM   1661  C   GLY X 108      41.335  33.238  38.094  0.00  0.00            
ATOM   1662  O   GLY X 108      40.225  33.225  38.670  0.00  0.00            
ATOM   1663  N   GLY X 109      42.091  32.153  38.061  0.00  0.00            
ATOM   1664  H   GLY X 109      43.088  32.275  37.638  0.00  0.00            
ATOM   1665  CA  GLY X 109      41.740  30.942  38.707  0.00  0.00            
ATOM   1666  HA2 GLY X 109      40.709  30.794  38.386  0.00  0.00            
ATOM   1667  HA3 GLY X 109      42.305  30.180  38.358  0.00  0.00            
ATOM   1668  C   GLY X 109      41.976  31.017  40.258  0.00  0.00            
ATOM   1669  O   GLY X 109      41.117  30.553  40.955  0.00  0.00            
ATOM   1670  N   ALA X 110      43.039  31.612  40.712  0.00  0.00            
ATOM   1671  H   ALA X 110      43.849  31.929  40.054  0.00  0.00            
ATOM   1672  CA  ALA X 110      43.239  31.763  42.128  0.00  0.00            
ATOM   1673  HA  ALA X 110      43.235  30.820  42.673  0.00  0.00            
ATOM   1674  CB  ALA X 110      44.566  32.455  42.441  0.00  0.00            
ATOM   1675  HB1 ALA X 110      44.567  32.940  43.417  0.00  0.00            
ATOM   1676  HB2 ALA X 110      45.388  31.754  42.298  0.00  0.00            
ATOM   1677  HB3 ALA X 110      44.674  33.275  41.731  0.00  0.00            
ATOM   1678  C   ALA X 110      42.106  32.722  42.721  0.00  0.00            
ATOM   1679  O   ALA X 110      41.632  32.540  43.822  0.00  0.00            
ATOM   1680  N   ILE X 111      41.750  33.738  41.910  0.00  0.00            
ATOM   1681  H   ILE X 111      42.224  33.833  40.933  0.00  0.00            
ATOM   1682  CA  ILE X 111      40.687  34.672  42.234  0.00  0.00            
ATOM   1683  HA  ILE X 111      40.802  35.016  43.262  0.00  0.00            
ATOM   1684  CB  ILE X 111      40.757  35.863  41.280  0.00  0.00            
ATOM   1685  HB  ILE X 111      40.774  35.486  40.343  0.00  0.00            
ATOM   1686  CG2 ILE X 111      39.569  36.801  41.409  0.00  0.00            
ATOM   1687 HG21 ILE X 111      38.708  36.283  40.987  0.00  0.00            
ATOM   1688 HG22 ILE X 111      39.325  37.113  42.424  0.00  0.00            
ATOM   1689 HG23 ILE X 111      39.756  37.705  40.830  0.00  0.00            
ATOM   1690  CG1 ILE X 111      42.083  36.661  41.528  0.00  0.00            
ATOM   1691 HG12 ILE X 111      41.796  37.320  42.347  0.00  0.00            
ATOM   1692 HG13 ILE X 111      42.830  36.013  41.734  0.00  0.00            
ATOM   1693  CD1 ILE X 111      42.506  37.662  40.424  0.00  0.00            
ATOM   1694 HD11 ILE X 111      41.712  38.403  40.514  0.00  0.00            
ATOM   1695 HD12 ILE X 111      43.453  38.176  40.591  0.00  0.00            
ATOM   1696 HD13 ILE X 111      42.415  37.232  39.426  0.00  0.00            
ATOM   1697  C   ILE X 111      39.320  33.935  42.186  0.00  0.00            
ATOM   1698  O   ILE X 111      38.497  34.341  42.951  0.00  0.00            
ATOM   1699  N   ALA X 112      39.153  32.908  41.367  0.00  0.00            
ATOM   1700  H   ALA X 112      39.898  32.774  40.584  0.00  0.00            
ATOM   1701  CA  ALA X 112      37.911  32.073  41.397  0.00  0.00            
ATOM   1702  HA  ALA X 112      37.074  32.771  41.419  0.00  0.00            
ATOM   1703  CB  ALA X 112      37.867  31.211  40.067  0.00  0.00            
ATOM   1704  HB1 ALA X 112      38.690  30.497  40.071  0.00  0.00            
ATOM   1705  HB2 ALA X 112      36.945  30.654  40.230  0.00  0.00            
ATOM   1706  HB3 ALA X 112      37.836  31.737  39.112  0.00  0.00            
ATOM   1707  C   ALA X 112      37.854  31.211  42.737  0.00  0.00            
ATOM   1708  O   ALA X 112      36.898  31.262  43.493  0.00  0.00            
ATOM   1709  N   ILE X 113      38.993  30.618  43.033  0.00  0.00            
ATOM   1710  H   ILE X 113      39.828  30.801  42.357  0.00  0.00            
ATOM   1711  CA  ILE X 113      39.198  29.713  44.215  0.00  0.00            
ATOM   1712  HA  ILE X 113      38.406  28.968  44.148  0.00  0.00            
ATOM   1713  CB  ILE X 113      40.603  29.037  44.293  0.00  0.00            
ATOM   1714  HB  ILE X 113      41.352  29.814  44.146  0.00  0.00            
ATOM   1715  CG2 ILE X 113      40.946  28.468  45.705  0.00  0.00            
ATOM   1716 HG21 ILE X 113      41.256  29.307  46.329  0.00  0.00            
ATOM   1717 HG22 ILE X 113      40.014  28.121  46.152  0.00  0.00            
ATOM   1718 HG23 ILE X 113      41.729  27.714  45.629  0.00  0.00            
ATOM   1719  CG1 ILE X 113      40.679  27.983  43.207  0.00  0.00            
ATOM   1720 HG12 ILE X 113      39.975  27.166  43.365  0.00  0.00            
ATOM   1721 HG13 ILE X 113      40.329  28.349  42.334  0.00  0.00            
ATOM   1722  CD1 ILE X 113      42.106  27.458  42.973  0.00  0.00            
ATOM   1723 HD11 ILE X 113      42.316  26.740  43.766  0.00  0.00            
ATOM   1724 HD12 ILE X 113      42.097  26.951  42.008  0.00  0.00            
ATOM   1725 HD13 ILE X 113      42.851  28.253  43.001  0.00  0.00            
ATOM   1726  C   ILE X 113      38.815  30.504  45.487  0.00  0.00            
ATOM   1727  O   ILE X 113      37.805  30.102  46.025  0.00  0.00            
ATOM   1728  N   LEU X 114      39.447  31.695  45.607  0.00  0.00            
ATOM   1729  H   LEU X 114      40.214  31.863  44.972  0.00  0.00            
ATOM   1730  CA  LEU X 114      39.234  32.543  46.735  0.00  0.00            
ATOM   1731  HA  LEU X 114      39.396  31.902  47.601  0.00  0.00            
ATOM   1732  CB  LEU X 114      40.334  33.693  46.761  0.00  0.00            
ATOM   1733  HB2 LEU X 114      40.386  34.208  45.802  0.00  0.00            
ATOM   1734  HB3 LEU X 114      39.922  34.438  47.442  0.00  0.00            
ATOM   1735  CG  LEU X 114      41.723  33.226  47.125  0.00  0.00            
ATOM   1736  HG  LEU X 114      41.948  32.379  46.477  0.00  0.00            
ATOM   1737  CD1 LEU X 114      42.925  34.204  46.798  0.00  0.00            
ATOM   1738 HD11 LEU X 114      42.829  35.036  47.495  0.00  0.00            
ATOM   1739 HD12 LEU X 114      43.777  33.845  47.057  0.00  0.00            
ATOM   1740 HD13 LEU X 114      42.887  34.541  45.847  0.00  0.00            
ATOM   1741  CD2 LEU X 114      41.802  32.757  48.589  0.00  0.00            
ATOM   1742 HD21 LEU X 114      41.740  33.639  49.227  0.00  0.00            
ATOM   1743 HD22 LEU X 114      40.927  32.188  48.902  0.00  0.00            
ATOM   1744 HD23 LEU X 114      42.751  32.251  48.770  0.00  0.00            
ATOM   1745  C   LEU X 114      37.768  33.118  46.746  0.00  0.00            
ATOM   1746  O   LEU X 114      37.285  33.340  47.841  0.00  0.00            
ATOM   1747  N   THR X 115      37.142  33.329  45.596  0.00  0.00            
ATOM   1748  H   THR X 115      37.742  33.097  44.716  0.00  0.00            
ATOM   1749  CA  THR X 115      35.753  33.729  45.491  0.00  0.00            
ATOM   1750  HA  THR X 115      35.652  34.687  46.002  0.00  0.00            
ATOM   1751  CB  THR X 115      35.457  34.122  44.053  0.00  0.00            
ATOM   1752  HB  THR X 115      35.701  33.311  43.502  0.00  0.00            
ATOM   1753  CG2 THR X 115      33.958  34.496  43.767  0.00  0.00            
ATOM   1754 HG21 THR X 115      33.643  35.141  44.587  0.00  0.00            
ATOM   1755 HG22 THR X 115      33.803  34.961  42.793  0.00  0.00            
ATOM   1756 HG23 THR X 115      33.278  33.647  43.833  0.00  0.00            
ATOM   1757  OG1 THR X 115      36.135  35.297  43.652  0.00  0.00            
ATOM   1758  HG1 THR X 115      37.150  35.001  43.390  0.00  0.00            
ATOM   1759  C   THR X 115      34.845  32.698  46.034  0.00  0.00            
ATOM   1760  O   THR X 115      34.051  33.050  46.940  0.00  0.00            
ATOM   1761  N   ALA X 116      35.103  31.449  45.644  0.00  0.00            
ATOM   1762  H   ALA X 116      35.989  31.130  45.095  0.00  0.00            
ATOM   1763  CA  ALA X 116      34.254  30.319  46.142  0.00  0.00            
ATOM   1764  HA  ALA X 116      33.190  30.559  46.160  0.00  0.00            
ATOM   1765  CB  ALA X 116      34.482  29.091  45.276  0.00  0.00            
ATOM   1766  HB1 ALA X 116      34.108  29.216  44.346  0.00  0.00            
ATOM   1767  HB2 ALA X 116      35.551  28.882  45.223  0.00  0.00            
ATOM   1768  HB3 ALA X 116      33.999  28.287  45.831  0.00  0.00            
ATOM   1769  C   ALA X 116      34.573  30.173  47.630  0.00  0.00            
ATOM   1770  O   ALA X 116      33.689  29.790  48.379  0.00  0.00            
ATOM   1771  N   ALA X 117      35.805  30.341  48.057  0.00  0.00            
ATOM   1772  H   ALA X 117      36.595  30.373  47.428  0.00  0.00            
ATOM   1773  CA  ALA X 117      36.196  30.213  49.512  0.00  0.00            
ATOM   1774  HA  ALA X 117      35.938  29.308  49.878  0.00  0.00            
ATOM   1775  CB  ALA X 117      37.719  30.446  49.486  0.00  0.00            
ATOM   1776  HB1 ALA X 117      38.212  29.773  48.785  0.00  0.00            
ATOM   1777  HB2 ALA X 117      38.018  31.425  49.110  0.00  0.00            
ATOM   1778  HB3 ALA X 117      38.084  30.339  50.507  0.00  0.00            
ATOM   1779  C   ALA X 117      35.470  31.212  50.457  0.00  0.00            
ATOM   1780  O   ALA X 117      35.468  30.903  51.650  0.00  0.00            
ATOM   1781  N   GLU X 118      35.071  32.384  49.947  0.00  0.00            
ATOM   1782  H   GLU X 118      35.403  32.697  48.957  0.00  0.00            
ATOM   1783  CA  GLU X 118      34.288  33.357  50.730  0.00  0.00            
ATOM   1784  HA  GLU X 118      34.763  33.381  51.712  0.00  0.00            
ATOM   1785  CB  GLU X 118      34.340  34.744  50.097  0.00  0.00            
ATOM   1786  HB2 GLU X 118      34.239  34.668  49.095  0.00  0.00            
ATOM   1787  HB3 GLU X 118      33.721  35.351  50.614  0.00  0.00            
ATOM   1788  CG  GLU X 118      35.750  35.358  50.425  0.00  0.00            
ATOM   1789  HG2 GLU X 118      36.447  34.767  49.996  0.00  0.00            
ATOM   1790  HG3 GLU X 118      35.741  36.273  49.996  0.00  0.00            
ATOM   1791  CD  GLU X 118      36.114  35.515  51.912  0.00  0.00            
ATOM   1792  OE1 GLU X 118      37.010  34.766  52.352  0.00  0.00            
ATOM   1793  OE2 GLU X 118      35.518  36.352  52.618  0.00  0.00            
ATOM   1794  C   GLU X 118      32.790  32.944  50.798  0.00  0.00            
ATOM   1795  O   GLU X 118      32.132  33.287  51.740  0.00  0.00            
ATOM   1796  N   ARG X 119      32.227  32.262  49.796  0.00  0.00            
ATOM   1797  H   ARG X 119      32.968  31.883  49.093  0.00  0.00            
ATOM   1798  CA  ARG X 119      30.782  31.952  49.531  0.00  0.00            
ATOM   1799  HA  ARG X 119      30.192  32.296  50.381  0.00  0.00            
ATOM   1800  CB  ARG X 119      30.356  32.679  48.202  0.00  0.00            
ATOM   1801  HB2 ARG X 119      30.954  32.365  47.346  0.00  0.00            
ATOM   1802  HB3 ARG X 119      29.294  32.514  48.022  0.00  0.00            
ATOM   1803  CG  ARG X 119      30.424  34.216  48.348  0.00  0.00            
ATOM   1804  HG2 ARG X 119      31.403  34.498  48.737  0.00  0.00            
ATOM   1805  HG3 ARG X 119      30.350  34.640  47.347  0.00  0.00            
ATOM   1806  CD  ARG X 119      29.390  34.801  49.346  0.00  0.00            
ATOM   1807  HD2 ARG X 119      28.382  34.435  49.151  0.00  0.00            
ATOM   1808  HD3 ARG X 119      29.562  34.501  50.295  0.00  0.00            
ATOM   1809  NE  ARG X 119      29.383  36.283  49.302  0.00  0.00            
ATOM   1810  HE  ARG X 119      29.338  36.750  48.318  0.00  0.00            
ATOM   1811  CZ  ARG X 119      29.874  37.104  50.232  0.00  0.00            
ATOM   1812  NH1 ARG X 119      30.029  36.742  51.467  0.00  0.00            
ATOM   1813 HH11 ARG X 119      29.851  35.707  51.755  0.00  0.00            
ATOM   1814 HH12 ARG X 119      30.433  37.464  52.177  0.00  0.00            
ATOM   1815  NH2 ARG X 119      30.095  38.342  50.026  0.00  0.00            
ATOM   1816 HH21 ARG X 119      29.637  38.856  49.181  0.00  0.00            
ATOM   1817 HH22 ARG X 119      30.291  38.980  50.888  0.00  0.00            
ATOM   1818  C   ARG X 119      30.605  30.437  49.415  0.00  0.00            
ATOM   1819  O   ARG X 119      30.203  29.910  48.361  0.00  0.00            
ATOM   1820  N   PRO X 120      30.886  29.616  50.454  0.00  0.00            
ATOM   1821  CD  PRO X 120      31.297  30.009  51.844  0.00  0.00            
ATOM   1822  HD2 PRO X 120      30.774  30.918  52.143  0.00  0.00            
ATOM   1823  HD3 PRO X 120      32.300  30.121  51.882  0.00  0.00            
ATOM   1824  CG  PRO X 120      30.892  28.782  52.707  0.00  0.00            
ATOM   1825  HG2 PRO X 120      29.838  28.758  52.938  0.00  0.00            
ATOM   1826  HG3 PRO X 120      31.480  28.685  53.608  0.00  0.00            
ATOM   1827  CB  PRO X 120      31.199  27.629  51.764  0.00  0.00            
ATOM   1828  HB2 PRO X 120      30.845  26.743  52.095  0.00  0.00            
ATOM   1829  HB3 PRO X 120      32.286  27.604  51.689  0.00  0.00            
ATOM   1830  CA  PRO X 120      30.729  28.107  50.346  0.00  0.00            
ATOM   1831  HA  PRO X 120      31.313  27.660  49.542  0.00  0.00            
ATOM   1832  C   PRO X 120      29.209  27.664  50.110  0.00  0.00            
ATOM   1833  O   PRO X 120      28.310  28.242  50.628  0.00  0.00            
ATOM   1834  N   GLY X 121      28.936  26.659  49.269  0.00  0.00            
ATOM   1835  H   GLY X 121      29.754  26.180  48.920  0.00  0.00            
ATOM   1836  CA  GLY X 121      27.503  26.258  49.133  0.00  0.00            
ATOM   1837  HA2 GLY X 121      27.459  25.331  48.561  0.00  0.00            
ATOM   1838  HA3 GLY X 121      27.150  26.056  50.144  0.00  0.00            
ATOM   1839  C   GLY X 121      26.618  27.257  48.372  0.00  0.00            
ATOM   1840  O   GLY X 121      25.443  27.520  48.715  0.00  0.00            
ATOM   1841  N   HID X 122      27.247  28.057  47.512  0.00  0.00            
ATOM   1842  H   HID X 122      28.272  27.774  47.272  0.00  0.00            
ATOM   1843  CA  HID X 122      26.668  29.156  46.773  0.00  0.00            
ATOM   1844  HA  HID X 122      25.623  29.334  47.025  0.00  0.00            
ATOM   1845  CB  HID X 122      27.315  30.521  47.020  0.00  0.00            
ATOM   1846  HB2 HID X 122      28.387  30.442  46.917  0.00  0.00            
ATOM   1847  HB3 HID X 122      26.908  31.232  46.316  0.00  0.00            
ATOM   1848  CG  HID X 122      26.993  31.078  48.393  0.00  0.00            
ATOM   1849  ND1 HID X 122      27.220  30.649  49.628  0.00  0.00            
ATOM   1850  HD1 HID X 122      27.601  29.664  49.854  0.00  0.00            
ATOM   1851  CE1 HID X 122      26.787  31.561  50.520  0.00  0.00            
ATOM   1852  HE1 HID X 122      26.794  31.566  51.600  0.00  0.00            
ATOM   1853  NE2 HID X 122      26.277  32.663  49.831  0.00  0.00            
ATOM   1854  CD2 HID X 122      26.399  32.312  48.508  0.00  0.00            
ATOM   1855  HD2 HID X 122      26.135  33.024  47.740  0.00  0.00            
ATOM   1856  C   HID X 122      26.766  28.842  45.259  0.00  0.00            
ATOM   1857  O   HID X 122      25.797  29.062  44.525  0.00  0.00            
ATOM   1858  N   PHE X 123      27.936  28.361  44.752  0.00  0.00            
ATOM   1859  H   PHE X 123      28.797  28.310  45.418  0.00  0.00            
ATOM   1860  CA  PHE X 123      28.173  28.163  43.299  0.00  0.00            
ATOM   1861  HA  PHE X 123      27.570  28.862  42.719  0.00  0.00            
ATOM   1862  CB  PHE X 123      29.602  28.533  42.962  0.00  0.00            
ATOM   1863  HB2 PHE X 123      30.255  28.081  43.586  0.00  0.00            
ATOM   1864  HB3 PHE X 123      29.903  28.288  41.944  0.00  0.00            
ATOM   1865  CG  PHE X 123      29.867  30.039  43.193  0.00  0.00            
ATOM   1866  CD1 PHE X 123      29.239  30.941  42.353  0.00  0.00            
ATOM   1867  HD1 PHE X 123      28.613  30.604  41.528  0.00  0.00            
ATOM   1868  CE1 PHE X 123      29.505  32.322  42.552  0.00  0.00            
ATOM   1869  HE1 PHE X 123      29.155  33.051  41.821  0.00  0.00            
ATOM   1870  CZ  PHE X 123      30.182  32.766  43.639  0.00  0.00            
ATOM   1871  HZ  PHE X 123      30.365  33.821  43.843  0.00  0.00            
ATOM   1872  CE2 PHE X 123      30.805  31.834  44.469  0.00  0.00            
ATOM   1873  HE2 PHE X 123      31.452  32.161  45.172  0.00  0.00            
ATOM   1874  CD2 PHE X 123      30.677  30.446  44.255  0.00  0.00            
ATOM   1875  HD2 PHE X 123      31.170  29.894  45.055  0.00  0.00            
ATOM   1876  C   PHE X 123      27.800  26.662  42.879  0.00  0.00            
ATOM   1877  O   PHE X 123      27.925  25.742  43.617  0.00  0.00            
ATOM   1878  N   ALA X 124      27.384  26.534  41.656  0.00  0.00            
ATOM   1879  H   ALA X 124      27.159  27.427  41.074  0.00  0.00            
ATOM   1880  CA  ALA X 124      27.069  25.350  40.920  0.00  0.00            
ATOM   1881  HA  ALA X 124      26.475  24.700  41.563  0.00  0.00            
ATOM   1882  CB  ALA X 124      26.139  25.734  39.784  0.00  0.00            
ATOM   1883  HB1 ALA X 124      25.845  24.810  39.287  0.00  0.00            
ATOM   1884  HB2 ALA X 124      25.233  26.214  40.153  0.00  0.00            
ATOM   1885  HB3 ALA X 124      26.595  26.308  39.089  0.00  0.00            
ATOM   1886  C   ALA X 124      28.363  24.671  40.480  0.00  0.00            
ATOM   1887  O   ALA X 124      28.577  23.438  40.717  0.00  0.00            
ATOM   1888  N   GLY X 125      29.346  25.418  40.042  0.00  0.00            
ATOM   1889  H   GLY X 125      29.207  26.499  40.012  0.00  0.00            
ATOM   1890  CA  GLY X 125      30.696  24.909  39.783  0.00  0.00            
ATOM   1891  HA2 GLY X 125      31.093  24.383  40.651  0.00  0.00            
ATOM   1892  HA3 GLY X 125      30.680  24.296  38.882  0.00  0.00            
ATOM   1893  C   GLY X 125      31.723  26.045  39.569  0.00  0.00            
ATOM   1894  O   GLY X 125      31.404  27.233  39.577  0.00  0.00            
ATOM   1895  N   MET X 126      32.947  25.557  39.295  0.00  0.00            
ATOM   1896  H   MET X 126      33.050  24.488  39.485  0.00  0.00            
ATOM   1897  CA  MET X 126      34.134  26.323  38.986  0.00  0.00            
ATOM   1898  HA  MET X 126      33.769  27.271  38.591  0.00  0.00            
ATOM   1899  CB  MET X 126      34.935  26.700  40.227  0.00  0.00            
ATOM   1900  HB2 MET X 126      34.417  27.443  40.834  0.00  0.00            
ATOM   1901  HB3 MET X 126      35.059  25.828  40.869  0.00  0.00            
ATOM   1902  CG  MET X 126      36.242  27.437  39.944  0.00  0.00            
ATOM   1903  HG2 MET X 126      36.875  26.787  39.340  0.00  0.00            
ATOM   1904  HG3 MET X 126      36.062  28.320  39.330  0.00  0.00            
ATOM   1905  SD  MET X 126      37.255  27.743  41.462  0.00  0.00            
ATOM   1906  CE  MET X 126      37.561  26.059  42.022  0.00  0.00            
ATOM   1907  HE1 MET X 126      36.701  25.742  42.611  0.00  0.00            
ATOM   1908  HE2 MET X 126      37.775  25.369  41.316  0.00  0.00            
ATOM   1909  HE3 MET X 126      38.447  26.152  42.652  0.00  0.00            
ATOM   1910  C   MET X 126      35.003  25.567  37.933  0.00  0.00            
ATOM   1911  O   MET X 126      35.548  24.556  38.270  0.00  0.00            
ATOM   1912  N   VAL X 127      35.147  26.140  36.766  0.00  0.00            
ATOM   1913  H   VAL X 127      34.734  27.149  36.743  0.00  0.00            
ATOM   1914  CA  VAL X 127      36.142  25.693  35.693  0.00  0.00            
ATOM   1915  HA  VAL X 127      36.434  24.653  35.837  0.00  0.00            
ATOM   1916  CB  VAL X 127      35.572  25.861  34.278  0.00  0.00            
ATOM   1917  HB  VAL X 127      35.207  26.880  34.146  0.00  0.00            
ATOM   1918  CG1 VAL X 127      36.700  25.660  33.255  0.00  0.00            
ATOM   1919 HG11 VAL X 127      36.257  25.461  32.279  0.00  0.00            
ATOM   1920 HG12 VAL X 127      37.298  26.571  33.231  0.00  0.00            
ATOM   1921 HG13 VAL X 127      37.325  24.793  33.468  0.00  0.00            
ATOM   1922  CG2 VAL X 127      34.382  24.868  34.067  0.00  0.00            
ATOM   1923 HG21 VAL X 127      34.679  23.853  33.802  0.00  0.00            
ATOM   1924 HG22 VAL X 127      33.772  24.814  34.871  0.00  0.00            
ATOM   1925 HG23 VAL X 127      33.893  25.223  33.160  0.00  0.00            
ATOM   1926  C   VAL X 127      37.449  26.464  35.972  0.00  0.00            
ATOM   1927  O   VAL X 127      37.251  27.637  36.328  0.00  0.00            
ATOM   1928  N   LEU X 128      38.612  25.776  35.801  0.00  0.00            
ATOM   1929  H   LEU X 128      38.566  24.753  35.428  0.00  0.00            
ATOM   1930  CA  LEU X 128      39.905  26.426  35.998  0.00  0.00            
ATOM   1931  HA  LEU X 128      39.738  27.503  36.013  0.00  0.00            
ATOM   1932  CB  LEU X 128      40.554  25.975  37.363  0.00  0.00            
ATOM   1933  HB2 LEU X 128      40.563  24.887  37.427  0.00  0.00            
ATOM   1934  HB3 LEU X 128      41.546  26.417  37.273  0.00  0.00            
ATOM   1935  CG  LEU X 128      39.864  26.539  38.600  0.00  0.00            
ATOM   1936  HG  LEU X 128      38.812  26.254  38.560  0.00  0.00            
ATOM   1937  CD1 LEU X 128      40.488  25.813  39.751  0.00  0.00            
ATOM   1938 HD11 LEU X 128      40.611  24.740  39.603  0.00  0.00            
ATOM   1939 HD12 LEU X 128      41.443  26.279  39.998  0.00  0.00            
ATOM   1940 HD13 LEU X 128      39.779  25.919  40.462  0.00  0.00            
ATOM   1941  CD2 LEU X 128      40.067  28.120  38.828  0.00  0.00            
ATOM   1942 HD21 LEU X 128      39.458  28.671  38.112  0.00  0.00            
ATOM   1943 HD22 LEU X 128      39.646  28.367  39.803  0.00  0.00            
ATOM   1944 HD23 LEU X 128      41.114  28.413  38.906  0.00  0.00            
ATOM   1945  C   LEU X 128      40.786  26.150  34.786  0.00  0.00            
ATOM   1946  O   LEU X 128      40.727  24.964  34.388  0.00  0.00            
ATOM   1947  N   ILE X 129      41.445  27.178  34.204  0.00  0.00            
ATOM   1948  H   ILE X 129      41.359  28.225  34.492  0.00  0.00            
ATOM   1949  CA  ILE X 129      42.380  26.889  33.101  0.00  0.00            
ATOM   1950  HA  ILE X 129      42.412  25.818  32.898  0.00  0.00            
ATOM   1951  CB  ILE X 129      41.993  27.615  31.750  0.00  0.00            
ATOM   1952  HB  ILE X 129      42.169  28.601  31.873  0.00  0.00            
ATOM   1953  CG2 ILE X 129      42.780  27.129  30.534  0.00  0.00            
ATOM   1954 HG21 ILE X 129      42.503  26.088  30.367  0.00  0.00            
ATOM   1955 HG22 ILE X 129      42.619  27.671  29.602  0.00  0.00            
ATOM   1956 HG23 ILE X 129      43.829  27.249  30.806  0.00  0.00            
ATOM   1957  CG1 ILE X 129      40.522  27.494  31.311  0.00  0.00            
ATOM   1958 HG12 ILE X 129      40.201  26.589  31.326  0.00  0.00            
ATOM   1959 HG13 ILE X 129      40.079  27.970  32.084  0.00  0.00            
ATOM   1960  CD1 ILE X 129      39.993  28.016  29.945  0.00  0.00            
ATOM   1961 HD11 ILE X 129      40.386  27.553  29.040  0.00  0.00            
ATOM   1962 HD12 ILE X 129      38.921  27.918  29.774  0.00  0.00            
ATOM   1963 HD13 ILE X 129      40.420  29.019  29.929  0.00  0.00            
ATOM   1964  C   ILE X 129      43.798  27.313  33.479  0.00  0.00            
ATOM   1965  O   ILE X 129      44.061  28.517  33.571  0.00  0.00            
ATOM   1966  N   SER X 130      44.575  26.289  33.885  0.00  0.00            
ATOM   1967  H   SER X 130      44.134  25.329  33.618  0.00  0.00            
ATOM   1968  CA  SER X 130      45.968  26.436  34.151  0.00  0.00            
ATOM   1969  HA  SER X 130      46.328  25.452  34.450  0.00  0.00            
ATOM   1970  CB  SER X 130      46.818  26.838  32.917  0.00  0.00            
ATOM   1971  HB2 SER X 130      46.401  27.785  32.576  0.00  0.00            
ATOM   1972  HB3 SER X 130      47.851  26.883  33.262  0.00  0.00            
ATOM   1973  OG  SER X 130      46.650  25.945  31.894  0.00  0.00            
ATOM   1974  HG  SER X 130      47.588  25.776  31.366  0.00  0.00            
ATOM   1975  C   SER X 130      46.048  27.468  35.290  0.00  0.00            
ATOM   1976  O   SER X 130      46.835  28.358  35.225  0.00  0.00            
ATOM   1977  N   PRO X 131      45.421  27.273  36.452  0.00  0.00            
ATOM   1978  CD  PRO X 131      44.791  26.052  36.937  0.00  0.00            
ATOM   1979  HD2 PRO X 131      45.480  25.226  36.758  0.00  0.00            
ATOM   1980  HD3 PRO X 131      43.889  25.776  36.391  0.00  0.00            
ATOM   1981  CG  PRO X 131      44.482  26.331  38.384  0.00  0.00            
ATOM   1982  HG2 PRO X 131      45.303  26.317  39.101  0.00  0.00            
ATOM   1983  HG3 PRO X 131      43.541  25.848  38.648  0.00  0.00            
ATOM   1984  CB  PRO X 131      44.175  27.846  38.283  0.00  0.00            
ATOM   1985  HB2 PRO X 131      44.197  28.336  39.257  0.00  0.00            
ATOM   1986  HB3 PRO X 131      43.178  28.034  37.884  0.00  0.00            
ATOM   1987  CA  PRO X 131      45.281  28.322  37.400  0.00  0.00            
ATOM   1988  HA  PRO X 131      44.902  29.230  36.931  0.00  0.00            
ATOM   1989  C   PRO X 131      46.518  28.573  38.286  0.00  0.00            
ATOM   1990  O   PRO X 131      47.329  27.628  38.397  0.00  0.00            
ATOM   1991  N   LEU X 132      46.571  29.698  38.999  0.00  0.00            
ATOM   1992  H   LEU X 132      45.804  30.465  38.896  0.00  0.00            
ATOM   1993  CA  LEU X 132      47.639  29.883  39.891  0.00  0.00            
ATOM   1994  HA  LEU X 132      48.492  29.460  39.359  0.00  0.00            
ATOM   1995  CB  LEU X 132      47.774  31.445  40.009  0.00  0.00            
ATOM   1996  HB2 LEU X 132      47.960  31.852  39.015  0.00  0.00            
ATOM   1997  HB3 LEU X 132      46.835  31.785  40.446  0.00  0.00            
ATOM   1998  CG  LEU X 132      48.907  31.829  40.970  0.00  0.00            
ATOM   1999  HG  LEU X 132      48.629  31.583  41.995  0.00  0.00            
ATOM   2000  CD1 LEU X 132      50.239  31.186  40.660  0.00  0.00            
ATOM   2001 HD11 LEU X 132      50.191  30.099  40.728  0.00  0.00            
ATOM   2002 HD12 LEU X 132      50.519  31.411  39.631  0.00  0.00            
ATOM   2003 HD13 LEU X 132      50.927  31.506  41.326  0.00  0.00            
ATOM   2004  CD2 LEU X 132      48.921  33.348  41.035  0.00  0.00            
ATOM   2005 HD21 LEU X 132      49.688  33.591  41.770  0.00  0.00            
ATOM   2006 HD22 LEU X 132      49.207  33.687  40.039  0.00  0.00            
ATOM   2007 HD23 LEU X 132      47.994  33.768  41.424  0.00  0.00            
ATOM   2008  C   LEU X 132      47.385  29.183  41.276  0.00  0.00            
ATOM   2009  O   LEU X 132      46.479  29.617  41.918  0.00  0.00            
ATOM   2010  N   VAL X 133      48.136  28.099  41.679  0.00  0.00            
ATOM   2011  H   VAL X 133      49.005  27.772  41.108  0.00  0.00            
ATOM   2012  CA  VAL X 133      48.004  27.321  42.950  0.00  0.00            
ATOM   2013  HA  VAL X 133      47.590  27.985  43.708  0.00  0.00            
ATOM   2014  CB  VAL X 133      47.119  26.131  42.719  0.00  0.00            
ATOM   2015  HB  VAL X 133      47.147  25.474  43.589  0.00  0.00            
ATOM   2016  CG1 VAL X 133      45.624  26.428  42.505  0.00  0.00            
ATOM   2017 HG11 VAL X 133      45.451  26.767  43.527  0.00  0.00            
ATOM   2018 HG12 VAL X 133      45.468  27.211  41.763  0.00  0.00            
ATOM   2019 HG13 VAL X 133      45.076  25.533  42.210  0.00  0.00            
ATOM   2020  CG2 VAL X 133      47.512  25.295  41.459  0.00  0.00            
ATOM   2021 HG21 VAL X 133      48.587  25.147  41.567  0.00  0.00            
ATOM   2022 HG22 VAL X 133      46.932  24.468  41.447  0.00  0.00            
ATOM   2023 HG23 VAL X 133      47.241  25.881  40.581  0.00  0.00            
ATOM   2024  C   VAL X 133      49.345  26.916  43.512  0.00  0.00            
ATOM   2025  O   VAL X 133      49.304  26.478  44.671  0.00  0.00            
ATOM   2026  N   LEU X 134      50.451  26.930  42.813  0.00  0.00            
ATOM   2027  H   LEU X 134      50.472  27.207  41.842  0.00  0.00            
ATOM   2028  CA  LEU X 134      51.830  26.556  43.430  0.00  0.00            
ATOM   2029  HA  LEU X 134      51.824  26.380  44.424  0.00  0.00            
ATOM   2030  CB  LEU X 134      52.393  25.342  42.641  0.00  0.00            
ATOM   2031  HB2 LEU X 134      51.613  24.732  42.446  0.00  0.00            
ATOM   2032  HB3 LEU X 134      52.806  25.787  41.735  0.00  0.00            
ATOM   2033  CG  LEU X 134      53.422  24.545  43.371  0.00  0.00            
ATOM   2034  HG  LEU X 134      54.196  25.221  43.735  0.00  0.00            
ATOM   2035  CD1 LEU X 134      52.828  23.742  44.491  0.00  0.00            
ATOM   2036 HD11 LEU X 134      53.676  23.183  44.884  0.00  0.00            
ATOM   2037 HD12 LEU X 134      52.363  24.344  45.272  0.00  0.00            
ATOM   2038 HD13 LEU X 134      52.147  23.061  44.188  0.00  0.00            
ATOM   2039  CD2 LEU X 134      53.980  23.585  42.303  0.00  0.00            
ATOM   2040 HD21 LEU X 134      53.238  22.976  41.788  0.00  0.00            
ATOM   2041 HD22 LEU X 134      54.650  24.153  41.656  0.00  0.00            
ATOM   2042 HD23 LEU X 134      54.676  22.893  42.777  0.00  0.00            
ATOM   2043  C   LEU X 134      52.712  27.845  43.123  0.00  0.00            
ATOM   2044  O   LEU X 134      52.495  28.577  42.221  0.00  0.00            
ATOM   2045  N   ALA X 135      53.661  27.927  44.022  0.00  0.00            
ATOM   2046  H   ALA X 135      53.778  27.248  44.867  0.00  0.00            
ATOM   2047  CA  ALA X 135      54.767  28.862  44.058  0.00  0.00            
ATOM   2048  HA  ALA X 135      54.768  29.475  43.256  0.00  0.00            
ATOM   2049  CB  ALA X 135      54.669  29.857  45.203  0.00  0.00            
ATOM   2050  HB1 ALA X 135      54.069  30.735  44.962  0.00  0.00            
ATOM   2051  HB2 ALA X 135      54.156  29.344  46.016  0.00  0.00            
ATOM   2052  HB3 ALA X 135      55.660  30.013  45.631  0.00  0.00            
ATOM   2053  C   ALA X 135      56.111  28.144  44.104  0.00  0.00            
ATOM   2054  O   ALA X 135      56.164  27.043  44.691  0.00  0.00            
ATOM   2055  N   ASN X 136      57.036  28.707  43.305  0.00  0.00            
ATOM   2056  H   ASN X 136      56.815  29.686  42.879  0.00  0.00            
ATOM   2057  CA  ASN X 136      58.373  28.192  43.081  0.00  0.00            
ATOM   2058  HA  ASN X 136      58.303  27.182  42.678  0.00  0.00            
ATOM   2059  CB  ASN X 136      59.206  29.110  42.150  0.00  0.00            
ATOM   2060  HB2 ASN X 136      58.631  29.036  41.228  0.00  0.00            
ATOM   2061  HB3 ASN X 136      59.211  30.133  42.526  0.00  0.00            
ATOM   2062  CG  ASN X 136      60.655  28.618  42.031  0.00  0.00            
ATOM   2063  OD1 ASN X 136      61.591  29.237  42.491  0.00  0.00            
ATOM   2064  ND2 ASN X 136      60.864  27.461  41.463  0.00  0.00            
ATOM   2065 HD21 ASN X 136      61.859  27.071  41.677  0.00  0.00            
ATOM   2066 HD22 ASN X 136      60.016  26.969  40.986  0.00  0.00            
ATOM   2067  C   ASN X 136      59.010  28.043  44.437  0.00  0.00            
ATOM   2068  O   ASN X 136      59.197  29.073  45.032  0.00  0.00            
ATOM   2069  N   PRO X 137      59.416  26.820  44.892  0.00  0.00            
ATOM   2070  CD  PRO X 137      58.864  25.541  44.464  0.00  0.00            
ATOM   2071  HD2 PRO X 137      59.404  25.384  43.686  0.00  0.00            
ATOM   2072  HD3 PRO X 137      57.946  25.592  44.045  0.00  0.00            
ATOM   2073  CG  PRO X 137      59.033  24.499  45.622  0.00  0.00            
ATOM   2074  HG2 PRO X 137      59.229  23.520  45.186  0.00  0.00            
ATOM   2075  HG3 PRO X 137      58.097  24.569  46.177  0.00  0.00            
ATOM   2076  CB  PRO X 137      60.206  25.191  46.274  0.00  0.00            
ATOM   2077  HB2 PRO X 137      61.109  24.945  45.715  0.00  0.00            
ATOM   2078  HB3 PRO X 137      60.371  24.743  47.254  0.00  0.00            
ATOM   2079  CA  PRO X 137      59.989  26.702  46.205  0.00  0.00            
ATOM   2080  HA  PRO X 137      59.263  27.086  46.922  0.00  0.00            
ATOM   2081  C   PRO X 137      61.313  27.403  46.465  0.00  0.00            
ATOM   2082  O   PRO X 137      61.552  27.978  47.515  0.00  0.00            
ATOM   2083  N   GLU X 138      62.177  27.552  45.429  0.00  0.00            
ATOM   2084  H   GLU X 138      62.257  26.684  44.774  0.00  0.00            
ATOM   2085  CA  GLU X 138      63.453  28.212  45.554  0.00  0.00            
ATOM   2086  HA  GLU X 138      63.964  27.797  46.423  0.00  0.00            
ATOM   2087  CB  GLU X 138      64.364  28.074  44.353  0.00  0.00            
ATOM   2088  HB2 GLU X 138      63.986  28.651  43.616  0.00  0.00            
ATOM   2089  HB3 GLU X 138      65.363  28.434  44.601  0.00  0.00            
ATOM   2090  CG  GLU X 138      64.658  26.709  43.775  0.00  0.00            
ATOM   2091  HG2 GLU X 138      65.586  26.893  43.233  0.00  0.00            
ATOM   2092  HG3 GLU X 138      64.969  26.088  44.615  0.00  0.00            
ATOM   2093  CD  GLU X 138      63.544  26.194  42.888  0.00  0.00            
ATOM   2094  OE1 GLU X 138      62.606  25.531  43.426  0.00  0.00            
ATOM   2095  OE2 GLU X 138      63.635  26.435  41.667  0.00  0.00            
ATOM   2096  C   GLU X 138      63.189  29.717  45.811  0.00  0.00            
ATOM   2097  O   GLU X 138      63.797  30.282  46.663  0.00  0.00            
ATOM   2098  N   SER X 139      62.226  30.359  45.182  0.00  0.00            
ATOM   2099  H   SER X 139      61.696  29.677  44.517  0.00  0.00            
ATOM   2100  CA  SER X 139      61.954  31.812  45.118  0.00  0.00            
ATOM   2101  HA  SER X 139      62.779  32.233  45.368  0.00  0.00            
ATOM   2102  CB  SER X 139      61.718  32.353  43.669  0.00  0.00            
ATOM   2103  HB2 SER X 139      60.784  32.173  43.330  0.00  0.00            
ATOM   2104  HB3 SER X 139      61.733  33.443  43.650  0.00  0.00            
ATOM   2105  OG  SER X 139      62.671  31.711  42.925  0.00  0.00            
ATOM   2106  HG  SER X 139      62.408  30.658  42.827  0.00  0.00            
ATOM   2107  C   SER X 139      60.907  32.142  46.226  0.00  0.00            
ATOM   2108  O   SER X 139      60.741  33.305  46.559  0.00  0.00            
ATOM   2109  N   ALA X 140      60.336  31.108  46.852  0.00  0.00            
ATOM   2110  H   ALA X 140      60.213  30.224  46.378  0.00  0.00            
ATOM   2111  CA  ALA X 140      59.534  31.184  48.060  0.00  0.00            
ATOM   2112  HA  ALA X 140      59.145  32.202  48.092  0.00  0.00            
ATOM   2113  CB  ALA X 140      58.460  30.149  47.835  0.00  0.00            
ATOM   2114  HB1 ALA X 140      58.845  29.157  47.599  0.00  0.00            
ATOM   2115  HB2 ALA X 140      57.842  30.112  48.732  0.00  0.00            
ATOM   2116  HB3 ALA X 140      57.843  30.419  46.978  0.00  0.00            
ATOM   2117  C   ALA X 140      60.388  30.967  49.361  0.00  0.00            
ATOM   2118  O   ALA X 140      59.871  31.203  50.470  0.00  0.00            
ATOM   2119  N   THR X 141      61.672  30.548  49.251  0.00  0.00            
ATOM   2120  H   THR X 141      62.009  30.127  48.398  0.00  0.00            
ATOM   2121  CA  THR X 141      62.521  30.470  50.488  0.00  0.00            
ATOM   2122  HA  THR X 141      62.162  29.699  51.170  0.00  0.00            
ATOM   2123  CB  THR X 141      64.036  30.102  50.069  0.00  0.00            
ATOM   2124  HB  THR X 141      64.584  30.229  51.003  0.00  0.00            
ATOM   2125  CG2 THR X 141      64.194  28.668  49.638  0.00  0.00            
ATOM   2126 HG21 THR X 141      63.680  28.532  48.686  0.00  0.00            
ATOM   2127 HG22 THR X 141      65.238  28.356  49.631  0.00  0.00            
ATOM   2128 HG23 THR X 141      63.694  28.028  50.365  0.00  0.00            
ATOM   2129  OG1 THR X 141      64.534  31.057  49.137  0.00  0.00            
ATOM   2130  HG1 THR X 141      64.102  30.955  48.285  0.00  0.00            
ATOM   2131  C   THR X 141      62.524  31.812  51.141  0.00  0.00            
ATOM   2132  O   THR X 141      62.604  32.877  50.556  0.00  0.00            
ATOM   2133  N   THR X 142      62.568  31.801  52.461  0.00  0.00            
ATOM   2134  H   THR X 142      62.545  30.831  52.957  0.00  0.00            
ATOM   2135  CA  THR X 142      62.615  32.913  53.419  0.00  0.00            
ATOM   2136  HA  THR X 142      61.607  33.267  53.634  0.00  0.00            
ATOM   2137  CB  THR X 142      63.018  32.427  54.832  0.00  0.00            
ATOM   2138  HB  THR X 142      63.242  33.344  55.357  0.00  0.00            
ATOM   2139  CG2 THR X 142      61.853  31.698  55.518  0.00  0.00            
ATOM   2140 HG21 THR X 142      62.111  31.411  56.526  0.00  0.00            
ATOM   2141 HG22 THR X 142      60.951  32.279  55.643  0.00  0.00            
ATOM   2142 HG23 THR X 142      61.600  30.796  54.980  0.00  0.00            
ATOM   2143  OG1 THR X 142      64.086  31.545  54.791  0.00  0.00            
ATOM   2144  HG1 THR X 142      63.837  30.576  54.383  0.00  0.00            
ATOM   2145  C   THR X 142      63.634  33.994  52.989  0.00  0.00            
ATOM   2146  O   THR X 142      63.307  35.132  53.329  0.00  0.00            
ATOM   2147  N   PHE X 143      64.829  33.633  52.516  0.00  0.00            
ATOM   2148  H   PHE X 143      65.157  32.610  52.332  0.00  0.00            
ATOM   2149  CA  PHE X 143      65.794  34.650  52.121  0.00  0.00            
ATOM   2150  HA  PHE X 143      65.707  35.471  52.833  0.00  0.00            
ATOM   2151  CB  PHE X 143      67.292  34.114  52.097  0.00  0.00            
ATOM   2152  HB2 PHE X 143      67.887  34.860  51.571  0.00  0.00            
ATOM   2153  HB3 PHE X 143      67.516  34.019  53.160  0.00  0.00            
ATOM   2154  CG  PHE X 143      67.522  32.688  51.604  0.00  0.00            
ATOM   2155  CD1 PHE X 143      67.660  32.505  50.173  0.00  0.00            
ATOM   2156  HD1 PHE X 143      67.901  33.342  49.662  0.00  0.00            
ATOM   2157  CE1 PHE X 143      67.644  31.215  49.621  0.00  0.00            
ATOM   2158  HE1 PHE X 143      67.958  31.059  48.674  0.00  0.00            
ATOM   2159  CZ  PHE X 143      67.547  30.084  50.473  0.00  0.00            
ATOM   2160  HZ  PHE X 143      67.711  29.198  50.016  0.00  0.00            
ATOM   2161  CE2 PHE X 143      67.382  30.263  51.852  0.00  0.00            
ATOM   2162  HE2 PHE X 143      67.300  29.407  52.382  0.00  0.00            
ATOM   2163  CD2 PHE X 143      67.350  31.536  52.472  0.00  0.00            
ATOM   2164  HD2 PHE X 143      67.157  31.646  53.539  0.00  0.00            
ATOM   2165  C   PHE X 143      65.397  35.279  50.766  0.00  0.00            
ATOM   2166  O   PHE X 143      65.618  36.469  50.664  0.00  0.00            
ATOM   2167  N   LYS X 144      64.710  34.594  49.854  0.00  0.00            
ATOM   2168  H   LYS X 144      64.474  33.538  49.984  0.00  0.00            
ATOM   2169  CA  LYS X 144      64.170  35.273  48.629  0.00  0.00            
ATOM   2170  HA  LYS X 144      64.953  35.849  48.136  0.00  0.00            
ATOM   2171  CB  LYS X 144      63.802  34.154  47.594  0.00  0.00            
ATOM   2172  HB2 LYS X 144      63.181  33.413  48.096  0.00  0.00            
ATOM   2173  HB3 LYS X 144      63.149  34.623  46.858  0.00  0.00            
ATOM   2174  CG  LYS X 144      65.083  33.595  46.993  0.00  0.00            
ATOM   2175  HG2 LYS X 144      65.933  33.724  47.663  0.00  0.00            
ATOM   2176  HG3 LYS X 144      64.980  32.528  46.797  0.00  0.00            
ATOM   2177  CD  LYS X 144      65.368  34.296  45.658  0.00  0.00            
ATOM   2178  HD2 LYS X 144      65.863  33.570  45.013  0.00  0.00            
ATOM   2179  HD3 LYS X 144      64.477  34.598  45.292  0.00  0.00            
ATOM   2180  CE  LYS X 144      66.349  35.480  45.768  0.00  0.00            
ATOM   2181  HE2 LYS X 144      66.321  36.055  44.843  0.00  0.00            
ATOM   2182  HE3 LYS X 144      65.999  36.156  46.548  0.00  0.00            
ATOM   2183  NZ  LYS X 144      67.747  35.133  46.064  0.00  0.00            
ATOM   2184  HZ1 LYS X 144      67.911  35.009  47.134  0.00  0.00            
ATOM   2185  HZ2 LYS X 144      68.084  34.298  45.450  0.00  0.00            
ATOM   2186  HZ3 LYS X 144      68.379  35.966  45.755  0.00  0.00            
ATOM   2187  C   LYS X 144      62.957  36.134  48.971  0.00  0.00            
ATOM   2188  O   LYS X 144      62.781  37.175  48.346  0.00  0.00            
ATOM   2189  N   VAL X 145      62.276  35.835  50.050  0.00  0.00            
ATOM   2190  H   VAL X 145      62.370  34.824  50.447  0.00  0.00            
ATOM   2191  CA  VAL X 145      60.989  36.561  50.262  0.00  0.00            
ATOM   2192  HA  VAL X 145      60.423  36.816  49.366  0.00  0.00            
ATOM   2193  CB  VAL X 145      60.083  35.708  51.144  0.00  0.00            
ATOM   2194  HB  VAL X 145      60.578  35.341  52.044  0.00  0.00            
ATOM   2195  CG1 VAL X 145      58.878  36.348  51.771  0.00  0.00            
ATOM   2196 HG11 VAL X 145      58.291  36.875  51.018  0.00  0.00            
ATOM   2197 HG12 VAL X 145      58.267  35.640  52.331  0.00  0.00            
ATOM   2198 HG13 VAL X 145      59.113  37.193  52.419  0.00  0.00            
ATOM   2199  CG2 VAL X 145      59.573  34.561  50.268  0.00  0.00            
ATOM   2200 HG21 VAL X 145      58.810  33.923  50.715  0.00  0.00            
ATOM   2201 HG22 VAL X 145      59.115  34.943  49.453  0.00  0.00            
ATOM   2202 HG23 VAL X 145      60.404  33.956  49.906  0.00  0.00            
ATOM   2203  C   VAL X 145      61.402  37.838  51.050  0.00  0.00            
ATOM   2204  O   VAL X 145      60.949  38.897  50.659  0.00  0.00            
ATOM   2205  N   LEU X 146      62.382  37.782  51.966  0.00  0.00            
ATOM   2206  H   LEU X 146      62.821  36.823  52.242  0.00  0.00            
ATOM   2207  CA  LEU X 146      62.981  38.851  52.620  0.00  0.00            
ATOM   2208  HA  LEU X 146      62.162  39.337  53.150  0.00  0.00            
ATOM   2209  CB  LEU X 146      63.912  38.388  53.640  0.00  0.00            
ATOM   2210  HB2 LEU X 146      63.427  37.684  54.178  0.00  0.00            
ATOM   2211  HB3 LEU X 146      64.660  37.756  53.161  0.00  0.00            
ATOM   2212  CG  LEU X 146      64.720  39.503  54.387  0.00  0.00            
ATOM   2213  HG  LEU X 146      65.360  40.022  53.673  0.00  0.00            
ATOM   2214  CD1 LEU X 146      63.730  40.524  55.095  0.00  0.00            
ATOM   2215 HD11 LEU X 146      63.084  41.008  54.362  0.00  0.00            
ATOM   2216 HD12 LEU X 146      63.218  39.861  55.792  0.00  0.00            
ATOM   2217 HD13 LEU X 146      64.288  41.195  55.604  0.00  0.00            
ATOM   2218  CD2 LEU X 146      65.717  38.860  55.357  0.00  0.00            
ATOM   2219 HD21 LEU X 146      66.520  38.327  54.847  0.00  0.00            
ATOM   2220 HD22 LEU X 146      66.130  39.686  55.937  0.00  0.00            
ATOM   2221 HD23 LEU X 146      65.127  38.201  55.994  0.00  0.00            
ATOM   2222  C   LEU X 146      63.543  39.832  51.584  0.00  0.00            
ATOM   2223  O   LEU X 146      63.304  41.026  51.727  0.00  0.00            
ATOM   2224  N   ALA X 147      64.258  39.278  50.599  0.00  0.00            
ATOM   2225  H   ALA X 147      64.414  38.285  50.496  0.00  0.00            
ATOM   2226  CA  ALA X 147      64.986  40.067  49.663  0.00  0.00            
ATOM   2227  HA  ALA X 147      65.554  40.680  50.229  0.00  0.00            
ATOM   2228  CB  ALA X 147      65.861  39.329  48.690  0.00  0.00            
ATOM   2229  HB1 ALA X 147      66.545  38.843  49.253  0.00  0.00            
ATOM   2230  HB2 ALA X 147      65.345  38.622  48.042  0.00  0.00            
ATOM   2231  HB3 ALA X 147      66.386  40.016  48.025  0.00  0.00            
ATOM   2232  C   ALA X 147      63.995  40.899  48.882  0.00  0.00            
ATOM   2233  O   ALA X 147      64.142  42.066  48.688  0.00  0.00            
ATOM   2234  N   ALA X 148      62.854  40.306  48.521  0.00  0.00            
ATOM   2235  H   ALA X 148      62.718  39.246  48.734  0.00  0.00            
ATOM   2236  CA  ALA X 148      61.701  40.881  47.796  0.00  0.00            
ATOM   2237  HA  ALA X 148      62.007  41.426  46.903  0.00  0.00            
ATOM   2238  CB  ALA X 148      60.865  39.753  47.349  0.00  0.00            
ATOM   2239  HB1 ALA X 148      59.920  40.197  47.036  0.00  0.00            
ATOM   2240  HB2 ALA X 148      61.328  39.124  46.589  0.00  0.00            
ATOM   2241  HB3 ALA X 148      60.565  39.152  48.103  0.00  0.00            
ATOM   2242  C   ALA X 148      60.895  42.043  48.553  0.00  0.00            
ATOM   2243  O   ALA X 148      60.530  42.992  47.912  0.00  0.00            
ATOM   2244  N   LYS X 149      60.844  41.915  49.940  0.00  0.00            
ATOM   2245  H   LYS X 149      61.279  41.070  50.473  0.00  0.00            
ATOM   2246  CA  LYS X 149      60.347  42.920  50.930  0.00  0.00            
ATOM   2247  HA  LYS X 149      59.411  43.333  50.556  0.00  0.00            
ATOM   2248  CB  LYS X 149      60.171  42.199  52.276  0.00  0.00            
ATOM   2249  HB2 LYS X 149      59.749  41.233  52.000  0.00  0.00            
ATOM   2250  HB3 LYS X 149      61.123  41.898  52.712  0.00  0.00            
ATOM   2251  CG  LYS X 149      59.430  42.889  53.402  0.00  0.00            
ATOM   2252  HG2 LYS X 149      59.482  42.214  54.256  0.00  0.00            
ATOM   2253  HG3 LYS X 149      60.003  43.709  53.835  0.00  0.00            
ATOM   2254  CD  LYS X 149      57.976  43.274  53.025  0.00  0.00            
ATOM   2255  HD2 LYS X 149      57.457  43.755  53.854  0.00  0.00            
ATOM   2256  HD3 LYS X 149      58.023  43.973  52.297  0.00  0.00            
ATOM   2257  CE  LYS X 149      57.164  42.049  52.522  0.00  0.00            
ATOM   2258  HE2 LYS X 149      56.365  42.450  51.898  0.00  0.00            
ATOM   2259  HE3 LYS X 149      57.802  41.422  51.899  0.00  0.00            
ATOM   2260  NZ  LYS X 149      56.322  41.365  53.510  0.00  0.00            
ATOM   2261  HZ1 LYS X 149      55.848  40.495  53.055  0.00  0.00            
ATOM   2262  HZ2 LYS X 149      56.915  41.015  54.354  0.00  0.00            
ATOM   2263  HZ3 LYS X 149      55.563  42.068  53.854  0.00  0.00            
ATOM   2264  C   LYS X 149      61.327  44.123  51.078  0.00  0.00            
ATOM   2265  O   LYS X 149      60.888  45.229  50.960  0.00  0.00            
ATOM   2266  N   VAL X 150      62.620  43.790  51.309  0.00  0.00            
ATOM   2267  H   VAL X 150      62.895  42.772  51.586  0.00  0.00            
ATOM   2268  CA  VAL X 150      63.552  44.913  51.350  0.00  0.00            
ATOM   2269  HA  VAL X 150      63.160  45.656  52.045  0.00  0.00            
ATOM   2270  CB  VAL X 150      64.877  44.529  51.881  0.00  0.00            
ATOM   2271  HB  VAL X 150      65.427  45.451  52.065  0.00  0.00            
ATOM   2272  CG1 VAL X 150      64.701  44.042  53.327  0.00  0.00            
ATOM   2273 HG11 VAL X 150      65.658  43.708  53.727  0.00  0.00            
ATOM   2274 HG12 VAL X 150      64.209  44.790  53.949  0.00  0.00            
ATOM   2275 HG13 VAL X 150      64.130  43.115  53.278  0.00  0.00            
ATOM   2276  CG2 VAL X 150      65.666  43.597  51.058  0.00  0.00            
ATOM   2277 HG21 VAL X 150      65.820  43.977  50.048  0.00  0.00            
ATOM   2278 HG22 VAL X 150      66.533  43.232  51.428  0.00  0.00            
ATOM   2279 HG23 VAL X 150      64.981  42.774  50.853  0.00  0.00            
ATOM   2280  C   VAL X 150      63.715  45.624  50.060  0.00  0.00            
ATOM   2281  O   VAL X 150      64.014  46.841  50.078  0.00  0.00            
ATOM   2282  N   LEU X 151      63.481  44.968  48.911  0.00  0.00            
ATOM   2283  H   LEU X 151      63.344  43.889  48.853  0.00  0.00            
ATOM   2284  CA  LEU X 151      63.585  45.655  47.614  0.00  0.00            
ATOM   2285  HA  LEU X 151      64.406  46.240  47.673  0.00  0.00            
ATOM   2286  CB  LEU X 151      63.770  44.603  46.558  0.00  0.00            
ATOM   2287  HB2 LEU X 151      63.213  43.700  46.810  0.00  0.00            
ATOM   2288  HB3 LEU X 151      63.355  45.012  45.637  0.00  0.00            
ATOM   2289  CG  LEU X 151      65.212  44.224  46.112  0.00  0.00            
ATOM   2290  HG  LEU X 151      65.746  43.873  46.995  0.00  0.00            
ATOM   2291  CD1 LEU X 151      65.080  43.037  45.178  0.00  0.00            
ATOM   2292 HD11 LEU X 151      64.802  43.281  44.238  0.00  0.00            
ATOM   2293 HD12 LEU X 151      65.995  42.611  45.135  0.00  0.00            
ATOM   2294 HD13 LEU X 151      64.338  42.468  45.560  0.00  0.00            
ATOM   2295  CD2 LEU X 151      65.929  45.362  45.370  0.00  0.00            
ATOM   2296 HD21 LEU X 151      65.611  45.518  44.339  0.00  0.00            
ATOM   2297 HD22 LEU X 151      65.724  46.265  45.944  0.00  0.00            
ATOM   2298 HD23 LEU X 151      66.984  45.090  45.333  0.00  0.00            
ATOM   2299  C   LEU X 151      62.230  46.404  47.276  0.00  0.00            
ATOM   2300  O   LEU X 151      62.326  47.476  46.741  0.00  0.00            
ATOM   2301  N   ASN X 152      61.151  45.877  47.807  0.00  0.00            
ATOM   2302  H   ASN X 152      61.249  44.936  48.348  0.00  0.00            
ATOM   2303  CA  ASN X 152      59.808  46.577  47.670  0.00  0.00            
ATOM   2304  HA  ASN X 152      59.557  46.834  46.641  0.00  0.00            
ATOM   2305  CB  ASN X 152      58.752  45.610  48.135  0.00  0.00            
ATOM   2306  HB2 ASN X 152      58.715  44.793  47.414  0.00  0.00            
ATOM   2307  HB3 ASN X 152      59.044  45.190  49.097  0.00  0.00            
ATOM   2308  CG  ASN X 152      57.408  46.340  48.258  0.00  0.00            
ATOM   2309  OD1 ASN X 152      56.962  46.838  47.270  0.00  0.00            
ATOM   2310  ND2 ASN X 152      56.631  46.389  49.327  0.00  0.00            
ATOM   2311 HD21 ASN X 152      55.825  47.078  49.075  0.00  0.00            
ATOM   2312 HD22 ASN X 152      56.926  46.271  50.370  0.00  0.00            
ATOM   2313  C   ASN X 152      59.791  47.884  48.564  0.00  0.00            
ATOM   2314  O   ASN X 152      59.168  48.887  48.166  0.00  0.00            
ATOM   2315  N   LEU X 153      60.654  47.929  49.567  0.00  0.00            
ATOM   2316  H   LEU X 153      61.290  47.054  49.705  0.00  0.00            
ATOM   2317  CA  LEU X 153      60.909  49.040  50.439  0.00  0.00            
ATOM   2318  HA  LEU X 153      59.953  49.398  50.821  0.00  0.00            
ATOM   2319  CB  LEU X 153      61.650  48.682  51.793  0.00  0.00            
ATOM   2320  HB2 LEU X 153      61.037  47.949  52.317  0.00  0.00            
ATOM   2321  HB3 LEU X 153      62.532  48.183  51.392  0.00  0.00            
ATOM   2322  CG  LEU X 153      62.208  49.838  52.680  0.00  0.00            
ATOM   2323  HG  LEU X 153      62.767  50.442  51.965  0.00  0.00            
ATOM   2324  CD1 LEU X 153      61.095  50.723  53.246  0.00  0.00            
ATOM   2325 HD11 LEU X 153      60.634  50.013  53.933  0.00  0.00            
ATOM   2326 HD12 LEU X 153      61.399  51.503  53.944  0.00  0.00            
ATOM   2327 HD13 LEU X 153      60.527  51.127  52.514  0.00  0.00            
ATOM   2328  CD2 LEU X 153      63.023  49.351  53.882  0.00  0.00            
ATOM   2329 HD21 LEU X 153      62.387  48.773  54.552  0.00  0.00            
ATOM   2330 HD22 LEU X 153      63.804  48.716  53.462  0.00  0.00            
ATOM   2331 HD23 LEU X 153      63.395  50.236  54.399  0.00  0.00            
ATOM   2332  C   LEU X 153      61.513  50.219  49.608  0.00  0.00            
ATOM   2333  O   LEU X 153      61.337  51.370  49.997  0.00  0.00            
ATOM   2334  N   VAL X 154      62.312  49.945  48.554  0.00  0.00            
ATOM   2335  H   VAL X 154      62.316  48.895  48.260  0.00  0.00            
ATOM   2336  CA  VAL X 154      63.159  51.007  47.821  0.00  0.00            
ATOM   2337  HA  VAL X 154      63.082  51.972  48.322  0.00  0.00            
ATOM   2338  CB  VAL X 154      64.601  50.668  47.996  0.00  0.00            
ATOM   2339  HB  VAL X 154      65.031  51.555  47.532  0.00  0.00            
ATOM   2340  CG1 VAL X 154      64.952  50.719  49.451  0.00  0.00            
ATOM   2341 HG11 VAL X 154      66.022  50.817  49.636  0.00  0.00            
ATOM   2342 HG12 VAL X 154      64.460  51.610  49.841  0.00  0.00            
ATOM   2343 HG13 VAL X 154      64.525  49.893  50.020  0.00  0.00            
ATOM   2344  CG2 VAL X 154      64.978  49.367  47.253  0.00  0.00            
ATOM   2345 HG21 VAL X 154      66.036  49.177  47.430  0.00  0.00            
ATOM   2346 HG22 VAL X 154      64.428  48.561  47.512  0.00  0.00            
ATOM   2347 HG23 VAL X 154      64.849  49.520  46.181  0.00  0.00            
ATOM   2348  C   VAL X 154      62.782  51.263  46.304  0.00  0.00            
ATOM   2349  O   VAL X 154      62.815  52.425  45.780  0.00  0.00            
ATOM   2350  N   LEU X 155      62.305  50.208  45.667  0.00  0.00            
ATOM   2351  H   LEU X 155      62.383  49.236  46.155  0.00  0.00            
ATOM   2352  CA  LEU X 155      62.009  50.208  44.217  0.00  0.00            
ATOM   2353  HA  LEU X 155      61.727  51.211  43.898  0.00  0.00            
ATOM   2354  CB  LEU X 155      63.169  49.653  43.345  0.00  0.00            
ATOM   2355  HB2 LEU X 155      63.455  48.664  43.703  0.00  0.00            
ATOM   2356  HB3 LEU X 155      62.747  49.495  42.352  0.00  0.00            
ATOM   2357  CG  LEU X 155      64.308  50.633  43.143  0.00  0.00            
ATOM   2358  HG  LEU X 155      64.594  51.203  44.028  0.00  0.00            
ATOM   2359  CD1 LEU X 155      65.463  49.723  42.729  0.00  0.00            
ATOM   2360 HD11 LEU X 155      65.774  49.074  43.547  0.00  0.00            
ATOM   2361 HD12 LEU X 155      65.159  49.129  41.867  0.00  0.00            
ATOM   2362 HD13 LEU X 155      66.261  50.320  42.563  0.00  0.00            
ATOM   2363  CD2 LEU X 155      63.928  51.563  42.037  0.00  0.00            
ATOM   2364 HD21 LEU X 155      64.838  52.148  41.908  0.00  0.00            
ATOM   2365 HD22 LEU X 155      63.731  51.014  41.116  0.00  0.00            
ATOM   2366 HD23 LEU X 155      63.141  52.283  42.263  0.00  0.00            
ATOM   2367  C   LEU X 155      60.763  49.345  44.152  0.00  0.00            
ATOM   2368  O   LEU X 155      60.764  48.199  43.685  0.00  0.00            
ATOM   2369  N   PRO X 156      59.609  49.767  44.586  0.00  0.00            
ATOM   2370  CD  PRO X 156      59.321  51.027  45.158  0.00  0.00            
ATOM   2371  HD2 PRO X 156      59.720  51.904  44.649  0.00  0.00            
ATOM   2372  HD3 PRO X 156      59.688  50.973  46.098  0.00  0.00            
ATOM   2373  CG  PRO X 156      57.762  51.240  45.102  0.00  0.00            
ATOM   2374  HG2 PRO X 156      57.538  51.480  44.063  0.00  0.00            
ATOM   2375  HG3 PRO X 156      57.391  51.909  45.879  0.00  0.00            
ATOM   2376  CB  PRO X 156      57.343  49.797  45.313  0.00  0.00            
ATOM   2377  HB2 PRO X 156      56.305  49.673  45.006  0.00  0.00            
ATOM   2378  HB3 PRO X 156      57.483  49.706  46.310  0.00  0.00            
ATOM   2379  CA  PRO X 156      58.385  48.922  44.599  0.00  0.00            
ATOM   2380  HA  PRO X 156      58.531  48.046  45.080  0.00  0.00            
ATOM   2381  C   PRO X 156      57.923  48.606  43.120  0.00  0.00            
ATOM   2382  O   PRO X 156      57.345  47.531  42.824  0.00  0.00            
ATOM   2383  N   ASN X 157      58.377  49.416  42.181  0.00  0.00            
ATOM   2384  H   ASN X 157      59.026  50.255  42.430  0.00  0.00            
ATOM   2385  CA  ASN X 157      58.116  49.266  40.758  0.00  0.00            
ATOM   2386  HA  ASN X 157      57.307  48.547  40.628  0.00  0.00            
ATOM   2387  CB  ASN X 157      57.634  50.650  40.217  0.00  0.00            
ATOM   2388  HB2 ASN X 157      58.261  51.444  40.622  0.00  0.00            
ATOM   2389  HB3 ASN X 157      57.716  50.676  39.130  0.00  0.00            
ATOM   2390  CG  ASN X 157      56.143  50.810  40.674  0.00  0.00            
ATOM   2391  OD1 ASN X 157      55.215  50.682  39.893  0.00  0.00            
ATOM   2392  ND2 ASN X 157      55.896  51.015  41.937  0.00  0.00            
ATOM   2393 HD21 ASN X 157      54.837  50.900  42.168  0.00  0.00            
ATOM   2394 HD22 ASN X 157      56.628  50.782  42.710  0.00  0.00            
ATOM   2395  C   ASN X 157      59.354  48.696  40.008  0.00  0.00            
ATOM   2396  O   ASN X 157      59.358  48.793  38.747  0.00  0.00            
ATOM   2397  N   LEU X 158      60.324  48.140  40.759  0.00  0.00            
ATOM   2398  H   LEU X 158      60.204  48.132  41.842  0.00  0.00            
ATOM   2399  CA  LEU X 158      61.359  47.184  40.217  0.00  0.00            
ATOM   2400  HA  LEU X 158      62.064  47.748  39.607  0.00  0.00            
ATOM   2401  CB  LEU X 158      62.168  46.518  41.385  0.00  0.00            
ATOM   2402  HB2 LEU X 158      62.625  47.262  41.893  0.00  0.00            
ATOM   2403  HB3 LEU X 158      61.467  45.902  41.948  0.00  0.00            
ATOM   2404  CG  LEU X 158      63.344  45.660  40.859  0.00  0.00            
ATOM   2405  HG  LEU X 158      62.895  44.969  40.145  0.00  0.00            
ATOM   2406  CD1 LEU X 158      64.456  46.384  40.184  0.00  0.00            
ATOM   2407 HD11 LEU X 158      65.037  46.916  40.937  0.00  0.00            
ATOM   2408 HD12 LEU X 158      65.030  45.769  39.720  0.00  0.00            
ATOM   2409 HD13 LEU X 158      64.013  47.015  39.532  0.00  0.00            
ATOM   2410  CD2 LEU X 158      63.951  44.791  41.942  0.00  0.00            
ATOM   2411 HD21 LEU X 158      64.266  45.438  42.761  0.00  0.00            
ATOM   2412 HD22 LEU X 158      63.211  44.099  42.343  0.00  0.00            
ATOM   2413 HD23 LEU X 158      64.823  44.235  41.598  0.00  0.00            
ATOM   2414  C   LEU X 158      60.663  46.173  39.295  0.00  0.00            
ATOM   2415  O   LEU X 158      59.849  45.364  39.711  0.00  0.00            
ATOM   2416  N   SER X 159      60.885  46.284  38.042  0.00  0.00            
ATOM   2417  H   SER X 159      61.555  47.079  37.714  0.00  0.00            
ATOM   2418  CA  SER X 159      60.695  45.149  37.067  0.00  0.00            
ATOM   2419  HA  SER X 159      59.663  44.814  37.180  0.00  0.00            
ATOM   2420  CB  SER X 159      60.826  45.649  35.623  0.00  0.00            
ATOM   2421  HB2 SER X 159      60.299  46.587  35.452  0.00  0.00            
ATOM   2422  HB3 SER X 159      61.875  45.927  35.515  0.00  0.00            
ATOM   2423  OG  SER X 159      60.607  44.584  34.659  0.00  0.00            
ATOM   2424  HG  SER X 159      61.370  44.491  33.887  0.00  0.00            
ATOM   2425  C   SER X 159      61.658  43.975  37.276  0.00  0.00            
ATOM   2426  O   SER X 159      62.856  44.140  37.379  0.00  0.00            
ATOM   2427  N   LEU X 160      61.077  42.815  37.499  0.00  0.00            
ATOM   2428  H   LEU X 160      60.014  42.790  37.738  0.00  0.00            
ATOM   2429  CA  LEU X 160      61.852  41.523  37.543  0.00  0.00            
ATOM   2430  HA  LEU X 160      62.860  41.726  37.902  0.00  0.00            
ATOM   2431  CB  LEU X 160      61.233  40.623  38.658  0.00  0.00            
ATOM   2432  HB2 LEU X 160      60.295  40.278  38.224  0.00  0.00            
ATOM   2433  HB3 LEU X 160      61.861  39.753  38.854  0.00  0.00            
ATOM   2434  CG  LEU X 160      60.918  41.417  39.969  0.00  0.00            
ATOM   2435  HG  LEU X 160      60.290  42.194  39.821  0.00  0.00            
ATOM   2436  CD1 LEU X 160      60.254  40.487  40.924  0.00  0.00            
ATOM   2437 HD11 LEU X 160      59.344  40.086  40.477  0.00  0.00            
ATOM   2438 HD12 LEU X 160      60.932  39.679  41.197  0.00  0.00            
ATOM   2439 HD13 LEU X 160      60.003  40.971  41.775  0.00  0.00            
ATOM   2440  CD2 LEU X 160      62.250  41.825  40.646  0.00  0.00            
ATOM   2441 HD21 LEU X 160      62.945  41.001  40.485  0.00  0.00            
ATOM   2442 HD22 LEU X 160      62.632  42.617  40.002  0.00  0.00            
ATOM   2443 HD23 LEU X 160      62.133  42.157  41.678  0.00  0.00            
ATOM   2444  C   LEU X 160      61.935  40.798  36.188  0.00  0.00            
ATOM   2445  O   LEU X 160      62.343  39.651  36.177  0.00  0.00            
ATOM   2446  N   GLY X 161      61.620  41.504  35.048  0.00  0.00            
ATOM   2447  H   GLY X 161      61.059  42.438  35.058  0.00  0.00            
ATOM   2448  CA  GLY X 161      62.036  41.026  33.702  0.00  0.00            
ATOM   2449  HA2 GLY X 161      62.305  41.923  33.145  0.00  0.00            
ATOM   2450  HA3 GLY X 161      62.945  40.434  33.808  0.00  0.00            
ATOM   2451  C   GLY X 161      60.990  40.209  32.917  0.00  0.00            
ATOM   2452  O   GLY X 161      60.374  39.263  33.422  0.00  0.00            
ATOM   2453  N   PRO X 162      60.689  40.636  31.696  0.00  0.00            
ATOM   2454  CD  PRO X 162      61.329  41.717  30.903  0.00  0.00            
ATOM   2455  HD2 PRO X 162      62.396  41.513  30.808  0.00  0.00            
ATOM   2456  HD3 PRO X 162      61.064  42.682  31.333  0.00  0.00            
ATOM   2457  CG  PRO X 162      60.659  41.594  29.486  0.00  0.00            
ATOM   2458  HG2 PRO X 162      61.257  40.846  28.966  0.00  0.00            
ATOM   2459  HG3 PRO X 162      60.588  42.568  29.000  0.00  0.00            
ATOM   2460  CB  PRO X 162      59.284  41.081  29.909  0.00  0.00            
ATOM   2461  HB2 PRO X 162      58.730  40.650  29.076  0.00  0.00            
ATOM   2462  HB3 PRO X 162      58.672  41.915  30.253  0.00  0.00            
ATOM   2463  CA  PRO X 162      59.461  40.010  31.030  0.00  0.00            
ATOM   2464  HA  PRO X 162      58.490  39.905  31.513  0.00  0.00            
ATOM   2465  C   PRO X 162      59.785  38.675  30.482  0.00  0.00            
ATOM   2466  O   PRO X 162      60.942  38.348  30.189  0.00  0.00            
ATOM   2467  N   ILE X 163      58.683  37.896  30.348  0.00  0.00            
ATOM   2468  H   ILE X 163      57.695  38.335  30.486  0.00  0.00            
ATOM   2469  CA  ILE X 163      58.759  36.488  29.925  0.00  0.00            
ATOM   2470  HA  ILE X 163      59.706  36.162  30.355  0.00  0.00            
ATOM   2471  CB  ILE X 163      57.558  35.554  30.337  0.00  0.00            
ATOM   2472  HB  ILE X 163      57.705  34.739  29.853  0.00  0.00            
ATOM   2473  CG2 ILE X 163      57.597  35.256  31.866  0.00  0.00            
ATOM   2474 HG21 ILE X 163      57.134  35.947  32.438  0.00  0.00            
ATOM   2475 HG22 ILE X 163      56.992  34.369  32.053  0.00  0.00            
ATOM   2476 HG23 ILE X 163      58.628  35.152  32.204  0.00  0.00            
ATOM   2477  CG1 ILE X 163      56.200  36.127  29.981  0.00  0.00            
ATOM   2478 HG12 ILE X 163      55.820  36.904  30.645  0.00  0.00            
ATOM   2479 HG13 ILE X 163      56.204  36.484  29.037  0.00  0.00            
ATOM   2480  CD1 ILE X 163      55.209  34.955  29.914  0.00  0.00            
ATOM   2481 HD11 ILE X 163      54.238  35.408  29.715  0.00  0.00            
ATOM   2482 HD12 ILE X 163      55.527  34.188  29.208  0.00  0.00            
ATOM   2483 HD13 ILE X 163      55.151  34.572  30.933  0.00  0.00            
ATOM   2484  C   ILE X 163      58.991  36.444  28.372  0.00  0.00            
ATOM   2485  O   ILE X 163      58.642  37.296  27.536  0.00  0.00            
ATOM   2486  N   ASP X 164      59.671  35.345  28.050  0.00  0.00            
ATOM   2487  H   ASP X 164      60.004  34.606  28.778  0.00  0.00            
ATOM   2488  CA  ASP X 164      59.780  34.825  26.658  0.00  0.00            
ATOM   2489  HA  ASP X 164      60.107  35.538  26.104  0.00  0.00            
ATOM   2490  CB  ASP X 164      60.781  33.674  26.594  0.00  0.00            
ATOM   2491  HB2 ASP X 164      61.638  34.064  26.959  0.00  0.00            
ATOM   2492  HB3 ASP X 164      60.431  32.800  27.143  0.00  0.00            
ATOM   2493  CG  ASP X 164      61.082  33.283  25.214  0.00  0.00            
ATOM   2494  OD1 ASP X 164      62.251  32.846  24.934  0.00  0.00            
ATOM   2495  OD2 ASP X 164      60.223  33.402  24.345  0.00  0.00            
ATOM   2496  C   ASP X 164      58.324  34.394  26.322  0.00  0.00            
ATOM   2497  O   ASP X 164      57.835  33.453  26.880  0.00  0.00            
ATOM   2498  N   SER X 165      57.634  35.069  25.375  0.00  0.00            
ATOM   2499  H   SER X 165      58.129  35.980  25.037  0.00  0.00            
ATOM   2500  CA  SER X 165      56.299  34.817  24.940  0.00  0.00            
ATOM   2501  HA  SER X 165      55.617  34.902  25.786  0.00  0.00            
ATOM   2502  CB  SER X 165      55.899  35.935  23.993  0.00  0.00            
ATOM   2503  HB2 SER X 165      55.037  35.669  23.539  0.00  0.00            
ATOM   2504  HB3 SER X 165      55.863  36.876  24.543  0.00  0.00            
ATOM   2505  OG  SER X 165      56.756  36.201  22.889  0.00  0.00            
ATOM   2506  HG  SER X 165      57.609  36.688  23.363  0.00  0.00            
ATOM   2507  C   SER X 165      56.100  33.421  24.282  0.00  0.00            
ATOM   2508  O   SER X 165      54.988  32.929  24.281  0.00  0.00            
ATOM   2509  N   SER X 166      57.211  32.764  23.962  0.00  0.00            
ATOM   2510  H   SER X 166      58.203  33.138  24.214  0.00  0.00            
ATOM   2511  CA  SER X 166      57.170  31.371  23.388  0.00  0.00            
ATOM   2512  HA  SER X 166      56.488  31.233  22.549  0.00  0.00            
ATOM   2513  CB  SER X 166      58.605  30.903  22.989  0.00  0.00            
ATOM   2514  HB2 SER X 166      58.642  29.879  22.618  0.00  0.00            
ATOM   2515  HB3 SER X 166      58.969  31.435  22.110  0.00  0.00            
ATOM   2516  OG  SER X 166      59.449  30.957  24.134  0.00  0.00            
ATOM   2517  HG  SER X 166      59.774  31.982  24.311  0.00  0.00            
ATOM   2518  C   SER X 166      56.702  30.338  24.434  0.00  0.00            
ATOM   2519  O   SER X 166      56.116  29.264  24.059  0.00  0.00            
ATOM   2520  N   VAL X 167      56.826  30.572  25.754  0.00  0.00            
ATOM   2521  H   VAL X 167      57.637  31.248  26.024  0.00  0.00            
ATOM   2522  CA  VAL X 167      56.319  29.663  26.806  0.00  0.00            
ATOM   2523  HA  VAL X 167      56.304  28.631  26.456  0.00  0.00            
ATOM   2524  CB  VAL X 167      57.144  29.671  28.172  0.00  0.00            
ATOM   2525  HB  VAL X 167      56.641  28.908  28.766  0.00  0.00            
ATOM   2526  CG1 VAL X 167      58.564  29.243  27.966  0.00  0.00            
ATOM   2527 HG11 VAL X 167      58.536  28.225  27.575  0.00  0.00            
ATOM   2528 HG12 VAL X 167      59.094  29.920  27.297  0.00  0.00            
ATOM   2529 HG13 VAL X 167      59.046  29.238  28.943  0.00  0.00            
ATOM   2530  CG2 VAL X 167      57.095  30.952  28.969  0.00  0.00            
ATOM   2531 HG21 VAL X 167      57.329  30.716  30.007  0.00  0.00            
ATOM   2532 HG22 VAL X 167      57.658  31.698  28.588  0.00  0.00            
ATOM   2533 HG23 VAL X 167      56.084  31.356  28.927  0.00  0.00            
ATOM   2534  C   VAL X 167      54.771  29.784  27.062  0.00  0.00            
ATOM   2535  O   VAL X 167      54.324  29.185  28.057  0.00  0.00            
ATOM   2536  N   LEU X 168      54.062  30.413  26.183  0.00  0.00            
ATOM   2537  H   LEU X 168      54.472  30.827  25.357  0.00  0.00            
ATOM   2538  CA  LEU X 168      52.615  30.627  26.463  0.00  0.00            
ATOM   2539  HA  LEU X 168      52.566  30.584  27.471  0.00  0.00            
ATOM   2540  CB  LEU X 168      52.093  31.940  25.927  0.00  0.00            
ATOM   2541  HB2 LEU X 168      52.286  32.057  24.942  0.00  0.00            
ATOM   2542  HB3 LEU X 168      51.010  31.936  26.045  0.00  0.00            
ATOM   2543  CG  LEU X 168      52.707  33.097  26.727  0.00  0.00            
ATOM   2544  HG  LEU X 168      53.792  33.026  26.806  0.00  0.00            
ATOM   2545  CD1 LEU X 168      52.358  34.366  25.946  0.00  0.00            
ATOM   2546 HD11 LEU X 168      52.663  34.219  24.910  0.00  0.00            
ATOM   2547 HD12 LEU X 168      51.418  34.538  25.852  0.00  0.00            
ATOM   2548 HD13 LEU X 168      52.878  35.134  26.346  0.00  0.00            
ATOM   2549  CD2 LEU X 168      52.105  33.247  28.120  0.00  0.00            
ATOM   2550 HD21 LEU X 168      51.016  33.212  28.166  0.00  0.00            
ATOM   2551 HD22 LEU X 168      52.452  32.458  28.786  0.00  0.00            
ATOM   2552 HD23 LEU X 168      52.271  34.200  28.623  0.00  0.00            
ATOM   2553  C   LEU X 168      51.751  29.500  25.885  0.00  0.00            
ATOM   2554  O   LEU X 168      50.868  29.022  26.576  0.00  0.00            
ATOM   2555  N   SER X 169      52.000  29.223  24.605  0.00  0.00            
ATOM   2556  H   SER X 169      53.023  29.464  24.316  0.00  0.00            
ATOM   2557  CA  SER X 169      51.311  28.378  23.701  0.00  0.00            
ATOM   2558  HA  SER X 169      50.797  27.564  24.212  0.00  0.00            
ATOM   2559  CB  SER X 169      50.141  29.224  23.152  0.00  0.00            
ATOM   2560  HB2 SER X 169      49.517  29.504  23.895  0.00  0.00            
ATOM   2561  HB3 SER X 169      50.531  30.064  22.748  0.00  0.00            
ATOM   2562  OG  SER X 169      49.581  28.533  22.126  0.00  0.00            
ATOM   2563  HG  SER X 169      48.685  28.988  22.024  0.00  0.00            
ATOM   2564  C   SER X 169      52.341  28.016  22.720  0.00  0.00            
ATOM   2565  O   SER X 169      53.203  28.844  22.347  0.00  0.00            
ATOM   2566  N   ARG X 170      52.047  26.832  22.077  0.00  0.00            
ATOM   2567  H   ARG X 170      51.446  26.155  22.526  0.00  0.00            
ATOM   2568  CA  ARG X 170      52.697  26.451  20.827  0.00  0.00            
ATOM   2569  HA  ARG X 170      53.690  26.600  20.933  0.00  0.00            
ATOM   2570  CB  ARG X 170      52.570  24.894  20.789  0.00  0.00            
ATOM   2571  HB2 ARG X 170      51.496  24.718  20.726  0.00  0.00            
ATOM   2572  HB3 ARG X 170      52.985  24.683  19.804  0.00  0.00            
ATOM   2573  CG  ARG X 170      53.369  24.076  21.843  0.00  0.00            
ATOM   2574  HG2 ARG X 170      54.425  24.217  21.610  0.00  0.00            
ATOM   2575  HG3 ARG X 170      53.303  24.637  22.680  0.00  0.00            
ATOM   2576  CD  ARG X 170      53.070  22.654  22.098  0.00  0.00            
ATOM   2577  HD2 ARG X 170      53.409  22.002  21.405  0.00  0.00            
ATOM   2578  HD3 ARG X 170      53.495  22.325  22.953  0.00  0.00            
ATOM   2579  NE  ARG X 170      51.684  22.446  22.312  0.00  0.00            
ATOM   2580  HE  ARG X 170      51.229  23.341  22.737  0.00  0.00            
ATOM   2581  CZ  ARG X 170      50.881  21.404  22.243  0.00  0.00            
ATOM   2582  NH1 ARG X 170      51.334  20.222  21.929  0.00  0.00            
ATOM   2583 HH11 ARG X 170      52.376  20.082  21.639  0.00  0.00            
ATOM   2584 HH12 ARG X 170      50.615  19.444  21.673  0.00  0.00            
ATOM   2585  NH2 ARG X 170      49.627  21.482  22.200  0.00  0.00            
ATOM   2586 HH21 ARG X 170      49.253  22.502  22.115  0.00  0.00            
ATOM   2587 HH22 ARG X 170      49.058  20.601  21.901  0.00  0.00            
ATOM   2588  C   ARG X 170      52.269  27.177  19.588  0.00  0.00            
ATOM   2589  O   ARG X 170      53.080  27.371  18.717  0.00  0.00            
ATOM   2590  N   ASN X 171      51.054  27.593  19.588  0.00  0.00            
ATOM   2591  H   ASN X 171      50.480  27.578  20.515  0.00  0.00            
ATOM   2592  CA  ASN X 171      50.321  28.179  18.428  0.00  0.00            
ATOM   2593  HA  ASN X 171      50.467  27.510  17.580  0.00  0.00            
ATOM   2594  CB  ASN X 171      48.783  28.213  18.787  0.00  0.00            
ATOM   2595  HB2 ASN X 171      48.291  27.261  18.987  0.00  0.00            
ATOM   2596  HB3 ASN X 171      48.723  28.785  19.713  0.00  0.00            
ATOM   2597  CG  ASN X 171      47.934  28.932  17.688  0.00  0.00            
ATOM   2598  OD1 ASN X 171      48.392  29.356  16.623  0.00  0.00            
ATOM   2599  ND2 ASN X 171      46.631  29.013  17.808  0.00  0.00            
ATOM   2600 HD21 ASN X 171      46.077  29.434  17.077  0.00  0.00            
ATOM   2601 HD22 ASN X 171      46.075  28.660  18.574  0.00  0.00            
ATOM   2602  C   ASN X 171      50.899  29.569  18.146  0.00  0.00            
ATOM   2603  O   ASN X 171      50.509  30.589  18.703  0.00  0.00            
ATOM   2604  N   LYS X 172      51.863  29.608  17.175  0.00  0.00            
ATOM   2605  H   LYS X 172      52.240  28.748  16.803  0.00  0.00            
ATOM   2606  CA  LYS X 172      52.470  30.886  16.753  0.00  0.00            
ATOM   2607  HA  LYS X 172      53.096  31.216  17.582  0.00  0.00            
ATOM   2608  CB  LYS X 172      53.385  30.540  15.570  0.00  0.00            
ATOM   2609  HB2 LYS X 172      54.118  29.743  15.692  0.00  0.00            
ATOM   2610  HB3 LYS X 172      52.754  30.129  14.782  0.00  0.00            
ATOM   2611  CG  LYS X 172      54.106  31.770  15.044  0.00  0.00            
ATOM   2612  HG2 LYS X 172      54.767  31.523  14.213  0.00  0.00            
ATOM   2613  HG3 LYS X 172      53.335  32.437  14.661  0.00  0.00            
ATOM   2614  CD  LYS X 172      54.972  32.467  16.092  0.00  0.00            
ATOM   2615  HD2 LYS X 172      54.439  32.884  16.773  0.00  0.00            
ATOM   2616  HD3 LYS X 172      55.466  31.780  16.644  0.00  0.00            
ATOM   2617  CE  LYS X 172      56.047  33.409  15.494  0.00  0.00            
ATOM   2618  HE2 LYS X 172      56.484  33.988  16.308  0.00  0.00            
ATOM   2619  HE3 LYS X 172      56.822  32.786  15.048  0.00  0.00            
ATOM   2620  NZ  LYS X 172      55.542  34.367  14.496  0.00  0.00            
ATOM   2621  HZ1 LYS X 172      56.274  35.115  14.191  0.00  0.00            
ATOM   2622  HZ2 LYS X 172      55.166  33.822  13.631  0.00  0.00            
ATOM   2623  HZ3 LYS X 172      54.693  34.894  14.932  0.00  0.00            
ATOM   2624  C   LYS X 172      51.476  32.016  16.393  0.00  0.00            
ATOM   2625  O   LYS X 172      51.774  33.169  16.696  0.00  0.00            
ATOM   2626  N   THR X 173      50.370  31.646  15.746  0.00  0.00            
ATOM   2627  H   THR X 173      50.352  30.632  15.345  0.00  0.00            
ATOM   2628  CA  THR X 173      49.325  32.589  15.397  0.00  0.00            
ATOM   2629  HA  THR X 173      49.749  33.282  14.797  0.00  0.00            
ATOM   2630  CB  THR X 173      48.320  31.955  14.455  0.00  0.00            
ATOM   2631  HB  THR X 173      47.800  31.131  14.943  0.00  0.00            
ATOM   2632  CG2 THR X 173      47.335  32.922  13.840  0.00  0.00            
ATOM   2633 HG21 THR X 173      46.790  33.457  14.617  0.00  0.00            
ATOM   2634 HG22 THR X 173      47.828  33.680  13.231  0.00  0.00            
ATOM   2635 HG23 THR X 173      46.569  32.383  13.282  0.00  0.00            
ATOM   2636  OG1 THR X 173      48.929  31.332  13.372  0.00  0.00            
ATOM   2637  HG1 THR X 173      49.470  30.433  13.668  0.00  0.00            
ATOM   2638  C   THR X 173      48.712  33.347  16.628  0.00  0.00            
ATOM   2639  O   THR X 173      48.553  34.570  16.533  0.00  0.00            
ATOM   2640  N   GLU X 174      48.528  32.630  17.682  0.00  0.00            
ATOM   2641  H   GLU X 174      48.801  31.579  17.772  0.00  0.00            
ATOM   2642  CA  GLU X 174      47.917  33.238  18.924  0.00  0.00            
ATOM   2643  HA  GLU X 174      47.173  33.965  18.598  0.00  0.00            
ATOM   2644  CB  GLU X 174      47.211  32.046  19.651  0.00  0.00            
ATOM   2645  HB2 GLU X 174      47.662  31.080  19.423  0.00  0.00            
ATOM   2646  HB3 GLU X 174      47.228  32.211  20.728  0.00  0.00            
ATOM   2647  CG  GLU X 174      45.695  31.998  19.365  0.00  0.00            
ATOM   2648  HG2 GLU X 174      45.514  31.883  18.296  0.00  0.00            
ATOM   2649  HG3 GLU X 174      45.253  31.127  19.848  0.00  0.00            
ATOM   2650  CD  GLU X 174      44.865  33.245  19.806  0.00  0.00            
ATOM   2651  OE1 GLU X 174      43.649  33.285  19.630  0.00  0.00            
ATOM   2652  OE2 GLU X 174      45.372  34.126  20.548  0.00  0.00            
ATOM   2653  C   GLU X 174      49.028  33.952  19.716  0.00  0.00            
ATOM   2654  O   GLU X 174      48.821  35.005  20.268  0.00  0.00            
ATOM   2655  N   VAL X 175      50.300  33.523  19.617  0.00  0.00            
ATOM   2656  H   VAL X 175      50.416  32.592  19.062  0.00  0.00            
ATOM   2657  CA  VAL X 175      51.452  34.156  20.227  0.00  0.00            
ATOM   2658  HA  VAL X 175      51.155  34.391  21.250  0.00  0.00            
ATOM   2659  CB  VAL X 175      52.705  33.213  20.223  0.00  0.00            
ATOM   2660  HB  VAL X 175      52.832  32.746  19.247  0.00  0.00            
ATOM   2661  CG1 VAL X 175      53.988  33.886  20.617  0.00  0.00            
ATOM   2662 HG11 VAL X 175      54.273  34.588  19.949  0.00  0.00            
ATOM   2663 HG12 VAL X 175      53.929  34.286  21.629  0.00  0.00            
ATOM   2664 HG13 VAL X 175      54.766  33.124  20.676  0.00  0.00            
ATOM   2665  CG2 VAL X 175      52.536  31.992  21.222  0.00  0.00            
ATOM   2666 HG21 VAL X 175      51.538  31.578  21.077  0.00  0.00            
ATOM   2667 HG22 VAL X 175      53.312  31.361  21.078  0.00  0.00            
ATOM   2668 HG23 VAL X 175      52.659  32.245  22.275  0.00  0.00            
ATOM   2669  C   VAL X 175      51.834  35.465  19.503  0.00  0.00            
ATOM   2670  O   VAL X 175      52.382  36.381  20.142  0.00  0.00            
ATOM   2671  N   ASP X 176      51.480  35.614  18.180  0.00  0.00            
ATOM   2672  H   ASP X 176      50.981  34.784  17.681  0.00  0.00            
ATOM   2673  CA  ASP X 176      51.706  36.941  17.553  0.00  0.00            
ATOM   2674  HA  ASP X 176      52.609  37.452  17.886  0.00  0.00            
ATOM   2675  CB  ASP X 176      51.733  36.675  16.022  0.00  0.00            
ATOM   2676  HB2 ASP X 176      50.956  35.966  15.736  0.00  0.00            
ATOM   2677  HB3 ASP X 176      51.615  37.618  15.490  0.00  0.00            
ATOM   2678  CG  ASP X 176      53.085  36.119  15.601  0.00  0.00            
ATOM   2679  OD1 ASP X 176      53.281  35.799  14.414  0.00  0.00            
ATOM   2680  OD2 ASP X 176      54.061  36.082  16.431  0.00  0.00            
ATOM   2681  C   ASP X 176      50.552  37.903  17.887  0.00  0.00            
ATOM   2682  O   ASP X 176      50.819  39.120  18.222  0.00  0.00            
ATOM   2683  N   ILE X 177      49.352  37.333  18.109  0.00  0.00            
ATOM   2684  H   ILE X 177      49.221  36.260  17.967  0.00  0.00            
ATOM   2685  CA  ILE X 177      48.239  38.133  18.735  0.00  0.00            
ATOM   2686  HA  ILE X 177      48.053  39.016  18.125  0.00  0.00            
ATOM   2687  CB  ILE X 177      46.832  37.382  18.702  0.00  0.00            
ATOM   2688  HB  ILE X 177      46.978  36.437  19.204  0.00  0.00            
ATOM   2689  CG2 ILE X 177      45.756  38.105  19.454  0.00  0.00            
ATOM   2690 HG21 ILE X 177      45.745  39.160  19.223  0.00  0.00            
ATOM   2691 HG22 ILE X 177      44.919  37.715  19.191  0.00  0.00            
ATOM   2692 HG23 ILE X 177      45.839  37.811  20.490  0.00  0.00            
ATOM   2693  CG1 ILE X 177      46.349  37.172  17.190  0.00  0.00            
ATOM   2694 HG12 ILE X 177      45.946  38.078  16.761  0.00  0.00            
ATOM   2695 HG13 ILE X 177      47.128  36.787  16.675  0.00  0.00            
ATOM   2696  CD1 ILE X 177      45.244  36.139  16.979  0.00  0.00            
ATOM   2697 HD11 ILE X 177      44.344  36.467  17.501  0.00  0.00            
ATOM   2698 HD12 ILE X 177      44.894  36.039  15.952  0.00  0.00            
ATOM   2699 HD13 ILE X 177      45.571  35.182  17.385  0.00  0.00            
ATOM   2700  C   ILE X 177      48.545  38.659  20.158  0.00  0.00            
ATOM   2701  O   ILE X 177      48.308  39.855  20.457  0.00  0.00            
ATOM   2702  N   TYR X 178      49.132  37.765  20.949  0.00  0.00            
ATOM   2703  H   TYR X 178      49.132  36.841  20.691  0.00  0.00            
ATOM   2704  CA  TYR X 178      49.540  38.139  22.319  0.00  0.00            
ATOM   2705  HA  TYR X 178      48.670  38.436  22.736  0.00  0.00            
ATOM   2706  CB  TYR X 178      50.047  36.938  23.086  0.00  0.00            
ATOM   2707  HB2 TYR X 178      49.344  36.107  23.154  0.00  0.00            
ATOM   2708  HB3 TYR X 178      50.873  36.645  22.438  0.00  0.00            
ATOM   2709  CG  TYR X 178      50.654  37.198  24.472  0.00  0.00            
ATOM   2710  CD1 TYR X 178      49.980  36.661  25.552  0.00  0.00            
ATOM   2711  HD1 TYR X 178      48.991  36.226  25.415  0.00  0.00            
ATOM   2712  CE1 TYR X 178      50.544  36.854  26.805  0.00  0.00            
ATOM   2713  HE1 TYR X 178      50.102  36.432  27.609  0.00  0.00            
ATOM   2714  CZ  TYR X 178      51.827  37.427  26.982  0.00  0.00            
ATOM   2715  OH  TYR X 178      52.436  37.511  28.202  0.00  0.00            
ATOM   2716  HH  TYR X 178      51.721  37.255  28.868  0.00  0.00            
ATOM   2717  CE2 TYR X 178      52.455  37.980  25.910  0.00  0.00            
ATOM   2718  HE2 TYR X 178      53.397  38.345  25.938  0.00  0.00            
ATOM   2719  CD2 TYR X 178      51.919  37.749  24.640  0.00  0.00            
ATOM   2720  HD2 TYR X 178      52.420  38.135  23.753  0.00  0.00            
ATOM   2721  C   TYR X 178      50.502  39.356  22.357  0.00  0.00            
ATOM   2722  O   TYR X 178      50.367  40.321  23.140  0.00  0.00            
ATOM   2723  N   ASN X 179      51.420  39.203  21.460  0.00  0.00            
ATOM   2724  H   ASN X 179      51.417  38.339  20.796  0.00  0.00            
ATOM   2725  CA  ASN X 179      52.424  40.261  21.193  0.00  0.00            
ATOM   2726  HA  ASN X 179      52.981  40.597  22.069  0.00  0.00            
ATOM   2727  CB  ASN X 179      53.673  39.605  20.434  0.00  0.00            
ATOM   2728  HB2 ASN X 179      53.195  39.033  19.752  0.00  0.00            
ATOM   2729  HB3 ASN X 179      54.323  40.329  19.943  0.00  0.00            
ATOM   2730  CG  ASN X 179      54.687  38.888  21.282  0.00  0.00            
ATOM   2731  OD1 ASN X 179      55.509  39.465  21.913  0.00  0.00            
ATOM   2732  ND2 ASN X 179      54.856  37.606  21.113  0.00  0.00            
ATOM   2733 HD21 ASN X 179      55.689  37.146  21.645  0.00  0.00            
ATOM   2734 HD22 ASN X 179      54.160  37.084  20.457  0.00  0.00            
ATOM   2735  C   ASN X 179      52.005  41.495  20.337  0.00  0.00            
ATOM   2736  O   ASN X 179      52.787  42.342  19.955  0.00  0.00            
ATOM   2737  N   SER X 180      50.697  41.495  19.960  0.00  0.00            
ATOM   2738  H   SER X 180      50.024  40.693  20.261  0.00  0.00            
ATOM   2739  CA  SER X 180      50.169  42.630  19.166  0.00  0.00            
ATOM   2740  HA  SER X 180      50.947  43.220  18.681  0.00  0.00            
ATOM   2741  CB  SER X 180      49.311  42.178  18.031  0.00  0.00            
ATOM   2742  HB2 SER X 180      48.556  41.500  18.428  0.00  0.00            
ATOM   2743  HB3 SER X 180      48.964  43.005  17.566  0.00  0.00            
ATOM   2744  OG  SER X 180      50.079  41.310  17.168  0.00  0.00            
ATOM   2745  HG  SER X 180      50.486  40.442  17.687  0.00  0.00            
ATOM   2746  C   SER X 180      49.449  43.516  20.156  0.00  0.00            
ATOM   2747  O   SER X 180      49.561  44.744  20.308  0.00  0.00            
ATOM   2748  N   ASP X 181      48.593  42.875  20.942  0.00  0.00            
ATOM   2749  H   ASP X 181      48.520  41.804  20.753  0.00  0.00            
ATOM   2750  CA  ASP X 181      47.366  43.437  21.534  0.00  0.00            
ATOM   2751  HA  ASP X 181      46.671  43.788  20.771  0.00  0.00            
ATOM   2752  CB  ASP X 181      46.614  42.332  22.242  0.00  0.00            
ATOM   2753  HB2 ASP X 181      46.381  41.597  21.471  0.00  0.00            
ATOM   2754  HB3 ASP X 181      47.262  41.860  22.980  0.00  0.00            
ATOM   2755  CG  ASP X 181      45.270  42.772  22.825  0.00  0.00            
ATOM   2756  OD1 ASP X 181      44.431  41.913  23.054  0.00  0.00            
ATOM   2757  OD2 ASP X 181      45.076  43.970  23.238  0.00  0.00            
ATOM   2758  C   ASP X 181      47.814  44.642  22.396  0.00  0.00            
ATOM   2759  O   ASP X 181      48.543  44.312  23.372  0.00  0.00            
ATOM   2760  N   PRO X 182      47.461  45.937  22.160  0.00  0.00            
ATOM   2761  CD  PRO X 182      46.668  46.453  20.976  0.00  0.00            
ATOM   2762  HD2 PRO X 182      45.619  46.198  21.128  0.00  0.00            
ATOM   2763  HD3 PRO X 182      46.996  46.014  20.033  0.00  0.00            
ATOM   2764  CG  PRO X 182      46.669  47.962  21.042  0.00  0.00            
ATOM   2765  HG2 PRO X 182      45.734  48.452  20.771  0.00  0.00            
ATOM   2766  HG3 PRO X 182      47.451  48.340  20.384  0.00  0.00            
ATOM   2767  CB  PRO X 182      47.066  48.171  22.476  0.00  0.00            
ATOM   2768  HB2 PRO X 182      46.087  48.219  22.954  0.00  0.00            
ATOM   2769  HB3 PRO X 182      47.526  49.135  22.696  0.00  0.00            
ATOM   2770  CA  PRO X 182      47.843  46.951  23.047  0.00  0.00            
ATOM   2771  HA  PRO X 182      48.919  47.120  23.005  0.00  0.00            
ATOM   2772  C   PRO X 182      47.326  46.855  24.574  0.00  0.00            
ATOM   2773  O   PRO X 182      48.042  47.420  25.437  0.00  0.00            
ATOM   2774  N   LEU X 183      46.335  45.982  24.876  0.00  0.00            
ATOM   2775  H   LEU X 183      46.011  45.199  24.191  0.00  0.00            
ATOM   2776  CA  LEU X 183      45.737  45.899  26.211  0.00  0.00            
ATOM   2777  HA  LEU X 183      45.923  46.854  26.704  0.00  0.00            
ATOM   2778  CB  LEU X 183      44.152  45.744  26.134  0.00  0.00            
ATOM   2779  HB2 LEU X 183      43.888  44.860  25.553  0.00  0.00            
ATOM   2780  HB3 LEU X 183      43.805  45.532  27.145  0.00  0.00            
ATOM   2781  CG  LEU X 183      43.292  46.902  25.566  0.00  0.00            
ATOM   2782  HG  LEU X 183      42.273  46.530  25.671  0.00  0.00            
ATOM   2783  CD1 LEU X 183      43.405  48.156  26.480  0.00  0.00            
ATOM   2784 HD11 LEU X 183      43.204  47.884  27.516  0.00  0.00            
ATOM   2785 HD12 LEU X 183      44.399  48.601  26.486  0.00  0.00            
ATOM   2786 HD13 LEU X 183      42.726  48.818  26.132  0.00  0.00            
ATOM   2787  CD2 LEU X 183      43.463  47.289  24.068  0.00  0.00            
ATOM   2788 HD21 LEU X 183      43.001  48.236  23.789  0.00  0.00            
ATOM   2789 HD22 LEU X 183      44.540  47.455  24.039  0.00  0.00            
ATOM   2790 HD23 LEU X 183      43.208  46.469  23.397  0.00  0.00            
ATOM   2791  C   LEU X 183      46.312  44.783  27.089  0.00  0.00            
ATOM   2792  O   LEU X 183      45.892  44.726  28.249  0.00  0.00            
ATOM   2793  N   ILE X 184      47.203  43.968  26.542  0.00  0.00            
ATOM   2794  H   ILE X 184      47.540  44.191  25.616  0.00  0.00            
ATOM   2795  CA  ILE X 184      48.082  43.085  27.365  0.00  0.00            
ATOM   2796  HA  ILE X 184      47.648  42.667  28.175  0.00  0.00            
ATOM   2797  CB  ILE X 184      48.576  42.006  26.426  0.00  0.00            
ATOM   2798  HB  ILE X 184      49.144  42.393  25.687  0.00  0.00            
ATOM   2799  CG2 ILE X 184      49.490  41.047  27.226  0.00  0.00            
ATOM   2800 HG21 ILE X 184      49.019  40.888  28.195  0.00  0.00            
ATOM   2801 HG22 ILE X 184      49.680  40.083  26.754  0.00  0.00            
ATOM   2802 HG23 ILE X 184      50.457  41.537  27.340  0.00  0.00            
ATOM   2803  CG1 ILE X 184      47.340  41.291  25.741  0.00  0.00            
ATOM   2804 HG12 ILE X 184      46.653  42.162  24.996  0.00  0.00            
ATOM   2805 HG13 ILE X 184      47.743  40.521  25.227  0.00  0.00            
ATOM   2806  CD1 ILE X 184      46.433  40.655  26.806  0.00  0.00            
ATOM   2807 HD11 ILE X 184      45.759  39.942  26.331  0.00  0.00            
ATOM   2808 HD12 ILE X 184      47.028  40.120  27.546  0.00  0.00            
ATOM   2809 HD13 ILE X 184      45.855  41.509  27.160  0.00  0.00            
ATOM   2810  C   ILE X 184      49.260  43.911  27.896  0.00  0.00            
ATOM   2811  O   ILE X 184      49.866  44.704  27.177  0.00  0.00            
ATOM   2812  N   CYS X 185      49.549  43.789  29.192  0.00  0.00            
ATOM   2813  H   CYS X 185      49.144  42.913  29.698  0.00  0.00            
ATOM   2814  CA  CYS X 185      50.711  44.458  29.706  0.00  0.00            
ATOM   2815  HA  CYS X 185      50.937  45.334  29.097  0.00  0.00            
ATOM   2816  CB  CYS X 185      50.347  44.813  31.139  0.00  0.00            
ATOM   2817  HB2 CYS X 185      50.099  43.954  31.608  0.00  0.00            
ATOM   2818  HB3 CYS X 185      51.170  45.235  31.545  0.00  0.00            
ATOM   2819  SG  CYS X 185      48.912  45.864  31.268  0.00  0.00            
ATOM   2820  HG  CYS X 185      48.249  45.103  31.323  0.00  0.00            
ATOM   2821  C   CYS X 185      51.911  43.545  29.670  0.00  0.00            
ATOM   2822  O   CYS X 185      52.149  42.854  30.650  0.00  0.00            
ATOM   2823  N   ARG X 186      52.766  43.655  28.622  0.00  0.00            
ATOM   2824  H   ARG X 186      52.594  44.357  27.805  0.00  0.00            
ATOM   2825  CA  ARG X 186      53.957  42.784  28.393  0.00  0.00            
ATOM   2826  HA  ARG X 186      53.680  41.807  28.791  0.00  0.00            
ATOM   2827  CB  ARG X 186      54.238  42.537  26.857  0.00  0.00            
ATOM   2828  HB2 ARG X 186      54.587  43.429  26.536  0.00  0.00            
ATOM   2829  HB3 ARG X 186      55.038  41.814  26.696  0.00  0.00            
ATOM   2830  CG  ARG X 186      53.000  42.029  26.120  0.00  0.00            
ATOM   2831  HG2 ARG X 186      52.598  41.202  26.706  0.00  0.00            
ATOM   2832  HG3 ARG X 186      52.288  42.854  26.135  0.00  0.00            
ATOM   2833  CD  ARG X 186      53.232  41.543  24.684  0.00  0.00            
ATOM   2834  HD2 ARG X 186      54.155  40.967  24.757  0.00  0.00            
ATOM   2835  HD3 ARG X 186      52.486  40.912  24.428  0.00  0.00            
ATOM   2836  NE  ARG X 186      53.336  42.691  23.801  0.00  0.00            
ATOM   2837  HE  ARG X 186      54.301  43.197  23.824  0.00  0.00            
ATOM   2838  CZ  ARG X 186      52.309  43.349  23.269  0.00  0.00            
ATOM   2839  NH1 ARG X 186      51.062  43.038  23.463  0.00  0.00            
ATOM   2840 HH11 ARG X 186      50.995  42.175  24.126  0.00  0.00            
ATOM   2841 HH12 ARG X 186      50.229  43.731  23.342  0.00  0.00            
ATOM   2842  NH2 ARG X 186      52.494  44.324  22.437  0.00  0.00            
ATOM   2843 HH21 ARG X 186      53.505  44.525  22.081  0.00  0.00            
ATOM   2844 HH22 ARG X 186      51.713  44.663  21.757  0.00  0.00            
ATOM   2845  C   ARG X 186      55.251  43.220  29.066  0.00  0.00            
ATOM   2846  O   ARG X 186      56.120  42.380  29.134  0.00  0.00            
ATOM   2847  N   ALA X 187      55.319  44.371  29.715  0.00  0.00            
ATOM   2848  H   ALA X 187      54.461  45.042  29.767  0.00  0.00            
ATOM   2849  CA  ALA X 187      56.372  44.721  30.659  0.00  0.00            
ATOM   2850  HA  ALA X 187      57.321  44.660  30.127  0.00  0.00            
ATOM   2851  CB  ALA X 187      56.132  46.108  31.194  0.00  0.00            
ATOM   2852  HB1 ALA X 187      56.149  46.776  30.333  0.00  0.00            
ATOM   2853  HB2 ALA X 187      55.159  46.145  31.684  0.00  0.00            
ATOM   2854  HB3 ALA X 187      56.877  46.308  31.846  0.00  0.00            
ATOM   2855  C   ALA X 187      56.483  43.633  31.813  0.00  0.00            
ATOM   2856  O   ALA X 187      55.597  42.889  32.148  0.00  0.00            
ATOM   2857  N   GLY X 188      57.709  43.604  32.403  0.00  0.00            
ATOM   2858  H   GLY X 188      58.402  44.438  32.291  0.00  0.00            
ATOM   2859  CA  GLY X 188      57.974  42.618  33.467  0.00  0.00            
ATOM   2860  HA2 GLY X 188      57.578  41.736  32.963  0.00  0.00            
ATOM   2861  HA3 GLY X 188      59.015  42.352  33.649  0.00  0.00            
ATOM   2862  C   GLY X 188      57.184  42.903  34.781  0.00  0.00            
ATOM   2863  O   GLY X 188      56.865  44.026  35.026  0.00  0.00            
ATOM   2864  N   LEU X 189      57.033  41.830  35.536  0.00  0.00            
ATOM   2865  H   LEU X 189      57.619  40.921  35.399  0.00  0.00            
ATOM   2866  CA  LEU X 189      56.351  41.862  36.822  0.00  0.00            
ATOM   2867  HA  LEU X 189      55.344  42.225  36.613  0.00  0.00            
ATOM   2868  CB  LEU X 189      56.161  40.422  37.344  0.00  0.00            
ATOM   2869  HB2 LEU X 189      56.095  39.705  36.526  0.00  0.00            
ATOM   2870  HB3 LEU X 189      56.991  40.130  37.988  0.00  0.00            
ATOM   2871  CG  LEU X 189      54.918  40.363  38.188  0.00  0.00            
ATOM   2872  HG  LEU X 189      54.778  41.220  38.705  0.00  0.00            
ATOM   2873  CD1 LEU X 189      53.671  40.291  37.307  0.00  0.00            
ATOM   2874 HD11 LEU X 189      53.695  41.134  36.751  0.00  0.00            
ATOM   2875 HD12 LEU X 189      53.606  39.574  36.599  0.00  0.00            
ATOM   2876 HD13 LEU X 189      52.838  40.327  37.878  0.00  0.00            
ATOM   2877  CD2 LEU X 189      54.992  39.187  39.171  0.00  0.00            
ATOM   2878 HD21 LEU X 189      55.814  39.221  39.887  0.00  0.00            
ATOM   2879 HD22 LEU X 189      54.047  39.161  39.713  0.00  0.00            
ATOM   2880 HD23 LEU X 189      55.001  38.223  38.661  0.00  0.00            
ATOM   2881  C   LEU X 189      57.028  42.738  37.915  0.00  0.00            
ATOM   2882  O   LEU X 189      58.252  42.599  37.983  0.00  0.00            
ATOM   2883  N   LYS X 190      56.216  43.598  38.556  0.00  0.00            
ATOM   2884  H   LYS X 190      55.139  43.477  38.436  0.00  0.00            
ATOM   2885  CA  LYS X 190      56.732  44.555  39.534  0.00  0.00            
ATOM   2886  HA  LYS X 190      57.702  44.948  39.229  0.00  0.00            
ATOM   2887  CB  LYS X 190      55.881  45.805  39.637  0.00  0.00            
ATOM   2888  HB2 LYS X 190      54.809  45.614  39.677  0.00  0.00            
ATOM   2889  HB3 LYS X 190      56.061  46.352  40.563  0.00  0.00            
ATOM   2890  CG  LYS X 190      56.121  46.751  38.478  0.00  0.00            
ATOM   2891  HG2 LYS X 190      56.977  47.407  38.636  0.00  0.00            
ATOM   2892  HG3 LYS X 190      56.411  46.176  37.599  0.00  0.00            
ATOM   2893  CD  LYS X 190      54.958  47.759  38.260  0.00  0.00            
ATOM   2894  HD2 LYS X 190      54.533  47.954  39.244  0.00  0.00            
ATOM   2895  HD3 LYS X 190      55.390  48.638  38.012  0.00  0.00            
ATOM   2896  CE  LYS X 190      53.914  47.353  37.249  0.00  0.00            
ATOM   2897  HE2 LYS X 190      53.845  46.267  37.309  0.00  0.00            
ATOM   2898  HE3 LYS X 190      53.035  47.896  37.594  0.00  0.00            
ATOM   2899  NZ  LYS X 190      54.199  47.797  35.932  0.00  0.00            
ATOM   2900  HZ1 LYS X 190      54.218  48.884  35.853  0.00  0.00            
ATOM   2901  HZ2 LYS X 190      55.164  47.486  35.533  0.00  0.00            
ATOM   2902  HZ3 LYS X 190      53.420  47.502  35.228  0.00  0.00            
ATOM   2903  C   LYS X 190      56.955  43.893  40.923  0.00  0.00            
ATOM   2904  O   LYS X 190      56.166  43.033  41.336  0.00  0.00            
ATOM   2905  N   VAL X 191      58.014  44.272  41.687  0.00  0.00            
ATOM   2906  H   VAL X 191      58.615  45.048  41.235  0.00  0.00            
ATOM   2907  CA  VAL X 191      58.366  43.581  42.939  0.00  0.00            
ATOM   2908  HA  VAL X 191      58.419  42.525  42.716  0.00  0.00            
ATOM   2909  CB  VAL X 191      59.705  43.958  43.531  0.00  0.00            
ATOM   2910  HB  VAL X 191      60.350  43.872  42.758  0.00  0.00            
ATOM   2911  CG1 VAL X 191      59.655  45.322  44.242  0.00  0.00            
ATOM   2912 HG11 VAL X 191      59.122  46.036  43.614  0.00  0.00            
ATOM   2913 HG12 VAL X 191      59.078  45.225  45.161  0.00  0.00            
ATOM   2914 HG13 VAL X 191      60.638  45.653  44.579  0.00  0.00            
ATOM   2915  CG2 VAL X 191      60.136  42.760  44.506  0.00  0.00            
ATOM   2916 HG21 VAL X 191      61.272  43.230  45.028  0.00  0.00            
ATOM   2917 HG22 VAL X 191      59.475  42.733  45.269  0.00  0.00            
ATOM   2918 HG23 VAL X 191      60.181  41.802  43.988  0.00  0.00            
ATOM   2919  C   VAL X 191      57.131  43.637  43.858  0.00  0.00            
ATOM   2920  O   VAL X 191      56.780  42.646  44.522  0.00  0.00            
ATOM   2921  N   CYS X 192      56.479  44.815  43.933  0.00  0.00            
ATOM   2922  H   CYS X 192      56.957  45.655  43.429  0.00  0.00            
ATOM   2923  CA  CYS X 192      55.255  44.889  44.760  0.00  0.00            
ATOM   2924  HA  CYS X 192      55.524  44.492  45.739  0.00  0.00            
ATOM   2925  CB  CYS X 192      54.678  46.368  44.837  0.00  0.00            
ATOM   2926  HB2 CYS X 192      53.864  46.310  45.545  0.00  0.00            
ATOM   2927  HB3 CYS X 192      55.413  47.070  45.202  0.00  0.00            
ATOM   2928  SG  CYS X 192      54.095  47.028  43.230  0.00  0.00            
ATOM   2929  HG  CYS X 192      55.081  47.384  42.971  0.00  0.00            
ATOM   2930  C   CYS X 192      54.116  43.898  44.367  0.00  0.00            
ATOM   2931  O   CYS X 192      53.372  43.426  45.262  0.00  0.00            
ATOM   2932  N   PHE X 193      54.028  43.576  43.102  0.00  0.00            
ATOM   2933  H   PHE X 193      54.860  43.666  42.403  0.00  0.00            
ATOM   2934  CA  PHE X 193      52.992  42.646  42.665  0.00  0.00            
ATOM   2935  HA  PHE X 193      52.047  42.734  43.202  0.00  0.00            
ATOM   2936  CB  PHE X 193      52.607  43.061  41.191  0.00  0.00            
ATOM   2937  HB2 PHE X 193      52.567  44.150  41.197  0.00  0.00            
ATOM   2938  HB3 PHE X 193      53.453  42.869  40.532  0.00  0.00            
ATOM   2939  CG  PHE X 193      51.311  42.469  40.633  0.00  0.00            
ATOM   2940  CD1 PHE X 193      50.043  43.187  40.577  0.00  0.00            
ATOM   2941  HD1 PHE X 193      50.057  43.996  41.182  0.00  0.00            
ATOM   2942  CE1 PHE X 193      48.939  42.620  39.908  0.00  0.00            
ATOM   2943  HE1 PHE X 193      47.994  43.162  39.938  0.00  0.00            
ATOM   2944  CZ  PHE X 193      49.114  41.397  39.239  0.00  0.00            
ATOM   2945  HZ  PHE X 193      48.228  40.970  38.769  0.00  0.00            
ATOM   2946  CE2 PHE X 193      50.323  40.666  39.347  0.00  0.00            
ATOM   2947  HE2 PHE X 193      50.445  39.754  38.929  0.00  0.00            
ATOM   2948  CD2 PHE X 193      51.422  41.173  40.062  0.00  0.00            
ATOM   2949  HD2 PHE X 193      52.356  40.621  40.165  0.00  0.00            
ATOM   2950  C   PHE X 193      53.393  41.167  42.845  0.00  0.00            
ATOM   2951  O   PHE X 193      52.513  40.291  43.010  0.00  0.00            
ATOM   2952  N   GLY X 194      54.655  40.878  42.737  0.00  0.00            
ATOM   2953  H   GLY X 194      55.389  41.631  42.451  0.00  0.00            
ATOM   2954  CA  GLY X 194      55.110  39.512  42.736  0.00  0.00            
ATOM   2955  HA2 GLY X 194      54.534  38.860  42.080  0.00  0.00            
ATOM   2956  HA3 GLY X 194      56.167  39.392  42.502  0.00  0.00            
ATOM   2957  C   GLY X 194      54.866  39.007  44.177  0.00  0.00            
ATOM   2958  O   GLY X 194      54.594  37.873  44.404  0.00  0.00            
ATOM   2959  N   ILE X 195      55.016  39.916  45.174  0.00  0.00            
ATOM   2960  H   ILE X 195      55.550  40.811  44.854  0.00  0.00            
ATOM   2961  CA  ILE X 195      54.440  39.748  46.496  0.00  0.00            
ATOM   2962  HA  ILE X 195      55.102  39.008  46.944  0.00  0.00            
ATOM   2963  CB  ILE X 195      54.680  41.022  47.305  0.00  0.00            
ATOM   2964  HB  ILE X 195      54.776  41.847  46.600  0.00  0.00            
ATOM   2965  CG2 ILE X 195      53.629  41.363  48.292  0.00  0.00            
ATOM   2966 HG21 ILE X 195      53.544  40.615  49.081  0.00  0.00            
ATOM   2967 HG22 ILE X 195      53.870  42.325  48.743  0.00  0.00            
ATOM   2968 HG23 ILE X 195      52.708  41.390  47.878  0.00  0.00            
ATOM   2969  CG1 ILE X 195      56.132  40.877  47.920  0.00  0.00            
ATOM   2970 HG12 ILE X 195      56.085  40.504  48.857  0.00  0.00            
ATOM   2971 HG13 ILE X 195      56.673  40.311  47.281  0.00  0.00            
ATOM   2972  CD1 ILE X 195      57.004  42.155  47.976  0.00  0.00            
ATOM   2973 HD11 ILE X 195      56.543  42.797  48.726  0.00  0.00            
ATOM   2974 HD12 ILE X 195      58.017  42.000  48.349  0.00  0.00            
ATOM   2975 HD13 ILE X 195      56.923  42.599  46.984  0.00  0.00            
ATOM   2976  C   ILE X 195      52.993  39.206  46.513  0.00  0.00            
ATOM   2977  O   ILE X 195      52.650  38.225  47.207  0.00  0.00            
ATOM   2978  N   GLN X 196      52.107  39.894  45.778  0.00  0.00            
ATOM   2979  H   GLN X 196      52.437  40.776  45.229  0.00  0.00            
ATOM   2980  CA  GLN X 196      50.676  39.655  45.800  0.00  0.00            
ATOM   2981  HA  GLN X 196      50.358  39.563  46.838  0.00  0.00            
ATOM   2982  CB  GLN X 196      49.880  40.839  45.126  0.00  0.00            
ATOM   2983  HB2 GLN X 196      50.188  40.885  44.082  0.00  0.00            
ATOM   2984  HB3 GLN X 196      48.817  40.607  45.064  0.00  0.00            
ATOM   2985  CG  GLN X 196      49.987  42.207  45.767  0.00  0.00            
ATOM   2986  HG2 GLN X 196      51.024  42.541  45.753  0.00  0.00            
ATOM   2987  HG3 GLN X 196      49.286  42.859  45.246  0.00  0.00            
ATOM   2988  CD  GLN X 196      49.570  42.129  47.206  0.00  0.00            
ATOM   2989  OE1 GLN X 196      48.747  41.290  47.647  0.00  0.00            
ATOM   2990  NE2 GLN X 196      49.898  43.149  47.999  0.00  0.00            
ATOM   2991 HE21 GLN X 196      49.703  43.057  49.068  0.00  0.00            
ATOM   2992 HE22 GLN X 196      50.643  43.784  47.754  0.00  0.00            
ATOM   2993  C   GLN X 196      50.252  38.411  45.109  0.00  0.00            
ATOM   2994  O   GLN X 196      49.242  37.817  45.529  0.00  0.00            
ATOM   2995  N   LEU X 197      51.129  37.863  44.243  0.00  0.00            
ATOM   2996  H   LEU X 197      51.991  38.473  43.971  0.00  0.00            
ATOM   2997  CA  LEU X 197      50.955  36.593  43.558  0.00  0.00            
ATOM   2998  HA  LEU X 197      49.892  36.414  43.397  0.00  0.00            
ATOM   2999  CB  LEU X 197      51.649  36.569  42.153  0.00  0.00            
ATOM   3000  HB2 LEU X 197      52.728  36.605  42.306  0.00  0.00            
ATOM   3001  HB3 LEU X 197      51.608  35.561  41.740  0.00  0.00            
ATOM   3002  CG  LEU X 197      51.082  37.520  41.076  0.00  0.00            
ATOM   3003  HG  LEU X 197      51.408  38.528  41.335  0.00  0.00            
ATOM   3004  CD1 LEU X 197      51.677  37.314  39.724  0.00  0.00            
ATOM   3005 HD11 LEU X 197      51.650  38.231  39.134  0.00  0.00            
ATOM   3006 HD12 LEU X 197      52.730  37.072  39.864  0.00  0.00            
ATOM   3007 HD13 LEU X 197      51.268  36.496  39.296  0.00  0.00            
ATOM   3008  CD2 LEU X 197      49.499  37.401  41.122  0.00  0.00            
ATOM   3009 HD21 LEU X 197      49.075  37.856  40.228  0.00  0.00            
ATOM   3010 HD22 LEU X 197      49.123  36.383  41.220  0.00  0.00            
ATOM   3011 HD23 LEU X 197      49.112  38.020  41.932  0.00  0.00            
ATOM   3012  C   LEU X 197      51.339  35.396  44.487  0.00  0.00            
ATOM   3013  O   LEU X 197      50.572  34.424  44.546  0.00  0.00            
ATOM   3014  N   LEU X 198      52.227  35.643  45.360  0.00  0.00            
ATOM   3015  H   LEU X 198      52.912  36.486  45.272  0.00  0.00            
ATOM   3016  CA  LEU X 198      52.575  34.688  46.430  0.00  0.00            
ATOM   3017  HA  LEU X 198      52.463  33.738  46.106  0.00  0.00            
ATOM   3018  CB  LEU X 198      54.074  35.022  46.729  0.00  0.00            
ATOM   3019  HB2 LEU X 198      54.665  34.856  45.829  0.00  0.00            
ATOM   3020  HB3 LEU X 198      54.244  36.088  46.879  0.00  0.00            
ATOM   3021  CG  LEU X 198      54.565  34.277  47.941  0.00  0.00            
ATOM   3022  HG  LEU X 198      53.827  34.208  48.740  0.00  0.00            
ATOM   3023  CD1 LEU X 198      54.869  32.813  47.549  0.00  0.00            
ATOM   3024 HD11 LEU X 198      55.219  32.239  48.303  0.00  0.00            
ATOM   3025 HD12 LEU X 198      54.152  32.300  47.056  0.00  0.00            
ATOM   3026 HD13 LEU X 198      55.608  32.783  46.861  0.00  0.00            
ATOM   3027  CD2 LEU X 198      55.852  34.869  48.618  0.00  0.00            
ATOM   3028 HD21 LEU X 198      56.170  34.179  49.399  0.00  0.00            
ATOM   3029 HD22 LEU X 198      56.656  34.929  47.884  0.00  0.00            
ATOM   3030 HD23 LEU X 198      55.511  35.796  49.080  0.00  0.00            
ATOM   3031  C   LEU X 198      51.609  34.753  47.571  0.00  0.00            
ATOM   3032  O   LEU X 198      51.363  33.719  48.199  0.00  0.00            
ATOM   3033  N   ASN X 199      50.923  35.918  47.847  0.00  0.00            
ATOM   3034  H   ASN X 199      51.329  36.803  47.357  0.00  0.00            
ATOM   3035  CA  ASN X 199      49.815  36.053  48.663  0.00  0.00            
ATOM   3036  HA  ASN X 199      50.043  35.595  49.625  0.00  0.00            
ATOM   3037  CB  ASN X 199      49.493  37.552  48.976  0.00  0.00            
ATOM   3038  HB2 ASN X 199      49.232  38.104  48.172  0.00  0.00            
ATOM   3039  HB3 ASN X 199      48.655  37.680  49.662  0.00  0.00            
ATOM   3040  CG  ASN X 199      50.606  38.372  49.723  0.00  0.00            
ATOM   3041  OD1 ASN X 199      51.419  37.770  50.343  0.00  0.00            
ATOM   3042  ND2 ASN X 199      50.486  39.672  49.791  0.00  0.00            
ATOM   3043 HD21 ASN X 199      50.978  40.267  50.561  0.00  0.00            
ATOM   3044 HD22 ASN X 199      49.613  40.202  49.410  0.00  0.00            
ATOM   3045  C   ASN X 199      48.627  35.261  48.090  0.00  0.00            
ATOM   3046  O   ASN X 199      48.011  34.563  48.895  0.00  0.00            
ATOM   3047  N   ALA X 200      48.437  35.198  46.748  0.00  0.00            
ATOM   3048  H   ALA X 200      49.299  35.523  46.165  0.00  0.00            
ATOM   3049  CA  ALA X 200      47.326  34.436  46.100  0.00  0.00            
ATOM   3050  HA  ALA X 200      46.364  34.701  46.540  0.00  0.00            
ATOM   3051  CB  ALA X 200      47.326  34.643  44.565  0.00  0.00            
ATOM   3052  HB1 ALA X 200      48.185  34.120  44.145  0.00  0.00            
ATOM   3053  HB2 ALA X 200      46.442  34.174  44.133  0.00  0.00            
ATOM   3054  HB3 ALA X 200      47.432  35.712  44.380  0.00  0.00            
ATOM   3055  C   ALA X 200      47.497  32.968  46.366  0.00  0.00            
ATOM   3056  O   ALA X 200      46.611  32.399  46.959  0.00  0.00            
ATOM   3057  N   VAL X 201      48.696  32.454  46.137  0.00  0.00            
ATOM   3058  H   VAL X 201      49.362  33.053  45.669  0.00  0.00            
ATOM   3059  CA  VAL X 201      48.987  30.957  46.365  0.00  0.00            
ATOM   3060  HA  VAL X 201      48.260  30.446  45.885  0.00  0.00            
ATOM   3061  CB  VAL X 201      50.360  30.591  45.757  0.00  0.00            
ATOM   3062  HB  VAL X 201      51.017  31.326  45.980  0.00  0.00            
ATOM   3063  CG1 VAL X 201      50.940  29.224  46.312  0.00  0.00            
ATOM   3064 HG11 VAL X 201      51.029  29.300  47.396  0.00  0.00            
ATOM   3065 HG12 VAL X 201      50.121  28.531  46.117  0.00  0.00            
ATOM   3066 HG13 VAL X 201      51.903  28.942  45.887  0.00  0.00            
ATOM   3067  CG2 VAL X 201      50.158  30.561  44.212  0.00  0.00            
ATOM   3068 HG21 VAL X 201      49.421  30.022  43.916  0.00  0.00            
ATOM   3069 HG22 VAL X 201      50.089  31.527  43.927  0.00  0.00            
ATOM   3070 HG23 VAL X 201      51.049  30.208  43.693  0.00  0.00            
ATOM   3071  C   VAL X 201      48.904  30.602  47.926  0.00  0.00            
ATOM   3072  O   VAL X 201      48.286  29.620  48.283  0.00  0.00            
ATOM   3073  N   SER X 202      49.489  31.485  48.758  0.00  0.00            
ATOM   3074  H   SER X 202      50.036  32.296  48.277  0.00  0.00            
ATOM   3075  CA  SER X 202      49.634  31.167  50.155  0.00  0.00            
ATOM   3076  HA  SER X 202      50.031  30.171  50.353  0.00  0.00            
ATOM   3077  CB  SER X 202      50.501  32.317  50.841  0.00  0.00            
ATOM   3078  HB2 SER X 202      50.065  33.189  50.578  0.00  0.00            
ATOM   3079  HB3 SER X 202      50.502  32.078  51.822  0.00  0.00            
ATOM   3080  OG  SER X 202      51.822  32.338  50.376  0.00  0.00            
ATOM   3081  HG  SER X 202      51.822  32.840  49.500  0.00  0.00            
ATOM   3082  C   SER X 202      48.240  31.199  50.855  0.00  0.00            
ATOM   3083  O   SER X 202      47.941  30.391  51.720  0.00  0.00            
ATOM   3084  N   ARG X 203      47.313  32.067  50.464  0.00  0.00            
ATOM   3085  H   ARG X 203      47.305  32.705  49.580  0.00  0.00            
ATOM   3086  CA  ARG X 203      45.892  31.983  50.977  0.00  0.00            
ATOM   3087  HA  ARG X 203      45.935  31.740  52.039  0.00  0.00            
ATOM   3088  CB  ARG X 203      45.188  33.327  50.800  0.00  0.00            
ATOM   3089  HB2 ARG X 203      45.206  33.781  49.809  0.00  0.00            
ATOM   3090  HB3 ARG X 203      44.151  33.179  51.105  0.00  0.00            
ATOM   3091  CG  ARG X 203      45.869  34.443  51.705  0.00  0.00            
ATOM   3092  HG2 ARG X 203      45.848  34.184  52.764  0.00  0.00            
ATOM   3093  HG3 ARG X 203      46.913  34.614  51.443  0.00  0.00            
ATOM   3094  CD  ARG X 203      45.167  35.868  51.451  0.00  0.00            
ATOM   3095  HD2 ARG X 203      44.961  35.827  50.381  0.00  0.00            
ATOM   3096  HD3 ARG X 203      44.278  35.960  51.922  0.00  0.00            
ATOM   3097  NE  ARG X 203      46.050  37.004  51.663  0.00  0.00            
ATOM   3098  HE  ARG X 203      46.977  36.904  52.227  0.00  0.00            
ATOM   3099  CZ  ARG X 203      45.930  38.251  51.286  0.00  0.00            
ATOM   3100  NH1 ARG X 203      44.844  38.701  50.809  0.00  0.00            
ATOM   3101 HH11 ARG X 203      43.951  38.076  50.815  0.00  0.00            
ATOM   3102 HH12 ARG X 203      44.827  39.789  50.736  0.00  0.00            
ATOM   3103  NH2 ARG X 203      46.920  39.080  51.386  0.00  0.00            
ATOM   3104 HH21 ARG X 203      47.830  38.620  51.768  0.00  0.00            
ATOM   3105 HH22 ARG X 203      46.812  40.089  50.987  0.00  0.00            
ATOM   3106  C   ARG X 203      45.080  30.890  50.311  0.00  0.00            
ATOM   3107  O   ARG X 203      44.383  30.155  51.047  0.00  0.00            
ATOM   3108  N   VAL X 204      45.256  30.646  49.007  0.00  0.00            
ATOM   3109  H   VAL X 204      45.700  31.423  48.539  0.00  0.00            
ATOM   3110  CA  VAL X 204      44.542  29.608  48.213  0.00  0.00            
ATOM   3111  HA  VAL X 204      43.575  29.900  48.236  0.00  0.00            
ATOM   3112  CB  VAL X 204      45.063  29.563  46.722  0.00  0.00            
ATOM   3113  HB  VAL X 204      46.140  29.728  46.690  0.00  0.00            
ATOM   3114  CG1 VAL X 204      44.754  28.324  45.861  0.00  0.00            
ATOM   3115 HG11 VAL X 204      44.493  28.549  44.826  0.00  0.00            
ATOM   3116 HG12 VAL X 204      45.665  27.727  45.882  0.00  0.00            
ATOM   3117 HG13 VAL X 204      43.927  27.757  46.289  0.00  0.00            
ATOM   3118  CG2 VAL X 204      44.356  30.732  46.054  0.00  0.00            
ATOM   3119 HG21 VAL X 204      43.330  30.519  45.755  0.00  0.00            
ATOM   3120 HG22 VAL X 204      44.384  31.578  46.606  0.00  0.00            
ATOM   3121 HG23 VAL X 204      44.935  31.034  45.181  0.00  0.00            
ATOM   3122  C   VAL X 204      44.850  28.281  48.871  0.00  0.00            
ATOM   3123  O   VAL X 204      43.912  27.559  49.248  0.00  0.00            
ATOM   3124  N   GLU X 205      46.113  27.952  49.144  0.00  0.00            
ATOM   3125  H   GLU X 205      46.957  28.564  48.824  0.00  0.00            
ATOM   3126  CA  GLU X 205      46.500  26.670  49.685  0.00  0.00            
ATOM   3127  HA  GLU X 205      46.136  25.887  49.021  0.00  0.00            
ATOM   3128  CB  GLU X 205      48.047  26.667  49.847  0.00  0.00            
ATOM   3129  HB2 GLU X 205      48.472  26.695  48.932  0.00  0.00            
ATOM   3130  HB3 GLU X 205      48.268  27.523  50.335  0.00  0.00            
ATOM   3131  CG  GLU X 205      48.503  25.392  50.472  0.00  0.00            
ATOM   3132  HG2 GLU X 205      47.901  24.679  50.084  0.00  0.00            
ATOM   3133  HG3 GLU X 205      49.374  25.104  50.051  0.00  0.00            
ATOM   3134  CD  GLU X 205      48.501  25.367  51.992  0.00  0.00            
ATOM   3135  OE1 GLU X 205      48.565  24.222  52.495  0.00  0.00            
ATOM   3136  OE2 GLU X 205      48.644  26.429  52.700  0.00  0.00            
ATOM   3137  C   GLU X 205      45.817  26.576  51.080  0.00  0.00            
ATOM   3138  O   GLU X 205      45.245  25.476  51.353  0.00  0.00            
ATOM   3139  N   ARG X 206      45.712  27.675  51.919  0.00  0.00            
ATOM   3140  H   ARG X 206      45.873  28.672  51.510  0.00  0.00            
ATOM   3141  CA  ARG X 206      44.982  27.614  53.198  0.00  0.00            
ATOM   3142  HA  ARG X 206      45.431  26.742  53.674  0.00  0.00            
ATOM   3143  CB  ARG X 206      45.290  28.868  54.048  0.00  0.00            
ATOM   3144  HB2 ARG X 206      44.792  29.640  53.629  0.00  0.00            
ATOM   3145  HB3 ARG X 206      44.631  28.867  54.916  0.00  0.00            
ATOM   3146  CG  ARG X 206      46.715  29.291  54.445  0.00  0.00            
ATOM   3147  HG2 ARG X 206      47.449  29.097  53.662  0.00  0.00            
ATOM   3148  HG3 ARG X 206      46.619  30.348  54.696  0.00  0.00            
ATOM   3149  CD  ARG X 206      47.129  28.434  55.711  0.00  0.00            
ATOM   3150  HD2 ARG X 206      47.969  29.044  56.044  0.00  0.00            
ATOM   3151  HD3 ARG X 206      46.453  28.393  56.460  0.00  0.00            
ATOM   3152  NE  ARG X 206      47.612  27.150  55.279  0.00  0.00            
ATOM   3153  HE  ARG X 206      47.766  26.965  54.216  0.00  0.00            
ATOM   3154  CZ  ARG X 206      48.189  26.203  55.969  0.00  0.00            
ATOM   3155  NH1 ARG X 206      48.223  26.190  57.318  0.00  0.00            
ATOM   3156 HH11 ARG X 206      47.743  26.974  57.904  0.00  0.00            
ATOM   3157 HH12 ARG X 206      48.738  25.291  57.658  0.00  0.00            
ATOM   3158  NH2 ARG X 206      48.731  25.285  55.252  0.00  0.00            
ATOM   3159 HH21 ARG X 206      48.546  25.200  54.181  0.00  0.00            
ATOM   3160 HH22 ARG X 206      49.394  24.478  55.562  0.00  0.00            
ATOM   3161  C   ARG X 206      43.491  27.379  53.040  0.00  0.00            
ATOM   3162  O   ARG X 206      42.881  26.855  53.993  0.00  0.00            
ATOM   3163  N   ALA X 207      42.852  27.734  51.909  0.00  0.00            
ATOM   3164  H   ALA X 207      43.435  28.233  51.135  0.00  0.00            
ATOM   3165  CA  ALA X 207      41.399  27.541  51.534  0.00  0.00            
ATOM   3166  HA  ALA X 207      40.885  27.728  52.477  0.00  0.00            
ATOM   3167  CB  ALA X 207      40.886  28.576  50.522  0.00  0.00            
ATOM   3168  HB1 ALA X 207      39.866  28.356  50.209  0.00  0.00            
ATOM   3169  HB2 ALA X 207      40.969  29.596  50.899  0.00  0.00            
ATOM   3170  HB3 ALA X 207      41.412  28.585  49.568  0.00  0.00            
ATOM   3171  C   ALA X 207      41.007  26.162  51.005  0.00  0.00            
ATOM   3172  O   ALA X 207      39.894  25.690  51.201  0.00  0.00            
ATOM   3173  N   LEU X 208      41.941  25.508  50.287  0.00  0.00            
ATOM   3174  H   LEU X 208      42.779  26.119  49.952  0.00  0.00            
ATOM   3175  CA  LEU X 208      41.648  24.162  49.591  0.00  0.00            
ATOM   3176  HA  LEU X 208      40.817  24.336  48.907  0.00  0.00            
ATOM   3177  CB  LEU X 208      42.976  23.667  48.857  0.00  0.00            
ATOM   3178  HB2 LEU X 208      43.755  23.409  49.575  0.00  0.00            
ATOM   3179  HB3 LEU X 208      42.695  22.688  48.468  0.00  0.00            
ATOM   3180  CG  LEU X 208      43.491  24.529  47.716  0.00  0.00            
ATOM   3181  HG  LEU X 208      43.948  25.420  48.146  0.00  0.00            
ATOM   3182  CD1 LEU X 208      44.660  23.831  46.987  0.00  0.00            
ATOM   3183 HD11 LEU X 208      45.011  24.398  46.125  0.00  0.00            
ATOM   3184 HD12 LEU X 208      45.558  23.634  47.573  0.00  0.00            
ATOM   3185 HD13 LEU X 208      44.381  22.891  46.744  0.00  0.00            
ATOM   3186  CD2 LEU X 208      42.529  24.995  46.668  0.00  0.00            
ATOM   3187 HD21 LEU X 208      41.880  24.192  46.317  0.00  0.00            
ATOM   3188 HD22 LEU X 208      41.930  25.820  47.054  0.00  0.00            
ATOM   3189 HD23 LEU X 208      43.001  25.425  45.785  0.00  0.00            
ATOM   3190  C   LEU X 208      41.072  23.072  50.497  0.00  0.00            
ATOM   3191  O   LEU X 208      40.068  22.438  50.150  0.00  0.00            
ATOM   3192  N   PRO X 209      41.540  22.953  51.747  0.00  0.00            
ATOM   3193  CD  PRO X 209      42.759  23.346  52.332  0.00  0.00            
ATOM   3194  HD2 PRO X 209      42.536  24.125  53.060  0.00  0.00            
ATOM   3195  HD3 PRO X 209      43.471  23.736  51.604  0.00  0.00            
ATOM   3196  CG  PRO X 209      43.157  22.157  53.115  0.00  0.00            
ATOM   3197  HG2 PRO X 209      43.899  22.435  53.863  0.00  0.00            
ATOM   3198  HG3 PRO X 209      43.591  21.426  52.432  0.00  0.00            
ATOM   3199  CB  PRO X 209      41.838  21.610  53.690  0.00  0.00            
ATOM   3200  HB2 PRO X 209      41.531  22.013  54.564  0.00  0.00            
ATOM   3201  HB3 PRO X 209      41.902  20.621  53.884  0.00  0.00            
ATOM   3202  CA  PRO X 209      40.910  21.827  52.517  0.00  0.00            
ATOM   3203  HA  PRO X 209      41.019  20.948  52.032  0.00  0.00            
ATOM   3204  C   PRO X 209      39.484  22.003  53.012  0.00  0.00            
ATOM   3205  O   PRO X 209      38.839  21.111  53.575  0.00  0.00            
ATOM   3206  N   LYS X 210      38.926  23.235  52.766  0.00  0.00            
ATOM   3207  H   LYS X 210      39.610  23.938  52.291  0.00  0.00            
ATOM   3208  CA  LYS X 210      37.587  23.678  53.104  0.00  0.00            
ATOM   3209  HA  LYS X 210      37.033  22.882  53.602  0.00  0.00            
ATOM   3210  CB  LYS X 210      37.738  24.846  54.096  0.00  0.00            
ATOM   3211  HB2 LYS X 210      38.036  25.745  53.557  0.00  0.00            
ATOM   3212  HB3 LYS X 210      36.717  25.023  54.432  0.00  0.00            
ATOM   3213  CG  LYS X 210      38.597  24.601  55.305  0.00  0.00            
ATOM   3214  HG2 LYS X 210      37.993  24.987  56.126  0.00  0.00            
ATOM   3215  HG3 LYS X 210      38.677  23.573  55.659  0.00  0.00            
ATOM   3216  CD  LYS X 210      39.984  25.221  55.095  0.00  0.00            
ATOM   3217  HD2 LYS X 210      40.638  24.527  54.568  0.00  0.00            
ATOM   3218  HD3 LYS X 210      39.793  26.042  54.537  0.00  0.00            
ATOM   3219  CE  LYS X 210      40.728  25.605  56.477  0.00  0.00            
ATOM   3220  HE2 LYS X 210      41.089  24.668  56.901  0.00  0.00            
ATOM   3221  HE3 LYS X 210      41.625  26.106  56.113  0.00  0.00            
ATOM   3222  NZ  LYS X 210      39.880  26.251  57.452  0.00  0.00            
ATOM   3223  HZ1 LYS X 210      39.359  25.539  58.091  0.00  0.00            
ATOM   3224  HZ2 LYS X 210      40.377  26.995  58.075  0.00  0.00            
ATOM   3225  HZ3 LYS X 210      39.133  26.887  56.977  0.00  0.00            
ATOM   3226  C   LYS X 210      36.834  24.097  51.787  0.00  0.00            
ATOM   3227  O   LYS X 210      35.668  24.528  51.846  0.00  0.00            
ATOM   3228  N   LEU X 211      37.427  23.798  50.629  0.00  0.00            
ATOM   3229  H   LEU X 211      38.360  23.414  50.675  0.00  0.00            
ATOM   3230  CA  LEU X 211      36.823  24.197  49.356  0.00  0.00            
ATOM   3231  HA  LEU X 211      36.180  25.063  49.515  0.00  0.00            
ATOM   3232  CB  LEU X 211      37.945  24.593  48.376  0.00  0.00            
ATOM   3233  HB2 LEU X 211      38.651  25.166  48.976  0.00  0.00            
ATOM   3234  HB3 LEU X 211      38.419  23.656  48.084  0.00  0.00            
ATOM   3235  CG  LEU X 211      37.377  25.388  47.162  0.00  0.00            
ATOM   3236  HG  LEU X 211      36.442  24.902  46.887  0.00  0.00            
ATOM   3237  CD1 LEU X 211      37.231  26.874  47.674  0.00  0.00            
ATOM   3238 HD11 LEU X 211      36.580  26.884  48.548  0.00  0.00            
ATOM   3239 HD12 LEU X 211      38.088  27.279  47.824  0.00  0.00            
ATOM   3240 HD13 LEU X 211      36.790  27.449  46.970  0.00  0.00            
ATOM   3241  CD2 LEU X 211      38.167  25.145  45.916  0.00  0.00            
ATOM   3242 HD21 LEU X 211      37.795  25.838  45.162  0.00  0.00            
ATOM   3243 HD22 LEU X 211      39.242  25.301  46.003  0.00  0.00            
ATOM   3244 HD23 LEU X 211      37.932  24.115  45.647  0.00  0.00            
ATOM   3245  C   LEU X 211      36.059  23.007  48.872  0.00  0.00            
ATOM   3246  O   LEU X 211      36.585  21.943  48.670  0.00  0.00            
ATOM   3247  N   THR X 212      34.776  23.207  48.647  0.00  0.00            
ATOM   3248  H   THR X 212      34.323  24.137  48.989  0.00  0.00            
ATOM   3249  CA  THR X 212      33.874  22.041  48.272  0.00  0.00            
ATOM   3250  HA  THR X 212      34.511  21.158  48.315  0.00  0.00            
ATOM   3251  CB  THR X 212      32.751  21.848  49.270  0.00  0.00            
ATOM   3252  HB  THR X 212      32.079  21.008  49.096  0.00  0.00            
ATOM   3253  CG2 THR X 212      33.161  21.746  50.726  0.00  0.00            
ATOM   3254 HG21 THR X 212      33.625  22.664  51.086  0.00  0.00            
ATOM   3255 HG22 THR X 212      32.349  21.453  51.392  0.00  0.00            
ATOM   3256 HG23 THR X 212      33.880  20.927  50.720  0.00  0.00            
ATOM   3257  OG1 THR X 212      31.839  22.953  49.288  0.00  0.00            
ATOM   3258  HG1 THR X 212      31.484  23.170  50.295  0.00  0.00            
ATOM   3259  C   THR X 212      33.306  22.178  46.862  0.00  0.00            
ATOM   3260  O   THR X 212      32.735  21.183  46.379  0.00  0.00            
ATOM   3261  N   VAL X 213      33.556  23.349  46.232  0.00  0.00            
ATOM   3262  H   VAL X 213      34.149  24.060  46.807  0.00  0.00            
ATOM   3263  CA  VAL X 213      32.826  23.608  44.964  0.00  0.00            
ATOM   3264  HA  VAL X 213      31.760  23.471  45.150  0.00  0.00            
ATOM   3265  CB  VAL X 213      32.967  25.054  44.460  0.00  0.00            
ATOM   3266  HB  VAL X 213      32.521  25.647  45.259  0.00  0.00            
ATOM   3267  CG1 VAL X 213      34.380  25.620  44.362  0.00  0.00            
ATOM   3268 HG11 VAL X 213      34.964  25.046  43.642  0.00  0.00            
ATOM   3269 HG12 VAL X 213      34.343  26.669  44.069  0.00  0.00            
ATOM   3270 HG13 VAL X 213      34.787  25.479  45.363  0.00  0.00            
ATOM   3271  CG2 VAL X 213      32.167  25.353  43.183  0.00  0.00            
ATOM   3272 HG21 VAL X 213      31.190  24.868  43.180  0.00  0.00            
ATOM   3273 HG22 VAL X 213      32.028  26.343  43.042  0.00  0.00            
ATOM   3274 HG23 VAL X 213      32.781  25.049  42.336  0.00  0.00            
ATOM   3275  C   VAL X 213      33.222  22.678  43.840  0.00  0.00            
ATOM   3276  O   VAL X 213      34.417  22.407  43.645  0.00  0.00            
ATOM   3277  N   PRO X 214      32.203  22.028  43.166  0.00  0.00            
ATOM   3278  CD  PRO X 214      30.813  21.926  43.433  0.00  0.00            
ATOM   3279  HD2 PRO X 214      30.311  22.833  43.096  0.00  0.00            
ATOM   3280  HD3 PRO X 214      30.585  21.780  44.489  0.00  0.00            
ATOM   3281  CG  PRO X 214      30.240  20.861  42.563  0.00  0.00            
ATOM   3282  HG2 PRO X 214      29.252  21.122  42.212  0.00  0.00            
ATOM   3283  HG3 PRO X 214      30.270  19.884  43.022  0.00  0.00            
ATOM   3284  CB  PRO X 214      31.200  20.867  41.386  0.00  0.00            
ATOM   3285  HB2 PRO X 214      30.943  21.798  40.904  0.00  0.00            
ATOM   3286  HB3 PRO X 214      31.271  20.006  40.737  0.00  0.00            
ATOM   3287  CA  PRO X 214      32.566  21.142  41.963  0.00  0.00            
ATOM   3288  HA  PRO X 214      33.031  20.216  42.270  0.00  0.00            
ATOM   3289  C   PRO X 214      33.459  21.815  40.864  0.00  0.00            
ATOM   3290  O   PRO X 214      33.092  22.899  40.456  0.00  0.00            
ATOM   3291  N   PHE X 215      34.573  21.233  40.506  0.00  0.00            
ATOM   3292  H   PHE X 215      34.766  20.219  40.856  0.00  0.00            
ATOM   3293  CA  PHE X 215      35.483  21.883  39.557  0.00  0.00            
ATOM   3294  HA  PHE X 215      34.818  22.586  39.056  0.00  0.00            
ATOM   3295  CB  PHE X 215      36.540  22.617  40.411  0.00  0.00            
ATOM   3296  HB2 PHE X 215      37.071  23.209  39.666  0.00  0.00            
ATOM   3297  HB3 PHE X 215      36.053  23.197  41.196  0.00  0.00            
ATOM   3298  CG  PHE X 215      37.695  21.775  40.984  0.00  0.00            
ATOM   3299  CD1 PHE X 215      38.697  21.244  40.085  0.00  0.00            
ATOM   3300  HD1 PHE X 215      38.808  21.467  39.024  0.00  0.00            
ATOM   3301  CE1 PHE X 215      39.675  20.399  40.648  0.00  0.00            
ATOM   3302  HE1 PHE X 215      40.470  19.946  40.056  0.00  0.00            
ATOM   3303  CZ  PHE X 215      39.619  20.103  42.015  0.00  0.00            
ATOM   3304  HZ  PHE X 215      40.485  19.572  42.408  0.00  0.00            
ATOM   3305  CE2 PHE X 215      38.668  20.652  42.881  0.00  0.00            
ATOM   3306  HE2 PHE X 215      38.800  20.455  43.862  0.00  0.00            
ATOM   3307  CD2 PHE X 215      37.687  21.503  42.314  0.00  0.00            
ATOM   3308  HD2 PHE X 215      36.863  21.806  42.958  0.00  0.00            
ATOM   3309  C   PHE X 215      36.056  20.962  38.492  0.00  0.00            
ATOM   3310  O   PHE X 215      36.171  19.785  38.762  0.00  0.00            
ATOM   3311  N   LEU X 216      36.362  21.497  37.325  0.00  0.00            
ATOM   3312  H   LEU X 216      35.973  22.484  37.075  0.00  0.00            
ATOM   3313  CA  LEU X 216      37.080  20.732  36.282  0.00  0.00            
ATOM   3314  HA  LEU X 216      37.414  19.744  36.600  0.00  0.00            
ATOM   3315  CB  LEU X 216      36.272  20.659  34.977  0.00  0.00            
ATOM   3316  HB2 LEU X 216      35.596  19.808  35.060  0.00  0.00            
ATOM   3317  HB3 LEU X 216      35.659  21.542  34.799  0.00  0.00            
ATOM   3318  CG  LEU X 216      37.006  20.482  33.589  0.00  0.00            
ATOM   3319  HG  LEU X 216      37.706  21.288  33.369  0.00  0.00            
ATOM   3320  CD1 LEU X 216      37.702  19.102  33.347  0.00  0.00            
ATOM   3321 HD11 LEU X 216      38.312  19.131  32.444  0.00  0.00            
ATOM   3322 HD12 LEU X 216      38.337  18.840  34.193  0.00  0.00            
ATOM   3323 HD13 LEU X 216      37.065  18.336  33.181  0.00  0.00            
ATOM   3324  CD2 LEU X 216      35.890  20.570  32.483  0.00  0.00            
ATOM   3325 HD21 LEU X 216      35.698  21.642  32.441  0.00  0.00            
ATOM   3326 HD22 LEU X 216      36.243  20.183  31.527  0.00  0.00            
ATOM   3327 HD23 LEU X 216      35.059  19.930  32.778  0.00  0.00            
ATOM   3328  C   LEU X 216      38.321  21.649  36.076  0.00  0.00            
ATOM   3329  O   LEU X 216      38.258  22.880  35.846  0.00  0.00            
ATOM   3330  N   LEU X 217      39.452  20.957  36.148  0.00  0.00            
ATOM   3331  H   LEU X 217      39.473  19.925  36.498  0.00  0.00            
ATOM   3332  CA  LEU X 217      40.780  21.569  36.112  0.00  0.00            
ATOM   3333  HA  LEU X 217      40.663  22.651  36.060  0.00  0.00            
ATOM   3334  CB  LEU X 217      41.574  21.242  37.315  0.00  0.00            
ATOM   3335  HB2 LEU X 217      41.076  21.676  38.182  0.00  0.00            
ATOM   3336  HB3 LEU X 217      41.659  20.157  37.372  0.00  0.00            
ATOM   3337  CG  LEU X 217      43.060  21.749  37.332  0.00  0.00            
ATOM   3338  HG  LEU X 217      43.478  21.526  36.350  0.00  0.00            
ATOM   3339  CD1 LEU X 217      43.138  23.271  37.379  0.00  0.00            
ATOM   3340 HD11 LEU X 217      44.180  23.589  37.334  0.00  0.00            
ATOM   3341 HD12 LEU X 217      42.688  23.692  36.480  0.00  0.00            
ATOM   3342 HD13 LEU X 217      42.652  23.694  38.157  0.00  0.00            
ATOM   3343  CD2 LEU X 217      43.919  21.196  38.403  0.00  0.00            
ATOM   3344 HD21 LEU X 217      44.471  20.327  38.046  0.00  0.00            
ATOM   3345 HD22 LEU X 217      44.563  21.969  38.822  0.00  0.00            
ATOM   3346 HD23 LEU X 217      43.278  20.851  39.215  0.00  0.00            
ATOM   3347  C   LEU X 217      41.459  21.179  34.740  0.00  0.00            
ATOM   3348  O   LEU X 217      41.594  19.981  34.543  0.00  0.00            
ATOM   3349  N   LEU X 218      41.718  22.123  33.928  0.00  0.00            
ATOM   3350  H   LEU X 218      41.336  23.075  34.296  0.00  0.00            
ATOM   3351  CA  LEU X 218      42.600  21.937  32.725  0.00  0.00            
ATOM   3352  HA  LEU X 218      42.631  20.901  32.388  0.00  0.00            
ATOM   3353  CB  LEU X 218      41.971  22.815  31.606  0.00  0.00            
ATOM   3354  HB2 LEU X 218      42.001  23.832  31.996  0.00  0.00            
ATOM   3355  HB3 LEU X 218      42.615  22.752  30.729  0.00  0.00            
ATOM   3356  CG  LEU X 218      40.495  22.605  31.271  0.00  0.00            
ATOM   3357  HG  LEU X 218      39.966  23.009  32.134  0.00  0.00            
ATOM   3358  CD1 LEU X 218      40.023  23.493  30.117  0.00  0.00            
ATOM   3359 HD11 LEU X 218      40.412  23.124  29.261  0.00  0.00            
ATOM   3360 HD12 LEU X 218      39.028  23.320  30.113  0.00  0.00            
ATOM   3361 HD13 LEU X 218      40.364  24.442  30.176  0.00  0.00            
ATOM   3362  CD2 LEU X 218      40.161  21.085  31.272  0.00  0.00            
ATOM   3363 HD21 LEU X 218      40.214  20.570  32.232  0.00  0.00            
ATOM   3364 HD22 LEU X 218      39.087  20.973  31.126  0.00  0.00            
ATOM   3365 HD23 LEU X 218      40.765  20.643  30.480  0.00  0.00            
ATOM   3366  C   LEU X 218      44.025  22.452  33.048  0.00  0.00            
ATOM   3367  O   LEU X 218      44.222  23.446  33.812  0.00  0.00            
ATOM   3368  N   GLN X 219      45.063  21.776  32.568  0.00  0.00            
ATOM   3369  H   GLN X 219      44.857  20.868  32.001  0.00  0.00            
ATOM   3370  CA  GLN X 219      46.485  22.093  32.678  0.00  0.00            
ATOM   3371  HA  GLN X 219      46.588  23.178  32.640  0.00  0.00            
ATOM   3372  CB  GLN X 219      46.957  21.553  34.074  0.00  0.00            
ATOM   3373  HB2 GLN X 219      46.264  21.820  34.871  0.00  0.00            
ATOM   3374  HB3 GLN X 219      47.033  20.597  34.120  0.00  0.00            
ATOM   3375  CG  GLN X 219      48.278  22.246  34.468  0.00  0.00            
ATOM   3376  HG2 GLN X 219      48.274  23.253  34.393  0.00  0.00            
ATOM   3377  HG3 GLN X 219      48.352  21.985  35.524  0.00  0.00            
ATOM   3378  CD  GLN X 219      49.485  21.729  33.887  0.00  0.00            
ATOM   3379  OE1 GLN X 219      49.700  20.507  33.833  0.00  0.00            
ATOM   3380  NE2 GLN X 219      50.306  22.623  33.427  0.00  0.00            
ATOM   3381 HE21 GLN X 219      51.145  22.311  32.806  0.00  0.00            
ATOM   3382 HE22 GLN X 219      50.025  23.594  33.428  0.00  0.00            
ATOM   3383  C   GLN X 219      47.291  21.397  31.529  0.00  0.00            
ATOM   3384  O   GLN X 219      47.115  20.207  31.281  0.00  0.00            
ATOM   3385  N   GLY X 220      48.189  22.137  30.863  0.00  0.00            
ATOM   3386  H   GLY X 220      48.381  23.167  31.161  0.00  0.00            
ATOM   3387  CA  GLY X 220      49.131  21.467  29.863  0.00  0.00            
ATOM   3388  HA2 GLY X 220      48.847  20.470  29.526  0.00  0.00            
ATOM   3389  HA3 GLY X 220      49.252  22.039  29.039  0.00  0.00            
ATOM   3390  C   GLY X 220      50.530  21.147  30.434  0.00  0.00            
ATOM   3391  O   GLY X 220      51.199  22.078  30.834  0.00  0.00            
ATOM   3392  N   SER X 221      50.988  19.883  30.393  0.00  0.00            
ATOM   3393  H   SER X 221      50.454  19.085  29.876  0.00  0.00            
ATOM   3394  CA  SER X 221      52.080  19.442  31.229  0.00  0.00            
ATOM   3395  HA  SER X 221      52.083  20.057  32.129  0.00  0.00            
ATOM   3396  CB  SER X 221      51.875  17.907  31.486  0.00  0.00            
ATOM   3397  HB2 SER X 221      52.573  17.449  32.055  0.00  0.00            
ATOM   3398  HB3 SER X 221      50.934  17.736  32.008  0.00  0.00            
ATOM   3399  OG  SER X 221      51.809  17.249  30.182  0.00  0.00            
ATOM   3400  HG  SER X 221      51.870  16.180  30.388  0.00  0.00            
ATOM   3401  C   SER X 221      53.502  19.735  30.669  0.00  0.00            
ATOM   3402  O   SER X 221      54.451  19.135  31.123  0.00  0.00            
ATOM   3403  N   ALA X 222      53.656  20.691  29.740  0.00  0.00            
ATOM   3404  H   ALA X 222      52.870  21.266  29.473  0.00  0.00            
ATOM   3405  CA  ALA X 222      54.948  21.205  29.284  0.00  0.00            
ATOM   3406  HA  ALA X 222      55.697  20.715  29.751  0.00  0.00            
ATOM   3407  CB  ALA X 222      55.104  21.139  27.746  0.00  0.00            
ATOM   3408  HB1 ALA X 222      55.962  21.594  27.470  0.00  0.00            
ATOM   3409  HB2 ALA X 222      55.212  20.167  27.494  0.00  0.00            
ATOM   3410  HB3 ALA X 222      54.272  21.633  27.244  0.00  0.00            
ATOM   3411  C   ALA X 222      55.103  22.676  29.886  0.00  0.00            
ATOM   3412  O   ALA X 222      56.178  23.225  29.816  0.00  0.00            
ATOM   3413  N   ASP X 223      54.187  23.203  30.639  0.00  0.00            
ATOM   3414  H   ASP X 223      53.367  22.636  30.797  0.00  0.00            
ATOM   3415  CA  ASP X 223      54.094  24.601  31.096  0.00  0.00            
ATOM   3416  HA  ASP X 223      54.029  25.177  30.268  0.00  0.00            
ATOM   3417  CB  ASP X 223      52.671  24.713  31.738  0.00  0.00            
ATOM   3418  HB2 ASP X 223      51.957  24.272  31.102  0.00  0.00            
ATOM   3419  HB3 ASP X 223      52.623  24.017  32.605  0.00  0.00            
ATOM   3420  CG  ASP X 223      52.248  26.075  32.247  0.00  0.00            
ATOM   3421  OD1 ASP X 223      53.125  26.999  32.385  0.00  0.00            
ATOM   3422  OD2 ASP X 223      50.987  26.216  32.562  0.00  0.00            
ATOM   3423  C   ASP X 223      55.249  24.977  32.089  0.00  0.00            
ATOM   3424  O   ASP X 223      55.474  24.186  33.044  0.00  0.00            
ATOM   3425  N   ARG X 224      56.143  25.918  31.769  0.00  0.00            
ATOM   3426  H   ARG X 224      55.910  26.481  30.865  0.00  0.00            
ATOM   3427  CA  ARG X 224      57.263  26.395  32.614  0.00  0.00            
ATOM   3428  HA  ARG X 224      57.500  25.619  33.343  0.00  0.00            
ATOM   3429  CB  ARG X 224      58.609  26.576  31.840  0.00  0.00            
ATOM   3430  HB2 ARG X 224      58.441  27.390  31.135  0.00  0.00            
ATOM   3431  HB3 ARG X 224      59.428  26.818  32.518  0.00  0.00            
ATOM   3432  CG  ARG X 224      59.063  25.385  30.957  0.00  0.00            
ATOM   3433  HG2 ARG X 224      58.342  25.212  30.157  0.00  0.00            
ATOM   3434  HG3 ARG X 224      59.873  25.762  30.487  0.00  0.00            
ATOM   3435  CD  ARG X 224      59.331  24.119  31.753  0.00  0.00            
ATOM   3436  HD2 ARG X 224      59.921  23.483  31.094  0.00  0.00            
ATOM   3437  HD3 ARG X 224      60.040  24.373  32.541  0.00  0.00            
ATOM   3438  NE  ARG X 224      58.164  23.438  32.162  0.00  0.00            
ATOM   3439  HE  ARG X 224      57.191  23.880  31.947  0.00  0.00            
ATOM   3440  CZ  ARG X 224      57.998  22.141  32.393  0.00  0.00            
ATOM   3441  NH1 ARG X 224      59.025  21.289  32.369  0.00  0.00            
ATOM   3442 HH11 ARG X 224      59.999  21.734  32.576  0.00  0.00            
ATOM   3443 HH12 ARG X 224      58.768  20.326  32.811  0.00  0.00            
ATOM   3444  NH2 ARG X 224      56.777  21.657  32.518  0.00  0.00            
ATOM   3445 HH21 ARG X 224      55.976  22.368  32.315  0.00  0.00            
ATOM   3446 HH22 ARG X 224      56.538  20.656  32.880  0.00  0.00            
ATOM   3447  C   ARG X 224      56.872  27.684  33.388  0.00  0.00            
ATOM   3448  O   ARG X 224      57.778  28.086  34.178  0.00  0.00            
ATOM   3449  N   LEU X 225      55.644  28.098  33.228  0.00  0.00            
ATOM   3450  H   LEU X 225      55.074  27.640  32.531  0.00  0.00            
ATOM   3451  CA  LEU X 225      55.107  29.237  34.013  0.00  0.00            
ATOM   3452  HA  LEU X 225      55.909  29.933  34.259  0.00  0.00            
ATOM   3453  CB  LEU X 225      53.996  30.075  33.274  0.00  0.00            
ATOM   3454  HB2 LEU X 225      53.148  29.424  33.059  0.00  0.00            
ATOM   3455  HB3 LEU X 225      53.554  30.764  33.992  0.00  0.00            
ATOM   3456  CG  LEU X 225      54.564  30.816  32.091  0.00  0.00            
ATOM   3457  HG  LEU X 225      55.629  30.121  31.684  0.00  0.00            
ATOM   3458  CD1 LEU X 225      53.643  30.685  30.904  0.00  0.00            
ATOM   3459 HD11 LEU X 225      53.590  29.704  30.671  0.00  0.00            
ATOM   3460 HD12 LEU X 225      52.686  31.108  31.209  0.00  0.00            
ATOM   3461 HD13 LEU X 225      54.048  31.300  30.100  0.00  0.00            
ATOM   3462  CD2 LEU X 225      54.945  32.239  32.374  0.00  0.00            
ATOM   3463 HD21 LEU X 225      55.527  32.687  31.568  0.00  0.00            
ATOM   3464 HD22 LEU X 225      54.077  32.848  32.627  0.00  0.00            
ATOM   3465 HD23 LEU X 225      55.604  32.154  33.238  0.00  0.00            
ATOM   3466  C   LEU X 225      54.402  28.658  35.276  0.00  0.00            
ATOM   3467  O   LEU X 225      54.628  29.129  36.338  0.00  0.00            
ATOM   3468  N   CYS X 226      53.533  27.681  35.079  0.00  0.00            
ATOM   3469  H   CYS X 226      53.287  27.463  34.176  0.00  0.00            
ATOM   3470  CA  CYS X 226      52.866  26.976  36.219  0.00  0.00            
ATOM   3471  HA  CYS X 226      53.289  27.341  37.060  0.00  0.00            
ATOM   3472  CB  CYS X 226      51.364  27.314  36.285  0.00  0.00            
ATOM   3473  HB2 CYS X 226      50.975  26.986  35.321  0.00  0.00            
ATOM   3474  HB3 CYS X 226      50.980  26.644  37.054  0.00  0.00            
ATOM   3475  SG  CYS X 226      51.056  29.165  36.604  0.00  0.00            
ATOM   3476  HG  CYS X 226      51.510  29.062  37.589  0.00  0.00            
ATOM   3477  C   CYS X 226      53.119  25.450  36.197  0.00  0.00            
ATOM   3478  O   CYS X 226      52.676  24.763  35.290  0.00  0.00            
ATOM   3479  N   ASP X 227      53.795  24.858  37.210  0.00  0.00            
ATOM   3480  H   ASP X 227      54.209  25.371  37.975  0.00  0.00            
ATOM   3481  CA  ASP X 227      54.106  23.443  37.254  0.00  0.00            
ATOM   3482  HA  ASP X 227      54.845  23.215  36.486  0.00  0.00            
ATOM   3483  CB  ASP X 227      54.806  23.118  38.533  0.00  0.00            
ATOM   3484  HB2 ASP X 227      54.172  23.500  39.334  0.00  0.00            
ATOM   3485  HB3 ASP X 227      54.854  22.047  38.733  0.00  0.00            
ATOM   3486  CG  ASP X 227      56.158  23.721  38.620  0.00  0.00            
ATOM   3487  OD1 ASP X 227      56.846  23.686  37.574  0.00  0.00            
ATOM   3488  OD2 ASP X 227      56.550  24.278  39.702  0.00  0.00            
ATOM   3489  C   ASP X 227      52.772  22.563  37.222  0.00  0.00            
ATOM   3490  O   ASP X 227      51.813  22.792  38.000  0.00  0.00            
ATOM   3491  N   SER X 228      52.836  21.387  36.617  0.00  0.00            
ATOM   3492  H   SER X 228      53.725  21.145  36.035  0.00  0.00            
ATOM   3493  CA  SER X 228      51.761  20.417  36.732  0.00  0.00            
ATOM   3494  HA  SER X 228      50.878  20.961  36.397  0.00  0.00            
ATOM   3495  CB  SER X 228      52.128  19.172  35.910  0.00  0.00            
ATOM   3496  HB2 SER X 228      52.969  18.723  36.245  0.00  0.00            
ATOM   3497  HB3 SER X 228      51.298  18.619  36.067  0.00  0.00            
ATOM   3498  OG  SER X 228      52.244  19.396  34.536  0.00  0.00            
ATOM   3499  HG  SER X 228      51.306  19.627  34.241  0.00  0.00            
ATOM   3500  C   SER X 228      51.685  19.830  38.150  0.00  0.00            
ATOM   3501  O   SER X 228      50.629  19.437  38.542  0.00  0.00            
ATOM   3502  N   LYS X 229      52.857  19.832  38.873  0.00  0.00            
ATOM   3503  H   LYS X 229      53.699  20.374  38.442  0.00  0.00            
ATOM   3504  CA  LYS X 229      52.785  19.619  40.354  0.00  0.00            
ATOM   3505  HA  LYS X 229      52.588  18.576  40.601  0.00  0.00            
ATOM   3506  CB  LYS X 229      54.219  19.916  40.827  0.00  0.00            
ATOM   3507  HB2 LYS X 229      54.868  19.368  40.280  0.00  0.00            
ATOM   3508  HB3 LYS X 229      54.429  20.977  40.698  0.00  0.00            
ATOM   3509  CG  LYS X 229      54.484  19.743  42.347  0.00  0.00            
ATOM   3510  HG2 LYS X 229      55.482  20.171  42.436  0.00  0.00            
ATOM   3511  HG3 LYS X 229      53.931  20.360  42.924  0.00  0.00            
ATOM   3512  CD  LYS X 229      54.671  18.373  42.933  0.00  0.00            
ATOM   3513  HD2 LYS X 229      55.087  17.799  42.105  0.00  0.00            
ATOM   3514  HD3 LYS X 229      55.312  18.449  43.811  0.00  0.00            
ATOM   3515  CE  LYS X 229      53.347  17.835  43.422  0.00  0.00            
ATOM   3516  HE2 LYS X 229      52.803  18.583  43.999  0.00  0.00            
ATOM   3517  HE3 LYS X 229      52.681  17.561  42.603  0.00  0.00            
ATOM   3518  NZ  LYS X 229      53.502  16.624  44.261  0.00  0.00            
ATOM   3519  HZ1 LYS X 229      54.206  16.856  45.061  0.00  0.00            
ATOM   3520  HZ2 LYS X 229      52.587  16.244  44.716  0.00  0.00            
ATOM   3521  HZ3 LYS X 229      53.856  15.771  43.683  0.00  0.00            
ATOM   3522  C   LYS X 229      51.756  20.422  41.147  0.00  0.00            
ATOM   3523  O   LYS X 229      51.290  19.907  42.134  0.00  0.00            
ATOM   3524  N   GLY X 230      51.400  21.646  40.647  0.00  0.00            
ATOM   3525  H   GLY X 230      51.662  21.889  39.702  0.00  0.00            
ATOM   3526  CA  GLY X 230      50.275  22.440  41.278  0.00  0.00            
ATOM   3527  HA2 GLY X 230      50.398  22.475  42.360  0.00  0.00            
ATOM   3528  HA3 GLY X 230      50.347  23.475  40.945  0.00  0.00            
ATOM   3529  C   GLY X 230      48.830  21.942  41.053  0.00  0.00            
ATOM   3530  O   GLY X 230      47.899  21.981  41.854  0.00  0.00            
ATOM   3531  N   ALA X 231      48.688  21.456  39.853  0.00  0.00            
ATOM   3532  H   ALA X 231      49.490  21.363  39.136  0.00  0.00            
ATOM   3533  CA  ALA X 231      47.461  20.803  39.369  0.00  0.00            
ATOM   3534  HA  ALA X 231      46.614  21.421  39.627  0.00  0.00            
ATOM   3535  CB  ALA X 231      47.477  20.785  37.849  0.00  0.00            
ATOM   3536  HB1 ALA X 231      47.526  21.713  37.606  0.00  0.00            
ATOM   3537  HB2 ALA X 231      48.352  20.285  37.462  0.00  0.00            
ATOM   3538  HB3 ALA X 231      46.573  20.391  37.407  0.00  0.00            
ATOM   3539  C   ALA X 231      47.223  19.474  40.018  0.00  0.00            
ATOM   3540  O   ALA X 231      46.106  19.228  40.465  0.00  0.00            
ATOM   3541  N   TYR X 232      48.297  18.682  40.185  0.00  0.00            
ATOM   3542  H   TYR X 232      49.241  18.890  39.681  0.00  0.00            
ATOM   3543  CA  TYR X 232      48.154  17.410  40.965  0.00  0.00            
ATOM   3544  HA  TYR X 232      47.281  16.914  40.543  0.00  0.00            
ATOM   3545  CB  TYR X 232      49.357  16.464  40.762  0.00  0.00            
ATOM   3546  HB2 TYR X 232      50.204  16.933  41.264  0.00  0.00            
ATOM   3547  HB3 TYR X 232      49.083  15.614  41.387  0.00  0.00            
ATOM   3548  CG  TYR X 232      49.657  16.107  39.321  0.00  0.00            
ATOM   3549  CD1 TYR X 232      48.724  15.342  38.577  0.00  0.00            
ATOM   3550  HD1 TYR X 232      47.819  14.949  39.040  0.00  0.00            
ATOM   3551  CE1 TYR X 232      49.030  15.034  37.229  0.00  0.00            
ATOM   3552  HE1 TYR X 232      48.386  14.504  36.660  0.00  0.00            
ATOM   3553  CZ  TYR X 232      50.253  15.390  36.641  0.00  0.00            
ATOM   3554  OH  TYR X 232      50.581  15.101  35.396  0.00  0.00            
ATOM   3555  HH  TYR X 232      49.903  14.326  35.040  0.00  0.00            
ATOM   3556  CE2 TYR X 232      51.187  16.137  37.386  0.00  0.00            
ATOM   3557  HE2 TYR X 232      52.174  16.338  36.970  0.00  0.00            
ATOM   3558  CD2 TYR X 232      50.891  16.489  38.734  0.00  0.00            
ATOM   3559  HD2 TYR X 232      51.656  17.029  39.292  0.00  0.00            
ATOM   3560  C   TYR X 232      47.907  17.682  42.486  0.00  0.00            
ATOM   3561  O   TYR X 232      47.063  17.006  43.087  0.00  0.00            
ATOM   3562  N   LEU X 233      48.437  18.795  43.003  0.00  0.00            
ATOM   3563  H   LEU X 233      49.064  19.387  42.336  0.00  0.00            
ATOM   3564  CA  LEU X 233      48.278  19.248  44.404  0.00  0.00            
ATOM   3565  HA  LEU X 233      48.452  18.364  45.017  0.00  0.00            
ATOM   3566  CB  LEU X 233      49.358  20.235  44.893  0.00  0.00            
ATOM   3567  HB2 LEU X 233      50.303  19.692  44.926  0.00  0.00            
ATOM   3568  HB3 LEU X 233      49.317  21.095  44.224  0.00  0.00            
ATOM   3569  CG  LEU X 233      49.204  20.840  46.360  0.00  0.00            
ATOM   3570  HG  LEU X 233      48.776  20.112  47.049  0.00  0.00            
ATOM   3571  CD1 LEU X 233      50.579  21.461  46.755  0.00  0.00            
ATOM   3572 HD11 LEU X 233      51.315  20.829  46.473  0.00  0.00            
ATOM   3573 HD12 LEU X 233      50.688  22.378  46.175  0.00  0.00            
ATOM   3574 HD13 LEU X 233      50.596  21.790  47.794  0.00  0.00            
ATOM   3575  CD2 LEU X 233      48.152  21.998  46.422  0.00  0.00            
ATOM   3576 HD21 LEU X 233      47.143  21.601  46.313  0.00  0.00            
ATOM   3577 HD22 LEU X 233      48.316  22.587  47.325  0.00  0.00            
ATOM   3578 HD23 LEU X 233      48.319  22.733  45.635  0.00  0.00            
ATOM   3579  C   LEU X 233      46.869  19.631  44.542  0.00  0.00            
ATOM   3580  O   LEU X 233      46.277  19.328  45.580  0.00  0.00            
ATOM   3581  N   LEU X 234      46.323  20.427  43.654  0.00  0.00            
ATOM   3582  H   LEU X 234      46.931  20.650  42.777  0.00  0.00            
ATOM   3583  CA  LEU X 234      44.889  20.899  43.635  0.00  0.00            
ATOM   3584  HA  LEU X 234      44.822  21.545  44.510  0.00  0.00            
ATOM   3585  CB  LEU X 234      44.506  21.553  42.266  0.00  0.00            
ATOM   3586  HB2 LEU X 234      45.249  22.257  41.892  0.00  0.00            
ATOM   3587  HB3 LEU X 234      44.255  20.772  41.548  0.00  0.00            
ATOM   3588  CG  LEU X 234      43.288  22.424  42.448  0.00  0.00            
ATOM   3589  HG  LEU X 234      42.423  21.892  42.844  0.00  0.00            
ATOM   3590  CD1 LEU X 234      43.540  23.501  43.505  0.00  0.00            
ATOM   3591 HD11 LEU X 234      42.828  24.215  43.555  0.00  0.00            
ATOM   3592 HD12 LEU X 234      43.371  23.007  44.462  0.00  0.00            
ATOM   3593 HD13 LEU X 234      44.572  23.851  43.511  0.00  0.00            
ATOM   3594  CD2 LEU X 234      42.950  23.141  41.179  0.00  0.00            
ATOM   3595 HD21 LEU X 234      42.292  23.966  41.451  0.00  0.00            
ATOM   3596 HD22 LEU X 234      43.841  23.492  40.659  0.00  0.00            
ATOM   3597 HD23 LEU X 234      42.381  22.504  40.501  0.00  0.00            
ATOM   3598  C   LEU X 234      43.949  19.663  43.877  0.00  0.00            
ATOM   3599  O   LEU X 234      43.013  19.719  44.640  0.00  0.00            
ATOM   3600  N   MET X 235      44.248  18.590  43.156  0.00  0.00            
ATOM   3601  H   MET X 235      45.192  18.590  42.610  0.00  0.00            
ATOM   3602  CA  MET X 235      43.381  17.472  42.974  0.00  0.00            
ATOM   3603  HA  MET X 235      42.365  17.769  42.714  0.00  0.00            
ATOM   3604  CB  MET X 235      43.838  16.706  41.706  0.00  0.00            
ATOM   3605  HB2 MET X 235      44.928  16.681  41.717  0.00  0.00            
ATOM   3606  HB3 MET X 235      43.606  15.650  41.839  0.00  0.00            
ATOM   3607  CG  MET X 235      43.333  17.316  40.415  0.00  0.00            
ATOM   3608  HG2 MET X 235      43.741  18.326  40.416  0.00  0.00            
ATOM   3609  HG3 MET X 235      43.771  16.883  39.614  0.00  0.00            
ATOM   3610  SD  MET X 235      41.559  17.454  40.274  0.00  0.00            
ATOM   3611  CE  MET X 235      41.175  15.680  40.127  0.00  0.00            
ATOM   3612  HE1 MET X 235      41.564  15.159  41.001  0.00  0.00            
ATOM   3613  HE2 MET X 235      40.088  15.601  40.102  0.00  0.00            
ATOM   3614  HE3 MET X 235      41.552  15.301  39.177  0.00  0.00            
ATOM   3615  C   MET X 235      43.412  16.620  44.247  0.00  0.00            
ATOM   3616  O   MET X 235      42.406  16.014  44.627  0.00  0.00            
ATOM   3617  N   GLU X 236      44.515  16.650  44.972  0.00  0.00            
ATOM   3618  H   GLU X 236      45.482  17.046  44.661  0.00  0.00            
ATOM   3619  CA  GLU X 236      44.633  16.013  46.319  0.00  0.00            
ATOM   3620  HA  GLU X 236      43.948  15.182  46.154  0.00  0.00            
ATOM   3621  CB  GLU X 236      46.108  15.502  46.529  0.00  0.00            
ATOM   3622  HB2 GLU X 236      46.356  14.833  45.705  0.00  0.00            
ATOM   3623  HB3 GLU X 236      46.632  16.447  46.384  0.00  0.00            
ATOM   3624  CG  GLU X 236      46.438  14.845  47.867  0.00  0.00            
ATOM   3625  HG2 GLU X 236      47.400  14.392  47.631  0.00  0.00            
ATOM   3626  HG3 GLU X 236      46.497  15.523  48.614  0.00  0.00            
ATOM   3627  CD  GLU X 236      45.424  13.742  48.164  0.00  0.00            
ATOM   3628  OE1 GLU X 236      45.288  13.458  49.350  0.00  0.00            
ATOM   3629  OE2 GLU X 236      44.945  13.062  47.209  0.00  0.00            
ATOM   3630  C   GLU X 236      44.060  16.917  47.533  0.00  0.00            
ATOM   3631  O   GLU X 236      43.480  16.366  48.501  0.00  0.00            
ATOM   3632  N   LEU X 237      44.306  18.226  47.473  0.00  0.00            
ATOM   3633  H   LEU X 237      44.784  18.562  46.650  0.00  0.00            
ATOM   3634  CA  LEU X 237      44.008  19.112  48.650  0.00  0.00            
ATOM   3635  HA  LEU X 237      44.040  18.442  49.509  0.00  0.00            
ATOM   3636  CB  LEU X 237      45.140  20.171  48.728  0.00  0.00            
ATOM   3637  HB2 LEU X 237      46.077  19.633  48.580  0.00  0.00            
ATOM   3638  HB3 LEU X 237      44.938  21.003  48.053  0.00  0.00            
ATOM   3639  CG  LEU X 237      45.345  20.907  50.051  0.00  0.00            
ATOM   3640  HG  LEU X 237      44.462  21.500  50.290  0.00  0.00            
ATOM   3641  CD1 LEU X 237      45.539  19.955  51.201  0.00  0.00            
ATOM   3642 HD11 LEU X 237      46.311  19.333  51.005  0.00  0.00            
ATOM   3643 HD12 LEU X 237      45.704  20.520  52.118  0.00  0.00            
ATOM   3644 HD13 LEU X 237      44.640  19.345  51.288  0.00  0.00            
ATOM   3645  CD2 LEU X 237      46.476  21.931  50.078  0.00  0.00            
ATOM   3646 HD21 LEU X 237      47.358  21.597  49.530  0.00  0.00            
ATOM   3647 HD22 LEU X 237      46.156  22.899  49.691  0.00  0.00            
ATOM   3648 HD23 LEU X 237      46.820  22.175  51.083  0.00  0.00            
ATOM   3649  C   LEU X 237      42.669  19.783  48.634  0.00  0.00            
ATOM   3650  O   LEU X 237      42.230  20.283  49.731  0.00  0.00            
ATOM   3651  N   ALA X 238      41.996  19.878  47.495  0.00  0.00            
ATOM   3652  H   ALA X 238      42.430  19.437  46.597  0.00  0.00            
ATOM   3653  CA  ALA X 238      40.629  20.382  47.548  0.00  0.00            
ATOM   3654  HA  ALA X 238      40.634  21.245  48.213  0.00  0.00            
ATOM   3655  CB  ALA X 238      40.157  20.765  46.140  0.00  0.00            
ATOM   3656  HB1 ALA X 238      40.407  20.024  45.501  0.00  0.00            
ATOM   3657  HB2 ALA X 238      39.164  20.949  46.145  0.00  0.00            
ATOM   3658  HB3 ALA X 238      40.683  21.608  45.954  0.00  0.00            
ATOM   3659  C   ALA X 238      39.716  19.249  48.115  0.00  0.00            
ATOM   3660  O   ALA X 238      40.018  18.058  47.982  0.00  0.00            
ATOM   3661  N   LYS X 239      38.603  19.718  48.705  0.00  0.00            
ATOM   3662  H   LYS X 239      38.341  20.686  48.823  0.00  0.00            
ATOM   3663  CA  LYS X 239      37.676  18.797  49.461  0.00  0.00            
ATOM   3664  HA  LYS X 239      38.193  17.858  49.658  0.00  0.00            
ATOM   3665  CB  LYS X 239      37.262  19.498  50.752  0.00  0.00            
ATOM   3666  HB2 LYS X 239      38.139  19.954  51.211  0.00  0.00            
ATOM   3667  HB3 LYS X 239      36.657  20.348  50.437  0.00  0.00            
ATOM   3668  CG  LYS X 239      36.663  18.614  51.767  0.00  0.00            
ATOM   3669  HG2 LYS X 239      36.613  19.122  52.580  0.00  0.00            
ATOM   3670  HG3 LYS X 239      35.683  18.561  51.529  0.00  0.00            
ATOM   3671  CD  LYS X 239      37.406  17.287  52.235  0.00  0.00            
ATOM   3672  HD2 LYS X 239      36.702  16.674  52.797  0.00  0.00            
ATOM   3673  HD3 LYS X 239      37.604  16.689  51.345  0.00  0.00            
ATOM   3674  CE  LYS X 239      38.702  17.257  53.059  0.00  0.00            
ATOM   3675  HE2 LYS X 239      38.972  16.261  53.407  0.00  0.00            
ATOM   3676  HE3 LYS X 239      39.493  17.470  52.339  0.00  0.00            
ATOM   3677  NZ  LYS X 239      38.618  18.202  54.244  0.00  0.00            
ATOM   3678  HZ1 LYS X 239      37.881  18.006  55.023  0.00  0.00            
ATOM   3679  HZ2 LYS X 239      39.579  18.164  54.756  0.00  0.00            
ATOM   3680  HZ3 LYS X 239      38.604  19.224  53.866  0.00  0.00            
ATOM   3681  C   LYS X 239      36.439  18.614  48.594  0.00  0.00            
ATOM   3682  O   LYS X 239      35.440  18.056  49.046  0.00  0.00            
ATOM   3683  N   SER X 240      36.432  19.254  47.368  0.00  0.00            
ATOM   3684  H   SER X 240      37.159  20.062  47.291  0.00  0.00            
ATOM   3685  CA  SER X 240      35.501  18.972  46.247  0.00  0.00            
ATOM   3686  HA  SER X 240      34.513  19.329  46.538  0.00  0.00            
ATOM   3687  CB  SER X 240      35.960  19.780  45.017  0.00  0.00            
ATOM   3688  HB2 SER X 240      36.870  19.349  44.601  0.00  0.00            
ATOM   3689  HB3 SER X 240      35.265  19.770  44.283  0.00  0.00            
ATOM   3690  OG  SER X 240      36.111  21.165  45.359  0.00  0.00            
ATOM   3691  HG  SER X 240      35.454  21.768  44.885  0.00  0.00            
ATOM   3692  C   SER X 240      35.370  17.509  45.976  0.00  0.00            
ATOM   3693  O   SER X 240      36.378  16.843  45.686  0.00  0.00            
ATOM   3694  N   GLN X 241      34.134  17.077  46.091  0.00  0.00            
ATOM   3695  H   GLN X 241      33.517  17.787  46.458  0.00  0.00            
ATOM   3696  CA  GLN X 241      33.692  15.684  45.900  0.00  0.00            
ATOM   3697  HA  GLN X 241      34.359  15.077  46.356  0.00  0.00            
ATOM   3698  CB  GLN X 241      32.307  15.586  46.545  0.00  0.00            
ATOM   3699  HB2 GLN X 241      32.419  15.887  47.586  0.00  0.00            
ATOM   3700  HB3 GLN X 241      31.646  16.354  46.144  0.00  0.00            
ATOM   3701  CG  GLN X 241      31.683  14.208  46.606  0.00  0.00            
ATOM   3702  HG2 GLN X 241      32.434  13.433  46.456  0.00  0.00            
ATOM   3703  HG3 GLN X 241      31.345  14.006  47.536  0.00  0.00            
ATOM   3704  CD  GLN X 241      30.600  13.974  45.463  0.00  0.00            
ATOM   3705  OE1 GLN X 241      30.920  13.359  44.514  0.00  0.00            
ATOM   3706  NE2 GLN X 241      29.439  14.564  45.548  0.00  0.00            
ATOM   3707 HE21 GLN X 241      28.656  14.274  44.847  0.00  0.00            
ATOM   3708 HE22 GLN X 241      29.261  14.982  46.539  0.00  0.00            
ATOM   3709  C   GLN X 241      33.652  15.464  44.458  0.00  0.00            
ATOM   3710  O   GLN X 241      34.060  14.427  44.074  0.00  0.00            
ATOM   3711  N   ASP X 242      33.163  16.442  43.682  0.00  0.00            
ATOM   3712  H   ASP X 242      33.020  17.409  44.165  0.00  0.00            
ATOM   3713  CA  ASP X 242      32.956  16.428  42.167  0.00  0.00            
ATOM   3714  HA  ASP X 242      32.929  15.423  41.747  0.00  0.00            
ATOM   3715  CB  ASP X 242      31.644  17.089  41.768  0.00  0.00            
ATOM   3716  HB2 ASP X 242      30.919  16.521  42.183  0.00  0.00            
ATOM   3717  HB3 ASP X 242      31.635  18.029  42.136  0.00  0.00            
ATOM   3718  CG  ASP X 242      31.355  17.018  40.238  0.00  0.00            
ATOM   3719  OD1 ASP X 242      32.072  16.327  39.473  0.00  0.00            
ATOM   3720  OD2 ASP X 242      30.370  17.590  39.714  0.00  0.00            
ATOM   3721  C   ASP X 242      34.211  17.114  41.533  0.00  0.00            
ATOM   3722  O   ASP X 242      34.044  18.100  40.761  0.00  0.00            
ATOM   3723  N   LYS X 243      35.389  16.550  41.694  0.00  0.00            
ATOM   3724  H   LYS X 243      35.531  15.482  41.857  0.00  0.00            
ATOM   3725  CA  LYS X 243      36.612  17.133  41.080  0.00  0.00            
ATOM   3726  HA  LYS X 243      36.320  18.114  40.703  0.00  0.00            
ATOM   3727  CB  LYS X 243      37.742  17.228  42.061  0.00  0.00            
ATOM   3728  HB2 LYS X 243      38.574  17.704  41.542  0.00  0.00            
ATOM   3729  HB3 LYS X 243      37.405  17.897  42.852  0.00  0.00            
ATOM   3730  CG  LYS X 243      38.217  15.973  42.660  0.00  0.00            
ATOM   3731  HG2 LYS X 243      37.626  15.582  43.309  0.00  0.00            
ATOM   3732  HG3 LYS X 243      38.325  15.307  41.908  0.00  0.00            
ATOM   3733  CD  LYS X 243      39.562  16.066  43.409  0.00  0.00            
ATOM   3734  HD2 LYS X 243      40.093  15.120  43.522  0.00  0.00            
ATOM   3735  HD3 LYS X 243      40.150  16.681  42.728  0.00  0.00            
ATOM   3736  CE  LYS X 243      39.379  16.839  44.715  0.00  0.00            
ATOM   3737  HE2 LYS X 243      40.212  17.509  44.927  0.00  0.00            
ATOM   3738  HE3 LYS X 243      38.511  17.478  44.554  0.00  0.00            
ATOM   3739  NZ  LYS X 243      39.031  16.005  45.844  0.00  0.00            
ATOM   3740  HZ1 LYS X 243      39.319  16.387  46.823  0.00  0.00            
ATOM   3741  HZ2 LYS X 243      37.972  15.748  45.842  0.00  0.00            
ATOM   3742  HZ3 LYS X 243      39.515  15.029  45.858  0.00  0.00            
ATOM   3743  C   LYS X 243      36.977  16.353  39.800  0.00  0.00            
ATOM   3744  O   LYS X 243      36.832  15.129  39.874  0.00  0.00            
ATOM   3745  N   THR X 244      37.449  17.029  38.766  0.00  0.00            
ATOM   3746  H   THR X 244      37.520  18.116  38.803  0.00  0.00            
ATOM   3747  CA  THR X 244      37.850  16.404  37.601  0.00  0.00            
ATOM   3748  HA  THR X 244      38.193  15.383  37.765  0.00  0.00            
ATOM   3749  CB  THR X 244      36.708  16.184  36.518  0.00  0.00            
ATOM   3750  HB  THR X 244      37.175  15.811  35.606  0.00  0.00            
ATOM   3751  CG2 THR X 244      35.698  15.138  36.932  0.00  0.00            
ATOM   3752 HG21 THR X 244      36.152  14.176  37.168  0.00  0.00            
ATOM   3753 HG22 THR X 244      35.270  15.513  37.861  0.00  0.00            
ATOM   3754 HG23 THR X 244      34.932  15.021  36.285  0.00  0.00            
ATOM   3755  OG1 THR X 244      36.054  17.387  36.221  0.00  0.00            
ATOM   3756  HG1 THR X 244      35.421  17.604  37.081  0.00  0.00            
ATOM   3757  C   THR X 244      39.136  17.098  37.062  0.00  0.00            
ATOM   3758  O   THR X 244      39.208  18.310  37.204  0.00  0.00            
ATOM   3759  N   LEU X 245      39.974  16.334  36.366  0.00  0.00            
ATOM   3760  H   LEU X 245      39.809  15.256  36.348  0.00  0.00            
ATOM   3761  CA  LEU X 245      41.206  16.810  35.709  0.00  0.00            
ATOM   3762  HA  LEU X 245      41.150  17.888  35.858  0.00  0.00            
ATOM   3763  CB  LEU X 245      42.375  16.207  36.440  0.00  0.00            
ATOM   3764  HB2 LEU X 245      42.236  16.553  37.378  0.00  0.00            
ATOM   3765  HB3 LEU X 245      42.307  15.205  36.328  0.00  0.00            
ATOM   3766  CG  LEU X 245      43.848  16.567  36.031  0.00  0.00            
ATOM   3767  HG  LEU X 245      43.909  16.227  35.082  0.00  0.00            
ATOM   3768  CD1 LEU X 245      44.005  18.098  36.082  0.00  0.00            
ATOM   3769 HD11 LEU X 245      43.402  18.561  35.417  0.00  0.00            
ATOM   3770 HD12 LEU X 245      43.817  18.406  37.111  0.00  0.00            
ATOM   3771 HD13 LEU X 245      45.047  18.319  35.850  0.00  0.00            
ATOM   3772  CD2 LEU X 245      44.916  15.922  36.931  0.00  0.00            
ATOM   3773 HD21 LEU X 245      45.020  16.258  37.963  0.00  0.00            
ATOM   3774 HD22 LEU X 245      44.700  14.854  36.963  0.00  0.00            
ATOM   3775 HD23 LEU X 245      45.882  16.031  36.437  0.00  0.00            
ATOM   3776  C   LEU X 245      41.181  16.369  34.243  0.00  0.00            
ATOM   3777  O   LEU X 245      40.727  15.271  33.942  0.00  0.00            
ATOM   3778  N   LYS X 246      41.687  17.176  33.360  0.00  0.00            
ATOM   3779  H   LYS X 246      41.870  18.181  33.739  0.00  0.00            
ATOM   3780  CA  LYS X 246      42.117  16.725  32.012  0.00  0.00            
ATOM   3781  HA  LYS X 246      42.270  15.645  32.006  0.00  0.00            
ATOM   3782  CB  LYS X 246      40.972  17.228  31.090  0.00  0.00            
ATOM   3783  HB2 LYS X 246      40.020  16.900  31.507  0.00  0.00            
ATOM   3784  HB3 LYS X 246      40.972  18.318  31.090  0.00  0.00            
ATOM   3785  CG  LYS X 246      41.139  16.662  29.683  0.00  0.00            
ATOM   3786  HG2 LYS X 246      40.170  16.779  29.197  0.00  0.00            
ATOM   3787  HG3 LYS X 246      41.839  17.159  29.150  0.00  0.00            
ATOM   3788  CD  LYS X 246      41.561  15.167  29.591  0.00  0.00            
ATOM   3789  HD2 LYS X 246      41.846  14.947  28.562  0.00  0.00            
ATOM   3790  HD3 LYS X 246      42.478  14.971  30.146  0.00  0.00            
ATOM   3791  CE  LYS X 246      40.531  14.163  30.084  0.00  0.00            
ATOM   3792  HE2 LYS X 246      40.974  13.171  29.995  0.00  0.00            
ATOM   3793  HE3 LYS X 246      40.408  14.286  31.160  0.00  0.00            
ATOM   3794  NZ  LYS X 246      39.278  14.242  29.395  0.00  0.00            
ATOM   3795  HZ1 LYS X 246      39.469  14.072  28.335  0.00  0.00            
ATOM   3796  HZ2 LYS X 246      38.575  13.454  29.667  0.00  0.00            
ATOM   3797  HZ3 LYS X 246      38.929  15.252  29.607  0.00  0.00            
ATOM   3798  C   LYS X 246      43.447  17.381  31.734  0.00  0.00            
ATOM   3799  O   LYS X 246      43.514  18.602  31.449  0.00  0.00            
ATOM   3800  N   ILE X 247      44.526  16.580  31.947  0.00  0.00            
ATOM   3801  H   ILE X 247      44.404  15.561  32.283  0.00  0.00            
ATOM   3802  CA  ILE X 247      45.884  16.994  31.554  0.00  0.00            
ATOM   3803  HA  ILE X 247      46.039  18.040  31.770  0.00  0.00            
ATOM   3804  CB  ILE X 247      47.030  16.120  32.194  0.00  0.00            
ATOM   3805  HB  ILE X 247      46.835  15.225  31.906  0.00  0.00            
ATOM   3806  CG2 ILE X 247      48.421  16.405  31.651  0.00  0.00            
ATOM   3807 HG21 ILE X 247      49.170  15.820  32.164  0.00  0.00            
ATOM   3808 HG22 ILE X 247      48.528  16.211  30.594  0.00  0.00            
ATOM   3809 HG23 ILE X 247      48.633  17.389  31.729  0.00  0.00            
ATOM   3810  CG1 ILE X 247      46.921  16.237  33.698  0.00  0.00            
ATOM   3811 HG12 ILE X 247      45.840  16.290  33.823  0.00  0.00            
ATOM   3812 HG13 ILE X 247      47.237  15.365  34.272  0.00  0.00            
ATOM   3813  CD1 ILE X 247      47.574  17.515  34.173  0.00  0.00            
ATOM   3814 HD11 ILE X 247      48.664  17.483  34.177  0.00  0.00            
ATOM   3815 HD12 ILE X 247      47.204  18.453  33.759  0.00  0.00            
ATOM   3816 HD13 ILE X 247      47.253  17.505  35.214  0.00  0.00            
ATOM   3817  C   ILE X 247      45.956  16.909  30.007  0.00  0.00            
ATOM   3818  O   ILE X 247      45.448  15.942  29.473  0.00  0.00            
ATOM   3819  N   TYR X 248      46.569  17.897  29.407  0.00  0.00            
ATOM   3820  H   TYR X 248      46.752  18.768  30.037  0.00  0.00            
ATOM   3821  CA  TYR X 248      46.831  18.003  27.907  0.00  0.00            
ATOM   3822  HA  TYR X 248      46.210  17.269  27.395  0.00  0.00            
ATOM   3823  CB  TYR X 248      46.385  19.398  27.430  0.00  0.00            
ATOM   3824  HB2 TYR X 248      46.808  20.189  28.049  0.00  0.00            
ATOM   3825  HB3 TYR X 248      46.775  19.493  26.416  0.00  0.00            
ATOM   3826  CG  TYR X 248      44.879  19.489  27.403  0.00  0.00            
ATOM   3827  CD1 TYR X 248      44.117  18.629  26.603  0.00  0.00            
ATOM   3828  HD1 TYR X 248      44.618  17.914  25.950  0.00  0.00            
ATOM   3829  CE1 TYR X 248      42.689  18.630  26.666  0.00  0.00            
ATOM   3830  HE1 TYR X 248      42.209  17.923  26.127  0.00  0.00            
ATOM   3831  CZ  TYR X 248      41.993  19.581  27.538  0.00  0.00            
ATOM   3832  OH  TYR X 248      40.636  19.503  27.572  0.00  0.00            
ATOM   3833  HH  TYR X 248      40.344  18.476  27.351  0.00  0.00            
ATOM   3834  CE2 TYR X 248      42.783  20.443  28.319  0.00  0.00            
ATOM   3835  HE2 TYR X 248      42.359  21.097  29.081  0.00  0.00            
ATOM   3836  CD2 TYR X 248      44.178  20.317  28.265  0.00  0.00            
ATOM   3837  HD2 TYR X 248      44.756  21.053  28.824  0.00  0.00            
ATOM   3838  C   TYR X 248      48.405  17.776  27.818  0.00  0.00            
ATOM   3839  O   TYR X 248      49.234  18.548  28.300  0.00  0.00            
ATOM   3840  N   GLU X 249      48.809  16.617  27.315  0.00  0.00            
ATOM   3841  H   GLU X 249      48.008  15.908  27.109  0.00  0.00            
ATOM   3842  CA  GLU X 249      50.201  16.194  27.033  0.00  0.00            
ATOM   3843  HA  GLU X 249      50.863  16.303  27.893  0.00  0.00            
ATOM   3844  CB  GLU X 249      50.370  14.748  26.348  0.00  0.00            
ATOM   3845  HB2 GLU X 249      51.204  14.909  25.801  0.00  0.00            
ATOM   3846  HB3 GLU X 249      50.731  14.001  27.055  0.00  0.00            
ATOM   3847  CG  GLU X 249      49.287  14.075  25.486  0.00  0.00            
ATOM   3848  HG2 GLU X 249      48.757  14.822  24.895  0.00  0.00            
ATOM   3849  HG3 GLU X 249      49.598  13.313  24.900  0.00  0.00            
ATOM   3850  CD  GLU X 249      48.141  13.434  26.296  0.00  0.00            
ATOM   3851  OE1 GLU X 249      47.252  14.218  26.788  0.00  0.00            
ATOM   3852  OE2 GLU X 249      48.279  12.201  26.611  0.00  0.00            
ATOM   3853  C   GLU X 249      50.815  17.298  26.084  0.00  0.00            
ATOM   3854  O   GLU X 249      50.214  17.524  25.067  0.00  0.00            
ATOM   3855  N   GLY X 250      51.957  17.851  26.537  0.00  0.00            
ATOM   3856  H   GLY X 250      52.233  17.820  27.508  0.00  0.00            
ATOM   3857  CA  GLY X 250      52.695  18.607  25.572  0.00  0.00            
ATOM   3858  HA2 GLY X 250      53.751  18.607  25.842  0.00  0.00            
ATOM   3859  HA3 GLY X 250      52.735  18.104  24.606  0.00  0.00            
ATOM   3860  C   GLY X 250      52.207  20.103  25.465  0.00  0.00            
ATOM   3861  O   GLY X 250      52.814  20.902  24.791  0.00  0.00            
ATOM   3862  N   ALA X 251      51.078  20.418  26.149  0.00  0.00            
ATOM   3863  H   ALA X 251      50.535  19.637  26.661  0.00  0.00            
ATOM   3864  CA  ALA X 251      50.379  21.735  26.017  0.00  0.00            
ATOM   3865  HA  ALA X 251      50.604  22.254  25.097  0.00  0.00            
ATOM   3866  CB  ALA X 251      48.836  21.656  26.147  0.00  0.00            
ATOM   3867  HB1 ALA X 251      48.307  21.210  25.482  0.00  0.00            
ATOM   3868  HB2 ALA X 251      48.579  21.251  27.115  0.00  0.00            
ATOM   3869  HB3 ALA X 251      48.460  22.658  26.000  0.00  0.00            
ATOM   3870  C   ALA X 251      51.084  22.646  27.038  0.00  0.00            
ATOM   3871  O   ALA X 251      51.667  22.223  28.032  0.00  0.00            
ATOM   3872  N   TYR X 252      51.164  23.944  26.691  0.00  0.00            
ATOM   3873  H   TYR X 252      51.044  24.282  25.662  0.00  0.00            
ATOM   3874  CA  TYR X 252      51.726  25.002  27.565  0.00  0.00            
ATOM   3875  HA  TYR X 252      52.436  24.623  28.299  0.00  0.00            
ATOM   3876  CB  TYR X 252      52.547  26.007  26.700  0.00  0.00            
ATOM   3877  HB2 TYR X 252      51.925  26.564  26.131  0.00  0.00            
ATOM   3878  HB3 TYR X 252      53.083  26.670  27.362  0.00  0.00            
ATOM   3879  CG  TYR X 252      53.688  25.572  25.814  0.00  0.00            
ATOM   3880  CD1 TYR X 252      54.078  24.243  25.789  0.00  0.00            
ATOM   3881  HD1 TYR X 252      53.535  23.485  26.334  0.00  0.00            
ATOM   3882  CE1 TYR X 252      55.184  23.873  24.992  0.00  0.00            
ATOM   3883  HE1 TYR X 252      55.485  22.909  25.023  0.00  0.00            
ATOM   3884  CZ  TYR X 252      55.984  24.760  24.256  0.00  0.00            
ATOM   3885  OH  TYR X 252      56.995  24.354  23.483  0.00  0.00            
ATOM   3886  HH  TYR X 252      57.770  25.120  23.495  0.00  0.00            
ATOM   3887  CE2 TYR X 252      55.545  26.118  24.331  0.00  0.00            
ATOM   3888  HE2 TYR X 252      56.172  26.871  23.853  0.00  0.00            
ATOM   3889  CD2 TYR X 252      54.412  26.516  25.072  0.00  0.00            
ATOM   3890  HD2 TYR X 252      54.154  27.575  25.091  0.00  0.00            
ATOM   3891  C   TYR X 252      50.633  25.665  28.427  0.00  0.00            
ATOM   3892  O   TYR X 252      49.749  24.992  28.910  0.00  0.00            
ATOM   3893  N   HID X 253      50.782  26.975  28.626  0.00  0.00            
ATOM   3894  H   HID X 253      51.215  27.545  27.913  0.00  0.00            
ATOM   3895  CA  HID X 253      49.977  27.562  29.732  0.00  0.00            
ATOM   3896  HA  HID X 253      49.786  26.889  30.568  0.00  0.00            
ATOM   3897  CB  HID X 253      50.719  28.787  30.350  0.00  0.00            
ATOM   3898  HB2 HID X 253      51.697  28.402  30.636  0.00  0.00            
ATOM   3899  HB3 HID X 253      50.868  29.532  29.506  0.00  0.00            
ATOM   3900  CG  HID X 253      50.076  29.398  31.577  0.00  0.00            
ATOM   3901  ND1 HID X 253      49.958  28.729  32.759  0.00  0.00            
ATOM   3902  HD1 HID X 253      50.531  27.863  33.011  0.00  0.00            
ATOM   3903  CE1 HID X 253      49.195  29.469  33.597  0.00  0.00            
ATOM   3904  HE1 HID X 253      48.920  29.327  34.689  0.00  0.00            
ATOM   3905  NE2 HID X 253      48.824  30.606  32.911  0.00  0.00            
ATOM   3906  CD2 HID X 253      49.387  30.588  31.682  0.00  0.00            
ATOM   3907  HD2 HID X 253      49.303  31.298  30.891  0.00  0.00            
ATOM   3908  C   HID X 253      48.593  27.936  29.191  0.00  0.00            
ATOM   3909  O   HID X 253      47.588  27.497  29.675  0.00  0.00            
ATOM   3910  N   VAL X 254      48.434  28.661  28.025  0.00  0.00            
ATOM   3911  H   VAL X 254      49.287  28.918  27.549  0.00  0.00            
ATOM   3912  CA  VAL X 254      47.162  29.248  27.516  0.00  0.00            
ATOM   3913  HA  VAL X 254      46.410  29.351  28.297  0.00  0.00            
ATOM   3914  CB  VAL X 254      47.525  30.628  26.897  0.00  0.00            
ATOM   3915  HB  VAL X 254      48.070  30.544  25.957  0.00  0.00            
ATOM   3916  CG1 VAL X 254      46.210  31.346  26.640  0.00  0.00            
ATOM   3917 HG11 VAL X 254      46.360  32.257  26.060  0.00  0.00            
ATOM   3918 HG12 VAL X 254      45.411  30.779  26.163  0.00  0.00            
ATOM   3919 HG13 VAL X 254      45.844  31.705  27.602  0.00  0.00            
ATOM   3920  CG2 VAL X 254      48.366  31.412  27.905  0.00  0.00            
ATOM   3921 HG21 VAL X 254      47.825  31.459  28.850  0.00  0.00            
ATOM   3922 HG22 VAL X 254      49.276  30.847  28.106  0.00  0.00            
ATOM   3923 HG23 VAL X 254      48.672  32.363  27.467  0.00  0.00            
ATOM   3924  C   VAL X 254      46.523  28.268  26.550  0.00  0.00            
ATOM   3925  O   VAL X 254      46.572  28.434  25.326  0.00  0.00            
ATOM   3926  N   LEU X 255      45.920  27.320  27.211  0.00  0.00            
ATOM   3927  H   LEU X 255      46.158  27.261  28.190  0.00  0.00            
ATOM   3928  CA  LEU X 255      45.181  26.126  26.672  0.00  0.00            
ATOM   3929  HA  LEU X 255      45.894  25.540  26.093  0.00  0.00            
ATOM   3930  CB  LEU X 255      44.651  25.273  27.721  0.00  0.00            
ATOM   3931  HB2 LEU X 255      44.114  25.926  28.408  0.00  0.00            
ATOM   3932  HB3 LEU X 255      43.938  24.550  27.325  0.00  0.00            
ATOM   3933  CG  LEU X 255      45.712  24.553  28.533  0.00  0.00            
ATOM   3934  HG  LEU X 255      46.505  25.198  28.913  0.00  0.00            
ATOM   3935  CD1 LEU X 255      44.973  23.973  29.716  0.00  0.00            
ATOM   3936 HD11 LEU X 255      45.701  23.517  30.387  0.00  0.00            
ATOM   3937 HD12 LEU X 255      44.527  24.744  30.345  0.00  0.00            
ATOM   3938 HD13 LEU X 255      44.301  23.201  29.340  0.00  0.00            
ATOM   3939  CD2 LEU X 255      46.483  23.462  27.826  0.00  0.00            
ATOM   3940 HD21 LEU X 255      47.139  22.909  28.498  0.00  0.00            
ATOM   3941 HD22 LEU X 255      45.838  22.774  27.280  0.00  0.00            
ATOM   3942 HD23 LEU X 255      47.094  23.953  27.069  0.00  0.00            
ATOM   3943  C   LEU X 255      43.998  26.449  25.755  0.00  0.00            
ATOM   3944  O   LEU X 255      43.725  25.683  24.859  0.00  0.00            
ATOM   3945  N   HIE X 256      43.354  27.601  25.984  0.00  0.00            
ATOM   3946  H   HIE X 256      43.738  28.186  26.712  0.00  0.00            
ATOM   3947  CA  HIE X 256      42.166  28.016  25.148  0.00  0.00            
ATOM   3948  HA  HIE X 256      41.565  27.248  24.662  0.00  0.00            
ATOM   3949  CB  HIE X 256      41.152  28.843  25.949  0.00  0.00            
ATOM   3950  HB2 HIE X 256      40.358  29.199  25.292  0.00  0.00            
ATOM   3951  HB3 HIE X 256      40.733  28.217  26.737  0.00  0.00            
ATOM   3952  CG  HIE X 256      41.845  29.959  26.720  0.00  0.00            
ATOM   3953  ND1 HIE X 256      42.748  29.730  27.831  0.00  0.00            
ATOM   3954  CE1 HIE X 256      43.144  30.960  28.126  0.00  0.00            
ATOM   3955  HE1 HIE X 256      43.895  31.167  28.874  0.00  0.00            
ATOM   3956  NE2 HIE X 256      42.567  31.931  27.374  0.00  0.00            
ATOM   3957  HE2 HIE X 256      42.646  32.888  27.686  0.00  0.00            
ATOM   3958  CD2 HIE X 256      41.687  31.307  26.504  0.00  0.00            
ATOM   3959  HD2 HIE X 256      41.062  31.669  25.701  0.00  0.00            
ATOM   3960  C   HIE X 256      42.655  28.807  23.919  0.00  0.00            
ATOM   3961  O   HIE X 256      41.864  29.129  23.029  0.00  0.00            
ATOM   3962  N   LYS X 257      43.988  29.035  23.808  0.00  0.00            
ATOM   3963  H   LYS X 257      44.598  28.881  24.598  0.00  0.00            
ATOM   3964  CA  LYS X 257      44.866  29.623  22.719  0.00  0.00            
ATOM   3965  HA  LYS X 257      44.334  29.707  21.772  0.00  0.00            
ATOM   3966  CB  LYS X 257      45.317  31.020  23.211  0.00  0.00            
ATOM   3967  HB2 LYS X 257      46.233  30.916  23.793  0.00  0.00            
ATOM   3968  HB3 LYS X 257      45.605  31.576  22.318  0.00  0.00            
ATOM   3969  CG  LYS X 257      44.238  31.844  23.923  0.00  0.00            
ATOM   3970  HG2 LYS X 257      43.963  31.272  24.809  0.00  0.00            
ATOM   3971  HG3 LYS X 257      44.707  32.808  24.120  0.00  0.00            
ATOM   3972  CD  LYS X 257      43.005  32.156  23.007  0.00  0.00            
ATOM   3973  HD2 LYS X 257      43.234  31.969  21.958  0.00  0.00            
ATOM   3974  HD3 LYS X 257      42.230  31.496  23.397  0.00  0.00            
ATOM   3975  CE  LYS X 257      42.513  33.660  23.045  0.00  0.00            
ATOM   3976  HE2 LYS X 257      41.927  33.964  23.913  0.00  0.00            
ATOM   3977  HE3 LYS X 257      43.433  34.241  23.093  0.00  0.00            
ATOM   3978  NZ  LYS X 257      41.892  33.991  21.783  0.00  0.00            
ATOM   3979  HZ1 LYS X 257      41.499  34.917  21.695  0.00  0.00            
ATOM   3980  HZ2 LYS X 257      42.505  33.759  21.014  0.00  0.00            
ATOM   3981  HZ3 LYS X 257      41.022  33.485  21.703  0.00  0.00            
ATOM   3982  C   LYS X 257      46.085  28.719  22.338  0.00  0.00            
ATOM   3983  O   LYS X 257      47.107  29.113  21.840  0.00  0.00            
ATOM   3984  N   GLU X 258      45.854  27.423  22.489  0.00  0.00            
ATOM   3985  H   GLU X 258      44.903  27.116  22.635  0.00  0.00            
ATOM   3986  CA  GLU X 258      46.913  26.459  22.215  0.00  0.00            
ATOM   3987  HA  GLU X 258      47.931  26.838  22.123  0.00  0.00            
ATOM   3988  CB  GLU X 258      47.078  25.423  23.316  0.00  0.00            
ATOM   3989  HB2 GLU X 258      46.308  25.484  24.085  0.00  0.00            
ATOM   3990  HB3 GLU X 258      47.068  24.398  22.946  0.00  0.00            
ATOM   3991  CG  GLU X 258      48.375  25.553  24.086  0.00  0.00            
ATOM   3992  HG2 GLU X 258      48.514  26.604  24.340  0.00  0.00            
ATOM   3993  HG3 GLU X 258      48.264  25.157  25.095  0.00  0.00            
ATOM   3994  CD  GLU X 258      49.566  24.887  23.369  0.00  0.00            
ATOM   3995  OE1 GLU X 258      49.423  24.379  22.233  0.00  0.00            
ATOM   3996  OE2 GLU X 258      50.678  25.035  23.879  0.00  0.00            
ATOM   3997  C   GLU X 258      46.749  25.890  20.695  0.00  0.00            
ATOM   3998  O   GLU X 258      46.171  26.603  19.904  0.00  0.00            
ATOM   3999  N   LEU X 259      47.294  24.725  20.333  0.00  0.00            
ATOM   4000  H   LEU X 259      47.990  24.297  20.927  0.00  0.00            
ATOM   4001  CA  LEU X 259      47.141  24.177  18.932  0.00  0.00            
ATOM   4002  HA  LEU X 259      47.538  24.922  18.243  0.00  0.00            
ATOM   4003  CB  LEU X 259      47.953  22.886  18.887  0.00  0.00            
ATOM   4004  HB2 LEU X 259      47.767  22.240  19.745  0.00  0.00            
ATOM   4005  HB3 LEU X 259      47.626  22.316  18.017  0.00  0.00            
ATOM   4006  CG  LEU X 259      49.473  23.042  18.952  0.00  0.00            
ATOM   4007  HG  LEU X 259      49.659  23.429  19.954  0.00  0.00            
ATOM   4008  CD1 LEU X 259      50.164  21.707  18.682  0.00  0.00            
ATOM   4009 HD11 LEU X 259      51.159  21.740  19.125  0.00  0.00            
ATOM   4010 HD12 LEU X 259      49.617  20.895  19.159  0.00  0.00            
ATOM   4011 HD13 LEU X 259      50.368  21.510  17.629  0.00  0.00            
ATOM   4012  CD2 LEU X 259      50.016  24.089  17.980  0.00  0.00            
ATOM   4013 HD21 LEU X 259      49.668  23.850  16.975  0.00  0.00            
ATOM   4014 HD22 LEU X 259      49.731  25.111  18.229  0.00  0.00            
ATOM   4015 HD23 LEU X 259      51.101  24.009  17.912  0.00  0.00            
ATOM   4016  C   LEU X 259      45.656  23.852  18.720  0.00  0.00            
ATOM   4017  O   LEU X 259      44.938  23.760  19.707  0.00  0.00            
ATOM   4018  N   PRO X 260      45.244  23.650  17.417  0.00  0.00            
ATOM   4019  CD  PRO X 260      46.016  23.876  16.207  0.00  0.00            
ATOM   4020  HD2 PRO X 260      46.699  23.037  16.071  0.00  0.00            
ATOM   4021  HD3 PRO X 260      46.764  24.651  16.376  0.00  0.00            
ATOM   4022  CG  PRO X 260      45.013  24.122  15.100  0.00  0.00            
ATOM   4023  HG2 PRO X 260      45.365  23.843  14.107  0.00  0.00            
ATOM   4024  HG3 PRO X 260      44.529  25.098  15.073  0.00  0.00            
ATOM   4025  CB  PRO X 260      43.974  23.057  15.547  0.00  0.00            
ATOM   4026  HB2 PRO X 260      44.299  22.048  15.292  0.00  0.00            
ATOM   4027  HB3 PRO X 260      43.056  23.208  14.980  0.00  0.00            
ATOM   4028  CA  PRO X 260      43.837  23.344  17.073  0.00  0.00            
ATOM   4029  HA  PRO X 260      43.235  24.244  17.201  0.00  0.00            
ATOM   4030  C   PRO X 260      43.226  22.109  17.678  0.00  0.00            
ATOM   4031  O   PRO X 260      42.080  22.223  18.095  0.00  0.00            
ATOM   4032  N   GLU X 261      43.988  21.025  17.830  0.00  0.00            
ATOM   4033  H   GLU X 261      44.797  20.963  17.229  0.00  0.00            
ATOM   4034  CA  GLU X 261      43.483  19.761  18.374  0.00  0.00            
ATOM   4035  HA  GLU X 261      42.519  19.565  17.905  0.00  0.00            
ATOM   4036  CB  GLU X 261      44.396  18.653  17.963  0.00  0.00            
ATOM   4037  HB2 GLU X 261      45.440  18.847  18.205  0.00  0.00            
ATOM   4038  HB3 GLU X 261      43.924  17.835  18.508  0.00  0.00            
ATOM   4039  CG  GLU X 261      44.373  18.117  16.554  0.00  0.00            
ATOM   4040  HG2 GLU X 261      44.823  17.129  16.653  0.00  0.00            
ATOM   4041  HG3 GLU X 261      43.356  18.054  16.166  0.00  0.00            
ATOM   4042  CD  GLU X 261      45.170  18.932  15.549  0.00  0.00            
ATOM   4043  OE1 GLU X 261      45.920  19.774  15.975  0.00  0.00            
ATOM   4044  OE2 GLU X 261      45.038  18.640  14.348  0.00  0.00            
ATOM   4045  C   GLU X 261      43.299  19.888  19.947  0.00  0.00            
ATOM   4046  O   GLU X 261      42.338  19.263  20.469  0.00  0.00            
ATOM   4047  N   VAL X 262      44.199  20.611  20.593  0.00  0.00            
ATOM   4048  H   VAL X 262      44.890  21.129  20.070  0.00  0.00            
ATOM   4049  CA  VAL X 262      44.030  20.922  22.003  0.00  0.00            
ATOM   4050  HA  VAL X 262      43.858  19.980  22.525  0.00  0.00            
ATOM   4051  CB  VAL X 262      45.253  21.573  22.693  0.00  0.00            
ATOM   4052  HB  VAL X 262      45.559  22.504  22.217  0.00  0.00            
ATOM   4053  CG1 VAL X 262      44.976  21.856  24.166  0.00  0.00            
ATOM   4054 HG11 VAL X 262      44.793  20.868  24.588  0.00  0.00            
ATOM   4055 HG12 VAL X 262      45.879  22.161  24.695  0.00  0.00            
ATOM   4056 HG13 VAL X 262      44.101  22.455  24.419  0.00  0.00            
ATOM   4057  CG2 VAL X 262      46.436  20.565  22.608  0.00  0.00            
ATOM   4058 HG21 VAL X 262      46.283  19.643  23.170  0.00  0.00            
ATOM   4059 HG22 VAL X 262      46.571  20.250  21.573  0.00  0.00            
ATOM   4060 HG23 VAL X 262      47.321  21.040  23.033  0.00  0.00            
ATOM   4061  C   VAL X 262      42.784  21.774  22.219  0.00  0.00            
ATOM   4062  O   VAL X 262      42.001  21.516  23.148  0.00  0.00            
ATOM   4063  N   THR X 263      42.674  22.883  21.518  0.00  0.00            
ATOM   4064  H   THR X 263      43.298  23.007  20.734  0.00  0.00            
ATOM   4065  CA  THR X 263      41.754  24.010  21.775  0.00  0.00            
ATOM   4066  HA  THR X 263      41.969  24.332  22.793  0.00  0.00            
ATOM   4067  CB  THR X 263      42.118  25.172  20.717  0.00  0.00            
ATOM   4068  HB  THR X 263      42.076  24.822  19.686  0.00  0.00            
ATOM   4069  CG2 THR X 263      41.170  26.375  20.763  0.00  0.00            
ATOM   4070 HG21 THR X 263      40.986  26.854  21.725  0.00  0.00            
ATOM   4071 HG22 THR X 263      41.441  27.083  19.980  0.00  0.00            
ATOM   4072 HG23 THR X 263      40.210  26.079  20.340  0.00  0.00            
ATOM   4073  OG1 THR X 263      43.380  25.786  20.873  0.00  0.00            
ATOM   4074  HG1 THR X 263      43.990  25.137  20.516  0.00  0.00            
ATOM   4075  C   THR X 263      40.297  23.589  21.615  0.00  0.00            
ATOM   4076  O   THR X 263      39.509  23.937  22.482  0.00  0.00            
ATOM   4077  N   ASN X 264      40.069  22.842  20.562  0.00  0.00            
ATOM   4078  H   ASN X 264      40.808  22.824  19.874  0.00  0.00            
ATOM   4079  CA  ASN X 264      38.708  22.300  20.213  0.00  0.00            
ATOM   4080  HA  ASN X 264      37.952  23.083  20.271  0.00  0.00            
ATOM   4081  CB  ASN X 264      38.670  21.723  18.785  0.00  0.00            
ATOM   4082  HB2 ASN X 264      39.053  22.604  18.270  0.00  0.00            
ATOM   4083  HB3 ASN X 264      39.335  20.880  18.598  0.00  0.00            
ATOM   4084  CG  ASN X 264      37.221  21.360  18.318  0.00  0.00            
ATOM   4085  OD1 ASN X 264      36.211  21.848  18.742  0.00  0.00            
ATOM   4086  ND2 ASN X 264      37.215  20.401  17.473  0.00  0.00            
ATOM   4087 HD21 ASN X 264      36.336  20.079  17.094  0.00  0.00            
ATOM   4088 HD22 ASN X 264      38.068  19.860  17.487  0.00  0.00            
ATOM   4089  C   ASN X 264      38.227  21.238  21.250  0.00  0.00            
ATOM   4090  O   ASN X 264      37.068  20.992  21.361  0.00  0.00            
ATOM   4091  N   SER X 265      39.130  20.652  22.036  0.00  0.00            
ATOM   4092  H   SER X 265      40.080  20.839  21.746  0.00  0.00            
ATOM   4093  CA  SER X 265      38.951  19.640  23.078  0.00  0.00            
ATOM   4094  HA  SER X 265      38.063  19.019  22.967  0.00  0.00            
ATOM   4095  CB  SER X 265      40.177  18.681  23.157  0.00  0.00            
ATOM   4096  HB2 SER X 265      40.447  18.352  22.153  0.00  0.00            
ATOM   4097  HB3 SER X 265      41.074  19.052  23.653  0.00  0.00            
ATOM   4098  OG  SER X 265      39.636  17.504  23.831  0.00  0.00            
ATOM   4099  HG  SER X 265      38.949  17.133  23.272  0.00  0.00            
ATOM   4100  C   SER X 265      38.751  20.280  24.422  0.00  0.00            
ATOM   4101  O   SER X 265      37.923  19.787  25.156  0.00  0.00            
ATOM   4102  N   VAL X 266      39.478  21.443  24.682  0.00  0.00            
ATOM   4103  H   VAL X 266      40.093  21.704  23.924  0.00  0.00            
ATOM   4104  CA  VAL X 266      39.291  22.342  25.841  0.00  0.00            
ATOM   4105  HA  VAL X 266      39.403  21.755  26.753  0.00  0.00            
ATOM   4106  CB  VAL X 266      40.264  23.505  25.794  0.00  0.00            
ATOM   4107  HB  VAL X 266      40.376  23.800  24.751  0.00  0.00            
ATOM   4108  CG1 VAL X 266      39.885  24.861  26.544  0.00  0.00            
ATOM   4109 HG11 VAL X 266      39.771  24.564  27.587  0.00  0.00            
ATOM   4110 HG12 VAL X 266      40.760  25.505  26.629  0.00  0.00            
ATOM   4111 HG13 VAL X 266      39.104  25.445  26.057  0.00  0.00            
ATOM   4112  CG2 VAL X 266      41.677  23.073  26.071  0.00  0.00            
ATOM   4113 HG21 VAL X 266      41.712  21.985  26.005  0.00  0.00            
ATOM   4114 HG22 VAL X 266      42.458  23.505  25.446  0.00  0.00            
ATOM   4115 HG23 VAL X 266      41.961  23.243  27.109  0.00  0.00            
ATOM   4116  C   VAL X 266      37.877  22.868  25.879  0.00  0.00            
ATOM   4117  O   VAL X 266      37.039  22.620  26.796  0.00  0.00            
ATOM   4118  N   PHE X 267      37.421  23.376  24.752  0.00  0.00            
ATOM   4119  H   PHE X 267      38.072  23.389  23.979  0.00  0.00            
ATOM   4120  CA  PHE X 267      36.055  23.914  24.576  0.00  0.00            
ATOM   4121  HA  PHE X 267      35.894  24.675  25.339  0.00  0.00            
ATOM   4122  CB  PHE X 267      35.722  24.606  23.216  0.00  0.00            
ATOM   4123  HB2 PHE X 267      35.981  23.941  22.392  0.00  0.00            
ATOM   4124  HB3 PHE X 267      34.656  24.826  23.161  0.00  0.00            
ATOM   4125  CG  PHE X 267      36.326  26.032  23.087  0.00  0.00            
ATOM   4126  CD1 PHE X 267      35.540  27.060  22.588  0.00  0.00            
ATOM   4127  HD1 PHE X 267      34.499  26.903  22.349  0.00  0.00            
ATOM   4128  CE1 PHE X 267      36.008  28.353  22.535  0.00  0.00            
ATOM   4129  HE1 PHE X 267      35.290  29.095  22.218  0.00  0.00            
ATOM   4130  CZ  PHE X 267      37.296  28.666  22.943  0.00  0.00            
ATOM   4131  HZ  PHE X 267      37.609  29.697  22.868  0.00  0.00            
ATOM   4132  CE2 PHE X 267      38.164  27.571  23.296  0.00  0.00            
ATOM   4133  HE2 PHE X 267      39.175  27.783  23.612  0.00  0.00            
ATOM   4134  CD2 PHE X 267      37.660  26.279  23.465  0.00  0.00            
ATOM   4135  HD2 PHE X 267      38.283  25.476  23.831  0.00  0.00            
ATOM   4136  C   PHE X 267      34.986  22.808  24.818  0.00  0.00            
ATOM   4137  O   PHE X 267      34.029  23.054  25.609  0.00  0.00            
ATOM   4138  N   HID X 268      35.251  21.625  24.196  0.00  0.00            
ATOM   4139  H   HID X 268      35.981  21.570  23.500  0.00  0.00            
ATOM   4140  CA  HID X 268      34.238  20.538  24.258  0.00  0.00            
ATOM   4141  HA  HID X 268      33.313  21.011  23.927  0.00  0.00            
ATOM   4142  CB  HID X 268      34.622  19.432  23.321  0.00  0.00            
ATOM   4143  HB2 HID X 268      34.581  19.809  22.299  0.00  0.00            
ATOM   4144  HB3 HID X 268      35.665  19.149  23.463  0.00  0.00            
ATOM   4145  CG  HID X 268      33.816  18.149  23.445  0.00  0.00            
ATOM   4146  ND1 HID X 268      34.136  17.146  24.370  0.00  0.00            
ATOM   4147  HD1 HID X 268      34.884  17.171  25.049  0.00  0.00            
ATOM   4148  CE1 HID X 268      33.322  16.121  24.149  0.00  0.00            
ATOM   4149  HE1 HID X 268      33.411  15.152  24.618  0.00  0.00            
ATOM   4150  NE2 HID X 268      32.591  16.391  23.048  0.00  0.00            
ATOM   4151  CD2 HID X 268      32.900  17.670  22.596  0.00  0.00            
ATOM   4152  HD2 HID X 268      32.459  18.023  21.676  0.00  0.00            
ATOM   4153  C   HID X 268      34.215  19.991  25.661  0.00  0.00            
ATOM   4154  O   HID X 268      33.092  19.701  26.152  0.00  0.00            
ATOM   4155  N   GLU X 269      35.322  19.817  26.417  0.00  0.00            
ATOM   4156  H   GLU X 269      36.158  19.997  25.880  0.00  0.00            
ATOM   4157  CA  GLU X 269      35.348  19.331  27.801  0.00  0.00            
ATOM   4158  HA  GLU X 269      35.027  18.293  27.879  0.00  0.00            
ATOM   4159  CB  GLU X 269      36.826  19.261  28.315  0.00  0.00            
ATOM   4160  HB2 GLU X 269      37.301  18.699  27.512  0.00  0.00            
ATOM   4161  HB3 GLU X 269      37.257  20.256  28.430  0.00  0.00            
ATOM   4162  CG  GLU X 269      37.076  18.434  29.602  0.00  0.00            
ATOM   4163  HG2 GLU X 269      37.838  18.910  30.220  0.00  0.00            
ATOM   4164  HG3 GLU X 269      36.273  18.392  30.338  0.00  0.00            
ATOM   4165  CD  GLU X 269      37.534  16.987  29.342  0.00  0.00            
ATOM   4166  OE1 GLU X 269      37.669  16.484  28.228  0.00  0.00            
ATOM   4167  OE2 GLU X 269      37.739  16.328  30.353  0.00  0.00            
ATOM   4168  C   GLU X 269      34.459  20.359  28.618  0.00  0.00            
ATOM   4169  O   GLU X 269      33.544  19.891  29.256  0.00  0.00            
ATOM   4170  N   ILE X 270      34.675  21.649  28.520  0.00  0.00            
ATOM   4171  H   ILE X 270      35.218  21.944  27.721  0.00  0.00            
ATOM   4172  CA  ILE X 270      33.914  22.757  29.163  0.00  0.00            
ATOM   4173  HA  ILE X 270      33.996  22.656  30.245  0.00  0.00            
ATOM   4174  CB  ILE X 270      34.479  24.149  28.742  0.00  0.00            
ATOM   4175  HB  ILE X 270      34.507  24.149  27.652  0.00  0.00            
ATOM   4176  CG2 ILE X 270      33.615  25.310  29.310  0.00  0.00            
ATOM   4177 HG21 ILE X 270      32.583  25.155  28.993  0.00  0.00            
ATOM   4178 HG22 ILE X 270      33.704  25.270  30.396  0.00  0.00            
ATOM   4179 HG23 ILE X 270      33.987  26.235  28.869  0.00  0.00            
ATOM   4180  CG1 ILE X 270      35.911  24.227  29.355  0.00  0.00            
ATOM   4181 HG12 ILE X 270      35.834  24.061  30.430  0.00  0.00            
ATOM   4182 HG13 ILE X 270      36.457  23.390  28.920  0.00  0.00            
ATOM   4183  CD1 ILE X 270      36.805  25.445  29.057  0.00  0.00            
ATOM   4184 HD11 ILE X 270      36.992  25.541  27.987  0.00  0.00            
ATOM   4185 HD12 ILE X 270      36.335  26.347  29.449  0.00  0.00            
ATOM   4186 HD13 ILE X 270      37.746  25.294  29.585  0.00  0.00            
ATOM   4187  C   ILE X 270      32.479  22.723  28.862  0.00  0.00            
ATOM   4188  O   ILE X 270      31.656  22.804  29.781  0.00  0.00            
ATOM   4189  N   ASN X 271      32.110  22.579  27.540  0.00  0.00            
ATOM   4190  H   ASN X 271      32.829  22.589  26.831  0.00  0.00            
ATOM   4191  CA  ASN X 271      30.712  22.505  26.970  0.00  0.00            
ATOM   4192  HA  ASN X 271      30.174  23.428  27.182  0.00  0.00            
ATOM   4193  CB  ASN X 271      30.814  22.371  25.434  0.00  0.00            
ATOM   4194  HB2 ASN X 271      31.462  23.177  25.091  0.00  0.00            
ATOM   4195  HB3 ASN X 271      31.217  21.388  25.193  0.00  0.00            
ATOM   4196  CG  ASN X 271      29.450  22.382  24.785  0.00  0.00            
ATOM   4197  OD1 ASN X 271      28.794  21.349  24.668  0.00  0.00            
ATOM   4198  ND2 ASN X 271      29.027  23.520  24.284  0.00  0.00            
ATOM   4199 HD21 ASN X 271      28.163  23.519  23.759  0.00  0.00            
ATOM   4200 HD22 ASN X 271      29.667  24.290  24.150  0.00  0.00            
ATOM   4201  C   ASN X 271      29.922  21.287  27.570  0.00  0.00            
ATOM   4202  O   ASN X 271      28.779  21.362  27.966  0.00  0.00            
ATOM   4203  N   MET X 272      30.544  20.126  27.556  0.00  0.00            
ATOM   4204  H   MET X 272      31.462  19.998  27.156  0.00  0.00            
ATOM   4205  CA  MET X 272      29.891  18.880  28.105  0.00  0.00            
ATOM   4206  HA  MET X 272      28.883  18.812  27.696  0.00  0.00            
ATOM   4207  CB  MET X 272      30.782  17.712  27.715  0.00  0.00            
ATOM   4208  HB2 MET X 272      31.777  18.071  27.978  0.00  0.00            
ATOM   4209  HB3 MET X 272      30.541  16.797  28.255  0.00  0.00            
ATOM   4210  CG  MET X 272      30.650  17.433  26.141  0.00  0.00            
ATOM   4211  HG2 MET X 272      30.871  18.396  25.680  0.00  0.00            
ATOM   4212  HG3 MET X 272      31.254  16.571  25.858  0.00  0.00            
ATOM   4213  SD  MET X 272      28.992  17.071  25.682  0.00  0.00            
ATOM   4214  CE  MET X 272      29.098  17.224  23.857  0.00  0.00            
ATOM   4215  HE1 MET X 272      28.117  17.270  23.384  0.00  0.00            
ATOM   4216  HE2 MET X 272      29.634  18.127  23.567  0.00  0.00            
ATOM   4217  HE3 MET X 272      29.689  16.412  23.435  0.00  0.00            
ATOM   4218  C   MET X 272      29.784  18.890  29.601  0.00  0.00            
ATOM   4219  O   MET X 272      28.738  18.422  30.088  0.00  0.00            
ATOM   4220  N   TRP X 273      30.747  19.560  30.279  0.00  0.00            
ATOM   4221  H   TRP X 273      31.296  20.223  29.751  0.00  0.00            
ATOM   4222  CA  TRP X 273      30.917  19.605  31.728  0.00  0.00            
ATOM   4223  HA  TRP X 273      30.711  18.610  32.122  0.00  0.00            
ATOM   4224  CB  TRP X 273      32.291  20.029  32.135  0.00  0.00            
ATOM   4225  HB2 TRP X 273      33.041  19.366  31.704  0.00  0.00            
ATOM   4226  HB3 TRP X 273      32.374  21.072  31.831  0.00  0.00            
ATOM   4227  CG  TRP X 273      32.574  19.929  33.608  0.00  0.00            
ATOM   4228  CD1 TRP X 273      33.087  18.815  34.145  0.00  0.00            
ATOM   4229  HD1 TRP X 273      33.242  17.859  33.667  0.00  0.00            
ATOM   4230  NE1 TRP X 273      33.128  18.977  35.532  0.00  0.00            
ATOM   4231  HE1 TRP X 273      33.453  18.189  36.074  0.00  0.00            
ATOM   4232  CE2 TRP X 273      32.629  20.167  35.926  0.00  0.00            
ATOM   4233  CZ2 TRP X 273      32.520  20.759  37.230  0.00  0.00            
ATOM   4234  HZ2 TRP X 273      32.858  20.319  38.157  0.00  0.00            
ATOM   4235  CH2 TRP X 273      32.017  22.069  37.214  0.00  0.00            
ATOM   4236  HH2 TRP X 273      31.836  22.712  38.062  0.00  0.00            
ATOM   4237  CZ3 TRP X 273      31.601  22.745  36.099  0.00  0.00            
ATOM   4238  HZ3 TRP X 273      31.062  23.666  36.264  0.00  0.00            
ATOM   4239  CE3 TRP X 273      31.854  22.222  34.828  0.00  0.00            
ATOM   4240  HE3 TRP X 273      31.579  22.703  33.901  0.00  0.00            
ATOM   4241  CD2 TRP X 273      32.353  20.866  34.703  0.00  0.00            
ATOM   4242  C   TRP X 273      29.849  20.498  32.360  0.00  0.00            
ATOM   4243  O   TRP X 273      29.172  20.065  33.310  0.00  0.00            
ATOM   4244  N   VAL X 274      29.635  21.698  31.753  0.00  0.00            
ATOM   4245  H   VAL X 274      30.126  21.848  30.883  0.00  0.00            
ATOM   4246  CA  VAL X 274      28.581  22.571  32.176  0.00  0.00            
ATOM   4247  HA  VAL X 274      28.642  22.678  33.259  0.00  0.00            
ATOM   4248  CB  VAL X 274      28.863  24.059  31.687  0.00  0.00            
ATOM   4249  HB  VAL X 274      28.834  24.157  30.602  0.00  0.00            
ATOM   4250  CG1 VAL X 274      27.755  25.090  32.176  0.00  0.00            
ATOM   4251 HG11 VAL X 274      27.539  24.929  33.232  0.00  0.00            
ATOM   4252 HG12 VAL X 274      28.114  26.103  31.993  0.00  0.00            
ATOM   4253 HG13 VAL X 274      26.929  24.893  31.492  0.00  0.00            
ATOM   4254  CG2 VAL X 274      30.137  24.674  32.288  0.00  0.00            
ATOM   4255 HG21 VAL X 274      30.322  25.665  31.874  0.00  0.00            
ATOM   4256 HG22 VAL X 274      30.040  24.793  33.367  0.00  0.00            
ATOM   4257 HG23 VAL X 274      30.991  24.074  31.972  0.00  0.00            
ATOM   4258  C   VAL X 274      27.197  22.115  31.713  0.00  0.00            
ATOM   4259  O   VAL X 274      26.274  22.184  32.529  0.00  0.00            
ATOM   4260  N   SER X 275      27.067  21.505  30.518  0.00  0.00            
ATOM   4261  H   SER X 275      27.830  21.378  29.869  0.00  0.00            
ATOM   4262  CA  SER X 275      25.830  20.858  30.078  0.00  0.00            
ATOM   4263  HA  SER X 275      25.057  21.616  29.949  0.00  0.00            
ATOM   4264  CB  SER X 275      25.883  20.213  28.712  0.00  0.00            
ATOM   4265  HB2 SER X 275      26.570  19.367  28.728  0.00  0.00            
ATOM   4266  HB3 SER X 275      24.904  19.828  28.427  0.00  0.00            
ATOM   4267  OG  SER X 275      26.279  21.072  27.644  0.00  0.00            
ATOM   4268  HG  SER X 275      27.218  21.271  27.674  0.00  0.00            
ATOM   4269  C   SER X 275      25.302  19.831  31.074  0.00  0.00            
ATOM   4270  O   SER X 275      24.126  19.781  31.345  0.00  0.00            
ATOM   4271  N   GLN X 276      26.226  19.045  31.592  0.00  0.00            
ATOM   4272  H   GLN X 276      27.208  19.059  31.359  0.00  0.00            
ATOM   4273  CA  GLN X 276      25.833  18.002  32.533  0.00  0.00            
ATOM   4274  HA  GLN X 276      25.010  17.438  32.092  0.00  0.00            
ATOM   4275  CB  GLN X 276      27.029  17.041  32.794  0.00  0.00            
ATOM   4276  HB2 GLN X 276      27.452  16.692  31.852  0.00  0.00            
ATOM   4277  HB3 GLN X 276      27.778  17.741  33.164  0.00  0.00            
ATOM   4278  CG  GLN X 276      26.991  15.833  33.756  0.00  0.00            
ATOM   4279  HG2 GLN X 276      27.877  15.236  33.540  0.00  0.00            
ATOM   4280  HG3 GLN X 276      27.066  16.128  34.803  0.00  0.00            
ATOM   4281  CD  GLN X 276      25.694  15.080  33.778  0.00  0.00            
ATOM   4282  OE1 GLN X 276      24.881  15.207  32.830  0.00  0.00            
ATOM   4283  NE2 GLN X 276      25.379  14.123  34.723  0.00  0.00            
ATOM   4284 HE21 GLN X 276      24.460  13.708  34.662  0.00  0.00            
ATOM   4285 HE22 GLN X 276      25.955  14.067  35.552  0.00  0.00            
ATOM   4286  C   GLN X 276      25.279  18.593  33.888  0.00  0.00            
ATOM   4287  O   GLN X 276      24.751  17.880  34.762  0.00  0.00            
ATOM   4288  N   ARG X 277      25.642  19.852  34.153  0.00  0.00            
ATOM   4289  H   ARG X 277      26.247  20.269  33.460  0.00  0.00            
ATOM   4290  CA  ARG X 277      25.488  20.597  35.379  0.00  0.00            
ATOM   4291  HA  ARG X 277      25.152  19.954  36.193  0.00  0.00            
ATOM   4292  CB  ARG X 277      26.913  20.911  35.893  0.00  0.00            
ATOM   4293  HB2 ARG X 277      27.452  21.421  35.093  0.00  0.00            
ATOM   4294  HB3 ARG X 277      26.906  21.507  36.805  0.00  0.00            
ATOM   4295  CG  ARG X 277      27.630  19.635  36.377  0.00  0.00            
ATOM   4296  HG2 ARG X 277      27.251  19.426  37.378  0.00  0.00            
ATOM   4297  HG3 ARG X 277      27.442  18.769  35.742  0.00  0.00            
ATOM   4298  CD  ARG X 277      29.069  19.991  36.544  0.00  0.00            
ATOM   4299  HD2 ARG X 277      29.482  20.364  35.606  0.00  0.00            
ATOM   4300  HD3 ARG X 277      29.256  20.743  37.311  0.00  0.00            
ATOM   4301  NE  ARG X 277      29.834  18.820  36.944  0.00  0.00            
ATOM   4302  HE  ARG X 277      29.972  18.783  37.944  0.00  0.00            
ATOM   4303  CZ  ARG X 277      30.232  17.751  36.231  0.00  0.00            
ATOM   4304  NH1 ARG X 277      30.198  17.825  34.948  0.00  0.00            
ATOM   4305 HH11 ARG X 277      30.198  18.786  34.636  0.00  0.00            
ATOM   4306 HH12 ARG X 277      30.273  16.976  34.406  0.00  0.00            
ATOM   4307  NH2 ARG X 277      30.645  16.679  36.810  0.00  0.00            
ATOM   4308 HH21 ARG X 277      30.803  16.679  37.808  0.00  0.00            
ATOM   4309 HH22 ARG X 277      30.860  15.892  36.214  0.00  0.00            
ATOM   4310  C   ARG X 277      24.527  21.757  35.261  0.00  0.00            
ATOM   4311  O   ARG X 277      24.184  22.364  36.315  0.00  0.00            
ATOM   4312  N   THR X 278      23.786  21.716  34.139  0.00  0.00            
ATOM   4313  H   THR X 278      23.886  20.884  33.575  0.00  0.00            
ATOM   4314  CA  THR X 278      22.794  22.701  33.760  0.00  0.00            
ATOM   4315  HA  THR X 278      22.524  23.096  34.739  0.00  0.00            
ATOM   4316  CB  THR X 278      23.375  23.789  32.838  0.00  0.00            
ATOM   4317  HB  THR X 278      23.510  23.419  31.822  0.00  0.00            
ATOM   4318  CG2 THR X 278      22.525  25.076  32.683  0.00  0.00            
ATOM   4319 HG21 THR X 278      22.368  25.621  33.614  0.00  0.00            
ATOM   4320 HG22 THR X 278      22.995  25.765  31.982  0.00  0.00            
ATOM   4321 HG23 THR X 278      21.513  24.886  32.326  0.00  0.00            
ATOM   4322  OG1 THR X 278      24.617  24.264  33.329  0.00  0.00            
ATOM   4323  HG1 THR X 278      25.271  23.574  33.195  0.00  0.00            
ATOM   4324  C   THR X 278      21.603  21.972  33.032  0.00  0.00            
ATOM   4325  O   THR X 278      21.834  21.576  31.852  0.00  0.00            
ATOM   4326  N   ALA X 279      20.485  21.817  33.748  0.00  0.00            
ATOM   4327  H   ALA X 279      20.560  21.990  34.741  0.00  0.00            
ATOM   4328  CA  ALA X 279      19.223  21.673  33.096  0.00  0.00            
ATOM   4329  HA  ALA X 279      19.156  20.765  32.497  0.00  0.00            
ATOM   4330  CB  ALA X 279      18.144  21.529  34.203  0.00  0.00            
ATOM   4331  HB1 ALA X 279      18.361  20.595  34.720  0.00  0.00            
ATOM   4332  HB2 ALA X 279      18.258  22.420  34.821  0.00  0.00            
ATOM   4333  HB3 ALA X 279      17.122  21.566  33.825  0.00  0.00            
ATOM   4334  C   ALA X 279      19.026  22.846  32.192  0.00  0.00            
ATOM   4335  O   ALA X 279      18.676  23.930  32.668  0.00  0.00            
ATOM   4336  N   NME X 280      19.267  22.699  30.900  0.00  0.00            
ATOM   4337  H   NME X 280      19.690  21.867  30.513  0.00  0.00            
ATOM   4338  CH3 NME X 280      19.377  23.848  29.912  0.00  0.00            
ATOM   4339 HH31 NME X 280      18.412  24.247  29.601  0.00  0.00            
ATOM   4340 HH32 NME X 280      19.911  24.659  30.406  0.00  0.00            
ATOM   4341 HH33 NME X 280      19.776  23.474  28.969  0.00  0.00            
ATOM   4342  C11 SAR X 281      53.617  34.020  40.846  0.00  0.00            
ATOM   4343  C12 SAR X 281      53.553  34.128  39.485  0.00  0.00            
ATOM   4344  H13 SAR X 281      53.592  35.129  39.054  0.00  0.00            
ATOM   4345  H12 SAR X 281      53.734  34.939  41.420  0.00  0.00            
ATOM   4346  C10 SAR X 281      53.541  32.713  41.420  0.00  0.00            
ATOM   4347  F1  SAR X 281      53.526  32.641  42.738  0.00  0.00            
ATOM   4348  C9  SAR X 281      53.590  31.567  40.576  0.00  0.00            
ATOM   4349  H11 SAR X 281      53.673  30.557  40.978  0.00  0.00            
ATOM   4350  C8  SAR X 281      53.670  31.661  39.221  0.00  0.00            
ATOM   4351  H10 SAR X 281      53.643  30.865  38.599  0.00  0.00            
ATOM   4352  C7  SAR X 281      53.661  32.974  38.640  0.00  0.00            
ATOM   4353  C6  SAR X 281      53.627  33.226  37.139  0.00  0.00            
ATOM   4354  C13 SAR X 281      54.837  33.957  36.555  0.00  0.00            
ATOM   4355  C14 SAR X 281      55.141  35.285  36.832  0.00  0.00            
ATOM   4356  C15 SAR X 281      56.238  35.884  36.239  0.00  0.00            
ATOM   4357  C16 SAR X 281      57.112  35.217  35.367  0.00  0.00            
ATOM   4358  C17 SAR X 281      56.736  33.861  35.040  0.00  0.00            
ATOM   4359  C18 SAR X 281      55.666  33.226  35.676  0.00  0.00            
ATOM   4360  H17 SAR X 281      55.443  32.177  35.480  0.00  0.00            
ATOM   4361  H16 SAR X 281      57.350  33.367  34.287  0.00  0.00            
ATOM   4362  F2  SAR X 281      58.165  35.834  34.872  0.00  0.00            
ATOM   4363  H15 SAR X 281      56.417  36.922  36.519  0.00  0.00            
ATOM   4364  H14 SAR X 281      54.469  35.953  37.371  0.00  0.00            
ATOM   4365  H9  SAR X 281      53.577  32.163  36.665  0.00  0.00            
ATOM   4366  N2  SAR X 281      52.361  33.940  36.608  0.00  0.00            
ATOM   4367  C4  SAR X 281      51.056  33.261  37.131  0.00  0.00            
ATOM   4368  C5  SAR X 281      49.774  33.872  36.530  0.00  0.00            
ATOM   4369  H7  SAR X 281      48.920  33.330  36.996  0.00  0.00            
ATOM   4370  H8  SAR X 281      49.587  34.884  36.853  0.00  0.00            
ATOM   4371  H5  SAR X 281      50.988  33.398  38.245  0.00  0.00            
ATOM   4372  H6  SAR X 281      50.977  32.126  36.961  0.00  0.00            
ATOM   4373  C3  SAR X 281      52.225  33.773  35.081  0.00  0.00            
ATOM   4374  H3  SAR X 281      53.097  34.135  34.613  0.00  0.00            
ATOM   4375  H4  SAR X 281      52.142  32.667  34.781  0.00  0.00            
ATOM   4376  C2  SAR X 281      50.937  34.403  34.540  0.00  0.00            
ATOM   4377  H1  SAR X 281      51.016  35.488  34.642  0.00  0.00            
ATOM   4378  H2  SAR X 281      50.896  34.421  33.407  0.00  0.00            
ATOM   4379  N1  SAR X 281      49.771  33.794  35.108  0.00  0.00            
ATOM   4380  C1  SAR X 281      48.428  33.951  34.520  0.00  0.00            
ATOM   4381  O1  SAR X 281      47.590  34.801  35.123  0.00  0.00            
ATOM   4382  N3  SAR X 281      48.489  34.208  33.058  0.00  0.00            
ATOM   4383  C19 SAR X 281      48.081  35.391  32.484  0.00  0.00            
ATOM   4384  H18 SAR X 281      47.695  36.258  33.005  0.00  0.00            
ATOM   4385  N4  SAR X 281      48.276  35.383  31.190  0.00  0.00            
ATOM   4386  C20 SAR X 281      48.942  34.189  31.001  0.00  0.00            
ATOM   4387  H19 SAR X 281      49.254  33.833  30.043  0.00  0.00            
ATOM   4388  N5  SAR X 281      49.022  33.420  32.090  0.00  0.00            
ATOM   4389  Na+ Na+ X 282      16.805  40.583  62.568  0.00  0.00            
ATOM   4390  Na+ Na+ X 283      38.694  50.754  19.906  0.00  0.00            
ATOM   4391  Na+ Na+ X 284      76.116  43.429  20.221  0.00  0.00            
ATOM   4392  O   WAT X 285      40.367  45.405  25.725  0.00  0.00            
ATOM   4393  H1  WAT X 285      40.520  46.211  25.232  0.00  0.00            
ATOM   4394  H2  WAT X 285      40.727  44.713  25.170  0.00  0.00            
ATOM   4395  O   WAT X 286      49.601   2.490   6.161  0.00  0.00            
ATOM   4396  H1  WAT X 286      50.481   2.442   5.786  0.00  0.00            
ATOM   4397  H2  WAT X 286      49.484   3.414   6.380  0.00  0.00            
ATOM   4398  O   WAT X 287      37.858  57.146  45.054  0.00  0.00            
ATOM   4399  H1  WAT X 287      37.843  56.192  45.122  0.00  0.00            
ATOM   4400  H2  WAT X 287      37.008  57.373  44.675  0.00  0.00            
ATOM   4401  O   WAT X 288       7.286  27.506  55.540  0.00  0.00            
ATOM   4402  H1  WAT X 288       7.256  26.711  55.009  0.00  0.00            
ATOM   4403  H2  WAT X 288       7.208  27.195  56.442  0.00  0.00            
ATOM   4404  O   WAT X 289       7.300  23.349  35.672  0.00  0.00            
ATOM   4405  H1  WAT X 289       8.049  22.766  35.545  0.00  0.00            
ATOM   4406  H2  WAT X 289       6.586  22.768  35.935  0.00  0.00            
ATOM   4407  O   WAT X 290      36.935  22.242   0.124  0.00  0.00            
ATOM   4408  H1  WAT X 290      36.023  22.470  -0.057  0.00  0.00            
ATOM   4409  H2  WAT X 290      36.886  21.605   0.837  0.00  0.00            
ATOM   4410  O   WAT X 291       4.029  24.023  15.948  0.00  0.00            
ATOM   4411  H1  WAT X 291       4.619  23.329  16.243  0.00  0.00            
ATOM   4412  H2  WAT X 291       4.187  24.088  15.006  0.00  0.00            
ATOM   4413  O   WAT X 292      32.025  27.446  63.012  0.00  0.00            
ATOM   4414  H1  WAT X 292      32.798  27.657  63.534  0.00  0.00            
ATOM   4415  H2  WAT X 292      32.242  27.747  62.129  0.00  0.00            
ATOM   4416  O   WAT X 293      16.815  60.874  32.623  0.00  0.00            
ATOM   4417  H1  WAT X 293      17.420  61.471  33.063  0.00  0.00            
ATOM   4418  H2  WAT X 293      17.330  60.082  32.469  0.00  0.00            
ATOM   4419  O   WAT X 294      53.632   4.429  59.736  0.00  0.00            
ATOM   4420  H1  WAT X 294      54.554   4.224  59.892  0.00  0.00            
ATOM   4421  H2  WAT X 294      53.248   3.601  59.448  0.00  0.00            
ATOM   4422  O   WAT X 295      27.182  62.335  57.759  0.00  0.00            
ATOM   4423  H1  WAT X 295      27.687  63.075  58.098  0.00  0.00            
ATOM   4424  H2  WAT X 295      27.719  61.568  57.956  0.00  0.00            
ATOM   4425  O   WAT X 296      60.365  33.983   8.438  0.00  0.00            
ATOM   4426  H1  WAT X 296      60.418  34.900   8.171  0.00  0.00            
ATOM   4427  H2  WAT X 296      60.344  33.494   7.615  0.00  0.00            
ATOM   4428  O   WAT X 297      29.062  42.415  51.669  0.00  0.00            
ATOM   4429  H1  WAT X 297      28.227  42.040  51.389  0.00  0.00            
ATOM   4430  H2  WAT X 297      28.918  43.361  51.646  0.00  0.00            
ATOM   4431  O   WAT X 298      26.795  60.397  20.693  0.00  0.00            
ATOM   4432  H1  WAT X 298      26.210  59.748  21.083  0.00  0.00            
ATOM   4433  H2  WAT X 298      27.207  60.829  21.442  0.00  0.00            
ATOM   4434  O   WAT X 299       8.022  23.632  27.206  0.00  0.00            
ATOM   4435  H1  WAT X 299       7.495  23.230  26.516  0.00  0.00            
ATOM   4436  H2  WAT X 299       7.853  24.570  27.120  0.00  0.00            
ATOM   4437  O   WAT X 300      36.961  64.342  63.267  0.00  0.00            
ATOM   4438  H1  WAT X 300      37.409  63.594  62.873  0.00  0.00            
ATOM   4439  H2  WAT X 300      37.167  64.280  64.200  0.00  0.00            
ATOM   4440  O   WAT X 301      75.103  38.426  45.521  0.00  0.00            
ATOM   4441  H1  WAT X 301      75.764  38.655  44.867  0.00  0.00            
ATOM   4442  H2  WAT X 301      74.304  38.856  45.215  0.00  0.00            
ATOM   4443  O   WAT X 302      31.370   1.125  54.937  0.00  0.00            
ATOM   4444  H1  WAT X 302      30.532   0.842  55.302  0.00  0.00            
ATOM   4445  H2  WAT X 302      31.268   2.068  54.808  0.00  0.00            
ATOM   4446  O   WAT X 303      11.168  44.679  51.360  0.00  0.00            
ATOM   4447  H1  WAT X 303      12.013  44.358  51.046  0.00  0.00            
ATOM   4448  H2  WAT X 303      10.679  44.885  50.563  0.00  0.00            
ATOM   4449  O   WAT X 304      44.821  58.576  56.124  0.00  0.00            
ATOM   4450  H1  WAT X 304      44.021  58.374  55.638  0.00  0.00            
ATOM   4451  H2  WAT X 304      44.552  58.566  57.042  0.00  0.00            
ATOM   4452  O   WAT X 305      10.180  64.727  39.164  0.00  0.00            
ATOM   4453  H1  WAT X 305      10.232  64.248  39.991  0.00  0.00            
ATOM   4454  H2  WAT X 305       9.289  64.572  38.852  0.00  0.00            
ATOM   4455  O   WAT X 306      63.470  16.347  37.212  0.00  0.00            
ATOM   4456  H1  WAT X 306      63.987  16.146  37.992  0.00  0.00            
ATOM   4457  H2  WAT X 306      63.920  15.889  36.502  0.00  0.00            
ATOM   4458  O   WAT X 307      13.395  12.925  48.359  0.00  0.00            
ATOM   4459  H1  WAT X 307      13.570  13.820  48.070  0.00  0.00            
ATOM   4460  H2  WAT X 307      13.519  12.391  47.574  0.00  0.00            
ATOM   4461  O   WAT X 308      64.755  19.447  45.228  0.00  0.00            
ATOM   4462  H1  WAT X 308      65.539  19.078  44.822  0.00  0.00            
ATOM   4463  H2  WAT X 308      64.431  18.751  45.800  0.00  0.00            
ATOM   4464  O   WAT X 309      11.379  45.710  35.742  0.00  0.00            
ATOM   4465  H1  WAT X 309      10.771  46.038  36.404  0.00  0.00            
ATOM   4466  H2  WAT X 309      12.050  45.246  36.242  0.00  0.00            
ATOM   4467  O   WAT X 310      14.495  32.541  54.519  0.00  0.00            
ATOM   4468  H1  WAT X 310      15.145  32.500  55.220  0.00  0.00            
ATOM   4469  H2  WAT X 310      15.006  32.461  53.713  0.00  0.00            
ATOM   4470  O   WAT X 311      24.781  17.088  42.993  0.00  0.00            
ATOM   4471  H1  WAT X 311      24.454  16.785  43.840  0.00  0.00            
ATOM   4472  H2  WAT X 311      24.571  18.021  42.974  0.00  0.00            
ATOM   4473  O   WAT X 312       5.201  60.164  63.663  0.00  0.00            
ATOM   4474  H1  WAT X 312       5.540  61.055  63.578  0.00  0.00            
ATOM   4475  H2  WAT X 312       5.869  59.614  63.253  0.00  0.00            
ATOM   4476  O   WAT X 313      36.692  58.708  30.435  0.00  0.00            
ATOM   4477  H1  WAT X 313      35.940  58.250  30.059  0.00  0.00            
ATOM   4478  H2  WAT X 313      37.357  58.028  30.544  0.00  0.00            
ATOM   4479  O   WAT X 314      11.642   0.927  60.590  0.00  0.00            
ATOM   4480  H1  WAT X 314      11.555   1.843  60.856  0.00  0.00            
ATOM   4481  H2  WAT X 314      10.937   0.475  61.055  0.00  0.00            
ATOM   4482  O   WAT X 315       5.380  56.545  11.061  0.00  0.00            
ATOM   4483  H1  WAT X 315       5.292  57.079  11.851  0.00  0.00            
ATOM   4484  H2  WAT X 315       5.237  55.648  11.361  0.00  0.00            
ATOM   4485  O   WAT X 316       7.934  52.227   6.249  0.00  0.00            
ATOM   4486  H1  WAT X 316       7.659  52.870   5.594  0.00  0.00            
ATOM   4487  H2  WAT X 316       8.190  51.460   5.738  0.00  0.00            
ATOM   4488  O   WAT X 317      46.235  63.282  20.337  0.00  0.00            
ATOM   4489  H1  WAT X 317      45.349  63.306  20.698  0.00  0.00            
ATOM   4490  H2  WAT X 317      46.788  63.027  21.075  0.00  0.00            
ATOM   4491  O   WAT X 318      12.738  64.659  19.219  0.00  0.00            
ATOM   4492  H1  WAT X 318      12.027  64.552  19.850  0.00  0.00            
ATOM   4493  H2  WAT X 318      12.313  65.009  18.436  0.00  0.00            
ATOM   4494  O   WAT X 319      10.603  54.064  25.468  0.00  0.00            
ATOM   4495  H1  WAT X 319      10.869  54.480  26.288  0.00  0.00            
ATOM   4496  H2  WAT X 319      11.091  54.533  24.791  0.00  0.00            
ATOM   4497  O   WAT X 320      34.836   2.427  10.946  0.00  0.00            
ATOM   4498  H1  WAT X 320      35.070   3.341  11.110  0.00  0.00            
ATOM   4499  H2  WAT X 320      33.974   2.471  10.531  0.00  0.00            
ATOM   4500  O   WAT X 321      28.809  63.944  38.136  0.00  0.00            
ATOM   4501  H1  WAT X 321      29.100  64.698  37.623  0.00  0.00            
ATOM   4502  H2  WAT X 321      29.619  63.512  38.407  0.00  0.00            
ATOM   4503  O   WAT X 322      67.106   9.461  28.894  0.00  0.00            
ATOM   4504  H1  WAT X 322      66.559   9.280  28.130  0.00  0.00            
ATOM   4505  H2  WAT X 322      66.768   8.877  29.574  0.00  0.00            
ATOM   4506  O   WAT X 323      47.610  30.530   7.459  0.00  0.00            
ATOM   4507  H1  WAT X 323      47.282  31.410   7.645  0.00  0.00            
ATOM   4508  H2  WAT X 323      47.793  30.156   8.321  0.00  0.00            
ATOM   4509  O   WAT X 324      34.854  41.393  54.926  0.00  0.00            
ATOM   4510  H1  WAT X 324      34.573  42.297  54.785  0.00  0.00            
ATOM   4511  H2  WAT X 324      34.405  40.894  54.244  0.00  0.00            
ATOM   4512  O   WAT X 325      42.769   9.341  49.968  0.00  0.00            
ATOM   4513  H1  WAT X 325      42.922   8.396  49.983  0.00  0.00            
ATOM   4514  H2  WAT X 325      43.610   9.716  49.706  0.00  0.00            
ATOM   4515  O   WAT X 326      -0.173  20.073  36.639  0.00  0.00            
ATOM   4516  H1  WAT X 326      -0.146  19.628  35.792  0.00  0.00            
ATOM   4517  H2  WAT X 326       0.737  20.083  36.934  0.00  0.00            
ATOM   4518  O   WAT X 327      30.646  60.264  15.615  0.00  0.00            
ATOM   4519  H1  WAT X 327      30.032  60.191  16.345  0.00  0.00            
ATOM   4520  H2  WAT X 327      30.102  60.165  14.834  0.00  0.00            
ATOM   4521  O   WAT X 328      76.575  32.661  10.104  0.00  0.00            
ATOM   4522  H1  WAT X 328      76.514  31.708  10.163  0.00  0.00            
ATOM   4523  H2  WAT X 328      76.347  32.971  10.980  0.00  0.00            
ATOM   4524  O   WAT X 329       9.397  46.229  29.113  0.00  0.00            
ATOM   4525  H1  WAT X 329      10.154  46.404  29.673  0.00  0.00            
ATOM   4526  H2  WAT X 329       8.724  45.907  29.713  0.00  0.00            
ATOM   4527  O   WAT X 330      64.595  38.372  26.059  0.00  0.00            
ATOM   4528  H1  WAT X 330      65.152  39.100  25.785  0.00  0.00            
ATOM   4529  H2  WAT X 330      64.008  38.752  26.713  0.00  0.00            
ATOM   4530  O   WAT X 331      23.495  50.476  13.488  0.00  0.00            
ATOM   4531  H1  WAT X 331      23.236  51.393  13.571  0.00  0.00            
ATOM   4532  H2  WAT X 331      23.097  50.188  12.666  0.00  0.00            
ATOM   4533  O   WAT X 332      63.542   4.605  55.914  0.00  0.00            
ATOM   4534  H1  WAT X 332      62.893   5.307  55.873  0.00  0.00            
ATOM   4535  H2  WAT X 332      63.499   4.291  56.818  0.00  0.00            
ATOM   4536  O   WAT X 333      10.785  25.594   9.577  0.00  0.00            
ATOM   4537  H1  WAT X 333      11.254  26.170   8.973  0.00  0.00            
ATOM   4538  H2  WAT X 333      11.406  24.890   9.767  0.00  0.00            
ATOM   4539  O   WAT X 334      10.459  48.449   6.610  0.00  0.00            
ATOM   4540  H1  WAT X 334      11.277  47.967   6.492  0.00  0.00            
ATOM   4541  H2  WAT X 334       9.786  47.771   6.654  0.00  0.00            
ATOM   4542  O   WAT X 335      20.609  11.217   8.817  0.00  0.00            
ATOM   4543  H1  WAT X 335      19.736  11.514   9.073  0.00  0.00            
ATOM   4544  H2  WAT X 335      20.609  11.268   7.861  0.00  0.00            
ATOM   4545  O   WAT X 336      76.736  28.021  29.896  0.00  0.00            
ATOM   4546  H1  WAT X 336      76.986  27.158  30.228  0.00  0.00            
ATOM   4547  H2  WAT X 336      75.930  27.864  29.404  0.00  0.00            
ATOM   4548  O   WAT X 337       1.742  25.301  39.373  0.00  0.00            
ATOM   4549  H1  WAT X 337       1.540  25.092  38.461  0.00  0.00            
ATOM   4550  H2  WAT X 337       2.610  25.704  39.339  0.00  0.00            
ATOM   4551  O   WAT X 338      15.439  37.243  32.458  0.00  0.00            
ATOM   4552  H1  WAT X 338      15.282  36.363  32.802  0.00  0.00            
ATOM   4553  H2  WAT X 338      16.004  37.657  33.110  0.00  0.00            
ATOM   4554  O   WAT X 339      10.568  27.595  46.715  0.00  0.00            
ATOM   4555  H1  WAT X 339      11.202  27.382  47.400  0.00  0.00            
ATOM   4556  H2  WAT X 339      11.086  27.629  45.911  0.00  0.00            
ATOM   4557  O   WAT X 340      54.808  48.411  28.500  0.00  0.00            
ATOM   4558  H1  WAT X 340      55.241  47.667  28.082  0.00  0.00            
ATOM   4559  H2  WAT X 340      55.503  48.847  28.993  0.00  0.00            
ATOM   4560  O   WAT X 341      11.825  46.027  30.279  0.00  0.00            
ATOM   4561  H1  WAT X 341      11.808  45.445  31.039  0.00  0.00            
ATOM   4562  H2  WAT X 341      12.755  46.127  30.075  0.00  0.00            
ATOM   4563  O   WAT X 342      73.625  36.993  21.204  0.00  0.00            
ATOM   4564  H1  WAT X 342      73.613  37.257  20.284  0.00  0.00            
ATOM   4565  H2  WAT X 342      72.770  36.586  21.347  0.00  0.00            
ATOM   4566  O   WAT X 343       9.563  52.294   8.646  0.00  0.00            
ATOM   4567  H1  WAT X 343       9.671  51.360   8.824  0.00  0.00            
ATOM   4568  H2  WAT X 343       9.073  52.326   7.824  0.00  0.00            
ATOM   4569  O   WAT X 344      10.967  12.095  33.949  0.00  0.00            
ATOM   4570  H1  WAT X 344      10.061  12.279  33.700  0.00  0.00            
ATOM   4571  H2  WAT X 344      11.486  12.390  33.200  0.00  0.00            
ATOM   4572  O   WAT X 345      54.309  13.531  58.922  0.00  0.00            
ATOM   4573  H1  WAT X 345      54.660  13.443  59.808  0.00  0.00            
ATOM   4574  H2  WAT X 345      53.401  13.237  58.994  0.00  0.00            
ATOM   4575  O   WAT X 346      22.295  59.302   3.787  0.00  0.00            
ATOM   4576  H1  WAT X 346      21.599  59.771   3.327  0.00  0.00            
ATOM   4577  H2  WAT X 346      22.054  58.379   3.709  0.00  0.00            
ATOM   4578  O   WAT X 347       9.056  42.115  30.140  0.00  0.00            
ATOM   4579  H1  WAT X 347       9.598  41.944  29.370  0.00  0.00            
ATOM   4580  H2  WAT X 347       9.550  42.763  30.642  0.00  0.00            
ATOM   4581  O   WAT X 348       1.040  17.430  56.884  0.00  0.00            
ATOM   4582  H1  WAT X 348       1.767  17.150  57.440  0.00  0.00            
ATOM   4583  H2  WAT X 348       1.426  18.078  56.295  0.00  0.00            
ATOM   4584  O   WAT X 349      11.478  56.383  48.670  0.00  0.00            
ATOM   4585  H1  WAT X 349      12.057  56.983  48.201  0.00  0.00            
ATOM   4586  H2  WAT X 349      11.420  55.614  48.103  0.00  0.00            
ATOM   4587  O   WAT X 350      58.655  38.016  37.690  0.00  0.00            
ATOM   4588  H1  WAT X 350      58.358  38.400  36.865  0.00  0.00            
ATOM   4589  H2  WAT X 350      59.470  37.567  37.465  0.00  0.00            
ATOM   4590  O   WAT X 351      36.014  38.662   6.387  0.00  0.00            
ATOM   4591  H1  WAT X 351      35.553  39.440   6.072  0.00  0.00            
ATOM   4592  H2  WAT X 351      35.375  38.213   6.941  0.00  0.00            
ATOM   4593  O   WAT X 352      12.915  24.378  12.249  0.00  0.00            
ATOM   4594  H1  WAT X 352      13.049  24.010  13.123  0.00  0.00            
ATOM   4595  H2  WAT X 352      12.643  25.282  12.409  0.00  0.00            
ATOM   4596  O   WAT X 353      26.680   8.693  22.436  0.00  0.00            
ATOM   4597  H1  WAT X 353      27.387   8.403  23.012  0.00  0.00            
ATOM   4598  H2  WAT X 353      25.995   8.996  23.031  0.00  0.00            
ATOM   4599  O   WAT X 354       2.849  14.866  55.551  0.00  0.00            
ATOM   4600  H1  WAT X 354       3.718  15.238  55.396  0.00  0.00            
ATOM   4601  H2  WAT X 354       2.955  13.930  55.379  0.00  0.00            
ATOM   4602  O   WAT X 355      20.193  20.523  27.413  0.00  0.00            
ATOM   4603  H1  WAT X 355      19.952  19.923  28.119  0.00  0.00            
ATOM   4604  H2  WAT X 355      20.751  21.177  27.833  0.00  0.00            
ATOM   4605  O   WAT X 356      60.974  56.718   9.647  0.00  0.00            
ATOM   4606  H1  WAT X 356      61.122  57.162   8.812  0.00  0.00            
ATOM   4607  H2  WAT X 356      60.284  57.228  10.071  0.00  0.00            
ATOM   4608  O   WAT X 357      52.290  27.987  12.590  0.00  0.00            
ATOM   4609  H1  WAT X 357      52.452  27.088  12.877  0.00  0.00            
ATOM   4610  H2  WAT X 357      53.152  28.402  12.602  0.00  0.00            
ATOM   4611  O   WAT X 358      35.541  27.456  59.862  0.00  0.00            
ATOM   4612  H1  WAT X 358      36.134  28.171  59.633  0.00  0.00            
ATOM   4613  H2  WAT X 358      35.778  26.747  59.264  0.00  0.00            
ATOM   4614  O   WAT X 359      17.423  27.798  22.007  0.00  0.00            
ATOM   4615  H1  WAT X 359      18.221  28.177  21.639  0.00  0.00            
ATOM   4616  H2  WAT X 359      16.820  28.538  22.082  0.00  0.00            
ATOM   4617  O   WAT X 360      52.423  51.491  19.772  0.00  0.00            
ATOM   4618  H1  WAT X 360      52.543  51.330  20.708  0.00  0.00            
ATOM   4619  H2  WAT X 360      51.475  51.470  19.645  0.00  0.00            
ATOM   4620  O   WAT X 361      35.928  11.189  46.802  0.00  0.00            
ATOM   4621  H1  WAT X 361      36.033  11.978  46.269  0.00  0.00            
ATOM   4622  H2  WAT X 361      36.700  10.660  46.601  0.00  0.00            
ATOM   4623  O   WAT X 362       1.898   7.749  42.291  0.00  0.00            
ATOM   4624  H1  WAT X 362       2.480   7.104  41.890  0.00  0.00            
ATOM   4625  H2  WAT X 362       1.975   7.589  43.232  0.00  0.00            
ATOM   4626  O   WAT X 363      55.962   5.714  29.343  0.00  0.00            
ATOM   4627  H1  WAT X 363      56.366   4.922  28.990  0.00  0.00            
ATOM   4628  H2  WAT X 363      56.218   5.723  30.266  0.00  0.00            
ATOM   4629  O   WAT X 364      72.525  52.210  25.364  0.00  0.00            
ATOM   4630  H1  WAT X 364      71.944  52.128  24.608  0.00  0.00            
ATOM   4631  H2  WAT X 364      72.594  53.153  25.513  0.00  0.00            
ATOM   4632  O   WAT X 365      23.675  30.422  43.369  0.00  0.00            
ATOM   4633  H1  WAT X 365      23.151  29.651  43.151  0.00  0.00            
ATOM   4634  H2  WAT X 365      24.426  30.073  43.849  0.00  0.00            
ATOM   4635  O   WAT X 366      58.078  18.353   1.885  0.00  0.00            
ATOM   4636  H1  WAT X 366      58.049  18.925   2.652  0.00  0.00            
ATOM   4637  H2  WAT X 366      57.172  18.318   1.577  0.00  0.00            
ATOM   4638  O   WAT X 367      72.155  45.008  47.983  0.00  0.00            
ATOM   4639  H1  WAT X 367      71.754  45.374  48.771  0.00  0.00            
ATOM   4640  H2  WAT X 367      71.501  45.146  47.297  0.00  0.00            
ATOM   4641  O   WAT X 368       9.713  26.754  57.176  0.00  0.00            
ATOM   4642  H1  WAT X 368       9.270  27.598  57.080  0.00  0.00            
ATOM   4643  H2  WAT X 368      10.340  26.892  57.885  0.00  0.00            
ATOM   4644  O   WAT X 369      22.881  55.394  26.426  0.00  0.00            
ATOM   4645  H1  WAT X 369      22.566  56.173  25.967  0.00  0.00            
ATOM   4646  H2  WAT X 369      22.990  54.738  25.738  0.00  0.00            
ATOM   4647  O   WAT X 370      68.048   9.498  59.503  0.00  0.00            
ATOM   4648  H1  WAT X 370      68.936   9.702  59.795  0.00  0.00            
ATOM   4649  H2  WAT X 370      67.814  10.223  58.923  0.00  0.00            
ATOM   4650  O   WAT X 371      74.576  47.594  13.221  0.00  0.00            
ATOM   4651  H1  WAT X 371      73.884  47.256  13.790  0.00  0.00            
ATOM   4652  H2  WAT X 371      75.189  48.021  13.819  0.00  0.00            
ATOM   4653  O   WAT X 372      21.808  52.844  20.004  0.00  0.00            
ATOM   4654  H1  WAT X 372      22.393  52.087  20.043  0.00  0.00            
ATOM   4655  H2  WAT X 372      20.961  52.507  20.295  0.00  0.00            
ATOM   4656  O   WAT X 373       3.270   0.744  17.554  0.00  0.00            
ATOM   4657  H1  WAT X 373       3.663   0.907  18.412  0.00  0.00            
ATOM   4658  H2  WAT X 373       3.466   1.532  17.047  0.00  0.00            
ATOM   4659  O   WAT X 374      42.916  61.433  41.986  0.00  0.00            
ATOM   4660  H1  WAT X 374      42.415  61.431  42.801  0.00  0.00            
ATOM   4661  H2  WAT X 374      42.579  60.684  41.495  0.00  0.00            
ATOM   4662  O   WAT X 375      58.358  38.911  63.518  0.00  0.00            
ATOM   4663  H1  WAT X 375      59.091  39.111  62.935  0.00  0.00            
ATOM   4664  H2  WAT X 375      58.556  39.390  64.323  0.00  0.00            
ATOM   4665  O   WAT X 376      74.717   5.218  12.993  0.00  0.00            
ATOM   4666  H1  WAT X 376      75.292   5.334  12.236  0.00  0.00            
ATOM   4667  H2  WAT X 376      73.838   5.382  12.652  0.00  0.00            
ATOM   4668  O   WAT X 377      63.499  18.188  11.706  0.00  0.00            
ATOM   4669  H1  WAT X 377      64.004  17.769  12.403  0.00  0.00            
ATOM   4670  H2  WAT X 377      63.260  19.042  12.065  0.00  0.00            
ATOM   4671  O   WAT X 378      52.045  46.740  18.218  0.00  0.00            
ATOM   4672  H1  WAT X 378      51.124  46.919  18.028  0.00  0.00            
ATOM   4673  H2  WAT X 378      52.470  46.733  17.361  0.00  0.00            
ATOM   4674  O   WAT X 379      37.052  62.928  47.513  0.00  0.00            
ATOM   4675  H1  WAT X 379      37.881  63.097  47.066  0.00  0.00            
ATOM   4676  H2  WAT X 379      36.872  63.734  47.997  0.00  0.00            
ATOM   4677  O   WAT X 380      60.314  12.216  56.279  0.00  0.00            
ATOM   4678  H1  WAT X 380      60.362  11.298  56.543  0.00  0.00            
ATOM   4679  H2  WAT X 380      60.130  12.690  57.091  0.00  0.00            
ATOM   4680  O   WAT X 381      70.858  34.662  33.700  0.00  0.00            
ATOM   4681  H1  WAT X 381      71.571  35.035  34.218  0.00  0.00            
ATOM   4682  H2  WAT X 381      71.217  34.590  32.816  0.00  0.00            
ATOM   4683  O   WAT X 382      14.511  38.231  29.365  0.00  0.00            
ATOM   4684  H1  WAT X 382      15.112  38.599  28.717  0.00  0.00            
ATOM   4685  H2  WAT X 382      14.468  37.299  29.151  0.00  0.00            
ATOM   4686  O   WAT X 383      41.984   3.021  37.384  0.00  0.00            
ATOM   4687  H1  WAT X 383      42.250   2.276  36.845  0.00  0.00            
ATOM   4688  H2  WAT X 383      41.561   2.627  38.146  0.00  0.00            
ATOM   4689  O   WAT X 384       8.174  33.244  51.951  0.00  0.00            
ATOM   4690  H1  WAT X 384       7.994  32.541  51.326  0.00  0.00            
ATOM   4691  H2  WAT X 384       8.723  32.835  52.620  0.00  0.00            
ATOM   4692  O   WAT X 385      29.173   1.520  10.849  0.00  0.00            
ATOM   4693  H1  WAT X 385      29.758   1.678  11.590  0.00  0.00            
ATOM   4694  H2  WAT X 385      29.540   0.749  10.415  0.00  0.00            
ATOM   4695  O   WAT X 386      23.693  17.793  18.809  0.00  0.00            
ATOM   4696  H1  WAT X 386      23.380  18.673  18.602  0.00  0.00            
ATOM   4697  H2  WAT X 386      23.353  17.617  19.686  0.00  0.00            
ATOM   4698  O   WAT X 387      73.680  10.839  57.806  0.00  0.00            
ATOM   4699  H1  WAT X 387      74.064  10.393  57.051  0.00  0.00            
ATOM   4700  H2  WAT X 387      72.737  10.827  57.637  0.00  0.00            
ATOM   4701  O   WAT X 388      17.189  50.213  35.704  0.00  0.00            
ATOM   4702  H1  WAT X 388      17.353  50.304  36.642  0.00  0.00            
ATOM   4703  H2  WAT X 388      17.431  49.309  35.505  0.00  0.00            
ATOM   4704  O   WAT X 389      60.371  20.192  10.960  0.00  0.00            
ATOM   4705  H1  WAT X 389      60.566  19.796  11.809  0.00  0.00            
ATOM   4706  H2  WAT X 389      59.996  19.479  10.443  0.00  0.00            
ATOM   4707  O   WAT X 390      27.009  31.515  16.538  0.00  0.00            
ATOM   4708  H1  WAT X 390      27.470  30.680  16.450  0.00  0.00            
ATOM   4709  H2  WAT X 390      27.667  32.175  16.322  0.00  0.00            
ATOM   4710  O   WAT X 391      67.149  60.952   6.376  0.00  0.00            
ATOM   4711  H1  WAT X 391      66.609  60.296   5.935  0.00  0.00            
ATOM   4712  H2  WAT X 391      67.551  61.449   5.664  0.00  0.00            
ATOM   4713  O   WAT X 392      63.718  56.929  62.602  0.00  0.00            
ATOM   4714  H1  WAT X 392      64.548  57.397  62.694  0.00  0.00            
ATOM   4715  H2  WAT X 392      63.088  57.459  63.091  0.00  0.00            
ATOM   4716  O   WAT X 393      51.937   8.198  39.369  0.00  0.00            
ATOM   4717  H1  WAT X 393      51.585   7.712  40.114  0.00  0.00            
ATOM   4718  H2  WAT X 393      52.068   7.536  38.691  0.00  0.00            
ATOM   4719  O   WAT X 394      41.918  15.951  23.257  0.00  0.00            
ATOM   4720  H1  WAT X 394      41.111  16.416  23.479  0.00  0.00            
ATOM   4721  H2  WAT X 394      42.145  15.469  24.053  0.00  0.00            
ATOM   4722  O   WAT X 395      35.096  54.155  50.961  0.00  0.00            
ATOM   4723  H1  WAT X 395      35.582  53.893  51.743  0.00  0.00            
ATOM   4724  H2  WAT X 395      34.562  53.391  50.744  0.00  0.00            
ATOM   4725  O   WAT X 396      41.450  17.773  54.124  0.00  0.00            
ATOM   4726  H1  WAT X 396      41.925  17.832  53.295  0.00  0.00            
ATOM   4727  H2  WAT X 396      41.985  17.192  54.665  0.00  0.00            
ATOM   4728  O   WAT X 397      74.963  42.748  46.492  0.00  0.00            
ATOM   4729  H1  WAT X 397      74.970  43.688  46.311  0.00  0.00            
ATOM   4730  H2  WAT X 397      74.383  42.655  47.248  0.00  0.00            
ATOM   4731  O   WAT X 398      22.855  63.264  51.949  0.00  0.00            
ATOM   4732  H1  WAT X 398      22.685  62.476  52.465  0.00  0.00            
ATOM   4733  H2  WAT X 398      22.552  63.044  51.069  0.00  0.00            
ATOM   4734  O   WAT X 399      24.635   3.653  21.971  0.00  0.00            
ATOM   4735  H1  WAT X 399      24.833   3.544  22.902  0.00  0.00            
ATOM   4736  H2  WAT X 399      24.434   2.769  21.664  0.00  0.00            
ATOM   4737  O   WAT X 400      67.465   6.043  13.965  0.00  0.00            
ATOM   4738  H1  WAT X 400      67.590   6.890  14.393  0.00  0.00            
ATOM   4739  H2  WAT X 400      68.091   6.046  13.241  0.00  0.00            
ATOM   4740  O   WAT X 401      63.794  23.671  44.871  0.00  0.00            
ATOM   4741  H1  WAT X 401      63.317  24.182  44.216  0.00  0.00            
ATOM   4742  H2  WAT X 401      64.592  23.393  44.422  0.00  0.00            
ATOM   4743  O   WAT X 402      24.963  42.342  15.318  0.00  0.00            
ATOM   4744  H1  WAT X 402      25.065  41.762  14.563  0.00  0.00            
ATOM   4745  H2  WAT X 402      24.858  41.750  16.062  0.00  0.00            
ATOM   4746  O   WAT X 403       1.996  17.085   0.723  0.00  0.00            
ATOM   4747  H1  WAT X 403       1.498  16.298   0.500  0.00  0.00            
ATOM   4748  H2  WAT X 403       1.444  17.547   1.353  0.00  0.00            
ATOM   4749  O   WAT X 404      42.452  34.650   8.084  0.00  0.00            
ATOM   4750  H1  WAT X 404      42.454  34.314   7.187  0.00  0.00            
ATOM   4751  H2  WAT X 404      41.976  33.988   8.586  0.00  0.00            
ATOM   4752  O   WAT X 405      68.131  44.632  48.153  0.00  0.00            
ATOM   4753  H1  WAT X 405      68.299  43.870  47.599  0.00  0.00            
ATOM   4754  H2  WAT X 405      68.549  45.360  47.694  0.00  0.00            
ATOM   4755  O   WAT X 406      37.742  62.494  14.866  0.00  0.00            
ATOM   4756  H1  WAT X 406      37.831  62.212  13.956  0.00  0.00            
ATOM   4757  H2  WAT X 406      37.901  63.437  14.841  0.00  0.00            
ATOM   4758  O   WAT X 407      43.846  47.642  60.978  0.00  0.00            
ATOM   4759  H1  WAT X 407      43.481  47.465  60.111  0.00  0.00            
ATOM   4760  H2  WAT X 407      43.879  48.597  61.033  0.00  0.00            
ATOM   4761  O   WAT X 408      18.370  11.321  12.644  0.00  0.00            
ATOM   4762  H1  WAT X 408      18.101  10.439  12.384  0.00  0.00            
ATOM   4763  H2  WAT X 408      19.234  11.202  13.038  0.00  0.00            
ATOM   4764  O   WAT X 409      10.652  45.997  24.813  0.00  0.00            
ATOM   4765  H1  WAT X 409      11.579  46.131  25.009  0.00  0.00            
ATOM   4766  H2  WAT X 409      10.191  46.468  25.507  0.00  0.00            
ATOM   4767  O   WAT X 410      48.170  60.689  53.750  0.00  0.00            
ATOM   4768  H1  WAT X 410      47.910  59.816  54.046  0.00  0.00            
ATOM   4769  H2  WAT X 410      48.986  60.867  54.218  0.00  0.00            
ATOM   4770  O   WAT X 411      10.669  32.826  22.822  0.00  0.00            
ATOM   4771  H1  WAT X 411      10.659  32.857  21.865  0.00  0.00            
ATOM   4772  H2  WAT X 411      11.471  33.287  23.068  0.00  0.00            
ATOM   4773  O   WAT X 412       1.577  34.505   9.204  0.00  0.00            
ATOM   4774  H1  WAT X 412       1.251  33.646   9.472  0.00  0.00            
ATOM   4775  H2  WAT X 412       1.836  34.929  10.022  0.00  0.00            
ATOM   4776  O   WAT X 413      61.044   7.580   3.042  0.00  0.00            
ATOM   4777  H1  WAT X 413      61.834   7.070   3.223  0.00  0.00            
ATOM   4778  H2  WAT X 413      60.551   7.045   2.421  0.00  0.00            
ATOM   4779  O   WAT X 414      17.645  26.778  11.473  0.00  0.00            
ATOM   4780  H1  WAT X 414      17.813  27.063  12.371  0.00  0.00            
ATOM   4781  H2  WAT X 414      16.728  26.503  11.477  0.00  0.00            
ATOM   4782  O   WAT X 415      45.149  15.170  60.188  0.00  0.00            
ATOM   4783  H1  WAT X 415      45.248  15.051  61.133  0.00  0.00            
ATOM   4784  H2  WAT X 415      45.923  14.752  59.811  0.00  0.00            
ATOM   4785  O   WAT X 416       5.863  35.399   9.310  0.00  0.00            
ATOM   4786  H1  WAT X 416       5.332  34.604   9.261  0.00  0.00            
ATOM   4787  H2  WAT X 416       5.652  35.877   8.508  0.00  0.00            
ATOM   4788  O   WAT X 417      38.279  51.976  50.156  0.00  0.00            
ATOM   4789  H1  WAT X 417      38.458  52.455  49.347  0.00  0.00            
ATOM   4790  H2  WAT X 417      37.617  51.330  49.911  0.00  0.00            
ATOM   4791  O   WAT X 418      36.087  50.808   3.083  0.00  0.00            
ATOM   4792  H1  WAT X 418      35.522  50.098   2.780  0.00  0.00            
ATOM   4793  H2  WAT X 418      35.510  51.571   3.128  0.00  0.00            
ATOM   4794  O   WAT X 419       6.253  26.334   3.847  0.00  0.00            
ATOM   4795  H1  WAT X 419       6.746  27.126   4.061  0.00  0.00            
ATOM   4796  H2  WAT X 419       5.685  26.595   3.122  0.00  0.00            
ATOM   4797  O   WAT X 420      58.916  44.947  61.713  0.00  0.00            
ATOM   4798  H1  WAT X 420      58.706  44.127  62.161  0.00  0.00            
ATOM   4799  H2  WAT X 420      59.168  45.545  62.417  0.00  0.00            
ATOM   4800  O   WAT X 421      48.060   7.739  45.082  0.00  0.00            
ATOM   4801  H1  WAT X 421      47.572   8.300  44.480  0.00  0.00            
ATOM   4802  H2  WAT X 421      47.664   7.903  45.938  0.00  0.00            
ATOM   4803  O   WAT X 422      22.896  13.447  39.917  0.00  0.00            
ATOM   4804  H1  WAT X 422      23.512  14.076  39.543  0.00  0.00            
ATOM   4805  H2  WAT X 422      22.627  12.905  39.175  0.00  0.00            
ATOM   4806  O   WAT X 423      39.633  58.497  43.032  0.00  0.00            
ATOM   4807  H1  WAT X 423      39.536  57.827  42.355  0.00  0.00            
ATOM   4808  H2  WAT X 423      39.136  58.159  43.777  0.00  0.00            
ATOM   4809  O   WAT X 424      34.001  53.392   1.593  0.00  0.00            
ATOM   4810  H1  WAT X 424      33.528  52.576   1.433  0.00  0.00            
ATOM   4811  H2  WAT X 424      33.949  53.518   2.541  0.00  0.00            
ATOM   4812  O   WAT X 425      13.699  35.222  44.406  0.00  0.00            
ATOM   4813  H1  WAT X 425      13.349  34.561  43.809  0.00  0.00            
ATOM   4814  H2  WAT X 425      14.373  34.761  44.905  0.00  0.00            
ATOM   4815  O   WAT X 426      39.399  23.231  12.831  0.00  0.00            
ATOM   4816  H1  WAT X 426      38.582  23.648  12.560  0.00  0.00            
ATOM   4817  H2  WAT X 426      39.786  22.911  12.016  0.00  0.00            
ATOM   4818  O   WAT X 427      22.178  37.637   8.881  0.00  0.00            
ATOM   4819  H1  WAT X 427      22.699  37.460   9.665  0.00  0.00            
ATOM   4820  H2  WAT X 427      22.761  38.143   8.315  0.00  0.00            
ATOM   4821  O   WAT X 428      14.961  14.834  15.827  0.00  0.00            
ATOM   4822  H1  WAT X 428      15.337  15.129  14.998  0.00  0.00            
ATOM   4823  H2  WAT X 428      15.694  14.434  16.294  0.00  0.00            
ATOM   4824  O   WAT X 429      74.237  30.220  17.950  0.00  0.00            
ATOM   4825  H1  WAT X 429      74.944  30.345  17.317  0.00  0.00            
ATOM   4826  H2  WAT X 429      73.888  29.351  17.750  0.00  0.00            
ATOM   4827  O   WAT X 430      21.343  47.291  13.539  0.00  0.00            
ATOM   4828  H1  WAT X 430      20.822  47.538  12.775  0.00  0.00            
ATOM   4829  H2  WAT X 430      22.022  46.713  13.190  0.00  0.00            
ATOM   4830  O   WAT X 431      34.545  53.267  24.381  0.00  0.00            
ATOM   4831  H1  WAT X 431      35.416  53.498  24.707  0.00  0.00            
ATOM   4832  H2  WAT X 431      33.984  53.988  24.666  0.00  0.00            
ATOM   4833  O   WAT X 432      40.023  58.023  17.075  0.00  0.00            
ATOM   4834  H1  WAT X 432      40.865  58.165  16.644  0.00  0.00            
ATOM   4835  H2  WAT X 432      39.532  58.829  16.913  0.00  0.00            
ATOM   4836  O   WAT X 433      51.360  61.577  32.066  0.00  0.00            
ATOM   4837  H1  WAT X 433      51.852  62.086  32.709  0.00  0.00            
ATOM   4838  H2  WAT X 433      50.566  62.090  31.912  0.00  0.00            
ATOM   4839  O   WAT X 434      56.537  60.519  63.887  0.00  0.00            
ATOM   4840  H1  WAT X 434      56.874  60.804  64.736  0.00  0.00            
ATOM   4841  H2  WAT X 434      56.881  61.161  63.265  0.00  0.00            
ATOM   4842  O   WAT X 435      73.974   2.573  52.154  0.00  0.00            
ATOM   4843  H1  WAT X 435      73.368   2.943  52.796  0.00  0.00            
ATOM   4844  H2  WAT X 435      74.551   3.301  51.922  0.00  0.00            
ATOM   4845  O   WAT X 436      10.180   8.679  54.624  0.00  0.00            
ATOM   4846  H1  WAT X 436      10.418   8.395  53.741  0.00  0.00            
ATOM   4847  H2  WAT X 436      10.994   9.023  54.993  0.00  0.00            
ATOM   4848  O   WAT X 437      34.092   7.005   9.553  0.00  0.00            
ATOM   4849  H1  WAT X 437      33.809   7.000   8.639  0.00  0.00            
ATOM   4850  H2  WAT X 437      34.065   7.928   9.807  0.00  0.00            
ATOM   4851  O   WAT X 438      20.393  36.397  63.995  0.00  0.00            
ATOM   4852  H1  WAT X 438      20.843  36.721  63.214  0.00  0.00            
ATOM   4853  H2  WAT X 438      21.025  35.809  64.409  0.00  0.00            
ATOM   4854  O   WAT X 439      42.635  60.337  49.941  0.00  0.00            
ATOM   4855  H1  WAT X 439      43.177  59.637  50.304  0.00  0.00            
ATOM   4856  H2  WAT X 439      42.412  60.036  49.060  0.00  0.00            
ATOM   4857  O   WAT X 440      36.583  32.942   3.723  0.00  0.00            
ATOM   4858  H1  WAT X 440      36.514  32.353   4.475  0.00  0.00            
ATOM   4859  H2  WAT X 440      37.220  32.522   3.146  0.00  0.00            
ATOM   4860  O   WAT X 441      60.077  18.114   8.876  0.00  0.00            
ATOM   4861  H1  WAT X 441      59.604  18.743   8.331  0.00  0.00            
ATOM   4862  H2  WAT X 441      59.642  17.278   8.710  0.00  0.00            
ATOM   4863  O   WAT X 442      56.943  50.457   1.533  0.00  0.00            
ATOM   4864  H1  WAT X 442      56.214  49.875   1.321  0.00  0.00            
ATOM   4865  H2  WAT X 442      56.905  50.552   2.485  0.00  0.00            
ATOM   4866  O   WAT X 443       5.241   1.721   4.610  0.00  0.00            
ATOM   4867  H1  WAT X 443       5.152   2.668   4.506  0.00  0.00            
ATOM   4868  H2  WAT X 443       4.341   1.401   4.666  0.00  0.00            
ATOM   4869  O   WAT X 444       5.067  58.770  13.272  0.00  0.00            
ATOM   4870  H1  WAT X 444       4.481  58.559  13.998  0.00  0.00            
ATOM   4871  H2  WAT X 444       5.217  59.712  13.350  0.00  0.00            
ATOM   4872  O   WAT X 445      12.911  12.567  32.256  0.00  0.00            
ATOM   4873  H1  WAT X 445      13.543  12.061  32.766  0.00  0.00            
ATOM   4874  H2  WAT X 445      13.293  13.443  32.201  0.00  0.00            
ATOM   4875  O   WAT X 446       9.496  39.219  41.511  0.00  0.00            
ATOM   4876  H1  WAT X 446       8.584  39.211  41.801  0.00  0.00            
ATOM   4877  H2  WAT X 446       9.708  38.298  41.358  0.00  0.00            
ATOM   4878  O   WAT X 447      62.114  56.723  44.910  0.00  0.00            
ATOM   4879  H1  WAT X 447      62.981  56.975  44.591  0.00  0.00            
ATOM   4880  H2  WAT X 447      62.070  57.083  45.796  0.00  0.00            
ATOM   4881  O   WAT X 448       1.172  54.496  32.170  0.00  0.00            
ATOM   4882  H1  WAT X 448       0.935  54.196  31.293  0.00  0.00            
ATOM   4883  H2  WAT X 448       0.426  55.027  32.451  0.00  0.00            
ATOM   4884  O   WAT X 449      29.263   3.454  32.616  0.00  0.00            
ATOM   4885  H1  WAT X 449      28.942   2.640  33.004  0.00  0.00            
ATOM   4886  H2  WAT X 449      29.942   3.175  32.001  0.00  0.00            
ATOM   4887  O   WAT X 450      17.019  53.221  53.313  0.00  0.00            
ATOM   4888  H1  WAT X 450      17.211  54.151  53.432  0.00  0.00            
ATOM   4889  H2  WAT X 450      17.253  53.043  52.402  0.00  0.00            
ATOM   4890  O   WAT X 451      19.460   8.323  45.285  0.00  0.00            
ATOM   4891  H1  WAT X 451      20.410   8.301  45.403  0.00  0.00            
ATOM   4892  H2  WAT X 451      19.308   9.067  44.702  0.00  0.00            
ATOM   4893  O   WAT X 452      66.084  39.953   9.248  0.00  0.00            
ATOM   4894  H1  WAT X 452      65.484  40.274   8.576  0.00  0.00            
ATOM   4895  H2  WAT X 452      66.937  40.309   8.998  0.00  0.00            
ATOM   4896  O   WAT X 453      21.732  30.222  10.515  0.00  0.00            
ATOM   4897  H1  WAT X 453      21.120  30.223  11.251  0.00  0.00            
ATOM   4898  H2  WAT X 453      22.152  29.362  10.554  0.00  0.00            
ATOM   4899  O   WAT X 454      76.304  11.855  12.282  0.00  0.00            
ATOM   4900  H1  WAT X 454      75.553  11.793  11.692  0.00  0.00            
ATOM   4901  H2  WAT X 454      77.066  11.829  11.704  0.00  0.00            
ATOM   4902  O   WAT X 455      36.144  53.024  60.769  0.00  0.00            
ATOM   4903  H1  WAT X 455      35.520  52.430  60.351  0.00  0.00            
ATOM   4904  H2  WAT X 455      36.207  52.709  61.671  0.00  0.00            
ATOM   4905  O   WAT X 456      58.499   9.226  54.096  0.00  0.00            
ATOM   4906  H1  WAT X 456      57.974   8.454  53.885  0.00  0.00            
ATOM   4907  H2  WAT X 456      58.755   9.581  53.245  0.00  0.00            
ATOM   4908  O   WAT X 457      71.945  48.225  41.490  0.00  0.00            
ATOM   4909  H1  WAT X 457      72.440  48.551  40.738  0.00  0.00            
ATOM   4910  H2  WAT X 457      72.012  47.272  41.425  0.00  0.00            
ATOM   4911  O   WAT X 458      38.612  12.955  42.855  0.00  0.00            
ATOM   4912  H1  WAT X 458      38.902  13.120  41.958  0.00  0.00            
ATOM   4913  H2  WAT X 458      39.214  12.288  43.183  0.00  0.00            
ATOM   4914  O   WAT X 459      66.996  17.637   3.258  0.00  0.00            
ATOM   4915  H1  WAT X 459      66.787  16.759   3.575  0.00  0.00            
ATOM   4916  H2  WAT X 459      66.551  18.225   3.869  0.00  0.00            
ATOM   4917  O   WAT X 460       6.161  49.927  60.993  0.00  0.00            
ATOM   4918  H1  WAT X 460       6.983  50.069  60.524  0.00  0.00            
ATOM   4919  H2  WAT X 460       5.481  50.082  60.336  0.00  0.00            
ATOM   4920  O   WAT X 461      17.300  47.235  64.185  0.00  0.00            
ATOM   4921  H1  WAT X 461      17.195  47.260  63.234  0.00  0.00            
ATOM   4922  H2  WAT X 461      17.103  48.127  64.471  0.00  0.00            
ATOM   4923  O   WAT X 462      22.819  28.478  54.444  0.00  0.00            
ATOM   4924  H1  WAT X 462      21.899  28.581  54.689  0.00  0.00            
ATOM   4925  H2  WAT X 462      22.796  27.942  53.652  0.00  0.00            
ATOM   4926  O   WAT X 463      73.764  60.962  52.136  0.00  0.00            
ATOM   4927  H1  WAT X 463      74.574  61.347  51.802  0.00  0.00            
ATOM   4928  H2  WAT X 463      73.952  60.026  52.200  0.00  0.00            
ATOM   4929  O   WAT X 464      10.506  34.295  35.313  0.00  0.00            
ATOM   4930  H1  WAT X 464       9.838  34.975  35.400  0.00  0.00            
ATOM   4931  H2  WAT X 464      10.969  34.306  36.150  0.00  0.00            
ATOM   4932  O   WAT X 465      38.520  52.139  12.332  0.00  0.00            
ATOM   4933  H1  WAT X 465      38.733  51.643  11.541  0.00  0.00            
ATOM   4934  H2  WAT X 465      39.269  51.998  12.911  0.00  0.00            
ATOM   4935  O   WAT X 466      29.340  12.199  48.187  0.00  0.00            
ATOM   4936  H1  WAT X 466      28.524  11.709  48.085  0.00  0.00            
ATOM   4937  H2  WAT X 466      29.987  11.693  47.696  0.00  0.00            
ATOM   4938  O   WAT X 467      42.576  51.262  52.324  0.00  0.00            
ATOM   4939  H1  WAT X 467      41.730  51.566  51.996  0.00  0.00            
ATOM   4940  H2  WAT X 467      42.510  50.307  52.310  0.00  0.00            
ATOM   4941  O   WAT X 468      21.644  55.334  33.731  0.00  0.00            
ATOM   4942  H1  WAT X 468      21.022  56.030  33.941  0.00  0.00            
ATOM   4943  H2  WAT X 468      21.691  55.334  32.775  0.00  0.00            
ATOM   4944  O   WAT X 469      52.893  62.595  28.109  0.00  0.00            
ATOM   4945  H1  WAT X 469      53.322  61.777  28.359  0.00  0.00            
ATOM   4946  H2  WAT X 469      52.466  62.896  28.911  0.00  0.00            
ATOM   4947  O   WAT X 470      31.284  62.223  62.529  0.00  0.00            
ATOM   4948  H1  WAT X 470      30.795  62.045  63.332  0.00  0.00            
ATOM   4949  H2  WAT X 470      31.420  61.361  62.136  0.00  0.00            
ATOM   4950  O   WAT X 471      33.890  20.563  19.618  0.00  0.00            
ATOM   4951  H1  WAT X 471      34.235  19.848  20.152  0.00  0.00            
ATOM   4952  H2  WAT X 471      34.656  21.098  19.410  0.00  0.00            
ATOM   4953  O   WAT X 472      50.620  57.334  20.646  0.00  0.00            
ATOM   4954  H1  WAT X 472      51.423  57.520  20.159  0.00  0.00            
ATOM   4955  H2  WAT X 472      50.302  56.510  20.277  0.00  0.00            
ATOM   4956  O   WAT X 473       5.488   6.888   7.215  0.00  0.00            
ATOM   4957  H1  WAT X 473       4.981   7.624   6.871  0.00  0.00            
ATOM   4958  H2  WAT X 473       5.527   7.044   8.159  0.00  0.00            
ATOM   4959  O   WAT X 474      22.271   0.698  27.003  0.00  0.00            
ATOM   4960  H1  WAT X 474      22.947   1.362  26.866  0.00  0.00            
ATOM   4961  H2  WAT X 474      21.517   1.018  26.508  0.00  0.00            
ATOM   4962  O   WAT X 475      33.071  51.738  54.175  0.00  0.00            
ATOM   4963  H1  WAT X 475      32.570  51.079  54.656  0.00  0.00            
ATOM   4964  H2  WAT X 475      33.839  51.267  53.853  0.00  0.00            
ATOM   4965  O   WAT X 476       1.343  22.157  55.879  0.00  0.00            
ATOM   4966  H1  WAT X 476       1.236  23.035  55.513  0.00  0.00            
ATOM   4967  H2  WAT X 476       1.597  22.306  56.789  0.00  0.00            
ATOM   4968  O   WAT X 477      60.531  17.608  22.135  0.00  0.00            
ATOM   4969  H1  WAT X 477      61.388  17.187  22.204  0.00  0.00            
ATOM   4970  H2  WAT X 477      59.917  16.883  22.017  0.00  0.00            
ATOM   4971  O   WAT X 478      26.515  15.684  50.180  0.00  0.00            
ATOM   4972  H1  WAT X 478      26.651  14.866  50.659  0.00  0.00            
ATOM   4973  H2  WAT X 478      25.657  15.581  49.768  0.00  0.00            
ATOM   4974  O   WAT X 479      16.526  52.700  59.826  0.00  0.00            
ATOM   4975  H1  WAT X 479      17.127  52.014  60.118  0.00  0.00            
ATOM   4976  H2  WAT X 479      16.088  52.991  60.626  0.00  0.00            
ATOM   4977  O   WAT X 480      60.325  59.896  42.329  0.00  0.00            
ATOM   4978  H1  WAT X 480      61.220  59.947  42.664  0.00  0.00            
ATOM   4979  H2  WAT X 480      59.797  60.349  42.986  0.00  0.00            
ATOM   4980  O   WAT X 481       2.415   2.119   8.072  0.00  0.00            
ATOM   4981  H1  WAT X 481       2.062   1.230   8.042  0.00  0.00            
ATOM   4982  H2  WAT X 481       3.149   2.065   8.684  0.00  0.00            
ATOM   4983  O   WAT X 482      50.942  62.001  10.553  0.00  0.00            
ATOM   4984  H1  WAT X 482      50.801  62.696   9.910  0.00  0.00            
ATOM   4985  H2  WAT X 482      51.786  61.619  10.311  0.00  0.00            
ATOM   4986  O   WAT X 483       6.406  37.228  46.507  0.00  0.00            
ATOM   4987  H1  WAT X 483       6.430  37.111  45.557  0.00  0.00            
ATOM   4988  H2  WAT X 483       6.453  38.176  46.632  0.00  0.00            
ATOM   4989  O   WAT X 484      17.522  44.316   5.848  0.00  0.00            
ATOM   4990  H1  WAT X 484      16.814  44.334   5.203  0.00  0.00            
ATOM   4991  H2  WAT X 484      18.303  44.097   5.339  0.00  0.00            
ATOM   4992  O   WAT X 485       7.962  14.203  29.038  0.00  0.00            
ATOM   4993  H1  WAT X 485       7.123  14.007  28.621  0.00  0.00            
ATOM   4994  H2  WAT X 485       7.875  15.109  29.337  0.00  0.00            
ATOM   4995  O   WAT X 486      54.836  43.047  15.674  0.00  0.00            
ATOM   4996  H1  WAT X 486      55.270  42.539  14.989  0.00  0.00            
ATOM   4997  H2  WAT X 486      54.008  42.591  15.824  0.00  0.00            
ATOM   4998  O   WAT X 487      76.308  10.727  26.711  0.00  0.00            
ATOM   4999  H1  WAT X 487      76.317   9.782  26.557  0.00  0.00            
ATOM   5000  H2  WAT X 487      76.474  11.112  25.851  0.00  0.00            
ATOM   5001  O   WAT X 488      11.277  53.574  55.021  0.00  0.00            
ATOM   5002  H1  WAT X 488      10.591  53.518  54.355  0.00  0.00            
ATOM   5003  H2  WAT X 488      12.093  53.454  54.535  0.00  0.00            
ATOM   5004  O   WAT X 489      39.166  11.048  14.859  0.00  0.00            
ATOM   5005  H1  WAT X 489      38.692  11.765  15.280  0.00  0.00            
ATOM   5006  H2  WAT X 489      39.599  10.592  15.581  0.00  0.00            
ATOM   5007  O   WAT X 490      10.611   7.697   6.611  0.00  0.00            
ATOM   5008  H1  WAT X 490      10.970   7.966   5.765  0.00  0.00            
ATOM   5009  H2  WAT X 490       9.798   7.242   6.392  0.00  0.00            
ATOM   5010  O   WAT X 491      63.870   4.219  51.437  0.00  0.00            
ATOM   5011  H1  WAT X 491      64.358   3.423  51.225  0.00  0.00            
ATOM   5012  H2  WAT X 491      62.994   3.909  51.667  0.00  0.00            
ATOM   5013  O   WAT X 492       9.869  27.746  14.437  0.00  0.00            
ATOM   5014  H1  WAT X 492       9.238  28.450  14.288  0.00  0.00            
ATOM   5015  H2  WAT X 492      10.313  27.991  15.249  0.00  0.00            
ATOM   5016  O   WAT X 493      32.985  48.727  22.563  0.00  0.00            
ATOM   5017  H1  WAT X 493      32.713  49.644  22.614  0.00  0.00            
ATOM   5018  H2  WAT X 493      32.507  48.296  23.272  0.00  0.00            
ATOM   5019  O   WAT X 494       0.458  58.680  25.826  0.00  0.00            
ATOM   5020  H1  WAT X 494       1.026  59.401  25.554  0.00  0.00            
ATOM   5021  H2  WAT X 494       0.600  58.606  26.769  0.00  0.00            
ATOM   5022  O   WAT X 495      53.267   7.186  56.019  0.00  0.00            
ATOM   5023  H1  WAT X 495      54.013   7.025  55.441  0.00  0.00            
ATOM   5024  H2  WAT X 495      53.568   7.874  56.612  0.00  0.00            
ATOM   5025  O   WAT X 496      55.043  37.101  59.506  0.00  0.00            
ATOM   5026  H1  WAT X 496      54.606  37.952  59.458  0.00  0.00            
ATOM   5027  H2  WAT X 496      54.703  36.702  60.307  0.00  0.00            
ATOM   5028  O   WAT X 497      69.888  45.136   1.332  0.00  0.00            
ATOM   5029  H1  WAT X 497      68.980  45.314   1.577  0.00  0.00            
ATOM   5030  H2  WAT X 497      70.407  45.684   1.920  0.00  0.00            
ATOM   5031  O   WAT X 498      20.402  23.941   5.848  0.00  0.00            
ATOM   5032  H1  WAT X 498      20.457  24.882   5.679  0.00  0.00            
ATOM   5033  H2  WAT X 498      20.727  23.534   5.045  0.00  0.00            
ATOM   5034  O   WAT X 499      35.271  49.238   5.425  0.00  0.00            
ATOM   5035  H1  WAT X 499      35.173  49.825   6.175  0.00  0.00            
ATOM   5036  H2  WAT X 499      35.273  49.819   4.665  0.00  0.00            
ATOM   5037  O   WAT X 500      60.956  29.769   9.640  0.00  0.00            
ATOM   5038  H1  WAT X 500      61.774  30.093  10.018  0.00  0.00            
ATOM   5039  H2  WAT X 500      60.842  28.900  10.025  0.00  0.00            
ATOM   5040  O   WAT X 501      53.102   1.226  39.252  0.00  0.00            
ATOM   5041  H1  WAT X 501      52.266   0.807  39.048  0.00  0.00            
ATOM   5042  H2  WAT X 501      53.270   0.995  40.165  0.00  0.00            
ATOM   5043  O   WAT X 502      34.636  42.942   7.715  0.00  0.00            
ATOM   5044  H1  WAT X 502      34.099  43.212   8.460  0.00  0.00            
ATOM   5045  H2  WAT X 502      35.460  43.416   7.829  0.00  0.00            
ATOM   5046  O   WAT X 503      70.410  36.048  37.629  0.00  0.00            
ATOM   5047  H1  WAT X 503      70.913  36.343  38.388  0.00  0.00            
ATOM   5048  H2  WAT X 503      71.072  35.797  36.986  0.00  0.00            
ATOM   5049  O   WAT X 504       8.529  40.007  54.326  0.00  0.00            
ATOM   5050  H1  WAT X 504       8.700  40.484  53.514  0.00  0.00            
ATOM   5051  H2  WAT X 504       7.868  40.532  54.777  0.00  0.00            
ATOM   5052  O   WAT X 505      40.894  62.195  53.041  0.00  0.00            
ATOM   5053  H1  WAT X 505      41.636  62.700  53.371  0.00  0.00            
ATOM   5054  H2  WAT X 505      40.125  62.704  53.297  0.00  0.00            
ATOM   5055  O   WAT X 506       5.913  27.096  20.311  0.00  0.00            
ATOM   5056  H1  WAT X 506       5.472  27.538  19.586  0.00  0.00            
ATOM   5057  H2  WAT X 506       5.874  26.167  20.084  0.00  0.00            
ATOM   5058  O   WAT X 507      59.289  35.451  54.918  0.00  0.00            
ATOM   5059  H1  WAT X 507      60.126  35.890  55.069  0.00  0.00            
ATOM   5060  H2  WAT X 507      59.160  34.907  55.695  0.00  0.00            
ATOM   5061  O   WAT X 508      69.337   8.234  36.431  0.00  0.00            
ATOM   5062  H1  WAT X 508      68.577   8.122  35.859  0.00  0.00
[truncated: 2,153,940 more chars]
