# Supplementary material for: Mechanistic Modeling of Monoglyceride Lipase Covalent Modification Elucidates the Role of Leaving Group Expulsion and Discriminates Inhibitors with High and Low Potency
Source: J Chem Inf Model. 2022 May 17;62(11):2771–87. doi: 10.1021/acs.jcim.2c00140 (PMC9198976; doi:10.1021/acs.jcim.2c00140)
Supplement: Supplementary file 4 — ci2c00140_si_004.zip [file ci2c00140_si_004.zip › geometries/cpd5_confI.pdb]

CRYST1   77.117   65.019   64.089  90.00  90.00  90.00 P 1           1
ATOM      1 HH31 ACE X   1      33.672  56.100  30.563  0.00  0.00            
ATOM      2  CH3 ACE X   1      32.877  56.717  30.143  0.00  0.00            
ATOM      3 HH32 ACE X   1      33.206  57.128  29.189  0.00  0.00            
ATOM      4 HH33 ACE X   1      32.785  57.589  30.790  0.00  0.00            
ATOM      5  C   ACE X   1      31.582  55.948  30.025  0.00  0.00            
ATOM      6  O   ACE X   1      31.222  55.230  31.035  0.00  0.00            
ATOM      7  N   ASP X   2      30.943  56.027  28.889  0.00  0.00            
ATOM      8  H   ASP X   2      31.293  56.374  27.916  0.00  0.00            
ATOM      9  CA  ASP X   2      29.556  55.518  28.724  0.00  0.00            
ATOM     10  HA  ASP X   2      29.097  55.512  29.713  0.00  0.00            
ATOM     11  CB  ASP X   2      28.763  56.432  27.781  0.00  0.00            
ATOM     12  HB2 ASP X   2      27.777  55.966  27.785  0.00  0.00            
ATOM     13  HB3 ASP X   2      28.667  57.403  28.268  0.00  0.00            
ATOM     14  CG  ASP X   2      29.270  56.473  26.391  0.00  0.00            
ATOM     15  OD1 ASP X   2      30.488  56.588  26.329  0.00  0.00            
ATOM     16  OD2 ASP X   2      28.581  56.225  25.368  0.00  0.00            
ATOM     17  C   ASP X   2      29.603  54.045  28.340  0.00  0.00            
ATOM     18  O   ASP X   2      28.598  53.466  28.079  0.00  0.00            
ATOM     19  N   LEU X   3      30.857  53.483  28.413  0.00  0.00            
ATOM     20  H   LEU X   3      31.620  54.114  28.614  0.00  0.00            
ATOM     21  CA  LEU X   3      31.118  52.031  28.320  0.00  0.00            
ATOM     22  HA  LEU X   3      30.637  51.733  27.401  0.00  0.00            
ATOM     23  CB  LEU X   3      32.641  51.848  28.246  0.00  0.00            
ATOM     24  HB2 LEU X   3      33.151  52.395  29.025  0.00  0.00            
ATOM     25  HB3 LEU X   3      32.899  50.800  28.399  0.00  0.00            
ATOM     26  CG  LEU X   3      33.271  52.333  26.969  0.00  0.00            
ATOM     27  HG  LEU X   3      32.886  53.299  26.645  0.00  0.00            
ATOM     28  CD1 LEU X   3      34.786  52.175  27.114  0.00  0.00            
ATOM     29 HD11 LEU X   3      35.036  51.153  27.396  0.00  0.00            
ATOM     30 HD12 LEU X   3      35.264  52.369  26.154  0.00  0.00            
ATOM     31 HD13 LEU X   3      35.319  52.809  27.822  0.00  0.00            
ATOM     32  CD2 LEU X   3      32.874  51.480  25.862  0.00  0.00            
ATOM     33 HD21 LEU X   3      32.933  50.417  26.095  0.00  0.00            
ATOM     34 HD22 LEU X   3      31.845  51.765  25.644  0.00  0.00            
ATOM     35 HD23 LEU X   3      33.493  51.496  25.064  0.00  0.00            
ATOM     36  C   LEU X   3      30.635  51.280  29.594  0.00  0.00            
ATOM     37  O   LEU X   3      30.798  51.770  30.737  0.00  0.00            
ATOM     38  N   PRO X   4      30.040  50.087  29.419  0.00  0.00            
ATOM     39  CD  PRO X   4      29.785  49.424  28.152  0.00  0.00            
ATOM     40  HD2 PRO X   4      30.679  48.950  27.747  0.00  0.00            
ATOM     41  HD3 PRO X   4      29.355  50.105  27.418  0.00  0.00            
ATOM     42  CG  PRO X   4      28.706  48.290  28.412  0.00  0.00            
ATOM     43  HG2 PRO X   4      28.665  47.484  27.679  0.00  0.00            
ATOM     44  HG3 PRO X   4      27.787  48.686  28.547  0.00  0.00            
ATOM     45  CB  PRO X   4      29.210  47.875  29.783  0.00  0.00            
ATOM     46  HB2 PRO X   4      30.050  47.194  29.649  0.00  0.00            
ATOM     47  HB3 PRO X   4      28.310  47.506  30.275  0.00  0.00            
ATOM     48  CA  PRO X   4      29.509  49.220  30.432  0.00  0.00            
ATOM     49  HA  PRO X   4      28.567  49.590  30.836  0.00  0.00            
ATOM     50  C   PRO X   4      30.514  49.039  31.527  0.00  0.00            
ATOM     51  O   PRO X   4      31.674  48.770  31.216  0.00  0.00            
ATOM     52  N   HID X   5      30.140  49.205  32.782  0.00  0.00            
ATOM     53  H   HID X   5      29.120  49.553  32.942  0.00  0.00            
ATOM     54  CA  HID X   5      31.044  49.240  33.947  0.00  0.00            
ATOM     55  HA  HID X   5      31.744  48.416  33.812  0.00  0.00            
ATOM     56  CB  HID X   5      31.842  50.523  33.982  0.00  0.00            
ATOM     57  HB2 HID X   5      32.700  50.429  34.646  0.00  0.00            
ATOM     58  HB3 HID X   5      32.323  50.561  33.004  0.00  0.00            
ATOM     59  CG  HID X   5      31.059  51.751  34.341  0.00  0.00            
ATOM     60  ND1 HID X   5      30.295  52.416  33.422  0.00  0.00            
ATOM     61  HD1 HID X   5      30.408  52.293  32.345  0.00  0.00            
ATOM     62  CE1 HID X   5      29.616  53.394  34.000  0.00  0.00            
ATOM     63  HE1 HID X   5      29.235  54.227  33.410  0.00  0.00            
ATOM     64  NE2 HID X   5      29.940  53.489  35.259  0.00  0.00            
ATOM     65  CD2 HID X   5      30.834  52.381  35.517  0.00  0.00            
ATOM     66  HD2 HID X   5      31.304  52.121  36.466  0.00  0.00            
ATOM     67  C   HID X   5      30.362  49.099  35.322  0.00  0.00            
ATOM     68  O   HID X   5      29.141  49.084  35.381  0.00  0.00            
ATOM     69  N   LEU X   6      31.202  48.765  36.349  0.00  0.00            
ATOM     70  H   LEU X   6      32.196  48.796  36.172  0.00  0.00            
ATOM     71  CA  LEU X   6      30.776  48.935  37.763  0.00  0.00            
ATOM     72  HA  LEU X   6      29.953  49.510  37.875  0.00  0.00            
ATOM     73  CB  LEU X   6      30.545  47.537  38.382  0.00  0.00            
ATOM     74  HB2 LEU X   6      31.388  46.916  38.080  0.00  0.00            
ATOM     75  HB3 LEU X   6      30.616  47.596  39.468  0.00  0.00            
ATOM     76  CG  LEU X   6      29.259  46.838  37.918  0.00  0.00            
ATOM     77  HG  LEU X   6      29.235  46.725  36.834  0.00  0.00            
ATOM     78  CD1 LEU X   6      29.219  45.360  38.322  0.00  0.00            
ATOM     79 HD11 LEU X   6      28.491  44.722  37.822  0.00  0.00            
ATOM     80 HD12 LEU X   6      30.158  44.925  37.982  0.00  0.00            
ATOM     81 HD13 LEU X   6      29.124  45.199  39.396  0.00  0.00            
ATOM     82  CD2 LEU X   6      28.053  47.644  38.350  0.00  0.00            
ATOM     83 HD21 LEU X   6      27.200  46.974  38.240  0.00  0.00            
ATOM     84 HD22 LEU X   6      28.195  48.037  39.357  0.00  0.00            
ATOM     85 HD23 LEU X   6      28.013  48.450  37.743  0.00  0.00            
ATOM     86  C   LEU X   6      31.827  49.633  38.535  0.00  0.00            
ATOM     87  O   LEU X   6      33.017  49.593  38.254  0.00  0.00            
ATOM     88  N   VAL X   7      31.393  50.507  39.440  0.00  0.00            
ATOM     89  H   VAL X   7      30.322  50.594  39.625  0.00  0.00            
ATOM     90  CA  VAL X   7      32.170  51.301  40.356  0.00  0.00            
ATOM     91  HA  VAL X   7      33.181  51.376  39.957  0.00  0.00            
ATOM     92  CB  VAL X   7      31.506  52.651  40.734  0.00  0.00            
ATOM     93  HB  VAL X   7      30.568  52.462  41.255  0.00  0.00            
ATOM     94  CG1 VAL X   7      32.237  53.571  41.715  0.00  0.00            
ATOM     95 HG11 VAL X   7      33.161  54.028  41.362  0.00  0.00            
ATOM     96 HG12 VAL X   7      31.612  54.338  41.917  0.00  0.00            
ATOM     97 HG13 VAL X   7      32.497  52.966  42.584  0.00  0.00            
ATOM     98  CG2 VAL X   7      31.397  53.647  39.554  0.00  0.00            
ATOM     99 HG21 VAL X   7      30.955  54.597  39.852  0.00  0.00            
ATOM    100 HG22 VAL X   7      32.427  53.831  39.251  0.00  0.00            
ATOM    101 HG23 VAL X   7      30.891  53.216  38.794  0.00  0.00            
ATOM    102  C   VAL X   7      32.286  50.399  41.596  0.00  0.00            
ATOM    103  O   VAL X   7      31.251  50.178  42.212  0.00  0.00            
ATOM    104  N   ASN X   8      33.501  49.941  41.834  0.00  0.00            
ATOM    105  H   ASN X   8      34.284  50.239  41.137  0.00  0.00            
ATOM    106  CA  ASN X   8      33.869  49.143  43.016  0.00  0.00            
ATOM    107  HA  ASN X   8      33.054  48.678  43.391  0.00  0.00            
ATOM    108  CB  ASN X   8      34.906  48.144  42.362  0.00  0.00            
ATOM    109  HB2 ASN X   8      35.567  48.673  41.674  0.00  0.00            
ATOM    110  HB3 ASN X   8      35.538  47.761  43.163  0.00  0.00            
ATOM    111  CG  ASN X   8      34.119  47.077  41.628  0.00  0.00            
ATOM    112  OD1 ASN X   8      33.823  46.032  42.209  0.00  0.00            
ATOM    113  ND2 ASN X   8      33.753  47.346  40.403  0.00  0.00            
ATOM    114 HD21 ASN X   8      33.969  48.232  39.806  0.00  0.00            
ATOM    115 HD22 ASN X   8      33.342  46.597  39.866  0.00  0.00            
ATOM    116  C   ASN X   8      34.496  49.943  44.155  0.00  0.00            
ATOM    117  O   ASN X   8      34.494  51.183  44.072  0.00  0.00            
ATOM    118  N   ALA X   9      34.710  49.328  45.304  0.00  0.00            
ATOM    119  H   ALA X   9      34.457  48.267  45.300  0.00  0.00            
ATOM    120  CA  ALA X   9      34.554  49.919  46.623  0.00  0.00            
ATOM    121  HA  ALA X   9      33.615  50.287  46.677  0.00  0.00            
ATOM    122  CB  ALA X   9      34.786  48.921  47.746  0.00  0.00            
ATOM    123  HB1 ALA X   9      35.779  48.736  47.745  0.00  0.00            
ATOM    124  HB2 ALA X   9      34.483  49.356  48.606  0.00  0.00            
ATOM    125  HB3 ALA X   9      34.237  48.005  47.530  0.00  0.00            
ATOM    126  C   ALA X   9      35.381  51.156  46.964  0.00  0.00            
ATOM    127  O   ALA X   9      34.987  52.014  47.826  0.00  0.00            
ATOM    128  N   ASP X  10      36.537  51.319  46.428  0.00  0.00            
ATOM    129  H   ASP X  10      36.875  50.571  45.711  0.00  0.00            
ATOM    130  CA  ASP X  10      37.408  52.485  46.476  0.00  0.00            
ATOM    131  HA  ASP X  10      37.217  52.894  47.467  0.00  0.00            
ATOM    132  CB  ASP X  10      38.877  52.017  46.409  0.00  0.00            
ATOM    133  HB2 ASP X  10      39.049  51.218  47.131  0.00  0.00            
ATOM    134  HB3 ASP X  10      39.077  51.671  45.395  0.00  0.00            
ATOM    135  CG  ASP X  10      39.842  53.124  46.723  0.00  0.00            
ATOM    136  OD1 ASP X  10      39.480  54.052  47.509  0.00  0.00            
ATOM    137  OD2 ASP X  10      40.980  53.006  46.161  0.00  0.00            
ATOM    138  C   ASP X  10      37.076  53.590  45.406  0.00  0.00            
ATOM    139  O   ASP X  10      37.979  54.266  44.929  0.00  0.00            
ATOM    140  N   GLY X  11      35.787  53.729  44.967  0.00  0.00            
ATOM    141  H   GLY X  11      35.052  53.149  45.505  0.00  0.00            
ATOM    142  CA  GLY X  11      35.441  54.481  43.786  0.00  0.00            
ATOM    143  HA2 GLY X  11      34.430  54.172  43.561  0.00  0.00            
ATOM    144  HA3 GLY X  11      35.539  55.474  43.944  0.00  0.00            
ATOM    145  C   GLY X  11      36.124  54.099  42.460  0.00  0.00            
ATOM    146  O   GLY X  11      36.476  54.935  41.703  0.00  0.00            
ATOM    147  N   GLN X  12      36.379  52.814  42.276  0.00  0.00            
ATOM    148  H   GLN X  12      35.860  52.064  42.873  0.00  0.00            
ATOM    149  CA  GLN X  12      37.318  52.307  41.293  0.00  0.00            
ATOM    150  HA  GLN X  12      38.033  52.926  40.937  0.00  0.00            
ATOM    151  CB  GLN X  12      38.052  51.136  41.976  0.00  0.00            
ATOM    152  HB2 GLN X  12      38.458  51.450  42.938  0.00  0.00            
ATOM    153  HB3 GLN X  12      37.385  50.298  42.180  0.00  0.00            
ATOM    154  CG  GLN X  12      39.143  50.535  41.104  0.00  0.00            
ATOM    155  HG2 GLN X  12      39.649  49.628  41.436  0.00  0.00            
ATOM    156  HG3 GLN X  12      38.958  50.366  40.053  0.00  0.00            
ATOM    157  CD  GLN X  12      40.296  51.545  41.167  0.00  0.00            
ATOM    158  OE1 GLN X  12      40.852  51.837  42.212  0.00  0.00            
ATOM    159  NE2 GLN X  12      40.644  52.047  40.009  0.00  0.00            
ATOM    160 HE21 GLN X  12      41.572  52.599  39.977  0.00  0.00            
ATOM    161 HE22 GLN X  12      40.434  51.594  39.189  0.00  0.00            
ATOM    162  C   GLN X  12      36.499  51.798  40.121  0.00  0.00            
ATOM    163  O   GLN X  12      35.594  50.949  40.279  0.00  0.00            
ATOM    164  N   TYR X  13      36.741  52.425  38.964  0.00  0.00            
ATOM    165  H   TYR X  13      37.335  53.339  38.975  0.00  0.00            
ATOM    166  CA  TYR X  13      36.033  52.051  37.724  0.00  0.00            
ATOM    167  HA  TYR X  13      35.007  51.782  37.976  0.00  0.00            
ATOM    168  CB  TYR X  13      36.055  53.237  36.703  0.00  0.00            
ATOM    169  HB2 TYR X  13      37.018  53.724  36.555  0.00  0.00            
ATOM    170  HB3 TYR X  13      35.760  52.771  35.763  0.00  0.00            
ATOM    171  CG  TYR X  13      34.976  54.311  37.007  0.00  0.00            
ATOM    172  CD1 TYR X  13      33.726  54.280  36.349  0.00  0.00            
ATOM    173  HD1 TYR X  13      33.574  53.474  35.631  0.00  0.00            
ATOM    174  CE1 TYR X  13      32.701  55.180  36.631  0.00  0.00            
ATOM    175  HE1 TYR X  13      31.688  55.102  36.236  0.00  0.00            
ATOM    176  CZ  TYR X  13      32.975  56.190  37.620  0.00  0.00            
ATOM    177  OH  TYR X  13      32.089  57.106  37.939  0.00  0.00            
ATOM    178  HH  TYR X  13      31.190  56.958  37.341  0.00  0.00            
ATOM    179  CE2 TYR X  13      34.182  56.173  38.370  0.00  0.00            
ATOM    180  HE2 TYR X  13      34.441  56.878  39.159  0.00  0.00            
ATOM    181  CD2 TYR X  13      35.179  55.261  38.088  0.00  0.00            
ATOM    182  HD2 TYR X  13      36.109  55.369  38.647  0.00  0.00            
ATOM    183  C   TYR X  13      36.704  50.706  37.224  0.00  0.00            
ATOM    184  O   TYR X  13      37.917  50.612  36.995  0.00  0.00            
ATOM    185  N   LEU X  14      35.850  49.680  37.063  0.00  0.00            
ATOM    186  H   LEU X  14      34.587  49.678  37.500  0.00  0.00            
ATOM    187  CA  LEU X  14      36.204  48.359  36.339  0.00  0.00            
ATOM    188  HA  LEU X  14      37.133  48.538  35.987  0.00  0.00            
ATOM    189  CB  LEU X  14      36.115  47.162  37.271  0.00  0.00            
ATOM    190  HB2 LEU X  14      35.059  46.931  37.408  0.00  0.00            
ATOM    191  HB3 LEU X  14      36.627  46.338  36.775  0.00  0.00            
ATOM    192  CG  LEU X  14      36.669  47.251  38.714  0.00  0.00            
ATOM    193  HG  LEU X  14      36.068  47.987  39.248  0.00  0.00            
ATOM    194  CD1 LEU X  14      36.516  45.901  39.452  0.00  0.00            
ATOM    195 HD11 LEU X  14      36.983  45.135  38.850  0.00  0.00            
ATOM    196 HD12 LEU X  14      36.896  46.033  40.454  0.00  0.00            
ATOM    197 HD13 LEU X  14      35.463  45.675  39.533  0.00  0.00            
ATOM    198  CD2 LEU X  14      38.149  47.663  38.781  0.00  0.00            
ATOM    199 HD21 LEU X  14      38.426  47.672  39.825  0.00  0.00            
ATOM    200 HD22 LEU X  14      38.724  46.927  38.239  0.00  0.00            
ATOM    201 HD23 LEU X  14      38.456  48.506  38.318  0.00  0.00            
ATOM    202  C   LEU X  14      35.166  48.296  35.226  0.00  0.00            
ATOM    203  O   LEU X  14      33.937  48.391  35.384  0.00  0.00            
ATOM    204  N   PHE X  15      35.641  48.342  34.034  0.00  0.00            
ATOM    205  H   PHE X  15      36.640  48.302  33.894  0.00  0.00            
ATOM    206  CA  PHE X  15      34.815  48.241  32.790  0.00  0.00            
ATOM    207  HA  PHE X  15      33.912  48.630  33.021  0.00  0.00            
ATOM    208  CB  PHE X  15      35.497  48.948  31.639  0.00  0.00            
ATOM    209  HB2 PHE X  15      36.385  48.510  31.440  0.00  0.00            
ATOM    210  HB3 PHE X  15      34.961  48.725  30.813  0.00  0.00            
ATOM    211  CG  PHE X  15      35.603  50.432  31.862  0.00  0.00            
ATOM    212  CD1 PHE X  15      36.681  51.039  32.651  0.00  0.00            
ATOM    213  HD1 PHE X  15      37.419  50.396  32.900  0.00  0.00            
ATOM    214  CE1 PHE X  15      36.501  52.365  33.172  0.00  0.00            
ATOM    215  HE1 PHE X  15      37.163  52.735  33.838  0.00  0.00            
ATOM    216  CZ  PHE X  15      35.387  53.125  32.889  0.00  0.00            
ATOM    217  HZ  PHE X  15      35.326  54.128  33.311  0.00  0.00            
ATOM    218  CE2 PHE X  15      34.280  52.522  32.202  0.00  0.00            
ATOM    219  HE2 PHE X  15      33.373  53.105  32.040  0.00  0.00            
ATOM    220  CD2 PHE X  15      34.444  51.183  31.640  0.00  0.00            
ATOM    221  HD2 PHE X  15      33.571  50.735  31.166  0.00  0.00            
ATOM    222  C   PHE X  15      34.557  46.728  32.455  0.00  0.00            
ATOM    223  O   PHE X  15      35.545  45.931  32.421  0.00  0.00            
ATOM    224  N   CYS X  16      33.270  46.472  32.192  0.00  0.00            
ATOM    225  H   CYS X  16      32.574  47.264  32.468  0.00  0.00            
ATOM    226  CA  CYS X  16      32.623  45.171  32.198  0.00  0.00            
ATOM    227  HA  CYS X  16      33.226  44.451  32.750  0.00  0.00            
ATOM    228  CB  CYS X  16      31.205  45.331  32.705  0.00  0.00            
ATOM    229  HB2 CYS X  16      30.677  46.045  32.072  0.00  0.00            
ATOM    230  HB3 CYS X  16      30.758  44.337  32.710  0.00  0.00            
ATOM    231  SG  CYS X  16      31.187  45.991  34.384  0.00  0.00            
ATOM    232  HG  CYS X  16      30.834  45.169  35.007  0.00  0.00            
ATOM    233  C   CYS X  16      32.556  44.642  30.754  0.00  0.00            
ATOM    234  O   CYS X  16      32.733  45.416  29.801  0.00  0.00            
ATOM    235  N   ARG X  17      32.194  43.339  30.598  0.00  0.00            
ATOM    236  H   ARG X  17      32.049  42.717  31.468  0.00  0.00            
ATOM    237  CA  ARG X  17      31.794  42.721  29.329  0.00  0.00            
ATOM    238  HA  ARG X  17      31.471  43.480  28.747  0.00  0.00            
ATOM    239  CB  ARG X  17      32.955  41.787  28.861  0.00  0.00            
ATOM    240  HB2 ARG X  17      32.906  40.840  29.398  0.00  0.00            
ATOM    241  HB3 ARG X  17      32.850  41.514  27.811  0.00  0.00            
ATOM    242  CG  ARG X  17      34.438  42.212  29.071  0.00  0.00            
ATOM    243  HG2 ARG X  17      34.737  42.450  30.092  0.00  0.00            
ATOM    244  HG3 ARG X  17      35.039  41.377  28.742  0.00  0.00            
ATOM    245  CD  ARG X  17      34.839  43.424  28.210  0.00  0.00            
ATOM    246  HD2 ARG X  17      34.496  43.166  27.219  0.00  0.00            
ATOM    247  HD3 ARG X  17      34.352  44.161  28.587  0.00  0.00            
ATOM    248  NE  ARG X  17      36.282  43.671  28.396  0.00  0.00            
ATOM    249  HE  ARG X  17      36.678  43.646  29.400  0.00  0.00            
ATOM    250  CZ  ARG X  17      37.190  43.570  27.360  0.00  0.00            
ATOM    251  NH1 ARG X  17      36.794  43.318  26.167  0.00  0.00            
ATOM    252 HH11 ARG X  17      35.752  43.492  25.942  0.00  0.00            
ATOM    253 HH12 ARG X  17      37.561  43.296  25.510  0.00  0.00            
ATOM    254  NH2 ARG X  17      38.467  43.798  27.463  0.00  0.00            
ATOM    255 HH21 ARG X  17      38.855  44.038  28.453  0.00  0.00            
ATOM    256 HH22 ARG X  17      39.107  43.666  26.591  0.00  0.00            
ATOM    257  C   ARG X  17      30.649  41.807  29.668  0.00  0.00            
ATOM    258  O   ARG X  17      30.442  41.369  30.785  0.00  0.00            
ATOM    259  N   TYR X  18      29.785  41.733  28.660  0.00  0.00            
ATOM    260  H   TYR X  18      29.960  42.160  27.761  0.00  0.00            
ATOM    261  CA  TYR X  18      28.503  40.953  28.658  0.00  0.00            
ATOM    262  HA  TYR X  18      28.530  40.188  29.435  0.00  0.00            
ATOM    263  CB  TYR X  18      27.301  41.796  29.041  0.00  0.00            
ATOM    264  HB2 TYR X  18      27.062  42.451  28.203  0.00  0.00            
ATOM    265  HB3 TYR X  18      26.505  41.066  29.186  0.00  0.00            
ATOM    266  CG  TYR X  18      27.428  42.483  30.421  0.00  0.00            
ATOM    267  CD1 TYR X  18      27.722  43.853  30.456  0.00  0.00            
ATOM    268  HD1 TYR X  18      27.767  44.454  29.559  0.00  0.00            
ATOM    269  CE1 TYR X  18      27.977  44.409  31.732  0.00  0.00            
ATOM    270  HE1 TYR X  18      28.176  45.393  31.845  0.00  0.00            
ATOM    271  CZ  TYR X  18      27.998  43.580  32.878  0.00  0.00            
ATOM    272  OH  TYR X  18      28.306  44.055  34.158  0.00  0.00            
ATOM    273  HH  TYR X  18      28.595  43.247  34.814  0.00  0.00            
ATOM    274  CE2 TYR X  18      27.720  42.183  32.790  0.00  0.00            
ATOM    275  HE2 TYR X  18      27.802  41.552  33.662  0.00  0.00            
ATOM    276  CD2 TYR X  18      27.449  41.677  31.506  0.00  0.00            
ATOM    277  HD2 TYR X  18      27.187  40.645  31.324  0.00  0.00            
ATOM    278  C   TYR X  18      28.123  40.275  27.295  0.00  0.00            
ATOM    279  O   TYR X  18      28.214  40.895  26.185  0.00  0.00            
ATOM    280  N   TRP X  19      27.628  38.986  27.465  0.00  0.00            
ATOM    281  H   TRP X  19      27.717  38.456  28.413  0.00  0.00            
ATOM    282  CA  TRP X  19      27.093  38.234  26.394  0.00  0.00            
ATOM    283  HA  TRP X  19      26.834  38.826  25.516  0.00  0.00            
ATOM    284  CB  TRP X  19      28.145  37.238  25.770  0.00  0.00            
ATOM    285  HB2 TRP X  19      28.311  36.405  26.454  0.00  0.00            
ATOM    286  HB3 TRP X  19      27.757  36.771  24.865  0.00  0.00            
ATOM    287  CG  TRP X  19      29.461  37.795  25.432  0.00  0.00            
ATOM    288  CD1 TRP X  19      29.919  38.108  24.186  0.00  0.00            
ATOM    289  HD1 TRP X  19      29.382  38.122  23.237  0.00  0.00            
ATOM    290  NE1 TRP X  19      31.193  38.665  24.248  0.00  0.00            
ATOM    291  HE1 TRP X  19      31.832  39.022  23.440  0.00  0.00            
ATOM    292  CE2 TRP X  19      31.723  38.611  25.483  0.00  0.00            
ATOM    293  CZ2 TRP X  19      32.993  38.979  26.030  0.00  0.00            
ATOM    294  HZ2 TRP X  19      33.738  39.294  25.300  0.00  0.00            
ATOM    295  CH2 TRP X  19      33.172  38.819  27.394  0.00  0.00            
ATOM    296  HH2 TRP X  19      34.054  39.103  27.794  0.00  0.00            
ATOM    297  CZ3 TRP X  19      32.095  38.449  28.261  0.00  0.00            
ATOM    298  HZ3 TRP X  19      32.267  38.310  29.247  0.00  0.00            
ATOM    299  CE3 TRP X  19      30.840  38.176  27.717  0.00  0.00            
ATOM    300  HE3 TRP X  19      30.070  37.915  28.317  0.00  0.00            
ATOM    301  CD2 TRP X  19      30.616  38.138  26.296  0.00  0.00            
ATOM    302  C   TRP X  19      25.856  37.453  26.876  0.00  0.00            
ATOM    303  O   TRP X  19      25.903  36.372  27.396  0.00  0.00            
ATOM    304  N   LYS X  20      24.687  38.025  26.729  0.00  0.00            
ATOM    305  H   LYS X  20      24.677  39.088  26.490  0.00  0.00            
ATOM    306  CA  LYS X  20      23.378  37.417  27.067  0.00  0.00            
ATOM    307  HA  LYS X  20      23.479  36.742  27.917  0.00  0.00            
ATOM    308  CB  LYS X  20      22.507  38.568  27.666  0.00  0.00            
ATOM    309  HB2 LYS X  20      23.002  39.065  28.321  0.00  0.00            
ATOM    310  HB3 LYS X  20      22.311  39.304  26.886  0.00  0.00            
ATOM    311  CG  LYS X  20      21.109  38.089  28.151  0.00  0.00            
ATOM    312  HG2 LYS X  20      20.458  37.851  27.310  0.00  0.00            
ATOM    313  HG3 LYS X  20      21.266  37.170  28.717  0.00  0.00            
ATOM    314  CD  LYS X  20      20.446  39.068  29.023  0.00  0.00            
ATOM    315  HD2 LYS X  20      19.526  38.632  29.412  0.00  0.00            
ATOM    316  HD3 LYS X  20      21.031  39.119  29.941  0.00  0.00            
ATOM    317  CE  LYS X  20      20.208  40.393  28.290  0.00  0.00            
ATOM    318  HE2 LYS X  20      19.864  41.064  29.076  0.00  0.00            
ATOM    319  HE3 LYS X  20      21.119  40.795  27.847  0.00  0.00            
ATOM    320  NZ  LYS X  20      19.306  40.411  27.121  0.00  0.00            
ATOM    321  HZ1 LYS X  20      18.331  40.340  27.375  0.00  0.00            
ATOM    322  HZ2 LYS X  20      19.483  41.345  26.587  0.00  0.00            
ATOM    323  HZ3 LYS X  20      19.567  39.645  26.390  0.00  0.00            
ATOM    324  C   LYS X  20      22.763  36.685  25.865  0.00  0.00            
ATOM    325  O   LYS X  20      22.849  37.102  24.718  0.00  0.00            
ATOM    326  N   PRO X  21      21.879  35.712  26.070  0.00  0.00            
ATOM    327  CD  PRO X  21      21.526  34.994  27.251  0.00  0.00            
ATOM    328  HD2 PRO X  21      20.866  35.555  27.770  0.00  0.00            
ATOM    329  HD3 PRO X  21      22.382  34.778  27.891  0.00  0.00            
ATOM    330  CG  PRO X  21      20.931  33.605  26.915  0.00  0.00            
ATOM    331  HG2 PRO X  21      19.943  33.681  27.369  0.00  0.00            
ATOM    332  HG3 PRO X  21      21.549  32.919  27.324  0.00  0.00            
ATOM    333  CB  PRO X  21      21.020  33.613  25.401  0.00  0.00            
ATOM    334  HB2 PRO X  21      20.286  33.071  24.804  0.00  0.00            
ATOM    335  HB3 PRO X  21      21.959  33.107  25.177  0.00  0.00            
ATOM    336  CA  PRO X  21      21.273  35.099  24.913  0.00  0.00            
ATOM    337  HA  PRO X  21      21.945  35.080  24.055  0.00  0.00            
ATOM    338  C   PRO X  21      19.970  35.652  24.477  0.00  0.00            
ATOM    339  O   PRO X  21      19.326  36.364  25.254  0.00  0.00            
ATOM    340  N   THR X  22      19.479  35.388  23.271  0.00  0.00            
ATOM    341  H   THR X  22      19.980  34.916  22.531  0.00  0.00            
ATOM    342  CA  THR X  22      18.142  35.750  22.922  0.00  0.00            
ATOM    343  HA  THR X  22      17.977  36.823  23.019  0.00  0.00            
ATOM    344  CB  THR X  22      17.759  35.304  21.442  0.00  0.00            
ATOM    345  HB  THR X  22      16.694  35.288  21.212  0.00  0.00            
ATOM    346  CG2 THR X  22      18.529  36.158  20.415  0.00  0.00            
ATOM    347 HG21 THR X  22      18.266  37.212  20.513  0.00  0.00            
ATOM    348 HG22 THR X  22      19.606  36.064  20.550  0.00  0.00            
ATOM    349 HG23 THR X  22      18.272  35.897  19.388  0.00  0.00            
ATOM    350  OG1 THR X  22      18.066  33.994  21.100  0.00  0.00            
ATOM    351  HG1 THR X  22      17.269  33.474  21.228  0.00  0.00            
ATOM    352  C   THR X  22      17.079  35.112  23.918  0.00  0.00            
ATOM    353  O   THR X  22      15.965  35.701  24.102  0.00  0.00            
ATOM    354  N   GLY X  23      17.389  33.945  24.395  0.00  0.00            
ATOM    355  H   GLY X  23      18.187  33.314  24.002  0.00  0.00            
ATOM    356  CA  GLY X  23      16.330  33.312  25.197  0.00  0.00            
ATOM    357  HA2 GLY X  23      15.358  33.609  24.803  0.00  0.00            
ATOM    358  HA3 GLY X  23      16.500  32.245  25.055  0.00  0.00            
ATOM    359  C   GLY X  23      16.509  33.647  26.653  0.00  0.00            
ATOM    360  O   GLY X  23      17.136  34.595  27.043  0.00  0.00            
ATOM    361  N   THR X  24      15.910  32.703  27.400  0.00  0.00            
ATOM    362  H   THR X  24      15.473  31.892  26.986  0.00  0.00            
ATOM    363  CA  THR X  24      15.990  32.655  28.914  0.00  0.00            
ATOM    364  HA  THR X  24      16.023  33.608  29.246  0.00  0.00            
ATOM    365  CB  THR X  24      14.704  31.900  29.483  0.00  0.00            
ATOM    366  HB  THR X  24      14.889  31.936  30.475  0.00  0.00            
ATOM    367  CG2 THR X  24      13.381  32.592  29.063  0.00  0.00            
ATOM    368 HG21 THR X  24      12.601  32.174  29.700  0.00  0.00            
ATOM    369 HG22 THR X  24      13.390  33.670  29.223  0.00  0.00            
ATOM    370 HG23 THR X  24      13.117  32.340  28.036  0.00  0.00            
ATOM    371  OG1 THR X  24      14.685  30.572  28.932  0.00  0.00            
ATOM    372  HG1 THR X  24      15.580  30.071  29.302  0.00  0.00            
ATOM    373  C   THR X  24      17.300  31.956  29.357  0.00  0.00            
ATOM    374  O   THR X  24      17.607  30.776  29.060  0.00  0.00            
ATOM    375  N   PRO X  25      18.103  32.647  30.084  0.00  0.00            
ATOM    376  CD  PRO X  25      17.877  33.981  30.678  0.00  0.00            
ATOM    377  HD2 PRO X  25      16.925  34.071  31.201  0.00  0.00            
ATOM    378  HD3 PRO X  25      17.888  34.749  29.905  0.00  0.00            
ATOM    379  CG  PRO X  25      19.055  34.244  31.621  0.00  0.00            
ATOM    380  HG2 PRO X  25      18.880  33.890  32.637  0.00  0.00            
ATOM    381  HG3 PRO X  25      19.209  35.321  31.698  0.00  0.00            
ATOM    382  CB  PRO X  25      20.208  33.527  30.912  0.00  0.00            
ATOM    383  HB2 PRO X  25      21.035  33.372  31.606  0.00  0.00            
ATOM    384  HB3 PRO X  25      20.664  33.955  30.019  0.00  0.00            
ATOM    385  CA  PRO X  25      19.578  32.225  30.444  0.00  0.00            
ATOM    386  HA  PRO X  25      20.052  31.835  29.544  0.00  0.00            
ATOM    387  C   PRO X  25      19.524  31.149  31.564  0.00  0.00            
ATOM    388  O   PRO X  25      19.146  31.410  32.712  0.00  0.00            
ATOM    389  N   LYS X  26      19.873  29.944  31.213  0.00  0.00            
ATOM    390  H   LYS X  26      20.445  29.770  30.302  0.00  0.00            
ATOM    391  CA  LYS X  26      19.679  28.763  32.095  0.00  0.00            
ATOM    392  HA  LYS X  26      18.637  28.817  32.410  0.00  0.00            
ATOM    393  CB  LYS X  26      19.845  27.379  31.366  0.00  0.00            
ATOM    394  HB2 LYS X  26      19.632  26.568  32.062  0.00  0.00            
ATOM    395  HB3 LYS X  26      19.138  27.378  30.536  0.00  0.00            
ATOM    396  CG  LYS X  26      21.206  27.126  30.653  0.00  0.00            
ATOM    397  HG2 LYS X  26      21.371  27.905  29.909  0.00  0.00            
ATOM    398  HG3 LYS X  26      21.996  27.189  31.279  0.00  0.00            
ATOM    399  CD  LYS X  26      21.273  25.764  29.943  0.00  0.00            
ATOM    400  HD2 LYS X  26      22.291  25.652  29.570  0.00  0.00            
ATOM    401  HD3 LYS X  26      21.151  25.020  30.730  0.00  0.00            
ATOM    402  CE  LYS X  26      20.398  25.480  28.741  0.00  0.00            
ATOM    403  HE2 LYS X  26      19.423  25.038  28.948  0.00  0.00            
ATOM    404  HE3 LYS X  26      20.091  26.429  28.301  0.00  0.00            
ATOM    405  NZ  LYS X  26      21.109  24.780  27.719  0.00  0.00            
ATOM    406  HZ1 LYS X  26      21.792  24.146  28.110  0.00  0.00            
ATOM    407  HZ2 LYS X  26      20.411  24.155  27.163  0.00  0.00            
ATOM    408  HZ3 LYS X  26      21.553  25.553  27.092  0.00  0.00            
ATOM    409  C   LYS X  26      20.468  28.720  33.366  0.00  0.00            
ATOM    410  O   LYS X  26      20.148  27.859  34.234  0.00  0.00            
ATOM    411  N   ALA X  27      21.526  29.523  33.274  0.00  0.00            
ATOM    412  H   ALA X  27      21.461  30.250  32.464  0.00  0.00            
ATOM    413  CA  ALA X  27      22.518  29.751  34.368  0.00  0.00            
ATOM    414  HA  ALA X  27      21.965  29.955  35.285  0.00  0.00            
ATOM    415  CB  ALA X  27      23.456  28.570  34.542  0.00  0.00            
ATOM    416  HB1 ALA X  27      24.333  28.861  35.120  0.00  0.00            
ATOM    417  HB2 ALA X  27      22.857  27.767  34.972  0.00  0.00            
ATOM    418  HB3 ALA X  27      23.787  28.284  33.543  0.00  0.00            
ATOM    419  C   ALA X  27      23.307  31.023  33.934  0.00  0.00            
ATOM    420  O   ALA X  27      23.206  31.511  32.776  0.00  0.00            
ATOM    421  N   LEU X  28      24.046  31.518  34.915  0.00  0.00            
ATOM    422  H   LEU X  28      23.921  31.149  35.933  0.00  0.00            
ATOM    423  CA  LEU X  28      25.021  32.583  34.719  0.00  0.00            
ATOM    424  HA  LEU X  28      24.752  32.943  33.726  0.00  0.00            
ATOM    425  CB  LEU X  28      24.871  33.637  35.863  0.00  0.00            
ATOM    426  HB2 LEU X  28      24.772  33.144  36.830  0.00  0.00            
ATOM    427  HB3 LEU X  28      25.730  34.307  35.894  0.00  0.00            
ATOM    428  CG  LEU X  28      23.700  34.566  35.594  0.00  0.00            
ATOM    429  HG  LEU X  28      23.649  34.826  34.536  0.00  0.00            
ATOM    430  CD1 LEU X  28      22.406  33.963  36.033  0.00  0.00            
ATOM    431 HD11 LEU X  28      22.110  33.033  35.549  0.00  0.00            
ATOM    432 HD12 LEU X  28      22.518  33.771  37.100  0.00  0.00            
ATOM    433 HD13 LEU X  28      21.581  34.607  35.730  0.00  0.00            
ATOM    434  CD2 LEU X  28      23.943  35.862  36.409  0.00  0.00            
ATOM    435 HD21 LEU X  28      24.054  35.660  37.474  0.00  0.00            
ATOM    436 HD22 LEU X  28      24.869  36.281  36.015  0.00  0.00            
ATOM    437 HD23 LEU X  28      23.131  36.444  36.263  0.00  0.00            
ATOM    438  C   LEU X  28      26.467  31.994  34.782  0.00  0.00            
ATOM    439  O   LEU X  28      26.667  30.925  35.368  0.00  0.00            
ATOM    440  N   ILE X  29      27.475  32.760  34.332  0.00  0.00            
ATOM    441  H   ILE X  29      27.364  33.702  33.796  0.00  0.00            
ATOM    442  CA  ILE X  29      28.894  32.359  34.617  0.00  0.00            
ATOM    443  HA  ILE X  29      29.028  32.017  35.557  0.00  0.00            
ATOM    444  CB  ILE X  29      29.384  31.299  33.632  0.00  0.00            
ATOM    445  HB  ILE X  29      28.739  30.430  33.759  0.00  0.00            
ATOM    446  CG2 ILE X  29      29.280  31.675  32.098  0.00  0.00            
ATOM    447 HG21 ILE X  29      29.298  30.745  31.530  0.00  0.00            
ATOM    448 HG22 ILE X  29      28.445  32.336  31.864  0.00  0.00            
ATOM    449 HG23 ILE X  29      30.240  32.068  31.799  0.00  0.00            
ATOM    450  CG1 ILE X  29      30.766  30.749  34.015  0.00  0.00            
ATOM    451 HG12 ILE X  29      31.523  31.369  33.558  0.00  0.00            
ATOM    452 HG13 ILE X  29      30.954  30.775  35.078  0.00  0.00            
ATOM    453  CD1 ILE X  29      30.917  29.380  33.332  0.00  0.00            
ATOM    454 HD11 ILE X  29      31.137  29.643  32.309  0.00  0.00            
ATOM    455 HD12 ILE X  29      31.844  28.882  33.573  0.00  0.00            
ATOM    456 HD13 ILE X  29      30.155  28.722  33.419  0.00  0.00            
ATOM    457  C   ILE X  29      29.772  33.610  34.466  0.00  0.00            
ATOM    458  O   ILE X  29      29.399  34.524  33.725  0.00  0.00            
ATOM    459  N   PHE X  30      30.800  33.740  35.255  0.00  0.00            
ATOM    460  H   PHE X  30      31.118  32.961  35.717  0.00  0.00            
ATOM    461  CA  PHE X  30      31.818  34.777  35.155  0.00  0.00            
ATOM    462  HA  PHE X  30      31.440  35.567  34.652  0.00  0.00            
ATOM    463  CB  PHE X  30      32.109  35.235  36.598  0.00  0.00            
ATOM    464  HB2 PHE X  30      31.214  35.626  37.082  0.00  0.00            
ATOM    465  HB3 PHE X  30      32.531  34.413  37.176  0.00  0.00            
ATOM    466  CG  PHE X  30      33.058  36.490  36.669  0.00  0.00            
ATOM    467  CD1 PHE X  30      32.622  37.776  36.284  0.00  0.00            
ATOM    468  HD1 PHE X  30      31.632  37.888  35.844  0.00  0.00            
ATOM    469  CE1 PHE X  30      33.395  38.978  36.435  0.00  0.00            
ATOM    470  HE1 PHE X  30      32.950  39.930  36.145  0.00  0.00            
ATOM    471  CZ  PHE X  30      34.720  38.856  36.917  0.00  0.00            
ATOM    472  HZ  PHE X  30      35.463  39.645  37.035  0.00  0.00            
ATOM    473  CE2 PHE X  30      35.160  37.635  37.250  0.00  0.00            
ATOM    474  HE2 PHE X  30      36.220  37.543  37.485  0.00  0.00            
ATOM    475  CD2 PHE X  30      34.366  36.443  37.122  0.00  0.00            
ATOM    476  HD2 PHE X  30      34.781  35.457  37.331  0.00  0.00            
ATOM    477  C   PHE X  30      33.077  34.215  34.486  0.00  0.00            
ATOM    478  O   PHE X  30      33.286  33.007  34.544  0.00  0.00            
ATOM    479  N   VAL X  31      33.824  35.124  33.874  0.00  0.00            
ATOM    480  H   VAL X  31      33.394  36.125  33.844  0.00  0.00            
ATOM    481  CA  VAL X  31      35.176  34.981  33.269  0.00  0.00            
ATOM    482  HA  VAL X  31      35.459  33.933  33.372  0.00  0.00            
ATOM    483  CB  VAL X  31      35.202  35.196  31.718  0.00  0.00            
ATOM    484  HB  VAL X  31      34.694  36.057  31.575  0.00  0.00            
ATOM    485  CG1 VAL X  31      36.587  35.103  31.047  0.00  0.00            
ATOM    486 HG11 VAL X  31      37.187  35.947  31.354  0.00  0.00            
ATOM    487 HG12 VAL X  31      37.018  34.140  31.279  0.00  0.00            
ATOM    488 HG13 VAL X  31      36.510  35.205  30.045  0.00  0.00            
ATOM    489  CG2 VAL X  31      34.356  34.121  31.050  0.00  0.00            
ATOM    490 HG21 VAL X  31      34.176  34.260  29.984  0.00  0.00            
ATOM    491 HG22 VAL X  31      34.837  33.171  31.278  0.00  0.00            
ATOM    492 HG23 VAL X  31      33.374  34.096  31.523  0.00  0.00            
ATOM    493  C   VAL X  31      36.128  35.866  34.011  0.00  0.00            
ATOM    494  O   VAL X  31      36.106  37.100  33.946  0.00  0.00            
ATOM    495  N   SER X  32      36.945  35.121  34.670  0.00  0.00            
ATOM    496  H   SER X  32      36.715  34.139  34.712  0.00  0.00            
ATOM    497  CA  SER X  32      38.128  35.631  35.422  0.00  0.00            
ATOM    498  HA  SER X  32      38.044  36.695  35.643  0.00  0.00            
ATOM    499  CB  SER X  32      38.188  34.815  36.739  0.00  0.00            
ATOM    500  HB2 SER X  32      37.204  34.758  37.204  0.00  0.00            
ATOM    501  HB3 SER X  32      38.547  33.920  36.441  0.00  0.00            
ATOM    502  OG  SER X  32      39.067  35.267  37.725  0.00  0.00            
ATOM    503  HG  SER X  32      39.057  34.599  38.586  0.00  0.00            
ATOM    504  C   SER X  32      39.506  35.504  34.622  0.00  0.00            
ATOM    505  O   SER X  32      40.066  34.466  34.524  0.00  0.00            
ATOM    506  N   HID X  33      40.032  36.640  34.203  0.00  0.00            
ATOM    507  H   HID X  33      39.548  37.583  34.456  0.00  0.00            
ATOM    508  CA  HID X  33      41.255  36.679  33.348  0.00  0.00            
ATOM    509  HA  HID X  33      41.260  35.686  32.897  0.00  0.00            
ATOM    510  CB  HID X  33      41.135  37.757  32.180  0.00  0.00            
ATOM    511  HB2 HID X  33      41.756  37.678  31.388  0.00  0.00            
ATOM    512  HB3 HID X  33      40.112  37.661  31.815  0.00  0.00            
ATOM    513  CG  HID X  33      41.282  39.128  32.745  0.00  0.00            
ATOM    514  ND1 HID X  33      42.501  39.730  32.935  0.00  0.00            
ATOM    515  HD1 HID X  33      43.468  39.228  32.910  0.00  0.00            
ATOM    516  CE1 HID X  33      42.331  40.920  33.501  0.00  0.00            
ATOM    517  HE1 HID X  33      43.160  41.548  33.826  0.00  0.00            
ATOM    518  NE2 HID X  33      40.989  41.155  33.662  0.00  0.00            
ATOM    519  CD2 HID X  33      40.304  40.017  33.149  0.00  0.00            
ATOM    520  HD2 HID X  33      39.240  39.781  33.171  0.00  0.00            
ATOM    521  C   HID X  33      42.535  36.799  34.160  0.00  0.00            
ATOM    522  O   HID X  33      42.501  37.078  35.380  0.00  0.00            
ATOM    523  N   GLY X  34      43.669  36.395  33.566  0.00  0.00            
ATOM    524  H   GLY X  34      43.564  35.798  32.660  0.00  0.00            
ATOM    525  CA  GLY X  34      44.957  36.345  34.241  0.00  0.00            
ATOM    526  HA2 GLY X  34      44.838  36.004  35.270  0.00  0.00            
ATOM    527  HA3 GLY X  34      45.509  35.684  33.714  0.00  0.00            
ATOM    528  C   GLY X  34      45.604  37.712  34.213  0.00  0.00            
ATOM    529  O   GLY X  34      45.249  38.660  33.465  0.00  0.00            
ATOM    530  N   ALA X  35      46.561  37.856  35.203  0.00  0.00            
ATOM    531  H   ALA X  35      46.764  36.992  35.820  0.00  0.00            
ATOM    532  CA  ALA X  35      47.304  39.132  35.404  0.00  0.00            
ATOM    533  HA  ALA X  35      46.701  39.904  35.650  0.00  0.00            
ATOM    534  CB  ALA X  35      48.421  39.032  36.377  0.00  0.00            
ATOM    535  HB1 ALA X  35      48.727  40.028  36.697  0.00  0.00            
ATOM    536  HB2 ALA X  35      48.114  38.381  37.196  0.00  0.00            
ATOM    537  HB3 ALA X  35      49.180  38.374  35.955  0.00  0.00            
ATOM    538  C   ALA X  35      48.074  39.380  34.039  0.00  0.00            
ATOM    539  O   ALA X  35      48.637  38.470  33.387  0.00  0.00            
ATOM    540  N   GLY X  36      48.117  40.672  33.672  0.00  0.00            
ATOM    541  H   GLY X  36      47.844  41.457  34.376  0.00  0.00            
ATOM    542  CA  GLY X  36      48.683  41.150  32.381  0.00  0.00            
ATOM    543  HA2 GLY X  36      49.196  42.090  32.520  0.00  0.00            
ATOM    544  HA3 GLY X  36      49.305  40.422  32.060  0.00  0.00            
ATOM    545  C   GLY X  36      47.641  41.323  31.271  0.00  0.00            
ATOM    546  O   GLY X  36      47.704  42.329  30.535  0.00  0.00            
ATOM    547  N   GLU X  37      46.665  40.367  31.117  0.00  0.00            
ATOM    548  H   GLU X  37      46.757  39.430  31.667  0.00  0.00            
ATOM    549  CA  GLU X  37      45.699  40.357  29.994  0.00  0.00            
ATOM    550  HA  GLU X  37      46.223  40.761  29.128  0.00  0.00            
ATOM    551  CB  GLU X  37      45.414  38.905  29.441  0.00  0.00            
ATOM    552  HB2 GLU X  37      44.747  38.905  28.752  0.00  0.00            
ATOM    553  HB3 GLU X  37      46.269  38.592  29.003  0.00  0.00            
ATOM    554  CG  GLU X  37      44.926  37.855  30.444  0.00  0.00            
ATOM    555  HG2 GLU X  37      45.763  37.559  31.077  0.00  0.00            
ATOM    556  HG3 GLU X  37      44.210  38.286  31.144  0.00  0.00            
ATOM    557  CD  GLU X  37      44.345  36.562  29.875  0.00  0.00            
ATOM    558  OE1 GLU X  37      43.500  35.898  30.481  0.00  0.00            
ATOM    559  OE2 GLU X  37      44.713  36.209  28.745  0.00  0.00            
ATOM    560  C   GLU X  37      44.388  41.198  30.283  0.00  0.00            
ATOM    561  O   GLU X  37      44.452  42.117  31.167  0.00  0.00            
ATOM    562  N   HIE X  38      43.252  40.827  29.636  0.00  0.00            
ATOM    563  H   HIE X  38      43.212  39.999  29.059  0.00  0.00            
ATOM    564  CA  HIE X  38      41.963  41.442  29.973  0.00  0.00            
ATOM    565  HA  HIE X  38      41.914  41.655  30.959  0.00  0.00            
ATOM    566  CB  HIE X  38      41.819  42.707  29.092  0.00  0.00            
ATOM    567  HB2 HIE X  38      40.902  43.093  29.269  0.00  0.00            
ATOM    568  HB3 HIE X  38      42.618  43.402  29.351  0.00  0.00            
ATOM    569  CG  HIE X  38      41.932  42.522  27.561  0.00  0.00            
ATOM    570  ND1 HIE X  38      40.936  42.186  26.646  0.00  0.00            
ATOM    571  CE1 HIE X  38      41.584  42.022  25.461  0.00  0.00            
ATOM    572  HE1 HIE X  38      41.117  41.740  24.517  0.00  0.00            
ATOM    573  NE2 HIE X  38      42.892  42.262  25.581  0.00  0.00            
ATOM    574  HE2 HIE X  38      43.577  42.072  24.864  0.00  0.00            
ATOM    575  CD2 HIE X  38      43.082  42.627  26.852  0.00  0.00            
ATOM    576  HD2 HIE X  38      44.063  42.826  27.284  0.00  0.00            
ATOM    577  C   HIE X  38      40.845  40.422  29.564  0.00  0.00            
ATOM    578  O   HIE X  38      41.206  39.354  28.973  0.00  0.00            
ATOM    579  N   SER X  39      39.603  40.763  29.849  0.00  0.00            
ATOM    580  H   SER X  39      39.371  41.648  30.442  0.00  0.00            
ATOM    581  CA  SER X  39      38.509  39.823  29.748  0.00  0.00            
ATOM    582  HA  SER X  39      38.925  38.856  30.031  0.00  0.00            
ATOM    583  CB  SER X  39      37.385  40.226  30.700  0.00  0.00            
ATOM    584  HB2 SER X  39      36.632  39.555  30.752  0.00  0.00            
ATOM    585  HB3 SER X  39      37.758  40.206  31.638  0.00  0.00            
ATOM    586  OG  SER X  39      36.827  41.519  30.464  0.00  0.00            
ATOM    587  HG  SER X  39      37.572  42.191  30.579  0.00  0.00            
ATOM    588  C   SER X  39      38.016  39.612  28.287  0.00  0.00            
ATOM    589  O   SER X  39      37.323  38.616  28.006  0.00  0.00            
ATOM    590  N   GLY X  40      38.482  40.438  27.322  0.00  0.00            
ATOM    591  H   GLY X  40      39.242  41.180  27.566  0.00  0.00            
ATOM    592  CA  GLY X  40      38.053  40.289  25.952  0.00  0.00            
ATOM    593  HA2 GLY X  40      36.973  40.143  25.917  0.00  0.00            
ATOM    594  HA3 GLY X  40      38.336  41.168  25.374  0.00  0.00            
ATOM    595  C   GLY X  40      38.719  39.109  25.199  0.00  0.00            
ATOM    596  O   GLY X  40      38.198  38.625  24.166  0.00  0.00            
ATOM    597  N   ARG X  41      39.873  38.572  25.734  0.00  0.00            
ATOM    598  H   ARG X  41      40.125  38.794  26.771  0.00  0.00            
ATOM    599  CA  ARG X  41      40.687  37.387  25.248  0.00  0.00            
ATOM    600  HA  ARG X  41      41.182  37.649  24.408  0.00  0.00            
ATOM    601  CB  ARG X  41      41.831  37.068  26.272  0.00  0.00            
ATOM    602  HB2 ARG X  41      41.492  36.867  27.288  0.00  0.00            
ATOM    603  HB3 ARG X  41      42.371  36.164  25.991  0.00  0.00            
ATOM    604  CG  ARG X  41      42.900  38.207  26.457  0.00  0.00            
ATOM    605  HG2 ARG X  41      42.461  39.191  26.291  0.00  0.00            
ATOM    606  HG3 ARG X  41      43.184  38.192  27.499  0.00  0.00            
ATOM    607  CD  ARG X  41      44.154  38.063  25.577  0.00  0.00            
ATOM    608  HD2 ARG X  41      43.908  38.018  24.526  0.00  0.00            
ATOM    609  HD3 ARG X  41      44.739  38.824  25.608  0.00  0.00            
ATOM    610  NE  ARG X  41      45.065  37.011  26.056  0.00  0.00            
ATOM    611  HE  ARG X  41      45.140  36.750  27.101  0.00  0.00            
ATOM    612  CZ  ARG X  41      45.712  36.185  25.347  0.00  0.00            
ATOM    613  NH1 ARG X  41      46.378  35.225  25.906  0.00  0.00            
ATOM    614 HH11 ARG X  41      46.557  35.267  26.971  0.00  0.00            
ATOM    615 HH12 ARG X  41      46.842  34.536  25.332  0.00  0.00            
ATOM    616  NH2 ARG X  41      45.707  36.299  24.112  0.00  0.00            
ATOM    617 HH21 ARG X  41      45.369  37.295  23.827  0.00  0.00            
ATOM    618 HH22 ARG X  41      46.196  35.590  23.444  0.00  0.00            
ATOM    619  C   ARG X  41      39.838  36.164  25.051  0.00  0.00            
ATOM    620  O   ARG X  41      40.202  35.306  24.289  0.00  0.00            
ATOM    621  N   TYR X  42      38.725  36.072  25.739  0.00  0.00            
ATOM    622  H   TYR X  42      38.491  36.867  26.448  0.00  0.00            
ATOM    623  CA  TYR X  42      37.783  34.894  25.840  0.00  0.00            
ATOM    624  HA  TYR X  42      38.260  33.951  25.573  0.00  0.00            
ATOM    625  CB  TYR X  42      37.374  34.971  27.314  0.00  0.00            
ATOM    626  HB2 TYR X  42      36.941  35.968  27.399  0.00  0.00            
ATOM    627  HB3 TYR X  42      36.644  34.181  27.495  0.00  0.00            
ATOM    628  CG  TYR X  42      38.504  34.801  28.270  0.00  0.00            
ATOM    629  CD1 TYR X  42      38.794  33.452  28.591  0.00  0.00            
ATOM    630  HD1 TYR X  42      38.340  32.676  28.130  0.00  0.00            
ATOM    631  CE1 TYR X  42      39.885  33.163  29.392  0.00  0.00            
ATOM    632  HE1 TYR X  42      40.207  32.127  29.497  0.00  0.00            
ATOM    633  CZ  TYR X  42      40.662  34.236  29.891  0.00  0.00            
ATOM    634  OH  TYR X  42      41.825  34.010  30.593  0.00  0.00            
ATOM    635  HH  TYR X  42      42.516  34.853  30.556  0.00  0.00            
ATOM    636  CE2 TYR X  42      40.307  35.562  29.655  0.00  0.00            
ATOM    637  HE2 TYR X  42      40.942  36.309  30.131  0.00  0.00            
ATOM    638  CD2 TYR X  42      39.205  35.870  28.847  0.00  0.00            
ATOM    639  HD2 TYR X  42      38.925  36.897  28.613  0.00  0.00            
ATOM    640  C   TYR X  42      36.560  35.059  24.975  0.00  0.00            
ATOM    641  O   TYR X  42      35.681  34.223  25.063  0.00  0.00            
ATOM    642  N   GLU X  43      36.476  35.974  24.042  0.00  0.00            
ATOM    643  H   GLU X  43      37.133  36.839  24.140  0.00  0.00            
ATOM    644  CA  GLU X  43      35.214  36.228  23.287  0.00  0.00            
ATOM    645  HA  GLU X  43      34.459  36.564  23.998  0.00  0.00            
ATOM    646  CB  GLU X  43      35.506  37.362  22.270  0.00  0.00            
ATOM    647  HB2 GLU X  43      34.512  37.567  21.872  0.00  0.00            
ATOM    648  HB3 GLU X  43      35.768  38.199  22.917  0.00  0.00            
ATOM    649  CG  GLU X  43      36.700  37.185  21.210  0.00  0.00            
ATOM    650  HG2 GLU X  43      37.234  38.029  21.061  0.00  0.00            
ATOM    651  HG3 GLU X  43      37.368  36.388  21.535  0.00  0.00            
ATOM    652  CD  GLU X  43      36.252  36.882  19.757  0.00  0.00            
ATOM    653  OE1 GLU X  43      36.933  36.283  18.890  0.00  0.00            
ATOM    654  OE2 GLU X  43      35.063  37.077  19.512  0.00  0.00            
ATOM    655  C   GLU X  43      34.707  35.003  22.443  0.00  0.00            
ATOM    656  O   GLU X  43      33.534  34.886  22.189  0.00  0.00            
ATOM    657  N   GLU X  44      35.584  34.135  21.975  0.00  0.00            
ATOM    658  H   GLU X  44      36.658  34.315  22.025  0.00  0.00            
ATOM    659  CA  GLU X  44      35.189  32.877  21.371  0.00  0.00            
ATOM    660  HA  GLU X  44      34.485  33.167  20.591  0.00  0.00            
ATOM    661  CB  GLU X  44      36.355  32.123  20.706  0.00  0.00            
ATOM    662  HB2 GLU X  44      37.189  32.245  21.397  0.00  0.00            
ATOM    663  HB3 GLU X  44      36.119  31.060  20.651  0.00  0.00            
ATOM    664  CG  GLU X  44      36.770  32.697  19.363  0.00  0.00            
ATOM    665  HG2 GLU X  44      36.997  33.762  19.315  0.00  0.00            
ATOM    666  HG3 GLU X  44      37.653  32.116  19.098  0.00  0.00            
ATOM    667  CD  GLU X  44      35.758  32.367  18.270  0.00  0.00            
ATOM    668  OE1 GLU X  44      34.646  31.741  18.471  0.00  0.00            
ATOM    669  OE2 GLU X  44      36.011  32.712  17.114  0.00  0.00            
ATOM    670  C   GLU X  44      34.518  31.975  22.389  0.00  0.00            
ATOM    671  O   GLU X  44      33.345  31.645  22.279  0.00  0.00            
ATOM    672  N   LEU X  45      35.326  31.639  23.457  0.00  0.00            
ATOM    673  H   LEU X  45      36.147  32.202  23.624  0.00  0.00            
ATOM    674  CA  LEU X  45      34.839  30.927  24.609  0.00  0.00            
ATOM    675  HA  LEU X  45      34.681  30.004  24.229  0.00  0.00            
ATOM    676  CB  LEU X  45      35.838  30.719  25.690  0.00  0.00            
ATOM    677  HB2 LEU X  45      36.747  30.524  25.295  0.00  0.00            
ATOM    678  HB3 LEU X  45      35.968  31.560  26.234  0.00  0.00            
ATOM    679  CG  LEU X  45      35.442  29.466  26.611  0.00  0.00            
ATOM    680  HG  LEU X  45      34.497  29.605  26.939  0.00  0.00            
ATOM    681  CD1 LEU X  45      35.548  28.114  25.866  0.00  0.00            
ATOM    682 HD11 LEU X  45      36.479  27.983  25.497  0.00  0.00            
ATOM    683 HD12 LEU X  45      35.241  27.317  26.544  0.00  0.00            
ATOM    684 HD13 LEU X  45      34.846  28.138  25.032  0.00  0.00            
ATOM    685  CD2 LEU X  45      36.402  29.446  27.803  0.00  0.00            
ATOM    686 HD21 LEU X  45      37.421  29.566  27.434  0.00  0.00            
ATOM    687 HD22 LEU X  45      36.029  30.232  28.459  0.00  0.00            
ATOM    688 HD23 LEU X  45      36.420  28.535  28.238  0.00  0.00            
ATOM    689  C   LEU X  45      33.506  31.396  25.260  0.00  0.00            
ATOM    690  O   LEU X  45      32.594  30.558  25.506  0.00  0.00            
ATOM    691  N   ALA X  46      33.301  32.721  25.354  0.00  0.00            
ATOM    692  H   ALA X  46      34.175  33.260  24.987  0.00  0.00            
ATOM    693  CA  ALA X  46      32.207  33.408  25.846  0.00  0.00            
ATOM    694  HA  ALA X  46      31.916  32.807  26.708  0.00  0.00            
ATOM    695  CB  ALA X  46      32.560  34.874  26.284  0.00  0.00            
ATOM    696  HB1 ALA X  46      33.476  34.930  26.872  0.00  0.00            
ATOM    697  HB2 ALA X  46      32.697  35.534  25.428  0.00  0.00            
ATOM    698  HB3 ALA X  46      31.821  35.156  27.033  0.00  0.00            
ATOM    699  C   ALA X  46      30.981  33.384  24.846  0.00  0.00            
ATOM    700  O   ALA X  46      29.848  33.385  25.276  0.00  0.00            
ATOM    701  N   ARG X  47      31.263  33.243  23.544  0.00  0.00            
ATOM    702  H   ARG X  47      32.298  33.474  23.293  0.00  0.00            
ATOM    703  CA  ARG X  47      30.186  33.140  22.498  0.00  0.00            
ATOM    704  HA  ARG X  47      29.380  33.684  22.770  0.00  0.00            
ATOM    705  CB  ARG X  47      30.614  33.736  21.158  0.00  0.00            
ATOM    706  HB2 ARG X  47      31.594  33.388  20.831  0.00  0.00            
ATOM    707  HB3 ARG X  47      29.835  33.410  20.470  0.00  0.00            
ATOM    708  CG  ARG X  47      30.662  35.318  20.931  0.00  0.00            
ATOM    709  HG2 ARG X  47      29.800  35.773  21.420  0.00  0.00            
ATOM    710  HG3 ARG X  47      31.538  35.732  21.430  0.00  0.00            
ATOM    711  CD  ARG X  47      30.708  35.813  19.528  0.00  0.00            
ATOM    712  HD2 ARG X  47      30.053  35.272  18.846  0.00  0.00            
ATOM    713  HD3 ARG X  47      30.378  36.852  19.550  0.00  0.00            
ATOM    714  NE  ARG X  47      32.059  35.705  18.982  0.00  0.00            
ATOM    715  HE  ARG X  47      32.786  36.253  19.582  0.00  0.00            
ATOM    716  CZ  ARG X  47      32.557  34.639  18.374  0.00  0.00            
ATOM    717  NH1 ARG X  47      31.923  33.528  17.979  0.00  0.00            
ATOM    718 HH11 ARG X  47      30.837  33.593  17.924  0.00  0.00            
ATOM    719 HH12 ARG X  47      32.370  32.827  17.407  0.00  0.00            
ATOM    720  NH2 ARG X  47      33.829  34.795  18.084  0.00  0.00            
ATOM    721 HH21 ARG X  47      34.338  33.837  17.977  0.00  0.00            
ATOM    722 HH22 ARG X  47      34.318  35.748  18.283  0.00  0.00            
ATOM    723  C   ARG X  47      29.724  31.734  22.396  0.00  0.00            
ATOM    724  O   ARG X  47      28.571  31.538  22.014  0.00  0.00            
ATOM    725  N   MET X  48      30.563  30.731  22.758  0.00  0.00            
ATOM    726  H   MET X  48      31.624  30.976  22.818  0.00  0.00            
ATOM    727  CA  MET X  48      30.247  29.300  22.916  0.00  0.00            
ATOM    728  HA  MET X  48      29.704  28.995  22.022  0.00  0.00            
ATOM    729  CB  MET X  48      31.610  28.465  22.988  0.00  0.00            
ATOM    730  HB2 MET X  48      32.264  28.717  22.153  0.00  0.00            
ATOM    731  HB3 MET X  48      32.248  28.666  23.849  0.00  0.00            
ATOM    732  CG  MET X  48      31.358  26.981  22.941  0.00  0.00            
ATOM    733  HG2 MET X  48      30.606  26.779  22.178  0.00  0.00            
ATOM    734  HG3 MET X  48      32.254  26.427  22.662  0.00  0.00            
ATOM    735  SD  MET X  48      30.764  26.162  24.386  0.00  0.00            
ATOM    736  CE  MET X  48      32.243  25.877  25.424  0.00  0.00            
ATOM    737  HE1 MET X  48      32.655  26.732  25.960  0.00  0.00            
ATOM    738  HE2 MET X  48      31.934  25.188  26.210  0.00  0.00            
ATOM    739  HE3 MET X  48      33.049  25.404  24.863  0.00  0.00            
ATOM    740  C   MET X  48      29.350  29.063  24.083  0.00  0.00            
ATOM    741  O   MET X  48      28.311  28.425  23.982  0.00  0.00            
ATOM    742  N   LEU X  49      29.547  29.778  25.164  0.00  0.00            
ATOM    743  H   LEU X  49      30.469  30.359  25.144  0.00  0.00            
ATOM    744  CA  LEU X  49      28.792  29.632  26.397  0.00  0.00            
ATOM    745  HA  LEU X  49      28.554  28.675  26.615  0.00  0.00            
ATOM    746  CB  LEU X  49      29.642  30.196  27.586  0.00  0.00            
ATOM    747  HB2 LEU X  49      30.188  31.087  27.273  0.00  0.00            
ATOM    748  HB3 LEU X  49      28.959  30.553  28.356  0.00  0.00            
ATOM    749  CG  LEU X  49      30.684  29.114  28.203  0.00  0.00            
ATOM    750  HG  LEU X  49      31.046  28.451  27.417  0.00  0.00            
ATOM    751  CD1 LEU X  49      31.973  29.724  28.927  0.00  0.00            
ATOM    752 HD11 LEU X  49      32.390  28.868  29.457  0.00  0.00            
ATOM    753 HD12 LEU X  49      32.718  30.203  28.293  0.00  0.00            
ATOM    754 HD13 LEU X  49      31.630  30.380  29.728  0.00  0.00            
ATOM    755  CD2 LEU X  49      29.929  28.364  29.246  0.00  0.00            
ATOM    756 HD21 LEU X  49      30.461  27.466  29.558  0.00  0.00            
ATOM    757 HD22 LEU X  49      29.588  29.038  30.033  0.00  0.00            
ATOM    758 HD23 LEU X  49      29.098  27.941  28.858  0.00  0.00            
ATOM    759  C   LEU X  49      27.442  30.407  26.210  0.00  0.00            
ATOM    760  O   LEU X  49      26.372  29.861  26.674  0.00  0.00            
ATOM    761  N   MET X  50      27.440  31.557  25.537  0.00  0.00            
ATOM    762  H   MET X  50      28.440  31.949  25.352  0.00  0.00            
ATOM    763  CA  MET X  50      26.198  32.306  25.222  0.00  0.00            
ATOM    764  HA  MET X  50      25.640  32.541  26.129  0.00  0.00            
ATOM    765  CB  MET X  50      26.560  33.693  24.525  0.00  0.00            
ATOM    766  HB2 MET X  50      27.106  34.300  25.247  0.00  0.00            
ATOM    767  HB3 MET X  50      27.208  33.530  23.664  0.00  0.00            
ATOM    768  CG  MET X  50      25.335  34.430  24.077  0.00  0.00            
ATOM    769  HG2 MET X  50      24.520  34.498  24.797  0.00  0.00            
ATOM    770  HG3 MET X  50      25.705  35.451  23.980  0.00  0.00            
ATOM    771  SD  MET X  50      24.659  34.072  22.414  0.00  0.00            
ATOM    772  CE  MET X  50      26.111  34.090  21.373  0.00  0.00            
ATOM    773  HE1 MET X  50      26.780  34.950  21.351  0.00  0.00            
ATOM    774  HE2 MET X  50      26.632  33.243  21.546  0.00  0.00            
ATOM    775  HE3 MET X  50      25.772  33.905  20.354  0.00  0.00            
ATOM    776  C   MET X  50      25.260  31.475  24.286  0.00  0.00            
ATOM    777  O   MET X  50      24.044  31.360  24.524  0.00  0.00            
ATOM    778  N   GLY X  51      25.890  30.769  23.321  0.00  0.00            
ATOM    779  H   GLY X  51      26.951  30.952  23.148  0.00  0.00            
ATOM    780  CA  GLY X  51      25.220  29.870  22.409  0.00  0.00            
ATOM    781  HA2 GLY X  51      24.342  30.395  22.033  0.00  0.00            
ATOM    782  HA3 GLY X  51      25.880  29.586  21.589  0.00  0.00            
ATOM    783  C   GLY X  51      24.579  28.628  23.143  0.00  0.00            
ATOM    784  O   GLY X  51      23.563  28.135  22.701  0.00  0.00            
ATOM    785  N   LEU X  52      25.213  28.225  24.286  0.00  0.00            
ATOM    786  H   LEU X  52      26.128  28.743  24.573  0.00  0.00            
ATOM    787  CA  LEU X  52      24.711  27.193  25.217  0.00  0.00            
ATOM    788  HA  LEU X  52      24.248  26.406  24.622  0.00  0.00            
ATOM    789  CB  LEU X  52      25.955  26.528  26.046  0.00  0.00            
ATOM    790  HB2 LEU X  52      26.681  26.311  25.263  0.00  0.00            
ATOM    791  HB3 LEU X  52      26.391  27.286  26.697  0.00  0.00            
ATOM    792  CG  LEU X  52      25.728  25.348  26.986  0.00  0.00            
ATOM    793  HG  LEU X  52      24.984  25.662  27.719  0.00  0.00            
ATOM    794  CD1 LEU X  52      25.168  24.061  26.348  0.00  0.00            
ATOM    795 HD11 LEU X  52      25.930  23.433  25.885  0.00  0.00            
ATOM    796 HD12 LEU X  52      24.691  23.594  27.106  0.00  0.00            
ATOM    797 HD13 LEU X  52      24.431  24.386  25.613  0.00  0.00            
ATOM    798  CD2 LEU X  52      26.856  24.967  27.894  0.00  0.00            
ATOM    799 HD21 LEU X  52      27.643  24.427  27.369  0.00  0.00            
ATOM    800 HD22 LEU X  52      27.325  25.874  28.276  0.00  0.00            
ATOM    801 HD23 LEU X  52      26.536  24.400  28.666  0.00  0.00            
ATOM    802  C   LEU X  52      23.626  27.705  26.143  0.00  0.00            
ATOM    803  O   LEU X  52      23.008  26.836  26.765  0.00  0.00            
ATOM    804  N   ASP X  53      23.356  29.049  26.151  0.00  0.00            
ATOM    805  H   ASP X  53      23.801  29.706  25.404  0.00  0.00            
ATOM    806  CA  ASP X  53      22.289  29.803  26.792  0.00  0.00            
ATOM    807  HA  ASP X  53      22.081  30.775  26.345  0.00  0.00            
ATOM    808  CB  ASP X  53      20.921  29.164  26.788  0.00  0.00            
ATOM    809  HB2 ASP X  53      20.870  28.293  27.441  0.00  0.00            
ATOM    810  HB3 ASP X  53      20.363  29.901  27.365  0.00  0.00            
ATOM    811  CG  ASP X  53      20.311  28.819  25.405  0.00  0.00            
ATOM    812  OD1 ASP X  53      20.465  29.511  24.394  0.00  0.00            
ATOM    813  OD2 ASP X  53      19.838  27.665  25.259  0.00  0.00            
ATOM    814  C   ASP X  53      22.724  30.068  28.264  0.00  0.00            
ATOM    815  O   ASP X  53      21.874  30.358  29.130  0.00  0.00            
ATOM    816  N   LEU X  54      24.027  29.998  28.664  0.00  0.00            
ATOM    817  H   LEU X  54      24.731  29.892  27.838  0.00  0.00            
ATOM    818  CA  LEU X  54      24.395  30.720  29.895  0.00  0.00            
ATOM    819  HA  LEU X  54      23.715  30.475  30.712  0.00  0.00            
ATOM    820  CB  LEU X  54      25.761  30.325  30.450  0.00  0.00            
ATOM    821  HB2 LEU X  54      26.433  30.240  29.595  0.00  0.00            
ATOM    822  HB3 LEU X  54      26.079  31.162  31.071  0.00  0.00            
ATOM    823  CG  LEU X  54      25.736  28.988  31.195  0.00  0.00            
ATOM    824  HG  LEU X  54      24.727  28.818  31.570  0.00  0.00            
ATOM    825  CD1 LEU X  54      25.868  27.780  30.210  0.00  0.00            
ATOM    826 HD11 LEU X  54      26.841  27.778  29.718  0.00  0.00            
ATOM    827 HD12 LEU X  54      25.831  26.866  30.802  0.00  0.00            
ATOM    828 HD13 LEU X  54      25.094  27.712  29.445  0.00  0.00            
ATOM    829  CD2 LEU X  54      26.670  28.841  32.383  0.00  0.00            
ATOM    830 HD21 LEU X  54      26.607  29.784  32.926  0.00  0.00            
ATOM    831 HD22 LEU X  54      26.400  28.011  33.036  0.00  0.00            
ATOM    832 HD23 LEU X  54      27.636  28.704  32.123  0.00  0.00            
ATOM    833  C   LEU X  54      24.429  32.290  29.636  0.00  0.00            
ATOM    834  O   LEU X  54      24.844  32.678  28.549  0.00  0.00            
ATOM    835  N   LEU X  55      24.127  33.117  30.693  0.00  0.00            
ATOM    836  H   LEU X  55      24.125  32.746  31.707  0.00  0.00            
ATOM    837  CA  LEU X  55      24.518  34.520  30.528  0.00  0.00            
ATOM    838  HA  LEU X  55      24.563  34.787  29.555  0.00  0.00            
ATOM    839  CB  LEU X  55      23.486  35.428  31.313  0.00  0.00            
ATOM    840  HB2 LEU X  55      22.585  35.470  30.702  0.00  0.00            
ATOM    841  HB3 LEU X  55      23.303  34.922  32.260  0.00  0.00            
ATOM    842  CG  LEU X  55      23.899  36.809  31.725  0.00  0.00            
ATOM    843  HG  LEU X  55      24.798  36.855  32.340  0.00  0.00            
ATOM    844  CD1 LEU X  55      24.175  37.741  30.570  0.00  0.00            
ATOM    845 HD11 LEU X  55      24.620  38.645  30.985  0.00  0.00            
ATOM    846 HD12 LEU X  55      24.903  37.321  29.877  0.00  0.00            
ATOM    847 HD13 LEU X  55      23.266  38.014  30.033  0.00  0.00            
ATOM    848  CD2 LEU X  55      22.703  37.280  32.567  0.00  0.00            
ATOM    849 HD21 LEU X  55      22.694  38.369  32.607  0.00  0.00            
ATOM    850 HD22 LEU X  55      21.776  36.980  32.079  0.00  0.00            
ATOM    851 HD23 LEU X  55      22.880  36.940  33.501  0.00  0.00            
ATOM    852  C   LEU X  55      25.890  34.675  31.098  0.00  0.00            
ATOM    853  O   LEU X  55      26.112  34.490  32.339  0.00  0.00            
ATOM    854  N   VAL X  56      26.862  35.043  30.233  0.00  0.00            
ATOM    855  H   VAL X  56      26.532  35.356  29.242  0.00  0.00            
ATOM    856  CA  VAL X  56      28.217  35.157  30.617  0.00  0.00            
ATOM    857  HA  VAL X  56      28.309  34.942  31.600  0.00  0.00            
ATOM    858  CB  VAL X  56      29.194  34.187  29.789  0.00  0.00            
ATOM    859  HB  VAL X  56      28.835  33.157  29.779  0.00  0.00            
ATOM    860  CG1 VAL X  56      29.186  34.426  28.297  0.00  0.00            
ATOM    861 HG11 VAL X  56      29.488  33.570  27.693  0.00  0.00            
ATOM    862 HG12 VAL X  56      28.128  34.605  28.109  0.00  0.00            
ATOM    863 HG13 VAL X  56      29.873  35.257  28.226  0.00  0.00            
ATOM    864  CG2 VAL X  56      30.664  34.291  30.278  0.00  0.00            
ATOM    865 HG21 VAL X  56      31.207  33.523  29.747  0.00  0.00            
ATOM    866 HG22 VAL X  56      31.010  35.273  29.991  0.00  0.00            
ATOM    867 HG23 VAL X  56      30.768  34.255  31.353  0.00  0.00            
ATOM    868  C   VAL X  56      28.613  36.655  30.705  0.00  0.00            
ATOM    869  O   VAL X  56      28.102  37.541  29.980  0.00  0.00            
ATOM    870  N   PHE X  57      29.475  36.911  31.684  0.00  0.00            
ATOM    871  H   PHE X  57      29.891  36.157  32.353  0.00  0.00            
ATOM    872  CA  PHE X  57      29.782  38.297  32.011  0.00  0.00            
ATOM    873  HA  PHE X  57      29.872  38.923  31.123  0.00  0.00            
ATOM    874  CB  PHE X  57      28.899  38.948  33.092  0.00  0.00            
ATOM    875  HB2 PHE X  57      29.170  39.980  33.260  0.00  0.00            
ATOM    876  HB3 PHE X  57      27.956  38.790  32.767  0.00  0.00            
ATOM    877  CG  PHE X  57      28.734  38.261  34.414  0.00  0.00            
ATOM    878  CD1 PHE X  57      29.221  38.971  35.486  0.00  0.00            
ATOM    879  HD1 PHE X  57      29.800  39.851  35.250  0.00  0.00            
ATOM    880  CE1 PHE X  57      29.004  38.388  36.739  0.00  0.00            
ATOM    881  HE1 PHE X  57      29.304  38.896  37.559  0.00  0.00            
ATOM    882  CZ  PHE X  57      28.339  37.171  36.902  0.00  0.00            
ATOM    883  HZ  PHE X  57      28.156  36.788  37.906  0.00  0.00            
ATOM    884  CE2 PHE X  57      27.973  36.396  35.810  0.00  0.00            
ATOM    885  HE2 PHE X  57      27.493  35.421  35.904  0.00  0.00            
ATOM    886  CD2 PHE X  57      28.091  37.010  34.535  0.00  0.00            
ATOM    887  HD2 PHE X  57      27.690  36.521  33.647  0.00  0.00            
ATOM    888  C   PHE X  57      31.205  38.283  32.500  0.00  0.00            
ATOM    889  O   PHE X  57      31.719  37.279  32.968  0.00  0.00            
ATOM    890  N   ALA X  58      31.852  39.467  32.381  0.00  0.00            
ATOM    891  H   ALA X  58      31.274  40.377  32.216  0.00  0.00            
ATOM    892  CA  ALA X  58      33.235  39.642  32.837  0.00  0.00            
ATOM    893  HA  ALA X  58      33.326  39.024  33.730  0.00  0.00            
ATOM    894  CB  ALA X  58      34.254  39.264  31.712  0.00  0.00            
ATOM    895  HB1 ALA X  58      34.436  40.176  31.143  0.00  0.00            
ATOM    896  HB2 ALA X  58      35.062  38.871  32.174  0.00  0.00            
ATOM    897  HB3 ALA X  58      33.742  38.455  31.191  0.00  0.00            
ATOM    898  C   ALA X  58      33.472  41.087  33.373  0.00  0.00            
ATOM    899  O   ALA X  58      32.705  41.997  33.030  0.00  0.00            
ATOM    900  N   HIE X  59      34.662  41.246  33.955  0.00  0.00            
ATOM    901  H   HIE X  59      35.257  40.379  34.242  0.00  0.00            
ATOM    902  CA  HIE X  59      35.269  42.598  33.860  0.00  0.00            
ATOM    903  HA  HIE X  59      34.933  43.128  32.969  0.00  0.00            
ATOM    904  CB  HIE X  59      34.890  43.324  35.160  0.00  0.00            
ATOM    905  HB2 HIE X  59      35.459  44.254  35.170  0.00  0.00            
ATOM    906  HB3 HIE X  59      33.860  43.645  35.213  0.00  0.00            
ATOM    907  CG  HIE X  59      35.306  42.684  36.484  0.00  0.00            
ATOM    908  ND1 HIE X  59      34.450  42.362  37.558  0.00  0.00            
ATOM    909  CE1 HIE X  59      35.174  41.954  38.521  0.00  0.00            
ATOM    910  HE1 HIE X  59      34.808  41.592  39.390  0.00  0.00            
ATOM    911  NE2 HIE X  59      36.451  41.990  38.182  0.00  0.00            
ATOM    912  HE2 HIE X  59      37.296  41.577  38.712  0.00  0.00            
ATOM    913  CD2 HIE X  59      36.579  42.447  36.913  0.00  0.00            
ATOM    914  HD2 HIE X  59      37.413  42.679  36.394  0.00  0.00            
ATOM    915  C   HIE X  59      36.780  42.513  33.680  0.00  0.00            
ATOM    916  O   HIE X  59      37.369  41.442  33.927  0.00  0.00            
ATOM    917  N   ASP X  60      37.349  43.662  33.350  0.00  0.00            
ATOM    918  H   ASP X  60      36.774  44.540  33.056  0.00  0.00            
ATOM    919  CA  ASP X  60      38.771  43.852  33.372  0.00  0.00            
ATOM    920  HA  ASP X  60      39.357  42.973  33.103  0.00  0.00            
ATOM    921  CB  ASP X  60      39.222  44.919  32.388  0.00  0.00            
ATOM    922  HB2 ASP X  60      38.747  45.871  32.629  0.00  0.00            
ATOM    923  HB3 ASP X  60      40.218  45.082  32.415  0.00  0.00            
ATOM    924  CG  ASP X  60      38.947  44.526  30.963  0.00  0.00            
ATOM    925  OD1 ASP X  60      39.034  45.377  30.089  0.00  0.00            
ATOM    926  OD2 ASP X  60      38.613  43.388  30.620  0.00  0.00            
ATOM    927  C   ASP X  60      38.990  44.098  34.950  0.00  0.00            
ATOM    928  O   ASP X  60      38.374  44.995  35.543  0.00  0.00            
ATOM    929  N   HIE X  61      39.908  43.380  35.500  0.00  0.00            
ATOM    930  H   HIE X  61      40.181  42.481  34.948  0.00  0.00            
ATOM    931  CA  HIE X  61      40.335  43.442  36.921  0.00  0.00            
ATOM    932  HA  HIE X  61      39.514  43.373  37.505  0.00  0.00            
ATOM    933  CB  HIE X  61      41.273  42.281  37.290  0.00  0.00            
ATOM    934  HB2 HIE X  61      42.109  42.235  36.593  0.00  0.00            
ATOM    935  HB3 HIE X  61      41.571  42.332  38.338  0.00  0.00            
ATOM    936  CG  HIE X  61      40.595  40.875  37.142  0.00  0.00            
ATOM    937  ND1 HIE X  61      39.503  40.330  37.787  0.00  0.00            
ATOM    938  CE1 HIE X  61      39.367  39.091  37.365  0.00  0.00            
ATOM    939  HE1 HIE X  61      38.717  38.343  37.818  0.00  0.00            
ATOM    940  NE2 HIE X  61      40.425  38.784  36.567  0.00  0.00            
ATOM    941  HE2 HIE X  61      40.667  37.774  36.239  0.00  0.00            
ATOM    942  CD2 HIE X  61      41.193  39.884  36.455  0.00  0.00            
ATOM    943  HD2 HIE X  61      42.121  39.976  35.891  0.00  0.00            
ATOM    944  C   HIE X  61      41.040  44.833  37.125  0.00  0.00            
ATOM    945  O   HIE X  61      41.354  45.455  36.176  0.00  0.00            
ATOM    946  N   VAL X  62      41.139  45.286  38.372  0.00  0.00            
ATOM    947  H   VAL X  62      40.737  44.735  39.116  0.00  0.00            
ATOM    948  CA  VAL X  62      41.827  46.567  38.610  0.00  0.00            
ATOM    949  HA  VAL X  62      41.144  47.250  38.105  0.00  0.00            
ATOM    950  CB  VAL X  62      41.821  46.834  40.141  0.00  0.00            
ATOM    951  HB  VAL X  62      40.830  46.641  40.551  0.00  0.00            
ATOM    952  CG1 VAL X  62      42.805  46.023  40.990  0.00  0.00            
ATOM    953 HG11 VAL X  62      42.493  44.980  41.050  0.00  0.00            
ATOM    954 HG12 VAL X  62      43.765  46.101  40.685  0.00  0.00            
ATOM    955 HG13 VAL X  62      42.670  46.292  42.027  0.00  0.00            
ATOM    956  CG2 VAL X  62      42.110  48.356  40.458  0.00  0.00            
ATOM    957 HG21 VAL X  62      43.123  48.621  40.194  0.00  0.00            
ATOM    958 HG22 VAL X  62      41.474  48.870  39.867  0.00  0.00            
ATOM    959 HG23 VAL X  62      41.934  48.510  41.523  0.00  0.00            
ATOM    960  C   VAL X  62      43.257  46.591  38.131  0.00  0.00            
ATOM    961  O   VAL X  62      43.929  45.629  38.256  0.00  0.00            
ATOM    962  N   GLY X  63      43.654  47.723  37.507  0.00  0.00            
ATOM    963  H   GLY X  63      43.192  48.617  37.590  0.00  0.00            
ATOM    964  CA  GLY X  63      44.973  47.863  36.859  0.00  0.00            
ATOM    965  HA2 GLY X  63      45.246  48.906  36.702  0.00  0.00            
ATOM    966  HA3 GLY X  63      45.777  47.511  37.505  0.00  0.00            
ATOM    967  C   GLY X  63      45.227  46.974  35.627  0.00  0.00            
ATOM    968  O   GLY X  63      46.361  46.785  35.139  0.00  0.00            
ATOM    969  N   HID X  64      44.183  46.451  35.021  0.00  0.00            
ATOM    970  H   HID X  64      43.219  46.585  35.511  0.00  0.00            
ATOM    971  CA  HID X  64      44.187  45.592  33.842  0.00  0.00            
ATOM    972  HA  HID X  64      45.165  45.623  33.362  0.00  0.00            
ATOM    973  CB  HID X  64      43.886  44.139  34.249  0.00  0.00            
ATOM    974  HB2 HID X  64      42.940  44.082  34.786  0.00  0.00            
ATOM    975  HB3 HID X  64      43.729  43.529  33.359  0.00  0.00            
ATOM    976  CG  HID X  64      44.968  43.546  35.104  0.00  0.00            
ATOM    977  ND1 HID X  64      45.116  43.620  36.471  0.00  0.00            
ATOM    978  HD1 HID X  64      44.574  44.185  37.229  0.00  0.00            
ATOM    979  CE1 HID X  64      46.225  42.986  36.861  0.00  0.00            
ATOM    980  HE1 HID X  64      46.514  42.898  37.825  0.00  0.00            
ATOM    981  NE2 HID X  64      46.920  42.590  35.766  0.00  0.00            
ATOM    982  CD2 HID X  64      46.118  42.973  34.623  0.00  0.00            
ATOM    983  HD2 HID X  64      46.259  42.838  33.632  0.00  0.00            
ATOM    984  C   HID X  64      43.146  46.122  32.800  0.00  0.00            
ATOM    985  O   HID X  64      42.200  46.891  33.128  0.00  0.00            
ATOM    986  N   GLY X  65      43.478  45.795  31.545  0.00  0.00            
ATOM    987  H   GLY X  65      44.351  45.179  31.325  0.00  0.00            
ATOM    988  CA  GLY X  65      42.573  46.042  30.501  0.00  0.00            
ATOM    989  HA2 GLY X  65      43.078  45.837  29.711  0.00  0.00            
ATOM    990  HA3 GLY X  65      41.778  45.445  30.683  0.00  0.00            
ATOM    991  C   GLY X  65      42.195  47.494  30.343  0.00  0.00            
ATOM    992  O   GLY X  65      43.066  48.380  30.270  0.00  0.00            
ATOM    993  N   GLN X  66      40.923  47.767  30.320  0.00  0.00            
ATOM    994  H   GLN X  66      40.287  46.905  30.121  0.00  0.00            
ATOM    995  CA  GLN X  66      40.329  49.077  30.325  0.00  0.00            
ATOM    996  HA  GLN X  66      40.872  49.666  29.586  0.00  0.00            
ATOM    997  CB  GLN X  66      38.843  48.966  29.771  0.00  0.00            
ATOM    998  HB2 GLN X  66      38.808  48.314  28.898  0.00  0.00            
ATOM    999  HB3 GLN X  66      38.318  48.394  30.536  0.00  0.00            
ATOM   1000  CG  GLN X  66      38.003  50.291  29.480  0.00  0.00            
ATOM   1001  HG2 GLN X  66      37.005  49.997  29.158  0.00  0.00            
ATOM   1002  HG3 GLN X  66      37.892  50.804  30.343  0.00  0.00            
ATOM   1003  CD  GLN X  66      38.523  51.091  28.305  0.00  0.00            
ATOM   1004  OE1 GLN X  66      39.281  50.634  27.508  0.00  0.00            
ATOM   1005  NE2 GLN X  66      38.040  52.283  28.051  0.00  0.00            
ATOM   1006 HE21 GLN X  66      38.229  52.550  27.011  0.00  0.00            
ATOM   1007 HE22 GLN X  66      37.194  52.728  28.574  0.00  0.00            
ATOM   1008  C   GLN X  66      40.210  49.733  31.701  0.00  0.00            
ATOM   1009  O   GLN X  66      40.036  50.937  31.859  0.00  0.00            
ATOM   1010  N   SER X  67      40.248  48.920  32.751  0.00  0.00            
ATOM   1011  H   SER X  67      40.853  48.019  32.644  0.00  0.00            
ATOM   1012  CA  SER X  67      39.877  49.349  34.095  0.00  0.00            
ATOM   1013  HA  SER X  67      39.069  49.953  34.040  0.00  0.00            
ATOM   1014  CB  SER X  67      39.671  48.115  34.924  0.00  0.00            
ATOM   1015  HB2 SER X  67      40.627  47.593  34.932  0.00  0.00            
ATOM   1016  HB3 SER X  67      39.397  48.466  35.919  0.00  0.00            
ATOM   1017  OG  SER X  67      38.619  47.384  34.403  0.00  0.00            
ATOM   1018  HG  SER X  67      38.467  46.540  34.936  0.00  0.00            
ATOM   1019  C   SER X  67      40.983  50.258  34.628  0.00  0.00            
ATOM   1020  O   SER X  67      42.134  50.389  34.129  0.00  0.00            
ATOM   1021  N   GLU X  68      40.569  51.014  35.640  0.00  0.00            
ATOM   1022  H   GLU X  68      39.755  50.728  36.165  0.00  0.00            
ATOM   1023  CA  GLU X  68      41.445  51.979  36.278  0.00  0.00            
ATOM   1024  HA  GLU X  68      42.010  52.329  35.518  0.00  0.00            
ATOM   1025  CB  GLU X  68      40.649  53.160  36.765  0.00  0.00            
ATOM   1026  HB2 GLU X  68      39.829  52.716  37.330  0.00  0.00            
ATOM   1027  HB3 GLU X  68      41.308  53.798  37.354  0.00  0.00            
ATOM   1028  CG  GLU X  68      39.942  53.979  35.657  0.00  0.00            
ATOM   1029  HG2 GLU X  68      39.114  53.468  35.165  0.00  0.00            
ATOM   1030  HG3 GLU X  68      39.409  54.770  36.186  0.00  0.00            
ATOM   1031  CD  GLU X  68      40.904  54.697  34.798  0.00  0.00            
ATOM   1032  OE1 GLU X  68      41.805  55.472  35.261  0.00  0.00            
ATOM   1033  OE2 GLU X  68      40.679  54.585  33.562  0.00  0.00            
ATOM   1034  C   GLU X  68      42.354  51.319  37.354  0.00  0.00            
ATOM   1035  O   GLU X  68      41.897  50.317  37.971  0.00  0.00            
ATOM   1036  N   GLY X  69      43.493  51.931  37.526  0.00  0.00            
ATOM   1037  H   GLY X  69      43.882  52.450  36.752  0.00  0.00            
ATOM   1038  CA  GLY X  69      44.434  51.547  38.550  0.00  0.00            
ATOM   1039  HA2 GLY X  69      44.517  52.261  39.259  0.00  0.00            
ATOM   1040  HA3 GLY X  69      44.191  50.656  38.959  0.00  0.00            
ATOM   1041  C   GLY X  69      45.786  51.441  37.942  0.00  0.00            
ATOM   1042  O   GLY X  69      45.870  51.282  36.732  0.00  0.00            
ATOM   1043  N   GLU X  70      46.803  51.413  38.707  0.00  0.00            
ATOM   1044  H   GLU X  70      46.700  51.964  39.641  0.00  0.00            
ATOM   1045  CA  GLU X  70      48.184  51.251  38.282  0.00  0.00            
ATOM   1046  HA  GLU X  70      48.391  52.028  37.546  0.00  0.00            
ATOM   1047  CB  GLU X  70      49.086  51.348  39.483  0.00  0.00            
ATOM   1048  HB2 GLU X  70      48.993  52.403  39.738  0.00  0.00            
ATOM   1049  HB3 GLU X  70      48.647  50.775  40.300  0.00  0.00            
ATOM   1050  CG  GLU X  70      50.610  51.018  39.365  0.00  0.00            
ATOM   1051  HG2 GLU X  70      51.054  50.948  40.358  0.00  0.00            
ATOM   1052  HG3 GLU X  70      50.715  50.098  38.961  0.00  0.00            
ATOM   1053  CD  GLU X  70      51.339  51.746  38.300  0.00  0.00            
ATOM   1054  OE1 GLU X  70      52.547  52.070  38.581  0.00  0.00            
ATOM   1055  OE2 GLU X  70      50.881  51.856  37.130  0.00  0.00            
ATOM   1056  C   GLU X  70      48.347  49.885  37.628  0.00  0.00            
ATOM   1057  O   GLU X  70      47.818  48.827  38.056  0.00  0.00            
ATOM   1058  N   ARG X  71      49.054  49.899  36.494  0.00  0.00            
ATOM   1059  H   ARG X  71      49.442  50.875  36.202  0.00  0.00            
ATOM   1060  CA  ARG X  71      49.223  48.732  35.612  0.00  0.00            
ATOM   1061  HA  ARG X  71      48.349  48.365  35.263  0.00  0.00            
ATOM   1062  CB  ARG X  71      49.932  49.210  34.360  0.00  0.00            
ATOM   1063  HB2 ARG X  71      50.982  49.349  34.616  0.00  0.00            
ATOM   1064  HB3 ARG X  71      49.813  48.460  33.578  0.00  0.00            
ATOM   1065  CG  ARG X  71      49.311  50.475  33.715  0.00  0.00            
ATOM   1066  HG2 ARG X  71      49.659  51.369  34.232  0.00  0.00            
ATOM   1067  HG3 ARG X  71      49.629  50.468  32.673  0.00  0.00            
ATOM   1068  CD  ARG X  71      47.827  50.579  33.686  0.00  0.00            
ATOM   1069  HD2 ARG X  71      47.503  50.904  34.674  0.00  0.00            
ATOM   1070  HD3 ARG X  71      47.673  51.412  32.999  0.00  0.00            
ATOM   1071  NE  ARG X  71      47.074  49.451  33.203  0.00  0.00            
ATOM   1072  HE  ARG X  71      47.572  48.639  32.673  0.00  0.00            
ATOM   1073  CZ  ARG X  71      45.750  49.333  33.194  0.00  0.00            
ATOM   1074  NH1 ARG X  71      45.350  48.561  32.251  0.00  0.00            
ATOM   1075 HH11 ARG X  71      45.960  48.416  31.360  0.00  0.00            
ATOM   1076 HH12 ARG X  71      44.399  48.226  32.191  0.00  0.00            
ATOM   1077  NH2 ARG X  71      44.968  49.927  34.048  0.00  0.00            
ATOM   1078 HH21 ARG X  71      45.329  50.605  34.821  0.00  0.00            
ATOM   1079 HH22 ARG X  71      43.899  49.899  33.836  0.00  0.00            
ATOM   1080  C   ARG X  71      49.952  47.634  36.307  0.00  0.00            
ATOM   1081  O   ARG X  71      51.078  47.776  36.709  0.00  0.00            
ATOM   1082  N   MET X  72      49.290  46.493  36.424  0.00  0.00            
ATOM   1083  H   MET X  72      48.331  46.459  35.907  0.00  0.00            
ATOM   1084  CA  MET X  72      49.782  45.237  37.082  0.00  0.00            
ATOM   1085  HA  MET X  72      48.969  44.674  37.287  0.00  0.00            
ATOM   1086  CB  MET X  72      50.823  44.480  36.118  0.00  0.00            
ATOM   1087  HB2 MET X  72      51.731  45.057  35.940  0.00  0.00            
ATOM   1088  HB3 MET X  72      51.152  43.630  36.717  0.00  0.00            
ATOM   1089  CG  MET X  72      50.234  43.897  34.856  0.00  0.00            
ATOM   1090  HG2 MET X  72      49.336  43.350  35.142  0.00  0.00            
ATOM   1091  HG3 MET X  72      49.977  44.682  34.145  0.00  0.00            
ATOM   1092  SD  MET X  72      51.380  42.717  33.999  0.00  0.00            
ATOM   1093  CE  MET X  72      51.391  41.331  35.109  0.00  0.00            
ATOM   1094  HE1 MET X  72      51.503  40.391  34.569  0.00  0.00            
ATOM   1095  HE2 MET X  72      52.180  41.518  35.837  0.00  0.00            
ATOM   1096  HE3 MET X  72      50.443  41.309  35.646  0.00  0.00            
ATOM   1097  C   MET X  72      50.385  45.567  38.471  0.00  0.00            
ATOM   1098  O   MET X  72      51.471  45.065  38.778  0.00  0.00            
ATOM   1099  N   VAL X  73      49.586  46.281  39.286  0.00  0.00            
ATOM   1100  H   VAL X  73      48.665  46.433  39.060  0.00  0.00            
ATOM   1101  CA  VAL X  73      49.829  46.430  40.736  0.00  0.00            
ATOM   1102  HA  VAL X  73      50.427  45.673  41.033  0.00  0.00            
ATOM   1103  CB  VAL X  73      50.567  47.770  41.040  0.00  0.00            
ATOM   1104  HB  VAL X  73      50.105  48.480  40.355  0.00  0.00            
ATOM   1105  CG1 VAL X  73      50.515  48.370  42.429  0.00  0.00            
ATOM   1106 HG11 VAL X  73      49.449  48.391  42.657  0.00  0.00            
ATOM   1107 HG12 VAL X  73      51.146  47.825  43.132  0.00  0.00            
ATOM   1108 HG13 VAL X  73      50.846  49.408  42.448  0.00  0.00            
ATOM   1109  CG2 VAL X  73      51.967  47.648  40.705  0.00  0.00            
ATOM   1110 HG21 VAL X  73      52.098  47.394  39.653  0.00  0.00            
ATOM   1111 HG22 VAL X  73      52.394  48.647  40.797  0.00  0.00            
ATOM   1112 HG23 VAL X  73      52.434  46.892  41.336  0.00  0.00            
ATOM   1113  C   VAL X  73      48.462  46.332  41.518  0.00  0.00            
ATOM   1114  O   VAL X  73      47.461  46.692  40.971  0.00  0.00            
ATOM   1115  N   VAL X  74      48.404  45.619  42.655  0.00  0.00            
ATOM   1116  H   VAL X  74      49.331  45.434  43.178  0.00  0.00            
ATOM   1117  CA  VAL X  74      47.164  45.665  43.486  0.00  0.00            
ATOM   1118  HA  VAL X  74      46.617  46.447  43.157  0.00  0.00            
ATOM   1119  CB  VAL X  74      46.322  44.366  43.356  0.00  0.00            
ATOM   1120  HB  VAL X  74      46.370  43.940  42.354  0.00  0.00            
ATOM   1121  CG1 VAL X  74      46.896  43.203  44.161  0.00  0.00            
ATOM   1122 HG11 VAL X  74      46.888  43.372  45.238  0.00  0.00            
ATOM   1123 HG12 VAL X  74      46.400  42.265  43.910  0.00  0.00            
ATOM   1124 HG13 VAL X  74      47.859  43.074  43.887  0.00  0.00            
ATOM   1125  CG2 VAL X  74      44.891  44.686  43.594  0.00  0.00            
ATOM   1126 HG21 VAL X  74      44.491  45.408  42.882  0.00  0.00            
ATOM   1127 HG22 VAL X  74      44.290  43.777  43.590  0.00  0.00            
ATOM   1128 HG23 VAL X  74      44.742  45.203  44.542  0.00  0.00            
ATOM   1129  C   VAL X  74      47.555  46.063  44.961  0.00  0.00            
ATOM   1130  O   VAL X  74      48.604  45.666  45.475  0.00  0.00            
ATOM   1131  N   SER X  75      46.718  46.897  45.553  0.00  0.00            
ATOM   1132  H   SER X  75      45.736  47.172  45.167  0.00  0.00            
ATOM   1133  CA  SER X  75      46.935  47.187  47.014  0.00  0.00            
ATOM   1134  HA  SER X  75      47.924  47.591  47.175  0.00  0.00            
ATOM   1135  CB  SER X  75      45.890  48.187  47.503  0.00  0.00            
ATOM   1136  HB2 SER X  75      46.039  48.406  48.550  0.00  0.00            
ATOM   1137  HB3 SER X  75      46.055  49.055  46.882  0.00  0.00            
ATOM   1138  OG  SER X  75      44.552  47.667  47.303  0.00  0.00            
ATOM   1139  HG  SER X  75      44.299  47.916  46.283  0.00  0.00            
ATOM   1140  C   SER X  75      46.877  45.944  47.926  0.00  0.00            
ATOM   1141  O   SER X  75      47.633  45.791  48.889  0.00  0.00            
ATOM   1142  N   ASP X  76      45.988  44.995  47.631  0.00  0.00            
ATOM   1143  H   ASP X  76      45.297  45.212  46.829  0.00  0.00            
ATOM   1144  CA  ASP X  76      45.936  43.655  48.268  0.00  0.00            
ATOM   1145  HA  ASP X  76      46.912  43.431  48.396  0.00  0.00            
ATOM   1146  CB  ASP X  76      45.219  43.651  49.623  0.00  0.00            
ATOM   1147  HB2 ASP X  76      45.737  44.332  50.298  0.00  0.00            
ATOM   1148  HB3 ASP X  76      44.214  44.026  49.429  0.00  0.00            
ATOM   1149  CG  ASP X  76      45.276  42.287  50.290  0.00  0.00            
ATOM   1150  OD1 ASP X  76      44.448  41.424  49.944  0.00  0.00            
ATOM   1151  OD2 ASP X  76      46.332  42.001  50.968  0.00  0.00            
ATOM   1152  C   ASP X  76      45.254  42.717  47.196  0.00  0.00            
ATOM   1153  O   ASP X  76      44.446  43.222  46.434  0.00  0.00            
ATOM   1154  N   PHE X  77      45.555  41.411  47.259  0.00  0.00            
ATOM   1155  H   PHE X  77      46.397  41.135  47.893  0.00  0.00            
ATOM   1156  CA  PHE X  77      45.002  40.404  46.367  0.00  0.00            
ATOM   1157  HA  PHE X  77      45.129  40.583  45.299  0.00  0.00            
ATOM   1158  CB  PHE X  77      45.648  39.017  46.659  0.00  0.00            
ATOM   1159  HB2 PHE X  77      46.733  39.082  46.743  0.00  0.00            
ATOM   1160  HB3 PHE X  77      45.215  38.604  47.473  0.00  0.00            
ATOM   1161  CG  PHE X  77      45.365  38.085  45.492  0.00  0.00            
ATOM   1162  CD1 PHE X  77      46.075  38.311  44.278  0.00  0.00            
ATOM   1163  HD1 PHE X  77      46.864  39.061  44.326  0.00  0.00            
ATOM   1164  CE1 PHE X  77      45.810  37.536  43.138  0.00  0.00            
ATOM   1165  HE1 PHE X  77      46.362  37.659  42.206  0.00  0.00            
ATOM   1166  CZ  PHE X  77      44.716  36.648  43.097  0.00  0.00            
ATOM   1167  HZ  PHE X  77      44.431  36.145  42.173  0.00  0.00            
ATOM   1168  CE2 PHE X  77      43.952  36.479  44.273  0.00  0.00            
ATOM   1169  HE2 PHE X  77      43.056  35.884  44.171  0.00  0.00            
ATOM   1170  CD2 PHE X  77      44.292  37.192  45.484  0.00  0.00            
ATOM   1171  HD2 PHE X  77      43.822  37.008  46.359  0.00  0.00            
ATOM   1172  C   PHE X  77      43.457  40.325  46.490  0.00  0.00            
ATOM   1173  O   PHE X  77      42.777  40.234  45.460  0.00  0.00            
ATOM   1174  N   HIE X  78      42.896  40.431  47.680  0.00  0.00            
ATOM   1175  H   HIE X  78      43.539  40.701  48.504  0.00  0.00            
ATOM   1176  CA  HIE X  78      41.511  40.304  47.961  0.00  0.00            
ATOM   1177  HA  HIE X  78      41.230  39.478  47.452  0.00  0.00            
ATOM   1178  CB  HIE X  78      41.288  40.222  49.493  0.00  0.00            
ATOM   1179  HB2 HIE X  78      42.146  39.697  49.913  0.00  0.00            
ATOM   1180  HB3 HIE X  78      41.285  41.223  49.922  0.00  0.00            
ATOM   1181  CG  HIE X  78      40.023  39.366  49.833  0.00  0.00            
ATOM   1182  ND1 HIE X  78      39.938  37.964  49.701  0.00  0.00            
ATOM   1183  CE1 HIE X  78      38.641  37.686  49.826  0.00  0.00            
ATOM   1184  HE1 HIE X  78      38.272  36.671  49.676  0.00  0.00            
ATOM   1185  NE2 HIE X  78      37.953  38.769  50.108  0.00  0.00            
ATOM   1186  HE2 HIE X  78      36.869  38.771  49.992  0.00  0.00            
ATOM   1187  CD2 HIE X  78      38.780  39.861  49.983  0.00  0.00            
ATOM   1188  HD2 HIE X  78      38.516  40.918  49.969  0.00  0.00            
ATOM   1189  C   HIE X  78      40.630  41.423  47.397  0.00  0.00            
ATOM   1190  O   HIE X  78      39.402  41.282  47.340  0.00  0.00            
ATOM   1191  N   VAL X  79      41.244  42.521  46.846  0.00  0.00            
ATOM   1192  H   VAL X  79      42.313  42.705  46.960  0.00  0.00            
ATOM   1193  CA  VAL X  79      40.473  43.492  45.995  0.00  0.00            
ATOM   1194  HA  VAL X  79      39.724  43.755  46.620  0.00  0.00            
ATOM   1195  CB  VAL X  79      41.348  44.657  45.532  0.00  0.00            
ATOM   1196  HB  VAL X  79      42.340  44.272  45.297  0.00  0.00            
ATOM   1197  CG1 VAL X  79      40.754  45.438  44.332  0.00  0.00            
ATOM   1198 HG11 VAL X  79      41.483  46.150  43.946  0.00  0.00            
ATOM   1199 HG12 VAL X  79      40.680  44.748  43.492  0.00  0.00            
ATOM   1200 HG13 VAL X  79      39.790  45.884  44.525  0.00  0.00            
ATOM   1201  CG2 VAL X  79      41.397  45.512  46.764  0.00  0.00            
ATOM   1202 HG21 VAL X  79      40.523  46.142  46.846  0.00  0.00            
ATOM   1203 HG22 VAL X  79      41.405  44.949  47.685  0.00  0.00            
ATOM   1204 HG23 VAL X  79      42.270  46.148  46.758  0.00  0.00            
ATOM   1205  C   VAL X  79      39.762  42.721  44.877  0.00  0.00            
ATOM   1206  O   VAL X  79      38.522  42.735  44.851  0.00  0.00            
ATOM   1207  N   PHE X  80      40.507  42.033  44.015  0.00  0.00            
ATOM   1208  H   PHE X  80      41.510  42.109  44.114  0.00  0.00            
ATOM   1209  CA  PHE X  80      40.022  41.307  42.817  0.00  0.00            
ATOM   1210  HA  PHE X  80      39.648  41.956  42.139  0.00  0.00            
ATOM   1211  CB  PHE X  80      41.243  40.448  42.335  0.00  0.00            
ATOM   1212  HB2 PHE X  80      41.511  39.740  43.119  0.00  0.00            
ATOM   1213  HB3 PHE X  80      41.025  39.798  41.488  0.00  0.00            
ATOM   1214  CG  PHE X  80      42.506  41.137  41.878  0.00  0.00            
ATOM   1215  CD1 PHE X  80      43.673  40.577  42.228  0.00  0.00            
ATOM   1216  HD1 PHE X  80      43.768  39.726  42.902  0.00  0.00            
ATOM   1217  CE1 PHE X  80      44.883  40.978  41.563  0.00  0.00            
ATOM   1218  HE1 PHE X  80      45.808  40.462  41.821  0.00  0.00            
ATOM   1219  CZ  PHE X  80      44.886  42.036  40.650  0.00  0.00            
ATOM   1220  HZ  PHE X  80      45.781  42.374  40.128  0.00  0.00            
ATOM   1221  CE2 PHE X  80      43.659  42.717  40.476  0.00  0.00            
ATOM   1222  HE2 PHE X  80      43.609  43.516  39.736  0.00  0.00            
ATOM   1223  CD2 PHE X  80      42.466  42.259  41.117  0.00  0.00            
ATOM   1224  HD2 PHE X  80      41.537  42.747  40.822  0.00  0.00            
ATOM   1225  C   PHE X  80      38.959  40.294  43.292  0.00  0.00            
ATOM   1226  O   PHE X  80      37.823  40.412  42.890  0.00  0.00            
ATOM   1227  N   VAL X  81      39.192  39.561  44.405  0.00  0.00            
ATOM   1228  H   VAL X  81      40.121  39.703  44.956  0.00  0.00            
ATOM   1229  CA  VAL X  81      38.255  38.553  44.913  0.00  0.00            
ATOM   1230  HA  VAL X  81      38.136  37.854  44.085  0.00  0.00            
ATOM   1231  CB  VAL X  81      38.780  37.831  46.152  0.00  0.00            
ATOM   1232  HB  VAL X  81      38.929  38.562  46.946  0.00  0.00            
ATOM   1233  CG1 VAL X  81      37.766  36.762  46.536  0.00  0.00            
ATOM   1234 HG11 VAL X  81      37.346  36.242  45.675  0.00  0.00            
ATOM   1235 HG12 VAL X  81      38.403  36.138  47.163  0.00  0.00            
ATOM   1236 HG13 VAL X  81      37.096  37.247  47.115  0.00  0.00            
ATOM   1237  CG2 VAL X  81      40.130  37.115  45.894  0.00  0.00            
ATOM   1238 HG21 VAL X  81      40.827  37.825  45.725  0.00  0.00            
ATOM   1239 HG22 VAL X  81      40.396  36.580  46.709  0.00  0.00            
ATOM   1240 HG23 VAL X  81      39.988  36.498  45.107  0.00  0.00            
ATOM   1241  C   VAL X  81      36.892  39.235  45.290  0.00  0.00            
ATOM   1242  O   VAL X  81      35.874  38.734  44.782  0.00  0.00            
ATOM   1243  N   ARG X  82      36.937  40.347  46.022  0.00  0.00            
ATOM   1244  H   ARG X  82      37.924  40.668  46.354  0.00  0.00            
ATOM   1245  CA  ARG X  82      35.657  41.062  46.375  0.00  0.00            
ATOM   1246  HA  ARG X  82      35.090  40.148  46.555  0.00  0.00            
ATOM   1247  CB  ARG X  82      35.593  41.728  47.788  0.00  0.00            
ATOM   1248  HB2 ARG X  82      34.585  42.045  48.056  0.00  0.00            
ATOM   1249  HB3 ARG X  82      35.832  40.948  48.511  0.00  0.00            
ATOM   1250  CG  ARG X  82      36.555  42.865  48.025  0.00  0.00            
ATOM   1251  HG2 ARG X  82      36.460  43.063  49.093  0.00  0.00            
ATOM   1252  HG3 ARG X  82      37.546  42.562  47.687  0.00  0.00            
ATOM   1253  CD  ARG X  82      36.178  44.104  47.208  0.00  0.00            
ATOM   1254  HD2 ARG X  82      36.649  44.911  47.593  0.00  0.00            
ATOM   1255  HD3 ARG X  82      36.444  43.953  46.162  0.00  0.00            
ATOM   1256  NE  ARG X  82      34.731  44.473  47.281  0.00  0.00            
ATOM   1257  HE  ARG X  82      34.233  44.149  48.195  0.00  0.00            
ATOM   1258  CZ  ARG X  82      34.027  45.231  46.483  0.00  0.00            
ATOM   1259  NH1 ARG X  82      34.482  45.724  45.275  0.00  0.00            
ATOM   1260 HH11 ARG X  82      35.328  45.157  44.888  0.00  0.00            
ATOM   1261 HH12 ARG X  82      33.847  46.137  44.606  0.00  0.00            
ATOM   1262  NH2 ARG X  82      32.854  45.608  46.860  0.00  0.00            
ATOM   1263 HH21 ARG X  82      32.504  45.321  47.851  0.00  0.00            
ATOM   1264 HH22 ARG X  82      32.183  46.112  46.163  0.00  0.00            
ATOM   1265  C   ARG X  82      35.015  41.965  45.243  0.00  0.00            
ATOM   1266  O   ARG X  82      33.821  42.194  45.205  0.00  0.00            
ATOM   1267  N   ASP X  83      35.815  42.254  44.257  0.00  0.00            
ATOM   1268  H   ASP X  83      36.854  41.945  44.365  0.00  0.00            
ATOM   1269  CA  ASP X  83      35.294  42.843  42.977  0.00  0.00            
ATOM   1270  HA  ASP X  83      34.723  43.623  43.268  0.00  0.00            
ATOM   1271  CB  ASP X  83      36.515  43.335  42.175  0.00  0.00            
ATOM   1272  HB2 ASP X  83      37.160  42.533  41.817  0.00  0.00            
ATOM   1273  HB3 ASP X  83      36.105  43.738  41.249  0.00  0.00            
ATOM   1274  CG  ASP X  83      37.368  44.434  42.885  0.00  0.00            
ATOM   1275  OD1 ASP X  83      36.991  45.134  43.823  0.00  0.00            
ATOM   1276  OD2 ASP X  83      38.424  44.663  42.264  0.00  0.00            
ATOM   1277  C   ASP X  83      34.372  41.788  42.258  0.00  0.00            
ATOM   1278  O   ASP X  83      33.263  42.032  41.681  0.00  0.00            
ATOM   1279  N   VAL X  84      34.911  40.521  42.167  0.00  0.00            
ATOM   1280  H   VAL X  84      35.872  40.328  42.644  0.00  0.00            
ATOM   1281  CA  VAL X  84      34.158  39.396  41.605  0.00  0.00            
ATOM   1282  HA  VAL X  84      33.813  39.738  40.629  0.00  0.00            
ATOM   1283  CB  VAL X  84      35.062  38.173  41.378  0.00  0.00            
ATOM   1284  HB  VAL X  84      35.536  37.858  42.308  0.00  0.00            
ATOM   1285  CG1 VAL X  84      34.355  37.029  40.745  0.00  0.00            
ATOM   1286 HG11 VAL X  84      33.712  36.560  41.490  0.00  0.00            
ATOM   1287 HG12 VAL X  84      33.906  37.470  39.855  0.00  0.00            
ATOM   1288 HG13 VAL X  84      35.068  36.270  40.421  0.00  0.00            
ATOM   1289  CG2 VAL X  84      36.241  38.497  40.479  0.00  0.00            
ATOM   1290 HG21 VAL X  84      36.839  37.587  40.434  0.00  0.00            
ATOM   1291 HG22 VAL X  84      35.804  38.791  39.525  0.00  0.00            
ATOM   1292 HG23 VAL X  84      36.912  39.271  40.851  0.00  0.00            
ATOM   1293  C   VAL X  84      32.904  39.172  42.438  0.00  0.00            
ATOM   1294  O   VAL X  84      31.798  39.055  41.915  0.00  0.00            
ATOM   1295  N   LEU X  85      33.052  39.222  43.751  0.00  0.00            
ATOM   1296  H   LEU X  85      34.055  39.364  44.127  0.00  0.00            
ATOM   1297  CA  LEU X  85      31.928  38.966  44.620  0.00  0.00            
ATOM   1298  HA  LEU X  85      31.452  38.030  44.368  0.00  0.00            
ATOM   1299  CB  LEU X  85      32.382  38.912  46.080  0.00  0.00            
ATOM   1300  HB2 LEU X  85      33.056  39.642  46.263  0.00  0.00            
ATOM   1301  HB3 LEU X  85      31.575  39.113  46.784  0.00  0.00            
ATOM   1302  CG  LEU X  85      33.028  37.502  46.368  0.00  0.00            
ATOM   1303  HG  LEU X  85      33.656  37.246  45.515  0.00  0.00            
ATOM   1304  CD1 LEU X  85      33.952  37.486  47.595  0.00  0.00            
ATOM   1305 HD11 LEU X  85      34.754  38.223  47.626  0.00  0.00            
ATOM   1306 HD12 LEU X  85      33.341  37.561  48.495  0.00  0.00            
ATOM   1307 HD13 LEU X  85      34.531  36.566  47.524  0.00  0.00            
ATOM   1308  CD2 LEU X  85      31.961  36.358  46.513  0.00  0.00            
ATOM   1309 HD21 LEU X  85      31.582  36.360  47.449  0.00  0.00            
ATOM   1310 HD22 LEU X  85      31.214  36.460  45.840  0.00  0.00            
ATOM   1311 HD23 LEU X  85      32.415  35.474  46.329  0.00  0.00            
ATOM   1312  C   LEU X  85      30.839  40.008  44.451  0.00  0.00            
ATOM   1313  O   LEU X  85      29.696  39.531  44.306  0.00  0.00            
ATOM   1314  N   GLN X  86      31.217  41.306  44.371  0.00  0.00            
ATOM   1315  H   GLN X  86      32.256  41.621  44.462  0.00  0.00            
ATOM   1316  CA  GLN X  86      30.279  42.418  44.130  0.00  0.00            
ATOM   1317  HA  GLN X  86      29.550  42.571  44.926  0.00  0.00            
ATOM   1318  CB  GLN X  86      31.111  43.696  44.011  0.00  0.00            
ATOM   1319  HB2 GLN X  86      31.538  43.999  44.966  0.00  0.00            
ATOM   1320  HB3 GLN X  86      31.867  43.495  43.371  0.00  0.00            
ATOM   1321  CG  GLN X  86      30.342  44.943  43.567  0.00  0.00            
ATOM   1322  HG2 GLN X  86      30.007  44.723  42.553  0.00  0.00            
ATOM   1323  HG3 GLN X  86      29.493  45.076  44.238  0.00  0.00            
ATOM   1324  CD  GLN X  86      31.147  46.253  43.518  0.00  0.00            
ATOM   1325  OE1 GLN X  86      31.868  46.706  44.423  0.00  0.00            
ATOM   1326  NE2 GLN X  86      30.773  47.160  42.594  0.00  0.00            
ATOM   1327 HE21 GLN X  86      31.165  48.178  42.575  0.00  0.00            
ATOM   1328 HE22 GLN X  86      30.044  46.858  41.964  0.00  0.00            
ATOM   1329  C   GLN X  86      29.567  42.175  42.779  0.00  0.00            
ATOM   1330  O   GLN X  86      28.380  42.446  42.758  0.00  0.00            
ATOM   1331  N   HID X  87      30.263  41.675  41.761  0.00  0.00            
ATOM   1332  H   HID X  87      31.228  41.296  42.097  0.00  0.00            
ATOM   1333  CA  HID X  87      29.759  41.569  40.399  0.00  0.00            
ATOM   1334  HA  HID X  87      29.268  42.434  40.226  0.00  0.00            
ATOM   1335  CB  HID X  87      30.881  41.481  39.345  0.00  0.00            
ATOM   1336  HB2 HID X  87      31.737  42.072  39.670  0.00  0.00            
ATOM   1337  HB3 HID X  87      31.241  40.456  39.250  0.00  0.00            
ATOM   1338  CG  HID X  87      30.567  41.955  37.935  0.00  0.00            
ATOM   1339  ND1 HID X  87      31.574  42.149  37.040  0.00  0.00            
ATOM   1340  HD1 HID X  87      32.640  42.016  37.227  0.00  0.00            
ATOM   1341  CE1 HID X  87      31.011  42.483  35.847  0.00  0.00            
ATOM   1342  HE1 HID X  87      31.591  42.815  34.987  0.00  0.00            
ATOM   1343  NE2 HID X  87      29.642  42.536  35.965  0.00  0.00            
ATOM   1344  CD2 HID X  87      29.390  42.152  37.318  0.00  0.00            
ATOM   1345  HD2 HID X  87      28.429  42.116  37.832  0.00  0.00            
ATOM   1346  C   HID X  87      28.786  40.376  40.270  0.00  0.00            
ATOM   1347  O   HID X  87      27.750  40.572  39.648  0.00  0.00            
ATOM   1348  N   VAL X  88      29.085  39.353  40.982  0.00  0.00            
ATOM   1349  H   VAL X  88      29.987  39.296  41.592  0.00  0.00            
ATOM   1350  CA  VAL X  88      28.323  38.170  41.025  0.00  0.00            
ATOM   1351  HA  VAL X  88      28.089  37.789  40.119  0.00  0.00            
ATOM   1352  CB  VAL X  88      29.109  37.003  41.650  0.00  0.00            
ATOM   1353  HB  VAL X  88      29.421  37.343  42.638  0.00  0.00            
ATOM   1354  CG1 VAL X  88      28.076  35.878  41.781  0.00  0.00            
ATOM   1355 HG11 VAL X  88      27.522  35.722  40.856  0.00  0.00            
ATOM   1356 HG12 VAL X  88      28.656  35.005  42.082  0.00  0.00            
ATOM   1357 HG13 VAL X  88      27.488  36.177  42.478  0.00  0.00            
ATOM   1358  CG2 VAL X  88      30.178  36.433  40.693  0.00  0.00            
ATOM   1359 HG21 VAL X  88      30.852  37.164  40.516  0.00  0.00            
ATOM   1360 HG22 VAL X  88      30.681  35.577  41.143  0.00  0.00            
ATOM   1361 HG23 VAL X  88      29.668  36.000  39.832  0.00  0.00            
ATOM   1362  C   VAL X  88      27.013  38.424  41.717  0.00  0.00            
ATOM   1363  O   VAL X  88      25.944  38.143  41.135  0.00  0.00            
ATOM   1364  N   ASP X  89      27.099  39.166  42.787  0.00  0.00            
ATOM   1365  H   ASP X  89      28.032  39.410  43.295  0.00  0.00            
ATOM   1366  CA  ASP X  89      25.817  39.474  43.495  0.00  0.00            
ATOM   1367  HA  ASP X  89      25.195  38.588  43.622  0.00  0.00            
ATOM   1368  CB  ASP X  89      26.272  39.989  44.813  0.00  0.00            
ATOM   1369  HB2 ASP X  89      26.899  39.232  45.283  0.00  0.00            
ATOM   1370  HB3 ASP X  89      26.908  40.853  44.620  0.00  0.00            
ATOM   1371  CG  ASP X  89      25.241  40.343  45.842  0.00  0.00            
ATOM   1372  OD1 ASP X  89      24.180  39.713  45.972  0.00  0.00            
ATOM   1373  OD2 ASP X  89      25.398  41.337  46.554  0.00  0.00            
ATOM   1374  C   ASP X  89      24.943  40.492  42.751  0.00  0.00            
ATOM   1375  O   ASP X  89      23.705  40.440  42.919  0.00  0.00            
ATOM   1376  N   SER X  90      25.577  41.379  42.031  0.00  0.00            
ATOM   1377  H   SER X  90      26.573  41.353  42.201  0.00  0.00            
ATOM   1378  CA  SER X  90      24.858  42.390  41.228  0.00  0.00            
ATOM   1379  HA  SER X  90      24.243  42.809  41.911  0.00  0.00            
ATOM   1380  CB  SER X  90      25.906  43.404  40.597  0.00  0.00            
ATOM   1381  HB2 SER X  90      26.559  42.853  39.921  0.00  0.00            
ATOM   1382  HB3 SER X  90      25.449  44.229  40.051  0.00  0.00            
ATOM   1383  OG  SER X  90      26.624  44.029  41.607  0.00  0.00            
ATOM   1384  HG  SER X  90      27.215  43.341  42.212  0.00  0.00            
ATOM   1385  C   SER X  90      24.063  41.757  40.157  0.00  0.00            
ATOM   1386  O   SER X  90      22.859  42.048  39.906  0.00  0.00            
ATOM   1387  N   MET X  91      24.738  40.804  39.484  0.00  0.00            
ATOM   1388  H   MET X  91      25.709  40.602  39.676  0.00  0.00            
ATOM   1389  CA  MET X  91      24.150  39.947  38.516  0.00  0.00            
ATOM   1390  HA  MET X  91      23.666  40.530  37.848  0.00  0.00            
ATOM   1391  CB  MET X  91      25.129  39.091  37.703  0.00  0.00            
ATOM   1392  HB2 MET X  91      25.765  38.601  38.316  0.00  0.00            
ATOM   1393  HB3 MET X  91      24.453  38.458  37.127  0.00  0.00            
ATOM   1394  CG  MET X  91      25.899  39.954  36.665  0.00  0.00            
ATOM   1395  HG2 MET X  91      26.570  40.629  37.196  0.00  0.00            
ATOM   1396  HG3 MET X  91      26.590  39.295  36.140  0.00  0.00            
ATOM   1397  SD  MET X  91      24.984  40.847  35.400  0.00  0.00            
ATOM   1398  CE  MET X  91      24.632  39.490  34.226  0.00  0.00            
ATOM   1399  HE1 MET X  91      24.215  38.600  34.698  0.00  0.00            
ATOM   1400  HE2 MET X  91      23.903  39.872  33.511  0.00  0.00            
ATOM   1401  HE3 MET X  91      25.497  39.295  33.742  0.00  0.00            
ATOM   1402  C   MET X  91      23.116  38.942  39.161  0.00  0.00            
ATOM   1403  O   MET X  91      22.089  38.710  38.530  0.00  0.00            
ATOM   1404  N   GLN X  92      23.236  38.419  40.391  0.00  0.00            
ATOM   1405  H   GLN X  92      24.204  38.519  40.881  0.00  0.00            
ATOM   1406  CA  GLN X  92      22.081  37.642  41.035  0.00  0.00            
ATOM   1407  HA  GLN X  92      21.872  36.770  40.415  0.00  0.00            
ATOM   1408  CB  GLN X  92      22.617  37.113  42.374  0.00  0.00            
ATOM   1409  HB2 GLN X  92      23.273  37.885  42.776  0.00  0.00            
ATOM   1410  HB3 GLN X  92      21.803  37.082  43.098  0.00  0.00            
ATOM   1411  CG  GLN X  92      23.397  35.770  42.158  0.00  0.00            
ATOM   1412  HG2 GLN X  92      22.717  35.018  41.759  0.00  0.00            
ATOM   1413  HG3 GLN X  92      24.157  35.965  41.401  0.00  0.00            
ATOM   1414  CD  GLN X  92      24.217  35.214  43.344  0.00  0.00            
ATOM   1415  OE1 GLN X  92      24.899  35.853  44.128  0.00  0.00            
ATOM   1416  NE2 GLN X  92      24.483  33.975  43.422  0.00  0.00            
ATOM   1417 HE21 GLN X  92      25.336  33.626  44.005  0.00  0.00            
ATOM   1418 HE22 GLN X  92      23.913  33.315  42.912  0.00  0.00            
ATOM   1419  C   GLN X  92      20.798  38.412  41.360  0.00  0.00            
ATOM   1420  O   GLN X  92      19.725  37.818  41.510  0.00  0.00            
ATOM   1421  N   LYS X  93      20.943  39.740  41.473  0.00  0.00            
ATOM   1422  H   LYS X  93      21.936  40.191  41.453  0.00  0.00            
ATOM   1423  CA  LYS X  93      19.720  40.537  41.738  0.00  0.00            
ATOM   1424  HA  LYS X  93      19.075  40.192  42.533  0.00  0.00            
ATOM   1425  CB  LYS X  93      20.335  41.887  42.162  0.00  0.00            
ATOM   1426  HB2 LYS X  93      21.125  41.792  42.892  0.00  0.00            
ATOM   1427  HB3 LYS X  93      20.738  42.291  41.390  0.00  0.00            
ATOM   1428  CG  LYS X  93      19.398  42.940  42.898  0.00  0.00            
ATOM   1429  HG2 LYS X  93      18.538  42.407  43.276  0.00  0.00            
ATOM   1430  HG3 LYS X  93      19.855  43.465  43.724  0.00  0.00            
ATOM   1431  CD  LYS X  93      18.888  43.987  41.891  0.00  0.00            
ATOM   1432  HD2 LYS X  93      18.650  43.517  41.029  0.00  0.00            
ATOM   1433  HD3 LYS X  93      17.938  44.300  42.324  0.00  0.00            
ATOM   1434  CE  LYS X  93      19.707  45.313  41.767  0.00  0.00            
ATOM   1435  HE2 LYS X  93      19.190  46.093  41.208  0.00  0.00            
ATOM   1436  HE3 LYS X  93      20.102  45.622  42.735  0.00  0.00            
ATOM   1437  NZ  LYS X  93      20.974  45.048  40.944  0.00  0.00            
ATOM   1438  HZ1 LYS X  93      21.616  44.426  41.415  0.00  0.00            
ATOM   1439  HZ2 LYS X  93      20.568  44.569  40.053  0.00  0.00            
ATOM   1440  HZ3 LYS X  93      21.599  45.930  40.807  0.00  0.00            
ATOM   1441  C   LYS X  93      18.914  40.841  40.578  0.00  0.00            
ATOM   1442  O   LYS X  93      17.677  40.943  40.653  0.00  0.00            
ATOM   1443  N   ASP X  94      19.579  40.954  39.462  0.00  0.00            
ATOM   1444  H   ASP X  94      20.668  40.993  39.448  0.00  0.00            
ATOM   1445  CA  ASP X  94      18.966  41.129  38.150  0.00  0.00            
ATOM   1446  HA  ASP X  94      18.142  41.696  38.292  0.00  0.00            
ATOM   1447  CB  ASP X  94      19.996  41.784  37.200  0.00  0.00            
ATOM   1448  HB2 ASP X  94      20.796  41.048  37.122  0.00  0.00            
ATOM   1449  HB3 ASP X  94      19.501  41.838  36.230  0.00  0.00            
ATOM   1450  CG  ASP X  94      20.713  43.060  37.649  0.00  0.00            
ATOM   1451  OD1 ASP X  94      20.192  43.773  38.551  0.00  0.00            
ATOM   1452  OD2 ASP X  94      21.893  43.327  37.213  0.00  0.00            
ATOM   1453  C   ASP X  94      18.518  39.727  37.541  0.00  0.00            
ATOM   1454  O   ASP X  94      17.600  39.720  36.690  0.00  0.00            
ATOM   1455  N   TYR X  95      19.070  38.600  38.028  0.00  0.00            
ATOM   1456  H   TYR X  95      19.959  38.617  38.506  0.00  0.00            
ATOM   1457  CA  TYR X  95      18.685  37.246  37.525  0.00  0.00            
ATOM   1458  HA  TYR X  95      17.715  37.368  37.043  0.00  0.00            
ATOM   1459  CB  TYR X  95      19.773  36.759  36.548  0.00  0.00            
ATOM   1460  HB2 TYR X  95      20.708  36.637  37.095  0.00  0.00            
ATOM   1461  HB3 TYR X  95      19.376  35.787  36.257  0.00  0.00            
ATOM   1462  CG  TYR X  95      19.899  37.612  35.271  0.00  0.00            
ATOM   1463  CD1 TYR X  95      19.039  37.474  34.201  0.00  0.00            
ATOM   1464  HD1 TYR X  95      18.388  36.600  34.174  0.00  0.00            
ATOM   1465  CE1 TYR X  95      19.051  38.325  33.066  0.00  0.00            
ATOM   1466  HE1 TYR X  95      18.352  38.147  32.248  0.00  0.00            
ATOM   1467  CZ  TYR X  95      19.896  39.466  33.149  0.00  0.00            
ATOM   1468  OH  TYR X  95      19.865  40.439  32.179  0.00  0.00            
ATOM   1469  HH  TYR X  95      19.017  40.363  31.499  0.00  0.00            
ATOM   1470  CE2 TYR X  95      20.719  39.677  34.290  0.00  0.00            
ATOM   1471  HE2 TYR X  95      21.282  40.610  34.306  0.00  0.00            
ATOM   1472  CD2 TYR X  95      20.789  38.722  35.297  0.00  0.00            
ATOM   1473  HD2 TYR X  95      21.397  38.927  36.178  0.00  0.00            
ATOM   1474  C   TYR X  95      18.524  36.261  38.720  0.00  0.00            
ATOM   1475  O   TYR X  95      19.408  35.488  39.043  0.00  0.00            
ATOM   1476  N   PRO X  96      17.372  36.281  39.445  0.00  0.00            
ATOM   1477  CD  PRO X  96      16.252  37.214  39.271  0.00  0.00            
ATOM   1478  HD2 PRO X  96      15.505  36.752  38.626  0.00  0.00            
ATOM   1479  HD3 PRO X  96      16.522  38.095  38.689  0.00  0.00            
ATOM   1480  CG  PRO X  96      15.708  37.563  40.665  0.00  0.00            
ATOM   1481  HG2 PRO X  96      14.627  37.678  40.735  0.00  0.00            
ATOM   1482  HG3 PRO X  96      16.309  38.356  41.110  0.00  0.00            
ATOM   1483  CB  PRO X  96      16.057  36.263  41.330  0.00  0.00            
ATOM   1484  HB2 PRO X  96      15.151  35.678  41.175  0.00  0.00            
ATOM   1485  HB3 PRO X  96      16.187  36.439  42.398  0.00  0.00            
ATOM   1486  CA  PRO X  96      17.167  35.538  40.707  0.00  0.00            
ATOM   1487  HA  PRO X  96      18.028  35.727  41.349  0.00  0.00            
ATOM   1488  C   PRO X  96      16.911  34.051  40.444  0.00  0.00            
ATOM   1489  O   PRO X  96      16.472  33.722  39.332  0.00  0.00            
ATOM   1490  N   GLY X  97      17.306  33.174  41.371  0.00  0.00            
ATOM   1491  H   GLY X  97      18.077  33.586  42.023  0.00  0.00            
ATOM   1492  CA  GLY X  97      17.069  31.715  41.387  0.00  0.00            
ATOM   1493  HA2 GLY X  97      17.193  31.335  42.401  0.00  0.00            
ATOM   1494  HA3 GLY X  97      16.060  31.414  41.106  0.00  0.00            
ATOM   1495  C   GLY X  97      18.112  30.888  40.496  0.00  0.00            
ATOM   1496  O   GLY X  97      18.387  29.750  40.740  0.00  0.00            
ATOM   1497  N   LEU X  98      18.504  31.531  39.450  0.00  0.00            
ATOM   1498  H   LEU X  98      18.219  32.574  39.314  0.00  0.00            
ATOM   1499  CA  LEU X  98      19.447  30.936  38.438  0.00  0.00            
ATOM   1500  HA  LEU X  98      19.073  29.983  38.065  0.00  0.00            
ATOM   1501  CB  LEU X  98      19.576  31.925  37.299  0.00  0.00            
ATOM   1502  HB2 LEU X  98      20.093  32.857  37.529  0.00  0.00            
ATOM   1503  HB3 LEU X  98      20.135  31.461  36.487  0.00  0.00            
ATOM   1504  CG  LEU X  98      18.229  32.136  36.578  0.00  0.00            
ATOM   1505  HG  LEU X  98      17.541  32.531  37.326  0.00  0.00            
ATOM   1506  CD1 LEU X  98      18.294  33.093  35.422  0.00  0.00            
ATOM   1507 HD11 LEU X  98      19.162  32.756  34.856  0.00  0.00            
ATOM   1508 HD12 LEU X  98      17.428  33.115  34.760  0.00  0.00            
ATOM   1509 HD13 LEU X  98      18.359  34.148  35.690  0.00  0.00            
ATOM   1510  CD2 LEU X  98      17.598  30.904  35.888  0.00  0.00            
ATOM   1511 HD21 LEU X  98      16.600  31.104  35.497  0.00  0.00            
ATOM   1512 HD22 LEU X  98      18.203  30.464  35.095  0.00  0.00            
ATOM   1513 HD23 LEU X  98      17.506  30.248  36.651  0.00  0.00            
ATOM   1514  C   LEU X  98      20.831  30.716  39.113  0.00  0.00            
ATOM   1515  O   LEU X  98      21.329  31.656  39.736  0.00  0.00            
ATOM   1516  N   PRO X  99      21.371  29.450  38.905  0.00  0.00            
ATOM   1517  CD  PRO X  99      20.790  28.340  38.038  0.00  0.00            
ATOM   1518  HD2 PRO X  99      20.433  28.650  37.067  0.00  0.00            
ATOM   1519  HD3 PRO X  99      20.014  27.950  38.553  0.00  0.00            
ATOM   1520  CG  PRO X  99      21.950  27.407  37.869  0.00  0.00            
ATOM   1521  HG2 PRO X  99      22.524  27.737  37.003  0.00  0.00            
ATOM   1522  HG3 PRO X  99      21.624  26.371  37.773  0.00  0.00            
ATOM   1523  CB  PRO X  99      22.627  27.475  39.233  0.00  0.00            
ATOM   1524  HB2 PRO X  99      23.640  27.107  39.070  0.00  0.00            
ATOM   1525  HB3 PRO X  99      22.161  26.973  40.081  0.00  0.00            
ATOM   1526  CA  PRO X  99      22.694  28.980  39.428  0.00  0.00            
ATOM   1527  HA  PRO X  99      22.692  29.229  40.489  0.00  0.00            
ATOM   1528  C   PRO X  99      23.885  29.718  38.775  0.00  0.00            
ATOM   1529  O   PRO X  99      23.749  30.111  37.623  0.00  0.00            
ATOM   1530  N   VAL X 100      24.998  29.948  39.439  0.00  0.00            
ATOM   1531  H   VAL X 100      25.129  29.386  40.364  0.00  0.00            
ATOM   1532  CA  VAL X 100      26.175  30.666  39.034  0.00  0.00            
ATOM   1533  HA  VAL X 100      26.114  30.971  38.073  0.00  0.00            
ATOM   1534  CB  VAL X 100      26.552  31.845  39.977  0.00  0.00            
ATOM   1535  HB  VAL X 100      26.732  31.304  40.906  0.00  0.00            
ATOM   1536  CG1 VAL X 100      27.774  32.656  39.592  0.00  0.00            
ATOM   1537 HG11 VAL X 100      27.945  33.622  40.068  0.00  0.00            
ATOM   1538 HG12 VAL X 100      28.618  31.969  39.648  0.00  0.00            
ATOM   1539 HG13 VAL X 100      27.715  32.935  38.551  0.00  0.00            
ATOM   1540  CG2 VAL X 100      25.400  32.864  40.063  0.00  0.00            
ATOM   1541 HG21 VAL X 100      25.193  33.304  39.098  0.00  0.00            
ATOM   1542 HG22 VAL X 100      24.446  32.459  40.366  0.00  0.00            
ATOM   1543 HG23 VAL X 100      25.661  33.662  40.741  0.00  0.00            
ATOM   1544  C   VAL X 100      27.374  29.753  39.019  0.00  0.00            
ATOM   1545  O   VAL X 100      27.721  29.160  40.072  0.00  0.00            
ATOM   1546  N   PHE X 101      28.067  29.705  37.827  0.00  0.00            
ATOM   1547  H   PHE X 101      27.627  30.236  36.983  0.00  0.00            
ATOM   1548  CA  PHE X 101      29.420  29.111  37.724  0.00  0.00            
ATOM   1549  HA  PHE X 101      29.668  28.581  38.644  0.00  0.00            
ATOM   1550  CB  PHE X 101      29.481  28.220  36.562  0.00  0.00            
ATOM   1551  HB2 PHE X 101      29.370  28.867  35.692  0.00  0.00            
ATOM   1552  HB3 PHE X 101      30.508  27.857  36.594  0.00  0.00            
ATOM   1553  CG  PHE X 101      28.489  27.064  36.503  0.00  0.00            
ATOM   1554  CD1 PHE X 101      27.073  27.252  36.242  0.00  0.00            
ATOM   1555  HD1 PHE X 101      26.726  28.257  36.001  0.00  0.00            
ATOM   1556  CE1 PHE X 101      26.307  26.121  36.132  0.00  0.00            
ATOM   1557  HE1 PHE X 101      25.228  26.101  35.976  0.00  0.00            
ATOM   1558  CZ  PHE X 101      26.791  24.793  36.314  0.00  0.00            
ATOM   1559  HZ  PHE X 101      26.130  23.927  36.343  0.00  0.00            
ATOM   1560  CE2 PHE X 101      28.191  24.614  36.518  0.00  0.00            
ATOM   1561  HE2 PHE X 101      28.639  23.637  36.699  0.00  0.00            
ATOM   1562  CD2 PHE X 101      29.040  25.772  36.568  0.00  0.00            
ATOM   1563  HD2 PHE X 101      30.117  25.661  36.698  0.00  0.00            
ATOM   1564  C   PHE X 101      30.498  30.181  37.676  0.00  0.00            
ATOM   1565  O   PHE X 101      30.299  31.367  37.378  0.00  0.00            
ATOM   1566  N   LEU X 102      31.722  29.754  37.963  0.00  0.00            
ATOM   1567  H   LEU X 102      31.867  28.675  38.018  0.00  0.00            
ATOM   1568  CA  LEU X 102      32.964  30.572  37.709  0.00  0.00            
ATOM   1569  HA  LEU X 102      32.630  31.539  37.331  0.00  0.00            
ATOM   1570  CB  LEU X 102      33.788  30.531  38.990  0.00  0.00            
ATOM   1571  HB2 LEU X 102      33.561  29.544  39.392  0.00  0.00            
ATOM   1572  HB3 LEU X 102      34.863  30.660  38.868  0.00  0.00            
ATOM   1573  CG  LEU X 102      33.329  31.575  40.056  0.00  0.00            
ATOM   1574  HG  LEU X 102      32.252  31.743  40.078  0.00  0.00            
ATOM   1575  CD1 LEU X 102      33.701  30.939  41.427  0.00  0.00            
ATOM   1576 HD11 LEU X 102      32.976  30.175  41.706  0.00  0.00            
ATOM   1577 HD12 LEU X 102      34.671  30.442  41.445  0.00  0.00            
ATOM   1578 HD13 LEU X 102      33.715  31.757  42.148  0.00  0.00            
ATOM   1579  CD2 LEU X 102      34.084  32.888  39.906  0.00  0.00            
ATOM   1580 HD21 LEU X 102      33.808  33.455  40.796  0.00  0.00            
ATOM   1581 HD22 LEU X 102      35.171  32.814  39.881  0.00  0.00            
ATOM   1582 HD23 LEU X 102      33.822  33.392  39.071  0.00  0.00            
ATOM   1583  C   LEU X 102      33.681  29.858  36.603  0.00  0.00            
ATOM   1584  O   LEU X 102      33.528  28.631  36.422  0.00  0.00            
ATOM   1585  N   LEU X 103      34.506  30.674  35.935  0.00  0.00            
ATOM   1586  H   LEU X 103      34.437  31.653  36.174  0.00  0.00            
ATOM   1587  CA  LEU X 103      35.596  30.277  35.049  0.00  0.00            
ATOM   1588  HA  LEU X 103      35.962  29.267  35.234  0.00  0.00            
ATOM   1589  CB  LEU X 103      35.209  30.489  33.560  0.00  0.00            
ATOM   1590  HB2 LEU X 103      34.129  30.344  33.547  0.00  0.00            
ATOM   1591  HB3 LEU X 103      35.320  31.497  33.159  0.00  0.00            
ATOM   1592  CG  LEU X 103      35.991  29.608  32.520  0.00  0.00            
ATOM   1593  HG  LEU X 103      36.524  28.864  32.947  0.00  0.00            
ATOM   1594  CD1 LEU X 103      34.916  29.091  31.512  0.00  0.00            
ATOM   1595 HD11 LEU X 103      34.353  29.892  31.056  0.00  0.00            
ATOM   1596 HD12 LEU X 103      35.513  28.612  30.750  0.00  0.00            
ATOM   1597 HD13 LEU X 103      34.214  28.470  31.888  0.00  0.00            
ATOM   1598  CD2 LEU X 103      36.933  30.507  31.662  0.00  0.00            
ATOM   1599 HD21 LEU X 103      37.660  29.896  31.128  0.00  0.00            
ATOM   1600 HD22 LEU X 103      36.496  31.202  30.944  0.00  0.00            
ATOM   1601 HD23 LEU X 103      37.539  31.039  32.270  0.00  0.00            
ATOM   1602  C   LEU X 103      36.749  31.259  35.317  0.00  0.00            
ATOM   1603  O   LEU X 103      36.643  32.471  35.392  0.00  0.00            
ATOM   1604  N   GLY X 104      37.926  30.632  35.265  0.00  0.00            
ATOM   1605  H   GLY X 104      38.015  29.546  35.253  0.00  0.00            
ATOM   1606  CA  GLY X 104      39.211  31.475  35.356  0.00  0.00            
ATOM   1607  HA2 GLY X 104      39.116  32.293  34.641  0.00  0.00            
ATOM   1608  HA3 GLY X 104      39.268  31.789  36.262  0.00  0.00            
ATOM   1609  C   GLY X 104      40.503  30.755  35.064  0.00  0.00            
ATOM   1610  O   GLY X 104      40.488  29.532  35.112  0.00  0.00            
ATOM   1611  N   HID X 105      41.445  31.670  34.812  0.00  0.00            
ATOM   1612  H   HID X 105      41.181  32.724  34.895  0.00  0.00            
ATOM   1613  CA  HID X 105      42.727  31.325  34.279  0.00  0.00            
ATOM   1614  HA  HID X 105      42.881  30.256  34.425  0.00  0.00            
ATOM   1615  CB  HID X 105      42.757  31.613  32.785  0.00  0.00            
ATOM   1616  HB2 HID X 105      42.018  30.981  32.292  0.00  0.00            
ATOM   1617  HB3 HID X 105      42.323  32.593  32.584  0.00  0.00            
ATOM   1618  CG  HID X 105      44.088  31.503  32.074  0.00  0.00            
ATOM   1619  ND1 HID X 105      44.919  30.419  32.085  0.00  0.00            
ATOM   1620  HD1 HID X 105      44.791  29.455  32.577  0.00  0.00            
ATOM   1621  CE1 HID X 105      45.977  30.727  31.367  0.00  0.00            
ATOM   1622  HE1 HID X 105      46.697  30.091  31.056  0.00  0.00            
ATOM   1623  NE2 HID X 105      45.877  31.962  30.876  0.00  0.00            
ATOM   1624  CD2 HID X 105      44.663  32.496  31.244  0.00  0.00            
ATOM   1625  HD2 HID X 105      44.168  33.384  30.851  0.00  0.00            
ATOM   1626  C   HID X 105      43.875  32.066  34.998  0.00  0.00            
ATOM   1627  O   HID X 105      43.903  33.308  35.110  0.00  0.00            
ATOM   1628  N   SER X 106      44.929  31.230  35.283  0.00  0.00            
ATOM   1629  H   SER X 106      45.013  30.269  34.777  0.00  0.00            
ATOM   1630  CA  SER X 106      46.149  31.717  35.926  0.00  0.00            
ATOM   1631  HA  SER X 106      46.722  30.822  36.168  0.00  0.00            
ATOM   1632  CB  SER X 106      46.919  32.515  34.866  0.00  0.00            
ATOM   1633  HB2 SER X 106      46.929  31.901  33.996  0.00  0.00            
ATOM   1634  HB3 SER X 106      46.501  33.572  34.664  0.00  0.00            
ATOM   1635  OG  SER X 106      48.277  32.555  35.275  0.00  0.00            
ATOM   1636  HG  SER X 106      48.648  31.951  34.585  0.00  0.00            
ATOM   1637  C   SER X 106      45.839  32.431  37.245  0.00  0.00            
ATOM   1638  O   SER X 106      45.280  31.827  38.130  0.00  0.00            
ATOM   1639  N   MET X 107      46.149  33.728  37.331  0.00  0.00            
ATOM   1640  H   MET X 107      46.920  34.164  36.697  0.00  0.00            
ATOM   1641  CA  MET X 107      45.704  34.652  38.384  0.00  0.00            
ATOM   1642  HA  MET X 107      46.242  34.302  39.164  0.00  0.00            
ATOM   1643  CB  MET X 107      46.077  36.101  38.046  0.00  0.00            
ATOM   1644  HB2 MET X 107      47.092  36.265  37.684  0.00  0.00            
ATOM   1645  HB3 MET X 107      45.354  36.384  37.281  0.00  0.00            
ATOM   1646  CG  MET X 107      45.834  36.970  39.289  0.00  0.00            
ATOM   1647  HG2 MET X 107      44.856  36.831  39.500  0.00  0.00            
ATOM   1648  HG3 MET X 107      46.324  36.506  40.145  0.00  0.00            
ATOM   1649  SD  MET X 107      46.097  38.739  39.308  0.00  0.00            
ATOM   1650  CE  MET X 107      44.812  39.545  38.217  0.00  0.00            
ATOM   1651  HE1 MET X 107      45.191  40.524  37.927  0.00  0.00            
ATOM   1652  HE2 MET X 107      44.768  39.146  37.290  0.00  0.00            
ATOM   1653  HE3 MET X 107      43.815  39.608  38.655  0.00  0.00            
ATOM   1654  C   MET X 107      44.255  34.537  38.595  0.00  0.00            
ATOM   1655  O   MET X 107      43.809  34.213  39.674  0.00  0.00            
ATOM   1656  N   GLY X 108      43.491  34.641  37.525  0.00  0.00            
ATOM   1657  H   GLY X 108      43.908  34.670  36.518  0.00  0.00            
ATOM   1658  CA  GLY X 108      42.052  34.423  37.530  0.00  0.00            
ATOM   1659  HA2 GLY X 108      41.629  35.251  38.100  0.00  0.00            
ATOM   1660  HA3 GLY X 108      41.658  34.350  36.517  0.00  0.00            
ATOM   1661  C   GLY X 108      41.590  33.118  38.281  0.00  0.00            
ATOM   1662  O   GLY X 108      40.502  33.012  38.828  0.00  0.00            
ATOM   1663  N   GLY X 109      42.438  32.099  38.197  0.00  0.00            
ATOM   1664  H   GLY X 109      43.476  32.342  37.971  0.00  0.00            
ATOM   1665  CA  GLY X 109      42.111  30.752  38.837  0.00  0.00            
ATOM   1666  HA2 GLY X 109      41.131  30.487  38.438  0.00  0.00            
ATOM   1667  HA3 GLY X 109      42.808  30.113  38.482  0.00  0.00            
ATOM   1668  C   GLY X 109      42.136  30.828  40.390  0.00  0.00            
ATOM   1669  O   GLY X 109      41.243  30.312  41.074  0.00  0.00            
ATOM   1670  N   ALA X 110      43.068  31.577  40.922  0.00  0.00            
ATOM   1671  H   ALA X 110      43.592  32.252  40.245  0.00  0.00            
ATOM   1672  CA  ALA X 110      43.095  31.928  42.317  0.00  0.00            
ATOM   1673  HA  ALA X 110      43.005  31.024  42.919  0.00  0.00            
ATOM   1674  CB  ALA X 110      44.318  32.766  42.609  0.00  0.00            
ATOM   1675  HB1 ALA X 110      44.462  33.632  41.962  0.00  0.00            
ATOM   1676  HB2 ALA X 110      44.328  33.253  43.584  0.00  0.00            
ATOM   1677  HB3 ALA X 110      45.170  32.087  42.580  0.00  0.00            
ATOM   1678  C   ALA X 110      41.895  32.787  42.762  0.00  0.00            
ATOM   1679  O   ALA X 110      41.277  32.495  43.798  0.00  0.00            
ATOM   1680  N   ILE X 111      41.709  33.866  42.015  0.00  0.00            
ATOM   1681  H   ILE X 111      42.235  33.979  41.067  0.00  0.00            
ATOM   1682  CA  ILE X 111      40.534  34.788  42.282  0.00  0.00            
ATOM   1683  HA  ILE X 111      40.643  35.257  43.260  0.00  0.00            
ATOM   1684  CB  ILE X 111      40.418  35.927  41.263  0.00  0.00            
ATOM   1685  HB  ILE X 111      40.124  35.479  40.407  0.00  0.00            
ATOM   1686  CG2 ILE X 111      39.379  36.970  41.690  0.00  0.00            
ATOM   1687 HG21 ILE X 111      38.372  36.554  41.734  0.00  0.00            
ATOM   1688 HG22 ILE X 111      39.720  37.297  42.673  0.00  0.00            
ATOM   1689 HG23 ILE X 111      39.372  37.813  40.999  0.00  0.00            
ATOM   1690  CG1 ILE X 111      41.747  36.695  40.959  0.00  0.00            
ATOM   1691 HG12 ILE X 111      41.930  37.274  41.864  0.00  0.00            
ATOM   1692 HG13 ILE X 111      42.521  36.049  40.906  0.00  0.00            
ATOM   1693  CD1 ILE X 111      41.840  37.660  39.784  0.00  0.00            
ATOM   1694 HD11 ILE X 111      42.593  38.409  40.027  0.00  0.00            
ATOM   1695 HD12 ILE X 111      42.247  37.024  38.999  0.00  0.00            
ATOM   1696 HD13 ILE X 111      40.958  38.132  39.350  0.00  0.00            
ATOM   1697  C   ILE X 111      39.208  33.917  42.353  0.00  0.00            
ATOM   1698  O   ILE X 111      38.315  34.190  43.149  0.00  0.00            
ATOM   1699  N   ALA X 112      39.064  32.899  41.466  0.00  0.00            
ATOM   1700  H   ALA X 112      39.856  32.645  40.761  0.00  0.00            
ATOM   1701  CA  ALA X 112      37.891  31.999  41.492  0.00  0.00            
ATOM   1702  HA  ALA X 112      36.962  32.568  41.503  0.00  0.00            
ATOM   1703  CB  ALA X 112      37.780  31.340  40.127  0.00  0.00            
ATOM   1704  HB1 ALA X 112      36.999  30.583  40.198  0.00  0.00            
ATOM   1705  HB2 ALA X 112      37.528  32.192  39.495  0.00  0.00            
ATOM   1706  HB3 ALA X 112      38.732  30.896  39.837  0.00  0.00            
ATOM   1707  C   ALA X 112      37.928  31.088  42.728  0.00  0.00            
ATOM   1708  O   ALA X 112      36.828  30.972  43.305  0.00  0.00            
ATOM   1709  N   ILE X 113      39.056  30.487  43.154  0.00  0.00            
ATOM   1710  H   ILE X 113      39.953  30.899  42.691  0.00  0.00            
ATOM   1711  CA  ILE X 113      39.260  29.538  44.229  0.00  0.00            
ATOM   1712  HA  ILE X 113      38.482  28.804  44.019  0.00  0.00            
ATOM   1713  CB  ILE X 113      40.708  28.932  44.246  0.00  0.00            
ATOM   1714  HB  ILE X 113      41.380  29.749  43.981  0.00  0.00            
ATOM   1715  CG2 ILE X 113      41.127  28.371  45.621  0.00  0.00            
ATOM   1716 HG21 ILE X 113      41.191  29.156  46.374  0.00  0.00            
ATOM   1717 HG22 ILE X 113      40.459  27.607  46.018  0.00  0.00            
ATOM   1718 HG23 ILE X 113      42.121  27.925  45.624  0.00  0.00            
ATOM   1719  CG1 ILE X 113      40.910  27.791  43.148  0.00  0.00            
ATOM   1720 HG12 ILE X 113      40.416  26.907  43.551  0.00  0.00            
ATOM   1721 HG13 ILE X 113      40.451  28.005  42.274  0.00  0.00            
ATOM   1722  CD1 ILE X 113      42.407  27.575  42.801  0.00  0.00            
ATOM   1723 HD11 ILE X 113      42.832  28.562  42.620  0.00  0.00            
ATOM   1724 HD12 ILE X 113      42.852  26.925  43.554  0.00  0.00            
ATOM   1725 HD13 ILE X 113      42.581  26.978  41.905  0.00  0.00            
ATOM   1726  C   ILE X 113      38.773  30.197  45.538  0.00  0.00            
ATOM   1727  O   ILE X 113      37.952  29.736  46.357  0.00  0.00            
ATOM   1728  N   LEU X 114      39.317  31.428  45.722  0.00  0.00            
ATOM   1729  H   LEU X 114      39.555  31.745  44.793  0.00  0.00            
ATOM   1730  CA  LEU X 114      39.084  32.362  46.817  0.00  0.00            
ATOM   1731  HA  LEU X 114      39.158  31.855  47.779  0.00  0.00            
ATOM   1732  CB  LEU X 114      40.191  33.429  46.640  0.00  0.00            
ATOM   1733  HB2 LEU X 114      40.131  33.779  45.609  0.00  0.00            
ATOM   1734  HB3 LEU X 114      40.040  34.232  47.361  0.00  0.00            
ATOM   1735  CG  LEU X 114      41.579  32.874  46.950  0.00  0.00            
ATOM   1736  HG  LEU X 114      41.739  31.914  46.458  0.00  0.00            
ATOM   1737  CD1 LEU X 114      42.621  33.833  46.449  0.00  0.00            
ATOM   1738 HD11 LEU X 114      42.624  34.007  45.373  0.00  0.00            
ATOM   1739 HD12 LEU X 114      42.456  34.676  46.878  0.00  0.00            
ATOM   1740 HD13 LEU X 114      43.486  33.551  46.887  0.00  0.00            
ATOM   1741  CD2 LEU X 114      41.680  32.730  48.493  0.00  0.00            
ATOM   1742 HD21 LEU X 114      40.798  32.170  48.805  0.00  0.00            
ATOM   1743 HD22 LEU X 114      42.609  32.243  48.790  0.00  0.00            
ATOM   1744 HD23 LEU X 114      41.612  33.728  48.926  0.00  0.00            
ATOM   1745  C   LEU X 114      37.633  32.809  46.936  0.00  0.00            
ATOM   1746  O   LEU X 114      37.022  32.868  47.972  0.00  0.00            
ATOM   1747  N   THR X 115      37.064  33.165  45.771  0.00  0.00            
ATOM   1748  H   THR X 115      37.668  33.115  44.865  0.00  0.00            
ATOM   1749  CA  THR X 115      35.667  33.613  45.570  0.00  0.00            
ATOM   1750  HA  THR X 115      35.390  34.549  46.054  0.00  0.00            
ATOM   1751  CB  THR X 115      35.285  33.854  44.118  0.00  0.00            
ATOM   1752  HB  THR X 115      35.583  33.041  43.597  0.00  0.00            
ATOM   1753  CG2 THR X 115      33.792  34.083  43.791  0.00  0.00            
ATOM   1754 HG21 THR X 115      33.192  33.237  44.127  0.00  0.00            
ATOM   1755 HG22 THR X 115      33.417  34.922  44.376  0.00  0.00            
ATOM   1756 HG23 THR X 115      33.575  34.389  42.768  0.00  0.00            
ATOM   1757  OG1 THR X 115      35.912  35.101  43.674  0.00  0.00            
ATOM   1758  HG1 THR X 115      36.918  34.860  43.331  0.00  0.00            
ATOM   1759  C   THR X 115      34.643  32.611  46.049  0.00  0.00            
ATOM   1760  O   THR X 115      33.777  33.002  46.890  0.00  0.00            
ATOM   1761  N   ALA X 116      34.746  31.394  45.462  0.00  0.00            
ATOM   1762  H   ALA X 116      35.563  31.268  44.751  0.00  0.00            
ATOM   1763  CA  ALA X 116      33.781  30.329  45.856  0.00  0.00            
ATOM   1764  HA  ALA X 116      32.721  30.580  45.879  0.00  0.00            
ATOM   1765  CB  ALA X 116      34.035  29.125  44.891  0.00  0.00            
ATOM   1766  HB1 ALA X 116      33.957  29.328  43.905  0.00  0.00            
ATOM   1767  HB2 ALA X 116      34.995  28.649  45.091  0.00  0.00            
ATOM   1768  HB3 ALA X 116      33.279  28.383  45.150  0.00  0.00            
ATOM   1769  C   ALA X 116      34.041  29.999  47.386  0.00  0.00            
ATOM   1770  O   ALA X 116      33.050  29.959  48.140  0.00  0.00            
ATOM   1771  N   ALA X 117      35.292  29.962  47.792  0.00  0.00            
ATOM   1772  H   ALA X 117      36.062  30.193  47.181  0.00  0.00            
ATOM   1773  CA  ALA X 117      35.613  29.719  49.172  0.00  0.00            
ATOM   1774  HA  ALA X 117      35.036  28.945  49.468  0.00  0.00            
ATOM   1775  CB  ALA X 117      37.100  29.460  49.380  0.00  0.00            
ATOM   1776  HB1 ALA X 117      37.346  28.486  48.956  0.00  0.00            
ATOM   1777  HB2 ALA X 117      37.703  30.219  48.881  0.00  0.00            
ATOM   1778  HB3 ALA X 117      37.350  29.427  50.440  0.00  0.00            
ATOM   1779  C   ALA X 117      35.118  30.823  50.187  0.00  0.00            
ATOM   1780  O   ALA X 117      35.008  30.571  51.408  0.00  0.00            
ATOM   1781  N   GLU X 118      34.856  32.041  49.650  0.00  0.00            
ATOM   1782  H   GLU X 118      35.233  32.386  48.687  0.00  0.00            
ATOM   1783  CA  GLU X 118      34.181  33.061  50.486  0.00  0.00            
ATOM   1784  HA  GLU X 118      34.693  33.232  51.433  0.00  0.00            
ATOM   1785  CB  GLU X 118      34.168  34.483  49.841  0.00  0.00            
ATOM   1786  HB2 GLU X 118      33.792  34.441  48.905  0.00  0.00            
ATOM   1787  HB3 GLU X 118      33.417  35.018  50.254  0.00  0.00            
ATOM   1788  CG  GLU X 118      35.531  35.165  49.976  0.00  0.00            
ATOM   1789  HG2 GLU X 118      36.282  34.529  49.750  0.00  0.00            
ATOM   1790  HG3 GLU X 118      35.511  35.919  49.303  0.00  0.00            
ATOM   1791  CD  GLU X 118      35.760  35.708  51.397  0.00  0.00            
ATOM   1792  OE1 GLU X 118      35.176  36.790  51.656  0.00  0.00            
ATOM   1793  OE2 GLU X 118      36.681  35.164  52.061  0.00  0.00            
ATOM   1794  C   GLU X 118      32.659  32.702  50.676  0.00  0.00            
ATOM   1795  O   GLU X 118      32.179  32.919  51.806  0.00  0.00            
ATOM   1796  N   ARG X 119      32.065  32.176  49.629  0.00  0.00            
ATOM   1797  H   ARG X 119      32.710  31.862  48.809  0.00  0.00            
ATOM   1798  CA  ARG X 119      30.667  31.737  49.628  0.00  0.00            
ATOM   1799  HA  ARG X 119      30.103  32.080  50.495  0.00  0.00            
ATOM   1800  CB  ARG X 119      30.177  32.501  48.361  0.00  0.00            
ATOM   1801  HB2 ARG X 119      30.723  32.186  47.472  0.00  0.00            
ATOM   1802  HB3 ARG X 119      29.211  32.097  48.058  0.00  0.00            
ATOM   1803  CG  ARG X 119      30.072  34.024  48.510  0.00  0.00            
ATOM   1804  HG2 ARG X 119      31.064  34.382  48.786  0.00  0.00            
ATOM   1805  HG3 ARG X 119      29.934  34.425  47.506  0.00  0.00            
ATOM   1806  CD  ARG X 119      29.116  34.535  49.695  0.00  0.00            
ATOM   1807  HD2 ARG X 119      29.513  34.142  50.631  0.00  0.00            
ATOM   1808  HD3 ARG X 119      29.292  35.529  49.651  0.00  0.00            
ATOM   1809  NE  ARG X 119      27.746  34.380  49.444  0.00  0.00            
ATOM   1810  HE  ARG X 119      27.445  34.612  48.423  0.00  0.00            
ATOM   1811  CZ  ARG X 119      26.912  33.764  50.185  0.00  0.00            
ATOM   1812  NH1 ARG X 119      27.286  33.067  51.195  0.00  0.00            
ATOM   1813 HH11 ARG X 119      28.326  33.147  51.513  0.00  0.00            
ATOM   1814 HH12 ARG X 119      26.504  32.896  51.934  0.00  0.00            
ATOM   1815  NH2 ARG X 119      25.664  33.876  49.895  0.00  0.00            
ATOM   1816 HH21 ARG X 119      25.243  34.662  49.267  0.00  0.00            
ATOM   1817 HH22 ARG X 119      24.952  33.115  50.213  0.00  0.00            
ATOM   1818  C   ARG X 119      30.576  30.176  49.514  0.00  0.00            
ATOM   1819  O   ARG X 119      30.048  29.652  48.499  0.00  0.00            
ATOM   1820  N   PRO X 120      30.800  29.443  50.603  0.00  0.00            
ATOM   1821  CD  PRO X 120      31.315  29.888  51.868  0.00  0.00            
ATOM   1822  HD2 PRO X 120      30.948  30.806  52.327  0.00  0.00            
ATOM   1823  HD3 PRO X 120      32.321  29.976  51.867  0.00  0.00            
ATOM   1824  CG  PRO X 120      30.955  28.784  52.793  0.00  0.00            
ATOM   1825  HG2 PRO X 120      29.908  28.933  53.009  0.00  0.00            
ATOM   1826  HG3 PRO X 120      31.591  28.834  53.664  0.00  0.00            
ATOM   1827  CB  PRO X 120      31.128  27.498  51.970  0.00  0.00            
ATOM   1828  HB2 PRO X 120      30.565  26.768  52.382  0.00  0.00            
ATOM   1829  HB3 PRO X 120      32.195  27.277  51.964  0.00  0.00            
ATOM   1830  CA  PRO X 120      30.572  27.965  50.624  0.00  0.00            
ATOM   1831  HA  PRO X 120      31.084  27.487  49.789  0.00  0.00            
ATOM   1832  C   PRO X 120      29.119  27.552  50.440  0.00  0.00            
ATOM   1833  O   PRO X 120      28.185  28.085  51.054  0.00  0.00            
ATOM   1834  N   GLY X 121      28.922  26.600  49.518  0.00  0.00            
ATOM   1835  H   GLY X 121      29.711  26.211  49.022  0.00  0.00            
ATOM   1836  CA  GLY X 121      27.609  26.071  49.233  0.00  0.00            
ATOM   1837  HA2 GLY X 121      27.684  25.081  48.784  0.00  0.00            
ATOM   1838  HA3 GLY X 121      27.012  25.870  50.123  0.00  0.00            
ATOM   1839  C   GLY X 121      26.743  26.784  48.171  0.00  0.00            
ATOM   1840  O   GLY X 121      25.668  26.282  47.822  0.00  0.00            
ATOM   1841  N   HID X 122      27.371  27.889  47.641  0.00  0.00            
ATOM   1842  H   HID X 122      28.399  28.142  47.898  0.00  0.00            
ATOM   1843  CA  HID X 122      26.626  28.979  46.905  0.00  0.00            
ATOM   1844  HA  HID X 122      25.586  28.665  46.997  0.00  0.00            
ATOM   1845  CB  HID X 122      26.716  30.337  47.595  0.00  0.00            
ATOM   1846  HB2 HID X 122      27.728  30.562  47.899  0.00  0.00            
ATOM   1847  HB3 HID X 122      26.440  31.174  46.971  0.00  0.00            
ATOM   1848  CG  HID X 122      25.766  30.398  48.788  0.00  0.00            
ATOM   1849  ND1 HID X 122      26.128  30.078  50.038  0.00  0.00            
ATOM   1850  HD1 HID X 122      27.128  29.889  50.398  0.00  0.00            
ATOM   1851  CE1 HID X 122      25.049  30.144  50.754  0.00  0.00            
ATOM   1852  HE1 HID X 122      24.988  29.868  51.796  0.00  0.00            
ATOM   1853  NE2 HID X 122      23.981  30.523  50.031  0.00  0.00            
ATOM   1854  CD2 HID X 122      24.437  30.645  48.719  0.00  0.00            
ATOM   1855  HD2 HID X 122      23.971  30.987  47.807  0.00  0.00            
ATOM   1856  C   HID X 122      26.929  29.043  45.352  0.00  0.00            
ATOM   1857  O   HID X 122      26.193  29.597  44.567  0.00  0.00            
ATOM   1858  N   PHE X 123      28.104  28.478  44.952  0.00  0.00            
ATOM   1859  H   PHE X 123      28.892  28.104  45.605  0.00  0.00            
ATOM   1860  CA  PHE X 123      28.355  28.409  43.454  0.00  0.00            
ATOM   1861  HA  PHE X 123      27.664  29.047  42.903  0.00  0.00            
ATOM   1862  CB  PHE X 123      29.775  28.833  43.210  0.00  0.00            
ATOM   1863  HB2 PHE X 123      30.427  28.346  43.808  0.00  0.00            
ATOM   1864  HB3 PHE X 123      30.090  28.434  42.246  0.00  0.00            
ATOM   1865  CG  PHE X 123      30.058  30.336  43.117  0.00  0.00            
ATOM   1866  CD1 PHE X 123      30.038  31.059  41.918  0.00  0.00            
ATOM   1867  HD1 PHE X 123      29.746  30.584  40.981  0.00  0.00            
ATOM   1868  CE1 PHE X 123      30.373  32.431  41.891  0.00  0.00            
ATOM   1869  HE1 PHE X 123      30.375  33.007  40.966  0.00  0.00            
ATOM   1870  CZ  PHE X 123      30.584  33.089  43.083  0.00  0.00            
ATOM   1871  HZ  PHE X 123      30.737  34.168  43.063  0.00  0.00            
ATOM   1872  CE2 PHE X 123      30.526  32.417  44.310  0.00  0.00            
ATOM   1873  HE2 PHE X 123      30.613  32.951  45.163  0.00  0.00            
ATOM   1874  CD2 PHE X 123      30.289  31.029  44.337  0.00  0.00            
ATOM   1875  HD2 PHE X 123      30.248  30.421  45.241  0.00  0.00            
ATOM   1876  C   PHE X 123      28.090  26.958  42.925  0.00  0.00            
ATOM   1877  O   PHE X 123      28.399  25.969  43.654  0.00  0.00            
ATOM   1878  N   ALA X 124      27.549  26.858  41.754  0.00  0.00            
ATOM   1879  H   ALA X 124      27.495  27.758  41.140  0.00  0.00            
ATOM   1880  CA  ALA X 124      27.095  25.641  41.073  0.00  0.00            
ATOM   1881  HA  ALA X 124      26.584  25.100  41.870  0.00  0.00            
ATOM   1882  CB  ALA X 124      26.276  26.128  39.840  0.00  0.00            
ATOM   1883  HB1 ALA X 124      25.449  26.772  40.141  0.00  0.00            
ATOM   1884  HB2 ALA X 124      26.807  26.745  39.115  0.00  0.00            
ATOM   1885  HB3 ALA X 124      25.913  25.350  39.308  0.00  0.00            
ATOM   1886  C   ALA X 124      28.248  24.721  40.668  0.00  0.00            
ATOM   1887  O   ALA X 124      28.156  23.506  40.713  0.00  0.00            
ATOM   1888  N   GLY X 125      29.278  25.363  40.163  0.00  0.00            
ATOM   1889  H   GLY X 125      29.338  26.452  40.154  0.00  0.00            
ATOM   1890  CA  GLY X 125      30.473  24.676  39.765  0.00  0.00            
ATOM   1891  HA2 GLY X 125      30.870  24.146  40.631  0.00  0.00            
ATOM   1892  HA3 GLY X 125      30.121  24.061  38.938  0.00  0.00            
ATOM   1893  C   GLY X 125      31.575  25.712  39.332  0.00  0.00            
ATOM   1894  O   GLY X 125      31.411  26.951  39.290  0.00  0.00            
ATOM   1895  N   MET X 126      32.700  25.169  38.914  0.00  0.00            
ATOM   1896  H   MET X 126      32.842  24.095  39.037  0.00  0.00            
ATOM   1897  CA  MET X 126      33.863  26.022  38.761  0.00  0.00            
ATOM   1898  HA  MET X 126      33.601  27.021  38.412  0.00  0.00            
ATOM   1899  CB  MET X 126      34.609  26.170  40.137  0.00  0.00            
ATOM   1900  HB2 MET X 126      34.062  26.929  40.695  0.00  0.00            
ATOM   1901  HB3 MET X 126      34.460  25.176  40.560  0.00  0.00            
ATOM   1902  CG  MET X 126      36.095  26.507  40.074  0.00  0.00            
ATOM   1903  HG2 MET X 126      36.699  25.840  39.459  0.00  0.00            
ATOM   1904  HG3 MET X 126      36.248  27.491  39.632  0.00  0.00            
ATOM   1905  SD  MET X 126      36.877  26.649  41.660  0.00  0.00            
ATOM   1906  CE  MET X 126      36.262  28.136  42.251  0.00  0.00            
ATOM   1907  HE1 MET X 126      35.207  28.013  42.497  0.00  0.00            
ATOM   1908  HE2 MET X 126      36.807  28.369  43.069  0.00  0.00            
ATOM   1909  HE3 MET X 126      36.361  28.889  41.469  0.00  0.00            
ATOM   1910  C   MET X 126      34.737  25.305  37.720  0.00  0.00            
ATOM   1911  O   MET X 126      35.039  24.068  37.690  0.00  0.00            
ATOM   1912  N   VAL X 127      35.306  26.215  36.849  0.00  0.00            
ATOM   1913  H   VAL X 127      34.775  27.137  36.613  0.00  0.00            
ATOM   1914  CA  VAL X 127      36.259  25.781  35.788  0.00  0.00            
ATOM   1915  HA  VAL X 127      36.351  24.697  35.845  0.00  0.00            
ATOM   1916  CB  VAL X 127      35.547  26.016  34.438  0.00  0.00            
ATOM   1917  HB  VAL X 127      35.242  27.063  34.445  0.00  0.00            
ATOM   1918  CG1 VAL X 127      36.424  25.677  33.245  0.00  0.00            
ATOM   1919 HG11 VAL X 127      36.744  24.642  33.367  0.00  0.00            
ATOM   1920 HG12 VAL X 127      35.839  25.969  32.373  0.00  0.00            
ATOM   1921 HG13 VAL X 127      37.337  26.269  33.171  0.00  0.00            
ATOM   1922  CG2 VAL X 127      34.243  25.125  34.347  0.00  0.00            
ATOM   1923 HG21 VAL X 127      33.503  25.462  35.073  0.00  0.00            
ATOM   1924 HG22 VAL X 127      33.872  25.149  33.408  0.00  0.00            
ATOM   1925 HG23 VAL X 127      34.370  24.071  34.596  0.00  0.00            
ATOM   1926  C   VAL X 127      37.580  26.550  35.872  0.00  0.00            
ATOM   1927  O   VAL X 127      37.601  27.781  35.790  0.00  0.00            
ATOM   1928  N   LEU X 128      38.679  25.763  35.959  0.00  0.00            
ATOM   1929  H   LEU X 128      38.601  24.682  36.079  0.00  0.00            
ATOM   1930  CA  LEU X 128      40.046  26.349  36.196  0.00  0.00            
ATOM   1931  HA  LEU X 128      39.824  27.416  36.217  0.00  0.00            
ATOM   1932  CB  LEU X 128      40.458  25.947  37.626  0.00  0.00            
ATOM   1933  HB2 LEU X 128      40.486  24.866  37.769  0.00  0.00            
ATOM   1934  HB3 LEU X 128      41.506  26.243  37.670  0.00  0.00            
ATOM   1935  CG  LEU X 128      39.608  26.497  38.783  0.00  0.00            
ATOM   1936  HG  LEU X 128      38.616  26.048  38.718  0.00  0.00            
ATOM   1937  CD1 LEU X 128      40.299  26.077  40.120  0.00  0.00            
ATOM   1938 HD11 LEU X 128      39.629  26.337  40.940  0.00  0.00            
ATOM   1939 HD12 LEU X 128      40.481  25.008  40.236  0.00  0.00            
ATOM   1940 HD13 LEU X 128      41.169  26.558  40.298  0.00  0.00            
ATOM   1941  CD2 LEU X 128      39.361  28.011  38.842  0.00  0.00            
ATOM   1942 HD21 LEU X 128      38.789  28.342  39.708  0.00  0.00            
ATOM   1943 HD22 LEU X 128      40.340  28.473  38.966  0.00  0.00            
ATOM   1944 HD23 LEU X 128      38.914  28.448  37.949  0.00  0.00            
ATOM   1945  C   LEU X 128      41.183  26.022  35.162  0.00  0.00            
ATOM   1946  O   LEU X 128      41.769  24.900  35.171  0.00  0.00            
ATOM   1947  N   ILE X 129      41.562  26.975  34.359  0.00  0.00            
ATOM   1948  H   ILE X 129      41.146  27.965  34.547  0.00  0.00            
ATOM   1949  CA  ILE X 129      42.619  26.844  33.269  0.00  0.00            
ATOM   1950  HA  ILE X 129      42.760  25.772  33.131  0.00  0.00            
ATOM   1951  CB  ILE X 129      42.099  27.398  31.912  0.00  0.00            
ATOM   1952  HB  ILE X 129      42.257  28.395  31.908  0.00  0.00            
ATOM   1953  CG2 ILE X 129      43.092  26.854  30.829  0.00  0.00            
ATOM   1954 HG21 ILE X 129      43.019  27.556  29.998  0.00  0.00            
ATOM   1955 HG22 ILE X 129      44.121  26.809  31.187  0.00  0.00            
ATOM   1956 HG23 ILE X 129      42.774  25.848  30.557  0.00  0.00            
ATOM   1957  CG1 ILE X 129      40.631  27.092  31.520  0.00  0.00            
ATOM   1958 HG12 ILE X 129      40.564  26.135  31.532  0.00  0.00            
ATOM   1959 HG13 ILE X 129      39.902  27.475  32.105  0.00  0.00            
ATOM   1960  CD1 ILE X 129      40.201  27.567  30.157  0.00  0.00            
ATOM   1961 HD11 ILE X 129      40.516  28.586  29.933  0.00  0.00            
ATOM   1962 HD12 ILE X 129      40.376  26.832  29.371  0.00  0.00            
ATOM   1963 HD13 ILE X 129      39.138  27.578  29.914  0.00  0.00            
ATOM   1964  C   ILE X 129      43.995  27.330  33.708  0.00  0.00            
ATOM   1965  O   ILE X 129      44.129  28.482  33.941  0.00  0.00            
ATOM   1966  N   SER X 130      44.964  26.419  33.810  0.00  0.00            
ATOM   1967  H   SER X 130      44.751  25.391  33.515  0.00  0.00            
ATOM   1968  CA  SER X 130      46.383  26.664  34.276  0.00  0.00            
ATOM   1969  HA  SER X 130      46.730  25.702  34.652  0.00  0.00            
ATOM   1970  CB  SER X 130      47.258  26.968  33.055  0.00  0.00            
ATOM   1971  HB2 SER X 130      47.073  27.944  32.605  0.00  0.00            
ATOM   1972  HB3 SER X 130      48.273  27.096  33.431  0.00  0.00            
ATOM   1973  OG  SER X 130      47.030  25.982  32.051  0.00  0.00            
ATOM   1974  HG  SER X 130      47.249  26.624  31.197  0.00  0.00            
ATOM   1975  C   SER X 130      46.422  27.671  35.411  0.00  0.00            
ATOM   1976  O   SER X 130      47.103  28.655  35.247  0.00  0.00            
ATOM   1977  N   PRO X 131      45.720  27.477  36.578  0.00  0.00            
ATOM   1978  CD  PRO X 131      44.896  26.383  36.883  0.00  0.00            
ATOM   1979  HD2 PRO X 131      45.371  25.471  36.521  0.00  0.00            
ATOM   1980  HD3 PRO X 131      44.033  26.505  36.228  0.00  0.00            
ATOM   1981  CG  PRO X 131      44.514  26.425  38.384  0.00  0.00            
ATOM   1982  HG2 PRO X 131      45.354  26.054  38.971  0.00  0.00            
ATOM   1983  HG3 PRO X 131      43.553  25.944  38.561  0.00  0.00            
ATOM   1984  CB  PRO X 131      44.393  27.983  38.541  0.00  0.00            
ATOM   1985  HB2 PRO X 131      44.308  28.378  39.553  0.00  0.00            
ATOM   1986  HB3 PRO X 131      43.467  28.221  38.018  0.00  0.00            
ATOM   1987  CA  PRO X 131      45.575  28.479  37.688  0.00  0.00            
ATOM   1988  HA  PRO X 131      45.341  29.435  37.221  0.00  0.00            
ATOM   1989  C   PRO X 131      46.853  28.557  38.564  0.00  0.00            
ATOM   1990  O   PRO X 131      47.594  27.607  38.664  0.00  0.00            
ATOM   1991  N   LEU X 132      46.871  29.748  39.178  0.00  0.00            
ATOM   1992  H   LEU X 132      45.981  30.364  39.051  0.00  0.00            
ATOM   1993  CA  LEU X 132      47.783  30.176  40.292  0.00  0.00            
ATOM   1994  HA  LEU X 132      48.804  29.846  40.099  0.00  0.00            
ATOM   1995  CB  LEU X 132      47.771  31.671  40.302  0.00  0.00            
ATOM   1996  HB2 LEU X 132      47.952  32.082  39.309  0.00  0.00            
ATOM   1997  HB3 LEU X 132      46.782  32.022  40.595  0.00  0.00            
ATOM   1998  CG  LEU X 132      48.790  32.335  41.299  0.00  0.00            
ATOM   1999  HG  LEU X 132      48.711  31.799  42.244  0.00  0.00            
ATOM   2000  CD1 LEU X 132      50.230  32.209  40.769  0.00  0.00            
ATOM   2001 HD11 LEU X 132      50.525  31.161  40.822  0.00  0.00            
ATOM   2002 HD12 LEU X 132      50.210  32.603  39.753  0.00  0.00            
ATOM   2003 HD13 LEU X 132      50.863  32.681  41.400  0.00  0.00            
ATOM   2004  CD2 LEU X 132      48.388  33.781  41.576  0.00  0.00            
ATOM   2005 HD21 LEU X 132      48.997  34.209  42.371  0.00  0.00            
ATOM   2006 HD22 LEU X 132      48.552  34.411  40.701  0.00  0.00            
ATOM   2007 HD23 LEU X 132      47.352  33.897  41.895  0.00  0.00            
ATOM   2008  C   LEU X 132      47.360  29.426  41.601  0.00  0.00            
ATOM   2009  O   LEU X 132      46.415  29.923  42.311  0.00  0.00            
ATOM   2010  N   VAL X 133      48.160  28.393  41.895  0.00  0.00            
ATOM   2011  H   VAL X 133      49.075  28.231  41.326  0.00  0.00            
ATOM   2012  CA  VAL X 133      47.837  27.444  42.989  0.00  0.00            
ATOM   2013  HA  VAL X 133      47.379  28.012  43.799  0.00  0.00            
ATOM   2014  CB  VAL X 133      46.872  26.270  42.611  0.00  0.00            
ATOM   2015  HB  VAL X 133      46.513  25.861  43.556  0.00  0.00            
ATOM   2016  CG1 VAL X 133      45.600  26.667  41.906  0.00  0.00            
ATOM   2017 HG11 VAL X 133      45.321  27.600  42.397  0.00  0.00            
ATOM   2018 HG12 VAL X 133      45.778  26.962  40.871  0.00  0.00            
ATOM   2019 HG13 VAL X 133      44.838  25.892  41.980  0.00  0.00            
ATOM   2020  CG2 VAL X 133      47.484  25.092  41.876  0.00  0.00            
ATOM   2021 HG21 VAL X 133      48.137  24.582  42.584  0.00  0.00            
ATOM   2022 HG22 VAL X 133      46.837  24.415  41.498  0.00  0.00            
ATOM   2023 HG23 VAL X 133      48.007  25.473  40.998  0.00  0.00            
ATOM   2024  C   VAL X 133      49.175  26.886  43.620  0.00  0.00            
ATOM   2025  O   VAL X 133      49.118  25.995  44.453  0.00  0.00            
ATOM   2026  N   LEU X 134      50.403  27.336  43.266  0.00  0.00            
ATOM   2027  H   LEU X 134      50.455  27.983  42.492  0.00  0.00            
ATOM   2028  CA  LEU X 134      51.710  26.843  43.942  0.00  0.00            
ATOM   2029  HA  LEU X 134      51.528  26.850  44.936  0.00  0.00            
ATOM   2030  CB  LEU X 134      52.110  25.461  43.365  0.00  0.00            
ATOM   2031  HB2 LEU X 134      51.307  24.871  43.201  0.00  0.00            
ATOM   2032  HB3 LEU X 134      52.553  25.531  42.371  0.00  0.00            
ATOM   2033  CG  LEU X 134      52.996  24.653  44.300  0.00  0.00            
ATOM   2034  HG  LEU X 134      53.626  25.383  44.808  0.00  0.00            
ATOM   2035  CD1 LEU X 134      52.140  24.020  45.391  0.00  0.00            
ATOM   2036 HD11 LEU X 134      51.446  23.275  45.001  0.00  0.00            
ATOM   2037 HD12 LEU X 134      52.852  23.727  46.162  0.00  0.00            
ATOM   2038 HD13 LEU X 134      51.637  24.771  45.842  0.00  0.00            
ATOM   2039  CD2 LEU X 134      53.924  23.669  43.487  0.00  0.00            
ATOM   2040 HD21 LEU X 134      54.607  23.162  44.168  0.00  0.00            
ATOM   2041 HD22 LEU X 134      53.381  23.006  42.814  0.00  0.00            
ATOM   2042 HD23 LEU X 134      54.550  24.267  42.825  0.00  0.00            
ATOM   2043  C   LEU X 134      52.808  27.831  43.597  0.00  0.00            
ATOM   2044  O   LEU X 134      52.803  28.357  42.497  0.00  0.00            
ATOM   2045  N   ALA X 135      53.800  28.021  44.441  0.00  0.00            
ATOM   2046  H   ALA X 135      53.800  27.586  45.441  0.00  0.00            
ATOM   2047  CA  ALA X 135      54.977  28.803  44.180  0.00  0.00            
ATOM   2048  HA  ALA X 135      54.563  29.617  43.750  0.00  0.00            
ATOM   2049  CB  ALA X 135      55.552  29.401  45.490  0.00  0.00            
ATOM   2050  HB1 ALA X 135      56.338  30.138  45.325  0.00  0.00            
ATOM   2051  HB2 ALA X 135      54.783  29.953  46.030  0.00  0.00            
ATOM   2052  HB3 ALA X 135      56.004  28.660  46.149  0.00  0.00            
ATOM   2053  C   ALA X 135      56.043  28.036  43.340  0.00  0.00            
ATOM   2054  O   ALA X 135      55.942  26.849  43.070  0.00  0.00            
ATOM   2055  N   ASN X 136      57.120  28.753  42.929  0.00  0.00            
ATOM   2056  H   ASN X 136      57.197  29.806  43.199  0.00  0.00            
ATOM   2057  CA  ASN X 136      58.396  28.085  42.651  0.00  0.00            
ATOM   2058  HA  ASN X 136      58.244  27.023  42.461  0.00  0.00            
ATOM   2059  CB  ASN X 136      58.975  28.698  41.336  0.00  0.00            
ATOM   2060  HB2 ASN X 136      58.434  28.249  40.503  0.00  0.00            
ATOM   2061  HB3 ASN X 136      58.931  29.785  41.270  0.00  0.00            
ATOM   2062  CG  ASN X 136      60.439  28.354  41.104  0.00  0.00            
ATOM   2063  OD1 ASN X 136      61.302  29.204  41.384  0.00  0.00            
ATOM   2064  ND2 ASN X 136      60.734  27.188  40.605  0.00  0.00            
ATOM   2065 HD21 ASN X 136      61.757  26.822  40.694  0.00  0.00            
ATOM   2066 HD22 ASN X 136      59.878  26.547  40.396  0.00  0.00            
ATOM   2067  C   ASN X 136      59.364  28.152  43.880  0.00  0.00            
ATOM   2068  O   ASN X 136      59.687  29.279  44.274  0.00  0.00            
ATOM   2069  N   PRO X 137      59.788  27.012  44.481  0.00  0.00            
ATOM   2070  CD  PRO X 137      59.633  25.654  44.027  0.00  0.00            
ATOM   2071  HD2 PRO X 137      60.030  25.624  43.153  0.00  0.00            
ATOM   2072  HD3 PRO X 137      58.685  25.312  43.953  0.00  0.00            
ATOM   2073  CG  PRO X 137      60.401  24.827  45.074  0.00  0.00            
ATOM   2074  HG2 PRO X 137      61.439  25.041  44.819  0.00  0.00            
ATOM   2075  HG3 PRO X 137      60.120  23.777  44.997  0.00  0.00            
ATOM   2076  CB  PRO X 137      59.995  25.582  46.336  0.00  0.00            
ATOM   2077  HB2 PRO X 137      60.693  25.270  47.113  0.00  0.00            
ATOM   2078  HB3 PRO X 137      58.988  25.322  46.664  0.00  0.00            
ATOM   2079  CA  PRO X 137      60.163  27.052  45.868  0.00  0.00            
ATOM   2080  HA  PRO X 137      59.505  27.685  46.463  0.00  0.00            
ATOM   2081  C   PRO X 137      61.511  27.618  46.142  0.00  0.00            
ATOM   2082  O   PRO X 137      61.731  28.092  47.249  0.00  0.00            
ATOM   2083  N   GLU X 138      62.440  27.573  45.177  0.00  0.00            
ATOM   2084  H   GLU X 138      62.163  27.014  44.283  0.00  0.00            
ATOM   2085  CA  GLU X 138      63.751  28.224  45.268  0.00  0.00            
ATOM   2086  HA  GLU X 138      64.204  28.074  46.248  0.00  0.00            
ATOM   2087  CB  GLU X 138      64.759  27.685  44.181  0.00  0.00            
ATOM   2088  HB2 GLU X 138      65.711  28.005  44.283  0.00  0.00            
ATOM   2089  HB3 GLU X 138      64.805  26.601  44.285  0.00  0.00            
ATOM   2090  CG  GLU X 138      64.267  28.068  42.778  0.00  0.00            
ATOM   2091  HG2 GLU X 138      63.814  29.051  42.647  0.00  0.00            
ATOM   2092  HG3 GLU X 138      65.193  28.214  42.221  0.00  0.00            
ATOM   2093  CD  GLU X 138      63.558  27.010  42.048  0.00  0.00            
ATOM   2094  OE1 GLU X 138      62.862  26.216  42.663  0.00  0.00            
ATOM   2095  OE2 GLU X 138      63.553  27.013  40.817  0.00  0.00            
ATOM   2096  C   GLU X 138      63.665  29.745  45.243  0.00  0.00            
ATOM   2097  O   GLU X 138      64.590  30.374  45.616  0.00  0.00            
ATOM   2098  N   SER X 139      62.584  30.316  44.708  0.00  0.00            
ATOM   2099  H   SER X 139      61.660  29.783  44.485  0.00  0.00            
ATOM   2100  CA  SER X 139      62.370  31.767  44.650  0.00  0.00            
ATOM   2101  HA  SER X 139      63.185  32.253  44.797  0.00  0.00            
ATOM   2102  CB  SER X 139      61.866  32.283  43.273  0.00  0.00            
ATOM   2103  HB2 SER X 139      61.644  33.267  43.324  0.00  0.00            
ATOM   2104  HB3 SER X 139      62.666  31.992  42.592  0.00  0.00            
ATOM   2105  OG  SER X 139      60.703  31.662  42.749  0.00  0.00            
ATOM   2106  HG  SER X 139      61.150  30.844  42.183  0.00  0.00            
ATOM   2107  C   SER X 139      61.377  32.257  45.752  0.00  0.00            
ATOM   2108  O   SER X 139      61.164  33.464  45.876  0.00  0.00            
ATOM   2109  N   ALA X 140      60.898  31.254  46.506  0.00  0.00            
ATOM   2110  H   ALA X 140      61.037  30.312  46.170  0.00  0.00            
ATOM   2111  CA  ALA X 140      59.912  31.463  47.540  0.00  0.00            
ATOM   2112  HA  ALA X 140      59.808  32.542  47.653  0.00  0.00            
ATOM   2113  CB  ALA X 140      58.533  30.996  47.178  0.00  0.00            
ATOM   2114  HB1 ALA X 140      58.240  31.375  46.199  0.00  0.00            
ATOM   2115  HB2 ALA X 140      58.517  29.908  47.108  0.00  0.00            
ATOM   2116  HB3 ALA X 140      57.743  31.327  47.851  0.00  0.00            
ATOM   2117  C   ALA X 140      60.503  30.877  48.905  0.00  0.00            
ATOM   2118  O   ALA X 140      59.741  30.492  49.828  0.00  0.00            
ATOM   2119  N   THR X 141      61.879  30.772  49.041  0.00  0.00            
ATOM   2120  H   THR X 141      62.440  31.039  48.244  0.00  0.00            
ATOM   2121  CA  THR X 141      62.478  30.559  50.372  0.00  0.00            
ATOM   2122  HA  THR X 141      62.018  29.702  50.865  0.00  0.00            
ATOM   2123  CB  THR X 141      63.998  30.348  50.193  0.00  0.00            
ATOM   2124  HB  THR X 141      64.420  30.139  51.176  0.00  0.00            
ATOM   2125  CG2 THR X 141      64.402  29.173  49.334  0.00  0.00            
ATOM   2126 HG21 THR X 141      64.033  28.248  49.778  0.00  0.00            
ATOM   2127 HG22 THR X 141      63.975  29.356  48.348  0.00  0.00            
ATOM   2128 HG23 THR X 141      65.464  29.028  49.135  0.00  0.00            
ATOM   2129  OG1 THR X 141      64.557  31.475  49.705  0.00  0.00            
ATOM   2130  HG1 THR X 141      65.439  31.264  49.391  0.00  0.00            
ATOM   2131  C   THR X 141      62.237  31.777  51.262  0.00  0.00            
ATOM   2132  O   THR X 141      62.010  32.890  50.816  0.00  0.00            
ATOM   2133  N   THR X 142      62.357  31.551  52.565  0.00  0.00            
ATOM   2134  H   THR X 142      62.690  30.631  53.046  0.00  0.00            
ATOM   2135  CA  THR X 142      62.369  32.641  53.536  0.00  0.00            
ATOM   2136  HA  THR X 142      61.337  32.993  53.547  0.00  0.00            
ATOM   2137  CB  THR X 142      62.507  32.083  54.984  0.00  0.00            
ATOM   2138  HB  THR X 142      62.407  32.984  55.571  0.00  0.00            
ATOM   2139  CG2 THR X 142      61.460  31.181  55.522  0.00  0.00            
ATOM   2140 HG21 THR X 142      61.803  30.956  56.521  0.00  0.00            
ATOM   2141 HG22 THR X 142      60.499  31.672  55.477  0.00  0.00            
ATOM   2142 HG23 THR X 142      61.423  30.220  55.030  0.00  0.00            
ATOM   2143  OG1 THR X 142      63.789  31.561  55.133  0.00  0.00            
ATOM   2144  HG1 THR X 142      63.836  30.544  54.772  0.00  0.00            
ATOM   2145  C   THR X 142      63.355  33.780  53.165  0.00  0.00            
ATOM   2146  O   THR X 142      62.991  34.971  53.268  0.00  0.00            
ATOM   2147  N   PHE X 143      64.584  33.414  52.746  0.00  0.00            
ATOM   2148  H   PHE X 143      64.835  32.354  52.790  0.00  0.00            
ATOM   2149  CA  PHE X 143      65.492  34.422  52.210  0.00  0.00            
ATOM   2150  HA  PHE X 143      65.602  35.179  52.987  0.00  0.00            
ATOM   2151  CB  PHE X 143      66.874  33.807  52.003  0.00  0.00            
ATOM   2152  HB2 PHE X 143      67.339  33.516  52.945  0.00  0.00            
ATOM   2153  HB3 PHE X 143      66.680  32.926  51.392  0.00  0.00            
ATOM   2154  CG  PHE X 143      67.940  34.624  51.354  0.00  0.00            
ATOM   2155  CD1 PHE X 143      68.408  34.316  50.038  0.00  0.00            
ATOM   2156  HD1 PHE X 143      67.898  33.686  49.435  0.00  0.00            
ATOM   2157  CE1 PHE X 143      69.647  34.883  49.615  0.00  0.00            
ATOM   2158  HE1 PHE X 143      69.916  34.763  48.648  0.00  0.00            
ATOM   2159  CZ  PHE X 143      70.367  35.762  50.398  0.00  0.00            
ATOM   2160  HZ  PHE X 143      71.207  36.221  50.078  0.00  0.00            
ATOM   2161  CE2 PHE X 143      69.719  36.151  51.627  0.00  0.00            
ATOM   2162  HE2 PHE X 143      70.091  36.843  52.262  0.00  0.00            
ATOM   2163  CD2 PHE X 143      68.613  35.547  52.121  0.00  0.00            
ATOM   2164  HD2 PHE X 143      68.305  35.708  53.154  0.00  0.00            
ATOM   2165  C   PHE X 143      65.103  35.169  50.959  0.00  0.00            
ATOM   2166  O   PHE X 143      65.487  36.316  50.790  0.00  0.00            
ATOM   2167  N   LYS X 144      64.282  34.613  50.088  0.00  0.00            
ATOM   2168  H   LYS X 144      63.947  33.595  50.287  0.00  0.00            
ATOM   2169  CA  LYS X 144      63.816  35.291  48.810  0.00  0.00            
ATOM   2170  HA  LYS X 144      64.614  35.878  48.357  0.00  0.00            
ATOM   2171  CB  LYS X 144      63.594  34.104  47.812  0.00  0.00            
ATOM   2172  HB2 LYS X 144      63.029  33.381  48.400  0.00  0.00            
ATOM   2173  HB3 LYS X 144      62.976  34.491  47.002  0.00  0.00            
ATOM   2174  CG  LYS X 144      64.823  33.356  47.302  0.00  0.00            
ATOM   2175  HG2 LYS X 144      65.494  33.308  48.160  0.00  0.00            
ATOM   2176  HG3 LYS X 144      64.479  32.429  46.843  0.00  0.00            
ATOM   2177  CD  LYS X 144      65.580  34.173  46.280  0.00  0.00            
ATOM   2178  HD2 LYS X 144      65.055  34.261  45.329  0.00  0.00            
ATOM   2179  HD3 LYS X 144      65.670  35.124  46.609  0.00  0.00            
ATOM   2180  CE  LYS X 144      66.967  33.614  45.991  0.00  0.00            
ATOM   2181  HE2 LYS X 144      67.567  34.422  45.574  0.00  0.00            
ATOM   2182  HE3 LYS X 144      67.347  33.399  46.990  0.00  0.00            
ATOM   2183  NZ  LYS X 144      67.058  32.490  45.107  0.00  0.00            
ATOM   2184  HZ1 LYS X 144      66.829  32.820  44.093  0.00  0.00            
ATOM   2185  HZ2 LYS X 144      68.060  32.062  45.059  0.00  0.00            
ATOM   2186  HZ3 LYS X 144      66.277  31.778  45.376  0.00  0.00            
ATOM   2187  C   LYS X 144      62.682  36.225  49.101  0.00  0.00            
ATOM   2188  O   LYS X 144      62.499  37.197  48.391  0.00  0.00            
ATOM   2189  N   VAL X 145      61.889  35.903  50.150  0.00  0.00            
ATOM   2190  H   VAL X 145      61.920  34.930  50.640  0.00  0.00            
ATOM   2191  CA  VAL X 145      60.750  36.806  50.415  0.00  0.00            
ATOM   2192  HA  VAL X 145      60.381  37.265  49.498  0.00  0.00            
ATOM   2193  CB  VAL X 145      59.565  36.027  51.011  0.00  0.00            
ATOM   2194  HB  VAL X 145      58.706  36.679  51.167  0.00  0.00            
ATOM   2195  CG1 VAL X 145      59.160  35.049  49.950  0.00  0.00            
ATOM   2196 HG11 VAL X 145      58.216  34.612  50.276  0.00  0.00            
ATOM   2197 HG12 VAL X 145      58.962  35.581  49.019  0.00  0.00            
ATOM   2198 HG13 VAL X 145      59.896  34.261  49.793  0.00  0.00            
ATOM   2199  CG2 VAL X 145      59.859  35.289  52.318  0.00  0.00            
ATOM   2200 HG21 VAL X 145      58.923  34.871  52.690  0.00  0.00            
ATOM   2201 HG22 VAL X 145      60.627  34.644  52.201  0.00  0.00            
ATOM   2202 HG23 VAL X 145      60.249  36.023  53.023  0.00  0.00            
ATOM   2203  C   VAL X 145      61.240  37.958  51.311  0.00  0.00            
ATOM   2204  O   VAL X 145      60.692  39.042  51.265  0.00  0.00            
ATOM   2205  N   LEU X 146      62.257  37.765  52.038  0.00  0.00            
ATOM   2206  H   LEU X 146      62.482  36.735  52.316  0.00  0.00            
ATOM   2207  CA  LEU X 146      63.128  38.796  52.755  0.00  0.00            
ATOM   2208  HA  LEU X 146      62.406  39.409  53.294  0.00  0.00            
ATOM   2209  CB  LEU X 146      64.150  38.223  53.767  0.00  0.00            
ATOM   2210  HB2 LEU X 146      63.538  37.618  54.296  0.00  0.00            
ATOM   2211  HB3 LEU X 146      64.795  37.625  53.122  0.00  0.00            
ATOM   2212  CG  LEU X 146      64.966  39.169  54.728  0.00  0.00            
ATOM   2213  HG  LEU X 146      65.745  39.654  54.141  0.00  0.00            
ATOM   2214  CD1 LEU X 146      64.040  40.228  55.403  0.00  0.00            
ATOM   2215 HD11 LEU X 146      63.149  39.704  55.749  0.00  0.00            
ATOM   2216 HD12 LEU X 146      64.483  40.783  56.230  0.00  0.00            
ATOM   2217 HD13 LEU X 146      63.717  40.936  54.760  0.00  0.00            
ATOM   2218  CD2 LEU X 146      65.517  38.204  55.780  0.00  0.00            
ATOM   2219 HD21 LEU X 146      66.073  37.363  55.367  0.00  0.00            
ATOM   2220 HD22 LEU X 146      66.110  38.797  56.476  0.00  0.00            
ATOM   2221 HD23 LEU X 146      64.694  37.843  56.398  0.00  0.00            
ATOM   2222  C   LEU X 146      63.800  39.780  51.720  0.00  0.00            
ATOM   2223  O   LEU X 146      63.595  41.004  51.734  0.00  0.00            
ATOM   2224  N   ALA X 147      64.496  39.196  50.765  0.00  0.00            
ATOM   2225  H   ALA X 147      64.713  38.211  50.815  0.00  0.00            
ATOM   2226  CA  ALA X 147      65.091  39.965  49.655  0.00  0.00            
ATOM   2227  HA  ALA X 147      65.788  40.582  50.047  0.00  0.00            
ATOM   2228  CB  ALA X 147      65.835  39.078  48.665  0.00  0.00            
ATOM   2229  HB1 ALA X 147      66.133  39.535  47.816  0.00  0.00            
ATOM   2230  HB2 ALA X 147      66.772  38.720  49.092  0.00  0.00            
ATOM   2231  HB3 ALA X 147      65.256  38.219  48.325  0.00  0.00            
ATOM   2232  C   ALA X 147      64.058  40.932  49.017  0.00  0.00            
ATOM   2233  O   ALA X 147      64.312  42.114  48.836  0.00  0.00            
ATOM   2234  N   ALA X 148      62.987  40.329  48.563  0.00  0.00            
ATOM   2235  H   ALA X 148      62.861  39.260  48.737  0.00  0.00            
ATOM   2236  CA  ALA X 148      61.885  40.997  47.961  0.00  0.00            
ATOM   2237  HA  ALA X 148      62.236  41.505  47.063  0.00  0.00            
ATOM   2238  CB  ALA X 148      60.851  39.910  47.490  0.00  0.00            
ATOM   2239  HB1 ALA X 148      60.000  40.417  47.036  0.00  0.00            
ATOM   2240  HB2 ALA X 148      61.345  39.240  46.786  0.00  0.00            
ATOM   2241  HB3 ALA X 148      60.602  39.496  48.377  0.00  0.00            
ATOM   2242  C   ALA X 148      61.207  42.045  48.901  0.00  0.00            
ATOM   2243  O   ALA X 148      60.851  43.108  48.400  0.00  0.00            
ATOM   2244  N   LYS X 149      60.952  41.713  50.165  0.00  0.00            
ATOM   2245  H   LYS X 149      61.365  40.796  50.585  0.00  0.00            
ATOM   2246  CA  LYS X 149      60.333  42.658  51.179  0.00  0.00            
ATOM   2247  HA  LYS X 149      59.358  43.051  50.892  0.00  0.00            
ATOM   2248  CB  LYS X 149      60.198  41.862  52.509  0.00  0.00            
ATOM   2249  HB2 LYS X 149      59.335  41.198  52.448  0.00  0.00            
ATOM   2250  HB3 LYS X 149      61.099  41.289  52.725  0.00  0.00            
ATOM   2251  CG  LYS X 149      60.025  42.864  53.661  0.00  0.00            
ATOM   2252  HG2 LYS X 149      60.901  43.503  53.773  0.00  0.00            
ATOM   2253  HG3 LYS X 149      59.145  43.454  53.403  0.00  0.00            
ATOM   2254  CD  LYS X 149      59.800  42.013  54.937  0.00  0.00            
ATOM   2255  HD2 LYS X 149      60.534  41.210  55.005  0.00  0.00            
ATOM   2256  HD3 LYS X 149      59.967  42.586  55.752  0.00  0.00            
ATOM   2257  CE  LYS X 149      58.407  41.347  55.062  0.00  0.00            
ATOM   2258  HE2 LYS X 149      58.029  40.798  54.199  0.00  0.00            
ATOM   2259  HE3 LYS X 149      58.508  40.527  55.773  0.00  0.00            
ATOM   2260  NZ  LYS X 149      57.290  42.230  55.584  0.00  0.00            
ATOM   2261  HZ1 LYS X 149      57.408  42.378  56.658  0.00  0.00            
ATOM   2262  HZ2 LYS X 149      57.396  43.182  55.063  0.00  0.00            
ATOM   2263  HZ3 LYS X 149      56.324  41.774  55.366  0.00  0.00            
ATOM   2264  C   LYS X 149      61.248  43.891  51.261  0.00  0.00            
ATOM   2265  O   LYS X 149      60.728  45.007  51.105  0.00  0.00            
ATOM   2266  N   VAL X 150      62.598  43.671  51.342  0.00  0.00            
ATOM   2267  H   VAL X 150      62.919  42.636  51.227  0.00  0.00            
ATOM   2268  CA  VAL X 150      63.615  44.762  51.397  0.00  0.00            
ATOM   2269  HA  VAL X 150      63.313  45.428  52.206  0.00  0.00            
ATOM   2270  CB  VAL X 150      65.015  44.102  51.817  0.00  0.00            
ATOM   2271  HB  VAL X 150      65.230  43.245  51.177  0.00  0.00            
ATOM   2272  CG1 VAL X 150      66.180  45.079  51.557  0.00  0.00            
ATOM   2273 HG11 VAL X 150      65.920  46.093  51.859  0.00  0.00            
ATOM   2274 HG12 VAL X 150      66.979  44.819  52.252  0.00  0.00            
ATOM   2275 HG13 VAL X 150      66.478  44.982  50.513  0.00  0.00            
ATOM   2276  CG2 VAL X 150      64.916  43.693  53.272  0.00  0.00            
ATOM   2277 HG21 VAL X 150      65.648  42.911  53.471  0.00  0.00            
ATOM   2278 HG22 VAL X 150      65.053  44.436  53.943  0.00  0.00            
ATOM   2279 HG23 VAL X 150      63.985  43.196  53.544  0.00  0.00            
ATOM   2280  C   VAL X 150      63.692  45.613  50.079  0.00  0.00            
ATOM   2281  O   VAL X 150      63.821  46.834  50.139  0.00  0.00            
ATOM   2282  N   LEU X 151      63.447  45.040  48.930  0.00  0.00            
ATOM   2283  H   LEU X 151      63.511  43.954  48.995  0.00  0.00            
ATOM   2284  CA  LEU X 151      63.496  45.682  47.619  0.00  0.00            
ATOM   2285  HA  LEU X 151      64.354  46.213  47.658  0.00  0.00            
ATOM   2286  CB  LEU X 151      63.476  44.600  46.568  0.00  0.00            
ATOM   2287  HB2 LEU X 151      64.336  44.011  46.885  0.00  0.00            
ATOM   2288  HB3 LEU X 151      62.525  44.070  46.518  0.00  0.00            
ATOM   2289  CG  LEU X 151      63.791  45.210  45.196  0.00  0.00            
ATOM   2290  HG  LEU X 151      63.014  45.944  44.984  0.00  0.00            
ATOM   2291  CD1 LEU X 151      65.163  45.858  45.168  0.00  0.00            
ATOM   2292 HD11 LEU X 151      65.813  45.121  45.403  0.00  0.00            
ATOM   2293 HD12 LEU X 151      65.422  46.077  44.216  0.00  0.00            
ATOM   2294 HD13 LEU X 151      65.243  46.644  45.796  0.00  0.00            
ATOM   2295  CD2 LEU X 151      63.659  44.129  44.082  0.00  0.00            
ATOM   2296 HD21 LEU X 151      64.351  43.370  44.448  0.00  0.00            
ATOM   2297 HD22 LEU X 151      62.622  43.795  44.080  0.00  0.00            
ATOM   2298 HD23 LEU X 151      63.904  44.597  43.129  0.00  0.00            
ATOM   2299  C   LEU X 151      62.210  46.560  47.532  0.00  0.00            
ATOM   2300  O   LEU X 151      62.237  47.657  47.017  0.00  0.00            
ATOM   2301  N   ASN X 152      61.101  46.097  48.081  0.00  0.00            
ATOM   2302  H   ASN X 152      61.178  45.110  48.536  0.00  0.00            
ATOM   2303  CA  ASN X 152      59.755  46.753  47.866  0.00  0.00            
ATOM   2304  HA  ASN X 152      59.686  46.982  46.802  0.00  0.00            
ATOM   2305  CB  ASN X 152      58.600  45.794  48.386  0.00  0.00            
ATOM   2306  HB2 ASN X 152      58.788  44.779  48.035  0.00  0.00            
ATOM   2307  HB3 ASN X 152      58.616  45.642  49.465  0.00  0.00            
ATOM   2308  CG  ASN X 152      57.255  46.169  47.890  0.00  0.00            
ATOM   2309  OD1 ASN X 152      57.157  46.827  46.875  0.00  0.00            
ATOM   2310  ND2 ASN X 152      56.209  45.898  48.619  0.00  0.00            
ATOM   2311 HD21 ASN X 152      56.390  45.464  49.602  0.00  0.00            
ATOM   2312 HD22 ASN X 152      55.199  46.111  48.268  0.00  0.00            
ATOM   2313  C   ASN X 152      59.684  48.086  48.661  0.00  0.00            
ATOM   2314  O   ASN X 152      58.751  48.883  48.603  0.00  0.00            
ATOM   2315  N   LEU X 153      60.581  48.226  49.587  0.00  0.00            
ATOM   2316  H   LEU X 153      61.333  47.445  49.697  0.00  0.00            
ATOM   2317  CA  LEU X 153      60.772  49.413  50.471  0.00  0.00            
ATOM   2318  HA  LEU X 153      59.839  49.867  50.805  0.00  0.00            
ATOM   2319  CB  LEU X 153      61.576  49.049  51.747  0.00  0.00            
ATOM   2320  HB2 LEU X 153      61.226  48.168  52.286  0.00  0.00            
ATOM   2321  HB3 LEU X 153      62.560  48.711  51.422  0.00  0.00            
ATOM   2322  CG  LEU X 153      61.759  50.217  52.772  0.00  0.00            
ATOM   2323  HG  LEU X 153      62.173  51.104  52.294  0.00  0.00            
ATOM   2324  CD1 LEU X 153      60.386  50.642  53.371  0.00  0.00            
ATOM   2325 HD11 LEU X 153      60.600  51.427  54.097  0.00  0.00            
ATOM   2326 HD12 LEU X 153      59.865  51.195  52.589  0.00  0.00            
ATOM   2327 HD13 LEU X 153      59.765  49.951  53.767  0.00  0.00            
ATOM   2328  CD2 LEU X 153      62.709  49.926  53.926  0.00  0.00            
ATOM   2329 HD21 LEU X 153      63.721  49.806  53.540  0.00  0.00            
ATOM   2330 HD22 LEU X 153      62.853  50.775  54.595  0.00  0.00            
ATOM   2331 HD23 LEU X 153      62.384  49.030  54.456  0.00  0.00            
ATOM   2332  C   LEU X 153      61.427  50.456  49.546  0.00  0.00            
ATOM   2333  O   LEU X 153      61.031  51.638  49.522  0.00  0.00            
ATOM   2334  N   VAL X 154      62.502  50.085  48.781  0.00  0.00            
ATOM   2335  H   VAL X 154      62.926  49.105  48.997  0.00  0.00            
ATOM   2336  CA  VAL X 154      63.354  51.095  48.116  0.00  0.00            
ATOM   2337  HA  VAL X 154      63.136  52.002  48.681  0.00  0.00            
ATOM   2338  CB  VAL X 154      64.871  50.850  48.180  0.00  0.00            
ATOM   2339  HB  VAL X 154      65.207  51.563  47.426  0.00  0.00            
ATOM   2340  CG1 VAL X 154      65.381  51.183  49.639  0.00  0.00            
ATOM   2341 HG11 VAL X 154      65.022  50.366  50.265  0.00  0.00            
ATOM   2342 HG12 VAL X 154      66.461  51.132  49.779  0.00  0.00            
ATOM   2343 HG13 VAL X 154      65.066  52.125  50.087  0.00  0.00            
ATOM   2344  CG2 VAL X 154      65.353  49.479  47.853  0.00  0.00            
ATOM   2345 HG21 VAL X 154      66.414  49.439  48.097  0.00  0.00            
ATOM   2346 HG22 VAL X 154      64.905  48.717  48.341  0.00  0.00            
ATOM   2347 HG23 VAL X 154      65.326  49.381  46.767  0.00  0.00            
ATOM   2348  C   VAL X 154      62.881  51.274  46.618  0.00  0.00            
ATOM   2349  O   VAL X 154      62.816  52.441  46.174  0.00  0.00            
ATOM   2350  N   LEU X 155      62.600  50.192  45.906  0.00  0.00            
ATOM   2351  H   LEU X 155      62.763  49.200  46.327  0.00  0.00            
ATOM   2352  CA  LEU X 155      62.312  50.118  44.418  0.00  0.00            
ATOM   2353  HA  LEU X 155      61.958  51.088  44.069  0.00  0.00            
ATOM   2354  CB  LEU X 155      63.632  49.676  43.754  0.00  0.00            
ATOM   2355  HB2 LEU X 155      64.048  48.805  44.261  0.00  0.00            
ATOM   2356  HB3 LEU X 155      63.363  49.448  42.722  0.00  0.00            
ATOM   2357  CG  LEU X 155      64.800  50.689  43.682  0.00  0.00            
ATOM   2358  HG  LEU X 155      64.955  51.025  44.708  0.00  0.00            
ATOM   2359  CD1 LEU X 155      66.037  50.159  43.058  0.00  0.00            
ATOM   2360 HD11 LEU X 155      66.401  49.200  43.426  0.00  0.00            
ATOM   2361 HD12 LEU X 155      65.876  50.057  41.985  0.00  0.00            
ATOM   2362 HD13 LEU X 155      66.711  50.904  43.159  0.00  0.00            
ATOM   2363  CD2 LEU X 155      64.353  51.907  42.863  0.00  0.00            
ATOM   2364 HD21 LEU X 155      63.378  52.250  43.208  0.00  0.00            
ATOM   2365 HD22 LEU X 155      65.005  52.758  43.062  0.00  0.00            
ATOM   2366 HD23 LEU X 155      64.145  51.651  41.824  0.00  0.00            
ATOM   2367  C   LEU X 155      61.125  49.085  44.153  0.00  0.00            
ATOM   2368  O   LEU X 155      61.398  47.962  43.673  0.00  0.00            
ATOM   2369  N   PRO X 156      59.839  49.474  44.439  0.00  0.00            
ATOM   2370  CD  PRO X 156      59.455  50.785  44.939  0.00  0.00            
ATOM   2371  HD2 PRO X 156      59.874  51.626  44.386  0.00  0.00            
ATOM   2372  HD3 PRO X 156      59.822  50.782  45.880  0.00  0.00            
ATOM   2373  CG  PRO X 156      58.002  50.806  45.062  0.00  0.00            
ATOM   2374  HG2 PRO X 156      57.798  51.202  44.068  0.00  0.00            
ATOM   2375  HG3 PRO X 156      57.657  51.506  45.823  0.00  0.00            
ATOM   2376  CB  PRO X 156      57.687  49.389  45.352  0.00  0.00            
ATOM   2377  HB2 PRO X 156      56.681  49.104  45.044  0.00  0.00            
ATOM   2378  HB3 PRO X 156      57.949  49.210  46.311  0.00  0.00            
ATOM   2379  CA  PRO X 156      58.650  48.546  44.471  0.00  0.00            
ATOM   2380  HA  PRO X 156      58.797  47.650  44.912  0.00  0.00            
ATOM   2381  C   PRO X 156      58.118  48.298  43.067  0.00  0.00            
ATOM   2382  O   PRO X 156      57.370  47.348  42.821  0.00  0.00            
ATOM   2383  N   ASN X 157      58.561  49.104  42.070  0.00  0.00            
ATOM   2384  H   ASN X 157      59.198  49.961  42.291  0.00  0.00            
ATOM   2385  CA  ASN X 157      58.228  48.982  40.617  0.00  0.00            
ATOM   2386  HA  ASN X 157      57.353  48.371  40.397  0.00  0.00            
ATOM   2387  CB  ASN X 157      58.060  50.393  39.985  0.00  0.00            
ATOM   2388  HB2 ASN X 157      57.360  50.905  40.645  0.00  0.00            
ATOM   2389  HB3 ASN X 157      59.038  50.874  39.961  0.00  0.00            
ATOM   2390  CG  ASN X 157      57.339  50.300  38.618  0.00  0.00            
ATOM   2391  OD1 ASN X 157      56.294  49.782  38.410  0.00  0.00            
ATOM   2392  ND2 ASN X 157      57.972  50.925  37.694  0.00  0.00            
ATOM   2393 HD21 ASN X 157      57.399  51.158  36.796  0.00  0.00            
ATOM   2394 HD22 ASN X 157      58.838  51.552  37.904  0.00  0.00            
ATOM   2395  C   ASN X 157      59.499  48.346  39.891  0.00  0.00            
ATOM   2396  O   ASN X 157      59.610  48.481  38.691  0.00  0.00            
ATOM   2397  N   LEU X 158      60.370  47.700  40.668  0.00  0.00            
ATOM   2398  H   LEU X 158      60.038  47.605  41.702  0.00  0.00            
ATOM   2399  CA  LEU X 158      61.519  46.960  40.018  0.00  0.00            
ATOM   2400  HA  LEU X 158      61.989  47.668  39.335  0.00  0.00            
ATOM   2401  CB  LEU X 158      62.603  46.664  41.062  0.00  0.00            
ATOM   2402  HB2 LEU X 158      62.735  47.460  41.669  0.00  0.00            
ATOM   2403  HB3 LEU X 158      62.266  45.827  41.674  0.00  0.00            
ATOM   2404  CG  LEU X 158      64.058  46.357  40.555  0.00  0.00            
ATOM   2405  HG  LEU X 158      64.566  46.167  41.500  0.00  0.00            
ATOM   2406  CD1 LEU X 158      64.046  45.183  39.604  0.00  0.00            
ATOM   2407 HD11 LEU X 158      65.034  44.835  39.300  0.00  0.00            
ATOM   2408 HD12 LEU X 158      63.501  44.446  39.890  0.00  0.00            
ATOM   2409 HD13 LEU X 158      63.595  45.518  38.765  0.00  0.00            
ATOM   2410  CD2 LEU X 158      64.779  47.603  40.045  0.00  0.00            
ATOM   2411 HD21 LEU X 158      65.760  47.702  40.510  0.00  0.00            
ATOM   2412 HD22 LEU X 158      64.904  47.591  38.962  0.00  0.00            
ATOM   2413 HD23 LEU X 158      64.253  48.543  40.213  0.00  0.00            
ATOM   2414  C   LEU X 158      60.888  45.722  39.335  0.00  0.00            
ATOM   2415  O   LEU X 158      60.172  44.968  39.980  0.00  0.00            
ATOM   2416  N   SER X 159      61.302  45.415  38.076  0.00  0.00            
ATOM   2417  H   SER X 159      62.053  46.102  37.687  0.00  0.00            
ATOM   2418  CA  SER X 159      60.928  44.361  37.159  0.00  0.00            
ATOM   2419  HA  SER X 159      59.864  44.203  37.334  0.00  0.00            
ATOM   2420  CB  SER X 159      61.078  44.855  35.729  0.00  0.00            
ATOM   2421  HB2 SER X 159      60.614  45.833  35.598  0.00  0.00            
ATOM   2422  HB3 SER X 159      62.124  44.854  35.424  0.00  0.00            
ATOM   2423  OG  SER X 159      60.431  43.998  34.898  0.00  0.00            
ATOM   2424  HG  SER X 159      60.612  44.373  33.890  0.00  0.00            
ATOM   2425  C   SER X 159      61.823  43.110  37.341  0.00  0.00            
ATOM   2426  O   SER X 159      63.090  43.145  37.517  0.00  0.00            
ATOM   2427  N   LEU X 160      61.142  41.986  37.085  0.00  0.00            
ATOM   2428  H   LEU X 160      60.098  42.097  36.793  0.00  0.00            
ATOM   2429  CA  LEU X 160      61.689  40.636  36.939  0.00  0.00            
ATOM   2430  HA  LEU X 160      62.424  40.574  37.742  0.00  0.00            
ATOM   2431  CB  LEU X 160      60.591  39.535  37.086  0.00  0.00            
ATOM   2432  HB2 LEU X 160      60.221  39.643  38.105  0.00  0.00            
ATOM   2433  HB3 LEU X 160      59.774  39.663  36.376  0.00  0.00            
ATOM   2434  CG  LEU X 160      60.938  38.071  36.969  0.00  0.00            
ATOM   2435  HG  LEU X 160      61.258  37.935  36.021  0.00  0.00            
ATOM   2436  CD1 LEU X 160      62.104  37.721  37.944  0.00  0.00            
ATOM   2437 HD11 LEU X 160      61.718  37.655  38.961  0.00  0.00            
ATOM   2438 HD12 LEU X 160      62.430  36.699  37.751  0.00  0.00            
ATOM   2439 HD13 LEU X 160      62.884  38.357  37.860  0.00  0.00            
ATOM   2440  CD2 LEU X 160      59.744  37.075  37.220  0.00  0.00            
ATOM   2441 HD21 LEU X 160      59.209  37.433  38.100  0.00  0.00            
ATOM   2442 HD22 LEU X 160      59.061  36.942  36.380  0.00  0.00            
ATOM   2443 HD23 LEU X 160      60.183  36.117  37.498  0.00  0.00            
ATOM   2444  C   LEU X 160      62.430  40.433  35.571  0.00  0.00            
ATOM   2445  O   LEU X 160      63.253  39.506  35.478  0.00  0.00            
ATOM   2446  N   GLY X 161      62.064  41.221  34.608  0.00  0.00            
ATOM   2447  H   GLY X 161      61.271  41.959  34.723  0.00  0.00            
ATOM   2448  CA  GLY X 161      62.275  40.954  33.192  0.00  0.00            
ATOM   2449  HA2 GLY X 161      62.707  41.858  32.763  0.00  0.00            
ATOM   2450  HA3 GLY X 161      62.920  40.080  33.103  0.00  0.00            
ATOM   2451  C   GLY X 161      60.862  40.708  32.552  0.00  0.00            
ATOM   2452  O   GLY X 161      60.048  40.188  33.276  0.00  0.00            
ATOM   2453  N   PRO X 162      60.638  40.935  31.227  0.00  0.00            
ATOM   2454  CD  PRO X 162      61.508  41.826  30.473  0.00  0.00            
ATOM   2455  HD2 PRO X 162      62.581  41.701  30.620  0.00  0.00            
ATOM   2456  HD3 PRO X 162      61.260  42.870  30.666  0.00  0.00            
ATOM   2457  CG  PRO X 162      61.166  41.524  29.064  0.00  0.00            
ATOM   2458  HG2 PRO X 162      61.586  40.579  28.719  0.00  0.00            
ATOM   2459  HG3 PRO X 162      61.513  42.393  28.505  0.00  0.00            
ATOM   2460  CB  PRO X 162      59.633  41.216  29.155  0.00  0.00            
ATOM   2461  HB2 PRO X 162      59.428  40.462  28.395  0.00  0.00            
ATOM   2462  HB3 PRO X 162      59.019  42.116  29.123  0.00  0.00            
ATOM   2463  CA  PRO X 162      59.424  40.473  30.463  0.00  0.00            
ATOM   2464  HA  PRO X 162      58.446  40.699  30.888  0.00  0.00            
ATOM   2465  C   PRO X 162      59.627  38.892  30.212  0.00  0.00            
ATOM   2466  O   PRO X 162      60.691  38.485  29.676  0.00  0.00            
ATOM   2467  N   ILE X 163      58.609  38.097  30.498  0.00  0.00            
ATOM   2468  H   ILE X 163      57.660  38.600  30.682  0.00  0.00            
ATOM   2469  CA  ILE X 163      58.600  36.646  30.076  0.00  0.00            
ATOM   2470  HA  ILE X 163      59.500  36.234  30.532  0.00  0.00            
ATOM   2471  CB  ILE X 163      57.266  35.935  30.584  0.00  0.00            
ATOM   2472  HB  ILE X 163      57.334  35.037  30.252  0.00  0.00            
ATOM   2473  CG2 ILE X 163      57.366  35.824  32.074  0.00  0.00            
ATOM   2474 HG21 ILE X 163      56.590  35.254  32.378  0.00  0.00            
ATOM   2475 HG22 ILE X 163      58.328  35.389  32.345  0.00  0.00            
ATOM   2476 HG23 ILE X 163      57.129  36.797  32.505  0.00  0.00            
ATOM   2477  CG1 ILE X 163      55.929  36.450  30.113  0.00  0.00            
ATOM   2478 HG12 ILE X 163      55.747  37.248  30.833  0.00  0.00            
ATOM   2479 HG13 ILE X 163      56.172  36.884  29.234  0.00  0.00            
ATOM   2480  CD1 ILE X 163      54.882  35.343  30.059  0.00  0.00            
ATOM   2481 HD11 ILE X 163      55.321  34.662  29.330  0.00  0.00            
ATOM   2482 HD12 ILE X 163      54.851  34.876  31.044  0.00  0.00            
ATOM   2483 HD13 ILE X 163      53.959  35.760  29.657  0.00  0.00            
ATOM   2484  C   ILE X 163      58.685  36.604  28.575  0.00  0.00            
ATOM   2485  O   ILE X 163      58.249  37.570  27.967  0.00  0.00            
ATOM   2486  N   ASP X 164      59.178  35.503  28.087  0.00  0.00            
ATOM   2487  H   ASP X 164      59.634  34.800  28.784  0.00  0.00            
ATOM   2488  CA  ASP X 164      59.367  35.199  26.646  0.00  0.00            
ATOM   2489  HA  ASP X 164      59.588  35.954  26.095  0.00  0.00            
ATOM   2490  CB  ASP X 164      60.528  34.264  26.465  0.00  0.00            
ATOM   2491  HB2 ASP X 164      61.304  34.749  26.893  0.00  0.00            
ATOM   2492  HB3 ASP X 164      60.251  33.433  27.114  0.00  0.00            
ATOM   2493  CG  ASP X 164      60.869  33.895  25.032  0.00  0.00            
ATOM   2494  OD1 ASP X 164      59.959  33.814  24.208  0.00  0.00            
ATOM   2495  OD2 ASP X 164      62.087  33.913  24.620  0.00  0.00            
ATOM   2496  C   ASP X 164      57.922  34.755  26.163  0.00  0.00            
ATOM   2497  O   ASP X 164      57.240  33.856  26.637  0.00  0.00            
ATOM   2498  N   SER X 165      57.462  35.509  25.120  0.00  0.00            
ATOM   2499  H   SER X 165      57.982  36.436  24.878  0.00  0.00            
ATOM   2500  CA  SER X 165      56.094  35.358  24.511  0.00  0.00            
ATOM   2501  HA  SER X 165      55.345  35.845  25.136  0.00  0.00            
ATOM   2502  CB  SER X 165      56.032  36.234  23.249  0.00  0.00            
ATOM   2503  HB2 SER X 165      55.105  36.111  22.867  0.00  0.00            
ATOM   2504  HB3 SER X 165      56.004  37.286  23.534  0.00  0.00            
ATOM   2505  OG  SER X 165      56.963  35.972  22.227  0.00  0.00            
ATOM   2506  HG  SER X 165      57.972  36.185  22.580  0.00  0.00            
ATOM   2507  C   SER X 165      55.770  33.876  24.032  0.00  0.00            
ATOM   2508  O   SER X 165      54.670  33.402  24.138  0.00  0.00            
ATOM   2509  N   SER X 166      56.891  33.143  23.783  0.00  0.00            
ATOM   2510  H   SER X 166      57.865  33.591  23.982  0.00  0.00            
ATOM   2511  CA  SER X 166      56.831  31.816  23.202  0.00  0.00            
ATOM   2512  HA  SER X 166      56.082  31.764  22.412  0.00  0.00            
ATOM   2513  CB  SER X 166      58.131  31.625  22.487  0.00  0.00            
ATOM   2514  HB2 SER X 166      58.114  30.740  21.852  0.00  0.00            
ATOM   2515  HB3 SER X 166      58.353  32.470  21.834  0.00  0.00            
ATOM   2516  OG  SER X 166      59.258  31.567  23.464  0.00  0.00            
ATOM   2517  HG  SER X 166      59.500  32.566  23.828  0.00  0.00            
ATOM   2518  C   SER X 166      56.510  30.750  24.260  0.00  0.00            
ATOM   2519  O   SER X 166      56.093  29.622  23.852  0.00  0.00            
ATOM   2520  N   VAL X 167      56.700  31.041  25.551  0.00  0.00            
ATOM   2521  H   VAL X 167      57.002  32.041  25.862  0.00  0.00            
ATOM   2522  CA  VAL X 167      56.460  29.970  26.547  0.00  0.00            
ATOM   2523  HA  VAL X 167      56.655  29.045  26.004  0.00  0.00            
ATOM   2524  CB  VAL X 167      57.350  30.011  27.789  0.00  0.00            
ATOM   2525  HB  VAL X 167      57.161  29.195  28.486  0.00  0.00            
ATOM   2526  CG1 VAL X 167      58.803  29.928  27.422  0.00  0.00            
ATOM   2527 HG11 VAL X 167      58.981  29.022  26.842  0.00  0.00            
ATOM   2528 HG12 VAL X 167      59.095  30.801  26.837  0.00  0.00            
ATOM   2529 HG13 VAL X 167      59.344  29.820  28.362  0.00  0.00            
ATOM   2530  CG2 VAL X 167      57.213  31.320  28.572  0.00  0.00            
ATOM   2531 HG21 VAL X 167      57.743  31.215  29.518  0.00  0.00            
ATOM   2532 HG22 VAL X 167      57.626  32.041  27.998  0.00  0.00            
ATOM   2533 HG23 VAL X 167      56.157  31.536  28.740  0.00  0.00            
ATOM   2534  C   VAL X 167      54.923  29.895  26.894  0.00  0.00            
ATOM   2535  O   VAL X 167      54.539  28.975  27.622  0.00  0.00            
ATOM   2536  N   LEU X 168      54.039  30.799  26.367  0.00  0.00            
ATOM   2537  H   LEU X 168      54.408  31.561  25.817  0.00  0.00            
ATOM   2538  CA  LEU X 168      52.575  30.843  26.698  0.00  0.00            
ATOM   2539  HA  LEU X 168      52.383  30.633  27.667  0.00  0.00            
ATOM   2540  CB  LEU X 168      51.978  32.240  26.363  0.00  0.00            
ATOM   2541  HB2 LEU X 168      51.984  32.471  25.380  0.00  0.00            
ATOM   2542  HB3 LEU X 168      50.891  32.170  26.384  0.00  0.00            
ATOM   2543  CG  LEU X 168      52.440  33.417  27.158  0.00  0.00            
ATOM   2544  HG  LEU X 168      53.514  33.418  26.976  0.00  0.00            
ATOM   2545  CD1 LEU X 168      51.824  34.671  26.554  0.00  0.00            
ATOM   2546 HD11 LEU X 168      50.873  34.800  27.071  0.00  0.00            
ATOM   2547 HD12 LEU X 168      52.356  35.454  26.716  0.00  0.00            
ATOM   2548 HD13 LEU X 168      51.703  34.512  25.564  0.00  0.00            
ATOM   2549  CD2 LEU X 168      52.167  33.216  28.698  0.00  0.00            
ATOM   2550 HD21 LEU X 168      52.920  32.560  29.135  0.00  0.00            
ATOM   2551 HD22 LEU X 168      52.283  34.183  29.188  0.00  0.00            
ATOM   2552 HD23 LEU X 168      51.159  32.827  28.840  0.00  0.00            
ATOM   2553  C   LEU X 168      51.801  29.743  25.939  0.00  0.00            
ATOM   2554  O   LEU X 168      50.776  29.285  26.433  0.00  0.00            
ATOM   2555  N   SER X 169      52.219  29.468  24.666  0.00  0.00            
ATOM   2556  H   SER X 169      53.109  29.972  24.288  0.00  0.00            
ATOM   2557  CA  SER X 169      51.585  28.532  23.820  0.00  0.00            
ATOM   2558  HA  SER X 169      51.225  27.667  24.377  0.00  0.00            
ATOM   2559  CB  SER X 169      50.433  29.245  23.146  0.00  0.00            
ATOM   2560  HB2 SER X 169      49.852  29.506  23.930  0.00  0.00            
ATOM   2561  HB3 SER X 169      50.720  30.102  22.695  0.00  0.00            
ATOM   2562  OG  SER X 169      49.809  28.457  22.154  0.00  0.00            
ATOM   2563  HG  SER X 169      48.881  28.824  22.003  0.00  0.00            
ATOM   2564  C   SER X 169      52.557  28.044  22.723  0.00  0.00            
ATOM   2565  O   SER X 169      53.235  28.844  22.116  0.00  0.00            
ATOM   2566  N   ARG X 170      52.436  26.759  22.355  0.00  0.00            
ATOM   2567  H   ARG X 170      51.917  26.086  22.903  0.00  0.00            
ATOM   2568  CA  ARG X 170      53.115  26.167  21.124  0.00  0.00            
ATOM   2569  HA  ARG X 170      54.121  26.202  21.211  0.00  0.00            
ATOM   2570  CB  ARG X 170      52.699  24.675  21.038  0.00  0.00            
ATOM   2571  HB2 ARG X 170      51.622  24.645  21.202  0.00  0.00            
ATOM   2572  HB3 ARG X 170      52.926  24.216  20.076  0.00  0.00            
ATOM   2573  CG  ARG X 170      53.374  23.858  22.166  0.00  0.00            
ATOM   2574  HG2 ARG X 170      54.463  23.853  22.124  0.00  0.00            
ATOM   2575  HG3 ARG X 170      53.173  24.281  23.061  0.00  0.00            
ATOM   2576  CD  ARG X 170      53.045  22.295  22.136  0.00  0.00            
ATOM   2577  HD2 ARG X 170      53.292  21.959  21.216  0.00  0.00            
ATOM   2578  HD3 ARG X 170      53.584  21.818  22.844  0.00  0.00            
ATOM   2579  NE  ARG X 170      51.599  22.141  22.451  0.00  0.00            
ATOM   2580  HE  ARG X 170      50.915  22.989  22.494  0.00  0.00            
ATOM   2581  CZ  ARG X 170      50.961  21.005  22.442  0.00  0.00            
ATOM   2582  NH1 ARG X 170      51.523  19.881  22.287  0.00  0.00            
ATOM   2583 HH11 ARG X 170      52.587  19.803  22.065  0.00  0.00            
ATOM   2584 HH12 ARG X 170      50.939  19.010  21.992  0.00  0.00            
ATOM   2585  NH2 ARG X 170      49.697  20.934  22.488  0.00  0.00            
ATOM   2586 HH21 ARG X 170      49.096  21.835  22.607  0.00  0.00            
ATOM   2587 HH22 ARG X 170      49.321  19.926  22.666  0.00  0.00            
ATOM   2588  C   ARG X 170      52.649  26.851  19.840  0.00  0.00            
ATOM   2589  O   ARG X 170      53.390  26.860  18.860  0.00  0.00            
ATOM   2590  N   ASN X 171      51.459  27.441  19.793  0.00  0.00            
ATOM   2591  H   ASN X 171      50.936  27.572  20.740  0.00  0.00            
ATOM   2592  CA  ASN X 171      50.929  28.015  18.556  0.00  0.00            
ATOM   2593  HA  ASN X 171      51.145  27.417  17.671  0.00  0.00            
ATOM   2594  CB  ASN X 171      49.393  28.189  18.675  0.00  0.00            
ATOM   2595  HB2 ASN X 171      48.951  27.206  18.834  0.00  0.00            
ATOM   2596  HB3 ASN X 171      49.194  28.752  19.588  0.00  0.00            
ATOM   2597  CG  ASN X 171      48.650  28.793  17.564  0.00  0.00            
ATOM   2598  OD1 ASN X 171      49.028  29.654  16.788  0.00  0.00            
ATOM   2599  ND2 ASN X 171      47.397  28.444  17.399  0.00  0.00            
ATOM   2600 HD21 ASN X 171      47.038  28.001  18.233  0.00  0.00            
ATOM   2601 HD22 ASN X 171      46.856  28.968  16.727  0.00  0.00            
ATOM   2602  C   ASN X 171      51.569  29.421  18.353  0.00  0.00            
ATOM   2603  O   ASN X 171      51.229  30.340  19.120  0.00  0.00            
ATOM   2604  N   LYS X 172      52.330  29.583  17.260  0.00  0.00            
ATOM   2605  H   LYS X 172      52.409  28.828  16.593  0.00  0.00            
ATOM   2606  CA  LYS X 172      53.039  30.773  16.805  0.00  0.00            
ATOM   2607  HA  LYS X 172      53.820  30.930  17.549  0.00  0.00            
ATOM   2608  CB  LYS X 172      53.847  30.458  15.498  0.00  0.00            
ATOM   2609  HB2 LYS X 172      53.162  30.405  14.652  0.00  0.00            
ATOM   2610  HB3 LYS X 172      54.475  31.325  15.297  0.00  0.00            
ATOM   2611  CG  LYS X 172      54.723  29.144  15.532  0.00  0.00            
ATOM   2612  HG2 LYS X 172      54.066  28.289  15.375  0.00  0.00            
ATOM   2613  HG3 LYS X 172      55.456  29.147  14.725  0.00  0.00            
ATOM   2614  CD  LYS X 172      55.523  29.057  16.860  0.00  0.00            
ATOM   2615  HD2 LYS X 172      56.104  29.820  16.895  0.00  0.00            
ATOM   2616  HD3 LYS X 172      54.932  29.125  17.677  0.00  0.00            
ATOM   2617  CE  LYS X 172      56.392  27.792  17.076  0.00  0.00            
ATOM   2618  HE2 LYS X 172      57.070  27.686  16.229  0.00  0.00            
ATOM   2619  HE3 LYS X 172      56.951  27.801  18.012  0.00  0.00            
ATOM   2620  NZ  LYS X 172      55.473  26.551  17.079  0.00  0.00            
ATOM   2621  HZ1 LYS X 172      54.958  26.415  18.030  0.00  0.00            
ATOM   2622  HZ2 LYS X 172      54.772  26.430  16.253  0.00  0.00            
ATOM   2623  HZ3 LYS X 172      56.208  25.759  16.935  0.00  0.00            
ATOM   2624  C   LYS X 172      52.186  32.050  16.578  0.00  0.00            
ATOM   2625  O   LYS X 172      52.498  33.121  17.096  0.00  0.00            
ATOM   2626  N   THR X 173      51.080  31.807  15.900  0.00  0.00            
ATOM   2627  H   THR X 173      50.906  30.763  15.641  0.00  0.00            
ATOM   2628  CA  THR X 173      50.173  32.856  15.536  0.00  0.00            
ATOM   2629  HA  THR X 173      50.677  33.549  15.002  0.00  0.00            
ATOM   2630  CB  THR X 173      49.063  32.132  14.608  0.00  0.00            
ATOM   2631  HB  THR X 173      48.904  31.130  15.007  0.00  0.00            
ATOM   2632  CG2 THR X 173      47.803  32.975  14.421  0.00  0.00            
ATOM   2633 HG21 THR X 173      47.206  32.965  15.333  0.00  0.00            
ATOM   2634 HG22 THR X 173      48.154  33.979  14.181  0.00  0.00            
ATOM   2635 HG23 THR X 173      47.154  32.585  13.637  0.00  0.00            
ATOM   2636  OG1 THR X 173      49.737  31.975  13.378  0.00  0.00            
ATOM   2637  HG1 THR X 173      50.543  32.693  13.227  0.00  0.00            
ATOM   2638  C   THR X 173      49.483  33.415  16.812  0.00  0.00            
ATOM   2639  O   THR X 173      49.485  34.608  17.031  0.00  0.00            
ATOM   2640  N   GLU X 174      49.068  32.498  17.738  0.00  0.00            
ATOM   2641  H   GLU X 174      49.196  31.432  17.551  0.00  0.00            
ATOM   2642  CA  GLU X 174      48.512  32.955  18.981  0.00  0.00            
ATOM   2643  HA  GLU X 174      47.671  33.591  18.705  0.00  0.00            
ATOM   2644  CB  GLU X 174      47.876  31.937  19.839  0.00  0.00            
ATOM   2645  HB2 GLU X 174      48.606  31.138  19.963  0.00  0.00            
ATOM   2646  HB3 GLU X 174      47.744  32.323  20.850  0.00  0.00            
ATOM   2647  CG  GLU X 174      46.526  31.365  19.307  0.00  0.00            
ATOM   2648  HG2 GLU X 174      46.702  31.046  18.279  0.00  0.00            
ATOM   2649  HG3 GLU X 174      46.026  30.607  19.910  0.00  0.00            
ATOM   2650  CD  GLU X 174      45.333  32.466  19.186  0.00  0.00            
ATOM   2651  OE1 GLU X 174      44.327  32.150  18.526  0.00  0.00            
ATOM   2652  OE2 GLU X 174      45.331  33.487  19.983  0.00  0.00            
ATOM   2653  C   GLU X 174      49.612  33.808  19.683  0.00  0.00            
ATOM   2654  O   GLU X 174      49.196  34.807  20.350  0.00  0.00            
ATOM   2655  N   VAL X 175      50.897  33.443  19.704  0.00  0.00            
ATOM   2656  H   VAL X 175      51.207  32.519  19.217  0.00  0.00            
ATOM   2657  CA  VAL X 175      51.960  34.247  20.364  0.00  0.00            
ATOM   2658  HA  VAL X 175      51.711  34.298  21.424  0.00  0.00            
ATOM   2659  CB  VAL X 175      53.276  33.470  20.317  0.00  0.00            
ATOM   2660  HB  VAL X 175      53.452  33.221  19.271  0.00  0.00            
ATOM   2661  CG1 VAL X 175      54.383  34.303  21.008  0.00  0.00            
ATOM   2662 HG11 VAL X 175      54.007  34.673  21.869  0.00  0.00            
ATOM   2663 HG12 VAL X 175      55.298  33.712  21.035  0.00  0.00            
ATOM   2664 HG13 VAL X 175      54.637  35.157  20.379  0.00  0.00            
ATOM   2665  CG2 VAL X 175      53.148  32.166  21.193  0.00  0.00            
ATOM   2666 HG21 VAL X 175      52.209  31.625  21.071  0.00  0.00            
ATOM   2667 HG22 VAL X 175      53.851  31.489  20.932  0.00  0.00            
ATOM   2668 HG23 VAL X 175      53.204  32.319  22.271  0.00  0.00            
ATOM   2669  C   VAL X 175      52.022  35.733  19.749  0.00  0.00            
ATOM   2670  O   VAL X 175      52.069  36.722  20.459  0.00  0.00            
ATOM   2671  N   ASP X 176      52.156  35.721  18.441  0.00  0.00            
ATOM   2672  H   ASP X 176      52.195  34.782  17.889  0.00  0.00            
ATOM   2673  CA  ASP X 176      52.144  36.922  17.658  0.00  0.00            
ATOM   2674  HA  ASP X 176      53.026  37.491  17.954  0.00  0.00            
ATOM   2675  CB  ASP X 176      52.280  36.591  16.234  0.00  0.00            
ATOM   2676  HB2 ASP X 176      53.180  35.982  16.145  0.00  0.00            
ATOM   2677  HB3 ASP X 176      51.412  36.029  15.889  0.00  0.00            
ATOM   2678  CG  ASP X 176      52.447  37.876  15.412  0.00  0.00            
ATOM   2679  OD1 ASP X 176      53.601  38.384  15.241  0.00  0.00            
ATOM   2680  OD2 ASP X 176      51.362  38.452  15.081  0.00  0.00            
ATOM   2681  C   ASP X 176      50.969  37.893  18.064  0.00  0.00            
ATOM   2682  O   ASP X 176      51.148  39.110  18.276  0.00  0.00            
ATOM   2683  N   ILE X 177      49.802  37.269  18.201  0.00  0.00            
ATOM   2684  H   ILE X 177      49.671  36.209  17.984  0.00  0.00            
ATOM   2685  CA  ILE X 177      48.575  38.051  18.714  0.00  0.00            
ATOM   2686  HA  ILE X 177      48.455  38.894  18.034  0.00  0.00            
ATOM   2687  CB  ILE X 177      47.282  37.189  18.588  0.00  0.00            
ATOM   2688  HB  ILE X 177      47.511  36.251  19.070  0.00  0.00            
ATOM   2689  CG2 ILE X 177      46.072  37.744  19.349  0.00  0.00            
ATOM   2690 HG21 ILE X 177      46.255  37.808  20.411  0.00  0.00            
ATOM   2691 HG22 ILE X 177      45.728  38.553  18.962  0.00  0.00            
ATOM   2692 HG23 ILE X 177      45.257  37.093  19.070  0.00  0.00            
ATOM   2693  CG1 ILE X 177      47.012  36.928  17.097  0.00  0.00            
ATOM   2694 HG12 ILE X 177      46.630  37.828  16.638  0.00  0.00            
ATOM   2695 HG13 ILE X 177      47.895  36.801  16.623  0.00  0.00            
ATOM   2696  CD1 ILE X 177      46.064  35.755  16.914  0.00  0.00            
ATOM   2697 HD11 ILE X 177      46.383  34.961  17.589  0.00  0.00            
ATOM   2698 HD12 ILE X 177      45.052  36.012  17.226  0.00  0.00            
ATOM   2699 HD13 ILE X 177      46.052  35.435  15.872  0.00  0.00            
ATOM   2700  C   ILE X 177      48.778  38.704  20.115  0.00  0.00            
ATOM   2701  O   ILE X 177      48.657  39.888  20.240  0.00  0.00            
ATOM   2702  N   TYR X 178      49.284  37.933  21.065  0.00  0.00            
ATOM   2703  H   TYR X 178      49.694  37.098  20.827  0.00  0.00            
ATOM   2704  CA  TYR X 178      49.644  38.502  22.380  0.00  0.00            
ATOM   2705  HA  TYR X 178      48.810  38.905  22.781  0.00  0.00            
ATOM   2706  CB  TYR X 178      50.085  37.330  23.271  0.00  0.00            
ATOM   2707  HB2 TYR X 178      49.223  36.760  23.618  0.00  0.00            
ATOM   2708  HB3 TYR X 178      50.724  36.687  22.665  0.00  0.00            
ATOM   2709  CG  TYR X 178      50.827  37.743  24.463  0.00  0.00            
ATOM   2710  CD1 TYR X 178      50.225  37.954  25.680  0.00  0.00            
ATOM   2711  HD1 TYR X 178      49.137  37.900  25.645  0.00  0.00            
ATOM   2712  CE1 TYR X 178      50.941  38.236  26.913  0.00  0.00            
ATOM   2713  HE1 TYR X 178      50.452  38.264  27.797  0.00  0.00            
ATOM   2714  CZ  TYR X 178      52.359  38.344  26.861  0.00  0.00            
ATOM   2715  OH  TYR X 178      53.180  38.519  27.958  0.00  0.00            
ATOM   2716  HH  TYR X 178      54.123  38.438  27.607  0.00  0.00            
ATOM   2717  CE2 TYR X 178      52.985  38.263  25.598  0.00  0.00            
ATOM   2718  HE2 TYR X 178      53.990  38.368  25.572  0.00  0.00            
ATOM   2719  CD2 TYR X 178      52.242  38.008  24.465  0.00  0.00            
ATOM   2720  HD2 TYR X 178      52.858  38.063  23.568  0.00  0.00            
ATOM   2721  C   TYR X 178      50.624  39.725  22.297  0.00  0.00            
ATOM   2722  O   TYR X 178      50.450  40.698  23.032  0.00  0.00            
ATOM   2723  N   ASN X 179      51.692  39.575  21.486  0.00  0.00            
ATOM   2724  H   ASN X 179      51.669  38.694  20.845  0.00  0.00            
ATOM   2725  CA  ASN X 179      52.700  40.605  21.222  0.00  0.00            
ATOM   2726  HA  ASN X 179      53.108  40.980  22.160  0.00  0.00            
ATOM   2727  CB  ASN X 179      53.939  40.017  20.535  0.00  0.00            
ATOM   2728  HB2 ASN X 179      53.693  39.453  19.735  0.00  0.00            
ATOM   2729  HB3 ASN X 179      54.545  40.856  20.194  0.00  0.00            
ATOM   2730  CG  ASN X 179      54.807  39.201  21.423  0.00  0.00            
ATOM   2731  OD1 ASN X 179      55.021  39.575  22.612  0.00  0.00            
ATOM   2732  ND2 ASN X 179      55.396  38.222  20.837  0.00  0.00            
ATOM   2733 HD21 ASN X 179      56.023  37.568  21.444  0.00  0.00            
ATOM   2734 HD22 ASN X 179      55.265  37.942  19.792  0.00  0.00            
ATOM   2735  C   ASN X 179      52.251  41.868  20.455  0.00  0.00            
ATOM   2736  O   ASN X 179      53.056  42.809  20.161  0.00  0.00            
ATOM   2737  N   SER X 180      50.971  41.878  20.127  0.00  0.00            
ATOM   2738  H   SER X 180      50.415  40.943  20.067  0.00  0.00            
ATOM   2739  CA  SER X 180      50.407  42.910  19.349  0.00  0.00            
ATOM   2740  HA  SER X 180      50.949  43.842  19.507  0.00  0.00            
ATOM   2741  CB  SER X 180      50.391  42.491  17.884  0.00  0.00            
ATOM   2742  HB2 SER X 180      50.039  43.278  17.216  0.00  0.00            
ATOM   2743  HB3 SER X 180      51.326  42.246  17.593  0.00  0.00            
ATOM   2744  OG  SER X 180      49.526  41.367  17.779  0.00  0.00            
ATOM   2745  HG  SER X 180      50.036  40.548  18.287  0.00  0.00            
ATOM   2746  C   SER X 180      49.016  43.302  19.780  0.00  0.00            
ATOM   2747  O   SER X 180      48.552  44.354  19.339  0.00  0.00            
ATOM   2748  N   ASP X 181      48.433  42.700  20.868  0.00  0.00            
ATOM   2749  H   ASP X 181      48.863  41.801  21.311  0.00  0.00            
ATOM   2750  CA  ASP X 181      47.268  43.256  21.607  0.00  0.00            
ATOM   2751  HA  ASP X 181      46.588  43.605  20.830  0.00  0.00            
ATOM   2752  CB  ASP X 181      46.531  42.071  22.241  0.00  0.00            
ATOM   2753  HB2 ASP X 181      46.326  41.365  21.436  0.00  0.00            
ATOM   2754  HB3 ASP X 181      47.209  41.579  22.939  0.00  0.00            
ATOM   2755  CG  ASP X 181      45.169  42.344  22.911  0.00  0.00            
ATOM   2756  OD1 ASP X 181      44.492  41.364  23.234  0.00  0.00            
ATOM   2757  OD2 ASP X 181      44.702  43.457  23.205  0.00  0.00            
ATOM   2758  C   ASP X 181      47.696  44.416  22.540  0.00  0.00            
ATOM   2759  O   ASP X 181      48.497  44.180  23.488  0.00  0.00            
ATOM   2760  N   PRO X 182      47.226  45.715  22.366  0.00  0.00            
ATOM   2761  CD  PRO X 182      46.191  46.215  21.426  0.00  0.00            
ATOM   2762  HD2 PRO X 182      45.280  45.616  21.419  0.00  0.00            
ATOM   2763  HD3 PRO X 182      46.572  46.220  20.405  0.00  0.00            
ATOM   2764  CG  PRO X 182      45.800  47.548  21.957  0.00  0.00            
ATOM   2765  HG2 PRO X 182      45.046  47.472  22.741  0.00  0.00            
ATOM   2766  HG3 PRO X 182      45.462  48.225  21.173  0.00  0.00            
ATOM   2767  CB  PRO X 182      47.133  48.119  22.485  0.00  0.00            
ATOM   2768  HB2 PRO X 182      46.943  48.981  23.124  0.00  0.00            
ATOM   2769  HB3 PRO X 182      47.882  48.418  21.752  0.00  0.00            
ATOM   2770  CA  PRO X 182      47.639  46.870  23.187  0.00  0.00            
ATOM   2771  HA  PRO X 182      48.718  46.852  23.341  0.00  0.00            
ATOM   2772  C   PRO X 182      46.947  46.928  24.598  0.00  0.00            
ATOM   2773  O   PRO X 182      47.535  47.500  25.484  0.00  0.00            
ATOM   2774  N   LEU X 183      45.906  46.149  24.885  0.00  0.00            
ATOM   2775  H   LEU X 183      45.379  45.549  24.143  0.00  0.00            
ATOM   2776  CA  LEU X 183      45.209  46.209  26.157  0.00  0.00            
ATOM   2777  HA  LEU X 183      45.231  47.188  26.637  0.00  0.00            
ATOM   2778  CB  LEU X 183      43.724  46.001  25.817  0.00  0.00            
ATOM   2779  HB2 LEU X 183      43.431  46.388  24.841  0.00  0.00            
ATOM   2780  HB3 LEU X 183      43.549  44.930  25.721  0.00  0.00            
ATOM   2781  CG  LEU X 183      42.745  46.713  26.809  0.00  0.00            
ATOM   2782  HG  LEU X 183      43.070  46.313  27.769  0.00  0.00            
ATOM   2783  CD1 LEU X 183      42.798  48.285  26.833  0.00  0.00            
ATOM   2784 HD11 LEU X 183      42.148  48.623  27.640  0.00  0.00            
ATOM   2785 HD12 LEU X 183      43.838  48.593  26.933  0.00  0.00            
ATOM   2786 HD13 LEU X 183      42.412  48.681  25.988  0.00  0.00            
ATOM   2787  CD2 LEU X 183      41.328  46.263  26.429  0.00  0.00            
ATOM   2788 HD21 LEU X 183      40.585  46.755  27.058  0.00  0.00            
ATOM   2789 HD22 LEU X 183      41.150  46.466  25.373  0.00  0.00            
ATOM   2790 HD23 LEU X 183      41.231  45.183  26.533  0.00  0.00            
ATOM   2791  C   LEU X 183      45.784  45.139  27.179  0.00  0.00            
ATOM   2792  O   LEU X 183      45.351  45.036  28.345  0.00  0.00            
ATOM   2793  N   ILE X 184      46.818  44.348  26.676  0.00  0.00            
ATOM   2794  H   ILE X 184      47.148  44.645  25.768  0.00  0.00            
ATOM   2795  CA  ILE X 184      47.730  43.454  27.483  0.00  0.00            
ATOM   2796  HA  ILE X 184      47.194  43.230  28.309  0.00  0.00            
ATOM   2797  CB  ILE X 184      48.144  42.133  26.728  0.00  0.00            
ATOM   2798  HB  ILE X 184      48.767  42.320  25.955  0.00  0.00            
ATOM   2799  CG2 ILE X 184      48.908  41.154  27.701  0.00  0.00            
ATOM   2800 HG21 ILE X 184      49.823  41.637  28.044  0.00  0.00            
ATOM   2801 HG22 ILE X 184      48.227  40.779  28.465  0.00  0.00            
ATOM   2802 HG23 ILE X 184      49.317  40.275  27.203  0.00  0.00            
ATOM   2803  CG1 ILE X 184      46.895  41.417  26.131  0.00  0.00            
ATOM   2804 HG12 ILE X 184      45.840  41.411  26.951  0.00  0.00            
ATOM   2805 HG13 ILE X 184      46.624  42.056  25.397  0.00  0.00            
ATOM   2806  CD1 ILE X 184      47.092  40.049  25.471  0.00  0.00            
ATOM   2807 HD11 ILE X 184      46.313  39.936  24.717  0.00  0.00            
ATOM   2808 HD12 ILE X 184      48.103  40.007  25.064  0.00  0.00            
ATOM   2809 HD13 ILE X 184      46.970  39.294  26.248  0.00  0.00            
ATOM   2810  C   ILE X 184      49.010  44.355  27.789  0.00  0.00            
ATOM   2811  O   ILE X 184      49.585  45.020  26.905  0.00  0.00            
ATOM   2812  N   CYS X 185      49.344  44.303  29.073  0.00  0.00            
ATOM   2813  H   CYS X 185      48.826  43.656  29.781  0.00  0.00            
ATOM   2814  CA  CYS X 185      50.511  44.985  29.585  0.00  0.00            
ATOM   2815  HA  CYS X 185      50.795  45.766  28.880  0.00  0.00            
ATOM   2816  CB  CYS X 185      50.141  45.573  30.969  0.00  0.00            
ATOM   2817  HB2 CYS X 185      49.358  46.209  30.919  0.00  0.00            
ATOM   2818  HB3 CYS X 185      49.726  44.799  31.468  0.00  0.00            
ATOM   2819  SG  CYS X 185      51.489  46.435  31.843  0.00  0.00            
ATOM   2820  HG  CYS X 185      51.311  47.351  31.457  0.00  0.00            
ATOM   2821  C   CYS X 185      51.679  43.940  29.644  0.00  0.00            
ATOM   2822  O   CYS X 185      51.810  43.308  30.691  0.00  0.00            
ATOM   2823  N   ARG X 186      52.503  43.862  28.525  0.00  0.00            
ATOM   2824  H   ARG X 186      52.372  44.643  27.776  0.00  0.00            
ATOM   2825  CA  ARG X 186      53.569  42.756  28.509  0.00  0.00            
ATOM   2826  HA  ARG X 186      53.170  41.831  28.925  0.00  0.00            
ATOM   2827  CB  ARG X 186      53.922  42.482  27.034  0.00  0.00            
ATOM   2828  HB2 ARG X 186      54.221  43.343  26.599  0.00  0.00            
ATOM   2829  HB3 ARG X 186      54.716  41.746  26.909  0.00  0.00            
ATOM   2830  CG  ARG X 186      52.741  41.936  26.214  0.00  0.00            
ATOM   2831  HG2 ARG X 186      52.321  41.054  26.698  0.00  0.00            
ATOM   2832  HG3 ARG X 186      51.918  42.643  26.315  0.00  0.00            
ATOM   2833  CD  ARG X 186      53.052  41.798  24.715  0.00  0.00            
ATOM   2834  HD2 ARG X 186      53.981  41.248  24.563  0.00  0.00            
ATOM   2835  HD3 ARG X 186      52.223  41.325  24.385  0.00  0.00            
ATOM   2836  NE  ARG X 186      53.347  43.065  24.018  0.00  0.00            
ATOM   2837  HE  ARG X 186      54.258  43.557  24.358  0.00  0.00            
ATOM   2838  CZ  ARG X 186      52.480  43.923  23.478  0.00  0.00            
ATOM   2839  NH1 ARG X 186      51.239  43.634  23.310  0.00  0.00            
ATOM   2840 HH11 ARG X 186      50.787  42.692  23.620  0.00  0.00            
ATOM   2841 HH12 ARG X 186      50.638  44.536  23.195  0.00  0.00            
ATOM   2842  NH2 ARG X 186      52.889  45.102  23.219  0.00  0.00            
ATOM   2843 HH21 ARG X 186      53.888  45.417  23.519  0.00  0.00            
ATOM   2844 HH22 ARG X 186      52.189  45.882  22.919  0.00  0.00            
ATOM   2845  C   ARG X 186      54.799  43.147  29.344  0.00  0.00            
ATOM   2846  O   ARG X 186      55.890  42.513  29.190  0.00  0.00            
ATOM   2847  N   ALA X 187      54.621  44.061  30.289  0.00  0.00            
ATOM   2848  H   ALA X 187      53.623  44.425  30.535  0.00  0.00            
ATOM   2849  CA  ALA X 187      55.677  44.451  31.233  0.00  0.00            
ATOM   2850  HA  ALA X 187      56.572  44.662  30.647  0.00  0.00            
ATOM   2851  CB  ALA X 187      55.136  45.699  31.979  0.00  0.00            
ATOM   2852  HB1 ALA X 187      55.852  46.131  32.679  0.00  0.00            
ATOM   2853  HB2 ALA X 187      54.945  46.421  31.185  0.00  0.00            
ATOM   2854  HB3 ALA X 187      54.285  45.445  32.460  0.00  0.00            
ATOM   2855  C   ALA X 187      55.996  43.351  32.238  0.00  0.00            
ATOM   2856  O   ALA X 187      55.166  42.484  32.574  0.00  0.00            
ATOM   2857  N   GLY X 188      57.238  43.317  32.635  0.00  0.00            
ATOM   2858  H   GLY X 188      57.669  44.316  32.585  0.00  0.00            
ATOM   2859  CA  GLY X 188      57.755  42.393  33.641  0.00  0.00            
ATOM   2860  HA2 GLY X 188      57.781  41.410  33.169  0.00  0.00            
ATOM   2861  HA3 GLY X 188      58.814  42.620  33.762  0.00  0.00            
ATOM   2862  C   GLY X 188      57.033  42.489  34.977  0.00  0.00            
ATOM   2863  O   GLY X 188      56.294  43.419  35.336  0.00  0.00            
ATOM   2864  N   LEU X 189      57.113  41.348  35.693  0.00  0.00            
ATOM   2865  H   LEU X 189      57.604  40.458  35.298  0.00  0.00            
ATOM   2866  CA  LEU X 189      56.390  41.155  36.983  0.00  0.00            
ATOM   2867  HA  LEU X 189      55.327  41.358  36.857  0.00  0.00            
ATOM   2868  CB  LEU X 189      56.506  39.673  37.222  0.00  0.00            
ATOM   2869  HB2 LEU X 189      55.844  39.252  36.465  0.00  0.00            
ATOM   2870  HB3 LEU X 189      57.509  39.303  37.008  0.00  0.00            
ATOM   2871  CG  LEU X 189      55.890  39.236  38.601  0.00  0.00            
ATOM   2872  HG  LEU X 189      56.574  39.500  39.295  0.00  0.00            
ATOM   2873  CD1 LEU X 189      54.482  39.820  38.847  0.00  0.00            
ATOM   2874 HD11 LEU X 189      53.957  39.650  38.001  0.00  0.00            
ATOM   2875 HD12 LEU X 189      54.006  39.278  39.553  0.00  0.00            
ATOM   2876 HD13 LEU X 189      54.533  40.786  39.137  0.00  0.00            
ATOM   2877  CD2 LEU X 189      55.775  37.712  38.627  0.00  0.00            
ATOM   2878 HD21 LEU X 189      56.714  37.179  38.476  0.00  0.00            
ATOM   2879 HD22 LEU X 189      55.517  37.543  39.673  0.00  0.00            
ATOM   2880 HD23 LEU X 189      55.016  37.306  37.960  0.00  0.00            
ATOM   2881  C   LEU X 189      57.128  42.063  37.992  0.00  0.00            
ATOM   2882  O   LEU X 189      58.331  41.870  38.243  0.00  0.00            
ATOM   2883  N   LYS X 190      56.403  43.168  38.342  0.00  0.00            
ATOM   2884  H   LYS X 190      55.363  43.394  38.109  0.00  0.00            
ATOM   2885  CA  LYS X 190      56.908  44.172  39.336  0.00  0.00            
ATOM   2886  HA  LYS X 190      57.899  44.512  39.034  0.00  0.00            
ATOM   2887  CB  LYS X 190      56.136  45.548  39.279  0.00  0.00            
ATOM   2888  HB2 LYS X 190      55.086  45.406  39.025  0.00  0.00            
ATOM   2889  HB3 LYS X 190      56.353  46.101  40.193  0.00  0.00            
ATOM   2890  CG  LYS X 190      56.737  46.506  38.210  0.00  0.00            
ATOM   2891  HG2 LYS X 190      56.189  47.444  38.294  0.00  0.00            
ATOM   2892  HG3 LYS X 190      57.793  46.749  38.330  0.00  0.00            
ATOM   2893  CD  LYS X 190      56.687  46.104  36.776  0.00  0.00            
ATOM   2894  HD2 LYS X 190      57.586  45.531  36.553  0.00  0.00            
ATOM   2895  HD3 LYS X 190      55.917  45.469  36.621  0.00  0.00            
ATOM   2896  CE  LYS X 190      56.545  47.152  35.716  0.00  0.00            
ATOM   2897  HE2 LYS X 190      57.480  47.703  35.814  0.00  0.00            
ATOM   2898  HE3 LYS X 190      56.482  46.675  34.738  0.00  0.00            
ATOM   2899  NZ  LYS X 190      55.557  48.185  35.871  0.00  0.00            
ATOM   2900  HZ1 LYS X 190      55.582  48.825  34.989  0.00  0.00            
ATOM   2901  HZ2 LYS X 190      54.571  47.725  35.946  0.00  0.00            
ATOM   2902  HZ3 LYS X 190      55.704  48.868  36.707  0.00  0.00            
ATOM   2903  C   LYS X 190      56.836  43.571  40.751  0.00  0.00            
ATOM   2904  O   LYS X 190      56.016  42.694  41.061  0.00  0.00            
ATOM   2905  N   VAL X 191      57.769  43.926  41.673  0.00  0.00            
ATOM   2906  H   VAL X 191      58.566  44.534  41.272  0.00  0.00            
ATOM   2907  CA  VAL X 191      58.028  43.151  42.901  0.00  0.00            
ATOM   2908  HA  VAL X 191      58.039  42.103  42.640  0.00  0.00            
ATOM   2909  CB  VAL X 191      59.420  43.524  43.454  0.00  0.00            
ATOM   2910  HB  VAL X 191      60.003  43.306  42.658  0.00  0.00            
ATOM   2911  CG1 VAL X 191      59.621  44.949  43.946  0.00  0.00            
ATOM   2912 HG11 VAL X 191      59.360  45.593  43.106  0.00  0.00            
ATOM   2913 HG12 VAL X 191      58.940  45.175  44.767  0.00  0.00            
ATOM   2914 HG13 VAL X 191      60.622  45.210  44.289  0.00  0.00            
ATOM   2915  CG2 VAL X 191      59.771  42.621  44.631  0.00  0.00            
ATOM   2916 HG21 VAL X 191      60.954  42.951  45.156  0.00  0.00            
ATOM   2917 HG22 VAL X 191      59.115  42.697  45.396  0.00  0.00            
ATOM   2918 HG23 VAL X 191      59.765  41.552  44.421  0.00  0.00            
ATOM   2919  C   VAL X 191      56.885  43.219  43.912  0.00  0.00            
ATOM   2920  O   VAL X 191      56.378  42.201  44.442  0.00  0.00            
ATOM   2921  N   CYS X 192      56.391  44.395  44.011  0.00  0.00            
ATOM   2922  H   CYS X 192      56.756  45.205  43.381  0.00  0.00            
ATOM   2923  CA  CYS X 192      55.243  44.658  44.838  0.00  0.00            
ATOM   2924  HA  CYS X 192      55.444  44.483  45.895  0.00  0.00            
ATOM   2925  CB  CYS X 192      54.827  46.086  44.752  0.00  0.00            
ATOM   2926  HB2 CYS X 192      53.957  46.270  45.365  0.00  0.00            
ATOM   2927  HB3 CYS X 192      55.567  46.723  45.213  0.00  0.00            
ATOM   2928  SG  CYS X 192      54.476  46.741  43.070  0.00  0.00            
ATOM   2929  HG  CYS X 192      55.433  47.227  42.943  0.00  0.00            
ATOM   2930  C   CYS X 192      53.998  43.841  44.496  0.00  0.00            
ATOM   2931  O   CYS X 192      53.208  43.486  45.374  0.00  0.00            
ATOM   2932  N   PHE X 193      53.690  43.655  43.186  0.00  0.00            
ATOM   2933  H   PHE X 193      54.116  44.305  42.422  0.00  0.00            
ATOM   2934  CA  PHE X 193      52.637  42.767  42.684  0.00  0.00            
ATOM   2935  HA  PHE X 193      51.724  42.947  43.252  0.00  0.00            
ATOM   2936  CB  PHE X 193      52.432  43.072  41.174  0.00  0.00            
ATOM   2937  HB2 PHE X 193      52.301  44.152  41.104  0.00  0.00            
ATOM   2938  HB3 PHE X 193      53.378  42.755  40.736  0.00  0.00            
ATOM   2939  CG  PHE X 193      51.217  42.376  40.593  0.00  0.00            
ATOM   2940  CD1 PHE X 193      49.925  42.496  41.171  0.00  0.00            
ATOM   2941  HD1 PHE X 193      49.734  42.951  42.052  0.00  0.00            
ATOM   2942  CE1 PHE X 193      48.843  41.881  40.552  0.00  0.00            
ATOM   2943  HE1 PHE X 193      47.845  41.980  40.979  0.00  0.00            
ATOM   2944  CZ  PHE X 193      48.933  41.144  39.378  0.00  0.00            
ATOM   2945  HZ  PHE X 193      48.095  40.606  38.936  0.00  0.00            
ATOM   2946  CE2 PHE X 193      50.251  41.030  38.891  0.00  0.00            
ATOM   2947  HE2 PHE X 193      50.363  40.480  38.052  0.00  0.00            
ATOM   2948  CD2 PHE X 193      51.387  41.614  39.460  0.00  0.00            
ATOM   2949  HD2 PHE X 193      52.332  41.488  38.931  0.00  0.00            
ATOM   2950  C   PHE X 193      53.027  41.225  42.744  0.00  0.00            
ATOM   2951  O   PHE X 193      52.205  40.457  43.264  0.00  0.00            
ATOM   2952  N   GLY X 194      54.318  40.856  42.592  0.00  0.00            
ATOM   2953  H   GLY X 194      54.983  41.514  42.033  0.00  0.00            
ATOM   2954  CA  GLY X 194      54.817  39.503  42.835  0.00  0.00            
ATOM   2955  HA2 GLY X 194      54.345  38.840  42.110  0.00  0.00            
ATOM   2956  HA3 GLY X 194      55.876  39.424  42.591  0.00  0.00            
ATOM   2957  C   GLY X 194      54.585  39.047  44.266  0.00  0.00            
ATOM   2958  O   GLY X 194      53.920  38.013  44.448  0.00  0.00            
ATOM   2959  N   ILE X 195      55.016  39.871  45.256  0.00  0.00            
ATOM   2960  H   ILE X 195      55.434  40.823  44.928  0.00  0.00            
ATOM   2961  CA  ILE X 195      54.522  39.689  46.678  0.00  0.00            
ATOM   2962  HA  ILE X 195      55.060  38.815  47.046  0.00  0.00            
ATOM   2963  CB  ILE X 195      55.035  40.906  47.546  0.00  0.00            
ATOM   2964  HB  ILE X 195      54.846  41.853  47.042  0.00  0.00            
ATOM   2965  CG2 ILE X 195      54.519  40.908  49.000  0.00  0.00            
ATOM   2966 HG21 ILE X 195      54.810  39.953  49.440  0.00  0.00            
ATOM   2967 HG22 ILE X 195      54.814  41.695  49.694  0.00  0.00            
ATOM   2968 HG23 ILE X 195      53.510  40.886  48.961  0.00  0.00            
ATOM   2969  CG1 ILE X 195      56.564  40.949  47.589  0.00  0.00            
ATOM   2970 HG12 ILE X 195      56.929  40.118  48.031  0.00  0.00            
ATOM   2971 HG13 ILE X 195      56.916  41.064  46.649  0.00  0.00            
ATOM   2972  CD1 ILE X 195      57.245  42.163  48.274  0.00  0.00            
ATOM   2973 HD11 ILE X 195      58.245  42.268  47.854  0.00  0.00            
ATOM   2974 HD12 ILE X 195      56.772  43.144  48.248  0.00  0.00            
ATOM   2975 HD13 ILE X 195      57.368  41.931  49.332  0.00  0.00            
ATOM   2976  C   ILE X 195      52.993  39.371  46.828  0.00  0.00            
ATOM   2977  O   ILE X 195      52.775  38.453  47.675  0.00  0.00            
ATOM   2978  N   GLN X 196      52.057  40.014  46.122  0.00  0.00            
ATOM   2979  H   GLN X 196      52.286  40.841  45.451  0.00  0.00            
ATOM   2980  CA  GLN X 196      50.617  39.652  46.155  0.00  0.00            
ATOM   2981  HA  GLN X 196      50.441  39.539  47.224  0.00  0.00            
ATOM   2982  CB  GLN X 196      49.833  40.856  45.576  0.00  0.00            
ATOM   2983  HB2 GLN X 196      50.187  41.023  44.558  0.00  0.00            
ATOM   2984  HB3 GLN X 196      48.779  40.590  45.502  0.00  0.00            
ATOM   2985  CG  GLN X 196      49.968  42.215  46.286  0.00  0.00            
ATOM   2986  HG2 GLN X 196      51.046  42.375  46.277  0.00  0.00            
ATOM   2987  HG3 GLN X 196      49.564  43.059  45.727  0.00  0.00            
ATOM   2988  CD  GLN X 196      49.392  42.166  47.703  0.00  0.00            
ATOM   2989  OE1 GLN X 196      48.445  41.396  47.957  0.00  0.00            
ATOM   2990  NE2 GLN X 196      49.887  42.861  48.689  0.00  0.00            
ATOM   2991 HE21 GLN X 196      49.557  42.653  49.707  0.00  0.00            
ATOM   2992 HE22 GLN X 196      50.418  43.696  48.487  0.00  0.00            
ATOM   2993  C   GLN X 196      50.333  38.305  45.482  0.00  0.00            
ATOM   2994  O   GLN X 196      49.403  37.648  45.870  0.00  0.00            
ATOM   2995  N   LEU X 197      51.044  37.892  44.407  0.00  0.00            
ATOM   2996  H   LEU X 197      51.758  38.572  43.943  0.00  0.00            
ATOM   2997  CA  LEU X 197      50.867  36.567  43.828  0.00  0.00            
ATOM   2998  HA  LEU X 197      49.794  36.434  43.687  0.00  0.00            
ATOM   2999  CB  LEU X 197      51.647  36.329  42.538  0.00  0.00            
ATOM   3000  HB2 LEU X 197      52.699  36.104  42.714  0.00  0.00            
ATOM   3001  HB3 LEU X 197      51.298  35.395  42.097  0.00  0.00            
ATOM   3002  CG  LEU X 197      51.280  37.446  41.498  0.00  0.00            
ATOM   3003  HG  LEU X 197      51.529  38.447  41.851  0.00  0.00            
ATOM   3004  CD1 LEU X 197      51.958  37.245  40.161  0.00  0.00            
ATOM   3005 HD11 LEU X 197      51.720  38.075  39.495  0.00  0.00            
ATOM   3006 HD12 LEU X 197      53.019  37.317  40.400  0.00  0.00            
ATOM   3007 HD13 LEU X 197      51.730  36.381  39.689  0.00  0.00            
ATOM   3008  CD2 LEU X 197      49.800  37.454  41.040  0.00  0.00            
ATOM   3009 HD21 LEU X 197      49.498  38.335  40.475  0.00  0.00            
ATOM   3010 HD22 LEU X 197      49.585  36.466  40.632  0.00  0.00            
ATOM   3011 HD23 LEU X 197      49.080  37.581  41.848  0.00  0.00            
ATOM   3012  C   LEU X 197      51.214  35.502  44.896  0.00  0.00            
ATOM   3013  O   LEU X 197      50.502  34.478  45.041  0.00  0.00            
ATOM   3014  N   LEU X 198      52.287  35.651  45.619  0.00  0.00            
ATOM   3015  H   LEU X 198      52.914  36.515  45.402  0.00  0.00            
ATOM   3016  CA  LEU X 198      52.707  34.685  46.694  0.00  0.00            
ATOM   3017  HA  LEU X 198      52.593  33.727  46.394  0.00  0.00            
ATOM   3018  CB  LEU X 198      54.145  34.780  47.218  0.00  0.00            
ATOM   3019  HB2 LEU X 198      54.842  34.507  46.425  0.00  0.00            
ATOM   3020  HB3 LEU X 198      54.221  35.807  47.574  0.00  0.00            
ATOM   3021  CG  LEU X 198      54.516  33.808  48.393  0.00  0.00            
ATOM   3022  HG  LEU X 198      53.850  34.053  49.220  0.00  0.00            
ATOM   3023  CD1 LEU X 198      54.336  32.354  47.919  0.00  0.00            
ATOM   3024 HD11 LEU X 198      55.022  32.114  47.217  0.00  0.00            
ATOM   3025 HD12 LEU X 198      54.546  31.617  48.577  0.00  0.00            
ATOM   3026 HD13 LEU X 198      53.395  32.188  47.591  0.00  0.00            
ATOM   3027  CD2 LEU X 198      56.019  33.913  48.831  0.00  0.00            
ATOM   3028 HD21 LEU X 198      56.699  33.830  47.984  0.00  0.00            
ATOM   3029 HD22 LEU X 198      56.095  34.838  49.403  0.00  0.00            
ATOM   3030 HD23 LEU X 198      56.251  33.113  49.535  0.00  0.00            
ATOM   3031  C   LEU X 198      51.637  34.774  47.848  0.00  0.00            
ATOM   3032  O   LEU X 198      51.190  33.812  48.468  0.00  0.00            
ATOM   3033  N   ASN X 199      51.070  36.001  48.050  0.00  0.00            
ATOM   3034  H   ASN X 199      51.619  36.898  47.764  0.00  0.00            
ATOM   3035  CA  ASN X 199      50.066  36.215  49.092  0.00  0.00            
ATOM   3036  HA  ASN X 199      50.486  35.895  50.046  0.00  0.00            
ATOM   3037  CB  ASN X 199      49.592  37.648  49.231  0.00  0.00            
ATOM   3038  HB2 ASN X 199      49.349  38.077  48.350  0.00  0.00            
ATOM   3039  HB3 ASN X 199      48.787  37.685  49.965  0.00  0.00            
ATOM   3040  CG  ASN X 199      50.668  38.428  49.875  0.00  0.00            
ATOM   3041  OD1 ASN X 199      51.526  37.891  50.629  0.00  0.00            
ATOM   3042  ND2 ASN X 199      50.613  39.807  49.825  0.00  0.00            
ATOM   3043 HD21 ASN X 199      49.666  40.319  49.652  0.00  0.00            
ATOM   3044 HD22 ASN X 199      51.318  40.282  50.506  0.00  0.00            
ATOM   3045  C   ASN X 199      48.869  35.289  48.751  0.00  0.00            
ATOM   3046  O   ASN X 199      48.329  34.617  49.586  0.00  0.00            
ATOM   3047  N   ALA X 200      48.475  35.315  47.491  0.00  0.00            
ATOM   3048  H   ALA X 200      48.898  36.121  46.891  0.00  0.00            
ATOM   3049  CA  ALA X 200      47.301  34.622  46.944  0.00  0.00            
ATOM   3050  HA  ALA X 200      46.382  34.858  47.480  0.00  0.00            
ATOM   3051  CB  ALA X 200      47.204  34.927  45.451  0.00  0.00            
ATOM   3052  HB1 ALA X 200      47.214  35.999  45.250  0.00  0.00            
ATOM   3053  HB2 ALA X 200      48.152  34.528  45.093  0.00  0.00            
ATOM   3054  HB3 ALA X 200      46.405  34.469  44.868  0.00  0.00            
ATOM   3055  C   ALA X 200      47.510  33.077  46.987  0.00  0.00            
ATOM   3056  O   ALA X 200      46.515  32.412  47.311  0.00  0.00            
ATOM   3057  N   VAL X 201      48.714  32.610  46.783  0.00  0.00            
ATOM   3058  H   VAL X 201      49.399  33.337  46.634  0.00  0.00            
ATOM   3059  CA  VAL X 201      48.990  31.157  46.807  0.00  0.00            
ATOM   3060  HA  VAL X 201      48.209  30.758  46.306  0.00  0.00            
ATOM   3061  CB  VAL X 201      50.329  30.957  45.997  0.00  0.00            
ATOM   3062  HB  VAL X 201      50.910  31.773  46.130  0.00  0.00            
ATOM   3063  CG1 VAL X 201      51.015  29.700  46.477  0.00  0.00            
ATOM   3064 HG11 VAL X 201      50.308  28.880  46.349  0.00  0.00            
ATOM   3065 HG12 VAL X 201      51.987  29.547  46.007  0.00  0.00            
ATOM   3066 HG13 VAL X 201      51.291  29.672  47.531  0.00  0.00            
ATOM   3067  CG2 VAL X 201      50.091  30.980  44.503  0.00  0.00            
ATOM   3068 HG21 VAL X 201      49.941  31.885  44.220  0.00  0.00            
ATOM   3069 HG22 VAL X 201      50.976  30.730  44.087  0.00  0.00            
ATOM   3070 HG23 VAL X 201      49.386  30.236  44.132  0.00  0.00            
ATOM   3071  C   VAL X 201      49.080  30.633  48.316  0.00  0.00            
ATOM   3072  O   VAL X 201      48.560  29.593  48.662  0.00  0.00            
ATOM   3073  N   SER X 202      49.540  31.477  49.275  0.00  0.00            
ATOM   3074  H   SER X 202      50.247  32.240  48.948  0.00  0.00            
ATOM   3075  CA  SER X 202      49.447  31.153  50.708  0.00  0.00            
ATOM   3076  HA  SER X 202      49.839  30.138  50.777  0.00  0.00            
ATOM   3077  CB  SER X 202      50.384  32.082  51.525  0.00  0.00            
ATOM   3078  HB2 SER X 202      50.222  31.826  52.488  0.00  0.00            
ATOM   3079  HB3 SER X 202      51.334  31.886  51.242  0.00  0.00            
ATOM   3080  OG  SER X 202      50.026  33.430  51.310  0.00  0.00            
ATOM   3081  HG  SER X 202      49.695  33.374  50.357  0.00  0.00            
ATOM   3082  C   SER X 202      47.980  31.161  51.173  0.00  0.00            
ATOM   3083  O   SER X 202      47.673  30.342  52.093  0.00  0.00            
ATOM   3084  N   ARG X 203      47.111  31.942  50.502  0.00  0.00            
ATOM   3085  H   ARG X 203      47.423  32.565  49.664  0.00  0.00            
ATOM   3086  CA  ARG X 203      45.734  31.892  50.846  0.00  0.00            
ATOM   3087  HA  ARG X 203      45.686  31.859  51.934  0.00  0.00            
ATOM   3088  CB  ARG X 203      44.971  33.175  50.439  0.00  0.00            
ATOM   3089  HB2 ARG X 203      45.097  33.230  49.358  0.00  0.00            
ATOM   3090  HB3 ARG X 203      43.927  33.183  50.752  0.00  0.00            
ATOM   3091  CG  ARG X 203      45.687  34.407  51.096  0.00  0.00            
ATOM   3092  HG2 ARG X 203      45.478  34.495  52.162  0.00  0.00            
ATOM   3093  HG3 ARG X 203      46.759  34.213  51.111  0.00  0.00            
ATOM   3094  CD  ARG X 203      45.378  35.708  50.323  0.00  0.00            
ATOM   3095  HD2 ARG X 203      45.670  35.585  49.279  0.00  0.00            
ATOM   3096  HD3 ARG X 203      44.380  35.858  50.336  0.00  0.00            
ATOM   3097  NE  ARG X 203      46.086  36.888  50.873  0.00  0.00            
ATOM   3098  HE  ARG X 203      46.991  36.728  51.461  0.00  0.00            
ATOM   3099  CZ  ARG X 203      45.914  38.155  50.674  0.00  0.00            
ATOM   3100  NH1 ARG X 203      44.822  38.510  50.018  0.00  0.00            
ATOM   3101 HH11 ARG X 203      44.167  37.772  49.555  0.00  0.00            
ATOM   3102 HH12 ARG X 203      44.680  39.574  49.829  0.00  0.00            
ATOM   3103  NH2 ARG X 203      46.761  39.068  51.024  0.00  0.00            
ATOM   3104 HH21 ARG X 203      47.363  38.859  51.908  0.00  0.00            
ATOM   3105 HH22 ARG X 203      46.668  40.100  50.686  0.00  0.00            
ATOM   3106  C   ARG X 203      44.929  30.738  50.182  0.00  0.00            
ATOM   3107  O   ARG X 203      43.929  30.245  50.712  0.00  0.00            
ATOM   3108  N   VAL X 204      45.390  30.252  49.022  0.00  0.00            
ATOM   3109  H   VAL X 204      46.045  30.823  48.506  0.00  0.00            
ATOM   3110  CA  VAL X 204      44.906  28.997  48.340  0.00  0.00            
ATOM   3111  HA  VAL X 204      43.898  29.066  48.320  0.00  0.00            
ATOM   3112  CB  VAL X 204      45.595  28.897  46.954  0.00  0.00            
ATOM   3113  HB  VAL X 204      46.599  29.313  47.033  0.00  0.00            
ATOM   3114  CG1 VAL X 204      45.537  27.466  46.402  0.00  0.00            
ATOM   3115 HG11 VAL X 204      46.222  27.480  45.554  0.00  0.00            
ATOM   3116 HG12 VAL X 204      45.862  26.631  47.022  0.00  0.00            
ATOM   3117 HG13 VAL X 204      44.520  27.219  46.098  0.00  0.00            
ATOM   3118  CG2 VAL X 204      44.904  29.731  45.896  0.00  0.00            
ATOM   3119 HG21 VAL X 204      43.881  29.437  45.662  0.00  0.00            
ATOM   3120 HG22 VAL X 204      44.878  30.695  46.198  0.00  0.00            
ATOM   3121 HG23 VAL X 204      45.421  29.723  44.937  0.00  0.00            
ATOM   3122  C   VAL X 204      45.201  27.848  49.229  0.00  0.00            
ATOM   3123  O   VAL X 204      44.341  26.986  49.568  0.00  0.00            
ATOM   3124  N   GLU X 205      46.495  27.708  49.504  0.00  0.00            
ATOM   3125  H   GLU X 205      47.218  28.461  49.193  0.00  0.00            
ATOM   3126  CA  GLU X 205      47.003  26.714  50.418  0.00  0.00            
ATOM   3127  HA  GLU X 205      46.835  25.815  49.826  0.00  0.00            
ATOM   3128  CB  GLU X 205      48.426  27.054  50.740  0.00  0.00            
ATOM   3129  HB2 GLU X 205      48.916  27.262  49.882  0.00  0.00            
ATOM   3130  HB3 GLU X 205      48.404  27.921  51.256  0.00  0.00            
ATOM   3131  CG  GLU X 205      49.169  25.967  51.546  0.00  0.00            
ATOM   3132  HG2 GLU X 205      49.117  25.088  51.051  0.00  0.00            
ATOM   3133  HG3 GLU X 205      50.153  26.177  51.643  0.00  0.00            
ATOM   3134  CD  GLU X 205      48.868  25.761  53.005  0.00  0.00            
ATOM   3135  OE1 GLU X 205      48.202  26.698  53.566  0.00  0.00            
ATOM   3136  OE2 GLU X 205      49.356  24.719  53.505  0.00  0.00            
ATOM   3137  C   GLU X 205      46.153  26.672  51.732  0.00  0.00            
ATOM   3138  O   GLU X 205      45.871  25.545  52.201  0.00  0.00            
ATOM   3139  N   ARG X 206      45.602  27.810  52.186  0.00  0.00            
ATOM   3140  H   ARG X 206      46.078  28.750  51.905  0.00  0.00            
ATOM   3141  CA  ARG X 206      44.645  27.811  53.332  0.00  0.00            
ATOM   3142  HA  ARG X 206      44.969  27.114  54.106  0.00  0.00            
ATOM   3143  CB  ARG X 206      44.657  29.146  54.076  0.00  0.00            
ATOM   3144  HB2 ARG X 206      44.475  29.878  53.404  0.00  0.00            
ATOM   3145  HB3 ARG X 206      43.792  29.168  54.740  0.00  0.00            
ATOM   3146  CG  ARG X 206      45.879  29.563  54.864  0.00  0.00            
ATOM   3147  HG2 ARG X 206      46.806  29.465  54.299  0.00  0.00            
ATOM   3148  HG3 ARG X 206      45.730  30.574  55.245  0.00  0.00            
ATOM   3149  CD  ARG X 206      45.957  28.721  56.147  0.00  0.00            
ATOM   3150  HD2 ARG X 206      46.392  29.272  56.980  0.00  0.00            
ATOM   3151  HD3 ARG X 206      45.043  28.441  56.476  0.00  0.00            
ATOM   3152  NE  ARG X 206      46.737  27.450  55.847  0.00  0.00            
ATOM   3153  HE  ARG X 206      46.839  27.218  54.787  0.00  0.00            
ATOM   3154  CZ  ARG X 206      47.356  26.694  56.678  0.00  0.00            
ATOM   3155  NH1 ARG X 206      46.960  26.760  57.925  0.00  0.00            
ATOM   3156 HH11 ARG X 206      45.968  27.142  58.168  0.00  0.00            
ATOM   3157 HH12 ARG X 206      47.559  26.127  58.580  0.00  0.00            
ATOM   3158  NH2 ARG X 206      48.223  25.841  56.364  0.00  0.00            
ATOM   3159 HH21 ARG X 206      48.383  25.857  55.286  0.00  0.00            
ATOM   3160 HH22 ARG X 206      48.859  25.330  57.087  0.00  0.00            
ATOM   3161  C   ARG X 206      43.169  27.423  52.970  0.00  0.00            
ATOM   3162  O   ARG X 206      42.480  26.780  53.780  0.00  0.00            
ATOM   3163  N   ALA X 207      42.688  27.720  51.775  0.00  0.00            
ATOM   3164  H   ALA X 207      43.472  27.981  51.065  0.00  0.00            
ATOM   3165  CA  ALA X 207      41.308  27.600  51.356  0.00  0.00            
ATOM   3166  HA  ALA X 207      40.600  27.967  52.099  0.00  0.00            
ATOM   3167  CB  ALA X 207      41.083  28.418  50.067  0.00  0.00            
ATOM   3168  HB1 ALA X 207      40.097  28.117  49.712  0.00  0.00            
ATOM   3169  HB2 ALA X 207      41.041  29.501  50.185  0.00  0.00            
ATOM   3170  HB3 ALA X 207      41.841  28.137  49.337  0.00  0.00            
ATOM   3171  C   ALA X 207      41.084  26.099  51.029  0.00  0.00            
ATOM   3172  O   ALA X 207      40.043  25.543  51.393  0.00  0.00            
ATOM   3173  N   LEU X 208      42.006  25.367  50.389  0.00  0.00            
ATOM   3174  H   LEU X 208      42.865  25.866  49.939  0.00  0.00            
ATOM   3175  CA  LEU X 208      41.962  23.955  49.906  0.00  0.00            
ATOM   3176  HA  LEU X 208      41.450  24.050  48.948  0.00  0.00            
ATOM   3177  CB  LEU X 208      43.282  23.302  49.508  0.00  0.00            
ATOM   3178  HB2 LEU X 208      44.066  23.285  50.265  0.00  0.00            
ATOM   3179  HB3 LEU X 208      43.168  22.235  49.317  0.00  0.00            
ATOM   3180  CG  LEU X 208      43.859  23.973  48.267  0.00  0.00            
ATOM   3181  HG  LEU X 208      43.827  25.053  48.412  0.00  0.00            
ATOM   3182  CD1 LEU X 208      45.295  23.711  48.252  0.00  0.00            
ATOM   3183 HD11 LEU X 208      45.720  24.291  47.432  0.00  0.00            
ATOM   3184 HD12 LEU X 208      45.777  24.159  49.121  0.00  0.00            
ATOM   3185 HD13 LEU X 208      45.591  22.753  48.131  0.00  0.00            
ATOM   3186  CD2 LEU X 208      43.318  23.494  46.909  0.00  0.00            
ATOM   3187 HD21 LEU X 208      43.594  22.465  46.679  0.00  0.00            
ATOM   3188 HD22 LEU X 208      42.238  23.639  46.929  0.00  0.00            
ATOM   3189 HD23 LEU X 208      43.766  24.132  46.147  0.00  0.00            
ATOM   3190  C   LEU X 208      41.104  22.993  50.703  0.00  0.00            
ATOM   3191  O   LEU X 208      40.203  22.349  50.136  0.00  0.00            
ATOM   3192  N   PRO X 209      41.288  22.789  52.020  0.00  0.00            
ATOM   3193  CD  PRO X 209      42.326  23.395  52.803  0.00  0.00            
ATOM   3194  HD2 PRO X 209      42.628  24.409  52.541  0.00  0.00            
ATOM   3195  HD3 PRO X 209      43.244  22.818  52.690  0.00  0.00            
ATOM   3196  CG  PRO X 209      41.986  23.207  54.255  0.00  0.00            
ATOM   3197  HG2 PRO X 209      41.255  23.958  54.553  0.00  0.00            
ATOM   3198  HG3 PRO X 209      42.855  23.377  54.891  0.00  0.00            
ATOM   3199  CB  PRO X 209      41.270  21.834  54.215  0.00  0.00            
ATOM   3200  HB2 PRO X 209      40.711  21.590  55.020  0.00  0.00            
ATOM   3201  HB3 PRO X 209      42.006  21.164  54.047  0.00  0.00            
ATOM   3202  CA  PRO X 209      40.487  21.898  52.860  0.00  0.00            
ATOM   3203  HA  PRO X 209      40.387  20.965  52.485  0.00  0.00            
ATOM   3204  C   PRO X 209      39.056  22.404  53.188  0.00  0.00            
ATOM   3205  O   PRO X 209      38.273  21.601  53.634  0.00  0.00            
ATOM   3206  N   LYS X 210      38.700  23.626  52.822  0.00  0.00            
ATOM   3207  H   LYS X 210      39.391  24.337  52.368  0.00  0.00            
ATOM   3208  CA  LYS X 210      37.379  24.221  52.830  0.00  0.00            
ATOM   3209  HA  LYS X 210      36.707  23.446  53.199  0.00  0.00            
ATOM   3210  CB  LYS X 210      37.235  25.440  53.720  0.00  0.00            
ATOM   3211  HB2 LYS X 210      37.884  26.266  53.424  0.00  0.00            
ATOM   3212  HB3 LYS X 210      36.184  25.721  53.664  0.00  0.00            
ATOM   3213  CG  LYS X 210      37.617  25.168  55.188  0.00  0.00            
ATOM   3214  HG2 LYS X 210      36.875  25.563  55.881  0.00  0.00            
ATOM   3215  HG3 LYS X 210      37.415  24.104  55.314  0.00  0.00            
ATOM   3216  CD  LYS X 210      39.079  25.624  55.458  0.00  0.00            
ATOM   3217  HD2 LYS X 210      39.369  25.156  56.399  0.00  0.00            
ATOM   3218  HD3 LYS X 210      39.639  25.255  54.703  0.00  0.00            
ATOM   3219  CE  LYS X 210      39.253  27.040  55.549  0.00  0.00            
ATOM   3220  HE2 LYS X 210      40.275  27.233  55.875  0.00  0.00            
ATOM   3221  HE3 LYS X 210      39.282  27.568  54.596  0.00  0.00            
ATOM   3222  NZ  LYS X 210      38.393  27.750  56.503  0.00  0.00            
ATOM   3223  HZ1 LYS X 210      37.322  27.547  56.524  0.00  0.00            
ATOM   3224  HZ2 LYS X 210      38.829  27.546  57.481  0.00  0.00            
ATOM   3225  HZ3 LYS X 210      38.634  28.805  56.370  0.00  0.00            
ATOM   3226  C   LYS X 210      36.879  24.372  51.388  0.00  0.00            
ATOM   3227  O   LYS X 210      35.740  24.841  51.253  0.00  0.00            
ATOM   3228  N   LEU X 211      37.591  23.975  50.346  0.00  0.00            
ATOM   3229  H   LEU X 211      38.509  23.588  50.513  0.00  0.00            
ATOM   3230  CA  LEU X 211      37.140  24.104  48.957  0.00  0.00            
ATOM   3231  HA  LEU X 211      36.523  24.976  48.741  0.00  0.00            
ATOM   3232  CB  LEU X 211      38.375  24.222  48.072  0.00  0.00            
ATOM   3233  HB2 LEU X 211      38.997  25.030  48.458  0.00  0.00            
ATOM   3234  HB3 LEU X 211      38.889  23.263  48.141  0.00  0.00            
ATOM   3235  CG  LEU X 211      38.107  24.486  46.587  0.00  0.00            
ATOM   3236  HG  LEU X 211      37.333  23.786  46.271  0.00  0.00            
ATOM   3237  CD1 LEU X 211      37.803  25.975  46.255  0.00  0.00            
ATOM   3238 HD11 LEU X 211      38.641  26.539  46.663  0.00  0.00            
ATOM   3239 HD12 LEU X 211      37.692  26.076  45.307  0.00  0.00            
ATOM   3240 HD13 LEU X 211      36.932  26.182  46.723  0.00  0.00            
ATOM   3241  CD2 LEU X 211      39.252  23.996  45.759  0.00  0.00            
ATOM   3242 HD21 LEU X 211      39.030  24.085  44.695  0.00  0.00            
ATOM   3243 HD22 LEU X 211      40.064  24.709  45.903  0.00  0.00            
ATOM   3244 HD23 LEU X 211      39.584  22.981  45.978  0.00  0.00            
ATOM   3245  C   LEU X 211      36.295  22.849  48.621  0.00  0.00            
ATOM   3246  O   LEU X 211      36.834  21.784  48.357  0.00  0.00            
ATOM   3247  N   THR X 212      34.968  23.051  48.737  0.00  0.00            
ATOM   3248  H   THR X 212      34.568  24.046  48.932  0.00  0.00            
ATOM   3249  CA  THR X 212      33.908  21.996  48.509  0.00  0.00            
ATOM   3250  HA  THR X 212      34.395  21.021  48.470  0.00  0.00            
ATOM   3251  CB  THR X 212      33.055  21.984  49.801  0.00  0.00            
ATOM   3252  HB  THR X 212      32.088  21.499  49.672  0.00  0.00            
ATOM   3253  CG2 THR X 212      33.801  21.265  50.903  0.00  0.00            
ATOM   3254 HG21 THR X 212      33.171  21.231  51.791  0.00  0.00            
ATOM   3255 HG22 THR X 212      33.979  20.253  50.539  0.00  0.00            
ATOM   3256 HG23 THR X 212      34.749  21.721  51.189  0.00  0.00            
ATOM   3257  OG1 THR X 212      32.689  23.256  50.206  0.00  0.00            
ATOM   3258  HG1 THR X 212      31.763  23.556  49.716  0.00  0.00            
ATOM   3259  C   THR X 212      33.085  22.132  47.202  0.00  0.00            
ATOM   3260  O   THR X 212      32.375  21.197  46.698  0.00  0.00            
ATOM   3261  N   VAL X 213      33.329  23.228  46.508  0.00  0.00            
ATOM   3262  H   VAL X 213      33.933  23.984  47.009  0.00  0.00            
ATOM   3263  CA  VAL X 213      32.747  23.519  45.202  0.00  0.00            
ATOM   3264  HA  VAL X 213      31.671  23.475  45.370  0.00  0.00            
ATOM   3265  CB  VAL X 213      32.921  25.017  44.725  0.00  0.00            
ATOM   3266  HB  VAL X 213      32.475  25.619  45.516  0.00  0.00            
ATOM   3267  CG1 VAL X 213      34.403  25.410  44.551  0.00  0.00            
ATOM   3268 HG11 VAL X 213      34.402  26.395  44.084  0.00  0.00            
ATOM   3269 HG12 VAL X 213      34.982  25.426  45.474  0.00  0.00            
ATOM   3270 HG13 VAL X 213      34.742  24.786  43.724  0.00  0.00            
ATOM   3271  CG2 VAL X 213      32.223  25.441  43.378  0.00  0.00            
ATOM   3272 HG21 VAL X 213      31.162  25.203  43.450  0.00  0.00            
ATOM   3273 HG22 VAL X 213      32.395  26.419  43.195  0.00  0.00            
ATOM   3274 HG23 VAL X 213      32.609  24.923  42.500  0.00  0.00            
ATOM   3275  C   VAL X 213      33.075  22.505  44.094  0.00  0.00            
ATOM   3276  O   VAL X 213      34.281  22.225  44.025  0.00  0.00            
ATOM   3277  N   PRO X 214      32.154  21.964  43.356  0.00  0.00            
ATOM   3278  CD  PRO X 214      30.701  22.050  43.580  0.00  0.00            
ATOM   3279  HD2 PRO X 214      30.272  22.901  43.050  0.00  0.00            
ATOM   3280  HD3 PRO X 214      30.430  21.993  44.635  0.00  0.00            
ATOM   3281  CG  PRO X 214      30.260  20.740  42.925  0.00  0.00            
ATOM   3282  HG2 PRO X 214      29.189  20.747  42.785  0.00  0.00            
ATOM   3283  HG3 PRO X 214      30.552  19.893  43.528  0.00  0.00            
ATOM   3284  CB  PRO X 214      31.091  20.676  41.643  0.00  0.00            
ATOM   3285  HB2 PRO X 214      30.783  21.470  40.979  0.00  0.00            
ATOM   3286  HB3 PRO X 214      31.026  19.700  41.184  0.00  0.00            
ATOM   3287  CA  PRO X 214      32.498  21.060  42.192  0.00  0.00            
ATOM   3288  HA  PRO X 214      33.163  20.263  42.489  0.00  0.00            
ATOM   3289  C   PRO X 214      33.347  21.777  41.184  0.00  0.00            
ATOM   3290  O   PRO X 214      33.042  22.945  40.836  0.00  0.00            
ATOM   3291  N   PHE X 215      34.333  21.073  40.596  0.00  0.00            
ATOM   3292  H   PHE X 215      34.385  20.034  40.923  0.00  0.00            
ATOM   3293  CA  PHE X 215      35.181  21.621  39.511  0.00  0.00            
ATOM   3294  HA  PHE X 215      34.577  22.270  38.877  0.00  0.00            
ATOM   3295  CB  PHE X 215      36.283  22.506  40.082  0.00  0.00            
ATOM   3296  HB2 PHE X 215      36.819  23.046  39.302  0.00  0.00            
ATOM   3297  HB3 PHE X 215      35.916  23.330  40.694  0.00  0.00            
ATOM   3298  CG  PHE X 215      37.320  21.858  40.930  0.00  0.00            
ATOM   3299  CD1 PHE X 215      38.259  20.940  40.314  0.00  0.00            
ATOM   3300  HD1 PHE X 215      38.182  20.502  39.318  0.00  0.00            
ATOM   3301  CE1 PHE X 215      39.207  20.269  41.134  0.00  0.00            
ATOM   3302  HE1 PHE X 215      39.853  19.531  40.659  0.00  0.00            
ATOM   3303  CZ  PHE X 215      39.277  20.524  42.493  0.00  0.00            
ATOM   3304  HZ  PHE X 215      39.939  19.855  43.042  0.00  0.00            
ATOM   3305  CE2 PHE X 215      38.546  21.605  42.987  0.00  0.00            
ATOM   3306  HE2 PHE X 215      38.715  21.918  43.933  0.00  0.00            
ATOM   3307  CD2 PHE X 215      37.596  22.282  42.234  0.00  0.00            
ATOM   3308  HD2 PHE X 215      36.905  22.968  42.724  0.00  0.00            
ATOM   3309  C   PHE X 215      35.670  20.699  38.414  0.00  0.00            
ATOM   3310  O   PHE X 215      35.669  19.470  38.470  0.00  0.00            
ATOM   3311  N   LEU X 216      36.157  21.406  37.410  0.00  0.00            
ATOM   3312  H   LEU X 216      36.075  22.493  37.430  0.00  0.00            
ATOM   3313  CA  LEU X 216      36.955  20.889  36.257  0.00  0.00            
ATOM   3314  HA  LEU X 216      37.311  19.876  36.448  0.00  0.00            
ATOM   3315  CB  LEU X 216      36.123  20.995  34.984  0.00  0.00            
ATOM   3316  HB2 LEU X 216      35.343  20.240  35.086  0.00  0.00            
ATOM   3317  HB3 LEU X 216      35.697  21.981  34.798  0.00  0.00            
ATOM   3318  CG  LEU X 216      36.900  20.612  33.688  0.00  0.00            
ATOM   3319  HG  LEU X 216      37.810  21.205  33.597  0.00  0.00            
ATOM   3320  CD1 LEU X 216      37.411  19.163  33.605  0.00  0.00            
ATOM   3321 HD11 LEU X 216      36.570  18.476  33.510  0.00  0.00            
ATOM   3322 HD12 LEU X 216      38.179  19.052  32.840  0.00  0.00            
ATOM   3323 HD13 LEU X 216      37.906  18.985  34.468  0.00  0.00            
ATOM   3324  CD2 LEU X 216      36.115  21.044  32.422  0.00  0.00            
ATOM   3325 HD21 LEU X 216      35.935  22.119  32.432  0.00  0.00            
ATOM   3326 HD22 LEU X 216      36.764  20.943  31.552  0.00  0.00            
ATOM   3327 HD23 LEU X 216      35.181  20.486  32.358  0.00  0.00            
ATOM   3328  C   LEU X 216      38.245  21.739  36.190  0.00  0.00            
ATOM   3329  O   LEU X 216      38.100  23.013  36.189  0.00  0.00            
ATOM   3330  N   LEU X 217      39.410  21.029  36.190  0.00  0.00            
ATOM   3331  H   LEU X 217      39.369  19.944  36.285  0.00  0.00            
ATOM   3332  CA  LEU X 217      40.773  21.491  36.324  0.00  0.00            
ATOM   3333  HA  LEU X 217      40.760  22.580  36.366  0.00  0.00            
ATOM   3334  CB  LEU X 217      41.251  20.839  37.625  0.00  0.00            
ATOM   3335  HB2 LEU X 217      40.610  21.226  38.417  0.00  0.00            
ATOM   3336  HB3 LEU X 217      40.959  19.793  37.533  0.00  0.00            
ATOM   3337  CG  LEU X 217      42.771  21.037  37.786  0.00  0.00            
ATOM   3338  HG  LEU X 217      43.406  20.568  37.034  0.00  0.00            
ATOM   3339  CD1 LEU X 217      43.104  22.589  37.736  0.00  0.00            
ATOM   3340 HD11 LEU X 217      44.044  22.675  38.282  0.00  0.00            
ATOM   3341 HD12 LEU X 217      43.138  22.849  36.679  0.00  0.00            
ATOM   3342 HD13 LEU X 217      42.475  23.168  38.273  0.00  0.00            
ATOM   3343  CD2 LEU X 217      43.132  20.329  39.110  0.00  0.00            
ATOM   3344 HD21 LEU X 217      42.508  20.795  39.874  0.00  0.00            
ATOM   3345 HD22 LEU X 217      42.684  19.336  39.151  0.00  0.00            
ATOM   3346 HD23 LEU X 217      44.192  20.397  39.355  0.00  0.00            
ATOM   3347  C   LEU X 217      41.544  21.146  35.026  0.00  0.00            
ATOM   3348  O   LEU X 217      41.790  19.941  34.768  0.00  0.00            
ATOM   3349  N   LEU X 218      41.949  22.207  34.311  0.00  0.00            
ATOM   3350  H   LEU X 218      41.641  23.212  34.598  0.00  0.00            
ATOM   3351  CA  LEU X 218      42.699  21.928  33.053  0.00  0.00            
ATOM   3352  HA  LEU X 218      42.747  20.853  32.885  0.00  0.00            
ATOM   3353  CB  LEU X 218      41.969  22.668  31.923  0.00  0.00            
ATOM   3354  HB2 LEU X 218      42.020  23.715  32.221  0.00  0.00            
ATOM   3355  HB3 LEU X 218      42.434  22.592  30.940  0.00  0.00            
ATOM   3356  CG  LEU X 218      40.466  22.265  31.747  0.00  0.00            
ATOM   3357  HG  LEU X 218      40.234  21.403  32.374  0.00  0.00            
ATOM   3358  CD1 LEU X 218      39.540  23.356  32.383  0.00  0.00            
ATOM   3359 HD11 LEU X 218      38.605  22.975  32.395  0.00  0.00            
ATOM   3360 HD12 LEU X 218      39.836  23.671  33.296  0.00  0.00            
ATOM   3361 HD13 LEU X 218      39.526  24.144  31.752  0.00  0.00            
ATOM   3362  CD2 LEU X 218      40.053  21.833  30.371  0.00  0.00            
ATOM   3363 HD21 LEU X 218      38.972  21.934  30.275  0.00  0.00            
ATOM   3364 HD22 LEU X 218      40.548  22.461  29.630  0.00  0.00            
ATOM   3365 HD23 LEU X 218      40.387  20.797  30.306  0.00  0.00            
ATOM   3366  C   LEU X 218      44.123  22.495  33.241  0.00  0.00            
ATOM   3367  O   LEU X 218      44.215  23.590  33.752  0.00  0.00            
ATOM   3368  N   GLN X 219      45.041  21.599  32.937  0.00  0.00            
ATOM   3369  H   GLN X 219      44.806  20.569  32.668  0.00  0.00            
ATOM   3370  CA  GLN X 219      46.500  21.962  32.936  0.00  0.00            
ATOM   3371  HA  GLN X 219      46.605  23.043  32.841  0.00  0.00            
ATOM   3372  CB  GLN X 219      47.261  21.490  34.239  0.00  0.00            
ATOM   3373  HB2 GLN X 219      46.845  21.920  35.150  0.00  0.00            
ATOM   3374  HB3 GLN X 219      47.125  20.542  34.299  0.00  0.00            
ATOM   3375  CG  GLN X 219      48.783  21.669  34.337  0.00  0.00            
ATOM   3376  HG2 GLN X 219      49.107  21.214  35.178  0.00  0.00            
ATOM   3377  HG3 GLN X 219      49.396  21.133  33.612  0.00  0.00            
ATOM   3378  CD  GLN X 219      49.241  23.177  34.517  0.00  0.00            
ATOM   3379  OE1 GLN X 219      48.908  23.972  35.440  0.00  0.00            
ATOM   3380  NE2 GLN X 219      49.954  23.684  33.561  0.00  0.00            
ATOM   3381 HE21 GLN X 219      50.319  24.710  33.612  0.00  0.00            
ATOM   3382 HE22 GLN X 219      50.278  23.052  32.842  0.00  0.00            
ATOM   3383  C   GLN X 219      47.260  21.367  31.722  0.00  0.00            
ATOM   3384  O   GLN X 219      47.072  20.160  31.365  0.00  0.00            
ATOM   3385  N   GLY X 220      48.162  22.149  31.110  0.00  0.00            
ATOM   3386  H   GLY X 220      48.198  23.199  31.400  0.00  0.00            
ATOM   3387  CA  GLY X 220      49.051  21.632  30.027  0.00  0.00            
ATOM   3388  HA2 GLY X 220      48.565  20.754  29.602  0.00  0.00            
ATOM   3389  HA3 GLY X 220      49.216  22.300  29.287  0.00  0.00            
ATOM   3390  C   GLY X 220      50.364  21.210  30.627  0.00  0.00            
ATOM   3391  O   GLY X 220      50.999  21.943  31.393  0.00  0.00            
ATOM   3392  N   SER X 221      50.840  19.934  30.362  0.00  0.00            
ATOM   3393  H   SER X 221      50.424  19.300  29.579  0.00  0.00            
ATOM   3394  CA  SER X 221      51.881  19.253  31.160  0.00  0.00            
ATOM   3395  HA  SER X 221      51.736  19.505  32.210  0.00  0.00            
ATOM   3396  CB  SER X 221      51.777  17.778  30.982  0.00  0.00            
ATOM   3397  HB2 SER X 221      52.438  17.342  31.608  0.00  0.00            
ATOM   3398  HB3 SER X 221      50.749  17.517  31.235  0.00  0.00            
ATOM   3399  OG  SER X 221      52.041  17.357  29.637  0.00  0.00            
ATOM   3400  HG  SER X 221      53.092  17.250  29.369  0.00  0.00            
ATOM   3401  C   SER X 221      53.262  19.684  30.753  0.00  0.00            
ATOM   3402  O   SER X 221      54.214  19.413  31.478  0.00  0.00            
ATOM   3403  N   ALA X 222      53.485  20.512  29.679  0.00  0.00            
ATOM   3404  H   ALA X 222      52.676  20.843  29.175  0.00  0.00            
ATOM   3405  CA  ALA X 222      54.758  21.134  29.414  0.00  0.00            
ATOM   3406  HA  ALA X 222      55.471  20.652  29.941  0.00  0.00            
ATOM   3407  CB  ALA X 222      54.897  21.103  27.866  0.00  0.00            
ATOM   3408  HB1 ALA X 222      54.116  21.495  27.361  0.00  0.00            
ATOM   3409  HB2 ALA X 222      55.725  21.591  27.557  0.00  0.00            
ATOM   3410  HB3 ALA X 222      55.070  20.073  27.554  0.00  0.00            
ATOM   3411  C   ALA X 222      54.969  22.512  30.024  0.00  0.00            
ATOM   3412  O   ALA X 222      56.067  23.036  29.793  0.00  0.00            
ATOM   3413  N   ASP X 223      53.996  23.034  30.748  0.00  0.00            
ATOM   3414  H   ASP X 223      53.250  22.401  30.999  0.00  0.00            
ATOM   3415  CA  ASP X 223      53.940  24.363  31.206  0.00  0.00            
ATOM   3416  HA  ASP X 223      54.012  24.975  30.406  0.00  0.00            
ATOM   3417  CB  ASP X 223      52.561  24.704  31.895  0.00  0.00            
ATOM   3418  HB2 ASP X 223      51.763  24.451  31.140  0.00  0.00            
ATOM   3419  HB3 ASP X 223      52.416  24.097  32.797  0.00  0.00            
ATOM   3420  CG  ASP X 223      52.340  26.141  32.174  0.00  0.00            
ATOM   3421  OD1 ASP X 223      53.065  27.094  31.722  0.00  0.00            
ATOM   3422  OD2 ASP X 223      51.353  26.411  32.970  0.00  0.00            
ATOM   3423  C   ASP X 223      55.111  24.583  32.231  0.00  0.00            
ATOM   3424  O   ASP X 223      55.417  23.661  33.062  0.00  0.00            
ATOM   3425  N   ARG X 224      55.704  25.815  32.231  0.00  0.00            
ATOM   3426  H   ARG X 224      55.249  26.560  31.577  0.00  0.00            
ATOM   3427  CA  ARG X 224      56.614  26.469  33.226  0.00  0.00            
ATOM   3428  HA  ARG X 224      56.973  25.616  33.801  0.00  0.00            
ATOM   3429  CB  ARG X 224      57.723  27.057  32.373  0.00  0.00            
ATOM   3430  HB2 ARG X 224      58.193  27.851  32.954  0.00  0.00            
ATOM   3431  HB3 ARG X 224      57.318  27.494  31.460  0.00  0.00            
ATOM   3432  CG  ARG X 224      58.869  26.076  31.961  0.00  0.00            
ATOM   3433  HG2 ARG X 224      59.573  26.581  31.300  0.00  0.00            
ATOM   3434  HG3 ARG X 224      59.409  25.960  32.807  0.00  0.00            
ATOM   3435  CD  ARG X 224      58.489  24.728  31.423  0.00  0.00            
ATOM   3436  HD2 ARG X 224      57.720  24.305  32.069  0.00  0.00            
ATOM   3437  HD3 ARG X 224      57.970  24.790  30.466  0.00  0.00            
ATOM   3438  NE  ARG X 224      59.614  23.730  31.402  0.00  0.00            
ATOM   3439  HE  ARG X 224      60.590  24.079  31.738  0.00  0.00            
ATOM   3440  CZ  ARG X 224      59.550  22.459  31.084  0.00  0.00            
ATOM   3441  NH1 ARG X 224      58.484  21.813  30.705  0.00  0.00            
ATOM   3442 HH11 ARG X 224      57.578  22.402  30.560  0.00  0.00            
ATOM   3443 HH12 ARG X 224      58.503  20.726  30.629  0.00  0.00            
ATOM   3444  NH2 ARG X 224      60.656  21.797  31.146  0.00  0.00            
ATOM   3445 HH21 ARG X 224      61.525  22.294  31.576  0.00  0.00            
ATOM   3446 HH22 ARG X 224      60.655  20.713  31.031  0.00  0.00            
ATOM   3447  C   ARG X 224      55.937  27.554  34.029  0.00  0.00            
ATOM   3448  O   ARG X 224      56.564  28.046  34.919  0.00  0.00            
ATOM   3449  N   LEU X 225      54.754  28.017  33.679  0.00  0.00            
ATOM   3450  H   LEU X 225      54.197  27.648  32.922  0.00  0.00            
ATOM   3451  CA  LEU X 225      54.259  29.228  34.401  0.00  0.00            
ATOM   3452  HA  LEU X 225      55.214  29.722  34.584  0.00  0.00            
ATOM   3453  CB  LEU X 225      53.393  30.109  33.558  0.00  0.00            
ATOM   3454  HB2 LEU X 225      52.812  29.552  32.822  0.00  0.00            
ATOM   3455  HB3 LEU X 225      52.694  30.621  34.219  0.00  0.00            
ATOM   3456  CG  LEU X 225      54.267  31.110  32.753  0.00  0.00            
ATOM   3457  HG  LEU X 225      54.968  31.811  33.649  0.00  0.00            
ATOM   3458  CD1 LEU X 225      55.191  30.528  31.668  0.00  0.00            
ATOM   3459 HD11 LEU X 225      55.703  29.761  32.079  0.00  0.00            
ATOM   3460 HD12 LEU X 225      54.614  30.345  30.762  0.00  0.00            
ATOM   3461 HD13 LEU X 225      55.872  31.360  31.486  0.00  0.00            
ATOM   3462  CD2 LEU X 225      53.368  32.076  31.967  0.00  0.00            
ATOM   3463 HD21 LEU X 225      52.693  31.490  31.344  0.00  0.00            
ATOM   3464 HD22 LEU X 225      52.818  32.631  32.727  0.00  0.00            
ATOM   3465 HD23 LEU X 225      54.006  32.648  31.295  0.00  0.00            
ATOM   3466  C   LEU X 225      53.664  28.803  35.717  0.00  0.00            
ATOM   3467  O   LEU X 225      54.043  29.367  36.723  0.00  0.00            
ATOM   3468  N   CYS X 226      52.756  27.821  35.696  0.00  0.00            
ATOM   3469  H   CYS X 226      52.379  27.580  34.847  0.00  0.00            
ATOM   3470  CA  CYS X 226      52.345  26.984  36.797  0.00  0.00            
ATOM   3471  HA  CYS X 226      52.616  27.364  37.692  0.00  0.00            
ATOM   3472  CB  CYS X 226      50.833  26.707  36.634  0.00  0.00            
ATOM   3473  HB2 CYS X 226      50.449  26.356  35.676  0.00  0.00            
ATOM   3474  HB3 CYS X 226      50.562  25.929  37.348  0.00  0.00            
ATOM   3475  SG  CYS X 226      50.145  28.271  37.058  0.00  0.00            
ATOM   3476  HG  CYS X 226      49.701  28.431  36.075  0.00  0.00            
ATOM   3477  C   CYS X 226      53.178  25.689  36.651  0.00  0.00            
ATOM   3478  O   CYS X 226      53.450  25.234  35.577  0.00  0.00            
ATOM   3479  N   ASP X 227      53.619  25.116  37.785  0.00  0.00            
ATOM   3480  H   ASP X 227      53.291  25.519  38.651  0.00  0.00            
ATOM   3481  CA  ASP X 227      54.102  23.736  38.041  0.00  0.00            
ATOM   3482  HA  ASP X 227      54.878  23.376  37.367  0.00  0.00            
ATOM   3483  CB  ASP X 227      54.733  23.727  39.475  0.00  0.00            
ATOM   3484  HB2 ASP X 227      55.465  24.534  39.501  0.00  0.00            
ATOM   3485  HB3 ASP X 227      54.038  23.943  40.287  0.00  0.00            
ATOM   3486  CG  ASP X 227      55.512  22.409  39.782  0.00  0.00            
ATOM   3487  OD1 ASP X 227      55.430  21.472  38.952  0.00  0.00            
ATOM   3488  OD2 ASP X 227      55.996  22.203  40.923  0.00  0.00            
ATOM   3489  C   ASP X 227      52.831  22.874  37.938  0.00  0.00            
ATOM   3490  O   ASP X 227      51.808  23.099  38.683  0.00  0.00            
ATOM   3491  N   SER X 228      52.902  21.836  37.122  0.00  0.00            
ATOM   3492  H   SER X 228      53.703  21.762  36.387  0.00  0.00            
ATOM   3493  CA  SER X 228      51.858  20.841  37.165  0.00  0.00            
ATOM   3494  HA  SER X 228      50.898  21.318  36.970  0.00  0.00            
ATOM   3495  CB  SER X 228      52.048  19.772  36.079  0.00  0.00            
ATOM   3496  HB2 SER X 228      52.941  19.303  36.135  0.00  0.00            
ATOM   3497  HB3 SER X 228      51.306  19.099  36.211  0.00  0.00            
ATOM   3498  OG  SER X 228      51.890  20.315  34.810  0.00  0.00            
ATOM   3499  HG  SER X 228      52.290  21.241  34.749  0.00  0.00            
ATOM   3500  C   SER X 228      51.717  20.190  38.507  0.00  0.00            
ATOM   3501  O   SER X 228      50.610  19.862  38.854  0.00  0.00            
ATOM   3502  N   LYS X 229      52.844  20.132  39.283  0.00  0.00            
ATOM   3503  H   LYS X 229      53.819  20.544  39.024  0.00  0.00            
ATOM   3504  CA  LYS X 229      52.685  19.508  40.601  0.00  0.00            
ATOM   3505  HA  LYS X 229      52.437  18.460  40.434  0.00  0.00            
ATOM   3506  CB  LYS X 229      53.992  19.538  41.387  0.00  0.00            
ATOM   3507  HB2 LYS X 229      54.440  20.436  41.275  0.00  0.00            
ATOM   3508  HB3 LYS X 229      53.791  19.248  42.418  0.00  0.00            
ATOM   3509  CG  LYS X 229      55.061  18.590  40.751  0.00  0.00            
ATOM   3510  HG2 LYS X 229      54.471  17.674  40.703  0.00  0.00            
ATOM   3511  HG3 LYS X 229      55.292  18.914  39.823  0.00  0.00            
ATOM   3512  CD  LYS X 229      56.386  18.375  41.452  0.00  0.00            
ATOM   3513  HD2 LYS X 229      56.304  18.036  42.484  0.00  0.00            
ATOM   3514  HD3 LYS X 229      56.863  17.503  41.006  0.00  0.00            
ATOM   3515  CE  LYS X 229      57.553  19.296  41.458  0.00  0.00            
ATOM   3516  HE2 LYS X 229      57.404  19.998  42.279  0.00  0.00            
ATOM   3517  HE3 LYS X 229      58.420  18.658  41.627  0.00  0.00            
ATOM   3518  NZ  LYS X 229      57.732  20.008  40.206  0.00  0.00            
ATOM   3519  HZ1 LYS X 229      56.776  20.412  39.871  0.00  0.00            
ATOM   3520  HZ2 LYS X 229      58.302  20.910  40.427  0.00  0.00            
ATOM   3521  HZ3 LYS X 229      58.098  19.440  39.351  0.00  0.00            
ATOM   3522  C   LYS X 229      51.560  20.190  41.407  0.00  0.00            
ATOM   3523  O   LYS X 229      50.845  19.561  42.137  0.00  0.00            
ATOM   3524  N   GLY X 230      51.389  21.529  41.196  0.00  0.00            
ATOM   3525  H   GLY X 230      51.743  21.995  40.372  0.00  0.00            
ATOM   3526  CA  GLY X 230      50.342  22.286  41.955  0.00  0.00            
ATOM   3527  HA2 GLY X 230      50.529  22.058  43.004  0.00  0.00            
ATOM   3528  HA3 GLY X 230      50.552  23.354  41.896  0.00  0.00            
ATOM   3529  C   GLY X 230      48.888  21.982  41.496  0.00  0.00            
ATOM   3530  O   GLY X 230      48.015  21.745  42.324  0.00  0.00            
ATOM   3531  N   ALA X 231      48.691  21.804  40.154  0.00  0.00            
ATOM   3532  H   ALA X 231      49.449  21.730  39.388  0.00  0.00            
ATOM   3533  CA  ALA X 231      47.420  21.259  39.673  0.00  0.00            
ATOM   3534  HA  ALA X 231      46.570  21.864  39.952  0.00  0.00            
ATOM   3535  CB  ALA X 231      47.498  21.198  38.167  0.00  0.00            
ATOM   3536  HB1 ALA X 231      46.729  20.830  37.725  0.00  0.00            
ATOM   3537  HB2 ALA X 231      47.766  22.197  37.858  0.00  0.00            
ATOM   3538  HB3 ALA X 231      48.308  20.536  37.899  0.00  0.00            
ATOM   3539  C   ALA X 231      47.244  19.806  40.264  0.00  0.00            
ATOM   3540  O   ALA X 231      46.153  19.580  40.838  0.00  0.00            
ATOM   3541  N   TYR X 232      48.237  18.950  40.270  0.00  0.00            
ATOM   3542  H   TYR X 232      49.205  19.140  39.806  0.00  0.00            
ATOM   3543  CA  TYR X 232      48.031  17.643  40.930  0.00  0.00            
ATOM   3544  HA  TYR X 232      47.117  17.161  40.583  0.00  0.00            
ATOM   3545  CB  TYR X 232      49.114  16.684  40.711  0.00  0.00            
ATOM   3546  HB2 TYR X 232      50.091  16.967  41.102  0.00  0.00            
ATOM   3547  HB3 TYR X 232      48.807  15.767  41.214  0.00  0.00            
ATOM   3548  CG  TYR X 232      49.382  16.305  39.264  0.00  0.00            
ATOM   3549  CD1 TYR X 232      50.647  16.576  38.665  0.00  0.00            
ATOM   3550  HD1 TYR X 232      51.484  16.935  39.263  0.00  0.00            
ATOM   3551  CE1 TYR X 232      50.862  16.265  37.336  0.00  0.00            
ATOM   3552  HE1 TYR X 232      51.806  16.296  36.977  0.00  0.00            
ATOM   3553  CZ  TYR X 232      49.804  15.790  36.523  0.00  0.00            
ATOM   3554  OH  TYR X 232      50.162  15.652  35.218  0.00  0.00            
ATOM   3555  HH  TYR X 232      51.014  16.281  34.960  0.00  0.00            
ATOM   3556  CE2 TYR X 232      48.631  15.465  37.100  0.00  0.00            
ATOM   3557  HE2 TYR X 232      47.866  15.034  36.455  0.00  0.00            
ATOM   3558  CD2 TYR X 232      48.344  15.850  38.408  0.00  0.00            
ATOM   3559  HD2 TYR X 232      47.326  15.696  38.766  0.00  0.00            
ATOM   3560  C   TYR X 232      47.692  17.810  42.454  0.00  0.00            
ATOM   3561  O   TYR X 232      46.868  17.085  43.004  0.00  0.00            
ATOM   3562  N   LEU X 233      48.253  18.825  43.078  0.00  0.00            
ATOM   3563  H   LEU X 233      49.069  19.373  42.607  0.00  0.00            
ATOM   3564  CA  LEU X 233      48.107  18.983  44.500  0.00  0.00            
ATOM   3565  HA  LEU X 233      48.131  18.004  44.979  0.00  0.00            
ATOM   3566  CB  LEU X 233      49.291  19.748  45.146  0.00  0.00            
ATOM   3567  HB2 LEU X 233      50.175  19.162  44.895  0.00  0.00            
ATOM   3568  HB3 LEU X 233      49.382  20.741  44.706  0.00  0.00            
ATOM   3569  CG  LEU X 233      49.267  19.725  46.715  0.00  0.00            
ATOM   3570  HG  LEU X 233      48.314  20.129  47.055  0.00  0.00            
ATOM   3571  CD1 LEU X 233      49.502  18.399  47.460  0.00  0.00            
ATOM   3572 HD11 LEU X 233      49.429  18.483  48.463  0.00  0.00            
ATOM   3573 HD12 LEU X 233      48.721  17.706  47.148  0.00  0.00            
ATOM   3574 HD13 LEU X 233      50.471  18.075  47.080  0.00  0.00            
ATOM   3575  CD2 LEU X 233      50.369  20.680  47.135  0.00  0.00            
ATOM   3576 HD21 LEU X 233      51.352  20.231  47.000  0.00  0.00            
ATOM   3577 HD22 LEU X 233      50.219  21.585  46.545  0.00  0.00            
ATOM   3578 HD23 LEU X 233      50.236  20.895  48.196  0.00  0.00            
ATOM   3579  C   LEU X 233      46.628  19.514  44.875  0.00  0.00            
ATOM   3580  O   LEU X 233      46.050  19.073  45.873  0.00  0.00            
ATOM   3581  N   LEU X 234      46.117  20.396  44.002  0.00  0.00            
ATOM   3582  H   LEU X 234      46.608  20.539  43.040  0.00  0.00            
ATOM   3583  CA  LEU X 234      44.759  21.000  44.105  0.00  0.00            
ATOM   3584  HA  LEU X 234      44.649  21.560  45.034  0.00  0.00            
ATOM   3585  CB  LEU X 234      44.536  22.053  42.998  0.00  0.00            
ATOM   3586  HB2 LEU X 234      45.044  22.982  43.259  0.00  0.00            
ATOM   3587  HB3 LEU X 234      44.962  21.587  42.110  0.00  0.00            
ATOM   3588  CG  LEU X 234      43.110  22.349  42.580  0.00  0.00            
ATOM   3589  HG  LEU X 234      42.582  21.430  42.326  0.00  0.00            
ATOM   3590  CD1 LEU X 234      42.322  23.122  43.642  0.00  0.00            
ATOM   3591 HD11 LEU X 234      42.240  22.445  44.387  0.00  0.00            
ATOM   3592 HD12 LEU X 234      42.771  24.063  43.960  0.00  0.00            
ATOM   3593 HD13 LEU X 234      41.292  23.229  43.301  0.00  0.00            
ATOM   3594  CD2 LEU X 234      43.098  23.176  41.302  0.00  0.00            
ATOM   3595 HD21 LEU X 234      43.726  22.625  40.601  0.00  0.00            
ATOM   3596 HD22 LEU X 234      42.104  23.181  40.856  0.00  0.00            
ATOM   3597 HD23 LEU X 234      43.439  24.187  41.521  0.00  0.00            
ATOM   3598  C   LEU X 234      43.691  19.882  44.009  0.00  0.00            
ATOM   3599  O   LEU X 234      42.740  19.829  44.777  0.00  0.00            
ATOM   3600  N   MET X 235      43.935  18.985  43.055  0.00  0.00            
ATOM   3601  H   MET X 235      44.779  19.219  42.406  0.00  0.00            
ATOM   3602  CA  MET X 235      43.092  17.841  42.814  0.00  0.00            
ATOM   3603  HA  MET X 235      42.056  18.095  42.592  0.00  0.00            
ATOM   3604  CB  MET X 235      43.513  17.145  41.487  0.00  0.00            
ATOM   3605  HB2 MET X 235      43.406  17.866  40.677  0.00  0.00            
ATOM   3606  HB3 MET X 235      44.542  16.784  41.486  0.00  0.00            
ATOM   3607  CG  MET X 235      42.692  15.892  41.030  0.00  0.00            
ATOM   3608  HG2 MET X 235      43.114  15.512  40.099  0.00  0.00            
ATOM   3609  HG3 MET X 235      42.823  15.127  41.677  0.00  0.00            
ATOM   3610  SD  MET X 235      40.908  16.148  40.762  0.00  0.00            
ATOM   3611  CE  MET X 235      40.537  14.409  40.788  0.00  0.00            
ATOM   3612  HE1 MET X 235      40.999  13.942  41.658  0.00  0.00            
ATOM   3613  HE2 MET X 235      39.463  14.244  40.708  0.00  0.00            
ATOM   3614  HE3 MET X 235      40.987  13.876  39.950  0.00  0.00            
ATOM   3615  C   MET X 235      43.113  16.846  44.112  0.00  0.00            
ATOM   3616  O   MET X 235      42.092  16.351  44.514  0.00  0.00            
ATOM   3617  N   GLU X 236      44.337  16.715  44.685  0.00  0.00            
ATOM   3618  H   GLU X 236      45.168  17.054  44.067  0.00  0.00            
ATOM   3619  CA  GLU X 236      44.552  15.847  45.860  0.00  0.00            
ATOM   3620  HA  GLU X 236      44.172  14.838  45.700  0.00  0.00            
ATOM   3621  CB  GLU X 236      45.964  15.515  45.987  0.00  0.00            
ATOM   3622  HB2 GLU X 236      46.232  14.909  45.121  0.00  0.00            
ATOM   3623  HB3 GLU X 236      46.566  16.422  45.940  0.00  0.00            
ATOM   3624  CG  GLU X 236      46.370  14.581  47.138  0.00  0.00            
ATOM   3625  HG2 GLU X 236      47.422  14.299  47.085  0.00  0.00            
ATOM   3626  HG3 GLU X 236      46.481  15.206  47.923  0.00  0.00            
ATOM   3627  CD  GLU X 236      45.493  13.381  47.443  0.00  0.00            
ATOM   3628  OE1 GLU X 236      45.107  12.645  46.534  0.00  0.00            
ATOM   3629  OE2 GLU X 236      45.201  13.102  48.629  0.00  0.00            
ATOM   3630  C   GLU X 236      43.832  16.504  47.091  0.00  0.00            
ATOM   3631  O   GLU X 236      43.023  15.824  47.711  0.00  0.00            
ATOM   3632  N   LEU X 237      44.108  17.760  47.386  0.00  0.00            
ATOM   3633  H   LEU X 237      44.844  18.259  46.908  0.00  0.00            
ATOM   3634  CA  LEU X 237      43.888  18.342  48.745  0.00  0.00            
ATOM   3635  HA  LEU X 237      43.815  17.551  49.491  0.00  0.00            
ATOM   3636  CB  LEU X 237      44.989  19.430  49.127  0.00  0.00            
ATOM   3637  HB2 LEU X 237      45.052  20.213  48.371  0.00  0.00            
ATOM   3638  HB3 LEU X 237      44.672  20.057  49.960  0.00  0.00            
ATOM   3639  CG  LEU X 237      46.376  18.833  49.507  0.00  0.00            
ATOM   3640  HG  LEU X 237      46.858  18.307  48.683  0.00  0.00            
ATOM   3641  CD1 LEU X 237      47.321  19.948  49.924  0.00  0.00            
ATOM   3642 HD11 LEU X 237      48.222  19.498  50.000  0.00  0.00            
ATOM   3643 HD12 LEU X 237      47.238  20.776  49.219  0.00  0.00            
ATOM   3644 HD13 LEU X 237      47.009  20.304  50.905  0.00  0.00            
ATOM   3645  CD2 LEU X 237      46.260  17.777  50.623  0.00  0.00            
ATOM   3646 HD21 LEU X 237      47.195  17.560  51.142  0.00  0.00            
ATOM   3647 HD22 LEU X 237      45.563  18.067  51.409  0.00  0.00            
ATOM   3648 HD23 LEU X 237      45.910  16.823  50.231  0.00  0.00            
ATOM   3649  C   LEU X 237      42.517  19.131  48.729  0.00  0.00            
ATOM   3650  O   LEU X 237      42.168  19.662  49.784  0.00  0.00            
ATOM   3651  N   ALA X 238      41.746  19.171  47.603  0.00  0.00            
ATOM   3652  H   ALA X 238      42.141  18.925  46.617  0.00  0.00            
ATOM   3653  CA  ALA X 238      40.429  19.861  47.613  0.00  0.00            
ATOM   3654  HA  ALA X 238      40.600  20.853  48.031  0.00  0.00            
ATOM   3655  CB  ALA X 238      39.884  20.104  46.288  0.00  0.00            
ATOM   3656  HB1 ALA X 238      39.835  19.219  45.804  0.00  0.00            
ATOM   3657  HB2 ALA X 238      38.993  20.578  46.338  0.00  0.00            
ATOM   3658  HB3 ALA X 238      40.496  20.763  45.829  0.00  0.00            
ATOM   3659  C   ALA X 238      39.483  18.955  48.419  0.00  0.00            
ATOM   3660  O   ALA X 238      39.617  17.785  48.409  0.00  0.00            
ATOM   3661  N   LYS X 239      38.478  19.610  48.970  0.00  0.00            
ATOM   3662  H   LYS X 239      38.512  20.619  48.931  0.00  0.00            
ATOM   3663  CA  LYS X 239      37.460  18.882  49.852  0.00  0.00            
ATOM   3664  HA  LYS X 239      37.948  17.944  50.120  0.00  0.00            
ATOM   3665  CB  LYS X 239      37.344  19.740  51.096  0.00  0.00            
ATOM   3666  HB2 LYS X 239      38.310  20.013  51.521  0.00  0.00            
ATOM   3667  HB3 LYS X 239      36.857  20.671  50.808  0.00  0.00            
ATOM   3668  CG  LYS X 239      36.443  18.977  52.142  0.00  0.00            
ATOM   3669  HG2 LYS X 239      36.161  19.633  52.783  0.00  0.00            
ATOM   3670  HG3 LYS X 239      35.584  18.808  51.638  0.00  0.00            
ATOM   3671  CD  LYS X 239      37.021  17.721  52.805  0.00  0.00            
ATOM   3672  HD2 LYS X 239      36.122  17.372  53.313  0.00  0.00            
ATOM   3673  HD3 LYS X 239      37.316  17.111  51.951  0.00  0.00            
ATOM   3674  CE  LYS X 239      38.207  17.823  53.766  0.00  0.00            
ATOM   3675  HE2 LYS X 239      38.359  16.840  54.211  0.00  0.00            
ATOM   3676  HE3 LYS X 239      39.086  18.044  53.161  0.00  0.00            
ATOM   3677  NZ  LYS X 239      37.987  18.915  54.751  0.00  0.00            
ATOM   3678  HZ1 LYS X 239      38.027  19.870  54.226  0.00  0.00            
ATOM   3679  HZ2 LYS X 239      37.097  18.770  55.362  0.00  0.00            
ATOM   3680  HZ3 LYS X 239      38.829  18.808  55.435  0.00  0.00            
ATOM   3681  C   LYS X 239      36.276  18.617  48.983  0.00  0.00            
ATOM   3682  O   LYS X 239      35.472  17.734  49.365  0.00  0.00            
ATOM   3683  N   SER X 240      36.311  19.113  47.755  0.00  0.00            
ATOM   3684  H   SER X 240      36.948  19.979  47.576  0.00  0.00            
ATOM   3685  CA  SER X 240      35.376  18.798  46.596  0.00  0.00            
ATOM   3686  HA  SER X 240      34.397  19.230  46.804  0.00  0.00            
ATOM   3687  CB  SER X 240      35.763  19.409  45.269  0.00  0.00            
ATOM   3688  HB2 SER X 240      36.698  18.919  44.999  0.00  0.00            
ATOM   3689  HB3 SER X 240      35.062  19.242  44.561  0.00  0.00            
ATOM   3690  OG  SER X 240      35.963  20.808  45.374  0.00  0.00            
ATOM   3691  HG  SER X 240      35.278  21.333  44.849  0.00  0.00            
ATOM   3692  C   SER X 240      35.176  17.264  46.442  0.00  0.00            
ATOM   3693  O   SER X 240      36.202  16.580  46.221  0.00  0.00            
ATOM   3694  N   GLN X 241      33.880  16.863  46.395  0.00  0.00            
ATOM   3695  H   GLN X 241      33.259  17.511  46.859  0.00  0.00            
ATOM   3696  CA  GLN X 241      33.434  15.648  45.767  0.00  0.00            
ATOM   3697  HA  GLN X 241      34.003  14.912  46.158  0.00  0.00            
ATOM   3698  CB  GLN X 241      31.959  15.340  46.199  0.00  0.00            
ATOM   3699  HB2 GLN X 241      31.935  15.308  47.288  0.00  0.00            
ATOM   3700  HB3 GLN X 241      31.248  16.084  45.840  0.00  0.00            
ATOM   3701  CG  GLN X 241      31.546  14.010  45.593  0.00  0.00            
ATOM   3702  HG2 GLN X 241      30.566  13.768  46.005  0.00  0.00            
ATOM   3703  HG3 GLN X 241      31.446  13.997  44.588  0.00  0.00            
ATOM   3704  CD  GLN X 241      32.322  12.797  46.044  0.00  0.00            
ATOM   3705  OE1 GLN X 241      33.227  12.857  46.856  0.00  0.00            
ATOM   3706  NE2 GLN X 241      31.907  11.560  45.721  0.00  0.00            
ATOM   3707 HE21 GLN X 241      32.697  10.866  46.008  0.00  0.00            
ATOM   3708 HE22 GLN X 241      31.379  11.515  44.769  0.00  0.00            
ATOM   3709  C   GLN X 241      33.678  15.582  44.268  0.00  0.00            
ATOM   3710  O   GLN X 241      34.360  14.631  43.862  0.00  0.00            
ATOM   3711  N   ASP X 242      33.022  16.488  43.562  0.00  0.00            
ATOM   3712  H   ASP X 242      32.527  17.349  44.012  0.00  0.00            
ATOM   3713  CA  ASP X 242      32.799  16.321  42.166  0.00  0.00            
ATOM   3714  HA  ASP X 242      32.898  15.258  41.947  0.00  0.00            
ATOM   3715  CB  ASP X 242      31.347  16.698  41.811  0.00  0.00            
ATOM   3716  HB2 ASP X 242      30.761  16.051  42.319  0.00  0.00            
ATOM   3717  HB3 ASP X 242      31.245  17.677  42.038  0.00  0.00            
ATOM   3718  CG  ASP X 242      31.048  16.577  40.288  0.00  0.00            
ATOM   3719  OD1 ASP X 242      31.826  15.848  39.637  0.00  0.00            
ATOM   3720  OD2 ASP X 242      30.166  17.366  39.846  0.00  0.00            
ATOM   3721  C   ASP X 242      33.934  17.086  41.380  0.00  0.00            
ATOM   3722  O   ASP X 242      33.793  18.281  40.955  0.00  0.00            
ATOM   3723  N   LYS X 243      35.129  16.469  41.475  0.00  0.00            
ATOM   3724  H   LYS X 243      35.235  15.431  41.790  0.00  0.00            
ATOM   3725  CA  LYS X 243      36.361  17.128  40.929  0.00  0.00            
ATOM   3726  HA  LYS X 243      36.131  18.147  40.618  0.00  0.00            
ATOM   3727  CB  LYS X 243      37.302  17.391  42.101  0.00  0.00            
ATOM   3728  HB2 LYS X 243      38.185  17.802  41.613  0.00  0.00            
ATOM   3729  HB3 LYS X 243      36.816  18.116  42.754  0.00  0.00            
ATOM   3730  CG  LYS X 243      37.706  16.132  42.978  0.00  0.00            
ATOM   3731  HG2 LYS X 243      36.932  15.783  43.426  0.00  0.00            
ATOM   3732  HG3 LYS X 243      38.058  15.398  42.379  0.00  0.00            
ATOM   3733  CD  LYS X 243      38.847  16.480  43.974  0.00  0.00            
ATOM   3734  HD2 LYS X 243      39.706  16.781  43.375  0.00  0.00            
ATOM   3735  HD3 LYS X 243      38.548  17.359  44.545  0.00  0.00            
ATOM   3736  CE  LYS X 243      39.373  15.434  44.954  0.00  0.00            
ATOM   3737  HE2 LYS X 243      39.867  14.729  44.285  0.00  0.00            
ATOM   3738  HE3 LYS X 243      40.087  15.846  45.666  0.00  0.00            
ATOM   3739  NZ  LYS X 243      38.310  14.711  45.678  0.00  0.00            
ATOM   3740  HZ1 LYS X 243      37.659  15.403  46.212  0.00  0.00            
ATOM   3741  HZ2 LYS X 243      37.725  13.974  45.127  0.00  0.00            
ATOM   3742  HZ3 LYS X 243      38.739  14.116  46.485  0.00  0.00            
ATOM   3743  C   LYS X 243      36.959  16.260  39.823  0.00  0.00            
ATOM   3744  O   LYS X 243      37.316  15.128  40.111  0.00  0.00            
ATOM   3745  N   THR X 244      37.016  16.881  38.624  0.00  0.00            
ATOM   3746  H   THR X 244      36.440  17.782  38.414  0.00  0.00            
ATOM   3747  CA  THR X 244      37.669  16.295  37.446  0.00  0.00            
ATOM   3748  HA  THR X 244      38.020  15.310  37.754  0.00  0.00            
ATOM   3749  CB  THR X 244      36.618  16.014  36.371  0.00  0.00            
ATOM   3750  HB  THR X 244      35.981  16.871  36.153  0.00  0.00            
ATOM   3751  CG2 THR X 244      37.272  15.334  35.155  0.00  0.00            
ATOM   3752 HG21 THR X 244      36.532  14.833  34.532  0.00  0.00            
ATOM   3753 HG22 THR X 244      37.700  16.219  34.685  0.00  0.00            
ATOM   3754 HG23 THR X 244      37.872  14.581  35.459  0.00  0.00            
ATOM   3755  OG1 THR X 244      35.686  15.069  36.859  0.00  0.00            
ATOM   3756  HG1 THR X 244      35.017  15.611  37.527  0.00  0.00            
ATOM   3757  C   THR X 244      38.932  17.069  37.012  0.00  0.00            
ATOM   3758  O   THR X 244      39.019  18.260  37.314  0.00  0.00            
ATOM   3759  N   LEU X 245      39.903  16.315  36.460  0.00  0.00            
ATOM   3760  H   LEU X 245      39.671  15.313  36.101  0.00  0.00            
ATOM   3761  CA  LEU X 245      41.125  16.842  35.924  0.00  0.00            
ATOM   3762  HA  LEU X 245      41.201  17.922  36.054  0.00  0.00            
ATOM   3763  CB  LEU X 245      42.236  16.255  36.833  0.00  0.00            
ATOM   3764  HB2 LEU X 245      42.138  16.691  37.739  0.00  0.00            
ATOM   3765  HB3 LEU X 245      42.045  15.272  36.967  0.00  0.00            
ATOM   3766  CG  LEU X 245      43.751  16.379  36.378  0.00  0.00            
ATOM   3767  HG  LEU X 245      43.975  15.753  35.618  0.00  0.00            
ATOM   3768  CD1 LEU X 245      44.244  17.777  36.096  0.00  0.00            
ATOM   3769 HD11 LEU X 245      44.353  18.345  36.924  0.00  0.00            
ATOM   3770 HD12 LEU X 245      45.292  17.790  35.799  0.00  0.00            
ATOM   3771 HD13 LEU X 245      43.616  18.223  35.324  0.00  0.00            
ATOM   3772  CD2 LEU X 245      44.616  15.889  37.567  0.00  0.00            
ATOM   3773 HD21 LEU X 245      45.659  16.016  37.277  0.00  0.00            
ATOM   3774 HD22 LEU X 245      44.416  16.334  38.541  0.00  0.00            
ATOM   3775 HD23 LEU X 245      44.485  14.808  37.546  0.00  0.00            
ATOM   3776  C   LEU X 245      41.255  16.458  34.398  0.00  0.00            
ATOM   3777  O   LEU X 245      40.996  15.284  34.078  0.00  0.00            
ATOM   3778  N   LYS X 246      41.838  17.355  33.606  0.00  0.00            
ATOM   3779  H   LYS X 246      42.141  18.304  34.046  0.00  0.00            
ATOM   3780  CA  LYS X 246      42.329  17.051  32.293  0.00  0.00            
ATOM   3781  HA  LYS X 246      42.463  15.987  32.095  0.00  0.00            
ATOM   3782  CB  LYS X 246      41.198  17.550  31.315  0.00  0.00            
ATOM   3783  HB2 LYS X 246      40.239  17.052  31.457  0.00  0.00            
ATOM   3784  HB3 LYS X 246      41.078  18.609  31.543  0.00  0.00            
ATOM   3785  CG  LYS X 246      41.729  17.533  29.836  0.00  0.00            
ATOM   3786  HG2 LYS X 246      41.040  18.047  29.166  0.00  0.00            
ATOM   3787  HG3 LYS X 246      42.585  18.071  29.838  0.00  0.00            
ATOM   3788  CD  LYS X 246      42.012  16.101  29.299  0.00  0.00            
ATOM   3789  HD2 LYS X 246      43.094  15.990  29.224  0.00  0.00            
ATOM   3790  HD3 LYS X 246      41.640  15.268  29.895  0.00  0.00            
ATOM   3791  CE  LYS X 246      41.362  15.836  27.894  0.00  0.00            
ATOM   3792  HE2 LYS X 246      41.294  16.808  27.404  0.00  0.00            
ATOM   3793  HE3 LYS X 246      42.036  15.292  27.232  0.00  0.00            
ATOM   3794  NZ  LYS X 246      40.020  15.224  27.944  0.00  0.00            
ATOM   3795  HZ1 LYS X 246      39.396  15.202  27.050  0.00  0.00            
ATOM   3796  HZ2 LYS X 246      40.028  14.160  28.180  0.00  0.00            
ATOM   3797  HZ3 LYS X 246      39.281  15.644  28.625  0.00  0.00            
ATOM   3798  C   LYS X 246      43.764  17.581  32.186  0.00  0.00            
ATOM   3799  O   LYS X 246      44.037  18.742  32.476  0.00  0.00            
ATOM   3800  N   ILE X 247      44.667  16.706  31.749  0.00  0.00            
ATOM   3801  H   ILE X 247      44.294  15.736  31.454  0.00  0.00            
ATOM   3802  CA  ILE X 247      46.046  17.085  31.297  0.00  0.00            
ATOM   3803  HA  ILE X 247      46.184  18.075  31.707  0.00  0.00            
ATOM   3804  CB  ILE X 247      47.054  16.135  32.081  0.00  0.00            
ATOM   3805  HB  ILE X 247      46.861  15.210  31.910  0.00  0.00            
ATOM   3806  CG2 ILE X 247      48.447  16.330  31.574  0.00  0.00            
ATOM   3807 HG21 ILE X 247      48.637  17.388  31.470  0.00  0.00            
ATOM   3808 HG22 ILE X 247      49.220  15.893  32.188  0.00  0.00            
ATOM   3809 HG23 ILE X 247      48.558  16.042  30.612  0.00  0.00            
ATOM   3810  CG1 ILE X 247      47.075  16.335  33.601  0.00  0.00            
ATOM   3811 HG12 ILE X 247      46.108  15.987  33.964  0.00  0.00            
ATOM   3812 HG13 ILE X 247      47.826  15.677  34.038  0.00  0.00            
ATOM   3813  CD1 ILE X 247      47.325  17.792  33.998  0.00  0.00            
ATOM   3814 HD11 ILE X 247      47.268  17.940  35.076  0.00  0.00            
ATOM   3815 HD12 ILE X 247      48.340  18.103  33.749  0.00  0.00            
ATOM   3816 HD13 ILE X 247      46.694  18.561  33.552  0.00  0.00            
ATOM   3817  C   ILE X 247      46.112  16.953  29.765  0.00  0.00            
ATOM   3818  O   ILE X 247      45.821  15.906  29.217  0.00  0.00            
ATOM   3819  N   TYR X 248      46.544  18.122  29.159  0.00  0.00            
ATOM   3820  H   TYR X 248      46.704  18.979  29.813  0.00  0.00            
ATOM   3821  CA  TYR X 248      46.867  18.136  27.719  0.00  0.00            
ATOM   3822  HA  TYR X 248      46.274  17.366  27.224  0.00  0.00            
ATOM   3823  CB  TYR X 248      46.539  19.581  27.209  0.00  0.00            
ATOM   3824  HB2 TYR X 248      46.961  20.357  27.848  0.00  0.00            
ATOM   3825  HB3 TYR X 248      46.991  19.772  26.236  0.00  0.00            
ATOM   3826  CG  TYR X 248      45.064  19.779  27.192  0.00  0.00            
ATOM   3827  CD1 TYR X 248      44.257  19.270  26.165  0.00  0.00            
ATOM   3828  HD1 TYR X 248      44.806  18.816  25.340  0.00  0.00            
ATOM   3829  CE1 TYR X 248      42.866  19.405  26.150  0.00  0.00            
ATOM   3830  HE1 TYR X 248      42.308  18.952  25.440  0.00  0.00            
ATOM   3831  CZ  TYR X 248      42.261  19.983  27.337  0.00  0.00            
ATOM   3832  OH  TYR X 248      40.925  20.096  27.403  0.00  0.00            
ATOM   3833  HH  TYR X 248      40.392  19.295  26.891  0.00  0.00            
ATOM   3834  CE2 TYR X 248      43.051  20.368  28.390  0.00  0.00            
ATOM   3835  HE2 TYR X 248      42.506  20.732  29.261  0.00  0.00            
ATOM   3836  CD2 TYR X 248      44.441  20.229  28.358  0.00  0.00            
ATOM   3837  HD2 TYR X 248      45.057  20.496  29.217  0.00  0.00            
ATOM   3838  C   TYR X 248      48.435  17.844  27.690  0.00  0.00            
ATOM   3839  O   TYR X 248      49.243  18.462  28.423  0.00  0.00            
ATOM   3840  N   GLU X 249      48.832  16.810  26.937  0.00  0.00            
ATOM   3841  H   GLU X 249      48.026  16.298  26.410  0.00  0.00            
ATOM   3842  CA  GLU X 249      50.185  16.321  26.916  0.00  0.00            
ATOM   3843  HA  GLU X 249      50.680  16.299  27.886  0.00  0.00            
ATOM   3844  CB  GLU X 249      50.281  14.812  26.582  0.00  0.00            
ATOM   3845  HB2 GLU X 249      51.258  14.559  26.604  0.00  0.00            
ATOM   3846  HB3 GLU X 249      49.904  14.246  27.434  0.00  0.00            
ATOM   3847  CG  GLU X 249      49.942  14.115  25.264  0.00  0.00            
ATOM   3848  HG2 GLU X 249      50.388  14.651  24.426  0.00  0.00            
ATOM   3849  HG3 GLU X 249      50.294  13.170  25.223  0.00  0.00            
ATOM   3850  CD  GLU X 249      48.507  14.148  24.827  0.00  0.00            
ATOM   3851  OE1 GLU X 249      47.578  14.469  25.605  0.00  0.00            
ATOM   3852  OE2 GLU X 249      48.206  13.689  23.693  0.00  0.00            
ATOM   3853  C   GLU X 249      50.974  17.227  26.018  0.00  0.00            
ATOM   3854  O   GLU X 249      50.747  17.194  24.748  0.00  0.00            
ATOM   3855  N   GLY X 250      51.918  17.982  26.598  0.00  0.00            
ATOM   3856  H   GLY X 250      52.061  18.021  27.597  0.00  0.00            
ATOM   3857  CA  GLY X 250      52.904  18.713  25.812  0.00  0.00            
ATOM   3858  HA2 GLY X 250      53.855  18.686  26.343  0.00  0.00            
ATOM   3859  HA3 GLY X 250      53.164  18.204  24.884  0.00  0.00            
ATOM   3860  C   GLY X 250      52.579  20.206  25.420  0.00  0.00            
ATOM   3861  O   GLY X 250      53.348  20.861  24.775  0.00  0.00            
ATOM   3862  N   ALA X 251      51.309  20.490  25.780  0.00  0.00            
ATOM   3863  H   ALA X 251      50.726  19.807  26.379  0.00  0.00            
ATOM   3864  CA  ALA X 251      50.830  21.956  25.876  0.00  0.00            
ATOM   3865  HA  ALA X 251      51.092  22.419  24.936  0.00  0.00            
ATOM   3866  CB  ALA X 251      49.303  21.883  25.936  0.00  0.00            
ATOM   3867  HB1 ALA X 251      49.017  21.583  26.802  0.00  0.00            
ATOM   3868  HB2 ALA X 251      48.900  22.885  25.933  0.00  0.00            
ATOM   3869  HB3 ALA X 251      48.894  21.202  25.204  0.00  0.00            
ATOM   3870  C   ALA X 251      51.410  22.831  26.967  0.00  0.00            
ATOM   3871  O   ALA X 251      51.745  22.304  28.073  0.00  0.00            
ATOM   3872  N   TYR X 252      51.491  24.066  26.640  0.00  0.00            
ATOM   3873  H   TYR X 252      51.378  24.329  25.589  0.00  0.00            
ATOM   3874  CA  TYR X 252      51.995  25.189  27.521  0.00  0.00            
ATOM   3875  HA  TYR X 252      52.744  24.728  28.165  0.00  0.00            
ATOM   3876  CB  TYR X 252      52.727  26.265  26.617  0.00  0.00            
ATOM   3877  HB2 TYR X 252      51.963  26.705  26.124  0.00  0.00            
ATOM   3878  HB3 TYR X 252      53.222  26.953  27.286  0.00  0.00            
ATOM   3879  CG  TYR X 252      53.924  25.771  25.699  0.00  0.00            
ATOM   3880  CD1 TYR X 252      54.510  24.464  26.015  0.00  0.00            
ATOM   3881  HD1 TYR X 252      53.974  23.822  26.699  0.00  0.00            
ATOM   3882  CE1 TYR X 252      55.594  24.050  25.292  0.00  0.00            
ATOM   3883  HE1 TYR X 252      56.046  23.150  25.362  0.00  0.00            
ATOM   3884  CZ  TYR X 252      56.239  24.935  24.375  0.00  0.00            
ATOM   3885  OH  TYR X 252      57.215  24.480  23.631  0.00  0.00            
ATOM   3886  HH  TYR X 252      57.417  23.410  23.676  0.00  0.00            
ATOM   3887  CE2 TYR X 252      55.739  26.202  24.140  0.00  0.00            
ATOM   3888  HE2 TYR X 252      56.072  26.791  23.285  0.00  0.00            
ATOM   3889  CD2 TYR X 252      54.635  26.621  24.860  0.00  0.00            
ATOM   3890  HD2 TYR X 252      54.362  27.676  24.872  0.00  0.00            
ATOM   3891  C   TYR X 252      50.893  25.753  28.427  0.00  0.00            
ATOM   3892  O   TYR X 252      49.984  25.037  28.769  0.00  0.00            
ATOM   3893  N   HID X 253      50.896  27.055  28.760  0.00  0.00            
ATOM   3894  H   HID X 253      51.673  27.632  28.471  0.00  0.00            
ATOM   3895  CA  HID X 253      49.966  27.676  29.691  0.00  0.00            
ATOM   3896  HA  HID X 253      49.850  27.043  30.572  0.00  0.00            
ATOM   3897  CB  HID X 253      50.604  28.956  30.126  0.00  0.00            
ATOM   3898  HB2 HID X 253      51.659  28.822  30.295  0.00  0.00            
ATOM   3899  HB3 HID X 253      50.556  29.644  29.234  0.00  0.00            
ATOM   3900  CG  HID X 253      49.896  29.469  31.345  0.00  0.00            
ATOM   3901  ND1 HID X 253      50.122  28.827  32.566  0.00  0.00            
ATOM   3902  HD1 HID X 253      50.678  27.929  32.675  0.00  0.00            
ATOM   3903  CE1 HID X 253      49.455  29.570  33.511  0.00  0.00            
ATOM   3904  HE1 HID X 253      49.554  29.337  34.602  0.00  0.00            
ATOM   3905  NE2 HID X 253      48.811  30.604  32.977  0.00  0.00            
ATOM   3906  CD2 HID X 253      49.042  30.554  31.598  0.00  0.00            
ATOM   3907  HD2 HID X 253      48.599  31.274  30.941  0.00  0.00            
ATOM   3908  C   HID X 253      48.520  27.945  29.220  0.00  0.00            
ATOM   3909  O   HID X 253      47.517  27.704  29.902  0.00  0.00            
ATOM   3910  N   VAL X 254      48.480  28.501  28.045  0.00  0.00            
ATOM   3911  H   VAL X 254      49.351  28.524  27.533  0.00  0.00            
ATOM   3912  CA  VAL X 254      47.254  29.222  27.616  0.00  0.00            
ATOM   3913  HA  VAL X 254      46.641  29.440  28.490  0.00  0.00            
ATOM   3914  CB  VAL X 254      47.606  30.579  26.838  0.00  0.00            
ATOM   3915  HB  VAL X 254      48.051  30.349  25.870  0.00  0.00            
ATOM   3916  CG1 VAL X 254      46.291  31.232  26.560  0.00  0.00            
ATOM   3917 HG11 VAL X 254      45.796  31.443  27.508  0.00  0.00            
ATOM   3918 HG12 VAL X 254      46.491  32.171  26.045  0.00  0.00            
ATOM   3919 HG13 VAL X 254      45.679  30.613  25.904  0.00  0.00            
ATOM   3920  CG2 VAL X 254      48.445  31.437  27.773  0.00  0.00            
ATOM   3921 HG21 VAL X 254      48.552  32.422  27.319  0.00  0.00            
ATOM   3922 HG22 VAL X 254      47.984  31.561  28.753  0.00  0.00            
ATOM   3923 HG23 VAL X 254      49.434  31.022  27.963  0.00  0.00            
ATOM   3924  C   VAL X 254      46.528  28.215  26.686  0.00  0.00            
ATOM   3925  O   VAL X 254      46.687  28.152  25.427  0.00  0.00            
ATOM   3926  N   LEU X 255      45.867  27.316  27.375  0.00  0.00            
ATOM   3927  H   LEU X 255      45.934  27.318  28.383  0.00  0.00            
ATOM   3928  CA  LEU X 255      45.265  26.109  26.722  0.00  0.00            
ATOM   3929  HA  LEU X 255      46.130  25.634  26.260  0.00  0.00            
ATOM   3930  CB  LEU X 255      44.704  25.220  27.794  0.00  0.00            
ATOM   3931  HB2 LEU X 255      43.920  25.727  28.355  0.00  0.00            
ATOM   3932  HB3 LEU X 255      44.287  24.314  27.354  0.00  0.00            
ATOM   3933  CG  LEU X 255      45.738  24.633  28.795  0.00  0.00            
ATOM   3934  HG  LEU X 255      46.190  25.470  29.328  0.00  0.00            
ATOM   3935  CD1 LEU X 255      45.010  23.789  29.862  0.00  0.00            
ATOM   3936 HD11 LEU X 255      44.288  23.150  29.352  0.00  0.00            
ATOM   3937 HD12 LEU X 255      45.757  23.119  30.287  0.00  0.00            
ATOM   3938 HD13 LEU X 255      44.437  24.319  30.623  0.00  0.00            
ATOM   3939  CD2 LEU X 255      46.762  23.826  28.073  0.00  0.00            
ATOM   3940 HD21 LEU X 255      46.170  23.043  27.599  0.00  0.00            
ATOM   3941 HD22 LEU X 255      47.270  24.464  27.350  0.00  0.00            
ATOM   3942 HD23 LEU X 255      47.519  23.466  28.770  0.00  0.00            
ATOM   3943  C   LEU X 255      44.151  26.557  25.674  0.00  0.00            
ATOM   3944  O   LEU X 255      43.927  26.026  24.578  0.00  0.00            
ATOM   3945  N   HIE X 256      43.462  27.648  25.996  0.00  0.00            
ATOM   3946  H   HIE X 256      43.670  28.153  26.845  0.00  0.00            
ATOM   3947  CA  HIE X 256      42.383  28.152  25.119  0.00  0.00            
ATOM   3948  HA  HIE X 256      41.842  27.325  24.658  0.00  0.00            
ATOM   3949  CB  HIE X 256      41.442  28.937  26.030  0.00  0.00            
ATOM   3950  HB2 HIE X 256      40.556  29.276  25.493  0.00  0.00            
ATOM   3951  HB3 HIE X 256      40.989  28.224  26.719  0.00  0.00            
ATOM   3952  CG  HIE X 256      42.012  29.980  26.921  0.00  0.00            
ATOM   3953  ND1 HIE X 256      42.906  29.732  27.985  0.00  0.00            
ATOM   3954  CE1 HIE X 256      43.177  30.915  28.524  0.00  0.00            
ATOM   3955  HE1 HIE X 256      43.810  31.192  29.354  0.00  0.00            
ATOM   3956  NE2 HIE X 256      42.550  31.922  27.885  0.00  0.00            
ATOM   3957  HE2 HIE X 256      42.576  32.918  28.055  0.00  0.00            
ATOM   3958  CD2 HIE X 256      41.857  31.388  26.828  0.00  0.00            
ATOM   3959  HD2 HIE X 256      41.298  31.914  26.069  0.00  0.00            
ATOM   3960  C   HIE X 256      42.960  28.983  23.973  0.00  0.00            
ATOM   3961  O   HIE X 256      42.152  29.324  23.190  0.00  0.00            
ATOM   3962  N   LYS X 257      44.273  29.136  23.819  0.00  0.00            
ATOM   3963  H   LYS X 257      44.866  28.693  24.505  0.00  0.00            
ATOM   3964  CA  LYS X 257      44.988  29.787  22.623  0.00  0.00            
ATOM   3965  HA  LYS X 257      44.389  29.915  21.722  0.00  0.00            
ATOM   3966  CB  LYS X 257      45.228  31.226  22.968  0.00  0.00            
ATOM   3967  HB2 LYS X 257      45.805  31.389  23.878  0.00  0.00            
ATOM   3968  HB3 LYS X 257      45.814  31.630  22.142  0.00  0.00            
ATOM   3969  CG  LYS X 257      43.840  32.030  23.084  0.00  0.00            
ATOM   3970  HG2 LYS X 257      43.171  31.828  22.247  0.00  0.00            
ATOM   3971  HG3 LYS X 257      43.391  31.712  24.025  0.00  0.00            
ATOM   3972  CD  LYS X 257      44.160  33.499  23.230  0.00  0.00            
ATOM   3973  HD2 LYS X 257      44.241  33.576  24.315  0.00  0.00            
ATOM   3974  HD3 LYS X 257      45.178  33.665  22.879  0.00  0.00            
ATOM   3975  CE  LYS X 257      43.137  34.511  22.834  0.00  0.00            
ATOM   3976  HE2 LYS X 257      42.124  34.309  23.181  0.00  0.00            
ATOM   3977  HE3 LYS X 257      43.481  35.458  23.250  0.00  0.00            
ATOM   3978  NZ  LYS X 257      43.164  34.671  21.329  0.00  0.00            
ATOM   3979  HZ1 LYS X 257      44.087  34.538  20.940  0.00  0.00            
ATOM   3980  HZ2 LYS X 257      42.451  34.089  20.914  0.00  0.00            
ATOM   3981  HZ3 LYS X 257      42.993  35.585  20.934  0.00  0.00            
ATOM   3982  C   LYS X 257      46.310  28.995  22.218  0.00  0.00            
ATOM   3983  O   LYS X 257      47.401  29.509  21.888  0.00  0.00            
ATOM   3984  N   GLU X 258      46.103  27.656  22.287  0.00  0.00            
ATOM   3985  H   GLU X 258      45.300  27.437  22.859  0.00  0.00            
ATOM   3986  CA  GLU X 258      47.071  26.637  21.977  0.00  0.00            
ATOM   3987  HA  GLU X 258      48.101  26.932  22.176  0.00  0.00            
ATOM   3988  CB  GLU X 258      47.016  25.500  23.013  0.00  0.00            
ATOM   3989  HB2 GLU X 258      46.176  25.831  23.624  0.00  0.00            
ATOM   3990  HB3 GLU X 258      46.714  24.526  22.628  0.00  0.00            
ATOM   3991  CG  GLU X 258      48.303  25.325  23.880  0.00  0.00            
ATOM   3992  HG2 GLU X 258      48.682  26.270  24.269  0.00  0.00            
ATOM   3993  HG3 GLU X 258      47.995  24.810  24.790  0.00  0.00            
ATOM   3994  CD  GLU X 258      49.441  24.503  23.229  0.00  0.00            
ATOM   3995  OE1 GLU X 258      50.610  24.616  23.762  0.00  0.00            
ATOM   3996  OE2 GLU X 258      49.121  23.742  22.328  0.00  0.00            
ATOM   3997  C   GLU X 258      47.001  26.150  20.506  0.00  0.00            
ATOM   3998  O   GLU X 258      46.477  26.865  19.635  0.00  0.00            
ATOM   3999  N   LEU X 259      47.544  24.962  20.162  0.00  0.00            
ATOM   4000  H   LEU X 259      48.140  24.481  20.820  0.00  0.00            
ATOM   4001  CA  LEU X 259      47.403  24.291  18.903  0.00  0.00            
ATOM   4002  HA  LEU X 259      47.522  24.942  18.038  0.00  0.00            
ATOM   4003  CB  LEU X 259      48.424  23.151  18.866  0.00  0.00            
ATOM   4004  HB2 LEU X 259      48.230  22.508  19.725  0.00  0.00            
ATOM   4005  HB3 LEU X 259      48.221  22.627  17.932  0.00  0.00            
ATOM   4006  CG  LEU X 259      49.932  23.577  18.811  0.00  0.00            
ATOM   4007  HG  LEU X 259      50.220  24.162  19.685  0.00  0.00            
ATOM   4008  CD1 LEU X 259      50.665  22.188  18.910  0.00  0.00            
ATOM   4009 HD11 LEU X 259      50.512  21.527  18.056  0.00  0.00            
ATOM   4010 HD12 LEU X 259      51.745  22.335  18.881  0.00  0.00            
ATOM   4011 HD13 LEU X 259      50.414  21.653  19.826  0.00  0.00            
ATOM   4012  CD2 LEU X 259      50.277  24.230  17.482  0.00  0.00            
ATOM   4013 HD21 LEU X 259      49.865  23.668  16.644  0.00  0.00            
ATOM   4014 HD22 LEU X 259      49.945  25.266  17.540  0.00  0.00            
ATOM   4015 HD23 LEU X 259      51.356  24.168  17.344  0.00  0.00            
ATOM   4016  C   LEU X 259      45.880  23.800  18.735  0.00  0.00            
ATOM   4017  O   LEU X 259      45.203  23.553  19.770  0.00  0.00            
ATOM   4018  N   PRO X 260      45.338  23.665  17.525  0.00  0.00            
ATOM   4019  CD  PRO X 260      46.037  23.977  16.249  0.00  0.00            
ATOM   4020  HD2 PRO X 260      46.966  23.411  16.190  0.00  0.00            
ATOM   4021  HD3 PRO X 260      46.131  25.056  16.122  0.00  0.00            
ATOM   4022  CG  PRO X 260      45.127  23.539  15.196  0.00  0.00            
ATOM   4023  HG2 PRO X 260      45.246  22.466  15.046  0.00  0.00            
ATOM   4024  HG3 PRO X 260      45.314  24.076  14.266  0.00  0.00            
ATOM   4025  CB  PRO X 260      43.772  23.830  15.819  0.00  0.00            
ATOM   4026  HB2 PRO X 260      42.975  23.298  15.299  0.00  0.00            
ATOM   4027  HB3 PRO X 260      43.588  24.902  15.743  0.00  0.00            
ATOM   4028  CA  PRO X 260      43.898  23.454  17.250  0.00  0.00            
ATOM   4029  HA  PRO X 260      43.208  24.021  17.875  0.00  0.00            
ATOM   4030  C   PRO X 260      43.464  22.085  17.615  0.00  0.00            
ATOM   4031  O   PRO X 260      42.365  21.937  18.164  0.00  0.00            
ATOM   4032  N   GLU X 261      44.344  21.064  17.598  0.00  0.00            
ATOM   4033  H   GLU X 261      45.209  21.309  17.139  0.00  0.00            
ATOM   4034  CA  GLU X 261      44.073  19.717  18.126  0.00  0.00            
ATOM   4035  HA  GLU X 261      43.157  19.369  17.648  0.00  0.00            
ATOM   4036  CB  GLU X 261      45.166  18.682  17.821  0.00  0.00            
ATOM   4037  HB2 GLU X 261      44.927  17.835  18.465  0.00  0.00            
ATOM   4038  HB3 GLU X 261      45.103  18.274  16.812  0.00  0.00            
ATOM   4039  CG  GLU X 261      46.586  19.016  18.159  0.00  0.00            
ATOM   4040  HG2 GLU X 261      46.593  19.773  18.943  0.00  0.00            
ATOM   4041  HG3 GLU X 261      47.004  18.095  18.564  0.00  0.00            
ATOM   4042  CD  GLU X 261      47.275  19.507  16.881  0.00  0.00            
ATOM   4043  OE1 GLU X 261      46.774  20.354  16.098  0.00  0.00            
ATOM   4044  OE2 GLU X 261      48.367  18.953  16.636  0.00  0.00            
ATOM   4045  C   GLU X 261      43.816  19.830  19.686  0.00  0.00            
ATOM   4046  O   GLU X 261      43.130  18.944  20.210  0.00  0.00            
ATOM   4047  N   VAL X 262      44.319  20.809  20.429  0.00  0.00            
ATOM   4048  H   VAL X 262      45.068  21.405  20.108  0.00  0.00            
ATOM   4049  CA  VAL X 262      44.001  21.155  21.855  0.00  0.00            
ATOM   4050  HA  VAL X 262      43.579  20.227  22.241  0.00  0.00            
ATOM   4051  CB  VAL X 262      45.270  21.498  22.661  0.00  0.00            
ATOM   4052  HB  VAL X 262      45.905  22.134  22.043  0.00  0.00            
ATOM   4053  CG1 VAL X 262      45.095  22.184  24.016  0.00  0.00            
ATOM   4054 HG11 VAL X 262      44.477  21.498  24.594  0.00  0.00            
ATOM   4055 HG12 VAL X 262      46.047  22.540  24.411  0.00  0.00            
ATOM   4056 HG13 VAL X 262      44.512  23.105  24.010  0.00  0.00            
ATOM   4057  CG2 VAL X 262      46.130  20.221  22.847  0.00  0.00            
ATOM   4058 HG21 VAL X 262      46.387  19.844  21.857  0.00  0.00            
ATOM   4059 HG22 VAL X 262      46.993  20.476  23.462  0.00  0.00            
ATOM   4060 HG23 VAL X 262      45.628  19.489  23.479  0.00  0.00            
ATOM   4061  C   VAL X 262      42.878  22.141  22.103  0.00  0.00            
ATOM   4062  O   VAL X 262      42.052  21.841  22.954  0.00  0.00            
ATOM   4063  N   THR X 263      42.859  23.273  21.407  0.00  0.00            
ATOM   4064  H   THR X 263      43.632  23.580  20.833  0.00  0.00            
ATOM   4065  CA  THR X 263      41.843  24.361  21.776  0.00  0.00            
ATOM   4066  HA  THR X 263      41.906  24.397  22.864  0.00  0.00            
ATOM   4067  CB  THR X 263      42.111  25.738  21.084  0.00  0.00            
ATOM   4068  HB  THR X 263      42.314  25.614  20.020  0.00  0.00            
ATOM   4069  CG2 THR X 263      41.144  26.869  21.520  0.00  0.00            
ATOM   4070 HG21 THR X 263      40.888  26.975  22.574  0.00  0.00            
ATOM   4071 HG22 THR X 263      41.471  27.858  21.200  0.00  0.00            
ATOM   4072 HG23 THR X 263      40.183  26.807  21.009  0.00  0.00            
ATOM   4073  OG1 THR X 263      43.340  26.092  21.688  0.00  0.00            
ATOM   4074  HG1 THR X 263      43.347  25.797  22.601  0.00  0.00            
ATOM   4075  C   THR X 263      40.414  23.832  21.363  0.00  0.00            
ATOM   4076  O   THR X 263      39.447  24.018  22.128  0.00  0.00            
ATOM   4077  N   ASN X 264      40.358  23.073  20.275  0.00  0.00            
ATOM   4078  H   ASN X 264      41.072  23.015  19.563  0.00  0.00            
ATOM   4079  CA  ASN X 264      39.022  22.503  19.935  0.00  0.00            
ATOM   4080  HA  ASN X 264      38.321  23.332  19.838  0.00  0.00            
ATOM   4081  CB  ASN X 264      39.211  21.778  18.613  0.00  0.00            
ATOM   4082  HB2 ASN X 264      39.995  21.023  18.660  0.00  0.00            
ATOM   4083  HB3 ASN X 264      38.231  21.335  18.436  0.00  0.00            
ATOM   4084  CG  ASN X 264      39.421  22.662  17.362  0.00  0.00            
ATOM   4085  OD1 ASN X 264      39.311  23.870  17.374  0.00  0.00            
ATOM   4086  ND2 ASN X 264      39.820  22.114  16.243  0.00  0.00            
ATOM   4087 HD21 ASN X 264      39.986  21.118  16.232  0.00  0.00            
ATOM   4088 HD22 ASN X 264      39.991  22.697  15.437  0.00  0.00            
ATOM   4089  C   ASN X 264      38.592  21.580  21.115  0.00  0.00            
ATOM   4090  O   ASN X 264      37.378  21.555  21.427  0.00  0.00            
ATOM   4091  N   SER X 265      39.520  20.880  21.737  0.00  0.00            
ATOM   4092  H   SER X 265      40.454  21.116  21.433  0.00  0.00            
ATOM   4093  CA  SER X 265      39.258  19.922  22.842  0.00  0.00            
ATOM   4094  HA  SER X 265      38.408  19.307  22.545  0.00  0.00            
ATOM   4095  CB  SER X 265      40.530  19.053  23.003  0.00  0.00            
ATOM   4096  HB2 SER X 265      41.022  19.026  22.031  0.00  0.00            
ATOM   4097  HB3 SER X 265      41.208  19.599  23.658  0.00  0.00            
ATOM   4098  OG  SER X 265      39.964  17.929  23.502  0.00  0.00            
ATOM   4099  HG  SER X 265      39.711  17.247  22.875  0.00  0.00            
ATOM   4100  C   SER X 265      38.861  20.652  24.104  0.00  0.00            
ATOM   4101  O   SER X 265      37.937  20.254  24.873  0.00  0.00            
ATOM   4102  N   VAL X 266      39.527  21.808  24.449  0.00  0.00            
ATOM   4103  H   VAL X 266      40.320  22.076  23.883  0.00  0.00            
ATOM   4104  CA  VAL X 266      39.204  22.593  25.667  0.00  0.00            
ATOM   4105  HA  VAL X 266      39.350  21.845  26.446  0.00  0.00            
ATOM   4106  CB  VAL X 266      40.098  23.789  25.901  0.00  0.00            
ATOM   4107  HB  VAL X 266      40.081  24.377  24.984  0.00  0.00            
ATOM   4108  CG1 VAL X 266      39.681  24.672  27.096  0.00  0.00            
ATOM   4109 HG11 VAL X 266      39.483  24.125  28.017  0.00  0.00            
ATOM   4110 HG12 VAL X 266      40.443  25.429  27.281  0.00  0.00            
ATOM   4111 HG13 VAL X 266      38.772  25.266  27.000  0.00  0.00            
ATOM   4112  CG2 VAL X 266      41.526  23.389  26.197  0.00  0.00            
ATOM   4113 HG21 VAL X 266      41.651  22.862  27.143  0.00  0.00            
ATOM   4114 HG22 VAL X 266      41.868  22.820  25.333  0.00  0.00            
ATOM   4115 HG23 VAL X 266      42.040  24.346  26.285  0.00  0.00            
ATOM   4116  C   VAL X 266      37.750  23.067  25.519  0.00  0.00            
ATOM   4117  O   VAL X 266      36.884  22.879  26.367  0.00  0.00            
ATOM   4118  N   PHE X 267      37.395  23.562  24.331  0.00  0.00            
ATOM   4119  H   PHE X 267      38.070  23.668  23.587  0.00  0.00            
ATOM   4120  CA  PHE X 267      35.968  23.999  24.021  0.00  0.00            
ATOM   4121  HA  PHE X 267      35.635  24.740  24.748  0.00  0.00            
ATOM   4122  CB  PHE X 267      35.854  24.742  22.702  0.00  0.00            
ATOM   4123  HB2 PHE X 267      36.347  24.199  21.896  0.00  0.00            
ATOM   4124  HB3 PHE X 267      34.782  24.721  22.507  0.00  0.00            
ATOM   4125  CG  PHE X 267      36.328  26.153  22.609  0.00  0.00            
ATOM   4126  CD1 PHE X 267      37.599  26.606  23.032  0.00  0.00            
ATOM   4127  HD1 PHE X 267      38.380  25.879  23.201  0.00  0.00            
ATOM   4128  CE1 PHE X 267      37.992  27.934  22.996  0.00  0.00            
ATOM   4129  HE1 PHE X 267      39.000  28.192  23.283  0.00  0.00            
ATOM   4130  CZ  PHE X 267      37.122  28.857  22.379  0.00  0.00            
ATOM   4131  HZ  PHE X 267      37.468  29.876  22.284  0.00  0.00            
ATOM   4132  CE2 PHE X 267      35.896  28.407  21.850  0.00  0.00            
ATOM   4133  HE2 PHE X 267      35.231  29.101  21.357  0.00  0.00            
ATOM   4134  CD2 PHE X 267      35.435  27.065  21.953  0.00  0.00            
ATOM   4135  HD2 PHE X 267      34.482  26.760  21.545  0.00  0.00            
ATOM   4136  C   PHE X 267      34.956  22.844  24.091  0.00  0.00            
ATOM   4137  O   PHE X 267      33.784  23.066  24.561  0.00  0.00            
ATOM   4138  N   HID X 268      35.347  21.636  23.711  0.00  0.00            
ATOM   4139  H   HID X 268      36.309  21.465  23.457  0.00  0.00            
ATOM   4140  CA  HID X 268      34.511  20.500  23.975  0.00  0.00            
ATOM   4141  HA  HID X 268      33.468  20.662  23.702  0.00  0.00            
ATOM   4142  CB  HID X 268      35.089  19.365  23.124  0.00  0.00            
ATOM   4143  HB2 HID X 268      36.174  19.261  23.149  0.00  0.00            
ATOM   4144  HB3 HID X 268      34.617  18.422  23.400  0.00  0.00            
ATOM   4145  CG  HID X 268      34.768  19.475  21.651  0.00  0.00            
ATOM   4146  ND1 HID X 268      35.590  19.094  20.638  0.00  0.00            
ATOM   4147  HD1 HID X 268      36.524  18.741  20.792  0.00  0.00            
ATOM   4148  CE1 HID X 268      34.973  19.309  19.471  0.00  0.00            
ATOM   4149  HE1 HID X 268      35.377  19.082  18.495  0.00  0.00            
ATOM   4150  NE2 HID X 268      33.721  19.811  19.681  0.00  0.00            
ATOM   4151  CD2 HID X 268      33.588  19.844  21.117  0.00  0.00            
ATOM   4152  HD2 HID X 268      32.724  20.233  21.635  0.00  0.00            
ATOM   4153  C   HID X 268      34.347  20.186  25.473  0.00  0.00            
ATOM   4154  O   HID X 268      33.227  19.857  25.881  0.00  0.00            
ATOM   4155  N   GLU X 269      35.427  20.186  26.271  0.00  0.00            
ATOM   4156  H   GLU X 269      36.300  20.400  25.811  0.00  0.00            
ATOM   4157  CA  GLU X 269      35.522  19.812  27.685  0.00  0.00            
ATOM   4158  HA  GLU X 269      35.340  18.754  27.877  0.00  0.00            
ATOM   4159  CB  GLU X 269      36.944  19.936  28.331  0.00  0.00            
ATOM   4160  HB2 GLU X 269      37.701  19.906  27.547  0.00  0.00            
ATOM   4161  HB3 GLU X 269      37.072  20.866  28.884  0.00  0.00            
ATOM   4162  CG  GLU X 269      37.351  18.732  29.256  0.00  0.00            
ATOM   4163  HG2 GLU X 269      38.320  18.980  29.688  0.00  0.00            
ATOM   4164  HG3 GLU X 269      36.655  18.883  30.082  0.00  0.00            
ATOM   4165  CD  GLU X 269      37.567  17.383  28.764  0.00  0.00            
ATOM   4166  OE1 GLU X 269      37.447  17.188  27.515  0.00  0.00            
ATOM   4167  OE2 GLU X 269      38.074  16.516  29.540  0.00  0.00            
ATOM   4168  C   GLU X 269      34.539  20.772  28.435  0.00  0.00            
ATOM   4169  O   GLU X 269      33.635  20.289  29.163  0.00  0.00            
ATOM   4170  N   ILE X 270      34.651  22.086  28.210  0.00  0.00            
ATOM   4171  H   ILE X 270      35.493  22.349  27.718  0.00  0.00            
ATOM   4172  CA  ILE X 270      33.883  23.132  28.941  0.00  0.00            
ATOM   4173  HA  ILE X 270      33.900  22.974  30.020  0.00  0.00            
ATOM   4174  CB  ILE X 270      34.534  24.515  28.708  0.00  0.00            
ATOM   4175  HB  ILE X 270      34.852  24.654  27.674  0.00  0.00            
ATOM   4176  CG2 ILE X 270      33.594  25.592  29.220  0.00  0.00            
ATOM   4177 HG21 ILE X 270      33.290  25.434  30.254  0.00  0.00            
ATOM   4178 HG22 ILE X 270      34.033  26.587  29.145  0.00  0.00            
ATOM   4179 HG23 ILE X 270      32.679  25.644  28.630  0.00  0.00            
ATOM   4180  CG1 ILE X 270      35.803  24.563  29.550  0.00  0.00            
ATOM   4181 HG12 ILE X 270      35.533  24.442  30.599  0.00  0.00            
ATOM   4182 HG13 ILE X 270      36.466  23.763  29.222  0.00  0.00            
ATOM   4183  CD1 ILE X 270      36.702  25.771  29.398  0.00  0.00            
ATOM   4184 HD11 ILE X 270      36.194  26.690  29.691  0.00  0.00            
ATOM   4185 HD12 ILE X 270      37.595  25.595  29.998  0.00  0.00            
ATOM   4186 HD13 ILE X 270      36.921  25.942  28.344  0.00  0.00            
ATOM   4187  C   ILE X 270      32.400  23.080  28.645  0.00  0.00            
ATOM   4188  O   ILE X 270      31.587  23.062  29.555  0.00  0.00            
ATOM   4189  N   ASN X 271      32.106  22.816  27.331  0.00  0.00            
ATOM   4190  H   ASN X 271      32.880  22.861  26.683  0.00  0.00            
ATOM   4191  CA  ASN X 271      30.744  22.581  26.885  0.00  0.00            
ATOM   4192  HA  ASN X 271      30.099  23.432  27.107  0.00  0.00            
ATOM   4193  CB  ASN X 271      30.544  22.437  25.375  0.00  0.00            
ATOM   4194  HB2 ASN X 271      30.630  23.420  24.913  0.00  0.00            
ATOM   4195  HB3 ASN X 271      31.329  21.764  25.029  0.00  0.00            
ATOM   4196  CG  ASN X 271      29.183  21.996  24.948  0.00  0.00            
ATOM   4197  OD1 ASN X 271      28.276  22.765  24.879  0.00  0.00            
ATOM   4198  ND2 ASN X 271      28.940  20.731  24.720  0.00  0.00            
ATOM   4199 HD21 ASN X 271      27.971  20.461  24.628  0.00  0.00            
ATOM   4200 HD22 ASN X 271      29.638  20.003  24.782  0.00  0.00            
ATOM   4201  C   ASN X 271      30.181  21.417  27.698  0.00  0.00            
ATOM   4202  O   ASN X 271      29.145  21.557  28.329  0.00  0.00            
ATOM   4203  N   MET X 272      30.937  20.301  27.710  0.00  0.00            
ATOM   4204  H   MET X 272      31.894  20.323  27.387  0.00  0.00            
ATOM   4205  CA  MET X 272      30.565  19.043  28.356  0.00  0.00            
ATOM   4206  HA  MET X 272      29.766  18.538  27.813  0.00  0.00            
ATOM   4207  CB  MET X 272      31.742  18.000  28.220  0.00  0.00            
ATOM   4208  HB2 MET X 272      32.077  17.842  27.195  0.00  0.00            
ATOM   4209  HB3 MET X 272      32.621  18.283  28.799  0.00  0.00            
ATOM   4210  CG  MET X 272      31.295  16.665  28.745  0.00  0.00            
ATOM   4211  HG2 MET X 272      31.057  16.843  29.794  0.00  0.00            
ATOM   4212  HG3 MET X 272      30.367  16.321  28.289  0.00  0.00            
ATOM   4213  SD  MET X 272      32.701  15.488  28.644  0.00  0.00            
ATOM   4214  CE  MET X 272      32.422  14.433  30.016  0.00  0.00            
ATOM   4215  HE1 MET X 272      32.967  13.490  30.051  0.00  0.00            
ATOM   4216  HE2 MET X 272      32.639  15.052  30.886  0.00  0.00            
ATOM   4217  HE3 MET X 272      31.389  14.171  30.245  0.00  0.00            
ATOM   4218  C   MET X 272      30.236  19.259  29.879  0.00  0.00            
ATOM   4219  O   MET X 272      29.144  18.921  30.254  0.00  0.00            
ATOM   4220  N   TRP X 273      31.146  19.886  30.656  0.00  0.00            
ATOM   4221  H   TRP X 273      32.025  20.166  30.245  0.00  0.00            
ATOM   4222  CA  TRP X 273      30.944  19.845  32.108  0.00  0.00            
ATOM   4223  HA  TRP X 273      30.560  18.878  32.431  0.00  0.00            
ATOM   4224  CB  TRP X 273      32.291  19.999  32.686  0.00  0.00            
ATOM   4225  HB2 TRP X 273      32.909  20.680  32.100  0.00  0.00            
ATOM   4226  HB3 TRP X 273      32.184  20.455  33.671  0.00  0.00            
ATOM   4227  CG  TRP X 273      32.929  18.691  32.823  0.00  0.00            
ATOM   4228  CD1 TRP X 273      33.883  18.158  32.061  0.00  0.00            
ATOM   4229  HD1 TRP X 273      34.310  18.545  31.148  0.00  0.00            
ATOM   4230  NE1 TRP X 273      34.104  16.849  32.461  0.00  0.00            
ATOM   4231  HE1 TRP X 273      34.717  16.237  31.942  0.00  0.00            
ATOM   4232  CE2 TRP X 273      33.294  16.490  33.564  0.00  0.00            
ATOM   4233  CZ2 TRP X 273      33.162  15.352  34.361  0.00  0.00            
ATOM   4234  HZ2 TRP X 273      33.733  14.483  34.069  0.00  0.00            
ATOM   4235  CH2 TRP X 273      32.326  15.412  35.463  0.00  0.00            
ATOM   4236  HH2 TRP X 273      32.219  14.552  36.108  0.00  0.00            
ATOM   4237  CZ3 TRP X 273      31.585  16.592  35.757  0.00  0.00            
ATOM   4238  HZ3 TRP X 273      31.082  16.645  36.711  0.00  0.00            
ATOM   4239  CE3 TRP X 273      31.754  17.702  34.966  0.00  0.00            
ATOM   4240  HE3 TRP X 273      31.169  18.593  35.144  0.00  0.00            
ATOM   4241  CD2 TRP X 273      32.621  17.711  33.832  0.00  0.00            
ATOM   4242  C   TRP X 273      29.910  20.851  32.647  0.00  0.00            
ATOM   4243  O   TRP X 273      29.275  20.574  33.666  0.00  0.00            
ATOM   4244  N   VAL X 274      29.642  21.890  31.870  0.00  0.00            
ATOM   4245  H   VAL X 274      30.342  22.110  31.176  0.00  0.00            
ATOM   4246  CA  VAL X 274      28.612  22.921  32.104  0.00  0.00            
ATOM   4247  HA  VAL X 274      28.508  22.994  33.187  0.00  0.00            
ATOM   4248  CB  VAL X 274      29.072  24.269  31.561  0.00  0.00            
ATOM   4249  HB  VAL X 274      29.247  24.086  30.501  0.00  0.00            
ATOM   4250  CG1 VAL X 274      27.952  25.284  31.843  0.00  0.00            
ATOM   4251 HG11 VAL X 274      28.325  26.280  31.604  0.00  0.00            
ATOM   4252 HG12 VAL X 274      27.038  24.955  31.349  0.00  0.00            
ATOM   4253 HG13 VAL X 274      27.643  25.321  32.887  0.00  0.00            
ATOM   4254  CG2 VAL X 274      30.364  24.824  32.334  0.00  0.00            
ATOM   4255 HG21 VAL X 274      30.704  25.758  31.886  0.00  0.00            
ATOM   4256 HG22 VAL X 274      30.191  24.901  33.407  0.00  0.00            
ATOM   4257 HG23 VAL X 274      31.171  24.108  32.177  0.00  0.00            
ATOM   4258  C   VAL X 274      27.225  22.295  31.652  0.00  0.00            
ATOM   4259  O   VAL X 274      26.221  22.301  32.381  0.00  0.00            
ATOM   4260  N   SER X 275      27.188  21.709  30.451  0.00  0.00            
ATOM   4261  H   SER X 275      28.014  21.629  29.875  0.00  0.00            
ATOM   4262  CA  SER X 275      25.894  21.205  29.906  0.00  0.00            
ATOM   4263  HA  SER X 275      25.224  22.052  30.053  0.00  0.00            
ATOM   4264  CB  SER X 275      25.775  20.936  28.430  0.00  0.00            
ATOM   4265  HB2 SER X 275      24.859  20.356  28.321  0.00  0.00            
ATOM   4266  HB3 SER X 275      25.737  21.877  27.881  0.00  0.00            
ATOM   4267  OG  SER X 275      26.862  20.194  28.005  0.00  0.00            
ATOM   4268  HG  SER X 275      27.577  20.831  27.934  0.00  0.00            
ATOM   4269  C   SER X 275      25.342  20.089  30.816  0.00  0.00            
ATOM   4270  O   SER X 275      24.129  19.956  31.084  0.00  0.00            
ATOM   4271  N   GLN X 276      26.214  19.294  31.424  0.00  0.00            
ATOM   4272  H   GLN X 276      27.192  19.315  31.172  0.00  0.00            
ATOM   4273  CA  GLN X 276      25.763  18.129  32.284  0.00  0.00            
ATOM   4274  HA  GLN X 276      24.726  17.875  32.069  0.00  0.00            
ATOM   4275  CB  GLN X 276      26.729  16.858  32.155  0.00  0.00            
ATOM   4276  HB2 GLN X 276      26.249  16.018  32.656  0.00  0.00            
ATOM   4277  HB3 GLN X 276      26.888  16.635  31.099  0.00  0.00            
ATOM   4278  CG  GLN X 276      28.120  16.980  32.825  0.00  0.00            
ATOM   4279  HG2 GLN X 276      28.619  17.933  32.648  0.00  0.00            
ATOM   4280  HG3 GLN X 276      28.068  16.849  33.905  0.00  0.00            
ATOM   4281  CD  GLN X 276      29.137  15.931  32.361  0.00  0.00            
ATOM   4282  OE1 GLN X 276      29.025  15.531  31.239  0.00  0.00            
ATOM   4283  NE2 GLN X 276      30.036  15.478  33.212  0.00  0.00            
ATOM   4284 HE21 GLN X 276      30.711  14.839  32.817  0.00  0.00            
ATOM   4285 HE22 GLN X 276      30.111  15.791  34.170  0.00  0.00            
ATOM   4286  C   GLN X 276      25.688  18.483  33.789  0.00  0.00            
ATOM   4287  O   GLN X 276      25.534  17.596  34.643  0.00  0.00            
ATOM   4288  N   ARG X 277      25.562  19.796  34.015  0.00  0.00            
ATOM   4289  H   ARG X 277      25.825  20.433  33.277  0.00  0.00            
ATOM   4290  CA  ARG X 277      25.329  20.423  35.371  0.00  0.00            
ATOM   4291  HA  ARG X 277      24.868  19.636  35.968  0.00  0.00            
ATOM   4292  CB  ARG X 277      26.741  20.685  35.976  0.00  0.00            
ATOM   4293  HB2 ARG X 277      27.302  21.287  35.262  0.00  0.00            
ATOM   4294  HB3 ARG X 277      26.658  21.298  36.874  0.00  0.00            
ATOM   4295  CG  ARG X 277      27.633  19.548  36.307  0.00  0.00            
ATOM   4296  HG2 ARG X 277      27.617  18.804  35.510  0.00  0.00            
ATOM   4297  HG3 ARG X 277      28.641  19.933  36.465  0.00  0.00            
ATOM   4298  CD  ARG X 277      27.177  18.678  37.582  0.00  0.00            
ATOM   4299  HD2 ARG X 277      27.133  19.358  38.433  0.00  0.00            
ATOM   4300  HD3 ARG X 277      26.135  18.458  37.352  0.00  0.00            
ATOM   4301  NE  ARG X 277      27.894  17.491  37.977  0.00  0.00            
ATOM   4302  HE  ARG X 277      28.448  17.672  38.802  0.00  0.00            
ATOM   4303  CZ  ARG X 277      27.832  16.272  37.418  0.00  0.00            
ATOM   4304  NH1 ARG X 277      26.937  15.916  36.506  0.00  0.00            
ATOM   4305 HH11 ARG X 277      26.189  16.541  36.240  0.00  0.00            
ATOM   4306 HH12 ARG X 277      26.830  14.940  36.271  0.00  0.00            
ATOM   4307  NH2 ARG X 277      28.778  15.414  37.688  0.00  0.00            
ATOM   4308 HH21 ARG X 277      29.482  15.554  38.399  0.00  0.00            
ATOM   4309 HH22 ARG X 277      28.780  14.532  37.196  0.00  0.00            
ATOM   4310  C   ARG X 277      24.375  21.612  35.240  0.00  0.00            
ATOM   4311  O   ARG X 277      24.229  22.201  36.333  0.00  0.00            
ATOM   4312  N   THR X 278      23.798  22.010  34.065  0.00  0.00            
ATOM   4313  H   THR X 278      24.180  21.569  33.240  0.00  0.00            
ATOM   4314  CA  THR X 278      22.634  22.903  33.928  0.00  0.00            
ATOM   4315  HA  THR X 278      22.323  23.368  34.864  0.00  0.00            
ATOM   4316  CB  THR X 278      23.001  24.094  32.921  0.00  0.00            
ATOM   4317  HB  THR X 278      22.069  24.614  32.700  0.00  0.00            
ATOM   4318  CG2 THR X 278      23.948  25.169  33.467  0.00  0.00            
ATOM   4319 HG21 THR X 278      23.419  25.653  34.288  0.00  0.00            
ATOM   4320 HG22 THR X 278      24.855  24.693  33.840  0.00  0.00            
ATOM   4321 HG23 THR X 278      24.096  26.000  32.779  0.00  0.00            
ATOM   4322  OG1 THR X 278      23.597  23.533  31.780  0.00  0.00            
ATOM   4323  HG1 THR X 278      24.387  23.035  32.002  0.00  0.00            
ATOM   4324  C   THR X 278      21.374  22.195  33.380  0.00  0.00            
ATOM   4325  O   THR X 278      21.390  21.014  32.986  0.00  0.00            
ATOM   4326  N   ALA X 279      20.237  22.917  33.472  0.00  0.00            
ATOM   4327  H   ALA X 279      20.259  23.833  33.898  0.00  0.00            
ATOM   4328  CA  ALA X 279      18.982  22.266  33.294  0.00  0.00            
ATOM   4329  HA  ALA X 279      19.082  21.215  33.565  0.00  0.00            
ATOM   4330  CB  ALA X 279      17.879  22.990  34.075  0.00  0.00            
ATOM   4331  HB1 ALA X 279      18.047  22.941  35.151  0.00  0.00            
ATOM   4332  HB2 ALA X 279      18.006  24.043  33.824  0.00  0.00            
ATOM   4333  HB3 ALA X 279      16.883  22.590  33.887  0.00  0.00            
ATOM   4334  C   ALA X 279      18.675  22.280  31.772  0.00  0.00            
ATOM   4335  O   ALA X 279      18.968  23.142  30.968  0.00  0.00            
ATOM   4336  N   NME X 280      18.043  21.160  31.306  0.00  0.00            
ATOM   4337  H   NME X 280      17.764  21.356  30.355  0.00  0.00            
ATOM   4338  CH3 NME X 280      17.920  19.835  31.779  0.00  0.00            
ATOM   4339 HH31 NME X 280      16.855  19.630  31.671  0.00  0.00            
ATOM   4340 HH32 NME X 280      18.548  19.139  31.223  0.00  0.00            
ATOM   4341 HH33 NME X 280      17.991  19.707  32.859  0.00  0.00            
ATOM   4342  C17 PYR X 281      49.610  34.108  31.677  0.00  0.00            
ATOM   4343  N4  PYR X 281      50.056  34.053  32.909  0.00  0.00            
ATOM   4344  H17 PYR X 281      50.137  33.476  30.930  0.00  0.00            
ATOM   4345  C16 PYR X 281      48.410  34.862  31.591  0.00  0.00            
ATOM   4346  H18 PYR X 281      47.803  35.130  30.784  0.00  0.00            
ATOM   4347  C15 PYR X 281      48.214  35.303  32.857  0.00  0.00            
ATOM   4348  H16 PYR X 281      47.611  36.055  33.284  0.00  0.00            
ATOM   4349  N3  PYR X 281      49.194  34.816  33.648  0.00  0.00            
ATOM   4350  C1  PYR X 281      49.276  35.012  35.039  0.00  0.00            
ATOM   4351  O1  PYR X 281      48.181  35.284  35.651  0.00  0.00            
ATOM   4352  N1  PYR X 281      50.431  34.801  35.687  0.00  0.00            
ATOM   4353  C5  PYR X 281      50.536  34.735  37.117  0.00  0.00            
ATOM   4354  C4  PYR X 281      51.491  33.594  37.552  0.00  0.00            
ATOM   4355  H5  PYR X 281      51.566  33.529  38.617  0.00  0.00            
ATOM   4356  H6  PYR X 281      51.100  32.646  37.241  0.00  0.00            
ATOM   4357  H7  PYR X 281      49.575  34.381  37.654  0.00  0.00            
ATOM   4358  H8  PYR X 281      50.794  35.730  37.529  0.00  0.00            
ATOM   4359  C2  PYR X 281      51.730  35.024  35.085  0.00  0.00            
ATOM   4360  H1  PYR X 281      52.117  36.012  35.467  0.00  0.00            
ATOM   4361  H2  PYR X 281      51.567  35.044  34.017  0.00  0.00            
ATOM   4362  C3  PYR X 281      52.690  33.881  35.380  0.00  0.00            
ATOM   4363  H3  PYR X 281      53.618  34.010  34.835  0.00  0.00            
ATOM   4364  H4  PYR X 281      52.102  32.997  34.952  0.00  0.00            
ATOM   4365  N2  PYR X 281      52.840  33.790  36.927  0.00  0.00            
ATOM   4366  C6  PYR X 281      53.873  32.792  37.387  0.00  0.00            
ATOM   4367  C11 PYR X 281      55.256  33.190  36.913  0.00  0.00            
ATOM   4368  C12 PYR X 281      56.197  32.198  36.598  0.00  0.00            
ATOM   4369  H13 PYR X 281      56.032  31.162  36.894  0.00  0.00            
ATOM   4370  C24 PYR X 281      57.445  32.624  36.019  0.00  0.00            
ATOM   4371  C25 PYR X 281      57.789  33.956  35.735  0.00  0.00            
ATOM   4372  C13 PYR X 281      56.755  34.884  35.986  0.00  0.00            
ATOM   4373  C14 PYR X 281      55.560  34.518  36.595  0.00  0.00            
ATOM   4374  H15 PYR X 281      54.833  35.326  36.673  0.00  0.00            
ATOM   4375  H14 PYR X 281      56.917  35.917  35.678  0.00  0.00            
ATOM   4376  C26 PYR X 281      59.068  34.202  35.191  0.00  0.00            
ATOM   4377  C27 PYR X 281      59.987  33.161  34.976  0.00  0.00            
ATOM   4378  C28 PYR X 281      59.632  31.805  35.251  0.00  0.00            
ATOM   4379  C29 PYR X 281      58.364  31.585  35.780  0.00  0.00            
ATOM   4380  H26 PYR X 281      58.115  30.645  36.050  0.00  0.00            
ATOM   4381  H25 PYR X 281      60.350  30.997  35.111  0.00  0.00            
ATOM   4382  H24 PYR X 281      60.886  33.423  34.418  0.00  0.00            
ATOM   4383  H23 PYR X 281      59.365  35.199  34.863  0.00  0.00            
ATOM   4384  H9  PYR X 281      53.629  31.831  36.897  0.00  0.00            
ATOM   4385  C7  PYR X 281      53.817  32.667  38.902  0.00  0.00            
ATOM   4386  C10 PYR X 281      54.208  33.704  39.757  0.00  0.00            
ATOM   4387  H12 PYR X 281      54.648  34.560  39.246  0.00  0.00            
ATOM   4388  C8  PYR X 281      53.213  31.503  39.374  0.00  0.00            
ATOM   4389  H10 PYR X 281      52.803  30.765  38.685  0.00  0.00            
ATOM   4390  C9  PYR X 281      53.066  31.387  40.796  0.00  0.00            
ATOM   4391  H11 PYR X 281      52.640  30.476  41.217  0.00  0.00            
ATOM   4392  C18 PYR X 281      53.503  32.327  41.703  0.00  0.00            
ATOM   4393  C19 PYR X 281      54.169  33.478  41.094  0.00  0.00            
ATOM   4394  C20 PYR X 281      54.753  34.445  41.960  0.00  0.00            
ATOM   4395  H19 PYR X 281      55.281  35.313  41.591  0.00  0.00            
ATOM   4396  C21 PYR X 281      54.652  34.260  43.358  0.00  0.00            
ATOM   4397  H20 PYR X 281      55.055  34.934  44.104  0.00  0.00            
ATOM   4398  C22 PYR X 281      54.033  33.102  43.859  0.00  0.00            
ATOM   4399  H21 PYR X 281      54.206  33.008  44.923  0.00  0.00            
ATOM   4400  C23 PYR X 281      53.411  32.167  43.040  0.00  0.00            
ATOM   4401  H22 PYR X 281      53.134  31.170  43.406  0.00  0.00            
ATOM   4402  Na+ Na+ X 282      14.784  10.641  42.659  0.00  0.00            
ATOM   4403  Na+ Na+ X 283      67.093  40.959   8.509  0.00  0.00            
ATOM   4404  Na+ Na+ X 284      62.806   3.707  35.264  0.00  0.00            
ATOM   4405  O   WAT X 285       4.969  55.225  23.552  0.00  0.00            
ATOM   4406  H1  WAT X 285       5.496  54.598  23.057  0.00  0.00            
ATOM   4407  H2  WAT X 285       5.444  56.052  23.474  0.00  0.00            
ATOM   4408  O   WAT X 286       6.619  35.804  13.887  0.00  0.00            
ATOM   4409  H1  WAT X 286       5.819  36.298  14.066  0.00  0.00            
ATOM   4410  H2  WAT X 286       7.180  35.974  14.644  0.00  0.00            
ATOM   4411  O   WAT X 287      22.873  57.655   0.700  0.00  0.00            
ATOM   4412  H1  WAT X 287      22.856  58.132  -0.130  0.00  0.00            
ATOM   4413  H2  WAT X 287      22.079  57.934   1.154  0.00  0.00            
ATOM   4414  O   WAT X 288      65.162  51.149  34.774  0.00  0.00            
ATOM   4415  H1  WAT X 288      65.234  51.497  33.885  0.00  0.00            
ATOM   4416  H2  WAT X 288      65.102  50.201  34.657  0.00  0.00            
ATOM   4417  O   WAT X 289      28.326   3.998  53.303  0.00  0.00            
ATOM   4418  H1  WAT X 289      29.145   3.506  53.365  0.00  0.00            
ATOM   4419  H2  WAT X 289      28.418   4.517  52.504  0.00  0.00            
ATOM   4420  O   WAT X 290      34.914  48.825   9.069  0.00  0.00            
ATOM   4421  H1  WAT X 290      34.151  49.374   8.885  0.00  0.00            
ATOM   4422  H2  WAT X 290      35.079  48.950  10.003  0.00  0.00            
ATOM   4423  O   WAT X 291      57.435  30.419   6.864  0.00  0.00            
ATOM   4424  H1  WAT X 291      56.574  30.811   7.008  0.00  0.00            
ATOM   4425  H2  WAT X 291      57.274  29.475   6.884  0.00  0.00            
ATOM   4426  O   WAT X 292      50.756  54.576  61.206  0.00  0.00            
ATOM   4427  H1  WAT X 292      50.664  54.861  60.297  0.00  0.00            
ATOM   4428  H2  WAT X 292      51.466  55.114  61.555  0.00  0.00            
ATOM   4429  O   WAT X 293      64.579   3.715  23.806  0.00  0.00            
ATOM   4430  H1  WAT X 293      63.666   3.496  23.992  0.00  0.00            
ATOM   4431  H2  WAT X 293      64.530   4.474  23.226  0.00  0.00            
ATOM   4432  O   WAT X 294      70.491  45.214   8.146  0.00  0.00            
ATOM   4433  H1  WAT X 294      69.639  45.624   7.997  0.00  0.00            
ATOM   4434  H2  WAT X 294      71.052  45.930   8.443  0.00  0.00            
ATOM   4435  O   WAT X 295      47.257  35.960  10.360  0.00  0.00            
ATOM   4436  H1  WAT X 295      47.494  35.961   9.433  0.00  0.00            
ATOM   4437  H2  WAT X 295      47.695  36.732  10.720  0.00  0.00            
ATOM   4438  O   WAT X 296      17.092   5.937  14.120  0.00  0.00            
ATOM   4439  H1  WAT X 296      17.818   5.943  13.496  0.00  0.00            
ATOM   4440  H2  WAT X 296      16.349   5.598  13.620  0.00  0.00            
ATOM   4441  O   WAT X 297      20.923  15.640  55.087  0.00  0.00            
ATOM   4442  H1  WAT X 297      20.479  15.127  55.763  0.00  0.00            
ATOM   4443  H2  WAT X 297      21.807  15.774  55.429  0.00  0.00            
ATOM   4444  O   WAT X 298      19.258   6.272  22.483  0.00  0.00            
ATOM   4445  H1  WAT X 298      19.984   6.174  21.866  0.00  0.00            
ATOM   4446  H2  WAT X 298      19.226   7.210  22.668  0.00  0.00            
ATOM   4447  O   WAT X 299      63.662  24.302  34.480  0.00  0.00            
ATOM   4448  H1  WAT X 299      64.034  23.721  35.143  0.00  0.00            
ATOM   4449  H2  WAT X 299      62.763  24.455  34.773  0.00  0.00            
ATOM   4450  O   WAT X 300      61.406  52.336  37.788  0.00  0.00            
ATOM   4451  H1  WAT X 300      62.109  51.735  37.541  0.00  0.00            
ATOM   4452  H2  WAT X 300      60.921  52.483  36.977  0.00  0.00            
ATOM   4453  O   WAT X 301      54.101  48.848  30.628  0.00  0.00            
ATOM   4454  H1  WAT X 301      54.554  49.613  30.274  0.00  0.00            
ATOM   4455  H2  WAT X 301      53.761  49.141  31.474  0.00  0.00            
ATOM   4456  O   WAT X 302       1.736   7.108  27.325  0.00  0.00            
ATOM   4457  H1  WAT X 302       0.939   6.614  27.130  0.00  0.00            
ATOM   4458  H2  WAT X 302       1.853   7.010  28.270  0.00  0.00            
ATOM   4459  O   WAT X 303      23.418   6.753  44.261  0.00  0.00            
ATOM   4460  H1  WAT X 303      23.403   5.835  43.990  0.00  0.00            
ATOM   4461  H2  WAT X 303      22.835   7.194  43.643  0.00  0.00            
ATOM   4462  O   WAT X 304      39.765  15.351  52.665  0.00  0.00            
ATOM   4463  H1  WAT X 304      40.441  14.680  52.573  0.00  0.00            
ATOM   4464  H2  WAT X 304      40.160  16.141  52.294  0.00  0.00            
ATOM   4465  O   WAT X 305       2.078  12.087  11.477  0.00  0.00            
ATOM   4466  H1  WAT X 305       2.034  11.713  12.357  0.00  0.00            
ATOM   4467  H2  WAT X 305       2.992  11.977  11.215  0.00  0.00            
ATOM   4468  O   WAT X 306      62.511   3.064  10.960  0.00  0.00            
ATOM   4469  H1  WAT X 306      62.491   2.911  10.016  0.00  0.00            
ATOM   4470  H2  WAT X 306      61.669   3.475  11.154  0.00  0.00            
ATOM   4471  O   WAT X 307      46.281  36.070  59.797  0.00  0.00            
ATOM   4472  H1  WAT X 307      46.059  36.638  59.059  0.00  0.00            
ATOM   4473  H2  WAT X 307      46.740  35.330  59.399  0.00  0.00            
ATOM   4474  O   WAT X 308      38.002  11.952  10.322  0.00  0.00            
ATOM   4475  H1  WAT X 308      37.368  11.242  10.423  0.00  0.00            
ATOM   4476  H2  WAT X 308      38.852  11.536  10.466  0.00  0.00            
ATOM   4477  O   WAT X 309      58.910  55.031  46.487  0.00  0.00            
ATOM   4478  H1  WAT X 309      59.448  55.450  47.158  0.00  0.00            
ATOM   4479  H2  WAT X 309      59.073  54.095  46.598  0.00  0.00            
ATOM   4480  O   WAT X 310      74.600  61.945  59.455  0.00  0.00            
ATOM   4481  H1  WAT X 310      74.510  62.897  59.492  0.00  0.00            
ATOM   4482  H2  WAT X 310      74.946  61.703  60.314  0.00  0.00            
ATOM   4483  O   WAT X 311      48.527  50.409  17.397  0.00  0.00            
ATOM   4484  H1  WAT X 311      49.180  50.336  18.094  0.00  0.00            
ATOM   4485  H2  WAT X 311      48.186  51.299  17.480  0.00  0.00            
ATOM   4486  O   WAT X 312      44.519  59.258  61.715  0.00  0.00            
ATOM   4487  H1  WAT X 312      44.941  59.684  62.461  0.00  0.00            
ATOM   4488  H2  WAT X 312      45.238  58.848  61.235  0.00  0.00            
ATOM   4489  O   WAT X 313      65.169  20.084  31.687  0.00  0.00            
ATOM   4490  H1  WAT X 313      64.351  20.440  31.339  0.00  0.00            
ATOM   4491  H2  WAT X 313      65.586  20.826  32.125  0.00  0.00            
ATOM   4492  O   WAT X 314      28.465  18.738  41.154  0.00  0.00            
ATOM   4493  H1  WAT X 314      29.040  18.135  40.685  0.00  0.00            
ATOM   4494  H2  WAT X 314      28.803  19.608  40.940  0.00  0.00            
ATOM   4495  O   WAT X 315      68.102  16.454  37.696  0.00  0.00            
ATOM   4496  H1  WAT X 315      68.177  15.666  37.159  0.00  0.00            
ATOM   4497  H2  WAT X 315      68.336  17.170  37.106  0.00  0.00            
ATOM   4498  O   WAT X 316      10.393  28.333  28.630  0.00  0.00            
ATOM   4499  H1  WAT X 316      11.173  28.433  29.176  0.00  0.00            
ATOM   4500  H2  WAT X 316      10.597  28.817  27.830  0.00  0.00            
ATOM   4501  O   WAT X 317      44.023  17.666  10.688  0.00  0.00            
ATOM   4502  H1  WAT X 317      43.485  18.395  10.381  0.00  0.00            
ATOM   4503  H2  WAT X 317      43.605  17.386  11.503  0.00  0.00            
ATOM   4504  O   WAT X 318      42.993  36.131  52.961  0.00  0.00            
ATOM   4505  H1  WAT X 318      42.625  37.014  52.930  0.00  0.00            
ATOM   4506  H2  WAT X 318      42.437  35.620  52.372  0.00  0.00            
ATOM   4507  O   WAT X 319      51.753  45.782  16.822  0.00  0.00            
ATOM   4508  H1  WAT X 319      51.982  46.604  16.389  0.00  0.00            
ATOM   4509  H2  WAT X 319      52.068  45.888  17.720  0.00  0.00            
ATOM   4510  O   WAT X 320      72.669  12.684   8.241  0.00  0.00            
ATOM   4511  H1  WAT X 320      73.194  13.119   8.913  0.00  0.00            
ATOM   4512  H2  WAT X 320      72.417  11.850   8.636  0.00  0.00            
ATOM   4513  O   WAT X 321      11.818  48.457  15.854  0.00  0.00            
ATOM   4514  H1  WAT X 321      12.462  47.872  16.253  0.00  0.00            
ATOM   4515  H2  WAT X 321      12.326  49.218  15.573  0.00  0.00            
ATOM   4516  O   WAT X 322      57.594  64.829  60.639  0.00  0.00            
ATOM   4517  H1  WAT X 322      58.018  64.281  61.299  0.00  0.00            
ATOM   4518  H2  WAT X 322      58.269  64.974  59.977  0.00  0.00            
ATOM   4519  O   WAT X 323       4.478   1.174  52.696  0.00  0.00            
ATOM   4520  H1  WAT X 323       4.851   0.571  52.054  0.00  0.00            
ATOM   4521  H2  WAT X 323       3.589   0.852  52.840  0.00  0.00            
ATOM   4522  O   WAT X 324      38.473  38.294  17.990  0.00  0.00            
ATOM   4523  H1  WAT X 324      38.108  39.128  18.285  0.00  0.00            
ATOM   4524  H2  WAT X 324      37.782  37.655  18.166  0.00  0.00            
ATOM   4525  O   WAT X 325      16.922  62.352  13.965  0.00  0.00            
ATOM   4526  H1  WAT X 325      17.834  62.622  14.070  0.00  0.00            
ATOM   4527  H2  WAT X 325      16.548  62.424  14.843  0.00  0.00            
ATOM   4528  O   WAT X 326      10.314  13.663  42.745  0.00  0.00            
ATOM   4529  H1  WAT X 326       9.680  14.375  42.661  0.00  0.00            
ATOM   4530  H2  WAT X 326      10.446  13.569  43.688  0.00  0.00            
ATOM   4531  O   WAT X 327      25.876   2.694  33.993  0.00  0.00            
ATOM   4532  H1  WAT X 327      25.485   3.493  34.346  0.00  0.00            
ATOM   4533  H2  WAT X 327      25.157   2.062  33.977  0.00  0.00            
ATOM   4534  O   WAT X 328      37.267   1.317  42.456  0.00  0.00            
ATOM   4535  H1  WAT X 328      36.962   1.838  41.714  0.00  0.00            
ATOM   4536  H2  WAT X 328      36.476   1.139  42.965  0.00  0.00            
ATOM   4537  O   WAT X 329      33.694  56.506  13.938  0.00  0.00            
ATOM   4538  H1  WAT X 329      33.861  55.693  14.414  0.00  0.00            
ATOM   4539  H2  WAT X 329      33.849  57.197  14.581  0.00  0.00            
ATOM   4540  O   WAT X 330      16.549  62.981  60.569  0.00  0.00            
ATOM   4541  H1  WAT X 330      17.063  63.767  60.383  0.00  0.00            
ATOM   4542  H2  WAT X 330      15.639  63.274  60.528  0.00  0.00            
ATOM   4543  O   WAT X 331      54.785  21.720  55.558  0.00  0.00            
ATOM   4544  H1  WAT X 331      55.458  21.362  56.136  0.00  0.00            
ATOM   4545  H2  WAT X 331      54.152  22.127  56.149  0.00  0.00            
ATOM   4546  O   WAT X 332      65.098  11.599  40.202  0.00  0.00            
ATOM   4547  H1  WAT X 332      64.706  11.570  39.330  0.00  0.00            
ATOM   4548  H2  WAT X 332      65.472  10.726  40.325  0.00  0.00            
ATOM   4549  O   WAT X 333      30.192   8.209   2.403  0.00  0.00            
ATOM   4550  H1  WAT X 333      29.937   7.670   3.152  0.00  0.00            
ATOM   4551  H2  WAT X 333      29.383   8.327   1.905  0.00  0.00            
ATOM   4552  O   WAT X 334      75.357  52.360  56.953  0.00  0.00            
ATOM   4553  H1  WAT X 334      75.317  52.662  57.860  0.00  0.00            
ATOM   4554  H2  WAT X 334      74.885  53.029  56.456  0.00  0.00            
ATOM   4555  O   WAT X 335       6.203  53.496   8.069  0.00  0.00            
ATOM   4556  H1  WAT X 335       7.059  53.908   8.190  0.00  0.00            
ATOM   4557  H2  WAT X 335       5.722  54.105   7.508  0.00  0.00            
ATOM   4558  O   WAT X 336      12.261  44.560  32.690  0.00  0.00            
ATOM   4559  H1  WAT X 336      11.871  45.425  32.565  0.00  0.00            
ATOM   4560  H2  WAT X 336      11.518  43.989  32.885  0.00  0.00            
ATOM   4561  O   WAT X 337      24.904  31.071  56.369  0.00  0.00            
ATOM   4562  H1  WAT X 337      23.987  31.064  56.644  0.00  0.00            
ATOM   4563  H2  WAT X 337      25.220  30.189  56.565  0.00  0.00            
ATOM   4564  O   WAT X 338      68.857  45.180  21.080  0.00  0.00            
ATOM   4565  H1  WAT X 338      68.695  44.364  21.553  0.00  0.00            
ATOM   4566  H2  WAT X 338      68.827  44.931  20.156  0.00  0.00            
ATOM   4567  O   WAT X 339      52.376  58.837   8.036  0.00  0.00            
ATOM   4568  H1  WAT X 339      52.637  59.735   8.241  0.00  0.00            
ATOM   4569  H2  WAT X 339      52.044  58.488   8.863  0.00  0.00            
ATOM   4570  O   WAT X 340      56.353  59.778  46.965  0.00  0.00            
ATOM   4571  H1  WAT X 340      56.187  59.021  47.527  0.00  0.00            
ATOM   4572  H2  WAT X 340      56.225  60.534  47.537  0.00  0.00            
ATOM   4573  O   WAT X 341      31.339  64.890  32.124  0.00  0.00            
ATOM   4574  H1  WAT X 341      30.599  64.774  32.720  0.00  0.00            
ATOM   4575  H2  WAT X 341      30.947  64.888  31.252  0.00  0.00            
ATOM   4576  O   WAT X 342      16.920  39.540  18.736  0.00  0.00            
ATOM   4577  H1  WAT X 342      16.609  40.433  18.587  0.00  0.00            
ATOM   4578  H2  WAT X 342      16.259  39.148  19.307  0.00  0.00            
ATOM   4579  O   WAT X 343      76.301  50.471  12.134  0.00  0.00            
ATOM   4580  H1  WAT X 343      77.178  50.526  12.513  0.00  0.00            
ATOM   4581  H2  WAT X 343      76.172  51.318  11.705  0.00  0.00            
ATOM   4582  O   WAT X 344      74.269  34.002  33.223  0.00  0.00            
ATOM   4583  H1  WAT X 344      74.518  34.352  32.368  0.00  0.00            
ATOM   4584  H2  WAT X 344      74.823  33.230  33.338  0.00  0.00            
ATOM   4585  O   WAT X 345      35.355  34.371  63.655  0.00  0.00            
ATOM   4586  H1  WAT X 345      35.907  35.064  63.294  0.00  0.00            
ATOM   4587  H2  WAT X 345      35.616  34.311  64.574  0.00  0.00            
ATOM   4588  O   WAT X 346      50.856  48.755  26.882  0.00  0.00            
ATOM   4589  H1  WAT X 346      49.925  48.758  27.103  0.00  0.00            
ATOM   4590  H2  WAT X 346      50.950  48.041  26.251  0.00  0.00            
ATOM   4591  O   WAT X 347      72.209  14.229  48.280  0.00  0.00            
ATOM   4592  H1  WAT X 347      71.769  14.265  49.129  0.00  0.00            
ATOM   4593  H2  WAT X 347      72.201  13.301  48.045  0.00  0.00            
ATOM   4594  O   WAT X 348      65.374  49.702   7.728  0.00  0.00            
ATOM   4595  H1  WAT X 348      64.623  49.581   8.309  0.00  0.00            
ATOM   4596  H2  WAT X 348      66.133  49.683   8.311  0.00  0.00            
ATOM   4597  O   WAT X 349      40.693  42.497  58.707  0.00  0.00            
ATOM   4598  H1  WAT X 349      40.181  42.107  57.998  0.00  0.00            
ATOM   4599  H2  WAT X 349      40.886  43.384  58.403  0.00  0.00            
ATOM   4600  O   WAT X 350      32.405   9.219  11.114  0.00  0.00            
ATOM   4601  H1  WAT X 350      32.496   8.334  10.760  0.00  0.00            
ATOM   4602  H2  WAT X 350      32.845   9.183  11.963  0.00  0.00            
ATOM   4603  O   WAT X 351      72.478  33.181   5.603  0.00  0.00            
ATOM   4604  H1  WAT X 351      72.541  32.234   5.485  0.00  0.00            
ATOM   4605  H2  WAT X 351      73.100  33.544   4.972  0.00  0.00            
ATOM   4606  O   WAT X 352      11.915  36.449  20.240  0.00  0.00            
ATOM   4607  H1  WAT X 352      12.736  36.209  19.810  0.00  0.00            
ATOM   4608  H2  WAT X 352      12.164  36.630  21.146  0.00  0.00            
ATOM   4609  O   WAT X 353      43.831   3.805  50.188  0.00  0.00            
ATOM   4610  H1  WAT X 353      42.979   4.161  49.933  0.00  0.00            
ATOM   4611  H2  WAT X 353      43.863   2.942  49.776  0.00  0.00            
ATOM   4612  O   WAT X 354      16.831  31.188  50.329  0.00  0.00            
ATOM   4613  H1  WAT X 354      17.291  30.941  49.527  0.00  0.00            
ATOM   4614  H2  WAT X 354      15.981  31.510  50.029  0.00  0.00            
ATOM   4615  O   WAT X 355      13.936  58.333  39.785  0.00  0.00            
ATOM   4616  H1  WAT X 355      13.162  58.713  40.201  0.00  0.00            
ATOM   4617  H2  WAT X 355      14.005  58.788  38.946  0.00  0.00            
ATOM   4618  O   WAT X 356       9.795  38.216  30.108  0.00  0.00            
ATOM   4619  H1  WAT X 356       9.314  38.589  29.369  0.00  0.00            
ATOM   4620  H2  WAT X 356      10.709  38.444  29.939  0.00  0.00            
ATOM   4621  O   WAT X 357       2.532  43.887  36.432  0.00  0.00            
ATOM   4622  H1  WAT X 357       2.388  42.975  36.183  0.00  0.00            
ATOM   4623  H2  WAT X 357       3.075  43.838  37.218  0.00  0.00            
ATOM   4624  O   WAT X 358      30.025  14.246  49.674  0.00  0.00            
ATOM   4625  H1  WAT X 358      30.097  14.887  50.380  0.00  0.00            
ATOM   4626  H2  WAT X 358      30.758  13.647  49.817  0.00  0.00            
ATOM   4627  O   WAT X 359      18.030  10.032  35.138  0.00  0.00            
ATOM   4628  H1  WAT X 359      18.726  10.665  35.312  0.00  0.00            
ATOM   4629  H2  WAT X 359      18.402   9.443  34.481  0.00  0.00            
ATOM   4630  O   WAT X 360      38.122  63.118  58.615  0.00  0.00            
ATOM   4631  H1  WAT X 360      38.147  62.322  59.146  0.00  0.00            
ATOM   4632  H2  WAT X 360      39.036  63.401  58.565  0.00  0.00            
ATOM   4633  O   WAT X 361      30.269  63.829  25.440  0.00  0.00            
ATOM   4634  H1  WAT X 361      30.558  63.190  26.092  0.00  0.00            
ATOM   4635  H2  WAT X 361      30.067  63.304  24.665  0.00  0.00            
ATOM   4636  O   WAT X 362      15.026  44.734  42.574  0.00  0.00            
ATOM   4637  H1  WAT X 362      15.210  44.086  43.254  0.00  0.00            
ATOM   4638  H2  WAT X 362      15.280  44.303  41.758  0.00  0.00            
ATOM   4639  O   WAT X 363      73.944  38.013  43.202  0.00  0.00            
ATOM   4640  H1  WAT X 363      73.718  37.097  43.361  0.00  0.00            
ATOM   4641  H2  WAT X 363      73.477  38.497  43.883  0.00  0.00            
ATOM   4642  O   WAT X 364       1.345  26.763  21.346  0.00  0.00            
ATOM   4643  H1  WAT X 364       2.225  27.047  21.594  0.00  0.00            
ATOM   4644  H2  WAT X 364       1.191  27.174  20.496  0.00  0.00            
ATOM   4645  O   WAT X 365      14.618  24.312  33.356  0.00  0.00            
ATOM   4646  H1  WAT X 365      14.670  24.874  32.583  0.00  0.00            
ATOM   4647  H2  WAT X 365      14.971  23.472  33.066  0.00  0.00            
ATOM   4648  O   WAT X 366       8.284  35.384  17.172  0.00  0.00            
ATOM   4649  H1  WAT X 366       9.044  35.116  16.656  0.00  0.00            
ATOM   4650  H2  WAT X 366       8.225  36.330  17.039  0.00  0.00            
ATOM   4651  O   WAT X 367      14.278  61.587  17.352  0.00  0.00            
ATOM   4652  H1  WAT X 367      14.797  61.850  18.112  0.00  0.00            
ATOM   4653  H2  WAT X 367      13.598  61.017  17.712  0.00  0.00            
ATOM   4654  O   WAT X 368       7.056  40.420  18.265  0.00  0.00            
ATOM   4655  H1  WAT X 368       7.471  39.929  18.975  0.00  0.00            
ATOM   4656  H2  WAT X 368       6.207  40.683  18.621  0.00  0.00            
ATOM   4657  O   WAT X 369      19.913  32.076  18.212  0.00  0.00            
ATOM   4658  H1  WAT X 369      18.964  31.956  18.211  0.00  0.00            
ATOM   4659  H2  WAT X 369      20.214  31.593  18.982  0.00  0.00            
ATOM   4660  O   WAT X 370      67.601   9.205  55.690  0.00  0.00            
ATOM   4661  H1  WAT X 370      68.071   8.453  55.330  0.00  0.00            
ATOM   4662  H2  WAT X 370      66.770   8.843  55.998  0.00  0.00            
ATOM   4663  O   WAT X 371      10.019  35.747   8.120  0.00  0.00            
ATOM   4664  H1  WAT X 371      10.766  35.722   7.522  0.00  0.00            
ATOM   4665  H2  WAT X 371       9.904  36.675   8.322  0.00  0.00            
ATOM   4666  O   WAT X 372      50.669  46.383  21.792  0.00  0.00            
ATOM   4667  H1  WAT X 372      50.788  46.599  20.867  0.00  0.00            
ATOM   4668  H2  WAT X 372      49.845  46.804  22.033  0.00  0.00            
ATOM   4669  O   WAT X 373      63.411  57.757  29.654  0.00  0.00            
ATOM   4670  H1  WAT X 373      63.524  58.392  28.946  0.00  0.00            
ATOM   4671  H2  WAT X 373      64.210  57.834  30.174  0.00  0.00            
ATOM   4672  O   WAT X 374      38.161  64.348  32.714  0.00  0.00            
ATOM   4673  H1  WAT X 374      37.583  63.598  32.853  0.00  0.00            
ATOM   4674  H2  WAT X 374      39.012  63.961  32.511  0.00  0.00            
ATOM   4675  O   WAT X 375      64.151  37.143  35.342  0.00  0.00            
ATOM   4676  H1  WAT X 375      64.411  36.998  36.252  0.00  0.00            
ATOM   4677  H2  WAT X 375      63.717  37.996  35.350  0.00  0.00            
ATOM   4678  O   WAT X 376      64.343  52.022  13.866  0.00  0.00            
ATOM   4679  H1  WAT X 376      64.595  52.826  14.320  0.00  0.00            
ATOM   4680  H2  WAT X 376      63.457  52.194  13.549  0.00  0.00            
ATOM   4681  O   WAT X 377      41.212  58.818   6.370  0.00  0.00            
ATOM   4682  H1  WAT X 377      41.301  59.649   6.836  0.00  0.00            
ATOM   4683  H2  WAT X 377      40.311  58.820   6.047  0.00  0.00            
ATOM   4684  O   WAT X 378      46.761  39.711   4.518  0.00  0.00            
ATOM   4685  H1  WAT X 378      47.230  39.196   3.861  0.00  0.00            
ATOM   4686  H2  WAT X 378      46.554  39.084   5.211  0.00  0.00            
ATOM   4687  O   WAT X 379      61.661  19.051  35.018  0.00  0.00            
ATOM   4688  H1  WAT X 379      60.870  19.153  34.489  0.00  0.00            
ATOM   4689  H2  WAT X 379      61.697  19.845  35.551  0.00  0.00            
ATOM   4690  O   WAT X 380      75.889   5.230  11.767  0.00  0.00            
ATOM   4691  H1  WAT X 380      75.286   4.614  11.351  0.00  0.00            
ATOM   4692  H2  WAT X 380      75.636   6.085  11.420  0.00  0.00            
ATOM   4693  O   WAT X 381      69.296  63.039  35.778  0.00  0.00            
ATOM   4694  H1  WAT X 381      70.227  63.166  35.594  0.00  0.00            
ATOM   4695  H2  WAT X 381      68.981  62.494  35.056  0.00  0.00            
ATOM   4696  O   WAT X 382      68.333  40.945  45.084  0.00  0.00            
ATOM   4697  H1  WAT X 382      67.561  40.785  44.542  0.00  0.00            
ATOM   4698  H2  WAT X 382      67.981  41.135  45.954  0.00  0.00            
ATOM   4699  O   WAT X 383      17.161   2.707   8.782  0.00  0.00            
ATOM   4700  H1  WAT X 383      16.642   2.555   9.571  0.00  0.00            
ATOM   4701  H2  WAT X 383      16.535   3.050   8.145  0.00  0.00            
ATOM   4702  O   WAT X 384      39.298  56.695   5.299  0.00  0.00            
ATOM   4703  H1  WAT X 384      40.251  56.773   5.245  0.00  0.00            
ATOM   4704  H2  WAT X 384      38.999  56.780   4.394  0.00  0.00            
ATOM   4705  O   WAT X 385      17.319  32.302  18.526  0.00  0.00            
ATOM   4706  H1  WAT X 385      17.255  33.238  18.716  0.00  0.00            
ATOM   4707  H2  WAT X 385      16.826  32.187  17.714  0.00  0.00            
ATOM   4708  O   WAT X 386       2.746  11.194  62.653  0.00  0.00            
ATOM   4709  H1  WAT X 386       2.571  10.324  62.294  0.00  0.00            
ATOM   4710  H2  WAT X 386       2.732  11.775  61.892  0.00  0.00            
ATOM   4711  O   WAT X 387      73.332  59.916   1.041  0.00  0.00            
ATOM   4712  H1  WAT X 387      74.033  60.379   1.499  0.00  0.00            
ATOM   4713  H2  WAT X 387      72.641  60.569   0.937  0.00  0.00            
ATOM   4714  O   WAT X 388      23.425  57.009  33.795  0.00  0.00            
ATOM   4715  H1  WAT X 388      23.317  56.759  32.877  0.00  0.00            
ATOM   4716  H2  WAT X 388      22.543  56.954  34.163  0.00  0.00            
ATOM   4717  O   WAT X 389      76.562  49.893  40.036  0.00  0.00            
ATOM   4718  H1  WAT X 389      75.623  49.706  40.054  0.00  0.00            
ATOM   4719  H2  WAT X 389      76.956  49.105  39.661  0.00  0.00            
ATOM   4720  O   WAT X 390      45.352  18.356  60.822  0.00  0.00            
ATOM   4721  H1  WAT X 390      46.120  17.918  61.189  0.00  0.00            
ATOM   4722  H2  WAT X 390      45.690  19.182  60.477  0.00  0.00            
ATOM   4723  O   WAT X 391      16.481  52.647  36.794  0.00  0.00            
ATOM   4724  H1  WAT X 391      16.985  53.407  37.084  0.00  0.00            
ATOM   4725  H2  WAT X 391      16.200  52.221  37.604  0.00  0.00            
ATOM   4726  O   WAT X 392      46.301   8.777  32.621  0.00  0.00            
ATOM   4727  H1  WAT X 392      47.005   8.232  32.972  0.00  0.00            
ATOM   4728  H2  WAT X 392      46.483   8.829  31.683  0.00  0.00            
ATOM   4729  O   WAT X 393      63.570  54.397  51.906  0.00  0.00            
ATOM   4730  H1  WAT X 393      63.835  54.827  51.092  0.00  0.00            
ATOM   4731  H2  WAT X 393      62.636  54.219  51.789  0.00  0.00            
ATOM   4732  O   WAT X 394      66.309  32.082  12.477  0.00  0.00            
ATOM   4733  H1  WAT X 394      65.397  32.265  12.704  0.00  0.00            
ATOM   4734  H2  WAT X 394      66.798  32.276  13.277  0.00  0.00            
ATOM   4735  O   WAT X 395      30.152  63.219  17.447  0.00  0.00            
ATOM   4736  H1  WAT X 395      30.344  62.795  18.284  0.00  0.00            
ATOM   4737  H2  WAT X 395      30.956  63.117  16.937  0.00  0.00            
ATOM   4738  O   WAT X 396      27.274  26.219  22.436  0.00  0.00            
ATOM   4739  H1  WAT X 396      26.686  25.654  22.937  0.00  0.00            
ATOM   4740  H2  WAT X 396      27.471  26.945  23.028  0.00  0.00            
ATOM   4741  O   WAT X 397      11.661  62.108  21.994  0.00  0.00            
ATOM   4742  H1  WAT X 397      11.926  62.562  21.194  0.00  0.00            
ATOM   4743  H2  WAT X 397      11.907  62.705  22.701  0.00  0.00            
ATOM   4744  O   WAT X 398      37.150  14.312  48.055  0.00  0.00            
ATOM   4745  H1  WAT X 398      36.204  14.456  48.032  0.00  0.00            
ATOM   4746  H2  WAT X 398      37.420  14.636  48.914  0.00  0.00            
ATOM   4747  O   WAT X 399      57.381   2.054  62.135  0.00  0.00            
ATOM   4748  H1  WAT X 399      57.202   1.344  61.519  0.00  0.00            
ATOM   4749  H2  WAT X 399      58.333   2.150  62.122  0.00  0.00            
ATOM   4750  O   WAT X 400       9.355  24.114  39.428  0.00  0.00            
ATOM   4751  H1  WAT X 400       9.920  23.597  38.854  0.00  0.00            
ATOM   4752  H2  WAT X 400       8.468  23.933  39.117  0.00  0.00            
ATOM   4753  O   WAT X 401      69.249  20.681  59.056  0.00  0.00            
ATOM   4754  H1  WAT X 401      68.487  20.333  58.594  0.00  0.00            
ATOM   4755  H2  WAT X 401      69.039  20.571  59.983  0.00  0.00            
ATOM   4756  O   WAT X 402      52.551  14.480  60.226  0.00  0.00            
ATOM   4757  H1  WAT X 402      52.874  13.823  60.842  0.00  0.00            
ATOM   4758  H2  WAT X 402      52.191  13.970  59.500  0.00  0.00            
ATOM   4759  O   WAT X 403      68.546  43.885  18.797  0.00  0.00            
ATOM   4760  H1  WAT X 403      69.473  43.680  18.676  0.00  0.00            
ATOM   4761  H2  WAT X 403      68.083  43.133  18.427  0.00  0.00            
ATOM   4762  O   WAT X 404      74.677   9.494   9.687  0.00  0.00            
ATOM   4763  H1  WAT X 404      74.701  10.286  10.223  0.00  0.00            
ATOM   4764  H2  WAT X 404      73.770   9.193   9.746  0.00  0.00            
ATOM   4765  O   WAT X 405      64.135  19.664  16.562  0.00  0.00            
ATOM   4766  H1  WAT X 405      64.934  19.188  16.337  0.00  0.00            
ATOM   4767  H2  WAT X 405      63.782  19.195  17.318  0.00  0.00            
ATOM   4768  O   WAT X 406       8.918  15.958  10.700  0.00  0.00            
ATOM   4769  H1  WAT X 406       9.243  16.735  11.155  0.00  0.00            
ATOM   4770  H2  WAT X 406       8.523  16.299   9.898  0.00  0.00            
ATOM   4771  O   WAT X 407      56.700  33.863   4.911  0.00  0.00            
ATOM   4772  H1  WAT X 407      57.369  33.442   5.451  0.00  0.00            
ATOM   4773  H2  WAT X 407      56.503  34.681   5.368  0.00  0.00            
ATOM   4774  O   WAT X 408      48.853  22.658  51.981  0.00  0.00            
ATOM   4775  H1  WAT X 408      49.693  22.452  51.571  0.00  0.00            
ATOM   4776  H2  WAT X 408      49.035  23.419  52.533  0.00  0.00            
ATOM   4777  O   WAT X 409      69.800   4.997  12.054  0.00  0.00            
ATOM   4778  H1  WAT X 409      70.608   5.421  11.766  0.00  0.00            
ATOM   4779  H2  WAT X 409      70.042   4.541  12.860  0.00  0.00            
ATOM   4780  O   WAT X 410       4.627  12.286   6.829  0.00  0.00            
ATOM   4781  H1  WAT X 410       5.357  11.686   6.681  0.00  0.00            
ATOM   4782  H2  WAT X 410       4.893  12.805   7.588  0.00  0.00            
ATOM   4783  O   WAT X 411      42.633  43.123  20.076  0.00  0.00            
ATOM   4784  H1  WAT X 411      42.466  42.554  20.827  0.00  0.00            
ATOM   4785  H2  WAT X 411      43.386  42.728  19.637  0.00  0.00            
ATOM   4786  O   WAT X 412       5.228  36.668  62.406  0.00  0.00            
ATOM   4787  H1  WAT X 412       5.700  37.314  61.881  0.00  0.00            
ATOM   4788  H2  WAT X 412       5.676  35.841  62.226  0.00  0.00            
ATOM   4789  O   WAT X 413       2.875   3.504  42.199  0.00  0.00            
ATOM   4790  H1  WAT X 413       3.655   3.848  41.764  0.00  0.00            
ATOM   4791  H2  WAT X 413       2.406   4.281  42.502  0.00  0.00            
ATOM   4792  O   WAT X 414      65.165  30.782  22.745  0.00  0.00            
ATOM   4793  H1  WAT X 414      65.346  30.150  23.440  0.00  0.00            
ATOM   4794  H2  WAT X 414      64.261  31.056  22.899  0.00  0.00            
ATOM   4795  O   WAT X 415      56.804  18.297  25.968  0.00  0.00            
ATOM   4796  H1  WAT X 415      56.915  18.267  26.918  0.00  0.00            
ATOM   4797  H2  WAT X 415      56.170  17.605  25.779  0.00  0.00            
ATOM   4798  O   WAT X 416      77.107  55.944  13.100  0.00  0.00            
ATOM   4799  H1  WAT X 416      77.110  55.261  13.770  0.00  0.00            
ATOM   4800  H2  WAT X 416      76.653  56.680  13.510  0.00  0.00            
ATOM   4801  O   WAT X 417       4.854  56.168  19.135  0.00  0.00            
ATOM   4802  H1  WAT X 417       5.241  57.005  18.879  0.00  0.00            
ATOM   4803  H2  WAT X 417       5.581  55.675  19.516  0.00  0.00            
ATOM   4804  O   WAT X 418      34.300  39.889  54.164  0.00  0.00            
ATOM   4805  H1  WAT X 418      34.757  40.105  54.977  0.00  0.00            
ATOM   4806  H2  WAT X 418      34.453  38.951  54.045  0.00  0.00            
ATOM   4807  O   WAT X 419      22.192  57.489  51.813  0.00  0.00            
ATOM   4808  H1  WAT X 419      21.780  56.686  51.494  0.00  0.00            
ATOM   4809  H2  WAT X 419      21.595  57.812  52.488  0.00  0.00            
ATOM   4810  O   WAT X 420      36.146  46.142  56.232  0.00  0.00            
ATOM   4811  H1  WAT X 420      35.343  45.758  55.879  0.00  0.00            
ATOM   4812  H2  WAT X 420      36.521  46.628  55.497  0.00  0.00            
ATOM   4813  O   WAT X 421      37.467  24.504  60.700  0.00  0.00            
ATOM   4814  H1  WAT X 421      38.109  24.838  61.326  0.00  0.00            
ATOM   4815  H2  WAT X 421      36.853  23.998  61.233  0.00  0.00            
ATOM   4816  O   WAT X 422      58.872  16.570  43.807  0.00  0.00            
ATOM   4817  H1  WAT X 422      59.070  16.719  42.883  0.00  0.00            
ATOM   4818  H2  WAT X 422      57.952  16.819  43.898  0.00  0.00            
ATOM   4819  O   WAT X 423      47.282  18.333   3.084  0.00  0.00            
ATOM   4820  H1  WAT X 423      47.164  18.241   4.030  0.00  0.00            
ATOM   4821  H2  WAT X 423      47.924  19.037   2.991  0.00  0.00            
ATOM   4822  O   WAT X 424       8.773  39.464  27.951  0.00  0.00            
ATOM   4823  H1  WAT X 424       8.983  39.007  27.137  0.00  0.00            
ATOM   4824  H2  WAT X 424       8.078  40.077  27.710  0.00  0.00            
ATOM   4825  O   WAT X 425      12.026  19.330  25.843  0.00  0.00            
ATOM   4826  H1  WAT X 425      12.515  20.096  25.544  0.00  0.00            
ATOM   4827  H2  WAT X 425      12.192  19.293  26.785  0.00  0.00            
ATOM   4828  O   WAT X 426      24.615  45.785  52.109  0.00  0.00            
ATOM   4829  H1  WAT X 426      25.355  45.648  51.517  0.00  0.00            
ATOM   4830  H2  WAT X 426      24.565  44.979  52.621  0.00  0.00            
ATOM   4831  O   WAT X 427      72.922  51.645  60.320  0.00  0.00            
ATOM   4832  H1  WAT X 427      73.784  51.858  59.964  0.00  0.00            
ATOM   4833  H2  WAT X 427      72.786  50.727  60.086  0.00  0.00            
ATOM   4834  O   WAT X 428      28.277  64.958   5.252  0.00  0.00            
ATOM   4835  H1  WAT X 428      27.419  64.773   4.871  0.00  0.00            
ATOM   4836  H2  WAT X 428      28.829  65.180   4.502  0.00  0.00            
ATOM   4837  O   WAT X 429      44.057  63.282  25.178  0.00  0.00            
ATOM   4838  H1  WAT X 429      43.869  63.310  24.240  0.00  0.00            
ATOM   4839  H2  WAT X 429      44.768  63.911  25.299  0.00  0.00            
ATOM   4840  O   WAT X 430      35.379   6.260  31.376  0.00  0.00            
ATOM   4841  H1  WAT X 430      36.157   5.754  31.610  0.00  0.00            
ATOM   4842  H2  WAT X 430      34.697   5.602  31.241  0.00  0.00            
ATOM   4843  O   WAT X 431      43.807  50.297  59.522  0.00  0.00            
ATOM   4844  H1  WAT X 431      43.169  50.031  60.184  0.00  0.00            
ATOM   4845  H2  WAT X 431      44.641  50.325  59.990  0.00  0.00            
ATOM   4846  O   WAT X 432      28.419  51.176  17.889  0.00  0.00            
ATOM   4847  H1  WAT X 432      27.501  51.428  17.995  0.00  0.00            
ATOM   4848  H2  WAT X 432      28.853  51.974  17.587  0.00  0.00            
ATOM   4849  O   WAT X 433      19.834  39.019  24.482  0.00  0.00            
ATOM   4850  H1  WAT X 433      19.875  38.065  24.541  0.00  0.00            
ATOM   4851  H2  WAT X 433      19.509  39.191  23.598  0.00  0.00            
ATOM   4852  O   WAT X 434      70.596  57.473  33.873  0.00  0.00            
ATOM   4853  H1  WAT X 434      69.981  56.890  33.429  0.00  0.00            
ATOM   4854  H2  WAT X 434      70.953  58.022  33.175  0.00  0.00            
ATOM   4855  O   WAT X 435      17.845  25.999   1.530  0.00  0.00            
ATOM   4856  H1  WAT X 435      16.938  25.779   1.743  0.00  0.00            
ATOM   4857  H2  WAT X 435      18.215  25.187   1.185  0.00  0.00            
ATOM   4858  O   WAT X 436      25.374  45.991  32.545  0.00  0.00            
ATOM   4859  H1  WAT X 436      25.419  45.929  33.499  0.00  0.00            
ATOM   4860  H2  WAT X 436      26.119  45.475  32.236  0.00  0.00            
ATOM   4861  O   WAT X 437      42.104   5.285   7.395  0.00  0.00            
ATOM   4862  H1  WAT X 437      41.340   4.853   7.775  0.00  0.00            
ATOM   4863  H2  WAT X 437      42.217   6.077   7.921  0.00  0.00            
ATOM   4864  O   WAT X 438       5.066  14.571   4.582  0.00  0.00            
ATOM   4865  H1  WAT X 438       4.565  13.758   4.650  0.00  0.00            
ATOM   4866  H2  WAT X 438       5.255  14.658   3.648  0.00  0.00            
ATOM   4867  O   WAT X 439      22.224  24.898  42.771  0.00  0.00            
ATOM   4868  H1  WAT X 439      22.500  24.147  42.245  0.00  0.00            
ATOM   4869  H2  WAT X 439      21.461  25.247  42.309  0.00  0.00            
ATOM   4870  O   WAT X 440      15.374  52.167  44.259  0.00  0.00            
ATOM   4871  H1  WAT X 440      14.555  51.672  44.252  0.00  0.00            
ATOM   4872  H2  WAT X 440      15.458  52.504  43.367  0.00  0.00            
ATOM   4873  O   WAT X 441      20.083  22.931  52.504  0.00  0.00            
ATOM   4874  H1  WAT X 441      20.946  22.721  52.148  0.00  0.00            
ATOM   4875  H2  WAT X 441      19.677  22.080  52.667  0.00  0.00            
ATOM   4876  O   WAT X 442      63.291  35.170   6.285  0.00  0.00            
ATOM   4877  H1  WAT X 442      63.822  34.927   5.526  0.00  0.00            
ATOM   4878  H2  WAT X 442      62.848  34.360   6.537  0.00  0.00            
ATOM   4879  O   WAT X 443      75.951   8.414   0.173  0.00  0.00            
ATOM   4880  H1  WAT X 443      76.250   9.124   0.741  0.00  0.00            
ATOM   4881  H2  WAT X 443      76.417   7.641   0.492  0.00  0.00            
ATOM   4882  O   WAT X 444      14.460  54.234  27.025  0.00  0.00            
ATOM   4883  H1  WAT X 444      15.175  54.533  26.464  0.00  0.00            
ATOM   4884  H2  WAT X 444      14.723  53.356  27.300  0.00  0.00            
ATOM   4885  O   WAT X 445      65.067  18.541  10.103  0.00  0.00            
ATOM   4886  H1  WAT X 445      64.908  19.246  10.731  0.00  0.00            
ATOM   4887  H2  WAT X 445      66.006  18.367  10.171  0.00  0.00            
ATOM   4888  O   WAT X 446      34.860   4.324  56.650  0.00  0.00            
ATOM   4889  H1  WAT X 446      34.846   5.153  57.128  0.00  0.00            
ATOM   4890  H2  WAT X 446      35.772   4.037  56.695  0.00  0.00            
ATOM   4891  O   WAT X 447      46.102  10.598  48.791  0.00  0.00            
ATOM   4892  H1  WAT X 447      45.666  11.434  48.627  0.00  0.00            
ATOM   4893  H2  WAT X 447      45.905  10.070  48.018  0.00  0.00            
ATOM   4894  O   WAT X 448      12.106   9.693  29.086  0.00  0.00            
ATOM   4895  H1  WAT X 448      11.450   9.157  29.532  0.00  0.00            
ATOM   4896  H2  WAT X 448      12.072  10.537  29.535  0.00  0.00            
ATOM   4897  O   WAT X 449      51.529   0.252  18.971  0.00  0.00            
ATOM   4898  H1  WAT X 449      51.115   0.020  18.140  0.00  0.00            
ATOM   4899  H2  WAT X 449      52.168   0.926  18.741  0.00  0.00            
ATOM   4900  O   WAT X 450      43.008  56.608  27.181  0.00  0.00            
ATOM   4901  H1  WAT X 450      43.305  57.254  27.822  0.00  0.00            
ATOM   4902  H2  WAT X 450      42.121  56.888  26.952  0.00  0.00            
ATOM   4903  O   WAT X 451      26.888  43.736  46.622  0.00  0.00            
ATOM   4904  H1  WAT X 451      27.653  43.714  47.197  0.00  0.00            
ATOM   4905  H2  WAT X 451      26.416  42.927  46.819  0.00  0.00            
ATOM   4906  O   WAT X 452      31.131   3.260  16.103  0.00  0.00            
ATOM   4907  H1  WAT X 452      31.553   4.113  16.002  0.00  0.00            
ATOM   4908  H2  WAT X 452      31.836   2.626  15.974  0.00  0.00            
ATOM   4909  O   WAT X 453      14.195  48.575  50.076  0.00  0.00            
ATOM   4910  H1  WAT X 453      13.309  48.936  50.052  0.00  0.00            
ATOM   4911  H2  WAT X 453      14.748  49.276  49.732  0.00  0.00            
ATOM   4912  O   WAT X 454      71.700  49.105  14.884  0.00  0.00            
ATOM   4913  H1  WAT X 454      71.876  49.107  15.825  0.00  0.00            
ATOM   4914  H2  WAT X 454      71.761  50.025  14.627  0.00  0.00            
ATOM   4915  O   WAT X 455      77.404  32.982  20.182  0.00  0.00            
ATOM   4916  H1  WAT X 455      77.266  32.350  20.888  0.00  0.00            
ATOM   4917  H2  WAT X 455      76.530  33.135  19.823  0.00  0.00            
ATOM   4918  O   WAT X 456      63.628  31.197  63.667  0.00  0.00            
ATOM   4919  H1  WAT X 456      63.506  32.028  63.207  0.00  0.00            
ATOM   4920  H2  WAT X 456      63.710  31.443  64.588  0.00  0.00            
ATOM   4921  O   WAT X 457      11.224  29.938  26.470  0.00  0.00            
ATOM   4922  H1  WAT X 457      11.918  29.284  26.389  0.00  0.00            
ATOM   4923  H2  WAT X 457      11.590  30.727  26.071  0.00  0.00            
ATOM   4924  O   WAT X 458      39.944  48.563  16.601  0.00  0.00            
ATOM   4925  H1  WAT X 458      40.316  48.759  17.462  0.00  0.00            
ATOM   4926  H2  WAT X 458      40.134  49.341  16.076  0.00  0.00            
ATOM   4927  O   WAT X 459      38.214  14.315  55.028  0.00  0.00            
ATOM   4928  H1  WAT X 459      38.565  14.679  54.215  0.00  0.00            
ATOM   4929  H2  WAT X 459      38.426  14.969  55.694  0.00  0.00            
ATOM   4930  O   WAT X 460       4.967  49.805  63.970  0.00  0.00            
ATOM   4931  H1  WAT X 460       4.595  49.469  64.785  0.00  0.00            
ATOM   4932  H2  WAT X 460       4.619  49.225  63.292  0.00  0.00            
ATOM   4933  O   WAT X 461       7.853   6.240  11.869  0.00  0.00            
ATOM   4934  H1  WAT X 461       8.538   6.565  11.285  0.00  0.00            
ATOM   4935  H2  WAT X 461       7.977   6.732  12.681  0.00  0.00            
ATOM   4936  O   WAT X 462      73.315  56.417  26.797  0.00  0.00            
ATOM   4937  H1  WAT X 462      73.534  55.496  26.938  0.00  0.00            
ATOM   4938  H2  WAT X 462      72.387  56.480  27.023  0.00  0.00            
ATOM   4939  O   WAT X 463      76.147  46.757  62.745  0.00  0.00            
ATOM   4940  H1  WAT X 463      75.199  46.845  62.655  0.00  0.00            
ATOM   4941  H2  WAT X 463      76.494  47.604  62.465  0.00  0.00            
ATOM   4942  O   WAT X 464       9.994   2.928  15.728  0.00  0.00            
ATOM   4943  H1  WAT X 464       9.730   3.731  15.278  0.00  0.00            
ATOM   4944  H2  WAT X 464       9.647   2.223  15.183  0.00  0.00            
ATOM   4945  O   WAT X 465      19.733   6.300  36.092  0.00  0.00            
ATOM   4946  H1  WAT X 465      19.565   5.897  35.240  0.00  0.00            
ATOM   4947  H2  WAT X 465      18.956   6.832  36.262  0.00  0.00            
ATOM   4948  O   WAT X 466       6.311  31.265  63.003  0.00  0.00            
ATOM   4949  H1  WAT X 466       7.005  30.669  62.721  0.00  0.00            
ATOM   4950  H2  WAT X 466       6.392  31.292  63.957  0.00  0.00            
ATOM   4951  O   WAT X 467       6.781  38.421  12.319  0.00  0.00            
ATOM   4952  H1  WAT X 467       5.850  38.602  12.187  0.00  0.00            
ATOM   4953  H2  WAT X 467       6.835  37.466  12.368  0.00  0.00            
ATOM   4954  O   WAT X 468      73.004  59.007  37.767  0.00  0.00            
ATOM   4955  H1  WAT X 468      73.322  58.136  37.530  0.00  0.00            
ATOM   4956  H2  WAT X 468      72.927  59.469  36.933  0.00  0.00            
ATOM   4957  O   WAT X 469      60.927  57.975  47.427  0.00  0.00            
ATOM   4958  H1  WAT X 469      60.114  58.173  47.892  0.00  0.00            
ATOM   4959  H2  WAT X 469      61.584  57.891  48.118  0.00  0.00            
ATOM   4960  O   WAT X 470       3.644  18.315  24.541  0.00  0.00            
ATOM   4961  H1  WAT X 470       4.107  19.136  24.376  0.00  0.00            
ATOM   4962  H2  WAT X 470       2.846  18.578  25.000  0.00  0.00            
ATOM   4963  O   WAT X 471      12.872  60.827  37.533  0.00  0.00            
ATOM   4964  H1  WAT X 471      12.250  60.576  36.850  0.00  0.00            
ATOM   4965  H2  WAT X 471      12.522  60.435  38.332  0.00  0.00            
ATOM   4966  O   WAT X 472       9.456  55.419  22.958  0.00  0.00            
ATOM   4967  H1  WAT X 472      10.369  55.308  23.225  0.00  0.00            
ATOM   4968  H2  WAT X 472       9.394  54.962  22.119  0.00  0.00            
ATOM   4969  O   WAT X 473      23.462  35.026  17.058  0.00  0.00            
ATOM   4970  H1  WAT X 473      23.976  34.228  17.180  0.00  0.00            
ATOM   4971  H2  WAT X 473      22.785  34.980  17.733  0.00  0.00            
ATOM   4972  O   WAT X 474      37.332   0.791  22.512  0.00  0.00            
ATOM   4973  H1  WAT X 474      37.804   1.474  22.988  0.00  0.00            
ATOM   4974  H2  WAT X 474      37.048   0.178  23.191  0.00  0.00            
ATOM   4975  O   WAT X 475      11.572  29.816  55.019  0.00  0.00            
ATOM   4976  H1  WAT X 475      11.774  29.056  54.474  0.00  0.00            
ATOM   4977  H2  WAT X 475      11.332  30.501  54.395  0.00  0.00            
ATOM   4978  O   WAT X 476      29.099  25.761  46.033  0.00  0.00            
ATOM   4979  H1  WAT X 476      28.731  24.890  46.185  0.00  0.00            
ATOM   4980  H2  WAT X 476      29.011  25.897  45.090  0.00  0.00            
ATOM   4981  O   WAT X 477      34.174  49.971  23.160  0.00  0.00            
ATOM   4982  H1  WAT X 477      33.878  49.824  24.059  0.00  0.00            
ATOM   4983  H2  WAT X 477      33.368  50.002  22.645  0.00  0.00            
ATOM   4984  O   WAT X 478      24.643  24.711  15.660  0.00  0.00            
ATOM   4985  H1  WAT X 478      23.733  24.919  15.446  0.00  0.00            
ATOM   4986  H2  WAT X 478      24.602  23.844  16.063  0.00  0.00            
ATOM   4987  O   WAT X 479      10.220  53.005  42.505  0.00  0.00            
ATOM   4988  H1  WAT X 479      10.899  53.140  43.166  0.00  0.00            
ATOM   4989  H2  WAT X 479       9.712  52.263  42.832  0.00  0.00            
ATOM   4990  O   WAT X 480      71.992  27.677  57.100  0.00  0.00            
ATOM   4991  H1  WAT X 480      72.745  27.350  57.593  0.00  0.00            
ATOM   4992  H2  WAT X 480      72.222  28.581  56.883  0.00  0.00            
ATOM   4993  O   WAT X 481      75.702  35.463   1.895  0.00  0.00            
ATOM   4994  H1  WAT X 481      75.176  35.982   1.287  0.00  0.00            
ATOM   4995  H2  WAT X 481      75.075  34.873   2.311  0.00  0.00            
ATOM   4996  O   WAT X 482      16.355  15.174  17.434  0.00  0.00            
ATOM   4997  H1  WAT X 482      15.645  15.773  17.663  0.00  0.00            
ATOM   4998  H2  WAT X 482      16.975  15.250  18.159  0.00  0.00            
ATOM   4999  O   WAT X 483      18.329  43.232  28.455  0.00  0.00            
ATOM   5000  H1  WAT X 483      19.135  43.330  28.962  0.00  0.00            
ATOM   5001  H2  WAT X 483      17.628  43.327  29.099  0.00  0.00            
ATOM   5002  O   WAT X 484      59.161  40.777   3.428  0.00  0.00            
ATOM   5003  H1  WAT X 484      59.505  41.614   3.115  0.00  0.00            
ATOM   5004  H2  WAT X 484      58.293  40.711   3.031  0.00  0.00            
ATOM   5005  O   WAT X 485       3.743  37.214  20.377  0.00  0.00            
ATOM   5006  H1  WAT X 485       3.850  36.314  20.684  0.00  0.00            
ATOM   5007  H2  WAT X 485       4.630  37.502  20.162  0.00  0.00            
ATOM   5008  O   WAT X 486      70.465  12.321  62.006  0.00  0.00            
ATOM   5009  H1  WAT X 486      71.027  12.107  62.751  0.00  0.00            
ATOM   5010  H2  WAT X 486      70.789  11.769  61.295  0.00  0.00            
ATOM   5011  O   WAT X 487      66.860   1.237  15.653  0.00  0.00            
ATOM   5012  H1  WAT X 487      67.221   2.069  15.959  0.00  0.00            
ATOM   5013  H2  WAT X 487      66.468   1.444  14.804  0.00  0.00            
ATOM   5014  O   WAT X 488      67.079   4.953  61.586  0.00  0.00            
ATOM   5015  H1  WAT X 488      66.897   5.879  61.425  0.00  0.00            
ATOM   5016  H2  WAT X 488      66.231   4.579  61.824  0.00  0.00            
ATOM   5017  O   WAT X 489      69.152   4.681  47.009  0.00  0.00            
ATOM   5018  H1  WAT X 489      70.051   4.468  46.759  0.00  0.00            
ATOM   5019  H2  WAT X 489      69.128   4.544  47.956  0.00  0.00            
ATOM   5020  O   WAT X 490      43.544  56.067  51.091  0.00  0.00            
ATOM   5021  H1  WAT X 490      44.317  55.958  50.538  0.00  0.00            
ATOM   5022  H2  WAT X 490      43.471  55.240  51.567  0.00  0.00            
ATOM   5023  O   WAT X 491      69.821  38.642  57.021  0.00  0.00            
ATOM   5024  H1  WAT X 491      70.062  39.456  57.462  0.00  0.00            
ATOM   5025  H2  WAT X 491      69.905  37.969  57.697  0.00  0.00            
ATOM   5026  O   WAT X 492      75.349  48.220   5.028  0.00  0.00            
ATOM   5027  H1  WAT X 492      74.599  47.668   4.802  0.00  0.00            
ATOM   5028  H2  WAT X 492      76.039  47.943   4.426  0.00  0.00            
ATOM   5029  O   WAT X 493       4.448  59.256  62.365  0.00  0.00            
ATOM   5030  H1  WAT X 493       3.688  59.823  62.495  0.00  0.00            
ATOM   5031  H2  WAT X 493       4.856  59.582  61.563  0.00  0.00            
ATOM   5032  O   WAT X 494      76.599  13.012  18.846  0.00  0.00            
ATOM   5033  H1  WAT X 494      76.921  12.198  19.234  0.00  0.00            
ATOM   5034  H2  WAT X 494      76.566  12.833  17.906  0.00  0.00            
ATOM   5035  O   WAT X 495      22.801  30.765   2.695  0.00  0.00            
ATOM   5036  H1  WAT X 495      22.096  31.058   3.272  0.00  0.00            
ATOM   5037  H2  WAT X 495      23.298  31.560   2.503  0.00  0.00            
ATOM   5038  O   WAT X 496      32.087  48.840  10.907  0.00  0.00            
ATOM   5039  H1  WAT X 496      32.120  49.503  10.218  0.00  0.00            
ATOM   5040  H2  WAT X 496      32.991  48.766  11.212  0.00  0.00            
ATOM   5041  O   WAT X 497      72.581  20.943  28.661  0.00  0.00            
ATOM   5042  H1  WAT X 497      72.068  20.136  28.631  0.00  0.00            
ATOM   5043  H2  WAT X 497      72.728  21.098  29.594  0.00  0.00            
ATOM   5044  O   WAT X 498       3.476  37.009  11.904  0.00  0.00            
ATOM   5045  H1  WAT X 498       3.591  37.949  11.766  0.00  0.00            
ATOM   5046  H2  WAT X 498       3.806  36.854  12.789  0.00  0.00            
ATOM   5047  O   WAT X 499      30.713  45.693  54.459  0.00  0.00            
ATOM   5048  H1  WAT X 499      30.577  46.631  54.598  0.00  0.00            
ATOM   5049  H2  WAT X 499      31.188  45.402  55.237  0.00  0.00            
ATOM   5050  O   WAT X 500      14.818  24.738  39.831  0.00  0.00            
ATOM   5051  H1  WAT X 500      15.087  25.119  40.667  0.00  0.00            
ATOM   5052  H2  WAT X 500      15.350  25.192  39.178  0.00  0.00            
ATOM   5053  O   WAT X 501      51.798   3.222   2.533  0.00  0.00            
ATOM   5054  H1  WAT X 501      52.313   3.913   2.116  0.00  0.00            
ATOM   5055  H2  WAT X 501      51.259   3.680   3.177  0.00  0.00            
ATOM   5056  O   WAT X 502      30.378  27.631  19.217  0.00  0.00            
ATOM   5057  H1  WAT X 502      31.293  27.770  19.462  0.00  0.00            
ATOM   5058  H2  WAT X 502      30.364  26.756  18.829  0.00  0.00            
ATOM   5059  O   WAT X 503      64.924  46.586  19.088  0.00  0.00            
ATOM   5060  H1  WAT X 503      65.114  47.021  19.920  0.00  0.00            
ATOM   5061  H2  WAT X 503      65.629  46.866  18.505  0.00  0.00            
ATOM   5062  O   WAT X 504       9.154  64.189  18.699  0.00  0.00
[truncated: 2,154,730 more chars]
