# Supplementary material for: Mechanistic Modeling of Monoglyceride Lipase Covalent Modification Elucidates the Role of Leaving Group Expulsion and Discriminates Inhibitors with High and Low Potency
Source: J Chem Inf Model. 2022 May 17;62(11):2771–87. doi: 10.1021/acs.jcim.2c00140 (PMC9198976; doi:10.1021/acs.jcim.2c00140)
Supplement: Supplementary file 4 — ci2c00140_si_004.zip [file ci2c00140_si_004.zip › geometries/cpd6_confV.pdb]

CRYST1   77.145   65.043   64.113  90.00  90.00  90.00 P 1           1
ATOM      1 HH31 ACE X   1      32.538  55.277  31.436  0.00  0.00            
ATOM      2  CH3 ACE X   1      31.755  56.025  31.311  0.00  0.00            
ATOM      3 HH32 ACE X   1      32.220  56.958  30.993  0.00  0.00            
ATOM      4 HH33 ACE X   1      31.438  56.360  32.299  0.00  0.00            
ATOM      5  C   ACE X   1      30.622  55.442  30.484  0.00  0.00            
ATOM      6  O   ACE X   1      29.656  55.037  31.098  0.00  0.00            
ATOM      7  N   ASP X   2      30.711  55.555  29.174  0.00  0.00            
ATOM      8  H   ASP X   2      31.613  56.105  28.910  0.00  0.00            
ATOM      9  CA  ASP X   2      29.795  55.159  28.107  0.00  0.00            
ATOM     10  HA  ASP X   2      28.773  55.352  28.433  0.00  0.00            
ATOM     11  CB  ASP X   2      29.904  55.898  26.801  0.00  0.00            
ATOM     12  HB2 ASP X   2      30.952  55.929  26.503  0.00  0.00            
ATOM     13  HB3 ASP X   2      29.339  55.329  26.063  0.00  0.00            
ATOM     14  CG  ASP X   2      29.254  57.234  26.932  0.00  0.00            
ATOM     15  OD1 ASP X   2      28.011  57.266  26.979  0.00  0.00            
ATOM     16  OD2 ASP X   2      29.974  58.211  27.260  0.00  0.00            
ATOM     17  C   ASP X   2      29.877  53.664  27.902  0.00  0.00            
ATOM     18  O   ASP X   2      28.937  52.972  27.504  0.00  0.00            
ATOM     19  N   LEU X   3      31.047  53.054  28.174  0.00  0.00            
ATOM     20  H   LEU X   3      31.679  53.608  28.734  0.00  0.00            
ATOM     21  CA  LEU X   3      31.128  51.588  28.081  0.00  0.00            
ATOM     22  HA  LEU X   3      30.399  51.245  27.362  0.00  0.00            
ATOM     23  CB  LEU X   3      32.561  51.132  27.755  0.00  0.00            
ATOM     24  HB2 LEU X   3      33.344  51.578  28.350  0.00  0.00            
ATOM     25  HB3 LEU X   3      32.594  50.095  28.088  0.00  0.00            
ATOM     26  CG  LEU X   3      32.970  51.157  26.310  0.00  0.00            
ATOM     27  HG  LEU X   3      32.900  52.147  25.860  0.00  0.00            
ATOM     28  CD1 LEU X   3      34.428  50.666  26.196  0.00  0.00            
ATOM     29 HD11 LEU X   3      35.098  51.170  26.894  0.00  0.00            
ATOM     30 HD12 LEU X   3      34.414  49.667  26.631  0.00  0.00            
ATOM     31 HD13 LEU X   3      34.806  50.556  25.180  0.00  0.00            
ATOM     32  CD2 LEU X   3      32.113  50.265  25.406  0.00  0.00            
ATOM     33 HD21 LEU X   3      32.311  50.549  24.372  0.00  0.00            
ATOM     34 HD22 LEU X   3      32.318  49.216  25.617  0.00  0.00            
ATOM     35 HD23 LEU X   3      31.140  50.513  25.517  0.00  0.00            
ATOM     36  C   LEU X   3      30.612  50.930  29.404  0.00  0.00            
ATOM     37  O   LEU X   3      30.735  51.549  30.516  0.00  0.00            
ATOM     38  N   PRO X   4      30.125  49.665  29.336  0.00  0.00            
ATOM     39  CD  PRO X   4      29.949  48.864  28.120  0.00  0.00            
ATOM     40  HD2 PRO X   4      30.973  48.604  27.850  0.00  0.00            
ATOM     41  HD3 PRO X   4      29.404  49.380  27.329  0.00  0.00            
ATOM     42  CG  PRO X   4      29.107  47.656  28.509  0.00  0.00            
ATOM     43  HG2 PRO X   4      29.249  46.819  27.826  0.00  0.00            
ATOM     44  HG3 PRO X   4      28.150  47.979  28.478  0.00  0.00            
ATOM     45  CB  PRO X   4      29.582  47.432  29.891  0.00  0.00            
ATOM     46  HB2 PRO X   4      30.591  47.022  29.888  0.00  0.00            
ATOM     47  HB3 PRO X   4      28.911  46.837  30.511  0.00  0.00            
ATOM     48  CA  PRO X   4      29.716  48.863  30.443  0.00  0.00            
ATOM     49  HA  PRO X   4      28.759  49.263  30.776  0.00  0.00            
ATOM     50  C   PRO X   4      30.780  48.885  31.562  0.00  0.00            
ATOM     51  O   PRO X   4      31.956  48.588  31.289  0.00  0.00            
ATOM     52  N   HID X   5      30.319  49.249  32.775  0.00  0.00            
ATOM     53  H   HID X   5      29.261  49.501  32.850  0.00  0.00            
ATOM     54  CA  HID X   5      31.181  49.335  33.927  0.00  0.00            
ATOM     55  HA  HID X   5      32.047  48.689  33.787  0.00  0.00            
ATOM     56  CB  HID X   5      31.732  50.796  34.156  0.00  0.00            
ATOM     57  HB2 HID X   5      32.481  50.798  34.948  0.00  0.00            
ATOM     58  HB3 HID X   5      32.323  51.136  33.306  0.00  0.00            
ATOM     59  CG  HID X   5      30.689  51.800  34.410  0.00  0.00            
ATOM     60  ND1 HID X   5      29.814  52.331  33.454  0.00  0.00            
ATOM     61  HD1 HID X   5      29.912  52.097  32.394  0.00  0.00            
ATOM     62  CE1 HID X   5      28.911  53.033  34.132  0.00  0.00            
ATOM     63  HE1 HID X   5      28.097  53.478  33.559  0.00  0.00            
ATOM     64  NE2 HID X   5      29.182  53.137  35.412  0.00  0.00            
ATOM     65  CD2 HID X   5      30.351  52.352  35.628  0.00  0.00            
ATOM     66  HD2 HID X   5      30.917  52.269  36.556  0.00  0.00            
ATOM     67  C   HID X   5      30.517  48.867  35.208  0.00  0.00            
ATOM     68  O   HID X   5      29.288  48.749  35.329  0.00  0.00            
ATOM     69  N   LEU X   6      31.385  48.667  36.180  0.00  0.00            
ATOM     70  H   LEU X   6      32.376  48.759  36.008  0.00  0.00            
ATOM     71  CA  LEU X   6      31.059  48.786  37.591  0.00  0.00            
ATOM     72  HA  LEU X   6      30.148  49.210  37.689  0.00  0.00            
ATOM     73  CB  LEU X   6      31.020  47.418  38.205  0.00  0.00            
ATOM     74  HB2 LEU X   6      30.609  47.569  39.203  0.00  0.00            
ATOM     75  HB3 LEU X   6      30.354  46.856  37.550  0.00  0.00            
ATOM     76  CG  LEU X   6      32.449  46.774  38.402  0.00  0.00            
ATOM     77  HG  LEU X   6      33.021  47.178  37.567  0.00  0.00            
ATOM     78  CD1 LEU X   6      33.195  47.014  39.707  0.00  0.00            
ATOM     79 HD11 LEU X   6      32.576  46.637  40.521  0.00  0.00            
ATOM     80 HD12 LEU X   6      34.090  46.394  39.771  0.00  0.00            
ATOM     81 HD13 LEU X   6      33.491  48.049  39.880  0.00  0.00            
ATOM     82  CD2 LEU X   6      32.351  45.227  38.198  0.00  0.00            
ATOM     83 HD21 LEU X   6      31.722  44.764  38.958  0.00  0.00            
ATOM     84 HD22 LEU X   6      31.940  45.044  37.205  0.00  0.00            
ATOM     85 HD23 LEU X   6      33.277  44.828  38.263  0.00  0.00            
ATOM     86  C   LEU X   6      32.016  49.756  38.310  0.00  0.00            
ATOM     87  O   LEU X   6      33.172  49.846  37.971  0.00  0.00            
ATOM     88  N   VAL X   7      31.570  50.361  39.432  0.00  0.00            
ATOM     89  H   VAL X   7      30.586  50.152  39.853  0.00  0.00            
ATOM     90  CA  VAL X   7      32.546  51.042  40.327  0.00  0.00            
ATOM     91  HA  VAL X   7      33.500  51.150  39.810  0.00  0.00            
ATOM     92  CB  VAL X   7      32.081  52.451  40.701  0.00  0.00            
ATOM     93  HB  VAL X   7      32.071  52.880  39.698  0.00  0.00            
ATOM     94  CG1 VAL X   7      30.657  52.552  41.329  0.00  0.00            
ATOM     95 HG11 VAL X   7      30.711  52.217  42.364  0.00  0.00            
ATOM     96 HG12 VAL X   7      30.411  53.531  41.377  0.00  0.00            
ATOM     97 HG13 VAL X   7      29.871  52.112  40.715  0.00  0.00            
ATOM     98  CG2 VAL X   7      33.132  53.322  41.467  0.00  0.00            
ATOM     99 HG21 VAL X   7      33.444  52.927  42.434  0.00  0.00            
ATOM    100 HG22 VAL X   7      34.050  53.487  40.903  0.00  0.00            
ATOM    101 HG23 VAL X   7      32.854  54.268  41.687  0.00  0.00            
ATOM    102  C   VAL X   7      32.709  50.134  41.583  0.00  0.00            
ATOM    103  O   VAL X   7      31.751  49.492  41.967  0.00  0.00            
ATOM    104  N   ASN X   8      33.960  49.971  41.989  0.00  0.00            
ATOM    105  H   ASN X   8      34.742  50.357  41.336  0.00  0.00            
ATOM    106  CA  ASN X   8      34.427  49.104  43.097  0.00  0.00            
ATOM    107  HA  ASN X   8      33.666  48.447  43.198  0.00  0.00            
ATOM    108  CB  ASN X   8      35.806  48.362  42.859  0.00  0.00            
ATOM    109  HB2 ASN X   8      35.890  47.625  43.657  0.00  0.00            
ATOM    110  HB3 ASN X   8      35.827  47.835  41.905  0.00  0.00            
ATOM    111  CG  ASN X   8      37.021  49.237  42.952  0.00  0.00            
ATOM    112  OD1 ASN X   8      37.055  50.373  43.348  0.00  0.00            
ATOM    113  ND2 ASN X   8      38.041  48.580  42.489  0.00  0.00            
ATOM    114 HD21 ASN X   8      39.029  49.040  42.477  0.00  0.00            
ATOM    115 HD22 ASN X   8      38.010  47.582  42.335  0.00  0.00            
ATOM    116  C   ASN X   8      34.459  49.886  44.445  0.00  0.00            
ATOM    117  O   ASN X   8      34.150  51.102  44.472  0.00  0.00            
ATOM    118  N   ALA X   9      34.768  49.144  45.534  0.00  0.00            
ATOM    119  H   ALA X   9      35.005  48.082  45.479  0.00  0.00            
ATOM    120  CA  ALA X   9      34.821  49.658  46.858  0.00  0.00            
ATOM    121  HA  ALA X   9      33.948  50.093  47.120  0.00  0.00            
ATOM    122  CB  ALA X   9      35.077  48.500  47.743  0.00  0.00            
ATOM    123  HB1 ALA X   9      34.369  47.781  47.702  0.00  0.00            
ATOM    124  HB2 ALA X   9      36.013  48.168  47.556  0.00  0.00            
ATOM    125  HB3 ALA X   9      34.973  48.778  48.791  0.00  0.00            
ATOM    126  C   ALA X   9      35.843  50.752  47.122  0.00  0.00            
ATOM    127  O   ALA X   9      35.863  51.276  48.201  0.00  0.00            
ATOM    128  N   ASP X  10      36.791  50.951  46.206  0.00  0.00            
ATOM    129  H   ASP X  10      36.707  50.426  45.255  0.00  0.00            
ATOM    130  CA  ASP X  10      37.863  51.946  46.204  0.00  0.00            
ATOM    131  HA  ASP X  10      37.923  52.519  47.129  0.00  0.00            
ATOM    132  CB  ASP X  10      39.186  51.197  45.989  0.00  0.00            
ATOM    133  HB2 ASP X  10      39.083  50.687  45.031  0.00  0.00            
ATOM    134  HB3 ASP X  10      39.997  51.918  45.892  0.00  0.00            
ATOM    135  CG  ASP X  10      39.515  50.117  46.922  0.00  0.00            
ATOM    136  OD1 ASP X  10      40.127  49.111  46.509  0.00  0.00            
ATOM    137  OD2 ASP X  10      39.165  50.209  48.105  0.00  0.00            
ATOM    138  C   ASP X  10      37.565  53.041  45.208  0.00  0.00            
ATOM    139  O   ASP X  10      38.329  53.963  45.123  0.00  0.00            
ATOM    140  N   GLY X  11      36.472  53.030  44.449  0.00  0.00            
ATOM    141  H   GLY X  11      35.810  52.181  44.365  0.00  0.00            
ATOM    142  CA  GLY X  11      36.101  54.238  43.624  0.00  0.00            
ATOM    143  HA2 GLY X  11      35.022  54.292  43.607  0.00  0.00            
ATOM    144  HA3 GLY X  11      36.413  55.100  44.049  0.00  0.00            
ATOM    145  C   GLY X  11      36.563  54.096  42.165  0.00  0.00            
ATOM    146  O   GLY X  11      36.275  54.942  41.318  0.00  0.00            
ATOM    147  N   GLN X  12      37.361  52.992  41.904  0.00  0.00            
ATOM    148  H   GLN X  12      37.082  52.118  42.492  0.00  0.00            
ATOM    149  CA  GLN X  12      37.903  52.672  40.620  0.00  0.00            
ATOM    150  HA  GLN X  12      38.247  53.510  40.172  0.00  0.00            
ATOM    151  CB  GLN X  12      38.953  51.591  40.707  0.00  0.00            
ATOM    152  HB2 GLN X  12      38.496  50.731  41.198  0.00  0.00            
ATOM    153  HB3 GLN X  12      39.287  51.286  39.716  0.00  0.00            
ATOM    154  CG  GLN X  12      40.244  52.029  41.481  0.00  0.00            
ATOM    155  HG2 GLN X  12      40.847  52.707  40.877  0.00  0.00            
ATOM    156  HG3 GLN X  12      39.877  52.517  42.372  0.00  0.00            
ATOM    157  CD  GLN X  12      41.091  50.983  42.125  0.00  0.00            
ATOM    158  OE1 GLN X  12      40.598  49.931  42.564  0.00  0.00            
ATOM    159  NE2 GLN X  12      42.340  51.223  42.327  0.00  0.00            
ATOM    160 HE21 GLN X  12      43.022  50.462  42.678  0.00  0.00            
ATOM    161 HE22 GLN X  12      42.725  52.074  42.105  0.00  0.00            
ATOM    162  C   GLN X  12      36.707  52.213  39.679  0.00  0.00            
ATOM    163  O   GLN X  12      35.921  51.402  40.138  0.00  0.00            
ATOM    164  N   TYR X  13      36.780  52.556  38.408  0.00  0.00            
ATOM    165  H   TYR X  13      37.520  53.287  38.083  0.00  0.00            
ATOM    166  CA  TYR X  13      35.843  51.942  37.487  0.00  0.00            
ATOM    167  HA  TYR X  13      34.922  51.585  37.947  0.00  0.00            
ATOM    168  CB  TYR X  13      35.529  53.075  36.374  0.00  0.00            
ATOM    169  HB2 TYR X  13      36.396  53.728  36.277  0.00  0.00            
ATOM    170  HB3 TYR X  13      35.413  52.597  35.401  0.00  0.00            
ATOM    171  CG  TYR X  13      34.323  53.942  36.594  0.00  0.00            
ATOM    172  CD1 TYR X  13      33.555  54.305  35.473  0.00  0.00            
ATOM    173  HD1 TYR X  13      33.942  53.980  34.507  0.00  0.00            
ATOM    174  CE1 TYR X  13      32.310  54.925  35.629  0.00  0.00            
ATOM    175  HE1 TYR X  13      31.653  55.233  34.816  0.00  0.00            
ATOM    176  CZ  TYR X  13      31.872  55.307  36.901  0.00  0.00            
ATOM    177  OH  TYR X  13      30.740  56.134  37.097  0.00  0.00            
ATOM    178  HH  TYR X  13      30.184  56.358  36.186  0.00  0.00            
ATOM    179  CE2 TYR X  13      32.643  55.064  37.998  0.00  0.00            
ATOM    180  HE2 TYR X  13      32.259  55.482  38.929  0.00  0.00            
ATOM    181  CD2 TYR X  13      33.906  54.406  37.867  0.00  0.00            
ATOM    182  HD2 TYR X  13      34.521  54.166  38.734  0.00  0.00            
ATOM    183  C   TYR X  13      36.540  50.728  36.786  0.00  0.00            
ATOM    184  O   TYR X  13      37.592  50.954  36.177  0.00  0.00            
ATOM    185  N   LEU X  14      35.891  49.565  36.905  0.00  0.00            
ATOM    186  H   LEU X  14      34.726  49.511  37.557  0.00  0.00            
ATOM    187  CA  LEU X  14      36.194  48.410  36.066  0.00  0.00            
ATOM    188  HA  LEU X  14      37.097  48.655  35.685  0.00  0.00            
ATOM    189  CB  LEU X  14      36.177  47.117  36.853  0.00  0.00            
ATOM    190  HB2 LEU X  14      35.167  47.073  37.261  0.00  0.00            
ATOM    191  HB3 LEU X  14      36.331  46.227  36.242  0.00  0.00            
ATOM    192  CG  LEU X  14      36.935  46.981  38.212  0.00  0.00            
ATOM    193  HG  LEU X  14      36.466  47.561  39.008  0.00  0.00            
ATOM    194  CD1 LEU X  14      36.967  45.512  38.578  0.00  0.00            
ATOM    195 HD11 LEU X  14      37.406  45.476  39.564  0.00  0.00            
ATOM    196 HD12 LEU X  14      35.994  45.049  38.499  0.00  0.00            
ATOM    197 HD13 LEU X  14      37.552  45.044  37.800  0.00  0.00            
ATOM    198  CD2 LEU X  14      38.353  47.537  38.178  0.00  0.00            
ATOM    199 HD21 LEU X  14      38.750  47.088  37.279  0.00  0.00            
ATOM    200 HD22 LEU X  14      38.316  48.612  38.078  0.00  0.00            
ATOM    201 HD23 LEU X  14      38.897  47.315  38.999  0.00  0.00            
ATOM    202  C   LEU X  14      35.235  48.397  34.905  0.00  0.00            
ATOM    203  O   LEU X  14      34.016  48.601  35.151  0.00  0.00            
ATOM    204  N   PHE X  15      35.746  48.166  33.669  0.00  0.00            
ATOM    205  H   PHE X  15      36.635  47.688  33.631  0.00  0.00            
ATOM    206  CA  PHE X  15      34.788  48.002  32.565  0.00  0.00            
ATOM    207  HA  PHE X  15      33.908  48.383  32.882  0.00  0.00            
ATOM    208  CB  PHE X  15      35.370  48.765  31.327  0.00  0.00            
ATOM    209  HB2 PHE X  15      36.293  48.496  31.018  0.00  0.00            
ATOM    210  HB3 PHE X  15      34.794  48.457  30.557  0.00  0.00            
ATOM    211  CG  PHE X  15      35.294  50.341  31.501  0.00  0.00            
ATOM    212  CD1 PHE X  15      36.297  50.974  32.216  0.00  0.00            
ATOM    213  HD1 PHE X  15      37.020  50.398  32.623  0.00  0.00            
ATOM    214  CE1 PHE X  15      36.212  52.353  32.520  0.00  0.00            
ATOM    215  HE1 PHE X  15      36.912  52.860  33.042  0.00  0.00            
ATOM    216  CZ  PHE X  15      35.125  53.133  32.019  0.00  0.00            
ATOM    217  HZ  PHE X  15      35.100  54.214  32.157  0.00  0.00            
ATOM    218  CE2 PHE X  15      34.061  52.476  31.319  0.00  0.00            
ATOM    219  HE2 PHE X  15      33.231  53.102  30.989  0.00  0.00            
ATOM    220  CD2 PHE X  15      34.142  51.083  31.105  0.00  0.00            
ATOM    221  HD2 PHE X  15      33.295  50.655  30.568  0.00  0.00            
ATOM    222  C   PHE X  15      34.654  46.544  32.290  0.00  0.00            
ATOM    223  O   PHE X  15      35.612  45.769  32.570  0.00  0.00            
ATOM    224  N   CYS X  16      33.437  46.235  31.782  0.00  0.00            
ATOM    225  H   CYS X  16      33.041  46.989  31.100  0.00  0.00            
ATOM    226  CA  CYS X  16      32.740  44.971  31.809  0.00  0.00            
ATOM    227  HA  CYS X  16      33.496  44.271  32.166  0.00  0.00            
ATOM    228  CB  CYS X  16      31.525  45.108  32.715  0.00  0.00            
ATOM    229  HB2 CYS X  16      30.847  45.791  32.203  0.00  0.00            
ATOM    230  HB3 CYS X  16      31.054  44.130  32.814  0.00  0.00            
ATOM    231  SG  CYS X  16      32.067  45.566  34.445  0.00  0.00            
ATOM    232  HG  CYS X  16      32.779  46.366  34.240  0.00  0.00            
ATOM    233  C   CYS X  16      32.385  44.490  30.393  0.00  0.00            
ATOM    234  O   CYS X  16      32.442  45.299  29.429  0.00  0.00            
ATOM    235  N   ARG X  17      32.117  43.139  30.309  0.00  0.00            
ATOM    236  H   ARG X  17      32.086  42.536  31.205  0.00  0.00            
ATOM    237  CA  ARG X  17      31.809  42.449  29.059  0.00  0.00            
ATOM    238  HA  ARG X  17      31.332  43.138  28.494  0.00  0.00            
ATOM    239  CB  ARG X  17      33.074  41.980  28.280  0.00  0.00            
ATOM    240  HB2 ARG X  17      33.449  41.089  28.784  0.00  0.00            
ATOM    241  HB3 ARG X  17      32.716  41.733  27.281  0.00  0.00            
ATOM    242  CG  ARG X  17      34.169  43.000  28.110  0.00  0.00            
ATOM    243  HG2 ARG X  17      33.755  43.894  27.643  0.00  0.00            
ATOM    244  HG3 ARG X  17      34.611  43.184  29.078  0.00  0.00            
ATOM    245  CD  ARG X  17      35.225  42.501  27.160  0.00  0.00            
ATOM    246  HD2 ARG X  17      35.547  41.520  27.477  0.00  0.00            
ATOM    247  HD3 ARG X  17      34.776  42.367  26.322  0.00  0.00            
ATOM    248  NE  ARG X  17      36.339  43.511  27.040  0.00  0.00            
ATOM    249  HE  ARG X  17      37.003  43.570  27.889  0.00  0.00            
ATOM    250  CZ  ARG X  17      36.404  44.476  26.153  0.00  0.00            
ATOM    251  NH1 ARG X  17      35.545  44.618  25.128  0.00  0.00            
ATOM    252 HH11 ARG X  17      34.775  43.874  24.983  0.00  0.00            
ATOM    253 HH12 ARG X  17      35.820  45.252  24.392  0.00  0.00            
ATOM    254  NH2 ARG X  17      37.253  45.450  26.374  0.00  0.00            
ATOM    255 HH21 ARG X  17      37.923  45.292  27.220  0.00  0.00            
ATOM    256 HH22 ARG X  17      37.523  46.247  25.682  0.00  0.00            
ATOM    257  C   ARG X  17      30.867  41.322  29.376  0.00  0.00            
ATOM    258  O   ARG X  17      31.066  40.671  30.367  0.00  0.00            
ATOM    259  N   TYR X  18      29.870  41.279  28.479  0.00  0.00            
ATOM    260  H   TYR X  18      29.901  41.886  27.672  0.00  0.00            
ATOM    261  CA  TYR X  18      28.693  40.393  28.749  0.00  0.00            
ATOM    262  HA  TYR X  18      29.005  39.655  29.487  0.00  0.00            
ATOM    263  CB  TYR X  18      27.519  41.184  29.257  0.00  0.00            
ATOM    264  HB2 TYR X  18      27.367  41.940  28.487  0.00  0.00            
ATOM    265  HB3 TYR X  18      26.595  40.606  29.299  0.00  0.00            
ATOM    266  CG  TYR X  18      27.712  42.048  30.443  0.00  0.00            
ATOM    267  CD1 TYR X  18      27.189  41.605  31.652  0.00  0.00            
ATOM    268  HD1 TYR X  18      26.595  40.703  31.668  0.00  0.00            
ATOM    269  CE1 TYR X  18      27.632  42.301  32.805  0.00  0.00            
ATOM    270  HE1 TYR X  18      27.350  42.017  33.733  0.00  0.00            
ATOM    271  CZ  TYR X  18      28.375  43.443  32.760  0.00  0.00            
ATOM    272  OH  TYR X  18      28.659  44.191  33.902  0.00  0.00            
ATOM    273  HH  TYR X  18      29.011  43.583  34.723  0.00  0.00            
ATOM    274  CE2 TYR X  18      28.664  44.014  31.530  0.00  0.00            
ATOM    275  HE2 TYR X  18      29.080  45.009  31.475  0.00  0.00            
ATOM    276  CD2 TYR X  18      28.409  43.324  30.312  0.00  0.00            
ATOM    277  HD2 TYR X  18      28.611  43.801  29.364  0.00  0.00            
ATOM    278  C   TYR X  18      28.450  39.597  27.399  0.00  0.00            
ATOM    279  O   TYR X  18      28.629  40.111  26.248  0.00  0.00            
ATOM    280  N   TRP X  19      27.783  38.487  27.573  0.00  0.00            
ATOM    281  H   TRP X  19      27.546  38.114  28.569  0.00  0.00            
ATOM    282  CA  TRP X  19      27.284  37.776  26.359  0.00  0.00            
ATOM    283  HA  TRP X  19      26.904  38.472  25.611  0.00  0.00            
ATOM    284  CB  TRP X  19      28.264  36.721  25.769  0.00  0.00            
ATOM    285  HB2 TRP X  19      28.373  35.968  26.549  0.00  0.00            
ATOM    286  HB3 TRP X  19      27.706  36.270  24.949  0.00  0.00            
ATOM    287  CG  TRP X  19      29.650  37.184  25.476  0.00  0.00            
ATOM    288  CD1 TRP X  19      30.137  37.304  24.213  0.00  0.00            
ATOM    289  HD1 TRP X  19      29.522  37.209  23.318  0.00  0.00            
ATOM    290  NE1 TRP X  19      31.440  37.812  24.307  0.00  0.00            
ATOM    291  HE1 TRP X  19      32.101  37.989  23.458  0.00  0.00            
ATOM    292  CE2 TRP X  19      31.871  37.889  25.585  0.00  0.00            
ATOM    293  CZ2 TRP X  19      33.139  38.147  26.134  0.00  0.00            
ATOM    294  HZ2 TRP X  19      33.984  38.324  25.468  0.00  0.00            
ATOM    295  CH2 TRP X  19      33.333  38.138  27.467  0.00  0.00            
ATOM    296  HH2 TRP X  19      34.244  38.303  27.870  0.00  0.00            
ATOM    297  CZ3 TRP X  19      32.214  37.708  28.264  0.00  0.00            
ATOM    298  HZ3 TRP X  19      32.358  37.682  29.263  0.00  0.00            
ATOM    299  CE3 TRP X  19      30.940  37.503  27.757  0.00  0.00            
ATOM    300  HE3 TRP X  19      30.213  37.325  28.434  0.00  0.00            
ATOM    301  CD2 TRP X  19      30.745  37.522  26.340  0.00  0.00            
ATOM    302  C   TRP X  19      25.940  37.107  26.832  0.00  0.00            
ATOM    303  O   TRP X  19      25.945  36.012  27.427  0.00  0.00            
ATOM    304  N   LYS X  20      24.887  37.914  26.741  0.00  0.00            
ATOM    305  H   LYS X  20      24.924  38.933  26.356  0.00  0.00            
ATOM    306  CA  LYS X  20      23.496  37.514  27.216  0.00  0.00            
ATOM    307  HA  LYS X  20      23.696  36.929  28.114  0.00  0.00            
ATOM    308  CB  LYS X  20      22.693  38.805  27.622  0.00  0.00            
ATOM    309  HB2 LYS X  20      23.076  39.120  28.444  0.00  0.00            
ATOM    310  HB3 LYS X  20      22.757  39.587  26.865  0.00  0.00            
ATOM    311  CG  LYS X  20      21.275  38.513  28.059  0.00  0.00            
ATOM    312  HG2 LYS X  20      20.679  38.191  27.205  0.00  0.00            
ATOM    313  HG3 LYS X  20      21.361  37.776  28.857  0.00  0.00            
ATOM    314  CD  LYS X  20      20.474  39.719  28.643  0.00  0.00            
ATOM    315  HD2 LYS X  20      19.765  39.312  29.364  0.00  0.00            
ATOM    316  HD3 LYS X  20      21.179  40.407  29.111  0.00  0.00            
ATOM    317  CE  LYS X  20      19.695  40.542  27.591  0.00  0.00            
ATOM    318  HE2 LYS X  20      19.291  41.426  28.083  0.00  0.00            
ATOM    319  HE3 LYS X  20      20.282  40.840  26.722  0.00  0.00            
ATOM    320  NZ  LYS X  20      18.653  39.735  26.953  0.00  0.00            
ATOM    321  HZ1 LYS X  20      18.236  39.192  27.696  0.00  0.00            
ATOM    322  HZ2 LYS X  20      17.833  40.314  26.528  0.00  0.00            
ATOM    323  HZ3 LYS X  20      19.005  39.081  26.156  0.00  0.00            
ATOM    324  C   LYS X  20      22.830  36.700  26.085  0.00  0.00            
ATOM    325  O   LYS X  20      22.938  37.180  24.950  0.00  0.00            
ATOM    326  N   PRO X  21      22.077  35.577  26.273  0.00  0.00            
ATOM    327  CD  PRO X  21      21.933  34.855  27.507  0.00  0.00            
ATOM    328  HD2 PRO X  21      21.466  35.434  28.190  0.00  0.00            
ATOM    329  HD3 PRO X  21      22.874  34.513  27.940  0.00  0.00            
ATOM    330  CG  PRO X  21      21.118  33.604  27.176  0.00  0.00            
ATOM    331  HG2 PRO X  21      20.074  33.812  27.408  0.00  0.00            
ATOM    332  HG3 PRO X  21      21.387  32.745  27.633  0.00  0.00            
ATOM    333  CB  PRO X  21      21.303  33.436  25.608  0.00  0.00            
ATOM    334  HB2 PRO X  21      20.435  32.966  25.146  0.00  0.00            
ATOM    335  HB3 PRO X  21      22.233  32.886  25.468  0.00  0.00            
ATOM    336  CA  PRO X  21      21.380  34.916  25.176  0.00  0.00            
ATOM    337  HA  PRO X  21      21.920  35.002  24.233  0.00  0.00            
ATOM    338  C   PRO X  21      20.020  35.519  24.738  0.00  0.00            
ATOM    339  O   PRO X  21      19.566  36.532  25.325  0.00  0.00            
ATOM    340  N   THR X  22      19.474  35.045  23.617  0.00  0.00            
ATOM    341  H   THR X  22      19.971  34.292  23.163  0.00  0.00            
ATOM    342  CA  THR X  22      18.143  35.473  23.072  0.00  0.00            
ATOM    343  HA  THR X  22      17.975  36.542  23.200  0.00  0.00            
ATOM    344  CB  THR X  22      17.955  35.180  21.590  0.00  0.00            
ATOM    345  HB  THR X  22      17.897  34.103  21.436  0.00  0.00            
ATOM    346  CG2 THR X  22      16.700  35.811  20.927  0.00  0.00            
ATOM    347 HG21 THR X  22      16.693  36.880  21.142  0.00  0.00            
ATOM    348 HG22 THR X  22      16.611  35.647  19.853  0.00  0.00            
ATOM    349 HG23 THR X  22      15.790  35.362  21.326  0.00  0.00            
ATOM    350  OG1 THR X  22      19.057  35.698  20.906  0.00  0.00            
ATOM    351  HG1 THR X  22      19.814  35.481  21.455  0.00  0.00            
ATOM    352  C   THR X  22      16.915  34.802  23.719  0.00  0.00            
ATOM    353  O   THR X  22      15.906  35.456  24.098  0.00  0.00            
ATOM    354  N   GLY X  23      17.011  33.477  23.990  0.00  0.00            
ATOM    355  H   GLY X  23      17.945  33.031  23.647  0.00  0.00            
ATOM    356  CA  GLY X  23      16.104  32.800  24.936  0.00  0.00            
ATOM    357  HA2 GLY X  23      15.125  33.156  24.613  0.00  0.00            
ATOM    358  HA3 GLY X  23      16.072  31.720  24.791  0.00  0.00            
ATOM    359  C   GLY X  23      16.491  33.226  26.400  0.00  0.00            
ATOM    360  O   GLY X  23      17.545  33.751  26.639  0.00  0.00            
ATOM    361  N   THR X  24      15.657  32.895  27.344  0.00  0.00            
ATOM    362  H   THR X  24      14.932  32.235  27.100  0.00  0.00            
ATOM    363  CA  THR X  24      15.923  32.939  28.813  0.00  0.00            
ATOM    364  HA  THR X  24      15.946  33.910  29.089  0.00  0.00            
ATOM    365  CB  THR X  24      14.799  32.236  29.596  0.00  0.00            
ATOM    366  HB  THR X  24      15.218  32.095  30.504  0.00  0.00            
ATOM    367  CG2 THR X  24      13.500  33.033  29.747  0.00  0.00            
ATOM    368 HG21 THR X  24      12.980  33.123  28.793  0.00  0.00            
ATOM    369 HG22 THR X  24      12.920  32.575  30.548  0.00  0.00            
ATOM    370 HG23 THR X  24      13.692  34.032  30.139  0.00  0.00            
ATOM    371  OG1 THR X  24      14.298  31.072  28.929  0.00  0.00            
ATOM    372  HG1 THR X  24      14.899  30.177  29.094  0.00  0.00            
ATOM    373  C   THR X  24      17.180  32.143  29.183  0.00  0.00            
ATOM    374  O   THR X  24      17.440  31.074  28.597  0.00  0.00            
ATOM    375  N   PRO X  25      17.981  32.619  30.126  0.00  0.00            
ATOM    376  CD  PRO X  25      17.824  33.994  30.667  0.00  0.00            
ATOM    377  HD2 PRO X  25      16.821  34.215  31.032  0.00  0.00            
ATOM    378  HD3 PRO X  25      18.080  34.764  29.939  0.00  0.00            
ATOM    379  CG  PRO X  25      18.944  34.145  31.732  0.00  0.00            
ATOM    380  HG2 PRO X  25      18.608  33.677  32.657  0.00  0.00            
ATOM    381  HG3 PRO X  25      19.358  35.115  32.006  0.00  0.00            
ATOM    382  CB  PRO X  25      19.994  33.258  31.052  0.00  0.00            
ATOM    383  HB2 PRO X  25      20.782  32.985  31.753  0.00  0.00            
ATOM    384  HB3 PRO X  25      20.468  33.781  30.222  0.00  0.00            
ATOM    385  CA  PRO X  25      19.297  32.044  30.479  0.00  0.00            
ATOM    386  HA  PRO X  25      19.850  31.564  29.671  0.00  0.00            
ATOM    387  C   PRO X  25      19.059  30.940  31.481  0.00  0.00            
ATOM    388  O   PRO X  25      18.173  30.948  32.392  0.00  0.00            
ATOM    389  N   LYS X  26      19.817  29.894  31.282  0.00  0.00            
ATOM    390  H   LYS X  26      20.301  29.850  30.307  0.00  0.00            
ATOM    391  CA  LYS X  26      19.709  28.664  32.010  0.00  0.00            
ATOM    392  HA  LYS X  26      18.721  28.488  32.436  0.00  0.00            
ATOM    393  CB  LYS X  26      19.867  27.559  30.965  0.00  0.00            
ATOM    394  HB2 LYS X  26      19.474  26.619  31.353  0.00  0.00            
ATOM    395  HB3 LYS X  26      19.180  27.763  30.144  0.00  0.00            
ATOM    396  CG  LYS X  26      21.325  27.495  30.395  0.00  0.00            
ATOM    397  HG2 LYS X  26      21.225  27.798  29.353  0.00  0.00            
ATOM    398  HG3 LYS X  26      22.020  28.100  30.808  0.00  0.00            
ATOM    399  CD  LYS X  26      21.908  26.110  30.414  0.00  0.00            
ATOM    400  HD2 LYS X  26      22.742  26.228  29.721  0.00  0.00            
ATOM    401  HD3 LYS X  26      22.195  25.932  31.450  0.00  0.00            
ATOM    402  CE  LYS X  26      21.075  24.910  29.963  0.00  0.00            
ATOM    403  HE2 LYS X  26      21.611  23.996  29.705  0.00  0.00            
ATOM    404  HE3 LYS X  26      20.293  24.668  30.683  0.00  0.00            
ATOM    405  NZ  LYS X  26      20.514  25.217  28.631  0.00  0.00            
ATOM    406  HZ1 LYS X  26      19.594  25.632  28.608  0.00  0.00            
ATOM    407  HZ2 LYS X  26      21.158  25.877  28.050  0.00  0.00            
ATOM    408  HZ3 LYS X  26      20.282  24.271  28.142  0.00  0.00            
ATOM    409  C   LYS X  26      20.735  28.659  33.199  0.00  0.00            
ATOM    410  O   LYS X  26      20.538  27.881  34.123  0.00  0.00            
ATOM    411  N   ALA X  27      21.699  29.573  33.244  0.00  0.00            
ATOM    412  H   ALA X  27      21.842  30.260  32.410  0.00  0.00            
ATOM    413  CA  ALA X  27      22.623  29.769  34.321  0.00  0.00            
ATOM    414  HA  ALA X  27      21.957  29.804  35.184  0.00  0.00            
ATOM    415  CB  ALA X  27      23.578  28.591  34.398  0.00  0.00            
ATOM    416  HB1 ALA X  27      24.240  28.596  35.264  0.00  0.00            
ATOM    417  HB2 ALA X  27      23.009  27.670  34.526  0.00  0.00            
ATOM    418  HB3 ALA X  27      24.178  28.531  33.490  0.00  0.00            
ATOM    419  C   ALA X  27      23.427  31.032  34.038  0.00  0.00            
ATOM    420  O   ALA X  27      23.486  31.469  32.923  0.00  0.00            
ATOM    421  N   LEU X  28      24.176  31.493  35.007  0.00  0.00            
ATOM    422  H   LEU X  28      24.326  30.907  35.913  0.00  0.00            
ATOM    423  CA  LEU X  28      25.075  32.644  34.807  0.00  0.00            
ATOM    424  HA  LEU X  28      24.920  33.013  33.794  0.00  0.00            
ATOM    425  CB  LEU X  28      24.738  33.862  35.804  0.00  0.00            
ATOM    426  HB2 LEU X  28      25.264  33.660  36.736  0.00  0.00            
ATOM    427  HB3 LEU X  28      25.173  34.746  35.338  0.00  0.00            
ATOM    428  CG  LEU X  28      23.225  34.166  36.176  0.00  0.00            
ATOM    429  HG  LEU X  28      22.711  33.229  36.392  0.00  0.00            
ATOM    430  CD1 LEU X  28      23.074  35.148  37.382  0.00  0.00            
ATOM    431 HD11 LEU X  28      23.512  34.801  38.318  0.00  0.00            
ATOM    432 HD12 LEU X  28      23.598  36.080  37.171  0.00  0.00            
ATOM    433 HD13 LEU X  28      22.021  35.265  37.640  0.00  0.00            
ATOM    434  CD2 LEU X  28      22.483  34.792  34.918  0.00  0.00            
ATOM    435 HD21 LEU X  28      21.395  34.816  34.982  0.00  0.00            
ATOM    436 HD22 LEU X  28      22.867  35.790  34.705  0.00  0.00            
ATOM    437 HD23 LEU X  28      22.634  34.192  34.119  0.00  0.00            
ATOM    438  C   LEU X  28      26.490  32.143  35.042  0.00  0.00            
ATOM    439  O   LEU X  28      26.673  31.228  35.766  0.00  0.00            
ATOM    440  N   ILE X  29      27.433  32.779  34.382  0.00  0.00            
ATOM    441  H   ILE X  29      27.184  33.480  33.585  0.00  0.00            
ATOM    442  CA  ILE X  29      28.822  32.546  34.591  0.00  0.00            
ATOM    443  HA  ILE X  29      28.959  32.331  35.568  0.00  0.00            
ATOM    444  CB  ILE X  29      29.386  31.447  33.626  0.00  0.00            
ATOM    445  HB  ILE X  29      28.773  30.568  33.825  0.00  0.00            
ATOM    446  CG2 ILE X  29      29.244  31.852  32.175  0.00  0.00            
ATOM    447 HG21 ILE X  29      29.777  32.797  32.069  0.00  0.00            
ATOM    448 HG22 ILE X  29      29.637  31.132  31.458  0.00  0.00            
ATOM    449 HG23 ILE X  29      28.198  32.012  31.959  0.00  0.00            
ATOM    450  CG1 ILE X  29      30.823  31.103  34.058  0.00  0.00            
ATOM    451 HG12 ILE X  29      31.543  31.876  33.832  0.00  0.00            
ATOM    452 HG13 ILE X  29      30.767  31.124  35.136  0.00  0.00            
ATOM    453  CD1 ILE X  29      31.281  29.799  33.345  0.00  0.00            
ATOM    454 HD11 ILE X  29      30.580  29.000  33.533  0.00  0.00            
ATOM    455 HD12 ILE X  29      31.356  29.969  32.281  0.00  0.00            
ATOM    456 HD13 ILE X  29      32.160  29.470  33.717  0.00  0.00            
ATOM    457  C   ILE X  29      29.637  33.834  34.452  0.00  0.00            
ATOM    458  O   ILE X  29      29.583  34.567  33.501  0.00  0.00            
ATOM    459  N   PHE X  30      30.531  34.025  35.482  0.00  0.00            
ATOM    460  H   PHE X  30      30.749  33.340  36.118  0.00  0.00            
ATOM    461  CA  PHE X  30      31.547  35.074  35.468  0.00  0.00            
ATOM    462  HA  PHE X  30      31.225  35.762  34.802  0.00  0.00            
ATOM    463  CB  PHE X  30      31.712  35.656  36.895  0.00  0.00            
ATOM    464  HB2 PHE X  30      30.779  36.087  37.258  0.00  0.00            
ATOM    465  HB3 PHE X  30      32.112  34.868  37.532  0.00  0.00            
ATOM    466  CG  PHE X  30      32.768  36.715  36.959  0.00  0.00            
ATOM    467  CD1 PHE X  30      32.496  37.991  36.515  0.00  0.00            
ATOM    468  HD1 PHE X  30      31.521  38.106  36.040  0.00  0.00            
ATOM    469  CE1 PHE X  30      33.470  38.985  36.333  0.00  0.00            
ATOM    470  HE1 PHE X  30      33.298  39.937  35.831  0.00  0.00            
ATOM    471  CZ  PHE X  30      34.825  38.730  36.768  0.00  0.00            
ATOM    472  HZ  PHE X  30      35.641  39.451  36.723  0.00  0.00            
ATOM    473  CE2 PHE X  30      35.115  37.423  37.246  0.00  0.00            
ATOM    474  HE2 PHE X  30      36.131  37.189  37.561  0.00  0.00            
ATOM    475  CD2 PHE X  30      34.078  36.405  37.231  0.00  0.00            
ATOM    476  HD2 PHE X  30      34.367  35.374  37.436  0.00  0.00            
ATOM    477  C   PHE X  30      32.846  34.495  34.943  0.00  0.00            
ATOM    478  O   PHE X  30      33.137  33.374  35.305  0.00  0.00            
ATOM    479  N   VAL X  31      33.572  35.188  34.086  0.00  0.00            
ATOM    480  H   VAL X  31      32.986  36.078  33.857  0.00  0.00            
ATOM    481  CA  VAL X  31      34.841  34.838  33.513  0.00  0.00            
ATOM    482  HA  VAL X  31      35.130  33.840  33.842  0.00  0.00            
ATOM    483  CB  VAL X  31      34.846  35.097  31.944  0.00  0.00            
ATOM    484  HB  VAL X  31      34.416  36.001  31.810  0.00  0.00            
ATOM    485  CG1 VAL X  31      36.208  35.130  31.254  0.00  0.00            
ATOM    486 HG11 VAL X  31      36.139  35.178  30.177  0.00  0.00            
ATOM    487 HG12 VAL X  31      36.868  35.947  31.508  0.00  0.00            
ATOM    488 HG13 VAL X  31      36.660  34.240  31.408  0.00  0.00            
ATOM    489  CG2 VAL X  31      33.957  34.054  31.337  0.00  0.00            
ATOM    490 HG21 VAL X  31      32.963  34.402  31.616  0.00  0.00            
ATOM    491 HG22 VAL X  31      33.970  34.133  30.250  0.00  0.00            
ATOM    492 HG23 VAL X  31      34.116  33.048  31.726  0.00  0.00            
ATOM    493  C   VAL X  31      35.940  35.716  34.137  0.00  0.00            
ATOM    494  O   VAL X  31      35.844  36.924  34.202  0.00  0.00            
ATOM    495  N   SER X  32      37.039  35.100  34.548  0.00  0.00            
ATOM    496  H   SER X  32      37.024  34.091  34.587  0.00  0.00            
ATOM    497  CA  SER X  32      38.059  35.710  35.454  0.00  0.00            
ATOM    498  HA  SER X  32      37.900  36.764  35.681  0.00  0.00            
ATOM    499  CB  SER X  32      38.067  34.954  36.826  0.00  0.00            
ATOM    500  HB2 SER X  32      37.084  35.022  37.291  0.00  0.00            
ATOM    501  HB3 SER X  32      38.373  34.032  36.552  0.00  0.00            
ATOM    502  OG  SER X  32      39.024  35.516  37.673  0.00  0.00            
ATOM    503  HG  SER X  32      39.429  34.685  38.251  0.00  0.00            
ATOM    504  C   SER X  32      39.394  35.488  34.632  0.00  0.00            
ATOM    505  O   SER X  32      39.933  34.420  34.693  0.00  0.00            
ATOM    506  N   HID X  33      39.990  36.556  34.212  0.00  0.00            
ATOM    507  H   HID X  33      39.485  37.522  34.212  0.00  0.00            
ATOM    508  CA  HID X  33      41.123  36.415  33.301  0.00  0.00            
ATOM    509  HA  HID X  33      40.965  35.526  32.691  0.00  0.00            
ATOM    510  CB  HID X  33      40.982  37.725  32.414  0.00  0.00            
ATOM    511  HB2 HID X  33      41.617  37.609  31.638  0.00  0.00            
ATOM    512  HB3 HID X  33      39.955  37.801  32.055  0.00  0.00            
ATOM    513  CG  HID X  33      41.353  39.011  33.104  0.00  0.00            
ATOM    514  ND1 HID X  33      42.635  39.456  33.476  0.00  0.00            
ATOM    515  HD1 HID X  33      43.574  38.903  33.457  0.00  0.00            
ATOM    516  CE1 HID X  33      42.448  40.677  34.026  0.00  0.00            
ATOM    517  HE1 HID X  33      43.326  41.299  34.200  0.00  0.00            
ATOM    518  NE2 HID X  33      41.195  41.062  34.026  0.00  0.00            
ATOM    519  CD2 HID X  33      40.518  39.991  33.476  0.00  0.00            
ATOM    520  HD2 HID X  33      39.450  39.977  33.258  0.00  0.00            
ATOM    521  C   HID X  33      42.462  36.322  34.139  0.00  0.00            
ATOM    522  O   HID X  33      42.441  36.718  35.290  0.00  0.00            
ATOM    523  N   GLY X  34      43.645  36.152  33.522  0.00  0.00            
ATOM    524  H   GLY X  34      43.728  35.921  32.460  0.00  0.00            
ATOM    525  CA  GLY X  34      44.875  36.050  34.330  0.00  0.00            
ATOM    526  HA2 GLY X  34      44.588  35.671  35.311  0.00  0.00            
ATOM    527  HA3 GLY X  34      45.488  35.373  33.898  0.00  0.00            
ATOM    528  C   GLY X  34      45.665  37.358  34.367  0.00  0.00            
ATOM    529  O   GLY X  34      45.247  38.409  33.856  0.00  0.00            
ATOM    530  N   ALA X  35      46.886  37.167  34.862  0.00  0.00            
ATOM    531  H   ALA X  35      47.315  36.177  34.905  0.00  0.00            
ATOM    532  CA  ALA X  35      47.749  38.346  35.206  0.00  0.00            
ATOM    533  HA  ALA X  35      47.274  38.975  35.838  0.00  0.00            
ATOM    534  CB  ALA X  35      49.113  37.884  35.875  0.00  0.00            
ATOM    535  HB1 ALA X  35      48.839  37.060  36.534  0.00  0.00            
ATOM    536  HB2 ALA X  35      49.876  37.508  35.193  0.00  0.00            
ATOM    537  HB3 ALA X  35      49.541  38.769  36.346  0.00  0.00            
ATOM    538  C   ALA X  35      48.190  39.169  33.920  0.00  0.00            
ATOM    539  O   ALA X  35      48.688  38.651  32.925  0.00  0.00            
ATOM    540  N   GLY X  36      47.904  40.444  34.026  0.00  0.00            
ATOM    541  H   GLY X  36      47.247  40.867  34.786  0.00  0.00            
ATOM    542  CA  GLY X  36      48.337  41.296  32.880  0.00  0.00            
ATOM    543  HA2 GLY X  36      48.360  42.282  33.319  0.00  0.00            
ATOM    544  HA3 GLY X  36      49.320  41.127  32.722  0.00  0.00            
ATOM    545  C   GLY X  36      47.496  41.304  31.553  0.00  0.00            
ATOM    546  O   GLY X  36      47.728  42.184  30.741  0.00  0.00            
ATOM    547  N   GLU X  37      46.529  40.410  31.434  0.00  0.00            
ATOM    548  H   GLU X  37      46.348  39.625  32.168  0.00  0.00            
ATOM    549  CA  GLU X  37      45.647  40.399  30.261  0.00  0.00            
ATOM    550  HA  GLU X  37      46.039  41.020  29.457  0.00  0.00            
ATOM    551  CB  GLU X  37      45.646  38.938  29.662  0.00  0.00            
ATOM    552  HB2 GLU X  37      45.184  39.046  28.827  0.00  0.00            
ATOM    553  HB3 GLU X  37      46.563  38.559  29.473  0.00  0.00            
ATOM    554  CG  GLU X  37      44.989  37.965  30.596  0.00  0.00            
ATOM    555  HG2 GLU X  37      45.732  37.655  31.331  0.00  0.00            
ATOM    556  HG3 GLU X  37      44.156  38.382  31.161  0.00  0.00            
ATOM    557  CD  GLU X  37      44.341  36.692  29.958  0.00  0.00            
ATOM    558  OE1 GLU X  37      44.427  36.533  28.721  0.00  0.00            
ATOM    559  OE2 GLU X  37      43.884  35.855  30.719  0.00  0.00            
ATOM    560  C   GLU X  37      44.236  41.022  30.578  0.00  0.00            
ATOM    561  O   GLU X  37      44.234  42.035  31.340  0.00  0.00            
ATOM    562  N   HIE X  38      43.162  40.524  29.994  0.00  0.00            
ATOM    563  H   HIE X  38      43.077  39.772  29.325  0.00  0.00            
ATOM    564  CA  HIE X  38      41.880  41.214  30.007  0.00  0.00            
ATOM    565  HA  HIE X  38      41.577  41.436  30.945  0.00  0.00            
ATOM    566  CB  HIE X  38      42.007  42.534  29.167  0.00  0.00            
ATOM    567  HB2 HIE X  38      41.199  43.138  29.210  0.00  0.00            
ATOM    568  HB3 HIE X  38      42.822  43.132  29.574  0.00  0.00            
ATOM    569  CG  HIE X  38      42.252  42.298  27.698  0.00  0.00            
ATOM    570  ND1 HIE X  38      41.295  41.988  26.743  0.00  0.00            
ATOM    571  CE1 HIE X  38      41.962  42.076  25.602  0.00  0.00            
ATOM    572  HE1 HIE X  38      41.466  42.153  24.634  0.00  0.00            
ATOM    573  NE2 HIE X  38      43.283  42.314  25.797  0.00  0.00            
ATOM    574  HE2 HIE X  38      44.028  42.290  25.115  0.00  0.00            
ATOM    575  CD2 HIE X  38      43.440  42.546  27.084  0.00  0.00            
ATOM    576  HD2 HIE X  38      44.360  42.819  27.600  0.00  0.00            
ATOM    577  C   HIE X  38      40.791  40.223  29.524  0.00  0.00            
ATOM    578  O   HIE X  38      41.145  39.168  28.914  0.00  0.00            
ATOM    579  N   SER X  39      39.537  40.603  29.747  0.00  0.00            
ATOM    580  H   SER X  39      39.390  41.438  30.433  0.00  0.00            
ATOM    581  CA  SER X  39      38.398  39.738  29.474  0.00  0.00            
ATOM    582  HA  SER X  39      38.572  38.731  29.855  0.00  0.00            
ATOM    583  CB  SER X  39      37.161  40.330  30.160  0.00  0.00            
ATOM    584  HB2 SER X  39      36.418  39.664  30.010  0.00  0.00            
ATOM    585  HB3 SER X  39      37.420  40.277  31.135  0.00  0.00            
ATOM    586  OG  SER X  39      36.871  41.642  29.740  0.00  0.00            
ATOM    587  HG  SER X  39      37.415  42.335  30.234  0.00  0.00            
ATOM    588  C   SER X  39      38.013  39.627  28.008  0.00  0.00            
ATOM    589  O   SER X  39      37.354  38.628  27.666  0.00  0.00            
ATOM    590  N   GLY X  40      38.403  40.610  27.114  0.00  0.00            
ATOM    591  H   GLY X  40      38.957  41.465  27.503  0.00  0.00            
ATOM    592  CA  GLY X  40      38.036  40.555  25.658  0.00  0.00            
ATOM    593  HA2 GLY X  40      36.951  40.603  25.560  0.00  0.00            
ATOM    594  HA3 GLY X  40      38.389  41.433  25.117  0.00  0.00            
ATOM    595  C   GLY X  40      38.590  39.271  24.995  0.00  0.00            
ATOM    596  O   GLY X  40      37.947  38.710  24.111  0.00  0.00            
ATOM    597  N   ARG X  41      39.736  38.883  25.570  0.00  0.00            
ATOM    598  H   ARG X  41      40.095  39.528  26.372  0.00  0.00            
ATOM    599  CA  ARG X  41      40.489  37.638  25.154  0.00  0.00            
ATOM    600  HA  ARG X  41      40.954  37.871  24.287  0.00  0.00            
ATOM    601  CB  ARG X  41      41.733  37.558  26.095  0.00  0.00            
ATOM    602  HB2 ARG X  41      41.373  37.478  27.120  0.00  0.00            
ATOM    603  HB3 ARG X  41      42.240  36.623  25.854  0.00  0.00            
ATOM    604  CG  ARG X  41      42.761  38.716  25.870  0.00  0.00            
ATOM    605  HG2 ARG X  41      42.302  39.408  25.164  0.00  0.00            
ATOM    606  HG3 ARG X  41      42.946  39.292  26.765  0.00  0.00            
ATOM    607  CD  ARG X  41      43.999  38.335  25.201  0.00  0.00            
ATOM    608  HD2 ARG X  41      43.651  37.986  24.240  0.00  0.00            
ATOM    609  HD3 ARG X  41      44.488  39.102  24.894  0.00  0.00            
ATOM    610  NE  ARG X  41      44.889  37.495  25.993  0.00  0.00            
ATOM    611  HE  ARG X  41      44.526  37.138  26.945  0.00  0.00            
ATOM    612  CZ  ARG X  41      45.874  36.767  25.520  0.00  0.00            
ATOM    613  NH1 ARG X  41      46.000  36.561  24.214  0.00  0.00            
ATOM    614 HH11 ARG X  41      45.727  37.335  23.513  0.00  0.00            
ATOM    615 HH12 ARG X  41      46.699  35.875  23.967  0.00  0.00            
ATOM    616  NH2 ARG X  41      46.557  36.046  26.414  0.00  0.00            
ATOM    617 HH21 ARG X  41      46.221  35.908  27.442  0.00  0.00            
ATOM    618 HH22 ARG X  41      47.501  35.604  26.095  0.00  0.00            
ATOM    619  C   ARG X  41      39.643  36.381  25.295  0.00  0.00            
ATOM    620  O   ARG X  41      40.010  35.409  24.730  0.00  0.00            
ATOM    621  N   TYR X  42      38.506  36.397  25.973  0.00  0.00            
ATOM    622  H   TYR X  42      38.228  37.361  26.400  0.00  0.00            
ATOM    623  CA  TYR X  42      37.618  35.228  26.192  0.00  0.00            
ATOM    624  HA  TYR X  42      38.132  34.315  25.893  0.00  0.00            
ATOM    625  CB  TYR X  42      37.289  35.047  27.716  0.00  0.00            
ATOM    626  HB2 TYR X  42      36.864  35.954  28.144  0.00  0.00            
ATOM    627  HB3 TYR X  42      36.656  34.183  27.917  0.00  0.00            
ATOM    628  CG  TYR X  42      38.595  34.796  28.508  0.00  0.00            
ATOM    629  CD1 TYR X  42      38.919  33.537  28.991  0.00  0.00            
ATOM    630  HD1 TYR X  42      38.352  32.733  28.765  0.00  0.00            
ATOM    631  CE1 TYR X  42      40.076  33.318  29.790  0.00  0.00            
ATOM    632  HE1 TYR X  42      40.362  32.346  30.191  0.00  0.00            
ATOM    633  CZ  TYR X  42      40.884  34.436  30.088  0.00  0.00            
ATOM    634  OH  TYR X  42      41.990  34.262  30.860  0.00  0.00            
ATOM    635  HH  TYR X  42      42.737  35.046  30.734  0.00  0.00            
ATOM    636  CE2 TYR X  42      40.679  35.686  29.552  0.00  0.00            
ATOM    637  HE2 TYR X  42      41.435  36.461  29.680  0.00  0.00            
ATOM    638  CD2 TYR X  42      39.442  35.863  28.776  0.00  0.00            
ATOM    639  HD2 TYR X  42      39.010  36.816  28.470  0.00  0.00            
ATOM    640  C   TYR X  42      36.349  35.207  25.316  0.00  0.00            
ATOM    641  O   TYR X  42      35.509  34.288  25.341  0.00  0.00            
ATOM    642  N   GLU X  43      36.226  36.193  24.457  0.00  0.00            
ATOM    643  H   GLU X  43      37.060  36.893  24.403  0.00  0.00            
ATOM    644  CA  GLU X  43      35.314  36.486  23.304  0.00  0.00            
ATOM    645  HA  GLU X  43      34.508  37.161  23.592  0.00  0.00            
ATOM    646  CB  GLU X  43      36.034  37.312  22.128  0.00  0.00            
ATOM    647  HB2 GLU X  43      36.235  38.297  22.550  0.00  0.00            
ATOM    648  HB3 GLU X  43      37.038  36.986  21.858  0.00  0.00            
ATOM    649  CG  GLU X  43      35.087  37.555  20.913  0.00  0.00            
ATOM    650  HG2 GLU X  43      35.559  38.254  20.357  0.00  0.00            
ATOM    651  HG3 GLU X  43      34.962  36.638  20.337  0.00  0.00            
ATOM    652  CD  GLU X  43      33.703  38.187  21.204  0.00  0.00            
ATOM    653  OE1 GLU X  43      33.541  38.793  22.279  0.00  0.00            
ATOM    654  OE2 GLU X  43      32.894  38.171  20.305  0.00  0.00            
ATOM    655  C   GLU X  43      34.813  35.151  22.715  0.00  0.00            
ATOM    656  O   GLU X  43      33.583  34.976  22.716  0.00  0.00            
ATOM    657  N   GLU X  44      35.673  34.219  22.201  0.00  0.00            
ATOM    658  H   GLU X  44      36.757  34.324  22.236  0.00  0.00            
ATOM    659  CA  GLU X  44      35.256  32.951  21.499  0.00  0.00            
ATOM    660  HA  GLU X  44      34.633  33.219  20.645  0.00  0.00            
ATOM    661  CB  GLU X  44      36.465  32.146  20.981  0.00  0.00            
ATOM    662  HB2 GLU X  44      37.196  31.983  21.774  0.00  0.00            
ATOM    663  HB3 GLU X  44      36.195  31.162  20.598  0.00  0.00            
ATOM    664  CG  GLU X  44      37.123  32.873  19.788  0.00  0.00            
ATOM    665  HG2 GLU X  44      37.658  33.735  20.186  0.00  0.00            
ATOM    666  HG3 GLU X  44      37.900  32.317  19.264  0.00  0.00            
ATOM    667  CD  GLU X  44      36.202  33.338  18.726  0.00  0.00            
ATOM    668  OE1 GLU X  44      35.499  32.417  18.237  0.00  0.00            
ATOM    669  OE2 GLU X  44      36.087  34.516  18.302  0.00  0.00            
ATOM    670  C   GLU X  44      34.550  31.987  22.499  0.00  0.00            
ATOM    671  O   GLU X  44      33.512  31.458  22.214  0.00  0.00            
ATOM    672  N   LEU X  45      35.151  31.719  23.663  0.00  0.00            
ATOM    673  H   LEU X  45      35.840  32.377  23.998  0.00  0.00            
ATOM    674  CA  LEU X  45      34.613  30.722  24.559  0.00  0.00            
ATOM    675  HA  LEU X  45      34.413  29.887  24.029  0.00  0.00            
ATOM    676  CB  LEU X  45      35.689  30.429  25.631  0.00  0.00            
ATOM    677  HB2 LEU X  45      36.560  30.259  25.149  0.00  0.00            
ATOM    678  HB3 LEU X  45      36.023  31.286  26.050  0.00  0.00            
ATOM    679  CG  LEU X  45      35.377  29.423  26.695  0.00  0.00            
ATOM    680  HG  LEU X  45      34.566  29.767  27.188  0.00  0.00            
ATOM    681  CD1 LEU X  45      35.078  27.991  26.094  0.00  0.00            
ATOM    682 HD11 LEU X  45      34.254  28.024  25.511  0.00  0.00            
ATOM    683 HD12 LEU X  45      35.923  27.734  25.454  0.00  0.00            
ATOM    684 HD13 LEU X  45      34.897  27.206  26.828  0.00  0.00            
ATOM    685  CD2 LEU X  45      36.559  29.274  27.666  0.00  0.00            
ATOM    686 HD21 LEU X  45      36.673  30.163  28.288  0.00  0.00            
ATOM    687 HD22 LEU X  45      36.344  28.462  28.361  0.00  0.00            
ATOM    688 HD23 LEU X  45      37.379  29.047  27.122  0.00  0.00            
ATOM    689  C   LEU X  45      33.284  31.258  25.198  0.00  0.00            
ATOM    690  O   LEU X  45      32.310  30.508  25.394  0.00  0.00            
ATOM    691  N   ALA X  46      33.263  32.570  25.493  0.00  0.00            
ATOM    692  H   ALA X  46      33.997  33.236  25.040  0.00  0.00            
ATOM    693  CA  ALA X  46      32.048  33.232  26.003  0.00  0.00            
ATOM    694  HA  ALA X  46      31.789  32.675  26.904  0.00  0.00            
ATOM    695  CB  ALA X  46      32.404  34.718  26.388  0.00  0.00            
ATOM    696  HB1 ALA X  46      31.486  35.064  26.861  0.00  0.00            
ATOM    697  HB2 ALA X  46      33.223  34.737  27.107  0.00  0.00            
ATOM    698  HB3 ALA X  46      32.646  35.301  25.499  0.00  0.00            
ATOM    699  C   ALA X  46      30.961  33.169  24.929  0.00  0.00            
ATOM    700  O   ALA X  46      29.977  32.641  25.330  0.00  0.00            
ATOM    701  N   ARG X  47      31.200  33.430  23.598  0.00  0.00            
ATOM    702  H   ARG X  47      32.150  33.843  23.262  0.00  0.00            
ATOM    703  CA  ARG X  47      30.070  33.121  22.566  0.00  0.00            
ATOM    704  HA  ARG X  47      29.322  33.730  22.867  0.00  0.00            
ATOM    705  CB  ARG X  47      30.491  33.422  21.131  0.00  0.00            
ATOM    706  HB2 ARG X  47      31.386  32.896  20.797  0.00  0.00            
ATOM    707  HB3 ARG X  47      29.756  33.036  20.424  0.00  0.00            
ATOM    708  CG  ARG X  47      30.524  34.973  20.972  0.00  0.00            
ATOM    709  HG2 ARG X  47      29.774  35.555  21.507  0.00  0.00            
ATOM    710  HG3 ARG X  47      31.461  35.313  21.412  0.00  0.00            
ATOM    711  CD  ARG X  47      30.503  35.482  19.520  0.00  0.00            
ATOM    712  HD2 ARG X  47      29.462  35.496  19.198  0.00  0.00            
ATOM    713  HD3 ARG X  47      30.852  36.496  19.325  0.00  0.00            
ATOM    714  NE  ARG X  47      31.119  34.590  18.532  0.00  0.00            
ATOM    715  HE  ARG X  47      30.430  33.848  18.126  0.00  0.00            
ATOM    716  CZ  ARG X  47      32.432  34.386  18.365  0.00  0.00            
ATOM    717  NH1 ARG X  47      33.333  35.258  18.688  0.00  0.00            
ATOM    718 HH11 ARG X  47      33.088  36.275  18.993  0.00  0.00            
ATOM    719 HH12 ARG X  47      34.313  35.017  18.647  0.00  0.00            
ATOM    720  NH2 ARG X  47      32.869  33.277  17.786  0.00  0.00            
ATOM    721 HH21 ARG X  47      32.188  32.497  17.444  0.00  0.00            
ATOM    722 HH22 ARG X  47      33.918  32.980  17.763  0.00  0.00            
ATOM    723  C   ARG X  47      29.602  31.650  22.612  0.00  0.00            
ATOM    724  O   ARG X  47      28.444  31.362  22.291  0.00  0.00            
ATOM    725  N   MET X  48      30.524  30.769  22.882  0.00  0.00            
ATOM    726  H   MET X  48      31.512  31.085  23.217  0.00  0.00            
ATOM    727  CA  MET X  48      30.198  29.323  22.968  0.00  0.00            
ATOM    728  HA  MET X  48      29.802  29.022  21.998  0.00  0.00            
ATOM    729  CB  MET X  48      31.444  28.409  23.063  0.00  0.00            
ATOM    730  HB2 MET X  48      31.940  28.640  22.121  0.00  0.00            
ATOM    731  HB3 MET X  48      32.035  28.683  23.937  0.00  0.00            
ATOM    732  CG  MET X  48      31.136  26.906  23.121  0.00  0.00            
ATOM    733  HG2 MET X  48      30.341  26.725  22.398  0.00  0.00            
ATOM    734  HG3 MET X  48      32.025  26.379  22.775  0.00  0.00            
ATOM    735  SD  MET X  48      30.759  26.249  24.740  0.00  0.00            
ATOM    736  CE  MET X  48      32.355  25.962  25.520  0.00  0.00            
ATOM    737  HE1 MET X  48      32.253  25.028  26.072  0.00  0.00            
ATOM    738  HE2 MET X  48      32.994  25.864  24.642  0.00  0.00            
ATOM    739  HE3 MET X  48      32.534  26.889  26.065  0.00  0.00            
ATOM    740  C   MET X  48      29.176  29.118  24.136  0.00  0.00            
ATOM    741  O   MET X  48      28.090  28.576  23.961  0.00  0.00            
ATOM    742  N   LEU X  49      29.478  29.600  25.340  0.00  0.00            
ATOM    743  H   LEU X  49      30.431  30.091  25.536  0.00  0.00            
ATOM    744  CA  LEU X  49      28.677  29.343  26.557  0.00  0.00            
ATOM    745  HA  LEU X  49      28.582  28.344  26.666  0.00  0.00            
ATOM    746  CB  LEU X  49      29.410  30.015  27.763  0.00  0.00            
ATOM    747  HB2 LEU X  49      29.744  31.039  27.598  0.00  0.00            
ATOM    748  HB3 LEU X  49      28.673  30.048  28.566  0.00  0.00            
ATOM    749  CG  LEU X  49      30.639  29.169  28.167  0.00  0.00            
ATOM    750  HG  LEU X  49      30.938  28.598  27.288  0.00  0.00            
ATOM    751  CD1 LEU X  49      31.833  29.953  28.805  0.00  0.00            
ATOM    752 HD11 LEU X  49      31.503  30.132  29.828  0.00  0.00            
ATOM    753 HD12 LEU X  49      32.722  29.322  28.786  0.00  0.00            
ATOM    754 HD13 LEU X  49      32.030  30.884  28.274  0.00  0.00            
ATOM    755  CD2 LEU X  49      30.225  28.089  29.148  0.00  0.00            
ATOM    756 HD21 LEU X  49      29.235  27.641  29.057  0.00  0.00            
ATOM    757 HD22 LEU X  49      31.060  27.415  29.335  0.00  0.00            
ATOM    758 HD23 LEU X  49      30.011  28.517  30.037  0.00  0.00            
ATOM    759  C   LEU X  49      27.317  30.037  26.340  0.00  0.00            
ATOM    760  O   LEU X  49      26.243  29.549  26.732  0.00  0.00            
ATOM    761  N   MET X  50      27.363  31.200  25.688  0.00  0.00            
ATOM    762  H   MET X  50      28.361  31.548  25.424  0.00  0.00            
ATOM    763  CA  MET X  50      26.190  31.945  25.197  0.00  0.00            
ATOM    764  HA  MET X  50      25.642  32.311  26.065  0.00  0.00            
ATOM    765  CB  MET X  50      26.637  33.165  24.438  0.00  0.00            
ATOM    766  HB2 MET X  50      27.221  33.750  25.149  0.00  0.00            
ATOM    767  HB3 MET X  50      27.373  32.806  23.718  0.00  0.00            
ATOM    768  CG  MET X  50      25.523  34.070  23.891  0.00  0.00            
ATOM    769  HG2 MET X  50      24.674  33.981  24.569  0.00  0.00            
ATOM    770  HG3 MET X  50      25.848  35.110  23.860  0.00  0.00            
ATOM    771  SD  MET X  50      24.899  33.855  22.217  0.00  0.00            
ATOM    772  CE  MET X  50      26.295  34.401  21.239  0.00  0.00            
ATOM    773  HE1 MET X  50      25.930  34.364  20.213  0.00  0.00            
ATOM    774  HE2 MET X  50      26.651  35.304  21.517  0.00  0.00            
ATOM    775  HE3 MET X  50      27.148  33.728  21.329  0.00  0.00            
ATOM    776  C   MET X  50      25.214  31.039  24.351  0.00  0.00            
ATOM    777  O   MET X  50      24.046  31.070  24.521  0.00  0.00            
ATOM    778  N   GLY X  51      25.830  30.288  23.465  0.00  0.00            
ATOM    779  H   GLY X  51      26.920  30.330  23.458  0.00  0.00            
ATOM    780  CA  GLY X  51      25.213  29.244  22.600  0.00  0.00            
ATOM    781  HA2 GLY X  51      24.381  29.724  22.085  0.00  0.00            
ATOM    782  HA3 GLY X  51      25.916  28.884  21.849  0.00  0.00            
ATOM    783  C   GLY X  51      24.624  28.011  23.314  0.00  0.00            
ATOM    784  O   GLY X  51      23.945  27.176  22.777  0.00  0.00            
ATOM    785  N   LEU X  52      24.960  27.853  24.650  0.00  0.00            
ATOM    786  H   LEU X  52      25.655  28.568  25.090  0.00  0.00            
ATOM    787  CA  LEU X  52      24.327  26.939  25.615  0.00  0.00            
ATOM    788  HA  LEU X  52      23.870  26.170  24.993  0.00  0.00            
ATOM    789  CB  LEU X  52      25.363  26.321  26.510  0.00  0.00            
ATOM    790  HB2 LEU X  52      25.766  27.015  27.248  0.00  0.00            
ATOM    791  HB3 LEU X  52      24.833  25.596  27.128  0.00  0.00            
ATOM    792  CG  LEU X  52      26.432  25.576  25.706  0.00  0.00            
ATOM    793  HG  LEU X  52      26.973  26.303  25.100  0.00  0.00            
ATOM    794  CD1 LEU X  52      27.399  24.849  26.622  0.00  0.00            
ATOM    795 HD11 LEU X  52      27.961  25.541  27.248  0.00  0.00            
ATOM    796 HD12 LEU X  52      26.985  24.167  27.241  0.00  0.00            
ATOM    797 HD13 LEU X  52      28.152  24.358  26.005  0.00  0.00            
ATOM    798  CD2 LEU X  52      25.907  24.454  24.764  0.00  0.00            
ATOM    799 HD21 LEU X  52      25.248  23.809  25.346  0.00  0.00            
ATOM    800 HD22 LEU X  52      25.310  24.891  23.963  0.00  0.00            
ATOM    801 HD23 LEU X  52      26.631  23.866  24.377  0.00  0.00            
ATOM    802  C   LEU X  52      23.177  27.622  26.405  0.00  0.00            
ATOM    803  O   LEU X  52      22.565  26.998  27.308  0.00  0.00            
ATOM    804  N   ASP X  53      22.961  28.901  26.160  0.00  0.00            
ATOM    805  H   ASP X  53      23.486  29.428  25.363  0.00  0.00            
ATOM    806  CA  ASP X  53      22.024  29.837  26.824  0.00  0.00            
ATOM    807  HA  ASP X  53      22.143  30.738  26.221  0.00  0.00            
ATOM    808  CB  ASP X  53      20.545  29.482  26.696  0.00  0.00            
ATOM    809  HB2 ASP X  53      20.349  28.607  27.315  0.00  0.00            
ATOM    810  HB3 ASP X  53      19.932  30.252  27.163  0.00  0.00            
ATOM    811  CG  ASP X  53      20.082  29.287  25.232  0.00  0.00            
ATOM    812  OD1 ASP X  53      18.875  28.981  25.118  0.00  0.00            
ATOM    813  OD2 ASP X  53      20.828  29.409  24.233  0.00  0.00            
ATOM    814  C   ASP X  53      22.598  30.192  28.257  0.00  0.00            
ATOM    815  O   ASP X  53      21.736  30.400  29.152  0.00  0.00            
ATOM    816  N   LEU X  54      23.872  30.227  28.513  0.00  0.00            
ATOM    817  H   LEU X  54      24.632  29.975  27.773  0.00  0.00            
ATOM    818  CA  LEU X  54      24.295  30.962  29.679  0.00  0.00            
ATOM    819  HA  LEU X  54      23.663  30.726  30.535  0.00  0.00            
ATOM    820  CB  LEU X  54      25.770  30.637  30.022  0.00  0.00            
ATOM    821  HB2 LEU X  54      26.390  30.460  29.142  0.00  0.00            
ATOM    822  HB3 LEU X  54      26.285  31.420  30.577  0.00  0.00            
ATOM    823  CG  LEU X  54      25.778  29.339  30.851  0.00  0.00            
ATOM    824  HG  LEU X  54      24.842  29.338  31.410  0.00  0.00            
ATOM    825  CD1 LEU X  54      25.755  28.038  30.185  0.00  0.00            
ATOM    826 HD11 LEU X  54      24.859  27.955  29.570  0.00  0.00            
ATOM    827 HD12 LEU X  54      26.576  27.994  29.470  0.00  0.00            
ATOM    828 HD13 LEU X  54      25.738  27.189  30.868  0.00  0.00            
ATOM    829  CD2 LEU X  54      26.999  29.407  31.771  0.00  0.00            
ATOM    830 HD21 LEU X  54      27.084  28.477  32.334  0.00  0.00            
ATOM    831 HD22 LEU X  54      27.923  29.523  31.204  0.00  0.00            
ATOM    832 HD23 LEU X  54      26.865  30.131  32.461  0.00  0.00            
ATOM    833  C   LEU X  54      24.362  32.472  29.456  0.00  0.00            
ATOM    834  O   LEU X  54      24.456  32.924  28.355  0.00  0.00            
ATOM    835  N   LEU X  55      24.198  33.158  30.573  0.00  0.00            
ATOM    836  H   LEU X  55      24.378  32.599  31.479  0.00  0.00            
ATOM    837  CA  LEU X  55      24.522  34.594  30.643  0.00  0.00            
ATOM    838  HA  LEU X  55      24.403  35.021  29.735  0.00  0.00            
ATOM    839  CB  LEU X  55      23.464  35.292  31.645  0.00  0.00            
ATOM    840  HB2 LEU X  55      22.510  34.766  31.604  0.00  0.00            
ATOM    841  HB3 LEU X  55      23.787  35.351  32.684  0.00  0.00            
ATOM    842  CG  LEU X  55      23.222  36.762  31.204  0.00  0.00            
ATOM    843  HG  LEU X  55      23.224  36.888  30.121  0.00  0.00            
ATOM    844  CD1 LEU X  55      21.927  37.455  31.546  0.00  0.00            
ATOM    845 HD11 LEU X  55      21.080  36.900  31.142  0.00  0.00            
ATOM    846 HD12 LEU X  55      21.792  37.518  32.625  0.00  0.00            
ATOM    847 HD13 LEU X  55      21.894  38.468  31.146  0.00  0.00            
ATOM    848  CD2 LEU X  55      24.376  37.688  31.715  0.00  0.00            
ATOM    849 HD21 LEU X  55      24.224  38.754  31.544  0.00  0.00            
ATOM    850 HD22 LEU X  55      24.507  37.483  32.777  0.00  0.00            
ATOM    851 HD23 LEU X  55      25.274  37.424  31.335  0.00  0.00            
ATOM    852  C   LEU X  55      25.970  34.759  31.116  0.00  0.00            
ATOM    853  O   LEU X  55      26.200  34.526  32.250  0.00  0.00            
ATOM    854  N   VAL X  56      26.882  35.132  30.251  0.00  0.00            
ATOM    855  H   VAL X  56      26.507  35.484  29.290  0.00  0.00            
ATOM    856  CA  VAL X  56      28.368  35.217  30.537  0.00  0.00            
ATOM    857  HA  VAL X  56      28.663  34.667  31.331  0.00  0.00            
ATOM    858  CB  VAL X  56      29.196  34.677  29.376  0.00  0.00            
ATOM    859  HB  VAL X  56      29.257  35.402  28.564  0.00  0.00            
ATOM    860  CG1 VAL X  56      30.653  34.629  29.914  0.00  0.00            
ATOM    861 HG11 VAL X  56      31.255  34.081  29.189  0.00  0.00            
ATOM    862 HG12 VAL X  56      31.063  35.637  29.968  0.00  0.00            
ATOM    863 HG13 VAL X  56      30.745  34.086  30.843  0.00  0.00            
ATOM    864  CG2 VAL X  56      28.789  33.315  28.867  0.00  0.00            
ATOM    865 HG21 VAL X  56      29.420  33.041  28.034  0.00  0.00            
ATOM    866 HG22 VAL X  56      28.806  32.574  29.653  0.00  0.00            
ATOM    867 HG23 VAL X  56      27.807  33.331  28.419  0.00  0.00            
ATOM    868  C   VAL X  56      28.683  36.670  30.792  0.00  0.00            
ATOM    869  O   VAL X  56      28.300  37.528  30.039  0.00  0.00            
ATOM    870  N   PHE X  57      29.370  36.932  31.913  0.00  0.00            
ATOM    871  H   PHE X  57      29.506  36.125  32.633  0.00  0.00            
ATOM    872  CA  PHE X  57      29.773  38.297  32.314  0.00  0.00            
ATOM    873  HA  PHE X  57      29.749  38.983  31.467  0.00  0.00            
ATOM    874  CB  PHE X  57      28.674  38.866  33.251  0.00  0.00            
ATOM    875  HB2 PHE X  57      28.970  39.888  33.436  0.00  0.00            
ATOM    876  HB3 PHE X  57      27.801  38.997  32.761  0.00  0.00            
ATOM    877  CG  PHE X  57      28.430  38.180  34.608  0.00  0.00            
ATOM    878  CD1 PHE X  57      28.904  38.891  35.716  0.00  0.00            
ATOM    879  HD1 PHE X  57      29.341  39.876  35.633  0.00  0.00            
ATOM    880  CE1 PHE X  57      28.736  38.313  36.997  0.00  0.00            
ATOM    881  HE1 PHE X  57      28.979  38.782  37.859  0.00  0.00            
ATOM    882  CZ  PHE X  57      28.239  37.044  37.168  0.00  0.00            
ATOM    883  HZ  PHE X  57      28.154  36.615  38.167  0.00  0.00            
ATOM    884  CE2 PHE X  57      27.863  36.365  36.025  0.00  0.00            
ATOM    885  HE2 PHE X  57      27.541  35.329  36.128  0.00  0.00            
ATOM    886  CD2 PHE X  57      28.013  36.915  34.759  0.00  0.00            
ATOM    887  HD2 PHE X  57      27.622  36.316  33.936  0.00  0.00            
ATOM    888  C   PHE X  57      31.200  38.293  32.901  0.00  0.00            
ATOM    889  O   PHE X  57      31.602  37.304  33.490  0.00  0.00            
ATOM    890  N   ALA X  58      31.863  39.378  32.744  0.00  0.00            
ATOM    891  H   ALA X  58      31.381  40.123  32.112  0.00  0.00            
ATOM    892  CA  ALA X  58      33.336  39.489  32.933  0.00  0.00            
ATOM    893  HA  ALA X  58      33.608  38.810  33.741  0.00  0.00            
ATOM    894  CB  ALA X  58      34.050  39.053  31.622  0.00  0.00            
ATOM    895  HB1 ALA X  58      35.058  38.716  31.864  0.00  0.00            
ATOM    896  HB2 ALA X  58      33.535  38.286  31.214  0.00  0.00            
ATOM    897  HB3 ALA X  58      34.149  39.755  30.794  0.00  0.00            
ATOM    898  C   ALA X  58      33.553  40.961  33.321  0.00  0.00            
ATOM    899  O   ALA X  58      32.706  41.806  33.100  0.00  0.00            
ATOM    900  N   HIE X  59      34.692  41.217  33.939  0.00  0.00            
ATOM    901  H   HIE X  59      35.405  40.424  34.166  0.00  0.00            
ATOM    902  CA  HIE X  59      35.254  42.575  33.953  0.00  0.00            
ATOM    903  HA  HIE X  59      34.789  43.124  33.134  0.00  0.00            
ATOM    904  CB  HIE X  59      34.860  43.291  35.204  0.00  0.00            
ATOM    905  HB2 HIE X  59      35.068  44.360  35.171  0.00  0.00            
ATOM    906  HB3 HIE X  59      33.791  43.156  35.138  0.00  0.00            
ATOM    907  CG  HIE X  59      35.212  42.575  36.511  0.00  0.00            
ATOM    908  ND1 HIE X  59      34.375  42.165  37.504  0.00  0.00            
ATOM    909  CE1 HIE X  59      35.176  41.825  38.537  0.00  0.00            
ATOM    910  HE1 HIE X  59      34.832  41.601  39.460  0.00  0.00            
ATOM    911  NE2 HIE X  59      36.429  41.895  38.151  0.00  0.00            
ATOM    912  HE2 HIE X  59      37.282  41.703  38.784  0.00  0.00            
ATOM    913  CD2 HIE X  59      36.549  42.302  36.867  0.00  0.00            
ATOM    914  HD2 HIE X  59      37.359  42.494  36.295  0.00  0.00            
ATOM    915  C   HIE X  59      36.760  42.319  33.710  0.00  0.00            
ATOM    916  O   HIE X  59      37.299  41.209  33.812  0.00  0.00            
ATOM    917  N   ASP X  60      37.437  43.403  33.297  0.00  0.00            
ATOM    918  H   ASP X  60      36.919  44.343  33.110  0.00  0.00            
ATOM    919  CA  ASP X  60      38.899  43.562  33.440  0.00  0.00            
ATOM    920  HA  ASP X  60      39.489  42.653  33.322  0.00  0.00            
ATOM    921  CB  ASP X  60      39.485  44.637  32.492  0.00  0.00            
ATOM    922  HB2 ASP X  60      39.056  45.618  32.693  0.00  0.00            
ATOM    923  HB3 ASP X  60      40.475  44.784  32.627  0.00  0.00            
ATOM    924  CG  ASP X  60      39.196  44.343  31.045  0.00  0.00            
ATOM    925  OD1 ASP X  60      38.965  43.170  30.721  0.00  0.00            
ATOM    926  OD2 ASP X  60      39.244  45.235  30.185  0.00  0.00            
ATOM    927  C   ASP X  60      39.188  43.975  34.984  0.00  0.00            
ATOM    928  O   ASP X  60      38.624  44.924  35.496  0.00  0.00            
ATOM    929  N   HIE X  61      40.179  43.341  35.601  0.00  0.00            
ATOM    930  H   HIE X  61      40.758  42.547  35.130  0.00  0.00            
ATOM    931  CA  HIE X  61      40.540  43.596  36.981  0.00  0.00            
ATOM    932  HA  HIE X  61      39.720  43.467  37.556  0.00  0.00            
ATOM    933  CB  HIE X  61      41.474  42.433  37.432  0.00  0.00            
ATOM    934  HB2 HIE X  61      42.373  42.263  36.839  0.00  0.00            
ATOM    935  HB3 HIE X  61      41.752  42.715  38.447  0.00  0.00            
ATOM    936  CG  HIE X  61      40.753  41.102  37.580  0.00  0.00            
ATOM    937  ND1 HIE X  61      39.624  40.895  38.503  0.00  0.00            
ATOM    938  CE1 HIE X  61      39.378  39.577  38.445  0.00  0.00            
ATOM    939  HE1 HIE X  61      38.674  38.984  39.030  0.00  0.00            
ATOM    940  NE2 HIE X  61      40.247  38.975  37.621  0.00  0.00            
ATOM    941  HE2 HIE X  61      40.211  37.897  37.465  0.00  0.00            
ATOM    942  CD2 HIE X  61      41.047  39.862  37.049  0.00  0.00            
ATOM    943  HD2 HIE X  61      41.784  39.656  36.274  0.00  0.00            
ATOM    944  C   HIE X  61      41.166  44.985  37.298  0.00  0.00            
ATOM    945  O   HIE X  61      41.594  45.643  36.353  0.00  0.00            
ATOM    946  N   VAL X  62      41.228  45.384  38.563  0.00  0.00            
ATOM    947  H   VAL X  62      40.725  44.885  39.283  0.00  0.00            
ATOM    948  CA  VAL X  62      41.910  46.574  38.949  0.00  0.00            
ATOM    949  HA  VAL X  62      41.398  47.389  38.437  0.00  0.00            
ATOM    950  CB  VAL X  62      41.960  46.878  40.480  0.00  0.00            
ATOM    951  HB  VAL X  62      42.662  46.135  40.860  0.00  0.00            
ATOM    952  CG1 VAL X  62      42.691  48.196  40.782  0.00  0.00            
ATOM    953 HG11 VAL X  62      42.101  49.078  40.531  0.00  0.00            
ATOM    954 HG12 VAL X  62      42.876  48.308  41.768  0.00  0.00            
ATOM    955 HG13 VAL X  62      43.677  48.162  40.341  0.00  0.00            
ATOM    956  CG2 VAL X  62      40.579  46.899  41.144  0.00  0.00            
ATOM    957 HG21 VAL X  62      40.138  46.019  40.699  0.00  0.00            
ATOM    958 HG22 VAL X  62      40.514  46.893  42.152  0.00  0.00            
ATOM    959 HG23 VAL X  62      40.050  47.787  40.799  0.00  0.00            
ATOM    960  C   VAL X  62      43.357  46.661  38.345  0.00  0.00            
ATOM    961  O   VAL X  62      44.082  45.662  38.477  0.00  0.00            
ATOM    962  N   GLY X  63      43.624  47.745  37.591  0.00  0.00            
ATOM    963  H   GLY X  63      43.077  48.594  37.633  0.00  0.00            
ATOM    964  CA  GLY X  63      44.948  47.802  36.914  0.00  0.00            
ATOM    965  HA2 GLY X  63      45.022  48.836  36.577  0.00  0.00            
ATOM    966  HA3 GLY X  63      45.715  47.550  37.646  0.00  0.00            
ATOM    967  C   GLY X  63      45.206  46.904  35.708  0.00  0.00            
ATOM    968  O   GLY X  63      46.340  46.739  35.304  0.00  0.00            
ATOM    969  N   HID X  64      44.131  46.301  35.178  0.00  0.00            
ATOM    970  H   HID X  64      43.166  46.572  35.605  0.00  0.00            
ATOM    971  CA  HID X  64      44.134  45.424  33.989  0.00  0.00            
ATOM    972  HA  HID X  64      45.166  45.471  33.642  0.00  0.00            
ATOM    973  CB  HID X  64      43.774  43.950  34.238  0.00  0.00            
ATOM    974  HB2 HID X  64      42.746  43.955  34.598  0.00  0.00            
ATOM    975  HB3 HID X  64      43.838  43.343  33.335  0.00  0.00            
ATOM    976  CG  HID X  64      44.665  43.188  35.264  0.00  0.00            
ATOM    977  ND1 HID X  64      44.712  43.404  36.595  0.00  0.00            
ATOM    978  HD1 HID X  64      44.083  44.135  37.103  0.00  0.00            
ATOM    979  CE1 HID X  64      45.635  42.595  37.095  0.00  0.00            
ATOM    980  HE1 HID X  64      45.853  42.557  38.080  0.00  0.00            
ATOM    981  NE2 HID X  64      46.161  41.802  36.130  0.00  0.00            
ATOM    982  CD2 HID X  64      45.548  42.204  34.991  0.00  0.00            
ATOM    983  HD2 HID X  64      45.645  41.684  34.130  0.00  0.00            
ATOM    984  C   HID X  64      43.191  45.987  32.915  0.00  0.00            
ATOM    985  O   HID X  64      42.170  46.611  33.215  0.00  0.00            
ATOM    986  N   GLY X  65      43.627  45.811  31.712  0.00  0.00            
ATOM    987  H   GLY X  65      44.550  45.277  31.490  0.00  0.00            
ATOM    988  CA  GLY X  65      42.695  45.959  30.622  0.00  0.00            
ATOM    989  HA2 GLY X  65      43.159  45.726  29.814  0.00  0.00            
ATOM    990  HA3 GLY X  65      41.899  45.339  30.679  0.00  0.00            
ATOM    991  C   GLY X  65      42.271  47.413  30.510  0.00  0.00            
ATOM    992  O   GLY X  65      42.952  48.448  30.556  0.00  0.00            
ATOM    993  N   GLN X  66      40.962  47.455  30.342  0.00  0.00            
ATOM    994  H   GLN X  66      40.373  46.540  30.279  0.00  0.00            
ATOM    995  CA  GLN X  66      40.308  48.780  30.117  0.00  0.00            
ATOM    996  HA  GLN X  66      40.868  49.494  29.513  0.00  0.00            
ATOM    997  CB  GLN X  66      39.023  48.519  29.289  0.00  0.00            
ATOM    998  HB2 GLN X  66      39.221  47.795  28.498  0.00  0.00            
ATOM    999  HB3 GLN X  66      38.317  48.068  29.986  0.00  0.00            
ATOM   1000  CG  GLN X  66      38.311  49.719  28.675  0.00  0.00            
ATOM   1001  HG2 GLN X  66      37.508  49.362  28.030  0.00  0.00            
ATOM   1002  HG3 GLN X  66      38.018  50.343  29.413  0.00  0.00            
ATOM   1003  CD  GLN X  66      39.316  50.476  27.809  0.00  0.00            
ATOM   1004  OE1 GLN X  66      39.478  50.259  26.602  0.00  0.00            
ATOM   1005  NE2 GLN X  66      40.003  51.460  28.290  0.00  0.00            
ATOM   1006 HE21 GLN X  66      40.699  51.912  27.583  0.00  0.00            
ATOM   1007 HE22 GLN X  66      39.974  51.698  29.353  0.00  0.00            
ATOM   1008  C   GLN X  66      40.027  49.538  31.402  0.00  0.00            
ATOM   1009  O   GLN X  66      39.575  50.682  31.307  0.00  0.00            
ATOM   1010  N   SER X  67      40.152  48.878  32.556  0.00  0.00            
ATOM   1011  H   SER X  67      40.420  47.827  32.659  0.00  0.00            
ATOM   1012  CA  SER X  67      39.666  49.478  33.836  0.00  0.00            
ATOM   1013  HA  SER X  67      38.811  49.992  33.675  0.00  0.00            
ATOM   1014  CB  SER X  67      39.496  48.322  34.849  0.00  0.00            
ATOM   1015  HB2 SER X  67      40.470  47.938  35.152  0.00  0.00            
ATOM   1016  HB3 SER X  67      39.096  48.742  35.772  0.00  0.00            
ATOM   1017  OG  SER X  67      38.620  47.329  34.421  0.00  0.00            
ATOM   1018  HG  SER X  67      38.813  46.479  34.932  0.00  0.00            
ATOM   1019  C   SER X  67      40.750  50.418  34.410  0.00  0.00            
ATOM   1020  O   SER X  67      41.932  50.347  34.095  0.00  0.00            
ATOM   1021  N   GLU X  68      40.335  51.196  35.409  0.00  0.00            
ATOM   1022  H   GLU X  68      39.378  51.085  35.711  0.00  0.00            
ATOM   1023  CA  GLU X  68      41.120  52.079  36.284  0.00  0.00            
ATOM   1024  HA  GLU X  68      41.651  52.706  35.696  0.00  0.00            
ATOM   1025  CB  GLU X  68      40.091  52.928  37.132  0.00  0.00            
ATOM   1026  HB2 GLU X  68      39.539  53.476  36.368  0.00  0.00            
ATOM   1027  HB3 GLU X  68      39.477  52.280  37.758  0.00  0.00            
ATOM   1028  CG  GLU X  68      40.753  54.016  38.095  0.00  0.00            
ATOM   1029  HG2 GLU X  68      40.004  54.481  38.736  0.00  0.00            
ATOM   1030  HG3 GLU X  68      41.474  53.442  38.677  0.00  0.00            
ATOM   1031  CD  GLU X  68      41.523  55.085  37.294  0.00  0.00            
ATOM   1032  OE1 GLU X  68      40.862  56.002  36.786  0.00  0.00            
ATOM   1033  OE2 GLU X  68      42.743  54.867  37.005  0.00  0.00            
ATOM   1034  C   GLU X  68      42.200  51.330  37.107  0.00  0.00            
ATOM   1035  O   GLU X  68      42.066  50.130  37.415  0.00  0.00            
ATOM   1036  N   GLY X  69      43.274  52.065  37.454  0.00  0.00            
ATOM   1037  H   GLY X  69      43.332  53.064  37.317  0.00  0.00            
ATOM   1038  CA  GLY X  69      44.359  51.686  38.403  0.00  0.00            
ATOM   1039  HA2 GLY X  69      44.487  52.334  39.168  0.00  0.00            
ATOM   1040  HA3 GLY X  69      44.210  50.785  38.833  0.00  0.00            
ATOM   1041  C   GLY X  69      45.666  51.693  37.545  0.00  0.00            
ATOM   1042  O   GLY X  69      45.699  51.394  36.367  0.00  0.00            
ATOM   1043  N   GLU X  70      46.767  51.850  38.330  0.00  0.00            
ATOM   1044  H   GLU X  70      46.774  52.032  39.405  0.00  0.00            
ATOM   1045  CA  GLU X  70      48.153  51.678  37.768  0.00  0.00            
ATOM   1046  HA  GLU X  70      48.293  52.394  36.958  0.00  0.00            
ATOM   1047  CB  GLU X  70      49.235  51.939  38.854  0.00  0.00            
ATOM   1048  HB2 GLU X  70      48.894  52.907  39.221  0.00  0.00            
ATOM   1049  HB3 GLU X  70      49.141  51.216  39.665  0.00  0.00            
ATOM   1050  CG  GLU X  70      50.638  51.972  38.329  0.00  0.00            
ATOM   1051  HG2 GLU X  70      51.383  52.084  39.116  0.00  0.00            
ATOM   1052  HG3 GLU X  70      50.767  51.038  37.967  0.00  0.00            
ATOM   1053  CD  GLU X  70      50.862  53.056  37.242  0.00  0.00            
ATOM   1054  OE1 GLU X  70      50.851  52.681  36.014  0.00  0.00            
ATOM   1055  OE2 GLU X  70      50.766  54.276  37.418  0.00  0.00            
ATOM   1056  C   GLU X  70      48.357  50.241  37.306  0.00  0.00            
ATOM   1057  O   GLU X  70      48.003  49.303  37.988  0.00  0.00            
ATOM   1058  N   ARG X  71      48.978  50.058  36.089  0.00  0.00            
ATOM   1059  H   ARG X  71      49.518  50.866  35.596  0.00  0.00            
ATOM   1060  CA  ARG X  71      49.234  48.758  35.473  0.00  0.00            
ATOM   1061  HA  ARG X  71      48.399  48.299  35.137  0.00  0.00            
ATOM   1062  CB  ARG X  71      50.032  48.954  34.121  0.00  0.00            
ATOM   1063  HB2 ARG X  71      51.082  49.060  34.396  0.00  0.00            
ATOM   1064  HB3 ARG X  71      50.205  48.075  33.500  0.00  0.00            
ATOM   1065  CG  ARG X  71      49.498  50.015  33.219  0.00  0.00            
ATOM   1066  HG2 ARG X  71      49.448  50.982  33.720  0.00  0.00            
ATOM   1067  HG3 ARG X  71      50.178  50.308  32.419  0.00  0.00            
ATOM   1068  CD  ARG X  71      48.161  49.654  32.593  0.00  0.00            
ATOM   1069  HD2 ARG X  71      47.930  50.369  31.803  0.00  0.00            
ATOM   1070  HD3 ARG X  71      48.235  48.677  32.116  0.00  0.00            
ATOM   1071  NE  ARG X  71      47.008  49.716  33.547  0.00  0.00            
ATOM   1072  HE  ARG X  71      47.237  50.083  34.548  0.00  0.00            
ATOM   1073  CZ  ARG X  71      45.718  49.345  33.253  0.00  0.00            
ATOM   1074  NH1 ARG X  71      45.350  48.727  32.225  0.00  0.00            
ATOM   1075 HH11 ARG X  71      46.089  48.251  31.580  0.00  0.00            
ATOM   1076 HH12 ARG X  71      44.404  48.393  32.110  0.00  0.00            
ATOM   1077  NH2 ARG X  71      44.713  49.630  34.005  0.00  0.00            
ATOM   1078 HH21 ARG X  71      44.881  50.204  34.916  0.00  0.00            
ATOM   1079 HH22 ARG X  71      43.707  49.357  33.685  0.00  0.00            
ATOM   1080  C   ARG X  71      49.930  47.830  36.485  0.00  0.00            
ATOM   1081  O   ARG X  71      51.019  48.164  36.988  0.00  0.00            
ATOM   1082  N   MET X  72      49.282  46.740  36.787  0.00  0.00            
ATOM   1083  H   MET X  72      48.339  46.630  36.253  0.00  0.00            
ATOM   1084  CA  MET X  72      49.764  45.566  37.452  0.00  0.00            
ATOM   1085  HA  MET X  72      48.964  45.042  37.778  0.00  0.00            
ATOM   1086  CB  MET X  72      50.659  44.627  36.612  0.00  0.00            
ATOM   1087  HB2 MET X  72      51.665  45.028  36.491  0.00  0.00            
ATOM   1088  HB3 MET X  72      50.748  43.689  37.160  0.00  0.00            
ATOM   1089  CG  MET X  72      50.191  44.245  35.224  0.00  0.00            
ATOM   1090  HG2 MET X  72      49.206  43.808  35.392  0.00  0.00            
ATOM   1091  HG3 MET X  72      50.127  45.217  34.734  0.00  0.00            
ATOM   1092  SD  MET X  72      51.217  42.977  34.327  0.00  0.00            
ATOM   1093  CE  MET X  72      51.028  41.520  35.490  0.00  0.00            
ATOM   1094  HE1 MET X  72      50.153  41.763  36.093  0.00  0.00            
ATOM   1095  HE2 MET X  72      50.837  40.670  34.836  0.00  0.00            
ATOM   1096  HE3 MET X  72      51.898  41.406  36.137  0.00  0.00            
ATOM   1097  C   MET X  72      50.452  46.047  38.720  0.00  0.00            
ATOM   1098  O   MET X  72      51.652  45.752  38.930  0.00  0.00            
ATOM   1099  N   VAL X  73      49.724  46.832  39.513  0.00  0.00            
ATOM   1100  H   VAL X  73      48.913  47.010  39.030  0.00  0.00            
ATOM   1101  CA  VAL X  73      49.834  47.044  40.918  0.00  0.00            
ATOM   1102  HA  VAL X  73      50.503  46.366  41.254  0.00  0.00            
ATOM   1103  CB  VAL X  73      50.352  48.456  41.181  0.00  0.00            
ATOM   1104  HB  VAL X  73      49.532  49.123  40.914  0.00  0.00            
ATOM   1105  CG1 VAL X  73      50.577  48.784  42.720  0.00  0.00            
ATOM   1106 HG11 VAL X  73      50.646  49.871  42.761  0.00  0.00            
ATOM   1107 HG12 VAL X  73      49.746  48.383  43.300  0.00  0.00            
ATOM   1108 HG13 VAL X  73      51.427  48.221  43.106  0.00  0.00            
ATOM   1109  CG2 VAL X  73      51.613  48.916  40.393  0.00  0.00            
ATOM   1110 HG21 VAL X  73      52.448  48.298  40.722  0.00  0.00            
ATOM   1111 HG22 VAL X  73      51.427  48.712  39.339  0.00  0.00            
ATOM   1112 HG23 VAL X  73      51.738  49.983  40.582  0.00  0.00            
ATOM   1113  C   VAL X  73      48.398  46.745  41.502  0.00  0.00            
ATOM   1114  O   VAL X  73      47.309  46.951  40.973  0.00  0.00            
ATOM   1115  N   VAL X  74      48.388  46.213  42.777  0.00  0.00            
ATOM   1116  H   VAL X  74      49.344  45.972  43.218  0.00  0.00            
ATOM   1117  CA  VAL X  74      47.133  46.054  43.527  0.00  0.00            
ATOM   1118  HA  VAL X  74      46.510  46.822  43.322  0.00  0.00            
ATOM   1119  CB  VAL X  74      46.477  44.748  43.193  0.00  0.00            
ATOM   1120  HB  VAL X  74      46.240  44.830  42.133  0.00  0.00            
ATOM   1121  CG1 VAL X  74      47.194  43.415  43.504  0.00  0.00            
ATOM   1122 HG11 VAL X  74      47.507  43.404  44.548  0.00  0.00            
ATOM   1123 HG12 VAL X  74      46.487  42.615  43.284  0.00  0.00            
ATOM   1124 HG13 VAL X  74      48.057  43.413  42.979  0.00  0.00            
ATOM   1125  CG2 VAL X  74      45.120  44.605  43.901  0.00  0.00            
ATOM   1126 HG21 VAL X  74      45.214  44.648  44.986  0.00  0.00            
ATOM   1127 HG22 VAL X  74      44.490  45.425  43.557  0.00  0.00            
ATOM   1128 HG23 VAL X  74      44.686  43.648  43.611  0.00  0.00            
ATOM   1129  C   VAL X  74      47.510  46.196  45.014  0.00  0.00            
ATOM   1130  O   VAL X  74      48.557  45.825  45.445  0.00  0.00            
ATOM   1131  N   SER X  75      46.605  46.787  45.861  0.00  0.00            
ATOM   1132  H   SER X  75      45.833  47.390  45.383  0.00  0.00            
ATOM   1133  CA  SER X  75      47.009  47.066  47.302  0.00  0.00            
ATOM   1134  HA  SER X  75      48.031  47.415  47.284  0.00  0.00            
ATOM   1135  CB  SER X  75      46.088  48.102  47.829  0.00  0.00            
ATOM   1136  HB2 SER X  75      45.078  47.718  47.819  0.00  0.00            
ATOM   1137  HB3 SER X  75      46.326  48.396  48.841  0.00  0.00            
ATOM   1138  OG  SER X  75      46.092  49.249  47.053  0.00  0.00            
ATOM   1139  HG  SER X  75      47.084  49.587  46.790  0.00  0.00            
ATOM   1140  C   SER X  75      46.926  45.803  48.105  0.00  0.00            
ATOM   1141  O   SER X  75      47.693  45.675  49.059  0.00  0.00            
ATOM   1142  N   ASP X  76      46.125  44.798  47.863  0.00  0.00            
ATOM   1143  H   ASP X  76      45.471  44.827  47.004  0.00  0.00            
ATOM   1144  CA  ASP X  76      46.155  43.409  48.492  0.00  0.00            
ATOM   1145  HA  ASP X  76      47.085  43.027  48.401  0.00  0.00            
ATOM   1146  CB  ASP X  76      45.688  43.588  49.916  0.00  0.00            
ATOM   1147  HB2 ASP X  76      46.513  43.855  50.576  0.00  0.00            
ATOM   1148  HB3 ASP X  76      44.849  44.280  49.985  0.00  0.00            
ATOM   1149  CG  ASP X  76      45.212  42.271  50.434  0.00  0.00            
ATOM   1150  OD1 ASP X  76      45.998  41.334  50.446  0.00  0.00            
ATOM   1151  OD2 ASP X  76      43.991  41.965  50.542  0.00  0.00            
ATOM   1152  C   ASP X  76      45.329  42.619  47.484  0.00  0.00            
ATOM   1153  O   ASP X  76      44.397  43.107  46.836  0.00  0.00            
ATOM   1154  N   PHE X  77      45.706  41.333  47.396  0.00  0.00            
ATOM   1155  H   PHE X  77      46.428  40.935  48.108  0.00  0.00            
ATOM   1156  CA  PHE X  77      45.169  40.430  46.345  0.00  0.00            
ATOM   1157  HA  PHE X  77      45.339  40.882  45.368  0.00  0.00            
ATOM   1158  CB  PHE X  77      45.921  39.079  46.349  0.00  0.00            
ATOM   1159  HB2 PHE X  77      46.957  39.416  46.349  0.00  0.00            
ATOM   1160  HB3 PHE X  77      45.795  38.564  47.209  0.00  0.00            
ATOM   1161  CG  PHE X  77      45.649  38.258  45.035  0.00  0.00            
ATOM   1162  CD1 PHE X  77      46.490  38.600  43.931  0.00  0.00            
ATOM   1163  HD1 PHE X  77      47.169  39.450  43.988  0.00  0.00            
ATOM   1164  CE1 PHE X  77      46.233  37.968  42.739  0.00  0.00            
ATOM   1165  HE1 PHE X  77      46.829  38.348  41.909  0.00  0.00            
ATOM   1166  CZ  PHE X  77      45.463  36.779  42.756  0.00  0.00            
ATOM   1167  HZ  PHE X  77      45.319  36.204  41.841  0.00  0.00            
ATOM   1168  CE2 PHE X  77      44.696  36.386  43.814  0.00  0.00            
ATOM   1169  HE2 PHE X  77      44.114  35.477  43.792  0.00  0.00            
ATOM   1170  CD2 PHE X  77      44.773  37.151  45.007  0.00  0.00            
ATOM   1171  HD2 PHE X  77      44.296  36.866  45.850  0.00  0.00            
ATOM   1172  C   PHE X  77      43.628  40.196  46.563  0.00  0.00            
ATOM   1173  O   PHE X  77      42.926  39.909  45.560  0.00  0.00            
ATOM   1174  N   HIE X  78      43.051  40.389  47.761  0.00  0.00            
ATOM   1175  H   HIE X  78      43.649  40.756  48.582  0.00  0.00            
ATOM   1176  CA  HIE X  78      41.600  40.333  48.050  0.00  0.00            
ATOM   1177  HA  HIE X  78      41.255  39.462  47.673  0.00  0.00            
ATOM   1178  CB  HIE X  78      41.343  40.313  49.550  0.00  0.00            
ATOM   1179  HB2 HIE X  78      42.074  39.609  49.946  0.00  0.00            
ATOM   1180  HB3 HIE X  78      41.400  41.286  50.038  0.00  0.00            
ATOM   1181  CG  HIE X  78      40.010  39.764  49.793  0.00  0.00            
ATOM   1182  ND1 HIE X  78      39.614  38.404  49.856  0.00  0.00            
ATOM   1183  CE1 HIE X  78      38.315  38.390  50.075  0.00  0.00            
ATOM   1184  HE1 HIE X  78      37.647  37.539  50.206  0.00  0.00            
ATOM   1185  NE2 HIE X  78      37.852  39.651  50.141  0.00  0.00            
ATOM   1186  HE2 HIE X  78      36.808  39.872  50.360  0.00  0.00            
ATOM   1187  CD2 HIE X  78      38.942  40.539  50.038  0.00  0.00            
ATOM   1188  HD2 HIE X  78      38.936  41.629  50.048  0.00  0.00            
ATOM   1189  C   HIE X  78      40.866  41.497  47.341  0.00  0.00            
ATOM   1190  O   HIE X  78      39.671  41.368  47.153  0.00  0.00            
ATOM   1191  N   VAL X  79      41.566  42.520  46.844  0.00  0.00            
ATOM   1192  H   VAL X  79      42.634  42.663  47.012  0.00  0.00            
ATOM   1193  CA  VAL X  79      40.925  43.624  46.056  0.00  0.00            
ATOM   1194  HA  VAL X  79      40.279  44.101  46.668  0.00  0.00            
ATOM   1195  CB  VAL X  79      42.036  44.541  45.476  0.00  0.00            
ATOM   1196  HB  VAL X  79      42.852  43.904  45.137  0.00  0.00            
ATOM   1197  CG1 VAL X  79      41.591  45.469  44.331  0.00  0.00            
ATOM   1198 HG11 VAL X  79      40.714  46.031  44.651  0.00  0.00            
ATOM   1199 HG12 VAL X  79      42.465  46.055  44.044  0.00  0.00            
ATOM   1200 HG13 VAL X  79      41.448  44.755  43.534  0.00  0.00            
ATOM   1201  CG2 VAL X  79      42.604  45.422  46.615  0.00  0.00            
ATOM   1202 HG21 VAL X  79      42.783  44.873  47.528  0.00  0.00            
ATOM   1203 HG22 VAL X  79      43.541  45.838  46.276  0.00  0.00            
ATOM   1204 HG23 VAL X  79      41.844  46.181  46.735  0.00  0.00            
ATOM   1205  C   VAL X  79      40.113  42.903  44.919  0.00  0.00            
ATOM   1206  O   VAL X  79      38.932  43.182  44.754  0.00  0.00            
ATOM   1207  N   PHE X  80      40.787  41.938  44.207  0.00  0.00            
ATOM   1208  H   PHE X  80      41.768  41.811  44.410  0.00  0.00            
ATOM   1209  CA  PHE X  80      40.101  41.378  43.027  0.00  0.00            
ATOM   1210  HA  PHE X  80      39.760  42.187  42.527  0.00  0.00            
ATOM   1211  CB  PHE X  80      41.176  40.589  42.222  0.00  0.00            
ATOM   1212  HB2 PHE X  80      41.403  39.661  42.746  0.00  0.00            
ATOM   1213  HB3 PHE X  80      40.599  40.298  41.345  0.00  0.00            
ATOM   1214  CG  PHE X  80      42.517  41.234  41.728  0.00  0.00            
ATOM   1215  CD1 PHE X  80      42.584  42.521  41.181  0.00  0.00            
ATOM   1216  HD1 PHE X  80      41.678  43.123  41.119  0.00  0.00            
ATOM   1217  CE1 PHE X  80      43.850  43.055  40.887  0.00  0.00            
ATOM   1218  HE1 PHE X  80      43.927  44.000  40.348  0.00  0.00            
ATOM   1219  CZ  PHE X  80      45.007  42.302  41.033  0.00  0.00            
ATOM   1220  HZ  PHE X  80      45.944  42.647  40.594  0.00  0.00            
ATOM   1221  CE2 PHE X  80      44.934  41.059  41.553  0.00  0.00            
ATOM   1222  HE2 PHE X  80      45.821  40.431  41.642  0.00  0.00            
ATOM   1223  CD2 PHE X  80      43.723  40.503  41.946  0.00  0.00            
ATOM   1224  HD2 PHE X  80      43.682  39.499  42.367  0.00  0.00            
ATOM   1225  C   PHE X  80      38.920  40.494  43.470  0.00  0.00            
ATOM   1226  O   PHE X  80      37.838  40.606  42.885  0.00  0.00            
ATOM   1227  N   VAL X  81      39.128  39.703  44.528  0.00  0.00            
ATOM   1228  H   VAL X  81      40.098  39.724  45.026  0.00  0.00            
ATOM   1229  CA  VAL X  81      38.148  38.765  45.077  0.00  0.00            
ATOM   1230  HA  VAL X  81      37.883  38.163  44.208  0.00  0.00            
ATOM   1231  CB  VAL X  81      38.771  37.929  46.291  0.00  0.00            
ATOM   1232  HB  VAL X  81      39.163  38.592  47.061  0.00  0.00            
ATOM   1233  CG1 VAL X  81      37.609  37.159  46.873  0.00  0.00            
ATOM   1234 HG11 VAL X  81      37.945  36.379  47.557  0.00  0.00            
ATOM   1235 HG12 VAL X  81      37.021  37.824  47.506  0.00  0.00            
ATOM   1236 HG13 VAL X  81      37.111  36.676  46.139  0.00  0.00            
ATOM   1237  CG2 VAL X  81      39.990  37.070  45.768  0.00  0.00            
ATOM   1238 HG21 VAL X  81      40.782  37.622  45.470  0.00  0.00            
ATOM   1239 HG22 VAL X  81      40.281  36.383  46.449  0.00  0.00            
ATOM   1240 HG23 VAL X  81      39.713  36.557  44.944  0.00  0.00            
ATOM   1241  C   VAL X  81      36.795  39.552  45.421  0.00  0.00            
ATOM   1242  O   VAL X  81      35.729  39.163  44.954  0.00  0.00            
ATOM   1243  N   ARG X  82      36.910  40.627  46.221  0.00  0.00            
ATOM   1244  H   ARG X  82      37.916  40.840  46.581  0.00  0.00            
ATOM   1245  CA  ARG X  82      35.873  41.613  46.632  0.00  0.00            
ATOM   1246  HA  ARG X  82      35.242  41.112  47.366  0.00  0.00            
ATOM   1247  CB  ARG X  82      36.736  42.633  47.373  0.00  0.00            
ATOM   1248  HB2 ARG X  82      37.385  42.230  48.150  0.00  0.00            
ATOM   1249  HB3 ARG X  82      37.398  43.104  46.647  0.00  0.00            
ATOM   1250  CG  ARG X  82      35.855  43.671  47.947  0.00  0.00            
ATOM   1251  HG2 ARG X  82      35.027  43.884  47.271  0.00  0.00            
ATOM   1252  HG3 ARG X  82      35.316  43.218  48.779  0.00  0.00            
ATOM   1253  CD  ARG X  82      36.631  44.959  48.263  0.00  0.00            
ATOM   1254  HD2 ARG X  82      36.073  45.539  48.873  0.00  0.00            
ATOM   1255  HD3 ARG X  82      37.528  44.777  48.856  0.00  0.00            
ATOM   1256  NE  ARG X  82      37.013  45.723  47.000  0.00  0.00            
ATOM   1257  HE  ARG X  82      36.705  45.297  46.045  0.00  0.00            
ATOM   1258  CZ  ARG X  82      38.013  46.572  46.891  0.00  0.00            
ATOM   1259  NH1 ARG X  82      38.713  47.043  47.934  0.00  0.00            
ATOM   1260 HH11 ARG X  82      38.678  46.601  48.930  0.00  0.00            
ATOM   1261 HH12 ARG X  82      39.374  47.738  47.619  0.00  0.00            
ATOM   1262  NH2 ARG X  82      38.237  47.066  45.693  0.00  0.00            
ATOM   1263 HH21 ARG X  82      38.064  46.467  44.798  0.00  0.00            
ATOM   1264 HH22 ARG X  82      38.930  47.894  45.544  0.00  0.00            
ATOM   1265  C   ARG X  82      35.124  42.195  45.465  0.00  0.00            
ATOM   1266  O   ARG X  82      33.893  42.148  45.454  0.00  0.00            
ATOM   1267  N   ASP X  83      35.812  42.546  44.418  0.00  0.00            
ATOM   1268  H   ASP X  83      36.897  42.561  44.518  0.00  0.00            
ATOM   1269  CA  ASP X  83      35.288  43.077  43.182  0.00  0.00            
ATOM   1270  HA  ASP X  83      34.637  43.793  43.473  0.00  0.00            
ATOM   1271  CB  ASP X  83      36.374  43.805  42.379  0.00  0.00            
ATOM   1272  HB2 ASP X  83      37.142  43.099  42.061  0.00  0.00            
ATOM   1273  HB3 ASP X  83      35.798  44.186  41.535  0.00  0.00            
ATOM   1274  CG  ASP X  83      37.033  44.945  43.168  0.00  0.00            
ATOM   1275  OD1 ASP X  83      36.442  45.377  44.211  0.00  0.00            
ATOM   1276  OD2 ASP X  83      37.973  45.602  42.655  0.00  0.00            
ATOM   1277  C   ASP X  83      34.486  42.077  42.351  0.00  0.00            
ATOM   1278  O   ASP X  83      33.484  42.477  41.774  0.00  0.00            
ATOM   1279  N   VAL X  84      34.993  40.855  42.193  0.00  0.00            
ATOM   1280  H   VAL X  84      35.927  40.665  42.722  0.00  0.00            
ATOM   1281  CA  VAL X  84      34.193  39.765  41.668  0.00  0.00            
ATOM   1282  HA  VAL X  84      33.900  40.151  40.692  0.00  0.00            
ATOM   1283  CB  VAL X  84      35.020  38.453  41.592  0.00  0.00            
ATOM   1284  HB  VAL X  84      35.271  38.154  42.610  0.00  0.00            
ATOM   1285  CG1 VAL X  84      34.130  37.314  41.017  0.00  0.00            
ATOM   1286 HG11 VAL X  84      33.364  37.009  41.731  0.00  0.00            
ATOM   1287 HG12 VAL X  84      33.611  37.571  40.094  0.00  0.00            
ATOM   1288 HG13 VAL X  84      34.825  36.481  40.912  0.00  0.00            
ATOM   1289  CG2 VAL X  84      36.262  38.633  40.714  0.00  0.00            
ATOM   1290 HG21 VAL X  84      36.998  39.247  41.232  0.00  0.00            
ATOM   1291 HG22 VAL X  84      36.692  37.633  40.652  0.00  0.00            
ATOM   1292 HG23 VAL X  84      35.962  38.963  39.719  0.00  0.00            
ATOM   1293  C   VAL X  84      32.876  39.477  42.495  0.00  0.00            
ATOM   1294  O   VAL X  84      31.781  39.384  41.937  0.00  0.00            
ATOM   1295  N   LEU X  85      33.087  39.299  43.820  0.00  0.00            
ATOM   1296  H   LEU X  85      34.078  39.178  44.233  0.00  0.00            
ATOM   1297  CA  LEU X  85      31.913  39.038  44.707  0.00  0.00            
ATOM   1298  HA  LEU X  85      31.481  38.104  44.378  0.00  0.00            
ATOM   1299  CB  LEU X  85      32.373  38.777  46.177  0.00  0.00            
ATOM   1300  HB2 LEU X  85      32.990  39.527  46.452  0.00  0.00            
ATOM   1301  HB3 LEU X  85      31.563  38.885  46.899  0.00  0.00            
ATOM   1302  CG  LEU X  85      33.086  37.435  46.532  0.00  0.00            
ATOM   1303  HG  LEU X  85      33.635  37.119  45.645  0.00  0.00            
ATOM   1304  CD1 LEU X  85      34.151  37.617  47.663  0.00  0.00            
ATOM   1305 HD11 LEU X  85      34.809  38.415  47.320  0.00  0.00            
ATOM   1306 HD12 LEU X  85      33.613  37.725  48.605  0.00  0.00            
ATOM   1307 HD13 LEU X  85      34.830  36.770  47.765  0.00  0.00            
ATOM   1308  CD2 LEU X  85      32.075  36.384  46.965  0.00  0.00            
ATOM   1309 HD21 LEU X  85      32.529  35.577  47.368  0.00  0.00            
ATOM   1310 HD22 LEU X  85      31.498  36.849  47.651  0.00  0.00            
ATOM   1311 HD23 LEU X  85      31.553  36.247  46.112  0.00  0.00            
ATOM   1312  C   LEU X  85      30.852  40.188  44.583  0.00  0.00            
ATOM   1313  O   LEU X  85      29.726  39.786  44.786  0.00  0.00            
ATOM   1314  N   GLN X  86      31.224  41.460  44.317  0.00  0.00            
ATOM   1315  H   GLN X  86      32.279  41.711  44.429  0.00  0.00            
ATOM   1316  CA  GLN X  86      30.322  42.573  44.049  0.00  0.00            
ATOM   1317  HA  GLN X  86      29.542  42.571  44.811  0.00  0.00            
ATOM   1318  CB  GLN X  86      31.164  43.880  44.157  0.00  0.00            
ATOM   1319  HB2 GLN X  86      31.681  43.894  45.116  0.00  0.00            
ATOM   1320  HB3 GLN X  86      31.905  43.834  43.472  0.00  0.00            
ATOM   1321  CG  GLN X  86      30.276  45.125  44.086  0.00  0.00            
ATOM   1322  HG2 GLN X  86      29.491  44.948  43.352  0.00  0.00            
ATOM   1323  HG3 GLN X  86      29.714  45.169  45.019  0.00  0.00            
ATOM   1324  CD  GLN X  86      30.855  46.406  43.644  0.00  0.00            
ATOM   1325  OE1 GLN X  86      31.848  46.813  44.154  0.00  0.00            
ATOM   1326  NE2 GLN X  86      30.360  47.052  42.621  0.00  0.00            
ATOM   1327 HE21 GLN X  86      30.992  47.801  42.144  0.00  0.00            
ATOM   1328 HE22 GLN X  86      29.760  46.594  41.949  0.00  0.00            
ATOM   1329  C   GLN X  86      29.628  42.297  42.679  0.00  0.00            
ATOM   1330  O   GLN X  86      28.430  42.406  42.600  0.00  0.00            
ATOM   1331  N   HID X  87      30.325  41.869  41.615  0.00  0.00            
ATOM   1332  H   HID X  87      31.384  41.613  41.669  0.00  0.00            
ATOM   1333  CA  HID X  87      29.805  41.615  40.277  0.00  0.00            
ATOM   1334  HA  HID X  87      29.281  42.440  40.023  0.00  0.00            
ATOM   1335  CB  HID X  87      30.893  41.367  39.288  0.00  0.00            
ATOM   1336  HB2 HID X  87      31.655  42.049  39.666  0.00  0.00            
ATOM   1337  HB3 HID X  87      31.289  40.352  39.268  0.00  0.00            
ATOM   1338  CG  HID X  87      30.576  41.959  37.910  0.00  0.00            
ATOM   1339  ND1 HID X  87      31.473  42.079  36.909  0.00  0.00            
ATOM   1340  HD1 HID X  87      32.555  41.944  36.906  0.00  0.00            
ATOM   1341  CE1 HID X  87      30.824  42.556  35.933  0.00  0.00            
ATOM   1342  HE1 HID X  87      31.316  42.797  34.991  0.00  0.00            
ATOM   1343  NE2 HID X  87      29.489  42.788  36.150  0.00  0.00            
ATOM   1344  CD2 HID X  87      29.325  42.393  37.426  0.00  0.00            
ATOM   1345  HD2 HID X  87      28.391  42.223  37.962  0.00  0.00            
ATOM   1346  C   HID X  87      28.748  40.453  40.259  0.00  0.00            
ATOM   1347  O   HID X  87      27.702  40.676  39.645  0.00  0.00            
ATOM   1348  N   VAL X  88      29.026  39.379  40.999  0.00  0.00            
ATOM   1349  H   VAL X  88      29.874  39.381  41.683  0.00  0.00            
ATOM   1350  CA  VAL X  88      28.133  38.204  40.985  0.00  0.00            
ATOM   1351  HA  VAL X  88      27.941  37.971  40.022  0.00  0.00            
ATOM   1352  CB  VAL X  88      28.817  36.983  41.696  0.00  0.00            
ATOM   1353  HB  VAL X  88      29.222  37.405  42.616  0.00  0.00            
ATOM   1354  CG1 VAL X  88      27.793  35.833  42.044  0.00  0.00            
ATOM   1355 HG11 VAL X  88      28.337  34.902  42.205  0.00  0.00            
ATOM   1356 HG12 VAL X  88      27.359  36.096  43.009  0.00  0.00            
ATOM   1357 HG13 VAL X  88      27.159  35.802  41.324  0.00  0.00            
ATOM   1358  CG2 VAL X  88      30.044  36.454  41.008  0.00  0.00            
ATOM   1359 HG21 VAL X  88      30.727  37.195  40.946  0.00  0.00            
ATOM   1360 HG22 VAL X  88      30.507  35.707  41.652  0.00  0.00            
ATOM   1361 HG23 VAL X  88      29.822  35.938  40.073  0.00  0.00            
ATOM   1362  C   VAL X  88      26.865  38.571  41.745  0.00  0.00            
ATOM   1363  O   VAL X  88      25.774  38.305  41.273  0.00  0.00            
ATOM   1364  N   ASP X  89      26.971  39.269  42.880  0.00  0.00            
ATOM   1365  H   ASP X  89      27.948  39.710  43.077  0.00  0.00            
ATOM   1366  CA  ASP X  89      25.914  39.647  43.773  0.00  0.00            
ATOM   1367  HA  ASP X  89      25.303  38.828  44.151  0.00  0.00            
ATOM   1368  CB  ASP X  89      26.515  40.325  45.043  0.00  0.00            
ATOM   1369  HB2 ASP X  89      26.916  39.549  45.695  0.00  0.00            
ATOM   1370  HB3 ASP X  89      27.339  41.026  44.909  0.00  0.00            
ATOM   1371  CG  ASP X  89      25.393  40.977  45.791  0.00  0.00            
ATOM   1372  OD1 ASP X  89      24.641  40.189  46.296  0.00  0.00            
ATOM   1373  OD2 ASP X  89      25.156  42.224  45.609  0.00  0.00            
ATOM   1374  C   ASP X  89      25.006  40.631  42.953  0.00  0.00            
ATOM   1375  O   ASP X  89      23.735  40.489  43.142  0.00  0.00            
ATOM   1376  N   SER X  90      25.456  41.594  42.080  0.00  0.00            
ATOM   1377  H   SER X  90      26.442  41.690  41.881  0.00  0.00            
ATOM   1378  CA  SER X  90      24.424  42.416  41.319  0.00  0.00            
ATOM   1379  HA  SER X  90      23.684  42.707  41.942  0.00  0.00            
ATOM   1380  CB  SER X  90      24.986  43.667  40.708  0.00  0.00            
ATOM   1381  HB2 SER X  90      24.288  44.221  40.081  0.00  0.00            
ATOM   1382  HB3 SER X  90      25.099  44.278  41.604  0.00  0.00            
ATOM   1383  OG  SER X  90      26.293  43.508  40.163  0.00  0.00            
ATOM   1384  HG  SER X  90      26.237  43.358  39.084  0.00  0.00            
ATOM   1385  C   SER X  90      23.717  41.647  40.145  0.00  0.00            
ATOM   1386  O   SER X  90      22.485  41.705  40.022  0.00  0.00            
ATOM   1387  N   MET X  91      24.522  40.935  39.331  0.00  0.00            
ATOM   1388  H   MET X  91      25.524  41.001  39.437  0.00  0.00            
ATOM   1389  CA  MET X  91      23.988  40.185  38.176  0.00  0.00            
ATOM   1390  HA  MET X  91      23.600  40.775  37.455  0.00  0.00            
ATOM   1391  CB  MET X  91      25.171  39.316  37.581  0.00  0.00            
ATOM   1392  HB2 MET X  91      26.100  39.712  37.592  0.00  0.00            
ATOM   1393  HB3 MET X  91      25.283  38.402  38.165  0.00  0.00            
ATOM   1394  CG  MET X  91      24.871  38.824  36.157  0.00  0.00            
ATOM   1395  HG2 MET X  91      25.793  38.298  35.908  0.00  0.00            
ATOM   1396  HG3 MET X  91      24.129  38.025  36.171  0.00  0.00            
ATOM   1397  SD  MET X  91      24.790  40.115  34.873  0.00  0.00            
ATOM   1398  CE  MET X  91      23.029  40.078  34.454  0.00  0.00            
ATOM   1399  HE1 MET X  91      22.739  39.061  34.188  0.00  0.00            
ATOM   1400  HE2 MET X  91      22.485  40.310  35.370  0.00  0.00            
ATOM   1401  HE3 MET X  91      22.882  40.734  33.700  0.00  0.00            
ATOM   1402  C   MET X  91      22.902  39.154  38.740  0.00  0.00            
ATOM   1403  O   MET X  91      21.919  38.856  38.164  0.00  0.00            
ATOM   1404  N   GLN X  92      23.236  38.592  39.887  0.00  0.00            
ATOM   1405  H   GLN X  92      24.158  38.907  40.376  0.00  0.00            
ATOM   1406  CA  GLN X  92      22.477  37.515  40.506  0.00  0.00            
ATOM   1407  HA  GLN X  92      22.331  36.844  39.659  0.00  0.00            
ATOM   1408  CB  GLN X  92      23.207  36.789  41.551  0.00  0.00            
ATOM   1409  HB2 GLN X  92      24.156  36.508  41.095  0.00  0.00            
ATOM   1410  HB3 GLN X  92      23.402  37.494  42.359  0.00  0.00            
ATOM   1411  CG  GLN X  92      22.619  35.458  42.175  0.00  0.00            
ATOM   1412  HG2 GLN X  92      22.242  34.864  41.343  0.00  0.00            
ATOM   1413  HG3 GLN X  92      23.392  34.853  42.648  0.00  0.00            
ATOM   1414  CD  GLN X  92      21.537  35.736  43.171  0.00  0.00            
ATOM   1415  OE1 GLN X  92      21.699  36.489  44.103  0.00  0.00            
ATOM   1416  NE2 GLN X  92      20.460  35.040  43.216  0.00  0.00            
ATOM   1417 HE21 GLN X  92      19.720  35.661  43.720  0.00  0.00            
ATOM   1418 HE22 GLN X  92      20.258  34.529  42.368  0.00  0.00            
ATOM   1419  C   GLN X  92      21.103  37.934  40.944  0.00  0.00            
ATOM   1420  O   GLN X  92      20.166  37.164  40.840  0.00  0.00            
ATOM   1421  N   LYS X  93      21.083  39.221  41.466  0.00  0.00            
ATOM   1422  H   LYS X  93      21.969  39.852  41.531  0.00  0.00            
ATOM   1423  CA  LYS X  93      19.795  39.761  41.905  0.00  0.00            
ATOM   1424  HA  LYS X  93      19.257  38.996  42.445  0.00  0.00            
ATOM   1425  CB  LYS X  93      20.013  40.729  43.093  0.00  0.00            
ATOM   1426  HB2 LYS X  93      20.704  41.490  42.761  0.00  0.00            
ATOM   1427  HB3 LYS X  93      19.160  41.124  43.289  0.00  0.00            
ATOM   1428  CG  LYS X  93      20.517  39.981  44.371  0.00  0.00            
ATOM   1429  HG2 LYS X  93      19.867  39.132  44.525  0.00  0.00            
ATOM   1430  HG3 LYS X  93      21.484  39.550  44.160  0.00  0.00            
ATOM   1431  CD  LYS X  93      20.658  40.855  45.664  0.00  0.00            
ATOM   1432  HD2 LYS X  93      19.800  40.836  46.195  0.00  0.00            
ATOM   1433  HD3 LYS X  93      21.374  40.535  46.421  0.00  0.00            
ATOM   1434  CE  LYS X  93      21.151  42.231  45.350  0.00  0.00            
ATOM   1435  HE2 LYS X  93      20.516  42.809  44.679  0.00  0.00            
ATOM   1436  HE3 LYS X  93      21.083  42.849  46.246  0.00  0.00            
ATOM   1437  NZ  LYS X  93      22.527  42.372  44.801  0.00  0.00            
ATOM   1438  HZ1 LYS X  93      23.185  42.122  45.525  0.00  0.00            
ATOM   1439  HZ2 LYS X  93      22.754  41.668  44.000  0.00  0.00            
ATOM   1440  HZ3 LYS X  93      22.862  43.376  44.541  0.00  0.00            
ATOM   1441  C   LYS X  93      18.859  40.333  40.799  0.00  0.00            
ATOM   1442  O   LYS X  93      17.683  40.524  41.043  0.00  0.00            
ATOM   1443  N   ASP X  94      19.477  40.509  39.586  0.00  0.00            
ATOM   1444  H   ASP X  94      20.549  40.350  39.466  0.00  0.00            
ATOM   1445  CA  ASP X  94      18.732  40.626  38.307  0.00  0.00            
ATOM   1446  HA  ASP X  94      17.856  41.089  38.500  0.00  0.00            
ATOM   1447  CB  ASP X  94      19.600  41.398  37.281  0.00  0.00            
ATOM   1448  HB2 ASP X  94      20.650  41.108  37.324  0.00  0.00            
ATOM   1449  HB3 ASP X  94      19.158  41.363  36.285  0.00  0.00            
ATOM   1450  CG  ASP X  94      19.709  42.917  37.518  0.00  0.00            
ATOM   1451  OD1 ASP X  94      18.827  43.505  38.123  0.00  0.00            
ATOM   1452  OD2 ASP X  94      20.762  43.487  37.183  0.00  0.00            
ATOM   1453  C   ASP X  94      18.242  39.253  37.769  0.00  0.00            
ATOM   1454  O   ASP X  94      17.348  39.241  36.879  0.00  0.00            
ATOM   1455  N   TYR X  95      18.808  38.132  38.159  0.00  0.00            
ATOM   1456  H   TYR X  95      19.715  38.152  38.603  0.00  0.00            
ATOM   1457  CA  TYR X  95      18.464  36.848  37.570  0.00  0.00            
ATOM   1458  HA  TYR X  95      17.451  36.940  37.179  0.00  0.00            
ATOM   1459  CB  TYR X  95      19.373  36.498  36.386  0.00  0.00            
ATOM   1460  HB2 TYR X  95      20.435  36.585  36.617  0.00  0.00            
ATOM   1461  HB3 TYR X  95      19.140  35.463  36.135  0.00  0.00            
ATOM   1462  CG  TYR X  95      19.203  37.345  35.179  0.00  0.00            
ATOM   1463  CD1 TYR X  95      18.262  36.933  34.293  0.00  0.00            
ATOM   1464  HD1 TYR X  95      17.656  36.065  34.551  0.00  0.00            
ATOM   1465  CE1 TYR X  95      17.990  37.687  33.142  0.00  0.00            
ATOM   1466  HE1 TYR X  95      17.135  37.507  32.490  0.00  0.00            
ATOM   1467  CZ  TYR X  95      18.810  38.795  32.837  0.00  0.00            
ATOM   1468  OH  TYR X  95      18.617  39.445  31.623  0.00  0.00            
ATOM   1469  HH  TYR X  95      18.096  38.750  30.963  0.00  0.00            
ATOM   1470  CE2 TYR X  95      19.754  39.191  33.784  0.00  0.00            
ATOM   1471  HE2 TYR X  95      20.383  40.059  33.589  0.00  0.00            
ATOM   1472  CD2 TYR X  95      19.914  38.557  35.059  0.00  0.00            
ATOM   1473  HD2 TYR X  95      20.706  38.855  35.745  0.00  0.00            
ATOM   1474  C   TYR X  95      18.375  35.790  38.643  0.00  0.00            
ATOM   1475  O   TYR X  95      19.204  34.894  38.666  0.00  0.00            
ATOM   1476  N   PRO X  96      17.366  35.797  39.560  0.00  0.00            
ATOM   1477  CD  PRO X  96      16.289  36.735  39.536  0.00  0.00            
ATOM   1478  HD2 PRO X  96      15.402  36.328  39.051  0.00  0.00            
ATOM   1479  HD3 PRO X  96      16.443  37.635  38.941  0.00  0.00            
ATOM   1480  CG  PRO X  96      16.073  37.165  40.980  0.00  0.00            
ATOM   1481  HG2 PRO X  96      15.078  37.539  41.221  0.00  0.00            
ATOM   1482  HG3 PRO X  96      16.770  37.963  41.237  0.00  0.00            
ATOM   1483  CB  PRO X  96      16.314  35.855  41.698  0.00  0.00            
ATOM   1484  HB2 PRO X  96      15.470  35.170  41.775  0.00  0.00            
ATOM   1485  HB3 PRO X  96      16.718  36.049  42.692  0.00  0.00            
ATOM   1486  CA  PRO X  96      17.418  35.132  40.906  0.00  0.00            
ATOM   1487  HA  PRO X  96      18.394  35.294  41.365  0.00  0.00            
ATOM   1488  C   PRO X  96      17.181  33.629  40.847  0.00  0.00            
ATOM   1489  O   PRO X  96      16.328  33.149  40.043  0.00  0.00            
ATOM   1490  N   GLY X  97      17.812  32.822  41.682  0.00  0.00            
ATOM   1491  H   GLY X  97      18.495  33.242  42.420  0.00  0.00            
ATOM   1492  CA  GLY X  97      17.580  31.345  41.652  0.00  0.00            
ATOM   1493  HA2 GLY X  97      18.116  30.896  42.488  0.00  0.00            
ATOM   1494  HA3 GLY X  97      16.528  31.158  41.864  0.00  0.00            
ATOM   1495  C   GLY X  97      18.136  30.467  40.538  0.00  0.00            
ATOM   1496  O   GLY X  97      18.300  29.254  40.600  0.00  0.00            
ATOM   1497  N   LEU X  98      18.618  31.137  39.485  0.00  0.00            
ATOM   1498  H   LEU X  98      18.573  32.225  39.465  0.00  0.00            
ATOM   1499  CA  LEU X  98      19.484  30.477  38.502  0.00  0.00            
ATOM   1500  HA  LEU X  98      18.987  29.597  38.095  0.00  0.00            
ATOM   1501  CB  LEU X  98      19.673  31.456  37.355  0.00  0.00            
ATOM   1502  HB2 LEU X  98      20.121  32.387  37.702  0.00  0.00            
ATOM   1503  HB3 LEU X  98      20.298  30.955  36.617  0.00  0.00            
ATOM   1504  CG  LEU X  98      18.361  31.841  36.616  0.00  0.00            
ATOM   1505  HG  LEU X  98      17.834  32.601  37.193  0.00  0.00            
ATOM   1506  CD1 LEU X  98      18.782  32.556  35.246  0.00  0.00            
ATOM   1507 HD11 LEU X  98      19.202  31.880  34.502  0.00  0.00            
ATOM   1508 HD12 LEU X  98      17.861  32.816  34.724  0.00  0.00            
ATOM   1509 HD13 LEU X  98      19.436  33.412  35.411  0.00  0.00            
ATOM   1510  CD2 LEU X  98      17.450  30.673  36.218  0.00  0.00            
ATOM   1511 HD21 LEU X  98      16.575  31.043  35.683  0.00  0.00            
ATOM   1512 HD22 LEU X  98      17.902  29.967  35.521  0.00  0.00            
ATOM   1513 HD23 LEU X  98      17.129  30.076  36.967  0.00  0.00            
ATOM   1514  C   LEU X  98      20.837  30.327  39.177  0.00  0.00            
ATOM   1515  O   LEU X  98      21.073  31.136  40.122  0.00  0.00            
ATOM   1516  N   PRO X  99      21.580  29.251  38.862  0.00  0.00            
ATOM   1517  CD  PRO X  99      21.207  28.310  37.805  0.00  0.00            
ATOM   1518  HD2 PRO X  99      21.150  28.729  36.811  0.00  0.00            
ATOM   1519  HD3 PRO X  99      20.401  27.786  38.113  0.00  0.00            
ATOM   1520  CG  PRO X  99      22.255  27.311  37.792  0.00  0.00            
ATOM   1521  HG2 PRO X  99      22.974  27.390  36.977  0.00  0.00            
ATOM   1522  HG3 PRO X  99      21.891  26.289  37.686  0.00  0.00            
ATOM   1523  CB  PRO X  99      22.905  27.348  39.152  0.00  0.00            
ATOM   1524  HB2 PRO X  99      23.917  26.968  39.011  0.00  0.00            
ATOM   1525  HB3 PRO X  99      22.251  26.783  39.816  0.00  0.00            
ATOM   1526  CA  PRO X  99      22.843  28.888  39.507  0.00  0.00            
ATOM   1527  HA  PRO X  99      22.809  29.094  40.577  0.00  0.00            
ATOM   1528  C   PRO X  99      23.967  29.684  38.950  0.00  0.00            
ATOM   1529  O   PRO X  99      23.875  30.177  37.835  0.00  0.00            
ATOM   1530  N   VAL X 100      25.087  29.805  39.665  0.00  0.00            
ATOM   1531  H   VAL X 100      24.927  29.482  40.694  0.00  0.00            
ATOM   1532  CA  VAL X 100      26.239  30.619  39.230  0.00  0.00            
ATOM   1533  HA  VAL X 100      26.078  31.044  38.328  0.00  0.00            
ATOM   1534  CB  VAL X 100      26.466  31.830  40.188  0.00  0.00            
ATOM   1535  HB  VAL X 100      26.865  31.401  41.107  0.00  0.00            
ATOM   1536  CG1 VAL X 100      27.467  32.789  39.621  0.00  0.00            
ATOM   1537 HG11 VAL X 100      27.703  33.667  40.223  0.00  0.00            
ATOM   1538 HG12 VAL X 100      28.366  32.246  39.329  0.00  0.00            
ATOM   1539 HG13 VAL X 100      27.130  33.066  38.634  0.00  0.00            
ATOM   1540  CG2 VAL X 100      25.143  32.565  40.471  0.00  0.00            
ATOM   1541 HG21 VAL X 100      25.386  33.445  41.049  0.00  0.00            
ATOM   1542 HG22 VAL X 100      24.808  32.939  39.515  0.00  0.00            
ATOM   1543 HG23 VAL X 100      24.437  31.935  40.991  0.00  0.00            
ATOM   1544  C   VAL X 100      27.449  29.704  39.114  0.00  0.00            
ATOM   1545  O   VAL X 100      27.901  29.041  40.066  0.00  0.00            
ATOM   1546  N   PHE X 101      28.043  29.696  37.930  0.00  0.00            
ATOM   1547  H   PHE X 101      27.681  30.353  37.139  0.00  0.00            
ATOM   1548  CA  PHE X 101      29.290  29.007  37.606  0.00  0.00            
ATOM   1549  HA  PHE X 101      29.482  28.277  38.392  0.00  0.00            
ATOM   1550  CB  PHE X 101      29.150  28.415  36.225  0.00  0.00            
ATOM   1551  HB2 PHE X 101      28.747  29.184  35.567  0.00  0.00            
ATOM   1552  HB3 PHE X 101      30.118  28.095  35.837  0.00  0.00            
ATOM   1553  CG  PHE X 101      28.391  27.162  36.304  0.00  0.00            
ATOM   1554  CD1 PHE X 101      29.135  25.968  36.049  0.00  0.00            
ATOM   1555  HD1 PHE X 101      30.206  25.952  35.846  0.00  0.00            
ATOM   1556  CE1 PHE X 101      28.446  24.777  35.889  0.00  0.00            
ATOM   1557  HE1 PHE X 101      29.041  23.874  35.751  0.00  0.00            
ATOM   1558  CZ  PHE X 101      27.074  24.753  35.966  0.00  0.00            
ATOM   1559  HZ  PHE X 101      26.549  23.800  35.894  0.00  0.00            
ATOM   1560  CE2 PHE X 101      26.337  25.885  36.265  0.00  0.00            
ATOM   1561  HE2 PHE X 101      25.265  25.800  36.444  0.00  0.00            
ATOM   1562  CD2 PHE X 101      26.974  27.141  36.384  0.00  0.00            
ATOM   1563  HD2 PHE X 101      26.496  28.118  36.456  0.00  0.00            
ATOM   1564  C   PHE X 101      30.419  30.068  37.697  0.00  0.00            
ATOM   1565  O   PHE X 101      30.104  31.281  37.663  0.00  0.00            
ATOM   1566  N   LEU X 102      31.631  29.618  37.794  0.00  0.00            
ATOM   1567  H   LEU X 102      31.882  28.560  37.868  0.00  0.00            
ATOM   1568  CA  LEU X 102      32.853  30.450  37.652  0.00  0.00            
ATOM   1569  HA  LEU X 102      32.549  31.387  37.186  0.00  0.00            
ATOM   1570  CB  LEU X 102      33.596  30.638  39.022  0.00  0.00            
ATOM   1571  HB2 LEU X 102      33.863  29.729  39.561  0.00  0.00            
ATOM   1572  HB3 LEU X 102      34.560  31.111  38.834  0.00  0.00            
ATOM   1573  CG  LEU X 102      32.892  31.709  40.017  0.00  0.00            
ATOM   1574  HG  LEU X 102      31.815  31.649  39.857  0.00  0.00            
ATOM   1575  CD1 LEU X 102      33.278  31.356  41.435  0.00  0.00            
ATOM   1576 HD11 LEU X 102      32.760  32.098  42.043  0.00  0.00            
ATOM   1577 HD12 LEU X 102      32.923  30.370  41.735  0.00  0.00            
ATOM   1578 HD13 LEU X 102      34.339  31.552  41.587  0.00  0.00            
ATOM   1579  CD2 LEU X 102      33.387  33.113  39.714  0.00  0.00            
ATOM   1580 HD21 LEU X 102      32.871  33.765  40.418  0.00  0.00            
ATOM   1581 HD22 LEU X 102      34.467  33.131  39.863  0.00  0.00            
ATOM   1582 HD23 LEU X 102      33.073  33.422  38.805  0.00  0.00            
ATOM   1583  C   LEU X 102      33.787  29.706  36.555  0.00  0.00            
ATOM   1584  O   LEU X 102      33.820  28.516  36.416  0.00  0.00            
ATOM   1585  N   LEU X 103      34.622  30.523  35.930  0.00  0.00            
ATOM   1586  H   LEU X 103      34.380  31.502  35.989  0.00  0.00            
ATOM   1587  CA  LEU X 103      35.584  30.161  34.930  0.00  0.00            
ATOM   1588  HA  LEU X 103      35.896  29.119  34.995  0.00  0.00            
ATOM   1589  CB  LEU X 103      34.974  30.332  33.494  0.00  0.00            
ATOM   1590  HB2 LEU X 103      34.271  29.514  33.338  0.00  0.00            
ATOM   1591  HB3 LEU X 103      34.492  31.303  33.383  0.00  0.00            
ATOM   1592  CG  LEU X 103      35.976  30.088  32.357  0.00  0.00            
ATOM   1593  HG  LEU X 103      36.609  29.337  32.591  0.00  0.00            
ATOM   1594  CD1 LEU X 103      35.126  29.582  31.203  0.00  0.00            
ATOM   1595 HD11 LEU X 103      34.273  30.201  30.966  0.00  0.00            
ATOM   1596 HD12 LEU X 103      35.677  29.443  30.285  0.00  0.00            
ATOM   1597 HD13 LEU X 103      34.691  28.696  31.416  0.00  0.00            
ATOM   1598  CD2 LEU X 103      36.787  31.259  31.763  0.00  0.00            
ATOM   1599 HD21 LEU X 103      37.644  30.903  31.190  0.00  0.00            
ATOM   1600 HD22 LEU X 103      36.112  31.918  31.217  0.00  0.00            
ATOM   1601 HD23 LEU X 103      37.163  31.796  32.531  0.00  0.00            
ATOM   1602  C   LEU X 103      36.738  31.112  35.202  0.00  0.00            
ATOM   1603  O   LEU X 103      36.541  32.310  35.273  0.00  0.00            
ATOM   1604  N   GLY X 104      37.936  30.628  35.350  0.00  0.00            
ATOM   1605  H   GLY X 104      38.032  29.546  35.439  0.00  0.00            
ATOM   1606  CA  GLY X 104      39.176  31.493  35.432  0.00  0.00            
ATOM   1607  HA2 GLY X 104      39.097  32.352  34.765  0.00  0.00            
ATOM   1608  HA3 GLY X 104      39.331  31.872  36.300  0.00  0.00            
ATOM   1609  C   GLY X 104      40.385  30.785  34.930  0.00  0.00            
ATOM   1610  O   GLY X 104      40.532  29.596  34.978  0.00  0.00            
ATOM   1611  N   HID X 105      41.349  31.618  34.596  0.00  0.00            
ATOM   1612  H   HID X 105      41.249  32.678  34.831  0.00  0.00            
ATOM   1613  CA  HID X 105      42.644  31.155  33.993  0.00  0.00            
ATOM   1614  HA  HID X 105      42.764  30.099  34.235  0.00  0.00            
ATOM   1615  CB  HID X 105      42.814  31.432  32.518  0.00  0.00            
ATOM   1616  HB2 HID X 105      42.188  30.743  31.951  0.00  0.00            
ATOM   1617  HB3 HID X 105      42.491  32.469  32.429  0.00  0.00            
ATOM   1618  CG  HID X 105      44.226  31.431  31.916  0.00  0.00            
ATOM   1619  ND1 HID X 105      45.052  30.381  31.886  0.00  0.00            
ATOM   1620  HD1 HID X 105      44.973  29.386  32.324  0.00  0.00            
ATOM   1621  CE1 HID X 105      46.177  30.748  31.215  0.00  0.00            
ATOM   1622  HE1 HID X 105      47.012  30.197  31.069  0.00  0.00            
ATOM   1623  NE2 HID X 105      46.129  32.063  30.901  0.00  0.00            
ATOM   1624  CD2 HID X 105      44.885  32.542  31.383  0.00  0.00            
ATOM   1625  HD2 HID X 105      44.541  33.570  31.265  0.00  0.00            
ATOM   1626  C   HID X 105      43.769  31.834  34.797  0.00  0.00            
ATOM   1627  O   HID X 105      43.706  33.068  35.044  0.00  0.00            
ATOM   1628  N   SER X 106      44.771  31.065  35.308  0.00  0.00            
ATOM   1629  H   SER X 106      44.771  29.999  35.085  0.00  0.00            
ATOM   1630  CA  SER X 106      45.972  31.629  35.943  0.00  0.00            
ATOM   1631  HA  SER X 106      46.587  30.791  36.271  0.00  0.00            
ATOM   1632  CB  SER X 106      46.789  32.418  34.863  0.00  0.00            
ATOM   1633  HB2 SER X 106      46.675  31.917  33.927  0.00  0.00            
ATOM   1634  HB3 SER X 106      46.326  33.421  34.675  0.00  0.00            
ATOM   1635  OG  SER X 106      48.166  32.450  35.119  0.00  0.00            
ATOM   1636  HG  SER X 106      48.535  32.834  32.057  0.00  0.00            
ATOM   1637  C   SER X 106      45.633  32.325  37.277  0.00  0.00            
ATOM   1638  O   SER X 106      44.974  31.771  38.110  0.00  0.00            
ATOM   1639  N   MET X 107      46.173  33.531  37.426  0.00  0.00            
ATOM   1640  H   MET X 107      46.739  34.044  36.647  0.00  0.00            
ATOM   1641  CA  MET X 107      45.856  34.433  38.535  0.00  0.00            
ATOM   1642  HA  MET X 107      46.232  33.951  39.339  0.00  0.00            
ATOM   1643  CB  MET X 107      46.588  35.766  38.372  0.00  0.00            
ATOM   1644  HB2 MET X 107      47.648  35.617  38.166  0.00  0.00            
ATOM   1645  HB3 MET X 107      46.196  36.111  37.415  0.00  0.00            
ATOM   1646  CG  MET X 107      46.464  36.889  39.372  0.00  0.00            
ATOM   1647  HG2 MET X 107      45.547  36.843  39.795  0.00  0.00            
ATOM   1648  HG3 MET X 107      47.248  36.788  40.123  0.00  0.00            
ATOM   1649  SD  MET X 107      46.586  38.490  38.622  0.00  0.00            
ATOM   1650  CE  MET X 107      45.032  38.755  37.724  0.00  0.00            
ATOM   1651  HE1 MET X 107      44.629  37.858  37.254  0.00  0.00            
ATOM   1652  HE2 MET X 107      44.255  38.980  38.329  0.00  0.00            
ATOM   1653  HE3 MET X 107      45.208  39.504  36.951  0.00  0.00            
ATOM   1654  C   MET X 107      44.331  34.669  38.730  0.00  0.00            
ATOM   1655  O   MET X 107      43.807  34.625  39.833  0.00  0.00            
ATOM   1656  N   GLY X 108      43.573  34.461  37.646  0.00  0.00            
ATOM   1657  H   GLY X 108      44.011  34.247  36.671  0.00  0.00            
ATOM   1658  CA  GLY X 108      42.148  34.633  37.598  0.00  0.00            
ATOM   1659  HA2 GLY X 108      41.792  35.502  38.152  0.00  0.00            
ATOM   1660  HA3 GLY X 108      41.811  34.848  36.584  0.00  0.00            
ATOM   1661  C   GLY X 108      41.421  33.349  38.115  0.00  0.00            
ATOM   1662  O   GLY X 108      40.331  33.481  38.637  0.00  0.00            
ATOM   1663  N   GLY X 109      42.095  32.231  38.117  0.00  0.00            
ATOM   1664  H   GLY X 109      43.105  32.338  37.723  0.00  0.00            
ATOM   1665  CA  GLY X 109      41.755  30.991  38.894  0.00  0.00            
ATOM   1666  HA2 GLY X 109      40.681  30.814  38.829  0.00  0.00            
ATOM   1667  HA3 GLY X 109      42.338  30.233  38.568  0.00  0.00            
ATOM   1668  C   GLY X 109      42.087  31.091  40.331  0.00  0.00            
ATOM   1669  O   GLY X 109      41.247  30.606  41.106  0.00  0.00            
ATOM   1670  N   ALA X 110      43.237  31.661  40.792  0.00  0.00            
ATOM   1671  H   ALA X 110      43.994  32.056  40.113  0.00  0.00            
ATOM   1672  CA  ALA X 110      43.424  31.955  42.310  0.00  0.00            
ATOM   1673  HA  ALA X 110      43.402  30.989  42.814  0.00  0.00            
ATOM   1674  CB  ALA X 110      44.777  32.666  42.462  0.00  0.00            
ATOM   1675  HB1 ALA X 110      44.951  32.847  43.523  0.00  0.00            
ATOM   1676  HB2 ALA X 110      45.535  32.000  42.049  0.00  0.00            
ATOM   1677  HB3 ALA X 110      44.817  33.588  41.881  0.00  0.00            
ATOM   1678  C   ALA X 110      42.229  32.820  42.727  0.00  0.00            
ATOM   1679  O   ALA X 110      41.627  32.575  43.796  0.00  0.00            
ATOM   1680  N   ILE X 111      42.024  33.962  42.073  0.00  0.00            
ATOM   1681  H   ILE X 111      42.715  34.216  41.269  0.00  0.00            
ATOM   1682  CA  ILE X 111      40.832  34.863  42.198  0.00  0.00            
ATOM   1683  HA  ILE X 111      41.014  35.340  43.161  0.00  0.00            
ATOM   1684  CB  ILE X 111      40.820  35.970  41.105  0.00  0.00            
ATOM   1685  HB  ILE X 111      40.883  35.501  40.213  0.00  0.00            
ATOM   1686  CG2 ILE X 111      39.419  36.694  41.236  0.00  0.00            
ATOM   1687 HG21 ILE X 111      39.420  37.117  42.241  0.00  0.00            
ATOM   1688 HG22 ILE X 111      39.304  37.465  40.474  0.00  0.00            
ATOM   1689 HG23 ILE X 111      38.569  36.045  41.024  0.00  0.00            
ATOM   1690  CG1 ILE X 111      42.120  36.865  41.323  0.00  0.00            
ATOM   1691 HG12 ILE X 111      42.084  37.391  42.277  0.00  0.00            
ATOM   1692 HG13 ILE X 111      42.949  36.304  41.456  0.00  0.00            
ATOM   1693  CD1 ILE X 111      42.484  37.841  40.209  0.00  0.00            
ATOM   1694 HD11 ILE X 111      43.455  38.263  40.469  0.00  0.00            
ATOM   1695 HD12 ILE X 111      42.588  37.369  39.232  0.00  0.00            
ATOM   1696 HD13 ILE X 111      41.743  38.626  40.057  0.00  0.00            
ATOM   1697  C   ILE X 111      39.579  34.007  42.410  0.00  0.00            
ATOM   1698  O   ILE X 111      38.815  34.334  43.328  0.00  0.00            
ATOM   1699  N   ALA X 112      39.316  33.050  41.555  0.00  0.00            
ATOM   1700  H   ALA X 112      40.175  32.561  41.096  0.00  0.00            
ATOM   1701  CA  ALA X 112      38.135  32.187  41.613  0.00  0.00            
ATOM   1702  HA  ALA X 112      37.329  32.869  41.883  0.00  0.00            
ATOM   1703  CB  ALA X 112      37.811  31.497  40.240  0.00  0.00            
ATOM   1704  HB1 ALA X 112      38.675  30.863  40.043  0.00  0.00            
ATOM   1705  HB2 ALA X 112      36.913  30.880  40.236  0.00  0.00            
ATOM   1706  HB3 ALA X 112      37.744  32.222  39.429  0.00  0.00            
ATOM   1707  C   ALA X 112      38.054  31.081  42.732  0.00  0.00            
ATOM   1708  O   ALA X 112      36.977  30.751  43.303  0.00  0.00            
ATOM   1709  N   ILE X 113      39.207  30.498  43.064  0.00  0.00            
ATOM   1710  H   ILE X 113      40.132  30.847  42.604  0.00  0.00            
ATOM   1711  CA  ILE X 113      39.279  29.557  44.177  0.00  0.00            
ATOM   1712  HA  ILE X 113      38.613  28.730  43.928  0.00  0.00            
ATOM   1713  CB  ILE X 113      40.665  28.844  44.313  0.00  0.00            
ATOM   1714  HB  ILE X 113      41.456  29.580  44.457  0.00  0.00            
ATOM   1715  CG2 ILE X 113      40.662  27.811  45.496  0.00  0.00            
ATOM   1716 HG21 ILE X 113      41.631  27.316  45.423  0.00  0.00            
ATOM   1717 HG22 ILE X 113      40.647  28.351  46.442  0.00  0.00            
ATOM   1718 HG23 ILE X 113      39.802  27.142  45.467  0.00  0.00            
ATOM   1719  CG1 ILE X 113      40.937  27.928  43.052  0.00  0.00            
ATOM   1720 HG12 ILE X 113      40.588  26.905  43.196  0.00  0.00            
ATOM   1721 HG13 ILE X 113      40.446  28.198  42.212  0.00  0.00            
ATOM   1722  CD1 ILE X 113      42.436  27.948  42.674  0.00  0.00            
ATOM   1723 HD11 ILE X 113      43.116  28.310  43.445  0.00  0.00            
ATOM   1724 HD12 ILE X 113      42.768  26.998  42.255  0.00  0.00            
ATOM   1725 HD13 ILE X 113      42.567  28.667  41.865  0.00  0.00            
ATOM   1726  C   ILE X 113      38.886  30.244  45.556  0.00  0.00            
ATOM   1727  O   ILE X 113      38.079  29.745  46.299  0.00  0.00            
ATOM   1728  N   LEU X 114      39.398  31.538  45.695  0.00  0.00            
ATOM   1729  H   LEU X 114      40.231  31.782  45.179  0.00  0.00            
ATOM   1730  CA  LEU X 114      39.177  32.327  46.827  0.00  0.00            
ATOM   1731  HA  LEU X 114      39.242  31.652  47.681  0.00  0.00            
ATOM   1732  CB  LEU X 114      40.318  33.386  46.957  0.00  0.00            
ATOM   1733  HB2 LEU X 114      40.304  33.937  46.017  0.00  0.00            
ATOM   1734  HB3 LEU X 114      40.057  34.047  47.783  0.00  0.00            
ATOM   1735  CG  LEU X 114      41.755  32.896  47.180  0.00  0.00            
ATOM   1736  HG  LEU X 114      42.145  32.213  46.426  0.00  0.00            
ATOM   1737  CD1 LEU X 114      42.652  34.108  47.293  0.00  0.00            
ATOM   1738 HD11 LEU X 114      42.503  34.873  46.531  0.00  0.00            
ATOM   1739 HD12 LEU X 114      42.584  34.552  48.141  0.00  0.00            
ATOM   1740 HD13 LEU X 114      43.618  33.824  47.212  0.00  0.00            
ATOM   1741  CD2 LEU X 114      41.939  32.215  48.532  0.00  0.00            
ATOM   1742 HD21 LEU X 114      41.253  31.370  48.584  0.00  0.00            
ATOM   1743 HD22 LEU X 114      42.989  31.949  48.655  0.00  0.00            
ATOM   1744 HD23 LEU X 114      41.537  32.841  49.329  0.00  0.00            
ATOM   1745  C   LEU X 114      37.708  32.852  46.858  0.00  0.00            
ATOM   1746  O   LEU X 114      36.971  32.738  47.825  0.00  0.00            
ATOM   1747  N   THR X 115      37.337  33.346  45.698  0.00  0.00            
ATOM   1748  H   THR X 115      38.045  33.383  44.870  0.00  0.00            
ATOM   1749  CA  THR X 115      35.886  33.773  45.408  0.00  0.00            
ATOM   1750  HA  THR X 115      35.733  34.654  46.031  0.00  0.00            
ATOM   1751  CB  THR X 115      35.631  34.038  43.920  0.00  0.00            
ATOM   1752  HB  THR X 115      35.943  33.284  43.325  0.00  0.00            
ATOM   1753  CG2 THR X 115      34.200  34.426  43.683  0.00  0.00            
ATOM   1754 HG21 THR X 115      33.530  33.577  43.811  0.00  0.00            
ATOM   1755 HG22 THR X 115      33.859  35.233  44.331  0.00  0.00            
ATOM   1756 HG23 THR X 115      34.038  34.772  42.662  0.00  0.00            
ATOM   1757  OG1 THR X 115      36.322  35.114  43.407  0.00  0.00            
ATOM   1758  HG1 THR X 115      37.386  34.878  43.395  0.00  0.00            
ATOM   1759  C   THR X 115      34.994  32.667  45.941  0.00  0.00            
ATOM   1760  O   THR X 115      34.086  32.980  46.765  0.00  0.00            
ATOM   1761  N   ALA X 116      35.262  31.426  45.452  0.00  0.00            
ATOM   1762  H   ALA X 116      36.177  31.205  44.902  0.00  0.00            
ATOM   1763  CA  ALA X 116      34.347  30.320  45.582  0.00  0.00            
ATOM   1764  HA  ALA X 116      33.326  30.582  45.304  0.00  0.00            
ATOM   1765  CB  ALA X 116      34.862  29.199  44.689  0.00  0.00            
ATOM   1766  HB1 ALA X 116      34.151  28.482  44.672  0.00  0.00            
ATOM   1767  HB2 ALA X 116      34.981  29.589  43.678  0.00  0.00            
ATOM   1768  HB3 ALA X 116      35.831  28.848  45.045  0.00  0.00            
ATOM   1769  C   ALA X 116      34.401  29.839  47.109  0.00  0.00            
ATOM   1770  O   ALA X 116      33.395  29.405  47.702  0.00  0.00            
ATOM   1771  N   ALA X 117      35.614  29.961  47.725  0.00  0.00            
ATOM   1772  H   ALA X 117      36.462  30.021  47.180  0.00  0.00            
ATOM   1773  CA  ALA X 117      35.797  29.501  49.118  0.00  0.00            
ATOM   1774  HA  ALA X 117      35.391  28.577  49.163  0.00  0.00            
ATOM   1775  CB  ALA X 117      37.313  29.491  49.402  0.00  0.00            
ATOM   1776  HB1 ALA X 117      37.382  29.110  50.421  0.00  0.00            
ATOM   1777  HB2 ALA X 117      37.713  28.655  48.828  0.00  0.00            
ATOM   1778  HB3 ALA X 117      37.788  30.460  49.252  0.00  0.00            
ATOM   1779  C   ALA X 117      35.095  30.472  50.112  0.00  0.00            
ATOM   1780  O   ALA X 117      34.685  30.111  51.212  0.00  0.00            
ATOM   1781  N   GLU X 118      35.082  31.746  49.745  0.00  0.00            
ATOM   1782  H   GLU X 118      35.482  32.033  48.772  0.00  0.00            
ATOM   1783  CA  GLU X 118      34.367  32.773  50.600  0.00  0.00            
ATOM   1784  HA  GLU X 118      34.884  32.797  51.560  0.00  0.00            
ATOM   1785  CB  GLU X 118      34.398  34.215  49.919  0.00  0.00            
ATOM   1786  HB2 GLU X 118      35.373  34.415  49.745  0.00  0.00            
ATOM   1787  HB3 GLU X 118      33.743  34.228  49.151  0.00  0.00            
ATOM   1788  CG  GLU X 118      33.975  35.389  50.763  0.00  0.00            
ATOM   1789  HG2 GLU X 118      34.109  36.174  50.142  0.00  0.00            
ATOM   1790  HG3 GLU X 118      32.973  35.396  50.896  0.00  0.00            
ATOM   1791  CD  GLU X 118      34.795  35.517  52.030  0.00  0.00            
ATOM   1792  OE1 GLU X 118      34.412  34.962  53.098  0.00  0.00            
ATOM   1793  OE2 GLU X 118      35.942  35.936  51.932  0.00  0.00            
ATOM   1794  C   GLU X 118      32.819  32.483  50.813  0.00  0.00            
ATOM   1795  O   GLU X 118      32.334  32.843  51.905  0.00  0.00            
ATOM   1796  N   ARG X 119      32.189  31.803  49.820  0.00  0.00            
ATOM   1797  H   ARG X 119      32.808  31.331  49.057  0.00  0.00            
ATOM   1798  CA  ARG X 119      30.733  31.652  49.780  0.00  0.00            
ATOM   1799  HA  ARG X 119      30.329  31.895  50.763  0.00  0.00            
ATOM   1800  CB  ARG X 119      29.983  32.440  48.691  0.00  0.00            
ATOM   1801  HB2 ARG X 119      30.197  31.997  47.718  0.00  0.00            
ATOM   1802  HB3 ARG X 119      28.896  32.375  48.740  0.00  0.00            
ATOM   1803  CG  ARG X 119      30.373  33.900  48.570  0.00  0.00            
ATOM   1804  HG2 ARG X 119      31.462  33.930  48.536  0.00  0.00            
ATOM   1805  HG3 ARG X 119      29.924  34.354  47.686  0.00  0.00            
ATOM   1806  CD  ARG X 119      30.001  34.742  49.807  0.00  0.00            
ATOM   1807  HD2 ARG X 119      30.573  34.356  50.651  0.00  0.00            
ATOM   1808  HD3 ARG X 119      30.334  35.681  49.641  0.00  0.00            
ATOM   1809  NE  ARG X 119      28.586  34.669  50.155  0.00  0.00            
ATOM   1810  HE  ARG X 119      28.261  33.920  50.877  0.00  0.00            
ATOM   1811  CZ  ARG X 119      27.550  35.305  49.575  0.00  0.00            
ATOM   1812  NH1 ARG X 119      27.672  36.143  48.573  0.00  0.00            
ATOM   1813 HH11 ARG X 119      28.541  36.297  47.933  0.00  0.00            
ATOM   1814 HH12 ARG X 119      26.790  36.654  48.186  0.00  0.00            
ATOM   1815  NH2 ARG X 119      26.362  35.047  50.097  0.00  0.00            
ATOM   1816 HH21 ARG X 119      26.220  34.412  50.972  0.00  0.00            
ATOM   1817 HH22 ARG X 119      25.487  35.332  49.514  0.00  0.00            
ATOM   1818  C   ARG X 119      30.447  30.231  49.579  0.00  0.00            
ATOM   1819  O   ARG X 119      30.384  29.812  48.421  0.00  0.00            
ATOM   1820  N   PRO X 120      30.407  29.473  50.664  0.00  0.00            
ATOM   1821  CD  PRO X 120      30.825  29.787  52.000  0.00  0.00            
ATOM   1822  HD2 PRO X 120      29.975  30.247  52.505  0.00  0.00            
ATOM   1823  HD3 PRO X 120      31.653  30.346  52.145  0.00  0.00            
ATOM   1824  CG  PRO X 120      31.253  28.478  52.710  0.00  0.00            
ATOM   1825  HG2 PRO X 120      31.144  28.617  53.775  0.00  0.00            
ATOM   1826  HG3 PRO X 120      32.254  28.232  52.389  0.00  0.00            
ATOM   1827  CB  PRO X 120      30.269  27.521  52.109  0.00  0.00            
ATOM   1828  HB2 PRO X 120      29.405  27.709  52.598  0.00  0.00            
ATOM   1829  HB3 PRO X 120      30.536  26.470  52.216  0.00  0.00            
ATOM   1830  CA  PRO X 120      30.228  28.015  50.620  0.00  0.00            
ATOM   1831  HA  PRO X 120      31.009  27.610  49.977  0.00  0.00            
ATOM   1832  C   PRO X 120      28.902  27.528  49.970  0.00  0.00            
ATOM   1833  O   PRO X 120      27.860  27.976  50.436  0.00  0.00            
ATOM   1834  N   GLY X 121      28.884  26.713  48.923  0.00  0.00            
ATOM   1835  H   GLY X 121      29.766  26.379  48.562  0.00  0.00            
ATOM   1836  CA  GLY X 121      27.619  26.094  48.435  0.00  0.00            
ATOM   1837  HA2 GLY X 121      27.892  25.316  47.722  0.00  0.00            
ATOM   1838  HA3 GLY X 121      27.065  25.672  49.273  0.00  0.00            
ATOM   1839  C   GLY X 121      26.729  27.141  47.712  0.00  0.00            
ATOM   1840  O   GLY X 121      25.587  26.838  47.435  0.00  0.00            
ATOM   1841  N   HID X 122      27.379  28.205  47.272  0.00  0.00            
ATOM   1842  H   HID X 122      28.363  28.393  47.702  0.00  0.00            
ATOM   1843  CA  HID X 122      26.737  29.328  46.564  0.00  0.00            
ATOM   1844  HA  HID X 122      25.666  29.281  46.758  0.00  0.00            
ATOM   1845  CB  HID X 122      27.250  30.715  47.093  0.00  0.00            
ATOM   1846  HB2 HID X 122      27.045  30.787  48.150  0.00  0.00            
ATOM   1847  HB3 HID X 122      28.324  30.808  47.044  0.00  0.00            
ATOM   1848  CG  HID X 122      26.641  31.877  46.464  0.00  0.00            
ATOM   1849  ND1 HID X 122      25.345  32.370  46.684  0.00  0.00            
ATOM   1850  HD1 HID X 122      24.558  31.974  47.309  0.00  0.00            
ATOM   1851  CE1 HID X 122      25.218  33.462  45.936  0.00  0.00            
ATOM   1852  HE1 HID X 122      24.356  34.109  45.868  0.00  0.00            
ATOM   1853  NE2 HID X 122      26.374  33.715  45.277  0.00  0.00            
ATOM   1854  CD2 HID X 122      27.319  32.769  45.625  0.00  0.00            
ATOM   1855  HD2 HID X 122      28.361  32.673  45.358  0.00  0.00            
ATOM   1856  C   HID X 122      26.991  29.155  45.072  0.00  0.00            
ATOM   1857  O   HID X 122      26.119  29.466  44.220  0.00  0.00            
ATOM   1858  N   PHE X 123      28.115  28.555  44.638  0.00  0.00            
ATOM   1859  H   PHE X 123      28.780  28.117  45.383  0.00  0.00            
ATOM   1860  CA  PHE X 123      28.425  28.328  43.274  0.00  0.00            
ATOM   1861  HA  PHE X 123      27.822  28.914  42.580  0.00  0.00            
ATOM   1862  CB  PHE X 123      29.927  28.677  43.052  0.00  0.00            
ATOM   1863  HB2 PHE X 123      30.463  28.120  43.702  0.00  0.00            
ATOM   1864  HB3 PHE X 123      30.098  28.430  42.005  0.00  0.00            
ATOM   1865  CG  PHE X 123      30.223  30.197  43.285  0.00  0.00            
ATOM   1866  CD1 PHE X 123      29.836  31.128  42.266  0.00  0.00            
ATOM   1867  HD1 PHE X 123      29.293  30.710  41.418  0.00  0.00            
ATOM   1868  CE1 PHE X 123      29.948  32.520  42.504  0.00  0.00            
ATOM   1869  HE1 PHE X 123      29.638  33.170  41.685  0.00  0.00            
ATOM   1870  CZ  PHE X 123      30.573  32.975  43.660  0.00  0.00            
ATOM   1871  HZ  PHE X 123      30.674  34.048  43.822  0.00  0.00            
ATOM   1872  CE2 PHE X 123      31.140  32.050  44.570  0.00  0.00            
ATOM   1873  HE2 PHE X 123      31.561  32.355  45.436  0.00  0.00            
ATOM   1874  CD2 PHE X 123      30.933  30.653  44.375  0.00  0.00            
ATOM   1875  HD2 PHE X 123      31.396  29.964  45.081  0.00  0.00            
ATOM   1876  C   PHE X 123      28.157  26.861  42.857  0.00  0.00            
ATOM   1877  O   PHE X 123      28.531  25.925  43.602  0.00  0.00            
ATOM   1878  N   ALA X 124      27.655  26.731  41.649  0.00  0.00            
ATOM   1879  H   ALA X 124      27.379  27.608  41.063  0.00  0.00            
ATOM   1880  CA  ALA X 124      27.249  25.488  41.068  0.00  0.00            
ATOM   1881  HA  ALA X 124      26.616  24.986  41.800  0.00  0.00            
ATOM   1882  CB  ALA X 124      26.243  25.736  39.952  0.00  0.00            
ATOM   1883  HB1 ALA X 124      26.680  26.368  39.179  0.00  0.00            
ATOM   1884  HB2 ALA X 124      26.045  24.723  39.601  0.00  0.00            
ATOM   1885  HB3 ALA X 124      25.383  26.123  40.312  0.00  0.00            
ATOM   1886  C   ALA X 124      28.490  24.639  40.663  0.00  0.00            
ATOM   1887  O   ALA X 124      28.431  23.364  40.821  0.00  0.00            
ATOM   1888  N   GLY X 125      29.465  25.247  39.979  0.00  0.00            
ATOM   1889  H   GLY X 125      29.404  26.335  39.948  0.00  0.00            
ATOM   1890  CA  GLY X 125      30.618  24.548  39.529  0.00  0.00            
ATOM   1891  HA2 GLY X 125      31.106  24.045  40.363  0.00  0.00            
ATOM   1892  HA3 GLY X 125      30.280  23.813  38.799  0.00  0.00            
ATOM   1893  C   GLY X 125      31.638  25.554  38.899  0.00  0.00            
ATOM   1894  O   GLY X 125      31.317  26.668  38.513  0.00  0.00            
ATOM   1895  N   MET X 126      32.915  25.284  39.112  0.00  0.00            
ATOM   1896  H   MET X 126      33.149  24.424  39.738  0.00  0.00            
ATOM   1897  CA  MET X 126      34.014  26.161  38.785  0.00  0.00            
ATOM   1898  HA  MET X 126      33.637  27.083  38.342  0.00  0.00            
ATOM   1899  CB  MET X 126      34.737  26.540  40.087  0.00  0.00            
ATOM   1900  HB2 MET X 126      34.137  27.210  40.703  0.00  0.00            
ATOM   1901  HB3 MET X 126      34.910  25.587  40.586  0.00  0.00            
ATOM   1902  CG  MET X 126      36.114  27.172  39.788  0.00  0.00            
ATOM   1903  HG2 MET X 126      36.801  26.406  39.428  0.00  0.00            
ATOM   1904  HG3 MET X 126      35.943  27.873  38.971  0.00  0.00            
ATOM   1905  SD  MET X 126      36.794  27.895  41.232  0.00  0.00            
ATOM   1906  CE  MET X 126      37.155  26.456  42.215  0.00  0.00            
ATOM   1907  HE1 MET X 126      37.970  25.864  41.799  0.00  0.00            
ATOM   1908  HE2 MET X 126      37.380  26.769  43.149  0.00  0.00            
ATOM   1909  HE3 MET X 126      36.233  25.891  42.346  0.00  0.00            
ATOM   1910  C   MET X 126      34.997  25.499  37.789  0.00  0.00            
ATOM   1911  O   MET X 126      35.485  24.385  37.936  0.00  0.00            
ATOM   1912  N   VAL X 127      35.361  26.096  36.702  0.00  0.00            
ATOM   1913  H   VAL X 127      35.008  27.111  36.519  0.00  0.00            
ATOM   1914  CA  VAL X 127      36.180  25.580  35.585  0.00  0.00            
ATOM   1915  HA  VAL X 127      36.403  24.542  35.830  0.00  0.00            
ATOM   1916  CB  VAL X 127      35.622  25.739  34.171  0.00  0.00            
ATOM   1917  HB  VAL X 127      35.451  26.785  33.919  0.00  0.00            
ATOM   1918  CG1 VAL X 127      36.567  25.231  33.119  0.00  0.00            
ATOM   1919 HG11 VAL X 127      37.596  25.593  33.132  0.00  0.00            
ATOM   1920 HG12 VAL X 127      36.568  24.142  33.099  0.00  0.00            
ATOM   1921 HG13 VAL X 127      36.159  25.511  32.148  0.00  0.00            
ATOM   1922  CG2 VAL X 127      34.341  25.043  33.994  0.00  0.00            
ATOM   1923 HG21 VAL X 127      33.504  25.376  34.608  0.00  0.00            
ATOM   1924 HG22 VAL X 127      33.990  25.196  33.060  0.00  0.00            
ATOM   1925 HG23 VAL X 127      34.583  24.020  34.281  0.00  0.00            
ATOM   1926  C   VAL X 127      37.513  26.408  35.710  0.00  0.00            
ATOM   1927  O   VAL X 127      37.482  27.631  35.709  0.00  0.00            
ATOM   1928  N   LEU X 128      38.580  25.711  36.055  0.00  0.00            
ATOM   1929  H   LEU X 128      38.463  24.627  36.092  0.00  0.00            
ATOM   1930  CA  LEU X 128      39.963  26.209  36.200  0.00  0.00            
ATOM   1931  HA  LEU X 128      39.970  27.287  36.355  0.00  0.00            
ATOM   1932  CB  LEU X 128      40.521  25.557  37.525  0.00  0.00            
ATOM   1933  HB2 LEU X 128      40.322  24.488  37.458  0.00  0.00            
ATOM   1934  HB3 LEU X 128      41.606  25.646  37.470  0.00  0.00            
ATOM   1935  CG  LEU X 128      39.994  26.072  38.899  0.00  0.00            
ATOM   1936  HG  LEU X 128      38.913  26.043  39.040  0.00  0.00            
ATOM   1937  CD1 LEU X 128      40.626  25.233  40.120  0.00  0.00            
ATOM   1938 HD11 LEU X 128      40.159  25.450  41.081  0.00  0.00            
ATOM   1939 HD12 LEU X 128      40.456  24.169  39.953  0.00  0.00            
ATOM   1940 HD13 LEU X 128      41.595  25.431  40.322  0.00  0.00            
ATOM   1941  CD2 LEU X 128      40.346  27.492  39.155  0.00  0.00            
ATOM   1942 HD21 LEU X 128      39.673  28.086  38.537  0.00  0.00            
ATOM   1943 HD22 LEU X 128      39.923  27.771  40.120  0.00  0.00            
ATOM   1944 HD23 LEU X 128      41.367  27.811  38.944  0.00  0.00            
ATOM   1945  C   LEU X 128      40.793  25.820  34.975  0.00  0.00            
ATOM   1946  O   LEU X 128      40.907  24.677  34.645  0.00  0.00            
ATOM   1947  N   ILE X 129      41.399  26.775  34.317  0.00  0.00            
ATOM   1948  H   ILE X 129      41.220  27.801  34.638  0.00  0.00            
ATOM   1949  CA  ILE X 129      42.089  26.586  33.063  0.00  0.00            
ATOM   1950  HA  ILE X 129      42.285  25.523  32.922  0.00  0.00            
ATOM   1951  CB  ILE X 129      41.487  27.289  31.827  0.00  0.00            
ATOM   1952  HB  ILE X 129      41.730  28.242  32.054  0.00  0.00            
ATOM   1953  CG2 ILE X 129      42.110  26.987  30.529  0.00  0.00            
ATOM   1954 HG21 ILE X 129      42.061  25.910  30.369  0.00  0.00            
ATOM   1955 HG22 ILE X 129      41.551  27.570  29.797  0.00  0.00            
ATOM   1956 HG23 ILE X 129      43.168  27.245  30.577  0.00  0.00            
ATOM   1957  CG1 ILE X 129      39.942  27.257  31.864  0.00  0.00            
ATOM   1958 HG12 ILE X 129      39.578  26.370  31.897  0.00  0.00            
ATOM   1959 HG13 ILE X 129      39.577  27.687  32.703  0.00  0.00            
ATOM   1960  CD1 ILE X 129      39.313  28.026  30.748  0.00  0.00            
ATOM   1961 HD11 ILE X 129      38.242  28.006  30.954  0.00  0.00            
ATOM   1962 HD12 ILE X 129      39.591  29.071  30.879  0.00  0.00            
ATOM   1963 HD13 ILE X 129      39.674  27.686  29.778  0.00  0.00            
ATOM   1964  C   ILE X 129      43.485  27.152  33.364  0.00  0.00            
ATOM   1965  O   ILE X 129      43.720  28.353  33.361  0.00  0.00            
ATOM   1966  N   SER X 130      44.421  26.229  33.613  0.00  0.00            
ATOM   1967  H   SER X 130      44.059  25.201  33.625  0.00  0.00            
ATOM   1968  CA  SER X 130      45.850  26.423  33.983  0.00  0.00            
ATOM   1969  HA  SER X 130      46.170  25.447  34.347  0.00  0.00            
ATOM   1970  CB  SER X 130      46.801  26.687  32.801  0.00  0.00            
ATOM   1971  HB2 SER X 130      47.825  26.845  33.142  0.00  0.00            
ATOM   1972  HB3 SER X 130      46.776  25.813  32.150  0.00  0.00            
ATOM   1973  OG  SER X 130      46.460  27.841  32.002  0.00  0.00            
ATOM   1974  HG  SER X 130      46.955  27.761  31.034  0.00  0.00            
ATOM   1975  C   SER X 130      46.056  27.484  35.089  0.00  0.00            
ATOM   1976  O   SER X 130      46.473  28.595  34.912  0.00  0.00            
ATOM   1977  N   PRO X 131      45.648  27.123  36.339  0.00  0.00            
ATOM   1978  CD  PRO X 131      45.099  25.885  36.828  0.00  0.00            
ATOM   1979  HD2 PRO X 131      45.793  25.055  36.694  0.00  0.00            
ATOM   1980  HD3 PRO X 131      44.190  25.756  36.242  0.00  0.00            
ATOM   1981  CG  PRO X 131      44.679  26.074  38.217  0.00  0.00            
ATOM   1982  HG2 PRO X 131      45.460  25.829  38.937  0.00  0.00            
ATOM   1983  HG3 PRO X 131      43.780  25.548  38.537  0.00  0.00            
ATOM   1984  CB  PRO X 131      44.333  27.607  38.261  0.00  0.00            
ATOM   1985  HB2 PRO X 131      44.481  28.033  39.253  0.00  0.00            
ATOM   1986  HB3 PRO X 131      43.461  27.885  37.669  0.00  0.00            
ATOM   1987  CA  PRO X 131      45.572  28.127  37.475  0.00  0.00            
ATOM   1988  HA  PRO X 131      45.236  29.076  37.058  0.00  0.00            
ATOM   1989  C   PRO X 131      46.817  28.258  38.337  0.00  0.00            
ATOM   1990  O   PRO X 131      47.604  27.318  38.556  0.00  0.00            
ATOM   1991  N   LEU X 132      46.990  29.455  38.919  0.00  0.00            
ATOM   1992  H   LEU X 132      46.244  30.221  38.706  0.00  0.00            
ATOM   1993  CA  LEU X 132      48.166  29.910  39.692  0.00  0.00            
ATOM   1994  HA  LEU X 132      49.088  29.481  39.299  0.00  0.00            
ATOM   1995  CB  LEU X 132      48.136  31.437  39.584  0.00  0.00            
ATOM   1996  HB2 LEU X 132      48.197  31.758  38.544  0.00  0.00            
ATOM   1997  HB3 LEU X 132      47.252  31.846  40.074  0.00  0.00            
ATOM   1998  CG  LEU X 132      49.401  31.927  40.316  0.00  0.00            
ATOM   1999  HG  LEU X 132      50.051  31.175  40.763  0.00  0.00            
ATOM   2000  CD1 LEU X 132      50.219  32.733  39.307  0.00  0.00            
ATOM   2001 HD11 LEU X 132      51.244  32.862  39.657  0.00  0.00            
ATOM   2002 HD12 LEU X 132      50.495  32.165  38.419  0.00  0.00            
ATOM   2003 HD13 LEU X 132      49.802  33.620  39.061  0.00  0.00            
ATOM   2004  CD2 LEU X 132      49.095  32.950  41.455  0.00  0.00            
ATOM   2005 HD21 LEU X 132      48.641  33.890  41.142  0.00  0.00            
ATOM   2006 HD22 LEU X 132      48.530  32.472  42.255  0.00  0.00            
ATOM   2007 HD23 LEU X 132      50.062  33.166  41.910  0.00  0.00            
ATOM   2008  C   LEU X 132      47.980  29.364  41.112  0.00  0.00            
ATOM   2009  O   LEU X 132      47.150  29.916  41.814  0.00  0.00            
ATOM   2010  N   VAL X 133      48.522  28.236  41.426  0.00  0.00            
ATOM   2011  H   VAL X 133      48.877  27.636  40.588  0.00  0.00            
ATOM   2012  CA  VAL X 133      48.234  27.538  42.700  0.00  0.00            
ATOM   2013  HA  VAL X 133      47.861  28.308  43.375  0.00  0.00            
ATOM   2014  CB  VAL X 133      47.073  26.464  42.549  0.00  0.00            
ATOM   2015  HB  VAL X 133      46.950  25.954  43.505  0.00  0.00            
ATOM   2016  CG1 VAL X 133      45.772  27.023  42.095  0.00  0.00            
ATOM   2017 HG11 VAL X 133      44.938  26.365  42.341  0.00  0.00            
ATOM   2018 HG12 VAL X 133      45.564  27.954  42.623  0.00  0.00            
ATOM   2019 HG13 VAL X 133      45.724  27.215  41.023  0.00  0.00            
ATOM   2020  CG2 VAL X 133      47.436  25.235  41.686  0.00  0.00            
ATOM   2021 HG21 VAL X 133      46.643  24.497  41.809  0.00  0.00            
ATOM   2022 HG22 VAL X 133      47.602  25.505  40.727  0.00  0.00            
ATOM   2023 HG23 VAL X 133      48.435  24.948  42.015  0.00  0.00            
ATOM   2024  C   VAL X 133      49.474  26.883  43.336  0.00  0.00            
ATOM   2025  O   VAL X 133      49.321  26.002  44.197  0.00  0.00            
ATOM   2026  N   LEU X 134      50.700  27.300  42.887  0.00  0.00            
ATOM   2027  H   LEU X 134      50.787  27.944  42.113  0.00  0.00            
ATOM   2028  CA  LEU X 134      51.902  26.742  43.454  0.00  0.00            
ATOM   2029  HA  LEU X 134      51.707  26.534  44.423  0.00  0.00            
ATOM   2030  CB  LEU X 134      52.181  25.569  42.544  0.00  0.00            
ATOM   2031  HB2 LEU X 134      51.393  24.937  42.562  0.00  0.00            
ATOM   2032  HB3 LEU X 134      52.124  25.955  41.527  0.00  0.00            
ATOM   2033  CG  LEU X 134      53.465  24.821  42.790  0.00  0.00            
ATOM   2034  HG  LEU X 134      54.229  25.579  42.964  0.00  0.00            
ATOM   2035  CD1 LEU X 134      53.190  24.060  44.072  0.00  0.00            
ATOM   2036 HD11 LEU X 134      54.124  23.642  44.448  0.00  0.00            
ATOM   2037 HD12 LEU X 134      52.776  24.696  44.854  0.00  0.00            
ATOM   2038 HD13 LEU X 134      52.587  23.252  44.003  0.00  0.00            
ATOM   2039  CD2 LEU X 134      53.845  23.910  41.636  0.00  0.00            
ATOM   2040 HD21 LEU X 134      52.951  23.347  41.366  0.00  0.00            
ATOM   2041 HD22 LEU X 134      54.087  24.582  40.813  0.00  0.00            
ATOM   2042 HD23 LEU X 134      54.676  23.255  41.901  0.00  0.00            
ATOM   2043  C   LEU X 134      53.068  27.757  43.417  0.00  0.00            
ATOM   2044  O   LEU X 134      53.064  28.501  42.467  0.00  0.00            
ATOM   2045  N   ALA X 135      54.000  27.754  44.290  0.00  0.00            
ATOM   2046  H   ALA X 135      54.000  26.989  45.067  0.00  0.00            
ATOM   2047  CA  ALA X 135      55.195  28.558  44.181  0.00  0.00            
ATOM   2048  HA  ALA X 135      55.099  29.245  43.447  0.00  0.00            
ATOM   2049  CB  ALA X 135      55.416  29.216  45.626  0.00  0.00            
ATOM   2050  HB1 ALA X 135      54.529  29.684  46.051  0.00  0.00            
ATOM   2051  HB2 ALA X 135      55.808  28.501  46.349  0.00  0.00            
ATOM   2052  HB3 ALA X 135      56.155  29.992  45.422  0.00  0.00            
ATOM   2053  C   ALA X 135      56.443  27.679  43.781  0.00  0.00            
ATOM   2054  O   ALA X 135      56.594  26.579  44.271  0.00  0.00            
ATOM   2055  N   ASN X 136      57.411  28.281  43.147  0.00  0.00            
ATOM   2056  H   ASN X 136      57.230  29.323  42.884  0.00  0.00            
ATOM   2057  CA  ASN X 136      58.750  27.719  42.786  0.00  0.00            
ATOM   2058  HA  ASN X 136      58.649  26.736  42.326  0.00  0.00            
ATOM   2059  CB  ASN X 136      59.473  28.583  41.698  0.00  0.00            
ATOM   2060  HB2 ASN X 136      59.038  28.461  40.706  0.00  0.00            
ATOM   2061  HB3 ASN X 136      59.443  29.643  41.952  0.00  0.00            
ATOM   2062  CG  ASN X 136      60.948  28.253  41.631  0.00  0.00            
ATOM   2063  OD1 ASN X 136      61.782  28.847  42.276  0.00  0.00            
ATOM   2064  ND2 ASN X 136      61.378  27.249  40.834  0.00  0.00            
ATOM   2065 HD21 ASN X 136      62.448  27.077  40.950  0.00  0.00            
ATOM   2066 HD22 ASN X 136      60.748  26.536  40.303  0.00  0.00            
ATOM   2067  C   ASN X 136      59.585  27.625  44.074  0.00  0.00            
ATOM   2068  O   ASN X 136      59.916  28.697  44.574  0.00  0.00            
ATOM   2069  N   PRO X 137      59.961  26.457  44.571  0.00  0.00            
ATOM   2070  CD  PRO X 137      59.630  25.176  43.967  0.00  0.00            
ATOM   2071  HD2 PRO X 137      60.319  24.943  43.340  0.00  0.00            
ATOM   2072  HD3 PRO X 137      58.731  25.099  43.514  0.00  0.00            
ATOM   2073  CG  PRO X 137      59.686  24.163  45.168  0.00  0.00            
ATOM   2074  HG2 PRO X 137      59.803  23.148  44.788  0.00  0.00            
ATOM   2075  HG3 PRO X 137      58.806  24.120  45.810  0.00  0.00            
ATOM   2076  CB  PRO X 137      60.870  24.768  45.847  0.00  0.00            
ATOM   2077  HB2 PRO X 137      61.654  24.526  45.129  0.00  0.00            
ATOM   2078  HB3 PRO X 137      60.995  24.441  46.879  0.00  0.00            
ATOM   2079  CA  PRO X 137      60.592  26.258  45.903  0.00  0.00            
ATOM   2080  HA  PRO X 137      59.970  26.614  46.724  0.00  0.00            
ATOM   2081  C   PRO X 137      61.959  26.992  46.057  0.00  0.00            
ATOM   2082  O   PRO X 137      62.296  27.463  47.143  0.00  0.00            
ATOM   2083  N   GLU X 138      62.691  27.083  44.953  0.00  0.00            
ATOM   2084  H   GLU X 138      62.447  26.433  44.113  0.00  0.00            
ATOM   2085  CA  GLU X 138      63.950  27.838  44.869  0.00  0.00            
ATOM   2086  HA  GLU X 138      64.500  27.628  45.786  0.00  0.00            
ATOM   2087  CB  GLU X 138      64.913  27.285  43.811  0.00  0.00            
ATOM   2088  HB2 GLU X 138      64.492  27.330  42.894  0.00  0.00            
ATOM   2089  HB3 GLU X 138      65.701  28.036  43.752  0.00  0.00            
ATOM   2090  CG  GLU X 138      65.407  25.888  43.991  0.00  0.00            
ATOM   2091  HG2 GLU X 138      66.170  25.736  43.228  0.00  0.00            
ATOM   2092  HG3 GLU X 138      65.884  25.617  44.932  0.00  0.00            
ATOM   2093  CD  GLU X 138      64.310  24.883  43.709  0.00  0.00            
ATOM   2094  OE1 GLU X 138      64.392  23.791  44.346  0.00  0.00            
ATOM   2095  OE2 GLU X 138      63.410  25.058  42.850  0.00  0.00            
ATOM   2096  C   GLU X 138      63.579  29.342  44.612  0.00  0.00            
ATOM   2097  O   GLU X 138      64.562  30.045  44.193  0.00  0.00            
ATOM   2098  N   SER X 139      62.362  29.884  44.945  0.00  0.00            
ATOM   2099  H   SER X 139      61.526  29.212  45.142  0.00  0.00            
ATOM   2100  CA  SER X 139      62.007  31.311  44.810  0.00  0.00            
ATOM   2101  HA  SER X 139      62.800  31.850  44.763  0.00  0.00            
ATOM   2102  CB  SER X 139      61.157  31.572  43.549  0.00  0.00            
ATOM   2103  HB2 SER X 139      60.345  30.977  43.474  0.00  0.00            
ATOM   2104  HB3 SER X 139      60.779  32.594  43.508  0.00  0.00            
ATOM   2105  OG  SER X 139      62.025  31.282  42.434  0.00  0.00            
ATOM   2106  HG  SER X 139      62.309  30.229  42.462  0.00  0.00            
ATOM   2107  C   SER X 139      61.201  31.765  46.082  0.00  0.00            
ATOM   2108  O   SER X 139      61.372  32.845  46.620  0.00  0.00            
ATOM   2109  N   ALA X 140      60.443  30.801  46.618  0.00  0.00            
ATOM   2110  H   ALA X 140      60.210  30.010  46.035  0.00  0.00            
ATOM   2111  CA  ALA X 140      59.730  30.905  47.856  0.00  0.00            
ATOM   2112  HA  ALA X 140      59.652  31.950  48.155  0.00  0.00            
ATOM   2113  CB  ALA X 140      58.371  30.184  47.719  0.00  0.00            
ATOM   2114  HB1 ALA X 140      57.753  30.292  48.611  0.00  0.00            
ATOM   2115  HB2 ALA X 140      57.825  30.520  46.837  0.00  0.00            
ATOM   2116  HB3 ALA X 140      58.549  29.126  47.528  0.00  0.00            
ATOM   2117  C   ALA X 140      60.534  30.321  49.005  0.00  0.00            
ATOM   2118  O   ALA X 140      59.991  29.514  49.798  0.00  0.00            
ATOM   2119  N   THR X 141      61.795  30.828  49.094  0.00  0.00            
ATOM   2120  H   THR X 141      62.162  31.394  48.342  0.00  0.00            
ATOM   2121  CA  THR X 141      62.695  30.610  50.246  0.00  0.00            
ATOM   2122  HA  THR X 141      62.278  29.700  50.677  0.00  0.00            
ATOM   2123  CB  THR X 141      64.140  30.403  49.681  0.00  0.00            
ATOM   2124  HB  THR X 141      64.825  30.259  50.516  0.00  0.00            
ATOM   2125  CG2 THR X 141      64.211  29.247  48.616  0.00  0.00            
ATOM   2126 HG21 THR X 141      63.745  28.322  48.958  0.00  0.00            
ATOM   2127 HG22 THR X 141      63.689  29.532  47.702  0.00  0.00            
ATOM   2128 HG23 THR X 141      65.221  29.042  48.261  0.00  0.00            
ATOM   2129  OG1 THR X 141      64.485  31.595  48.967  0.00  0.00            
ATOM   2130  HG1 THR X 141      65.258  31.390  48.436  0.00  0.00            
ATOM   2131  C   THR X 141      62.572  31.789  51.213  0.00  0.00            
ATOM   2132  O   THR X 141      62.369  32.906  50.731  0.00  0.00            
ATOM   2133  N   THR X 142      62.630  31.562  52.518  0.00  0.00            
ATOM   2134  H   THR X 142      62.678  30.523  52.844  0.00  0.00            
ATOM   2135  CA  THR X 142      62.543  32.732  53.471  0.00  0.00            
ATOM   2136  HA  THR X 142      61.606  33.271  53.334  0.00  0.00            
ATOM   2137  CB  THR X 142      62.623  32.257  54.910  0.00  0.00            
ATOM   2138  HB  THR X 142      62.658  33.062  55.629  0.00  0.00            
ATOM   2139  CG2 THR X 142      61.411  31.346  55.174  0.00  0.00            
ATOM   2140 HG21 THR X 142      60.538  31.901  54.863  0.00  0.00            
ATOM   2141 HG22 THR X 142      61.480  30.417  54.626  0.00  0.00            
ATOM   2142 HG23 THR X 142      61.449  31.163  56.238  0.00  0.00            
ATOM   2143  OG1 THR X 142      63.764  31.416  55.099  0.00  0.00            
ATOM   2144  HG1 THR X 142      64.433  31.909  55.789  0.00  0.00            
ATOM   2145  C   THR X 142      63.615  33.734  53.190  0.00  0.00            
ATOM   2146  O   THR X 142      63.376  34.880  53.533  0.00  0.00            
ATOM   2147  N   PHE X 143      64.793  33.344  52.696  0.00  0.00            
ATOM   2148  H   PHE X 143      65.201  32.335  52.638  0.00  0.00            
ATOM   2149  CA  PHE X 143      65.802  34.363  52.283  0.00  0.00            
ATOM   2150  HA  PHE X 143      65.996  34.925  53.197  0.00  0.00            
ATOM   2151  CB  PHE X 143      67.095  33.680  51.741  0.00  0.00            
ATOM   2152  HB2 PHE X 143      67.324  32.802  52.345  0.00  0.00            
ATOM   2153  HB3 PHE X 143      66.810  33.115  50.853  0.00  0.00            
ATOM   2154  CG  PHE X 143      68.289  34.517  51.472  0.00  0.00            
ATOM   2155  CD1 PHE X 143      68.424  35.406  50.349  0.00  0.00            
ATOM   2156  HD1 PHE X 143      67.761  35.349  49.590  0.00  0.00            
ATOM   2157  CE1 PHE X 143      69.396  36.399  50.337  0.00  0.00            
ATOM   2158  HE1 PHE X 143      69.411  37.000  49.525  0.00  0.00            
ATOM   2159  CZ  PHE X 143      70.366  36.459  51.381  0.00  0.00            
ATOM   2160  HZ  PHE X 143      70.983  37.254  51.290  0.00  0.00            
ATOM   2161  CE2 PHE X 143      70.294  35.597  52.432  0.00  0.00            
ATOM   2162  HE2 PHE X 143      70.997  35.612  53.157  0.00  0.00            
ATOM   2163  CD2 PHE X 143      69.254  34.647  52.503  0.00  0.00            
ATOM   2164  HD2 PHE X 143      69.306  33.955  53.343  0.00  0.00            
ATOM   2165  C   PHE X 143      65.256  35.251  51.194  0.00  0.00            
ATOM   2166  O   PHE X 143      65.202  36.450  51.555  0.00  0.00            
ATOM   2167  N   LYS X 144      64.741  34.673  50.084  0.00  0.00            
ATOM   2168  H   LYS X 144      64.627  33.593  49.995  0.00  0.00            
ATOM   2169  CA  LYS X 144      64.297  35.489  48.944  0.00  0.00            
ATOM   2170  HA  LYS X 144      65.137  36.138  48.698  0.00  0.00            
ATOM   2171  CB  LYS X 144      64.069  34.535  47.730  0.00  0.00            
ATOM   2172  HB2 LYS X 144      63.611  33.572  47.956  0.00  0.00            
ATOM   2173  HB3 LYS X 144      63.390  35.050  47.049  0.00  0.00            
ATOM   2174  CG  LYS X 144      65.423  34.301  46.895  0.00  0.00            
ATOM   2175  HG2 LYS X 144      65.762  35.285  46.571  0.00  0.00            
ATOM   2176  HG3 LYS X 144      66.139  33.758  47.512  0.00  0.00            
ATOM   2177  CD  LYS X 144      65.169  33.207  45.775  0.00  0.00            
ATOM   2178  HD2 LYS X 144      64.918  32.284  46.298  0.00  0.00            
ATOM   2179  HD3 LYS X 144      64.493  33.608  45.142  0.00  0.00            
ATOM   2180  CE  LYS X 144      66.471  32.994  45.024  0.00  0.00            
ATOM   2181  HE2 LYS X 144      66.410  33.378  44.006  0.00  0.00            
ATOM   2182  HE3 LYS X 144      67.177  33.496  45.686  0.00  0.00            
ATOM   2183  NZ  LYS X 144      66.868  31.562  44.944  0.00  0.00            
ATOM   2184  HZ1 LYS X 144      66.857  31.009  45.883  0.00  0.00            
ATOM   2185  HZ2 LYS X 144      66.269  30.960  44.261  0.00  0.00            
ATOM   2186  HZ3 LYS X 144      67.799  31.398  44.401  0.00  0.00            
ATOM   2187  C   LYS X 144      63.114  36.361  49.331  0.00  0.00            
ATOM   2188  O   LYS X 144      63.045  37.459  48.869  0.00  0.00            
ATOM   2189  N   VAL X 145      62.244  35.820  50.170  0.00  0.00            
ATOM   2190  H   VAL X 145      62.349  34.743  50.300  0.00  0.00            
ATOM   2191  CA  VAL X 145      61.006  36.519  50.692  0.00  0.00            
ATOM   2192  HA  VAL X 145      60.332  36.815  49.888  0.00  0.00            
ATOM   2193  CB  VAL X 145      60.264  35.531  51.667  0.00  0.00            
ATOM   2194  HB  VAL X 145      60.970  35.015  52.318  0.00  0.00            
ATOM   2195  CG1 VAL X 145      59.242  36.233  52.550  0.00  0.00            
ATOM   2196 HG11 VAL X 145      58.609  35.452  52.972  0.00  0.00            
ATOM   2197 HG12 VAL X 145      59.709  36.733  53.398  0.00  0.00            
ATOM   2198 HG13 VAL X 145      58.678  37.013  52.039  0.00  0.00            
ATOM   2199  CG2 VAL X 145      59.495  34.407  50.932  0.00  0.00            
ATOM   2200 HG21 VAL X 145      60.174  34.100  50.136  0.00  0.00            
ATOM   2201 HG22 VAL X 145      59.334  33.568  51.471  0.00  0.00            
ATOM   2202 HG23 VAL X 145      58.559  34.783  50.520  0.00  0.00            
ATOM   2203  C   VAL X 145      61.456  37.850  51.398  0.00  0.00            
ATOM   2204  O   VAL X 145      60.918  38.913  51.187  0.00  0.00            
ATOM   2205  N   LEU X 146      62.343  37.692  52.431  0.00  0.00            
ATOM   2206  H   LEU X 146      62.878  36.761  52.616  0.00  0.00            
ATOM   2207  CA  LEU X 146      62.806  38.858  53.163  0.00  0.00            
ATOM   2208  HA  LEU X 146      62.007  39.436  53.628  0.00  0.00            
ATOM   2209  CB  LEU X 146      63.672  38.420  54.420  0.00  0.00            
ATOM   2210  HB2 LEU X 146      63.048  37.855  54.978  0.00  0.00            
ATOM   2211  HB3 LEU X 146      64.455  37.728  54.111  0.00  0.00            
ATOM   2212  CG  LEU X 146      64.315  39.412  55.323  0.00  0.00            
ATOM   2213  HG  LEU X 146      65.100  39.942  54.784  0.00  0.00            
ATOM   2214  CD1 LEU X 146      63.362  40.467  55.900  0.00  0.00            
ATOM   2215 HD11 LEU X 146      62.871  40.895  55.026  0.00  0.00            
ATOM   2216 HD12 LEU X 146      62.581  39.948  56.456  0.00  0.00            
ATOM   2217 HD13 LEU X 146      63.776  41.165  56.502  0.00  0.00            
ATOM   2218  CD2 LEU X 146      64.973  38.641  56.476  0.00  0.00            
ATOM   2219 HD21 LEU X 146      65.357  39.263  57.284  0.00  0.00            
ATOM   2220 HD22 LEU X 146      64.188  38.022  56.910  0.00  0.00            
ATOM   2221 HD23 LEU X 146      65.724  37.880  56.263  0.00  0.00            
ATOM   2222  C   LEU X 146      63.634  39.853  52.286  0.00  0.00            
ATOM   2223  O   LEU X 146      63.652  41.043  52.505  0.00  0.00            
ATOM   2224  N   ALA X 147      64.420  39.281  51.368  0.00  0.00            
ATOM   2225  H   ALA X 147      64.448  38.271  51.389  0.00  0.00            
ATOM   2226  CA  ALA X 147      65.164  40.022  50.325  0.00  0.00            
ATOM   2227  HA  ALA X 147      65.721  40.717  50.801  0.00  0.00            
ATOM   2228  CB  ALA X 147      66.137  39.161  49.448  0.00  0.00            
ATOM   2229  HB1 ALA X 147      65.696  38.333  49.073  0.00  0.00            
ATOM   2230  HB2 ALA X 147      66.483  39.879  48.704  0.00  0.00            
ATOM   2231  HB3 ALA X 147      67.008  38.873  50.038  0.00  0.00            
ATOM   2232  C   ALA X 147      64.148  40.865  49.465  0.00  0.00            
ATOM   2233  O   ALA X 147      64.327  42.009  49.070  0.00  0.00            
ATOM   2234  N   ALA X 148      63.011  40.261  49.106  0.00  0.00            
ATOM   2235  H   ALA X 148      62.918  39.211  49.383  0.00  0.00            
ATOM   2236  CA  ALA X 148      62.008  40.879  48.247  0.00  0.00            
ATOM   2237  HA  ALA X 148      62.518  41.337  47.399  0.00  0.00            
ATOM   2238  CB  ALA X 148      61.021  39.834  47.658  0.00  0.00            
ATOM   2239  HB1 ALA X 148      60.325  39.500  48.428  0.00  0.00            
ATOM   2240  HB2 ALA X 148      60.381  40.188  46.849  0.00  0.00            
ATOM   2241  HB3 ALA X 148      61.489  39.005  47.322  0.00  0.00            
ATOM   2242  C   ALA X 148      61.269  41.928  49.204  0.00  0.00            
ATOM   2243  O   ALA X 148      60.929  42.984  48.669  0.00  0.00            
ATOM   2244  N   LYS X 149      61.175  41.737  50.591  0.00  0.00            
ATOM   2245  H   LYS X 149      61.470  40.806  51.076  0.00  0.00            
ATOM   2246  CA  LYS X 149      60.518  42.699  51.468  0.00  0.00            
ATOM   2247  HA  LYS X 149      59.559  42.863  50.976  0.00  0.00            
ATOM   2248  CB  LYS X 149      60.286  42.024  52.794  0.00  0.00            
ATOM   2249  HB2 LYS X 149      59.626  41.170  52.642  0.00  0.00            
ATOM   2250  HB3 LYS X 149      61.196  41.578  53.195  0.00  0.00            
ATOM   2251  CG  LYS X 149      59.911  42.945  53.939  0.00  0.00            
ATOM   2252  HG2 LYS X 149      59.985  42.337  54.841  0.00  0.00            
ATOM   2253  HG3 LYS X 149      60.629  43.760  54.024  0.00  0.00            
ATOM   2254  CD  LYS X 149      58.473  43.493  53.859  0.00  0.00            
ATOM   2255  HD2 LYS X 149      57.832  42.826  53.284  0.00  0.00            
ATOM   2256  HD3 LYS X 149      58.174  43.553  54.822  0.00  0.00            
ATOM   2257  CE  LYS X 149      58.186  44.889  53.224  0.00  0.00            
ATOM   2258  HE2 LYS X 149      58.069  44.734  52.151  0.00  0.00            
ATOM   2259  HE3 LYS X 149      57.203  45.160  53.610  0.00  0.00            
ATOM   2260  NZ  LYS X 149      59.144  46.016  53.440  0.00  0.00            
ATOM   2261  HZ1 LYS X 149      60.087  45.675  53.013  0.00  0.00            
ATOM   2262  HZ2 LYS X 149      58.769  46.913  52.947  0.00  0.00            
ATOM   2263  HZ3 LYS X 149      59.262  46.254  54.497  0.00  0.00            
ATOM   2264  C   LYS X 149      61.445  44.021  51.495  0.00  0.00            
ATOM   2265  O   LYS X 149      60.915  45.127  51.299  0.00  0.00            
ATOM   2266  N   VAL X 150      62.766  43.807  51.667  0.00  0.00            
ATOM   2267  H   VAL X 150      63.015  42.776  51.916  0.00  0.00            
ATOM   2268  CA  VAL X 150      63.710  44.937  51.891  0.00  0.00            
ATOM   2269  HA  VAL X 150      63.169  45.727  52.412  0.00  0.00            
ATOM   2270  CB  VAL X 150      64.840  44.405  52.798  0.00  0.00            
ATOM   2271  HB  VAL X 150      65.350  43.647  52.203  0.00  0.00            
ATOM   2272  CG1 VAL X 150      65.835  45.555  53.117  0.00  0.00            
ATOM   2273 HG11 VAL X 150      65.271  46.376  53.562  0.00  0.00            
ATOM   2274 HG12 VAL X 150      66.615  45.149  53.760  0.00  0.00            
ATOM   2275 HG13 VAL X 150      66.288  45.944  52.205  0.00  0.00            
ATOM   2276  CG2 VAL X 150      64.240  43.794  54.051  0.00  0.00            
ATOM   2277 HG21 VAL X 150      63.905  44.507  54.805  0.00  0.00            
ATOM   2278 HG22 VAL X 150      63.471  43.165  53.871  0.00  0.00            
ATOM   2279 HG23 VAL X 150      65.011  43.137  54.454  0.00  0.00            
ATOM   2280  C   VAL X 150      64.125  45.546  50.515  0.00  0.00            
ATOM   2281  O   VAL X 150      64.581  46.668  50.436  0.00  0.00            
ATOM   2282  N   LEU X 151      63.856  44.764  49.409  0.00  0.00            
ATOM   2283  H   LEU X 151      63.487  43.744  49.513  0.00  0.00            
ATOM   2284  CA  LEU X 151      63.877  45.368  48.074  0.00  0.00            
ATOM   2285  HA  LEU X 151      64.691  45.963  48.017  0.00  0.00            
ATOM   2286  CB  LEU X 151      64.078  44.267  46.987  0.00  0.00            
ATOM   2287  HB2 LEU X 151      65.060  43.827  47.166  0.00  0.00            
ATOM   2288  HB3 LEU X 151      63.348  43.458  46.983  0.00  0.00            
ATOM   2289  CG  LEU X 151      64.178  44.849  45.584  0.00  0.00            
ATOM   2290  HG  LEU X 151      63.329  45.485  45.335  0.00  0.00            
ATOM   2291  CD1 LEU X 151      65.455  45.659  45.469  0.00  0.00            
ATOM   2292 HD11 LEU X 151      66.269  45.061  45.470  0.00  0.00            
ATOM   2293 HD12 LEU X 151      65.435  46.149  44.586  0.00  0.00            
ATOM   2294 HD13 LEU X 151      65.626  46.330  46.204  0.00  0.00            
ATOM   2295  CD2 LEU X 151      64.095  43.667  44.558  0.00  0.00            
ATOM   2296 HD21 LEU X 151      64.745  42.836  44.833  0.00  0.00            
ATOM   2297 HD22 LEU X 151      63.065  43.312  44.551  0.00  0.00            
ATOM   2298 HD23 LEU X 151      64.460  43.944  43.569  0.00  0.00            
ATOM   2299  C   LEU X 151      62.644  46.291  47.717  0.00  0.00            
ATOM   2300  O   LEU X 151      62.805  47.417  47.371  0.00  0.00            
ATOM   2301  N   ASN X 152      61.459  45.881  48.152  0.00  0.00            
ATOM   2302  H   ASN X 152      61.386  44.949  48.713  0.00  0.00            
ATOM   2303  CA  ASN X 152      60.224  46.645  47.837  0.00  0.00            
ATOM   2304  HA  ASN X 152      60.144  46.977  46.802  0.00  0.00            
ATOM   2305  CB  ASN X 152      58.975  45.785  48.210  0.00  0.00            
ATOM   2306  HB2 ASN X 152      59.063  44.794  47.766  0.00  0.00            
ATOM   2307  HB3 ASN X 152      59.011  45.685  49.295  0.00  0.00            
ATOM   2308  CG  ASN X 152      57.610  46.304  47.846  0.00  0.00            
ATOM   2309  OD1 ASN X 152      57.057  46.073  46.819  0.00  0.00            
ATOM   2310  ND2 ASN X 152      56.960  46.919  48.779  0.00  0.00            
ATOM   2311 HD21 ASN X 152      56.017  47.434  48.591  0.00  0.00            
ATOM   2312 HD22 ASN X 152      57.518  47.035  49.707  0.00  0.00            
ATOM   2313  C   ASN X 152      60.130  47.962  48.636  0.00  0.00            
ATOM   2314  O   ASN X 152      59.360  48.892  48.308  0.00  0.00            
ATOM   2315  N   LEU X 153      61.041  48.096  49.632  0.00  0.00            
ATOM   2316  H   LEU X 153      61.697  47.240  49.789  0.00  0.00            
ATOM   2317  CA  LEU X 153      61.254  49.247  50.522  0.00  0.00            
ATOM   2318  HA  LEU X 153      60.290  49.524  50.949  0.00  0.00            
ATOM   2319  CB  LEU X 153      62.174  48.833  51.569  0.00  0.00            
ATOM   2320  HB2 LEU X 153      61.690  47.977  52.041  0.00  0.00            
ATOM   2321  HB3 LEU X 153      63.142  48.642  51.107  0.00  0.00            
ATOM   2322  CG  LEU X 153      62.473  49.778  52.758  0.00  0.00            
ATOM   2323  HG  LEU X 153      62.730  50.793  52.452  0.00  0.00            
ATOM   2324  CD1 LEU X 153      61.195  49.833  53.641  0.00  0.00            
ATOM   2325 HD11 LEU X 153      60.312  50.111  53.066  0.00  0.00            
ATOM   2326 HD12 LEU X 153      60.951  48.809  53.924  0.00  0.00            
ATOM   2327 HD13 LEU X 153      61.243  50.433  54.452  0.00  0.00            
ATOM   2328  CD2 LEU X 153      63.656  49.306  53.518  0.00  0.00            
ATOM   2329 HD21 LEU X 153      63.641  49.873  54.449  0.00  0.00            
ATOM   2330 HD22 LEU X 153      63.585  48.239  53.731  0.00  0.00            
ATOM   2331 HD23 LEU X 153      64.616  49.401  53.012  0.00  0.00            
ATOM   2332  C   LEU X 153      61.870  50.434  49.764  0.00  0.00            
ATOM   2333  O   LEU X 153      61.544  51.592  49.936  0.00  0.00            
ATOM   2334  N   VAL X 154      62.814  50.137  48.806  0.00  0.00            
ATOM   2335  H   VAL X 154      63.180  49.115  48.709  0.00  0.00            
ATOM   2336  CA  VAL X 154      63.462  51.224  48.080  0.00  0.00            
ATOM   2337  HA  VAL X 154      63.236  52.179  48.554  0.00  0.00            
ATOM   2338  CB  VAL X 154      65.017  51.166  48.130  0.00  0.00            
ATOM   2339  HB  VAL X 154      65.327  52.086  47.636  0.00  0.00            
ATOM   2340  CG1 VAL X 154      65.376  51.292  49.602  0.00  0.00            
ATOM   2341 HG11 VAL X 154      66.451  51.392  49.751  0.00  0.00            
ATOM   2342 HG12 VAL X 154      64.860  52.173  49.982  0.00  0.00            
ATOM   2343 HG13 VAL X 154      64.999  50.451  50.183  0.00  0.00            
ATOM   2344  CG2 VAL X 154      65.702  49.957  47.433  0.00  0.00            
ATOM   2345 HG21 VAL X 154      65.449  49.123  48.089  0.00  0.00            
ATOM   2346 HG22 VAL X 154      65.359  49.792  46.498  0.00  0.00            
ATOM   2347 HG23 VAL X 154      66.781  50.116  47.431  0.00  0.00            
ATOM   2348  C   VAL X 154      62.802  51.229  46.620  0.00  0.00            
ATOM   2349  O   VAL X 154      62.796  52.343  46.067  0.00  0.00            
ATOM   2350  N   LEU X 155      62.516  50.074  46.023  0.00  0.00            
ATOM   2351  H   LEU X 155      62.620  49.127  46.553  0.00  0.00            
ATOM   2352  CA  LEU X 155      62.066  49.987  44.596  0.00  0.00            
ATOM   2353  HA  LEU X 155      61.593  50.927  44.310  0.00  0.00            
ATOM   2354  CB  LEU X 155      63.267  49.671  43.693  0.00  0.00            
ATOM   2355  HB2 LEU X 155      63.683  48.813  44.223  0.00  0.00            
ATOM   2356  HB3 LEU X 155      62.951  49.288  42.723  0.00  0.00            
ATOM   2357  CG  LEU X 155      64.306  50.729  43.309  0.00  0.00            
ATOM   2358  HG  LEU X 155      64.321  51.529  44.050  0.00  0.00            
ATOM   2359  CD1 LEU X 155      65.662  50.047  43.350  0.00  0.00            
ATOM   2360 HD11 LEU X 155      65.725  49.494  42.413  0.00  0.00            
ATOM   2361 HD12 LEU X 155      66.479  50.758  43.474  0.00  0.00            
ATOM   2362 HD13 LEU X 155      65.774  49.474  44.174  0.00  0.00            
ATOM   2363  CD2 LEU X 155      64.034  51.324  41.873  0.00  0.00            
ATOM   2364 HD21 LEU X 155      64.863  51.991  41.640  0.00  0.00            
ATOM   2365 HD22 LEU X 155      63.963  50.589  41.070  0.00  0.00            
ATOM   2366 HD23 LEU X 155      63.224  52.050  41.806  0.00  0.00            
ATOM   2367  C   LEU X 155      60.973  48.846  44.626  0.00  0.00            
ATOM   2368  O   LEU X 155      61.266  47.665  44.453  0.00  0.00            
ATOM   2369  N   PRO X 156      59.689  49.226  44.826  0.00  0.00            
ATOM   2370  CD  PRO X 156      59.211  50.531  45.328  0.00  0.00            
ATOM   2371  HD2 PRO X 156      59.616  51.469  44.947  0.00  0.00            
ATOM   2372  HD3 PRO X 156      59.392  50.477  46.320  0.00  0.00            
ATOM   2373  CG  PRO X 156      57.680  50.445  45.207  0.00  0.00            
ATOM   2374  HG2 PRO X 156      57.478  50.710  44.169  0.00  0.00            
ATOM   2375  HG3 PRO X 156      57.143  51.107  45.885  0.00  0.00            
ATOM   2376  CB  PRO X 156      57.412  48.911  45.455  0.00  0.00            
ATOM   2377  HB2 PRO X 156      56.418  48.636  45.100  0.00  0.00            
ATOM   2378  HB3 PRO X 156      57.509  48.762  46.449  0.00  0.00            
ATOM   2379  CA  PRO X 156      58.594  48.301  44.677  0.00  0.00            
ATOM   2380  HA  PRO X 156      58.796  47.346  44.935  0.00  0.00            
ATOM   2381  C   PRO X 156      58.127  48.067  43.222  0.00  0.00            
ATOM   2382  O   PRO X 156      57.452  47.128  42.940  0.00  0.00            
ATOM   2383  N   ASN X 157      58.615  48.981  42.388  0.00  0.00            
ATOM   2384  H   ASN X 157      59.200  49.766  42.868  0.00  0.00            
ATOM   2385  CA  ASN X 157      58.327  49.130  40.945  0.00  0.00            
ATOM   2386  HA  ASN X 157      57.433  48.556  40.700  0.00  0.00            
ATOM   2387  CB  ASN X 157      58.207  50.590  40.573  0.00  0.00            
ATOM   2388  HB2 ASN X 157      57.978  50.610  39.508  0.00  0.00            
ATOM   2389  HB3 ASN X 157      57.428  51.062  41.171  0.00  0.00            
ATOM   2390  CG  ASN X 157      59.511  51.394  40.932  0.00  0.00            
ATOM   2391  OD1 ASN X 157      59.760  51.527  42.147  0.00  0.00            
ATOM   2392  ND2 ASN X 157      60.370  51.861  40.053  0.00  0.00            
ATOM   2393 HD21 ASN X 157      61.336  52.189  40.437  0.00  0.00            
ATOM   2394 HD22 ASN X 157      60.145  51.706  38.997  0.00  0.00            
ATOM   2395  C   ASN X 157      59.401  48.477  40.090  0.00  0.00            
ATOM   2396  O   ASN X 157      59.229  48.502  38.842  0.00  0.00            
ATOM   2397  N   LEU X 158      60.465  47.873  40.691  0.00  0.00            
ATOM   2398  H   LEU X 158      60.458  47.791  41.778  0.00  0.00            
ATOM   2399  CA  LEU X 158      61.484  47.197  39.859  0.00  0.00            
ATOM   2400  HA  LEU X 158      61.870  47.876  39.099  0.00  0.00            
ATOM   2401  CB  LEU X 158      62.715  46.872  40.778  0.00  0.00            
ATOM   2402  HB2 LEU X 158      63.101  47.759  41.068  0.00  0.00            
ATOM   2403  HB3 LEU X 158      62.415  46.424  41.725  0.00  0.00            
ATOM   2404  CG  LEU X 158      63.767  46.113  40.015  0.00  0.00            
ATOM   2405  HG  LEU X 158      63.374  45.208  39.553  0.00  0.00            
ATOM   2406  CD1 LEU X 158      64.443  46.953  38.917  0.00  0.00            
ATOM   2407 HD11 LEU X 158      65.222  46.402  38.392  0.00  0.00            
ATOM   2408 HD12 LEU X 158      63.747  47.221  38.312  0.00  0.00            
ATOM   2409 HD13 LEU X 158      64.809  47.828  39.266  0.00  0.00            
ATOM   2410  CD2 LEU X 158      64.848  45.645  41.023  0.00  0.00            
ATOM   2411 HD21 LEU X 158      64.292  45.017  41.720  0.00  0.00            
ATOM   2412 HD22 LEU X 158      65.535  44.946  40.545  0.00  0.00            
ATOM   2413 HD23 LEU X 158      65.329  46.427  41.611  0.00  0.00            
ATOM   2414  C   LEU X 158      60.811  45.989  39.174  0.00  0.00            
ATOM   2415  O   LEU X 158      60.289  45.132  39.851  0.00  0.00            
ATOM   2416  N   SER X 159      60.962  45.973  37.872  0.00  0.00            
ATOM   2417  H   SER X 159      61.467  46.788  37.353  0.00  0.00            
ATOM   2418  CA  SER X 159      60.551  44.863  37.051  0.00  0.00            
ATOM   2419  HA  SER X 159      59.592  44.500  37.420  0.00  0.00            
ATOM   2420  CB  SER X 159      60.286  45.346  35.649  0.00  0.00            
ATOM   2421  HB2 SER X 159      59.421  46.007  35.689  0.00  0.00            
ATOM   2422  HB3 SER X 159      61.137  45.920  35.282  0.00  0.00            
ATOM   2423  OG  SER X 159      60.087  44.299  34.760  0.00  0.00            
ATOM   2424  HG  SER X 159      60.164  44.726  33.760  0.00  0.00            
ATOM   2425  C   SER X 159      61.637  43.744  37.051  0.00  0.00            
ATOM   2426  O   SER X 159      62.841  43.938  37.132  0.00  0.00            
ATOM   2427  N   LEU X 160      61.144  42.502  36.927  0.00  0.00            
ATOM   2428  H   LEU X 160      60.054  42.475  36.920  0.00  0.00            
ATOM   2429  CA  LEU X 160      61.924  41.220  36.967  0.00  0.00            
ATOM   2430  HA  LEU X 160      62.753  41.426  37.644  0.00  0.00            
ATOM   2431  CB  LEU X 160      61.100  40.072  37.532  0.00  0.00            
ATOM   2432  HB2 LEU X 160      60.850  40.505  38.501  0.00  0.00            
ATOM   2433  HB3 LEU X 160      60.221  39.758  36.968  0.00  0.00            
ATOM   2434  CG  LEU X 160      61.993  38.785  37.814  0.00  0.00            
ATOM   2435  HG  LEU X 160      62.629  38.655  37.041  0.00  0.00            
ATOM   2436  CD1 LEU X 160      62.737  38.876  39.135  0.00  0.00            
ATOM   2437 HD11 LEU X 160      63.280  37.935  39.221  0.00  0.00            
ATOM   2438 HD12 LEU X 160      63.409  39.732  39.198  0.00  0.00            
ATOM   2439 HD13 LEU X 160      62.056  38.911  39.879  0.00  0.00            
ATOM   2440  CD2 LEU X 160      61.151  37.530  37.800  0.00  0.00            
ATOM   2441 HD21 LEU X 160      60.423  37.493  36.990  0.00  0.00            
ATOM   2442 HD22 LEU X 160      61.799  36.654  37.785  0.00  0.00            
ATOM   2443 HD23 LEU X 160      60.611  37.480  38.746  0.00  0.00            
ATOM   2444  C   LEU X 160      62.449  40.878  35.560  0.00  0.00            
ATOM   2445  O   LEU X 160      63.402  40.143  35.332  0.00  0.00            
ATOM   2446  N   GLY X 161      61.855  41.611  34.561  0.00  0.00            
ATOM   2447  H   GLY X 161      61.084  42.300  34.905  0.00  0.00            
ATOM   2448  CA  GLY X 161      62.015  41.295  33.111  0.00  0.00            
ATOM   2449  HA2 GLY X 161      62.214  42.155  32.472  0.00  0.00            
ATOM   2450  HA3 GLY X 161      62.999  40.825  33.108  0.00  0.00            
ATOM   2451  C   GLY X 161      60.910  40.386  32.549  0.00  0.00            
ATOM   2452  O   GLY X 161      60.477  39.447  33.231  0.00  0.00            
ATOM   2453  N   PRO X 162      60.352  40.634  31.323  0.00  0.00            
ATOM   2454  CD  PRO X 162      60.564  41.942  30.580  0.00  0.00            
ATOM   2455  HD2 PRO X 162      61.641  42.068  30.465  0.00  0.00            
ATOM   2456  HD3 PRO X 162      60.143  42.801  31.102  0.00  0.00            
ATOM   2457  CG  PRO X 162      59.879  41.754  29.274  0.00  0.00            
ATOM   2458  HG2 PRO X 162      60.601  41.335  28.573  0.00  0.00            
ATOM   2459  HG3 PRO X 162      59.572  42.699  28.826  0.00  0.00            
ATOM   2460  CB  PRO X 162      58.744  40.764  29.601  0.00  0.00            
ATOM   2461  HB2 PRO X 162      58.537  40.191  28.697  0.00  0.00            
ATOM   2462  HB3 PRO X 162      57.893  41.332  29.977  0.00  0.00            
ATOM   2463  CA  PRO X 162      59.240  39.810  30.685  0.00  0.00            
ATOM   2464  HA  PRO X 162      58.386  39.600  31.329  0.00  0.00            
ATOM   2465  C   PRO X 162      59.716  38.482  30.102  0.00  0.00            
ATOM   2466  O   PRO X 162      60.891  38.402  29.647  0.00  0.00            
ATOM   2467  N   ILE X 163      58.879  37.489  30.253  0.00  0.00            
ATOM   2468  H   ILE X 163      57.927  37.753  30.713  0.00  0.00            
ATOM   2469  CA  ILE X 163      59.152  36.103  29.752  0.00  0.00            
ATOM   2470  HA  ILE X 163      60.018  35.660  30.246  0.00  0.00            
ATOM   2471  CB  ILE X 163      57.969  35.108  30.126  0.00  0.00            
ATOM   2472  HB  ILE X 163      58.177  34.274  29.699  0.00  0.00            
ATOM   2473  CG2 ILE X 163      57.977  34.840  31.576  0.00  0.00            
ATOM   2474 HG21 ILE X 163      58.900  34.640  31.935  0.00  0.00            
ATOM   2475 HG22 ILE X 163      57.623  35.689  32.161  0.00  0.00            
ATOM   2476 HG23 ILE X 163      57.290  34.051  31.882  0.00  0.00            
ATOM   2477  CG1 ILE X 163      56.558  35.461  29.521  0.00  0.00            
ATOM   2478 HG12 ILE X 163      56.138  36.349  29.994  0.00  0.00            
ATOM   2479 HG13 ILE X 163      56.616  35.812  28.576  0.00  0.00            
ATOM   2480  CD1 ILE X 163      55.539  34.417  29.538  0.00  0.00            
ATOM   2481 HD11 ILE X 163      54.918  34.497  28.646  0.00  0.00            
ATOM   2482 HD12 ILE X 163      56.013  33.448  29.381  0.00  0.00            
ATOM   2483 HD13 ILE X 163      54.947  34.379  30.452  0.00  0.00            
ATOM   2484  C   ILE X 163      59.355  36.160  28.210  0.00  0.00            
ATOM   2485  O   ILE X 163      58.630  36.956  27.528  0.00  0.00            
ATOM   2486  N   ASP X 164      60.132  35.196  27.616  0.00  0.00            
ATOM   2487  H   ASP X 164      60.772  34.528  28.193  0.00  0.00            
ATOM   2488  CA  ASP X 164      59.933  34.947  26.233  0.00  0.00            
ATOM   2489  HA  ASP X 164      60.085  35.749  25.727  0.00  0.00            
ATOM   2490  CB  ASP X 164      60.920  33.896  25.833  0.00  0.00            
ATOM   2491  HB2 ASP X 164      61.832  34.246  26.090  0.00  0.00            
ATOM   2492  HB3 ASP X 164      60.677  32.980  26.372  0.00  0.00            
ATOM   2493  CG  ASP X 164      60.974  33.553  24.406  0.00  0.00            
ATOM   2494  OD1 ASP X 164      62.161  33.368  23.923  0.00  0.00            
ATOM   2495  OD2 ASP X 164      59.929  33.570  23.752  0.00  0.00            
ATOM   2496  C   ASP X 164      58.470  34.500  26.025  0.00  0.00            
ATOM   2497  O   ASP X 164      57.945  33.664  26.803  0.00  0.00            
ATOM   2498  N   SER X 165      57.778  35.134  25.114  0.00  0.00            
ATOM   2499  H   SER X 165      58.334  35.631  24.319  0.00  0.00            
ATOM   2500  CA  SER X 165      56.320  35.089  24.965  0.00  0.00            
ATOM   2501  HA  SER X 165      55.955  35.283  25.974  0.00  0.00            
ATOM   2502  CB  SER X 165      55.756  36.200  24.159  0.00  0.00            
ATOM   2503  HB2 SER X 165      54.773  36.002  24.038  0.00  0.00            
ATOM   2504  HB3 SER X 165      55.892  37.197  24.579  0.00  0.00            
ATOM   2505  OG  SER X 165      56.231  36.202  22.806  0.00  0.00            
ATOM   2506  HG  SER X 165      56.865  37.076  22.662  0.00  0.00            
ATOM   2507  C   SER X 165      55.802  33.699  24.436  0.00  0.00            
ATOM   2508  O   SER X 165      54.706  33.281  24.800  0.00  0.00            
ATOM   2509  N   SER X 166      56.653  33.033  23.645  0.00  0.00            
ATOM   2510  H   SER X 166      57.696  33.348  23.635  0.00  0.00            
ATOM   2511  CA  SER X 166      56.451  31.619  23.097  0.00  0.00            
ATOM   2512  HA  SER X 166      55.707  31.636  22.301  0.00  0.00            
ATOM   2513  CB  SER X 166      57.749  31.051  22.463  0.00  0.00            
ATOM   2514  HB2 SER X 166      57.561  30.025  22.147  0.00  0.00            
ATOM   2515  HB3 SER X 166      57.979  31.538  21.515  0.00  0.00            
ATOM   2516  OG  SER X 166      58.947  31.135  23.285  0.00  0.00            
ATOM   2517  HG  SER X 166      59.232  32.135  23.612  0.00  0.00            
ATOM   2518  C   SER X 166      56.074  30.576  24.164  0.00  0.00            
ATOM   2519  O   SER X 166      55.414  29.592  23.852  0.00  0.00            
ATOM   2520  N   VAL X 167      56.557  30.759  25.400  0.00  0.00            
ATOM   2521  H   VAL X 167      57.297  31.532  25.603  0.00  0.00            
ATOM   2522  CA  VAL X 167      56.250  29.921  26.593  0.00  0.00            
ATOM   2523  HA  VAL X 167      56.475  28.861  26.474  0.00  0.00            
ATOM   2524  CB  VAL X 167      57.064  30.395  27.861  0.00  0.00            
ATOM   2525  HB  VAL X 167      56.746  31.401  28.133  0.00  0.00            
ATOM   2526  CG1 VAL X 167      56.925  29.448  29.075  0.00  0.00            
ATOM   2527 HG11 VAL X 167      57.607  29.815  29.842  0.00  0.00            
ATOM   2528 HG12 VAL X 167      55.935  29.641  29.489  0.00  0.00            
ATOM   2529 HG13 VAL X 167      57.135  28.423  28.771  0.00  0.00            
ATOM   2530  CG2 VAL X 167      58.593  30.448  27.613  0.00  0.00            
ATOM   2531 HG21 VAL X 167      58.942  29.417  27.549  0.00  0.00            
ATOM   2532 HG22 VAL X 167      58.924  30.933  26.791  0.00  0.00            
ATOM   2533 HG23 VAL X 167      59.057  30.888  28.496  0.00  0.00            
ATOM   2534  C   VAL X 167      54.792  29.878  26.925  0.00  0.00            
ATOM   2535  O   VAL X 167      54.373  29.016  27.665  0.00  0.00            
ATOM   2536  N   LEU X 168      53.971  30.812  26.429  0.00  0.00            
ATOM   2537  H   LEU X 168      54.320  31.444  25.723  0.00  0.00            
ATOM   2538  CA  LEU X 168      52.502  30.834  26.584  0.00  0.00            
ATOM   2539  HA  LEU X 168      52.270  30.654  27.550  0.00  0.00            
ATOM   2540  CB  LEU X 168      51.855  32.143  26.087  0.00  0.00            
ATOM   2541  HB2 LEU X 168      52.075  32.237  25.106  0.00  0.00            
ATOM   2542  HB3 LEU X 168      50.775  32.037  26.187  0.00  0.00            
ATOM   2543  CG  LEU X 168      52.263  33.419  26.929  0.00  0.00            
ATOM   2544  HG  LEU X 168      53.332  33.594  26.805  0.00  0.00            
ATOM   2545  CD1 LEU X 168      51.443  34.584  26.323  0.00  0.00            
ATOM   2546 HD11 LEU X 168      51.708  35.491  26.867  0.00  0.00            
ATOM   2547 HD12 LEU X 168      51.772  34.811  25.450  0.00  0.00            
ATOM   2548 HD13 LEU X 168      50.461  34.379  26.438  0.00  0.00            
ATOM   2549  CD2 LEU X 168      51.879  33.194  28.428  0.00  0.00            
ATOM   2550 HD21 LEU X 168      50.854  32.847  28.557  0.00  0.00            
ATOM   2551 HD22 LEU X 168      52.606  32.499  28.848  0.00  0.00            
ATOM   2552 HD23 LEU X 168      51.929  34.130  28.984  0.00  0.00            
ATOM   2553  C   LEU X 168      51.841  29.689  25.812  0.00  0.00            
ATOM   2554  O   LEU X 168      50.873  29.142  26.318  0.00  0.00            
ATOM   2555  N   SER X 169      52.314  29.329  24.619  0.00  0.00            
ATOM   2556  H   SER X 169      53.323  29.607  24.313  0.00  0.00            
ATOM   2557  CA  SER X 169      51.541  28.468  23.685  0.00  0.00            
ATOM   2558  HA  SER X 169      51.264  27.508  24.121  0.00  0.00            
ATOM   2559  CB  SER X 169      50.279  29.165  23.240  0.00  0.00            
ATOM   2560  HB2 SER X 169      49.706  29.038  24.062  0.00  0.00            
ATOM   2561  HB3 SER X 169      50.408  30.155  23.091  0.00  0.00            
ATOM   2562  OG  SER X 169      49.741  28.544  22.103  0.00  0.00            
ATOM   2563  HG  SER X 169      48.835  28.929  21.879  0.00  0.00            
ATOM   2564  C   SER X 169      52.424  28.262  22.481  0.00  0.00            
ATOM   2565  O   SER X 169      53.005  29.175  21.854  0.00  0.00            
ATOM   2566  N   ARG X 170      52.339  26.981  22.039  0.00  0.00            
ATOM   2567  H   ARG X 170      51.826  26.328  22.613  0.00  0.00            
ATOM   2568  CA  ARG X 170      52.937  26.468  20.817  0.00  0.00            
ATOM   2569  HA  ARG X 170      53.937  26.593  20.878  0.00  0.00            
ATOM   2570  CB  ARG X 170      52.937  24.906  20.929  0.00  0.00            
ATOM   2571  HB2 ARG X 170      51.894  24.600  20.859  0.00  0.00            
ATOM   2572  HB3 ARG X 170      53.426  24.547  20.024  0.00  0.00            
ATOM   2573  CG  ARG X 170      53.675  24.239  22.066  0.00  0.00            
ATOM   2574  HG2 ARG X 170      54.704  24.550  21.885  0.00  0.00            
ATOM   2575  HG3 ARG X 170      53.410  24.668  22.941  0.00  0.00            
ATOM   2576  CD  ARG X 170      53.435  22.758  22.120  0.00  0.00            
ATOM   2577  HD2 ARG X 170      53.828  22.355  21.281  0.00  0.00            
ATOM   2578  HD3 ARG X 170      53.971  22.358  22.877  0.00  0.00            
ATOM   2579  NE  ARG X 170      52.037  22.420  22.156  0.00  0.00            
ATOM   2580  HE  ARG X 170      51.399  23.238  22.492  0.00  0.00            
ATOM   2581  CZ  ARG X 170      51.483  21.360  21.594  0.00  0.00            
ATOM   2582  NH1 ARG X 170      52.128  20.306  21.071  0.00  0.00            
ATOM   2583 HH11 ARG X 170      53.183  20.466  20.847  0.00  0.00            
ATOM   2584 HH12 ARG X 170      51.574  19.373  20.968  0.00  0.00            
ATOM   2585  NH2 ARG X 170      50.221  21.229  21.547  0.00  0.00            
ATOM   2586 HH21 ARG X 170      49.633  22.038  21.981  0.00  0.00            
ATOM   2587 HH22 ARG X 170      49.737  20.283  21.304  0.00  0.00            
ATOM   2588  C   ARG X 170      52.389  26.911  19.467  0.00  0.00            
ATOM   2589  O   ARG X 170      52.988  26.530  18.491  0.00  0.00            
ATOM   2590  N   ASN X 171      51.227  27.652  19.497  0.00  0.00            
ATOM   2591  H   ASN X 171      50.896  28.035  20.462  0.00  0.00            
ATOM   2592  CA  ASN X 171      50.581  28.363  18.412  0.00  0.00            
ATOM   2593  HA  ASN X 171      50.771  27.751  17.530  0.00  0.00            
ATOM   2594  CB  ASN X 171      49.105  28.429  18.688  0.00  0.00            
ATOM   2595  HB2 ASN X 171      48.826  27.436  19.042  0.00  0.00            
ATOM   2596  HB3 ASN X 171      48.996  29.138  19.509  0.00  0.00            
ATOM   2597  CG  ASN X 171      48.266  28.887  17.551  0.00  0.00            
ATOM   2598  OD1 ASN X 171      48.716  29.732  16.826  0.00  0.00            
ATOM   2599  ND2 ASN X 171      47.068  28.352  17.378  0.00  0.00            
ATOM   2600 HD21 ASN X 171      46.576  28.836  16.641  0.00  0.00            
ATOM   2601 HD22 ASN X 171      46.591  27.711  17.996  0.00  0.00            
ATOM   2602  C   ASN X 171      51.262  29.708  18.215  0.00  0.00            
ATOM   2603  O   ASN X 171      50.974  30.809  18.772  0.00  0.00            
ATOM   2604  N   LYS X 172      52.172  29.686  17.229  0.00  0.00            
ATOM   2605  H   LYS X 172      52.357  28.805  16.770  0.00  0.00            
ATOM   2606  CA  LYS X 172      52.946  30.884  16.787  0.00  0.00            
ATOM   2607  HA  LYS X 172      53.441  31.222  17.698  0.00  0.00            
ATOM   2608  CB  LYS X 172      53.925  30.329  15.740  0.00  0.00            
ATOM   2609  HB2 LYS X 172      53.341  29.749  15.026  0.00  0.00            
ATOM   2610  HB3 LYS X 172      54.455  31.141  15.243  0.00  0.00            
ATOM   2611  CG  LYS X 172      55.171  29.677  16.387  0.00  0.00            
ATOM   2612  HG2 LYS X 172      55.536  30.357  17.156  0.00  0.00            
ATOM   2613  HG3 LYS X 172      54.865  28.746  16.863  0.00  0.00            
ATOM   2614  CD  LYS X 172      56.303  29.239  15.393  0.00  0.00            
ATOM   2615  HD2 LYS X 172      56.910  28.721  15.928  0.00  0.00            
ATOM   2616  HD3 LYS X 172      55.952  28.730  14.595  0.00  0.00            
ATOM   2617  CE  LYS X 172      56.965  30.500  14.710  0.00  0.00            
ATOM   2618  HE2 LYS X 172      56.316  30.887  13.925  0.00  0.00            
ATOM   2619  HE3 LYS X 172      57.157  31.264  15.463  0.00  0.00            
ATOM   2620  NZ  LYS X 172      58.270  30.162  14.131  0.00  0.00            
ATOM   2621  HZ1 LYS X 172      58.177  29.514  13.260  0.00  0.00            
ATOM   2622  HZ2 LYS X 172      58.859  31.075  14.045  0.00  0.00            
ATOM   2623  HZ3 LYS X 172      58.810  29.677  14.945  0.00  0.00            
ATOM   2624  C   LYS X 172      52.186  32.141  16.246  0.00  0.00            
ATOM   2625  O   LYS X 172      52.741  33.231  16.158  0.00  0.00            
ATOM   2626  N   THR X 173      50.879  31.905  15.959  0.00  0.00            
ATOM   2627  H   THR X 173      50.531  30.872  15.963  0.00  0.00            
ATOM   2628  CA  THR X 173      50.006  32.965  15.493  0.00  0.00            
ATOM   2629  HA  THR X 173      50.548  33.729  15.114  0.00  0.00            
ATOM   2630  CB  THR X 173      48.980  32.487  14.418  0.00  0.00            
ATOM   2631  HB  THR X 173      48.270  31.730  14.751  0.00  0.00            
ATOM   2632  CG2 THR X 173      48.350  33.666  13.664  0.00  0.00            
ATOM   2633 HG21 THR X 173      47.776  34.344  14.297  0.00  0.00            
ATOM   2634 HG22 THR X 173      49.178  34.189  13.186  0.00  0.00            
ATOM   2635 HG23 THR X 173      47.674  33.264  12.909  0.00  0.00            
ATOM   2636  OG1 THR X 173      49.668  31.904  13.304  0.00  0.00            
ATOM   2637  HG1 THR X 173      49.884  30.898  13.662  0.00  0.00            
ATOM   2638  C   THR X 173      49.318  33.625  16.639  0.00  0.00            
ATOM   2639  O   THR X 173      49.307  34.820  16.678  0.00  0.00            
ATOM   2640  N   GLU X 174      48.812  32.816  17.562  0.00  0.00            
ATOM   2641  H   GLU X 174      48.823  31.731  17.458  0.00  0.00            
ATOM   2642  CA  GLU X 174      48.217  33.365  18.801  0.00  0.00            
ATOM   2643  HA  GLU X 174      47.429  34.035  18.458  0.00  0.00            
ATOM   2644  CB  GLU X 174      47.613  32.257  19.607  0.00  0.00            
ATOM   2645  HB2 GLU X 174      48.231  31.360  19.629  0.00  0.00            
ATOM   2646  HB3 GLU X 174      47.424  32.664  20.601  0.00  0.00            
ATOM   2647  CG  GLU X 174      46.195  31.797  19.105  0.00  0.00            
ATOM   2648  HG2 GLU X 174      46.315  31.598  18.040  0.00  0.00            
ATOM   2649  HG3 GLU X 174      45.850  30.859  19.541  0.00  0.00            
ATOM   2650  CD  GLU X 174      45.042  32.784  19.111  0.00  0.00            
ATOM   2651  OE1 GLU X 174      44.176  32.698  18.254  0.00  0.00            
ATOM   2652  OE2 GLU X 174      45.066  33.668  19.961  0.00  0.00            
ATOM   2653  C   GLU X 174      49.278  34.064  19.634  0.00  0.00            
ATOM   2654  O   GLU X 174      48.860  35.048  20.267  0.00  0.00            
ATOM   2655  N   VAL X 175      50.547  33.778  19.551  0.00  0.00            
ATOM   2656  H   VAL X 175      50.786  32.813  19.103  0.00  0.00            
ATOM   2657  CA  VAL X 175      51.612  34.472  20.291  0.00  0.00            
ATOM   2658  HA  VAL X 175      51.092  34.870  21.162  0.00  0.00            
ATOM   2659  CB  VAL X 175      52.864  33.612  20.605  0.00  0.00            
ATOM   2660  HB  VAL X 175      53.416  33.338  19.705  0.00  0.00            
ATOM   2661  CG1 VAL X 175      53.782  34.370  21.536  0.00  0.00            
ATOM   2662 HG11 VAL X 175      54.593  33.793  21.702  0.00  0.00            
ATOM   2663 HG12 VAL X 175      54.014  35.332  21.078  0.00  0.00            
ATOM   2664 HG13 VAL X 175      53.354  34.551  22.522  0.00  0.00            
ATOM   2665  CG2 VAL X 175      52.460  32.327  21.376  0.00  0.00            
ATOM   2666 HG21 VAL X 175      52.122  31.575  20.663  0.00  0.00            
ATOM   2667 HG22 VAL X 175      53.228  31.932  21.900  0.00  0.00            
ATOM   2668 HG23 VAL X 175      51.640  32.583  22.048  0.00  0.00            
ATOM   2669  C   VAL X 175      51.889  35.793  19.506  0.00  0.00            
ATOM   2670  O   VAL X 175      52.179  36.766  20.131  0.00  0.00            
ATOM   2671  N   ASP X 176      51.778  35.818  18.188  0.00  0.00            
ATOM   2672  H   ASP X 176      51.464  34.910  17.673  0.00  0.00            
ATOM   2673  CA  ASP X 176      51.931  37.042  17.375  0.00  0.00            
ATOM   2674  HA  ASP X 176      52.851  37.483  17.760  0.00  0.00            
ATOM   2675  CB  ASP X 176      52.149  36.694  15.914  0.00  0.00            
ATOM   2676  HB2 ASP X 176      52.953  35.960  15.867  0.00  0.00            
ATOM   2677  HB3 ASP X 176      51.198  36.313  15.540  0.00  0.00            
ATOM   2678  CG  ASP X 176      52.488  37.943  15.121  0.00  0.00            
ATOM   2679  OD1 ASP X 176      51.840  38.275  14.108  0.00  0.00            
ATOM   2680  OD2 ASP X 176      53.433  38.614  15.562  0.00  0.00            
ATOM   2681  C   ASP X 176      50.666  37.941  17.685  0.00  0.00            
ATOM   2682  O   ASP X 176      50.841  39.155  17.742  0.00  0.00            
ATOM   2683  N   ILE X 177      49.511  37.346  18.003  0.00  0.00            
ATOM   2684  H   ILE X 177      49.487  36.260  18.085  0.00  0.00            
ATOM   2685  CA  ILE X 177      48.360  38.119  18.476  0.00  0.00            
ATOM   2686  HA  ILE X 177      48.139  39.003  17.878  0.00  0.00            
ATOM   2687  CB  ILE X 177      47.070  37.245  18.501  0.00  0.00            
ATOM   2688  HB  ILE X 177      47.138  36.279  18.978  0.00  0.00            
ATOM   2689  CG2 ILE X 177      45.870  37.947  19.264  0.00  0.00            
ATOM   2690 HG21 ILE X 177      45.021  37.279  19.251  0.00  0.00            
ATOM   2691 HG22 ILE X 177      46.093  38.229  20.154  0.00  0.00            
ATOM   2692 HG23 ILE X 177      45.549  38.790  18.671  0.00  0.00            
ATOM   2693  CG1 ILE X 177      46.660  36.982  17.025  0.00  0.00            
ATOM   2694 HG12 ILE X 177      46.336  37.895  16.547  0.00  0.00            
ATOM   2695 HG13 ILE X 177      47.436  36.688  16.450  0.00  0.00            
ATOM   2696  CD1 ILE X 177      45.452  36.043  16.841  0.00  0.00            
ATOM   2697 HD11 ILE X 177      45.561  35.172  17.487  0.00  0.00            
ATOM   2698 HD12 ILE X 177      44.504  36.538  17.049  0.00  0.00            
ATOM   2699 HD13 ILE X 177      45.380  35.729  15.799  0.00  0.00            
ATOM   2700  C   ILE X 177      48.679  38.664  19.889  0.00  0.00            
ATOM   2701  O   ILE X 177      48.451  39.826  20.101  0.00  0.00            
ATOM   2702  N   TYR X 178      49.283  37.856  20.770  0.00  0.00            
ATOM   2703  H   TYR X 178      49.336  36.919  20.567  0.00  0.00            
ATOM   2704  CA  TYR X 178      49.710  38.302  22.098  0.00  0.00            
ATOM   2705  HA  TYR X 178      48.919  38.608  22.647  0.00  0.00            
ATOM   2706  CB  TYR X 178      50.320  37.197  22.983  0.00  0.00            
ATOM   2707  HB2 TYR X 178      49.530  36.527  23.322  0.00  0.00            
ATOM   2708  HB3 TYR X 178      50.950  36.577  22.344  0.00  0.00            
ATOM   2709  CG  TYR X 178      51.219  37.624  24.202  0.00  0.00            
ATOM   2710  CD1 TYR X 178      50.625  38.029  25.413  0.00  0.00            
ATOM   2711  HD1 TYR X 178      49.547  37.975  25.559  0.00  0.00            
ATOM   2712  CE1 TYR X 178      51.508  38.407  26.480  0.00  0.00            
ATOM   2713  HE1 TYR X 178      51.116  38.529  27.403  0.00  0.00            
ATOM   2714  CZ  TYR X 178      52.910  38.570  26.169  0.00  0.00            
ATOM   2715  OH  TYR X 178      53.737  38.951  27.122  0.00  0.00            
ATOM   2716  HH  TYR X 178      54.694  39.069  26.820  0.00  0.00            
ATOM   2717  CE2 TYR X 178      53.433  38.394  24.869  0.00  0.00            
ATOM   2718  HE2 TYR X 178      54.412  38.496  24.639  0.00  0.00            
ATOM   2719  CD2 TYR X 178      52.548  37.838  23.928  0.00  0.00            
ATOM   2720  HD2 TYR X 178      52.885  37.510  22.945  0.00  0.00            
ATOM   2721  C   TYR X 178      50.616  39.543  21.994  0.00  0.00            
ATOM   2722  O   TYR X 178      50.464  40.545  22.701  0.00  0.00            
ATOM   2723  N   ASN X 179      51.617  39.454  21.067  0.00  0.00            
ATOM   2724  H   ASN X 179      51.576  38.612  20.375  0.00  0.00            
ATOM   2725  CA  ASN X 179      52.524  40.593  20.764  0.00  0.00            
ATOM   2726  HA  ASN X 179      52.838  41.029  21.712  0.00  0.00            
ATOM   2727  CB  ASN X 179      53.822  39.925  20.275  0.00  0.00            
ATOM   2728  HB2 ASN X 179      53.662  39.368  19.448  0.00  0.00            
ATOM   2729  HB3 ASN X 179      54.491  40.726  19.961  0.00  0.00            
ATOM   2730  CG  ASN X 179      54.489  39.026  21.321  0.00  0.00            
ATOM   2731  OD1 ASN X 179      55.028  39.542  22.294  0.00  0.00            
ATOM   2732  ND2 ASN X 179      54.566  37.766  21.123  0.00  0.00            
ATOM   2733 HD21 ASN X 179      55.160  37.214  21.851  0.00  0.00            
ATOM   2734 HD22 ASN X 179      54.120  37.342  20.223  0.00  0.00            
ATOM   2735  C   ASN X 179      51.921  41.647  19.817  0.00  0.00            
ATOM   2736  O   ASN X 179      52.677  42.400  19.212  0.00  0.00            
ATOM   2737  N   SER X 180      50.564  41.694  19.558  0.00  0.00            
ATOM   2738  H   SER X 180      49.977  41.067  20.230  0.00  0.00            
ATOM   2739  CA  SER X 180      49.871  42.735  18.810  0.00  0.00            
ATOM   2740  HA  SER X 180      50.539  43.495  18.403  0.00  0.00            
ATOM   2741  CB  SER X 180      49.082  42.126  17.686  0.00  0.00            
ATOM   2742  HB2 SER X 180      48.534  41.289  18.120  0.00  0.00            
ATOM   2743  HB3 SER X 180      48.441  42.742  17.205  0.00  0.00            
ATOM   2744  OG  SER X 180      49.872  41.510  16.706  0.00  0.00            
ATOM   2745  HG  SER X 180      50.392  40.690  17.203  0.00  0.00            
ATOM   2746  C   SER X 180      48.851  43.358  19.737  0.00  0.00            
ATOM   2747  O   SER X 180      48.586  44.555  19.473  0.00  0.00            
ATOM   2748  N   ASP X 181      48.291  42.644  20.680  0.00  0.00            
ATOM   2749  H   ASP X 181      48.287  41.555  20.639  0.00  0.00            
ATOM   2750  CA  ASP X 181      47.240  43.248  21.477  0.00  0.00            
ATOM   2751  HA  ASP X 181      46.420  43.602  20.852  0.00  0.00            
ATOM   2752  CB  ASP X 181      46.669  42.029  22.136  0.00  0.00            
ATOM   2753  HB2 ASP X 181      46.443  41.218  21.443  0.00  0.00            
ATOM   2754  HB3 ASP X 181      47.402  41.724  22.883  0.00  0.00            
ATOM   2755  CG  ASP X 181      45.495  42.355  23.047  0.00  0.00            
ATOM   2756  OD1 ASP X 181      44.875  41.375  23.485  0.00  0.00            
ATOM   2757  OD2 ASP X 181      45.248  43.508  23.459  0.00  0.00            
ATOM   2758  C   ASP X 181      47.745  44.363  22.393  0.00  0.00            
ATOM   2759  O   ASP X 181      48.718  44.227  23.126  0.00  0.00            
ATOM   2760  N   PRO X 182      47.112  45.563  22.378  0.00  0.00            
ATOM   2761  CD  PRO X 182      46.001  45.912  21.453  0.00  0.00            
ATOM   2762  HD2 PRO X 182      45.052  45.446  21.719  0.00  0.00            
ATOM   2763  HD3 PRO X 182      46.361  45.697  20.447  0.00  0.00            
ATOM   2764  CG  PRO X 182      45.924  47.453  21.609  0.00  0.00            
ATOM   2765  HG2 PRO X 182      45.164  47.654  22.363  0.00  0.00            
ATOM   2766  HG3 PRO X 182      45.746  47.979  20.671  0.00  0.00            
ATOM   2767  CB  PRO X 182      47.188  47.907  22.245  0.00  0.00            
ATOM   2768  HB2 PRO X 182      46.890  48.808  22.781  0.00  0.00            
ATOM   2769  HB3 PRO X 182      47.946  48.090  21.483  0.00  0.00            
ATOM   2770  CA  PRO X 182      47.511  46.717  23.168  0.00  0.00            
ATOM   2771  HA  PRO X 182      48.575  46.778  23.397  0.00  0.00            
ATOM   2772  C   PRO X 182      46.900  46.931  24.585  0.00  0.00            
ATOM   2773  O   PRO X 182      47.296  47.825  25.346  0.00  0.00            
ATOM   2774  N   LEU X 183      45.940  46.071  24.914  0.00  0.00            
ATOM   2775  H   LEU X 183      45.695  45.156  24.373  0.00  0.00            
ATOM   2776  CA  LEU X 183      45.313  46.012  26.274  0.00  0.00            
ATOM   2777  HA  LEU X 183      45.603  46.967  26.712  0.00  0.00            
ATOM   2778  CB  LEU X 183      43.749  45.836  26.271  0.00  0.00            
ATOM   2779  HB2 LEU X 183      43.495  44.983  25.642  0.00  0.00            
ATOM   2780  HB3 LEU X 183      43.456  45.507  27.267  0.00  0.00            
ATOM   2781  CG  LEU X 183      42.808  47.014  25.839  0.00  0.00            
ATOM   2782  HG  LEU X 183      43.030  47.265  24.801  0.00  0.00            
ATOM   2783  CD1 LEU X 183      41.285  46.477  25.898  0.00  0.00            
ATOM   2784 HD11 LEU X 183      40.714  47.400  25.802  0.00  0.00            
ATOM   2785 HD12 LEU X 183      41.130  45.804  25.055  0.00  0.00            
ATOM   2786 HD13 LEU X 183      41.089  46.067  26.800  0.00  0.00            
ATOM   2787  CD2 LEU X 183      43.073  48.149  26.793  0.00  0.00            
ATOM   2788 HD21 LEU X 183      44.082  48.496  26.569  0.00  0.00            
ATOM   2789 HD22 LEU X 183      42.347  48.943  26.621  0.00  0.00            
ATOM   2790 HD23 LEU X 183      43.037  47.865  27.844  0.00  0.00            
ATOM   2791  C   LEU X 183      45.932  44.997  27.202  0.00  0.00            
ATOM   2792  O   LEU X 183      45.790  45.104  28.430  0.00  0.00            
ATOM   2793  N   ILE X 184      46.727  44.081  26.658  0.00  0.00            
ATOM   2794  H   ILE X 184      46.940  44.076  25.671  0.00  0.00            
ATOM   2795  CA  ILE X 184      47.641  43.265  27.497  0.00  0.00            
ATOM   2796  HA  ILE X 184      47.198  42.989  28.362  0.00  0.00            
ATOM   2797  CB  ILE X 184      48.204  42.033  26.645  0.00  0.00            
ATOM   2798  HB  ILE X 184      48.731  42.396  25.865  0.00  0.00            
ATOM   2799  CG2 ILE X 184      49.063  41.227  27.567  0.00  0.00            
ATOM   2800 HG21 ILE X 184      48.515  40.841  28.427  0.00  0.00            
ATOM   2801 HG22 ILE X 184      49.332  40.366  26.955  0.00  0.00            
ATOM   2802 HG23 ILE X 184      50.003  41.708  27.837  0.00  0.00            
ATOM   2803  CG1 ILE X 184      47.044  41.180  26.105  0.00  0.00            
ATOM   2804 HG12 ILE X 184      46.230  40.926  27.134  0.00  0.00            
ATOM   2805 HG13 ILE X 184      46.421  41.789  25.593  0.00  0.00            
ATOM   2806  CD1 ILE X 184      47.424  39.944  25.313  0.00  0.00            
ATOM   2807 HD11 ILE X 184      47.700  39.140  25.995  0.00  0.00            
ATOM   2808 HD12 ILE X 184      46.608  39.652  24.653  0.00  0.00            
ATOM   2809 HD13 ILE X 184      48.243  40.213  24.644  0.00  0.00            
ATOM   2810  C   ILE X 184      48.844  44.132  27.812  0.00  0.00            
ATOM   2811  O   ILE X 184      49.378  44.825  26.904  0.00  0.00            
ATOM   2812  N   CYS X 185      49.185  44.173  29.110  0.00  0.00            
ATOM   2813  H   CYS X 185      48.636  43.518  29.787  0.00  0.00            
ATOM   2814  CA  CYS X 185      50.380  44.848  29.667  0.00  0.00            
ATOM   2815  HA  CYS X 185      50.741  45.494  28.866  0.00  0.00            
ATOM   2816  CB  CYS X 185      50.153  45.769  30.854  0.00  0.00            
ATOM   2817  HB2 CYS X 185      49.460  46.417  30.508  0.00  0.00            
ATOM   2818  HB3 CYS X 185      49.671  45.188  31.524  0.00  0.00            
ATOM   2819  SG  CYS X 185      51.593  46.439  31.749  0.00  0.00            
ATOM   2820  HG  CYS X 185      51.784  47.308  31.272  0.00  0.00            
ATOM   2821  C   CYS X 185      51.473  43.760  29.842  0.00  0.00            
ATOM   2822  O   CYS X 185      51.411  42.976  30.758  0.00  0.00            
ATOM   2823  N   ARG X 186      52.511  43.850  29.001  0.00  0.00            
ATOM   2824  H   ARG X 186      52.504  44.558  28.171  0.00  0.00            
ATOM   2825  CA  ARG X 186      53.469  42.754  28.799  0.00  0.00            
ATOM   2826  HA  ARG X 186      53.096  41.771  29.089  0.00  0.00            
ATOM   2827  CB  ARG X 186      53.699  42.526  27.254  0.00  0.00            
ATOM   2828  HB2 ARG X 186      54.186  43.309  26.842  0.00  0.00            
ATOM   2829  HB3 ARG X 186      54.366  41.667  27.173  0.00  0.00            
ATOM   2830  CG  ARG X 186      52.499  42.084  26.457  0.00  0.00            
ATOM   2831  HG2 ARG X 186      52.064  41.144  26.798  0.00  0.00            
ATOM   2832  HG3 ARG X 186      51.754  42.878  26.512  0.00  0.00            
ATOM   2833  CD  ARG X 186      52.803  41.857  24.977  0.00  0.00            
ATOM   2834  HD2 ARG X 186      53.528  41.049  24.873  0.00  0.00            
ATOM   2835  HD3 ARG X 186      51.967  41.558  24.496  0.00  0.00            
ATOM   2836  NE  ARG X 186      53.306  43.017  24.299  0.00  0.00            
ATOM   2837  HE  ARG X 186      54.287  43.352  24.635  0.00  0.00            
ATOM   2838  CZ  ARG X 186      52.721  43.718  23.335  0.00  0.00            
ATOM   2839  NH1 ARG X 186      51.554  43.412  22.799  0.00  0.00            
ATOM   2840 HH11 ARG X 186      51.037  42.487  23.054  0.00  0.00            
ATOM   2841 HH12 ARG X 186      50.994  44.029  22.097  0.00  0.00            
ATOM   2842  NH2 ARG X 186      53.346  44.727  22.818  0.00  0.00            
ATOM   2843 HH21 ARG X 186      54.284  44.984  23.310  0.00  0.00            
ATOM   2844 HH22 ARG X 186      53.089  45.148  21.846  0.00  0.00            
ATOM   2845  C   ARG X 186      54.793  43.016  29.472  0.00  0.00            
ATOM   2846  O   ARG X 186      55.721  42.209  29.336  0.00  0.00            
ATOM   2847  N   ALA X 187      54.761  44.040  30.305  0.00  0.00            
ATOM   2848  H   ALA X 187      53.850  44.625  30.429  0.00  0.00            
ATOM   2849  CA  ALA X 187      55.923  44.488  30.974  0.00  0.00            
ATOM   2850  HA  ALA X 187      56.817  44.438  30.353  0.00  0.00            
ATOM   2851  CB  ALA X 187      55.640  45.919  31.358  0.00  0.00            
ATOM   2852  HB1 ALA X 187      55.625  46.569  30.483  0.00  0.00            
ATOM   2853  HB2 ALA X 187      54.712  46.107  31.899  0.00  0.00            
ATOM   2854  HB3 ALA X 187      56.396  46.253  31.938  0.00  0.00            
ATOM   2855  C   ALA X 187      56.145  43.642  32.203  0.00  0.00            
ATOM   2856  O   ALA X 187      55.227  43.203  32.859  0.00  0.00            
ATOM   2857  N   GLY X 188      57.381  43.504  32.664  0.00  0.00            
ATOM   2858  H   GLY X 188      58.177  44.124  32.252  0.00  0.00            
ATOM   2859  CA  GLY X 188      57.735  42.501  33.749  0.00  0.00            
ATOM   2860  HA2 GLY X 188      57.406  41.479  33.559  0.00  0.00            
ATOM   2861  HA3 GLY X 188      58.814  42.351  33.744  0.00  0.00            
ATOM   2862  C   GLY X 188      57.202  42.830  35.186  0.00  0.00            
ATOM   2863  O   GLY X 188      56.719  43.941  35.556  0.00  0.00            
ATOM   2864  N   LEU X 189      57.191  41.721  35.972  0.00  0.00            
ATOM   2865  H   LEU X 189      57.651  40.867  35.476  0.00  0.00            
ATOM   2866  CA  LEU X 189      56.544  41.523  37.245  0.00  0.00            
ATOM   2867  HA  LEU X 189      55.470  41.708  37.212  0.00  0.00            
ATOM   2868  CB  LEU X 189      56.767  40.116  37.782  0.00  0.00            
ATOM   2869  HB2 LEU X 189      56.331  39.565  36.948  0.00  0.00            
ATOM   2870  HB3 LEU X 189      57.841  39.934  37.804  0.00  0.00            
ATOM   2871  CG  LEU X 189      56.050  39.701  39.135  0.00  0.00            
ATOM   2872  HG  LEU X 189      56.460  40.297  39.840  0.00  0.00            
ATOM   2873  CD1 LEU X 189      54.540  39.997  39.057  0.00  0.00            
ATOM   2874 HD11 LEU X 189      54.112  39.449  38.324  0.00  0.00            
ATOM   2875 HD12 LEU X 189      54.154  39.739  39.954  0.00  0.00            
ATOM   2876 HD13 LEU X 189      54.357  40.982  38.924  0.00  0.00            
ATOM   2877  CD2 LEU X 189      56.429  38.232  39.320  0.00  0.00            
ATOM   2878 HD21 LEU X 189      55.813  37.904  40.158  0.00  0.00            
ATOM   2879 HD22 LEU X 189      56.274  37.600  38.445  0.00  0.00            
ATOM   2880 HD23 LEU X 189      57.493  38.165  39.545  0.00  0.00            
ATOM   2881  C   LEU X 189      57.220  42.534  38.254  0.00  0.00            
ATOM   2882  O   LEU X 189      58.436  42.465  38.506  0.00  0.00            
ATOM   2883  N   LYS X 190      56.439  43.459  38.714  0.00  0.00            
ATOM   2884  H   LYS X 190      55.420  43.638  38.372  0.00  0.00            
ATOM   2885  CA  LYS X 190      56.924  44.373  39.771  0.00  0.00            
ATOM   2886  HA  LYS X 190      57.942  44.662  39.512  0.00  0.00            
ATOM   2887  CB  LYS X 190      56.196  45.756  39.590  0.00  0.00            
ATOM   2888  HB2 LYS X 190      55.134  45.607  39.781  0.00  0.00            
ATOM   2889  HB3 LYS X 190      56.515  46.510  40.309  0.00  0.00            
ATOM   2890  CG  LYS X 190      56.581  46.420  38.241  0.00  0.00            
ATOM   2891  HG2 LYS X 190      57.647  46.553  38.054  0.00  0.00            
ATOM   2892  HG3 LYS X 190      56.196  45.739  37.482  0.00  0.00            
ATOM   2893  CD  LYS X 190      55.820  47.758  38.129  0.00  0.00            
ATOM   2894  HD2 LYS X 190      55.892  48.284  39.081  0.00  0.00            
ATOM   2895  HD3 LYS X 190      56.301  48.294  37.420  0.00  0.00            
ATOM   2896  CE  LYS X 190      54.335  47.407  37.980  0.00  0.00            
ATOM   2897  HE2 LYS X 190      54.128  46.431  37.540  0.00  0.00            
ATOM   2898  HE3 LYS X 190      53.827  47.428  38.944  0.00  0.00            
ATOM   2899  NZ  LYS X 190      53.796  48.525  37.304  0.00  0.00            
ATOM   2900  HZ1 LYS X 190      54.253  48.591  36.317  0.00  0.00            
ATOM   2901  HZ2 LYS X 190      52.734  48.477  37.064  0.00  0.00            
ATOM   2902  HZ3 LYS X 190      53.944  49.484  37.801  0.00  0.00            
ATOM   2903  C   LYS X 190      56.939  43.790  41.202  0.00  0.00            
ATOM   2904  O   LYS X 190      56.097  43.015  41.568  0.00  0.00            
ATOM   2905  N   VAL X 191      57.952  44.233  41.955  0.00  0.00            
ATOM   2906  H   VAL X 191      58.630  44.974  41.557  0.00  0.00            
ATOM   2907  CA  VAL X 191      58.267  43.533  43.273  0.00  0.00            
ATOM   2908  HA  VAL X 191      58.644  42.556  43.009  0.00  0.00            
ATOM   2909  CB  VAL X 191      59.377  44.342  43.992  0.00  0.00            
ATOM   2910  HB  VAL X 191      58.963  45.215  44.286  0.00  0.00            
ATOM   2911  CG1 VAL X 191      59.783  43.548  45.223  0.00  0.00            
ATOM   2912 HG11 VAL X 191      60.327  44.287  45.810  0.00  0.00            
ATOM   2913 HG12 VAL X 191      58.958  43.199  45.845  0.00  0.00            
ATOM   2914 HG13 VAL X 191      60.487  42.771  44.924  0.00  0.00            
ATOM   2915  CG2 VAL X 191      60.631  44.721  43.236  0.00  0.00            
ATOM   2916 HG21 VAL X 191      61.165  43.564  42.834  0.00  0.00            
ATOM   2917 HG22 VAL X 191      60.495  45.321  42.434  0.00  0.00            
ATOM   2918 HG23 VAL X 191      61.358  45.154  43.922  0.00  0.00            
ATOM   2919  C   VAL X 191      56.985  43.466  44.178  0.00  0.00            
ATOM   2920  O   VAL X 191      56.533  42.434  44.616  0.00  0.00            
ATOM   2921  N   CYS X 192      56.289  44.580  44.285  0.00  0.00            
ATOM   2922  H   CYS X 192      56.777  45.506  43.983  0.00  0.00            
ATOM   2923  CA  CYS X 192      55.061  44.736  44.975  0.00  0.00            
ATOM   2924  HA  CYS X 192      55.144  44.431  46.018  0.00  0.00            
ATOM   2925  CB  CYS X 192      54.525  46.175  44.754  0.00  0.00            
ATOM   2926  HB2 CYS X 192      53.656  46.348  45.371  0.00  0.00            
ATOM   2927  HB3 CYS X 192      55.319  46.826  45.088  0.00  0.00            
ATOM   2928  SG  CYS X 192      54.099  46.653  43.063  0.00  0.00            
ATOM   2929  HG  CYS X 192      55.101  46.939  42.779  0.00  0.00            
ATOM   2930  C   CYS X 192      53.988  43.826  44.386  0.00  0.00            
ATOM   2931  O   CYS X 192      53.103  43.425  45.182  0.00  0.00            
ATOM   2932  N   PHE X 193      53.930  43.472  43.124  0.00  0.00            
ATOM   2933  H   PHE X 193      54.694  43.804  42.421  0.00  0.00            
ATOM   2934  CA  PHE X 193      52.946  42.581  42.552  0.00  0.00            
ATOM   2935  HA  PHE X 193      52.027  42.599  43.137  0.00  0.00            
ATOM   2936  CB  PHE X 193      52.535  43.031  41.120  0.00  0.00            
ATOM   2937  HB2 PHE X 193      52.484  44.119  41.079  0.00  0.00            
ATOM   2938  HB3 PHE X 193      53.325  42.821  40.399  0.00  0.00            
ATOM   2939  CG  PHE X 193      51.355  42.479  40.491  0.00  0.00            
ATOM   2940  CD1 PHE X 193      50.170  43.083  40.872  0.00  0.00            
ATOM   2941  HD1 PHE X 193      50.279  43.798  41.577  0.00  0.00            
ATOM   2942  CE1 PHE X 193      48.948  42.688  40.310  0.00  0.00            
ATOM   2943  HE1 PHE X 193      48.037  43.237  40.546  0.00  0.00            
ATOM   2944  CZ  PHE X 193      48.939  41.651  39.380  0.00  0.00            
ATOM   2945  HZ  PHE X 193      47.985  41.403  38.915  0.00  0.00            
ATOM   2946  CE2 PHE X 193      50.081  40.945  39.089  0.00  0.00            
ATOM   2947  HE2 PHE X 193      50.118  40.155  38.461  0.00  0.00            
ATOM   2948  CD2 PHE X 193      51.299  41.358  39.637  0.00  0.00            
ATOM   2949  HD2 PHE X 193      52.154  40.694  39.510  0.00  0.00            
ATOM   2950  C   PHE X 193      53.382  41.089  42.593  0.00  0.00            
ATOM   2951  O   PHE X 193      52.577  40.154  42.684  0.00  0.00            
ATOM   2952  N   GLY X 194      54.686  40.829  42.736  0.00  0.00            
ATOM   2953  H   GLY X 194      55.374  41.673  42.761  0.00  0.00            
ATOM   2954  CA  GLY X 194      55.166  39.474  42.822  0.00  0.00            
ATOM   2955  HA2 GLY X 194      54.707  38.820  42.081  0.00  0.00            
ATOM   2956  HA3 GLY X 194      56.242  39.375  42.680  0.00  0.00            
ATOM   2957  C   GLY X 194      54.871  38.970  44.232  0.00  0.00            
ATOM   2958  O   GLY X 194      54.400  37.838  44.388  0.00  0.00            
ATOM   2959  N   ILE X 195      55.019  39.822  45.256  0.00  0.00            
ATOM   2960  H   ILE X 195      55.561  40.735  45.007  0.00  0.00            
ATOM   2961  CA  ILE X 195      54.476  39.598  46.619  0.00  0.00            
ATOM   2962  HA  ILE X 195      54.939  38.694  47.014  0.00  0.00            
ATOM   2963  CB  ILE X 195      54.770  40.753  47.677  0.00  0.00            
ATOM   2964  HB  ILE X 195      54.365  41.731  47.416  0.00  0.00            
ATOM   2965  CG2 ILE X 195      53.973  40.544  48.957  0.00  0.00            
ATOM   2966 HG21 ILE X 195      54.385  41.227  49.699  0.00  0.00            
ATOM   2967 HG22 ILE X 195      52.951  40.876  48.774  0.00  0.00            
ATOM   2968 HG23 ILE X 195      54.020  39.648  49.420  0.00  0.00            
ATOM   2969  CG1 ILE X 195      56.321  40.853  47.820  0.00  0.00            
ATOM   2970 HG12 ILE X 195      56.653  40.218  48.532  0.00  0.00            
ATOM   2971 HG13 ILE X 195      56.765  40.508  46.981  0.00  0.00            
ATOM   2972  CD1 ILE X 195      56.806  42.274  48.001  0.00  0.00            
ATOM   2973 HD11 ILE X 195      56.635  42.558  49.040  0.00  0.00            
ATOM   2974 HD12 ILE X 195      57.869  42.348  47.775  0.00  0.00            
ATOM   2975 HD13 ILE X 195      56.261  42.899  47.294  0.00  0.00            
ATOM   2976  C   ILE X 195      52.941  39.311  46.617  0.00  0.00            
ATOM   2977  O   ILE X 195      52.575  38.392  47.336  0.00  0.00            
ATOM   2978  N   GLN X 196      52.139  39.889  45.674  0.00  0.00            
ATOM   2979  H   GLN X 196      52.667  40.615  45.055  0.00  0.00            
ATOM   2980  CA  GLN X 196      50.728  39.697  45.681  0.00  0.00            
ATOM   2981  HA  GLN X 196      50.421  39.649  46.725  0.00  0.00            
ATOM   2982  CB  GLN X 196      49.961  40.903  45.151  0.00  0.00            
ATOM   2983  HB2 GLN X 196      50.345  41.193  44.173  0.00  0.00            
ATOM   2984  HB3 GLN X 196      48.925  40.566  45.148  0.00  0.00            
ATOM   2985  CG  GLN X 196      49.987  42.184  46.062  0.00  0.00            
ATOM   2986  HG2 GLN X 196      51.005  42.567  46.139  0.00  0.00            
ATOM   2987  HG3 GLN X 196      49.375  42.949  45.584  0.00  0.00            
ATOM   2988  CD  GLN X 196      49.501  41.996  47.461  0.00  0.00            
ATOM   2989  OE1 GLN X 196      48.683  41.096  47.653  0.00  0.00            
ATOM   2990  NE2 GLN X 196      49.845  42.893  48.364  0.00  0.00            
ATOM   2991 HE21 GLN X 196      49.364  42.918  49.341  0.00  0.00            
ATOM   2992 HE22 GLN X 196      50.330  43.705  48.010  0.00  0.00            
ATOM   2993  C   GLN X 196      50.346  38.347  45.006  0.00  0.00            
ATOM   2994  O   GLN X 196      49.293  37.817  45.367  0.00  0.00            
ATOM   2995  N   LEU X 197      51.129  37.945  43.954  0.00  0.00            
ATOM   2996  H   LEU X 197      51.954  38.509  43.519  0.00  0.00            
ATOM   2997  CA  LEU X 197      51.012  36.548  43.451  0.00  0.00            
ATOM   2998  HA  LEU X 197      49.941  36.434  43.283  0.00  0.00            
ATOM   2999  CB  LEU X 197      51.824  36.252  42.221  0.00  0.00            
ATOM   3000  HB2 LEU X 197      52.885  36.235  42.470  0.00  0.00            
ATOM   3001  HB3 LEU X 197      51.610  35.206  42.001  0.00  0.00            
ATOM   3002  CG  LEU X 197      51.502  37.112  40.936  0.00  0.00            
ATOM   3003  HG  LEU X 197      51.631  38.168  41.173  0.00  0.00            
ATOM   3004  CD1 LEU X 197      52.576  36.913  39.839  0.00  0.00            
ATOM   3005 HD11 LEU X 197      53.520  37.145  40.333  0.00  0.00            
ATOM   3006 HD12 LEU X 197      52.447  35.858  39.598  0.00  0.00            
ATOM   3007 HD13 LEU X 197      52.418  37.508  39.038  0.00  0.00            
ATOM   3008  CD2 LEU X 197      50.143  36.800  40.369  0.00  0.00            
ATOM   3009 HD21 LEU X 197      49.315  37.052  41.031  0.00  0.00            
ATOM   3010 HD22 LEU X 197      49.991  37.417  39.483  0.00  0.00            
ATOM   3011 HD23 LEU X 197      50.101  35.741  40.112  0.00  0.00            
ATOM   3012  C   LEU X 197      51.335  35.540  44.569  0.00  0.00            
ATOM   3013  O   LEU X 197      50.647  34.557  44.746  0.00  0.00            
ATOM   3014  N   LEU X 198      52.382  35.822  45.325  0.00  0.00            
ATOM   3015  H   LEU X 198      52.839  36.812  45.311  0.00  0.00            
ATOM   3016  CA  LEU X 198      52.791  34.858  46.367  0.00  0.00            
ATOM   3017  HA  LEU X 198      52.736  33.914  46.012  0.00  0.00            
ATOM   3018  CB  LEU X 198      54.265  35.127  46.915  0.00  0.00            
ATOM   3019  HB2 LEU X 198      54.826  35.229  45.986  0.00  0.00            
ATOM   3020  HB3 LEU X 198      54.270  36.031  47.523  0.00  0.00            
ATOM   3021  CG  LEU X 198      54.964  34.017  47.723  0.00  0.00            
ATOM   3022  HG  LEU X 198      54.411  33.803  48.637  0.00  0.00            
ATOM   3023  CD1 LEU X 198      55.056  32.715  47.009  0.00  0.00            
ATOM   3024 HD11 LEU X 198      55.520  32.819  46.118  0.00  0.00            
ATOM   3025 HD12 LEU X 198      55.668  32.062  47.477  0.00  0.00            
ATOM   3026 HD13 LEU X 198      54.084  32.451  46.941  0.00  0.00            
ATOM   3027  CD2 LEU X 198      56.349  34.494  48.222  0.00  0.00            
ATOM   3028 HD21 LEU X 198      56.986  34.218  47.382  0.00  0.00            
ATOM   3029 HD22 LEU X 198      56.367  35.546  48.509  0.00  0.00            
ATOM   3030 HD23 LEU X 198      56.644  33.817  49.024  0.00  0.00            
ATOM   3031  C   LEU X 198      51.825  34.897  47.575  0.00  0.00            
ATOM   3032  O   LEU X 198      51.500  33.906  48.196  0.00  0.00            
ATOM   3033  N   ASN X 199      51.153  36.013  47.744  0.00  0.00            
ATOM   3034  H   ASN X 199      51.606  36.925  47.357  0.00  0.00            
ATOM   3035  CA  ASN X 199      50.008  36.160  48.640  0.00  0.00            
ATOM   3036  HA  ASN X 199      50.226  35.648  49.578  0.00  0.00            
ATOM   3037  CB  ASN X 199      49.611  37.644  48.784  0.00  0.00            
ATOM   3038  HB2 ASN X 199      49.481  38.137  47.912  0.00  0.00            
ATOM   3039  HB3 ASN X 199      48.747  37.692  49.447  0.00  0.00            
ATOM   3040  CG  ASN X 199      50.550  38.478  49.634  0.00  0.00            
ATOM   3041  OD1 ASN X 199      51.484  37.973  50.252  0.00  0.00            
ATOM   3042  ND2 ASN X 199      50.318  39.786  49.623  0.00  0.00            
ATOM   3043 HD21 ASN X 199      49.567  40.157  48.927  0.00  0.00            
ATOM   3044 HD22 ASN X 199      50.912  40.441  50.261  0.00  0.00            
ATOM   3045  C   ASN X 199      48.826  35.270  48.227  0.00  0.00            
ATOM   3046  O   ASN X 199      48.110  34.647  48.997  0.00  0.00            
ATOM   3047  N   ALA X 200      48.619  35.273  46.927  0.00  0.00            
ATOM   3048  H   ALA X 200      49.246  35.857  46.254  0.00  0.00            
ATOM   3049  CA  ALA X 200      47.500  34.598  46.273  0.00  0.00            
ATOM   3050  HA  ALA X 200      46.589  35.058  46.655  0.00  0.00            
ATOM   3051  CB  ALA X 200      47.490  34.972  44.786  0.00  0.00            
ATOM   3052  HB1 ALA X 200      46.697  34.446  44.255  0.00  0.00            
ATOM   3053  HB2 ALA X 200      47.267  36.037  44.720  0.00  0.00            
ATOM   3054  HB3 ALA X 200      48.437  34.781  44.282  0.00  0.00            
ATOM   3055  C   ALA X 200      47.656  33.044  46.423  0.00  0.00            
ATOM   3056  O   ALA X 200      46.703  32.459  46.850  0.00  0.00            
ATOM   3057  N   VAL X 201      48.885  32.534  46.178  0.00  0.00            
ATOM   3058  H   VAL X 201      49.599  33.213  45.957  0.00  0.00            
ATOM   3059  CA  VAL X 201      49.287  31.148  46.322  0.00  0.00            
ATOM   3060  HA  VAL X 201      48.643  30.528  45.852  0.00  0.00            
ATOM   3061  CB  VAL X 201      50.805  30.899  45.787  0.00  0.00            
ATOM   3062  HB  VAL X 201      51.423  31.554  46.246  0.00  0.00            
ATOM   3063  CG1 VAL X 201      51.359  29.464  46.084  0.00  0.00            
ATOM   3064 HG11 VAL X 201      52.398  29.517  45.760  0.00  0.00            
ATOM   3065 HG12 VAL X 201      51.376  29.264  47.155  0.00  0.00            
ATOM   3066 HG13 VAL X 201      50.812  28.745  45.473  0.00  0.00            
ATOM   3067  CG2 VAL X 201      50.898  31.198  44.230  0.00  0.00            
ATOM   3068 HG21 VAL X 201      50.501  30.526  43.671  0.00  0.00            
ATOM   3069 HG22 VAL X 201      50.556  32.140  44.106  0.00  0.00            
ATOM   3070 HG23 VAL X 201      51.970  31.278  44.049  0.00  0.00            
ATOM   3071  C   VAL X 201      49.190  30.745  47.832  0.00  0.00            
ATOM   3072  O   VAL X 201      48.752  29.620  48.134  0.00  0.00            
ATOM   3073  N   SER X 202      49.606  31.692  48.724  0.00  0.00            
ATOM   3074  H   SER X 202      49.928  32.672  48.371  0.00  0.00            
ATOM   3075  CA  SER X 202      49.595  31.466  50.192  0.00  0.00            
ATOM   3076  HA  SER X 202      50.059  30.493  50.351  0.00  0.00            
ATOM   3077  CB  SER X 202      50.336  32.529  50.991  0.00  0.00            
ATOM   3078  HB2 SER X 202      49.932  33.408  50.701  0.00  0.00            
ATOM   3079  HB3 SER X 202      50.223  32.444  51.991  0.00  0.00            
ATOM   3080  OG  SER X 202      51.659  32.538  50.604  0.00  0.00            
ATOM   3081  HG  SER X 202      51.709  32.850  49.645  0.00  0.00            
ATOM   3082  C   SER X 202      48.222  31.412  50.907  0.00  0.00            
ATOM   3083  O   SER X 202      48.153  30.660  51.886  0.00  0.00            
ATOM   3084  N   ARG X 203      47.232  32.075  50.252  0.00  0.00            
ATOM   3085  H   ARG X 203      47.453  32.985  49.695  0.00  0.00            
ATOM   3086  CA  ARG X 203      45.821  31.850  50.648  0.00  0.00            
ATOM   3087  HA  ARG X 203      45.809  31.674  51.723  0.00  0.00            
ATOM   3088  CB  ARG X 203      44.965  33.062  50.461  0.00  0.00            
ATOM   3089  HB2 ARG X 203      44.960  33.270  49.391  0.00  0.00            
ATOM   3090  HB3 ARG X 203      43.948  32.873  50.806  0.00  0.00            
ATOM   3091  CG  ARG X 203      45.525  34.284  51.229  0.00  0.00            
ATOM   3092  HG2 ARG X 203      45.120  34.272  52.241  0.00  0.00            
ATOM   3093  HG3 ARG X 203      46.606  34.216  51.351  0.00  0.00            
ATOM   3094  CD  ARG X 203      45.165  35.668  50.545  0.00  0.00            
ATOM   3095  HD2 ARG X 203      45.343  35.578  49.474  0.00  0.00            
ATOM   3096  HD3 ARG X 203      44.183  35.817  50.728  0.00  0.00            
ATOM   3097  NE  ARG X 203      46.056  36.756  51.012  0.00  0.00            
ATOM   3098  HE  ARG X 203      46.935  36.406  51.554  0.00  0.00            
ATOM   3099  CZ  ARG X 203      46.078  38.030  50.741  0.00  0.00            
ATOM   3100  NH1 ARG X 203      45.246  38.580  49.921  0.00  0.00            
ATOM   3101 HH11 ARG X 203      44.379  37.957  49.698  0.00  0.00            
ATOM   3102 HH12 ARG X 203      45.101  39.645  50.101  0.00  0.00            
ATOM   3103  NH2 ARG X 203      46.981  38.764  51.297  0.00  0.00            
ATOM   3104 HH21 ARG X 203      47.707  38.452  52.048  0.00  0.00            
ATOM   3105 HH22 ARG X 203      47.098  39.759  50.868  0.00  0.00            
ATOM   3106  C   ARG X 203      45.140  30.712  49.984  0.00  0.00            
ATOM   3107  O   ARG X 203      44.375  30.013  50.644  0.00  0.00            
ATOM   3108  N   VAL X 204      45.337  30.514  48.697  0.00  0.00            
ATOM   3109  H   VAL X 204      46.006  31.149  48.286  0.00  0.00            
ATOM   3110  CA  VAL X 204      44.850  29.327  47.970  0.00  0.00            
ATOM   3111  HA  VAL X 204      43.843  29.407  47.980  0.00  0.00            
ATOM   3112  CB  VAL X 204      45.231  29.280  46.468  0.00  0.00            
ATOM   3113  HB  VAL X 204      46.250  29.660  46.401  0.00  0.00            
ATOM   3114  CG1 VAL X 204      45.126  27.917  45.739  0.00  0.00            
ATOM   3115 HG11 VAL X 204      44.119  27.541  45.921  0.00  0.00            
ATOM   3116 HG12 VAL X 204      45.285  28.146  44.686  0.00  0.00            
ATOM   3117 HG13 VAL X 204      45.843  27.182  46.106  0.00  0.00            
ATOM   3118  CG2 VAL X 204      44.429  30.341  45.755  0.00  0.00            
ATOM   3119 HG21 VAL X 204      43.452  29.880  45.609  0.00  0.00            
ATOM   3120 HG22 VAL X 204      44.288  31.183  46.294  0.00  0.00            
ATOM   3121 HG23 VAL X 204      44.853  30.510  44.765  0.00  0.00            
ATOM   3122  C   VAL X 204      45.156  28.045  48.725  0.00  0.00            
ATOM   3123  O   VAL X 204      44.261  27.267  49.123  0.00  0.00            
ATOM   3124  N   GLU X 205      46.390  27.795  49.163  0.00  0.00            
ATOM   3125  H   GLU X 205      47.197  28.381  48.723  0.00  0.00            
ATOM   3126  CA  GLU X 205      46.786  26.610  49.965  0.00  0.00            
ATOM   3127  HA  GLU X 205      46.637  25.744  49.319  0.00  0.00            
ATOM   3128  CB  GLU X 205      48.331  26.650  50.173  0.00  0.00            
ATOM   3129  HB2 GLU X 205      48.468  25.906  50.843  0.00  0.00            
ATOM   3130  HB3 GLU X 205      48.742  26.401  49.284  0.00  0.00            
ATOM   3131  CG  GLU X 205      49.044  27.946  50.740  0.00  0.00            
ATOM   3132  HG2 GLU X 205      49.672  28.286  50.025  0.00  0.00            
ATOM   3133  HG3 GLU X 205      48.264  28.563  50.915  0.00  0.00            
ATOM   3134  CD  GLU X 205      49.732  27.740  52.012  0.00  0.00            
ATOM   3135  OE1 GLU X 205      50.933  28.068  52.074  0.00  0.00            
ATOM   3136  OE2 GLU X 205      49.068  27.409  52.985  0.00  0.00            
ATOM   3137  C   GLU X 205      46.086  26.411  51.370  0.00  0.00            
ATOM   3138  O   GLU X 205      45.954  25.291  51.882  0.00  0.00            
ATOM   3139  N   ARG X 206      45.725  27.596  51.908  0.00  0.00            
ATOM   3140  H   ARG X 206      45.843  28.479  51.279  0.00  0.00            
ATOM   3141  CA  ARG X 206      44.818  27.746  53.086  0.00  0.00            
ATOM   3142  HA  ARG X 206      45.245  27.157  53.898  0.00  0.00            
ATOM   3143  CB  ARG X 206      44.874  29.250  53.539  0.00  0.00            
ATOM   3144  HB2 ARG X 206      45.603  29.697  53.002  0.00  0.00            
ATOM   3145  HB3 ARG X 206      44.005  29.805  53.186  0.00  0.00            
ATOM   3146  CG  ARG X 206      45.066  29.533  55.024  0.00  0.00            
ATOM   3147  HG2 ARG X 206      45.085  30.622  54.990  0.00  0.00            
ATOM   3148  HG3 ARG X 206      44.260  29.247  55.700  0.00  0.00            
ATOM   3149  CD  ARG X 206      46.326  28.989  55.711  0.00  0.00            
ATOM   3150  HD2 ARG X 206      46.378  29.479  56.683  0.00  0.00            
ATOM   3151  HD3 ARG X 206      46.121  28.013  55.867  0.00  0.00            
ATOM   3152  NE  ARG X 206      47.605  29.174  54.983  0.00  0.00            
ATOM   3153  HE  ARG X 206      47.825  28.525  54.135  0.00  0.00            
ATOM   3154  CZ  ARG X 206      48.527  30.093  55.083  0.00  0.00            
ATOM   3155  NH1 ARG X 206      48.328  31.081  55.821  0.00  0.00            
ATOM   3156 HH11 ARG X 206      47.385  31.357  56.292  0.00  0.00            
ATOM   3157 HH12 ARG X 206      49.201  31.634  56.167  0.00  0.00            
ATOM   3158  NH2 ARG X 206      49.674  29.911  54.626  0.00  0.00            
ATOM   3159 HH21 ARG X 206      49.890  29.094  53.938  0.00  0.00            
ATOM   3160 HH22 ARG X 206      50.515  30.574  54.828  0.00  0.00            
ATOM   3161  C   ARG X 206      43.295  27.425  52.883  0.00  0.00            
ATOM   3162  O   ARG X 206      42.597  27.202  53.846  0.00  0.00            
ATOM   3163  N   ALA X 207      42.764  27.588  51.682  0.00  0.00            
ATOM   3164  H   ALA X 207      43.429  28.088  50.977  0.00  0.00            
ATOM   3165  CA  ALA X 207      41.324  27.417  51.349  0.00  0.00            
ATOM   3166  HA  ALA X 207      40.714  27.645  52.223  0.00  0.00            
ATOM   3167  CB  ALA X 207      41.013  28.422  50.225  0.00  0.00            
ATOM   3168  HB1 ALA X 207      39.972  28.455  49.903  0.00  0.00            
ATOM   3169  HB2 ALA X 207      41.269  29.448  50.489  0.00  0.00            
ATOM   3170  HB3 ALA X 207      41.499  28.074  49.313  0.00  0.00            
ATOM   3171  C   ALA X 207      40.970  25.956  51.036  0.00  0.00            
ATOM   3172  O   ALA X 207      39.823  25.476  51.195  0.00  0.00            
ATOM   3173  N   LEU X 208      41.904  25.234  50.511  0.00  0.00            
ATOM   3174  H   LEU X 208      42.768  25.738  50.077  0.00  0.00            
ATOM   3175  CA  LEU X 208      41.623  23.852  50.016  0.00  0.00            
ATOM   3176  HA  LEU X 208      40.903  23.824  49.199  0.00  0.00            
ATOM   3177  CB  LEU X 208      42.933  23.174  49.449  0.00  0.00            
ATOM   3178  HB2 LEU X 208      43.604  23.240  50.306  0.00  0.00            
ATOM   3179  HB3 LEU X 208      42.792  22.106  49.282  0.00  0.00            
ATOM   3180  CG  LEU X 208      43.406  23.906  48.192  0.00  0.00            
ATOM   3181  HG  LEU X 208      43.311  24.987  48.300  0.00  0.00            
ATOM   3182  CD1 LEU X 208      44.972  23.628  47.931  0.00  0.00            
ATOM   3183 HD11 LEU X 208      45.291  24.464  47.310  0.00  0.00            
ATOM   3184 HD12 LEU X 208      45.552  23.623  48.854  0.00  0.00            
ATOM   3185 HD13 LEU X 208      45.123  22.767  47.425  0.00  0.00            
ATOM   3186  CD2 LEU X 208      42.634  23.544  46.873  0.00  0.00            
ATOM   3187 HD21 LEU X 208      43.013  24.142  46.044  0.00  0.00            
ATOM   3188 HD22 LEU X 208      42.857  22.502  46.647  0.00  0.00            
ATOM   3189 HD23 LEU X 208      41.549  23.590  46.963  0.00  0.00            
ATOM   3190  C   LEU X 208      41.023  22.847  51.024  0.00  0.00            
ATOM   3191  O   LEU X 208      40.107  22.118  50.686  0.00  0.00            
ATOM   3192  N   PRO X 209      41.323  22.893  52.376  0.00  0.00            
ATOM   3193  CD  PRO X 209      42.417  23.677  52.986  0.00  0.00            
ATOM   3194  HD2 PRO X 209      42.174  24.735  52.881  0.00  0.00            
ATOM   3195  HD3 PRO X 209      43.389  23.317  52.649  0.00  0.00            
ATOM   3196  CG  PRO X 209      42.468  23.292  54.415  0.00  0.00            
ATOM   3197  HG2 PRO X 209      41.799  23.976  54.937  0.00  0.00            
ATOM   3198  HG3 PRO X 209      43.441  23.207  54.899  0.00  0.00            
ATOM   3199  CB  PRO X 209      41.798  21.905  54.410  0.00  0.00            
ATOM   3200  HB2 PRO X 209      41.446  21.572  55.296  0.00  0.00            
ATOM   3201  HB3 PRO X 209      42.416  21.191  54.051  0.00  0.00            
ATOM   3202  CA  PRO X 209      40.735  21.983  53.338  0.00  0.00            
ATOM   3203  HA  PRO X 209      40.653  21.130  52.803  0.00  0.00            
ATOM   3204  C   PRO X 209      39.310  22.425  53.796  0.00  0.00            
ATOM   3205  O   PRO X 209      38.829  21.990  54.857  0.00  0.00            
ATOM   3206  N   LYS X 210      38.690  23.324  53.003  0.00  0.00            
ATOM   3207  H   LYS X 210      39.404  24.059  52.632  0.00  0.00            
ATOM   3208  CA  LYS X 210      37.314  23.723  53.110  0.00  0.00            
ATOM   3209  HA  LYS X 210      36.677  22.909  53.456  0.00  0.00            
ATOM   3210  CB  LYS X 210      37.057  24.851  54.150  0.00  0.00            
ATOM   3211  HB2 LYS X 210      36.062  25.296  54.160  0.00  0.00            
ATOM   3212  HB3 LYS X 210      37.279  24.316  55.073  0.00  0.00            
ATOM   3213  CG  LYS X 210      38.102  26.006  54.168  0.00  0.00            
ATOM   3214  HG2 LYS X 210      38.065  26.360  55.198  0.00  0.00            
ATOM   3215  HG3 LYS X 210      39.104  25.583  54.106  0.00  0.00            
ATOM   3216  CD  LYS X 210      37.948  27.189  53.307  0.00  0.00            
ATOM   3217  HD2 LYS X 210      38.685  27.942  53.587  0.00  0.00            
ATOM   3218  HD3 LYS X 210      38.013  26.992  52.318  0.00  0.00            
ATOM   3219  CE  LYS X 210      36.635  27.874  53.575  0.00  0.00            
ATOM   3220  HE2 LYS X 210      36.607  28.740  52.913  0.00  0.00            
ATOM   3221  HE3 LYS X 210      35.853  27.210  53.207  0.00  0.00            
ATOM   3222  NZ  LYS X 210      36.326  28.305  54.926  0.00  0.00            
ATOM   3223  HZ1 LYS X 210      35.414  28.886  55.064  0.00  0.00            
ATOM   3224  HZ2 LYS X 210      36.246  27.449  55.597  0.00  0.00            
ATOM   3225  HZ3 LYS X 210      37.105  28.991  55.258  0.00  0.00            
ATOM   3226  C   LYS X 210      36.779  24.191  51.786  0.00  0.00            
ATOM   3227  O   LYS X 210      35.794  24.956  51.707  0.00  0.00            
ATOM   3228  N   LEU X 211      37.435  23.803  50.710  0.00  0.00            
ATOM   3229  H   LEU X 211      38.206  23.161  50.818  0.00  0.00            
ATOM   3230  CA  LEU X 211      36.967  24.026  49.330  0.00  0.00            
ATOM   3231  HA  LEU X 211      36.265  24.860  49.344  0.00  0.00            
ATOM   3232  CB  LEU X 211      38.146  24.333  48.377  0.00  0.00            
ATOM   3233  HB2 LEU X 211      38.695  25.158  48.832  0.00  0.00            
ATOM   3234  HB3 LEU X 211      38.730  23.416  48.454  0.00  0.00            
ATOM   3235  CG  LEU X 211      37.890  24.622  46.919  0.00  0.00            
ATOM   3236  HG  LEU X 211      37.152  23.892  46.588  0.00  0.00            
ATOM   3237  CD1 LEU X 211      37.249  25.993  46.752  0.00  0.00            
ATOM   3238 HD11 LEU X 211      37.960  26.787  46.981  0.00  0.00            
ATOM   3239 HD12 LEU X 211      36.867  26.161  45.887  0.00  0.00            
ATOM   3240 HD13 LEU X 211      36.460  26.016  47.382  0.00  0.00            
ATOM   3241  CD2 LEU X 211      39.076  24.469  46.027  0.00  0.00            
ATOM   3242 HD21 LEU X 211      39.877  25.110  46.394  0.00  0.00            
ATOM   3243 HD22 LEU X 211      39.420  23.443  45.897  0.00  0.00            
ATOM   3244 HD23 LEU X 211      38.707  24.777  45.048  0.00  0.00            
ATOM   3245  C   LEU X 211      36.179  22.837  48.836  0.00  0.00            
ATOM   3246  O   LEU X 211      36.745  21.754  48.620  0.00  0.00            
ATOM   3247  N   THR X 212      34.879  23.098  48.718  0.00  0.00            
ATOM   3248  H   THR X 212      34.455  23.873  49.356  0.00  0.00            
ATOM   3249  CA  THR X 212      33.940  21.935  48.415  0.00  0.00            
ATOM   3250  HA  THR X 212      34.519  21.014  48.368  0.00  0.00            
ATOM   3251  CB  THR X 212      32.968  21.685  49.553  0.00  0.00            
ATOM   3252  HB  THR X 212      32.337  20.836  49.288  0.00  0.00            
ATOM   3253  CG2 THR X 212      33.535  21.457  50.964  0.00  0.00            
ATOM   3254 HG21 THR X 212      34.418  22.066  51.159  0.00  0.00            
ATOM   3255 HG22 THR X 212      32.704  21.623  51.649  0.00  0.00            
ATOM   3256 HG23 THR X 212      33.860  20.418  51.010  0.00  0.00            
ATOM   3257  OG1 THR X 212      32.033  22.778  49.673  0.00  0.00            
ATOM   3258  HG1 THR X 212      31.200  22.718  48.974  0.00  0.00            
ATOM   3259  C   THR X 212      33.107  22.121  47.061  0.00  0.00            
ATOM   3260  O   THR X 212      32.295  21.201  46.746  0.00  0.00            
ATOM   3261  N   VAL X 213      33.234  23.285  46.368  0.00  0.00            
ATOM   3262  H   VAL X 213      33.763  24.165  46.732  0.00  0.00            
ATOM   3263  CA  VAL X 213      32.469  23.434  45.083  0.00  0.00            
ATOM   3264  HA  VAL X 213      31.403  23.337  45.289  0.00  0.00            
ATOM   3265  CB  VAL X 213      32.699  24.791  44.460  0.00  0.00            
ATOM   3266  HB  VAL X 213      32.648  25.544  45.247  0.00  0.00            
ATOM   3267  CG1 VAL X 213      33.992  25.140  43.761  0.00  0.00            
ATOM   3268 HG11 VAL X 213      34.213  24.445  42.951  0.00  0.00            
ATOM   3269 HG12 VAL X 213      33.824  26.100  43.272  0.00  0.00            
ATOM   3270 HG13 VAL X 213      34.772  25.237  44.516  0.00  0.00            
ATOM   3271  CG2 VAL X 213      31.544  25.104  43.504  0.00  0.00            
ATOM   3272 HG21 VAL X 213      30.556  24.950  43.937  0.00  0.00            
ATOM   3273 HG22 VAL X 213      31.542  26.087  43.274  0.00  0.00            
ATOM   3274 HG23 VAL X 213      31.602  24.554  42.565  0.00  0.00            
ATOM   3275  C   VAL X 213      32.955  22.403  44.046  0.00  0.00            
ATOM   3276  O   VAL X 213      34.167  22.116  44.047  0.00  0.00            
ATOM   3277  N   PRO X 214      32.049  21.887  43.183  0.00  0.00            
ATOM   3278  CD  PRO X 214      30.621  21.782  43.342  0.00  0.00            
ATOM   3279  HD2 PRO X 214      30.073  22.704  43.146  0.00  0.00            
ATOM   3280  HD3 PRO X 214      30.324  21.494  44.351  0.00  0.00            
ATOM   3281  CG  PRO X 214      30.136  20.818  42.278  0.00  0.00            
ATOM   3282  HG2 PRO X 214      29.184  21.057  41.827  0.00  0.00            
ATOM   3283  HG3 PRO X 214      30.254  19.810  42.648  0.00  0.00            
ATOM   3284  CB  PRO X 214      31.235  20.900  41.144  0.00  0.00            
ATOM   3285  HB2 PRO X 214      31.144  21.719  40.445  0.00  0.00            
ATOM   3286  HB3 PRO X 214      31.299  20.023  40.517  0.00  0.00            
ATOM   3287  CA  PRO X 214      32.493  21.042  41.983  0.00  0.00            
ATOM   3288  HA  PRO X 214      32.918  20.071  42.192  0.00  0.00            
ATOM   3289  C   PRO X 214      33.554  21.820  41.179  0.00  0.00            
ATOM   3290  O   PRO X 214      33.274  22.972  40.857  0.00  0.00            
ATOM   3291  N   PHE X 215      34.602  21.232  40.653  0.00  0.00            
ATOM   3292  H   PHE X 215      34.722  20.155  40.766  0.00  0.00            
ATOM   3293  CA  PHE X 215      35.479  21.922  39.596  0.00  0.00            
ATOM   3294  HA  PHE X 215      34.772  22.595  39.110  0.00  0.00            
ATOM   3295  CB  PHE X 215      36.631  22.675  40.242  0.00  0.00            
ATOM   3296  HB2 PHE X 215      37.085  23.223  39.417  0.00  0.00            
ATOM   3297  HB3 PHE X 215      36.253  23.474  40.880  0.00  0.00            
ATOM   3298  CG  PHE X 215      37.626  21.742  40.976  0.00  0.00            
ATOM   3299  CD1 PHE X 215      37.346  21.426  42.334  0.00  0.00            
ATOM   3300  HD1 PHE X 215      36.426  21.754  42.818  0.00  0.00            
ATOM   3301  CE1 PHE X 215      38.314  20.705  42.994  0.00  0.00            
ATOM   3302  HE1 PHE X 215      38.205  20.448  44.048  0.00  0.00            
ATOM   3303  CZ  PHE X 215      39.479  20.201  42.375  0.00  0.00            
ATOM   3304  HZ  PHE X 215      40.148  19.458  42.810  0.00  0.00            
ATOM   3305  CE2 PHE X 215      39.675  20.531  41.040  0.00  0.00            
ATOM   3306  HE2 PHE X 215      40.449  20.085  40.567  0.00  0.00            
ATOM   3307  CD2 PHE X 215      38.811  21.356  40.352  0.00  0.00            
ATOM   3308  HD2 PHE X 215      38.920  21.596  39.294  0.00  0.00            
ATOM   3309  C   PHE X 215      35.943  20.976  38.482  0.00  0.00            
ATOM   3310  O   PHE X 215      36.121  19.787  38.818  0.00  0.00            
ATOM   3311  N   LEU X 216      36.180  21.497  37.319  0.00  0.00            
ATOM   3312  H   LEU X 216      36.081  22.582  37.289  0.00  0.00            
ATOM   3313  CA  LEU X 216      36.973  20.831  36.233  0.00  0.00            
ATOM   3314  HA  LEU X 216      37.099  19.777  36.479  0.00  0.00            
ATOM   3315  CB  LEU X 216      36.158  20.831  34.935  0.00  0.00            
ATOM   3316  HB2 LEU X 216      35.296  20.190  35.117  0.00  0.00            
ATOM   3317  HB3 LEU X 216      35.674  21.794  34.774  0.00  0.00            
ATOM   3318  CG  LEU X 216      36.804  20.466  33.577  0.00  0.00            
ATOM   3319  HG  LEU X 216      37.797  20.916  33.585  0.00  0.00            
ATOM   3320  CD1 LEU X 216      37.018  18.995  33.395  0.00  0.00            
ATOM   3321 HD11 LEU X 216      36.023  18.554  33.461  0.00  0.00            
ATOM   3322 HD12 LEU X 216      37.602  18.752  32.507  0.00  0.00            
ATOM   3323 HD13 LEU X 216      37.545  18.622  34.171  0.00  0.00            
ATOM   3324  CD2 LEU X 216      35.865  21.017  32.459  0.00  0.00            
ATOM   3325 HD21 LEU X 216      34.890  20.668  32.797  0.00  0.00            
ATOM   3326 HD22 LEU X 216      35.898  22.104  32.385  0.00  0.00            
ATOM   3327 HD23 LEU X 216      36.061  20.590  31.475  0.00  0.00            
ATOM   3328  C   LEU X 216      38.253  21.607  36.183  0.00  0.00            
ATOM   3329  O   LEU X 216      38.258  22.797  36.251  0.00  0.00            
ATOM   3330  N   LEU X 217      39.408  20.893  36.133  0.00  0.00            
ATOM   3331  H   LEU X 217      39.302  19.811  36.062  0.00  0.00            
ATOM   3332  CA  LEU X 217      40.746  21.490  36.142  0.00  0.00            
ATOM   3333  HA  LEU X 217      40.689  22.578  36.119  0.00  0.00            
ATOM   3334  CB  LEU X 217      41.485  21.004  37.377  0.00  0.00            
ATOM   3335  HB2 LEU X 217      40.965  21.411  38.245  0.00  0.00            
ATOM   3336  HB3 LEU X 217      41.405  19.918  37.427  0.00  0.00            
ATOM   3337  CG  LEU X 217      42.988  21.372  37.256  0.00  0.00            
ATOM   3338  HG  LEU X 217      43.557  20.813  36.513  0.00  0.00            
ATOM   3339  CD1 LEU X 217      43.291  22.824  37.007  0.00  0.00            
ATOM   3340 HD11 LEU X 217      43.176  23.170  35.980  0.00  0.00            
ATOM   3341 HD12 LEU X 217      42.666  23.565  37.505  0.00  0.00            
ATOM   3342 HD13 LEU X 217      44.249  23.032  37.250  0.00  0.00            
ATOM   3343  CD2 LEU X 217      43.634  21.147  38.622  0.00  0.00            
ATOM   3344 HD21 LEU X 217      43.174  21.831  39.336  0.00  0.00            
ATOM   3345 HD22 LEU X 217      43.397  20.138  38.959  0.00  0.00            
ATOM   3346 HD23 LEU X 217      44.715  21.272  38.674  0.00  0.00            
ATOM   3347  C   LEU X 217      41.366  21.088  34.816  0.00  0.00            
ATOM   3348  O   LEU X 217      41.382  19.928  34.488  0.00  0.00            
ATOM   3349  N   LEU X 218      41.797  22.025  33.997  0.00  0.00            
ATOM   3350  H   LEU X 218      41.499  23.058  34.173  0.00  0.00            
ATOM   3351  CA  LEU X 218      42.254  21.717  32.663  0.00  0.00            
ATOM   3352  HA  LEU X 218      42.365  20.653  32.458  0.00  0.00            
ATOM   3353  CB  LEU X 218      41.360  22.402  31.641  0.00  0.00            
ATOM   3354  HB2 LEU X 218      41.098  23.366  32.077  0.00  0.00            
ATOM   3355  HB3 LEU X 218      41.882  22.425  30.684  0.00  0.00            
ATOM   3356  CG  LEU X 218      39.952  21.606  31.534  0.00  0.00            
ATOM   3357  HG  LEU X 218      39.784  21.021  32.438  0.00  0.00            
ATOM   3358  CD1 LEU X 218      38.911  22.795  31.464  0.00  0.00            
ATOM   3359 HD11 LEU X 218      37.938  22.528  31.428  0.00  0.00            
ATOM   3360 HD12 LEU X 218      38.991  23.278  32.347  0.00  0.00            
ATOM   3361 HD13 LEU X 218      39.057  23.441  30.701  0.00  0.00            
ATOM   3362  CD2 LEU X 218      39.759  20.797  30.287  0.00  0.00            
ATOM   3363 HD21 LEU X 218      39.892  21.433  29.412  0.00  0.00            
ATOM   3364 HD22 LEU X 218      40.588  20.090  30.307  0.00  0.00            
ATOM   3365 HD23 LEU X 218      38.771  20.344  30.355  0.00  0.00            
ATOM   3366  C   LEU X 218      43.716  22.373  32.648  0.00  0.00            
ATOM   3367  O   LEU X 218      43.866  23.533  33.003  0.00  0.00            
ATOM   3368  N   GLN X 219      44.705  21.563  32.436  0.00  0.00            
ATOM   3369  H   GLN X 219      44.489  20.540  32.127  0.00  0.00            
ATOM   3370  CA  GLN X 219      46.116  21.876  32.650  0.00  0.00            
ATOM   3371  HA  GLN X 219      46.295  22.944  32.518  0.00  0.00            
ATOM   3372  CB  GLN X 219      46.507  21.363  34.065  0.00  0.00            
ATOM   3373  HB2 GLN X 219      45.903  21.911  34.789  0.00  0.00            
ATOM   3374  HB3 GLN X 219      46.284  20.461  34.309  0.00  0.00            
ATOM   3375  CG  GLN X 219      48.021  21.420  34.347  0.00  0.00            
ATOM   3376  HG2 GLN X 219      48.317  20.962  35.198  0.00  0.00            
ATOM   3377  HG3 GLN X 219      48.599  20.898  33.585  0.00  0.00            
ATOM   3378  CD  GLN X 219      48.575  22.841  34.509  0.00  0.00            
ATOM   3379  OE1 GLN X 219      48.151  23.597  35.366  0.00  0.00            
ATOM   3380  NE2 GLN X 219      49.518  23.218  33.697  0.00  0.00            
ATOM   3381 HE21 GLN X 219      50.186  24.056  33.899  0.00  0.00            
ATOM   3382 HE22 GLN X 219      49.871  22.523  33.056  0.00  0.00            
ATOM   3383  C   GLN X 219      46.997  21.106  31.556  0.00  0.00            
ATOM   3384  O   GLN X 219      46.809  19.935  31.432  0.00  0.00            
ATOM   3385  N   GLY X 220      47.955  21.853  30.922  0.00  0.00            
ATOM   3386  H   GLY X 220      48.087  22.915  31.126  0.00  0.00            
ATOM   3387  CA  GLY X 220      48.807  21.263  29.933  0.00  0.00            
ATOM   3388  HA2 GLY X 220      48.241  20.474  29.439  0.00  0.00            
ATOM   3389  HA3 GLY X 220      49.024  21.961  29.236  0.00  0.00            
ATOM   3390  C   GLY X 220      50.117  20.746  30.549  0.00  0.00            
ATOM   3391  O   GLY X 220      50.650  21.497  31.372  0.00  0.00            
ATOM   3392  N   SER X 221      50.502  19.492  30.261  0.00  0.00            
ATOM   3393  H   SER X 221      50.144  19.136  29.295  0.00  0.00            
ATOM   3394  CA  SER X 221      51.664  18.833  30.940  0.00  0.00            
ATOM   3395  HA  SER X 221      51.417  18.931  31.997  0.00  0.00            
ATOM   3396  CB  SER X 221      51.819  17.307  30.650  0.00  0.00            
ATOM   3397  HB2 SER X 221      52.670  17.110  31.158  0.00  0.00            
ATOM   3398  HB3 SER X 221      50.937  16.769  30.997  0.00  0.00            
ATOM   3399  OG  SER X 221      52.083  16.898  29.300  0.00  0.00            
ATOM   3400  HG  SER X 221      51.889  15.833  29.171  0.00  0.00            
ATOM   3401  C   SER X 221      53.019  19.432  30.633  0.00  0.00            
ATOM   3402  O   SER X 221      53.989  19.246  31.370  0.00  0.00            
ATOM   3403  N   ALA X 222      53.181  20.310  29.599  0.00  0.00            
ATOM   3404  H   ALA X 222      52.393  20.782  29.180  0.00  0.00            
ATOM   3405  CA  ALA X 222      54.444  21.013  29.283  0.00  0.00            
ATOM   3406  HA  ALA X 222      55.159  20.515  29.794  0.00  0.00            
ATOM   3407  CB  ALA X 222      54.688  20.697  27.842  0.00  0.00            
ATOM   3408  HB1 ALA X 222      54.580  19.697  27.751  0.00  0.00            
ATOM   3409  HB2 ALA X 222      53.960  21.091  27.263  0.00  0.00            
ATOM   3410  HB3 ALA X 222      55.603  21.063  27.376  0.00  0.00            
ATOM   3411  C   ALA X 222      54.484  22.527  29.627  0.00  0.00            
ATOM   3412  O   ALA X 222      55.211  23.258  28.932  0.00  0.00            
ATOM   3413  N   ASP X 223      53.724  22.915  30.663  0.00  0.00            
ATOM   3414  H   ASP X 223      52.971  22.287  30.905  0.00  0.00            
ATOM   3415  CA  ASP X 223      53.656  24.269  31.220  0.00  0.00            
ATOM   3416  HA  ASP X 223      53.627  24.949  30.473  0.00  0.00            
ATOM   3417  CB  ASP X 223      52.276  24.398  31.895  0.00  0.00            
ATOM   3418  HB2 ASP X 223      51.479  24.025  31.234  0.00  0.00            
ATOM   3419  HB3 ASP X 223      52.375  23.871  32.795  0.00  0.00            
ATOM   3420  CG  ASP X 223      51.985  25.820  32.244  0.00  0.00            
ATOM   3421  OD1 ASP X 223      52.886  26.824  32.160  0.00  0.00            
ATOM   3422  OD2 ASP X 223      50.815  26.092  32.489  0.00  0.00            
ATOM   3423  C   ASP X 223      54.893  24.433  32.140  0.00  0.00            
ATOM   3424  O   ASP X 223      55.073  23.606  33.036  0.00  0.00            
ATOM   3425  N   ARG X 224      55.619  25.525  31.862  0.00  0.00            
ATOM   3426  H   ARG X 224      55.289  26.207  31.078  0.00  0.00            
ATOM   3427  CA  ARG X 224      56.744  26.014  32.699  0.00  0.00            
ATOM   3428  HA  ARG X 224      57.258  25.242  33.271  0.00  0.00            
ATOM   3429  CB  ARG X 224      57.944  26.592  31.763  0.00  0.00            
ATOM   3430  HB2 ARG X 224      57.480  27.204  30.989  0.00  0.00            
ATOM   3431  HB3 ARG X 224      58.665  27.120  32.388  0.00  0.00            
ATOM   3432  CG  ARG X 224      58.714  25.456  30.997  0.00  0.00            
ATOM   3433  HG2 ARG X 224      59.421  25.001  31.690  0.00  0.00            
ATOM   3434  HG3 ARG X 224      58.014  24.771  30.750  0.00  0.00            
ATOM   3435  CD  ARG X 224      59.420  25.941  29.763  0.00  0.00            
ATOM   3436  HD2 ARG X 224      59.889  26.896  30.003  0.00  0.00            
ATOM   3437  HD3 ARG X 224      60.316  25.388  29.480  0.00  0.00            
ATOM   3438  NE  ARG X 224      58.521  25.979  28.646  0.00  0.00            
ATOM   3439  HE  ARG X 224      57.581  25.434  28.728  0.00  0.00            
ATOM   3440  CZ  ARG X 224      58.761  26.463  27.455  0.00  0.00            
ATOM   3441  NH1 ARG X 224      59.899  26.912  27.068  0.00  0.00            
ATOM   3442 HH11 ARG X 224      60.828  26.825  27.632  0.00  0.00            
ATOM   3443 HH12 ARG X 224      59.945  27.472  26.134  0.00  0.00            
ATOM   3444  NH2 ARG X 224      57.807  26.541  26.593  0.00  0.00            
ATOM   3445 HH21 ARG X 224      57.930  27.017  25.620  0.00  0.00            
ATOM   3446 HH22 ARG X 224      56.889  26.109  26.992  0.00  0.00            
ATOM   3447  C   ARG X 224      56.291  27.121  33.592  0.00  0.00            
ATOM   3448  O   ARG X 224      57.008  27.416  34.569  0.00  0.00            
ATOM   3449  N   LEU X 225      55.171  27.791  33.267  0.00  0.00            
ATOM   3450  H   LEU X 225      54.523  27.261  32.702  0.00  0.00            
ATOM   3451  CA  LEU X 225      54.662  28.995  34.026  0.00  0.00            
ATOM   3452  HA  LEU X 225      55.469  29.503  34.555  0.00  0.00            
ATOM   3453  CB  LEU X 225      53.783  29.916  33.143  0.00  0.00            
ATOM   3454  HB2 LEU X 225      53.035  29.299  32.646  0.00  0.00            
ATOM   3455  HB3 LEU X 225      53.241  30.678  33.703  0.00  0.00            
ATOM   3456  CG  LEU X 225      54.574  30.576  32.029  0.00  0.00            
ATOM   3457  HG  LEU X 225      55.443  29.665  31.583  0.00  0.00            
ATOM   3458  CD1 LEU X 225      53.817  31.144  30.851  0.00  0.00            
ATOM   3459 HD11 LEU X 225      53.223  30.461  30.404  0.00  0.00            
ATOM   3460 HD12 LEU X 225      53.078  31.873  31.182  0.00  0.00            
ATOM   3461 HD13 LEU X 225      54.513  31.459  30.073  0.00  0.00            
ATOM   3462  CD2 LEU X 225      55.363  31.793  32.570  0.00  0.00            
ATOM   3463 HD21 LEU X 225      56.206  31.930  31.893  0.00  0.00            
ATOM   3464 HD22 LEU X 225      54.880  32.770  32.555  0.00  0.00            
ATOM   3465 HD23 LEU X 225      55.788  31.641  33.561  0.00  0.00            
ATOM   3466  C   LEU X 225      53.729  28.577  35.194  0.00  0.00            
ATOM   3467  O   LEU X 225      53.868  29.176  36.266  0.00  0.00            
ATOM   3468  N   CYS X 226      52.756  27.695  34.963  0.00  0.00            
ATOM   3469  H   CYS X 226      52.651  27.408  34.054  0.00  0.00            
ATOM   3470  CA  CYS X 226      51.972  26.891  35.959  0.00  0.00            
ATOM   3471  HA  CYS X 226      52.263  27.246  36.858  0.00  0.00            
ATOM   3472  CB  CYS X 226      50.468  27.028  35.762  0.00  0.00            
ATOM   3473  HB2 CYS X 226      50.256  27.013  34.692  0.00  0.00            
ATOM   3474  HB3 CYS X 226      49.986  26.187  36.260  0.00  0.00            
ATOM   3475  SG  CYS X 226      49.860  28.576  36.507  0.00  0.00            
ATOM   3476  HG  CYS X 226      50.217  28.406  37.523  0.00  0.00            
ATOM   3477  C   CYS X 226      52.303  25.411  35.890  0.00  0.00            
ATOM   3478  O   CYS X 226      51.740  24.614  35.128  0.00  0.00            
ATOM   3479  N   ASP X 227      53.269  25.078  36.745  0.00  0.00            
ATOM   3480  H   ASP X 227      53.500  25.668  37.532  0.00  0.00            
ATOM   3481  CA  ASP X 227      53.734  23.677  36.817  0.00  0.00            
ATOM   3482  HA  ASP X 227      54.071  23.272  35.863  0.00  0.00            
ATOM   3483  CB  ASP X 227      54.947  23.716  37.728  0.00  0.00            
ATOM   3484  HB2 ASP X 227      55.708  24.389  37.335  0.00  0.00            
ATOM   3485  HB3 ASP X 227      54.583  24.176  38.646  0.00  0.00            
ATOM   3486  CG  ASP X 227      55.674  22.439  37.997  0.00  0.00            
ATOM   3487  OD1 ASP X 227      55.142  21.438  37.507  0.00  0.00            
ATOM   3488  OD2 ASP X 227      56.706  22.390  38.771  0.00  0.00            
ATOM   3489  C   ASP X 227      52.633  22.691  37.287  0.00  0.00            
ATOM   3490  O   ASP X 227      52.163  22.814  38.433  0.00  0.00            
ATOM   3491  N   SER X 228      52.407  21.573  36.545  0.00  0.00            
ATOM   3492  H   SER X 228      52.785  21.675  35.528  0.00  0.00            
ATOM   3493  CA  SER X 228      51.298  20.586  36.814  0.00  0.00            
ATOM   3494  HA  SER X 228      50.371  21.158  36.840  0.00  0.00            
ATOM   3495  CB  SER X 228      51.250  19.468  35.714  0.00  0.00            
ATOM   3496  HB2 SER X 228      52.115  18.953  35.804  0.00  0.00            
ATOM   3497  HB3 SER X 228      50.537  18.799  35.966  0.00  0.00            
ATOM   3498  OG  SER X 228      51.100  20.021  34.499  0.00  0.00            
ATOM   3499  HG  SER X 228      51.881  20.631  34.302  0.00  0.00            
ATOM   3500  C   SER X 228      51.398  19.886  38.108  0.00  0.00            
ATOM   3501  O   SER X 228      50.396  19.270  38.594  0.00  0.00            
ATOM   3502  N   LYS X 229      52.576  19.931  38.792  0.00  0.00            
ATOM   3503  H   LYS X 229      53.432  20.461  38.375  0.00  0.00            
ATOM   3504  CA  LYS X 229      52.796  19.523  40.193  0.00  0.00            
ATOM   3505  HA  LYS X 229      52.823  18.435  40.247  0.00  0.00            
ATOM   3506  CB  LYS X 229      54.183  20.080  40.631  0.00  0.00            
ATOM   3507  HB2 LYS X 229      54.875  19.484  40.201  0.00  0.00            
ATOM   3508  HB3 LYS X 229      54.360  21.139  40.445  0.00  0.00            
ATOM   3509  CG  LYS X 229      54.433  19.863  42.127  0.00  0.00            
ATOM   3510  HG2 LYS X 229      55.441  20.226  42.329  0.00  0.00            
ATOM   3511  HG3 LYS X 229      53.852  20.450  42.708  0.00  0.00            
ATOM   3512  CD  LYS X 229      54.366  18.417  42.659  0.00  0.00            
ATOM   3513  HD2 LYS X 229      54.662  18.438  43.708  0.00  0.00            
ATOM   3514  HD3 LYS X 229      53.315  18.135  42.719  0.00  0.00            
ATOM   3515  CE  LYS X 229      55.172  17.419  41.871  0.00  0.00            
ATOM   3516  HE2 LYS X 229      55.124  16.421  42.308  0.00  0.00            
ATOM   3517  HE3 LYS X 229      54.663  17.216  40.928  0.00  0.00            
ATOM   3518  NZ  LYS X 229      56.580  17.817  41.723  0.00  0.00            
ATOM   3519  HZ1 LYS X 229      57.094  17.127  41.054  0.00  0.00            
ATOM   3520  HZ2 LYS X 229      56.643  18.804  41.266  0.00  0.00            
ATOM   3521  HZ3 LYS X 229      57.184  17.899  42.627  0.00  0.00            
ATOM   3522  C   LYS X 229      51.713  20.103  41.135  0.00  0.00            
ATOM   3523  O   LYS X 229      50.939  19.366  41.790  0.00  0.00            
ATOM   3524  N   GLY X 230      51.388  21.340  40.769  0.00  0.00            
ATOM   3525  H   GLY X 230      51.828  21.608  39.900  0.00  0.00            
ATOM   3526  CA  GLY X 230      50.447  22.159  41.520  0.00  0.00            
ATOM   3527  HA2 GLY X 230      50.578  21.989  42.588  0.00  0.00            
ATOM   3528  HA3 GLY X 230      50.622  23.212  41.297  0.00  0.00            
ATOM   3529  C   GLY X 230      48.970  21.949  41.246  0.00  0.00            
ATOM   3530  O   GLY X 230      48.046  22.316  42.004  0.00  0.00            
ATOM   3531  N   ALA X 231      48.739  21.406  40.008  0.00  0.00            
ATOM   3532  H   ALA X 231      49.621  21.049  39.496  0.00  0.00            
ATOM   3533  CA  ALA X 231      47.429  20.958  39.587  0.00  0.00            
ATOM   3534  HA  ALA X 231      46.707  21.646  40.002  0.00  0.00            
ATOM   3535  CB  ALA X 231      47.456  20.960  38.054  0.00  0.00            
ATOM   3536  HB1 ALA X 231      48.171  20.388  37.766  0.00  0.00            
ATOM   3537  HB2 ALA X 231      46.533  20.592  37.630  0.00  0.00            
ATOM   3538  HB3 ALA X 231      47.678  21.962  37.716  0.00  0.00            
ATOM   3539  C   ALA X 231      47.058  19.614  40.207  0.00  0.00            
ATOM   3540  O   ALA X 231      45.997  19.447  40.725  0.00  0.00            
ATOM   3541  N   TYR X 232      48.006  18.627  40.176  0.00  0.00            
ATOM   3542  H   TYR X 232      48.872  18.684  39.517  0.00  0.00            
ATOM   3543  CA  TYR X 232      47.762  17.347  40.930  0.00  0.00            
ATOM   3544  HA  TYR X 232      46.871  16.806  40.612  0.00  0.00            
ATOM   3545  CB  TYR X 232      48.967  16.400  40.633  0.00  0.00            
ATOM   3546  HB2 TYR X 232      49.953  16.863  40.588  0.00  0.00            
ATOM   3547  HB3 TYR X 232      49.013  15.643  41.416  0.00  0.00            
ATOM   3548  CG  TYR X 232      48.755  15.650  39.360  0.00  0.00            
ATOM   3549  CD1 TYR X 232      49.376  16.066  38.205  0.00  0.00            
ATOM   3550  HD1 TYR X 232      50.081  16.897  38.226  0.00  0.00            
ATOM   3551  CE1 TYR X 232      49.203  15.347  37.049  0.00  0.00            
ATOM   3552  HE1 TYR X 232      49.697  15.623  36.213  0.00  0.00            
ATOM   3553  CZ  TYR X 232      48.320  14.271  36.961  0.00  0.00            
ATOM   3554  OH  TYR X 232      48.325  13.606  35.756  0.00  0.00            
ATOM   3555  HH  TYR X 232      47.447  12.961  35.715  0.00  0.00            
ATOM   3556  CE2 TYR X 232      47.594  13.787  38.071  0.00  0.00            
ATOM   3557  HE2 TYR X 232      46.897  12.950  38.022  0.00  0.00            
ATOM   3558  CD2 TYR X 232      47.874  14.477  39.306  0.00  0.00            
ATOM   3559  HD2 TYR X 232      47.286  14.152  40.164  0.00  0.00            
ATOM   3560  C   TYR X 232      47.561  17.615  42.440  0.00  0.00            
ATOM   3561  O   TYR X 232      46.563  17.096  42.950  0.00  0.00            
ATOM   3562  N   LEU X 233      48.387  18.544  43.003  0.00  0.00            
ATOM   3563  H   LEU X 233      49.251  18.905  42.444  0.00  0.00            
ATOM   3564  CA  LEU X 233      48.232  18.947  44.455  0.00  0.00            
ATOM   3565  HA  LEU X 233      48.132  18.012  45.004  0.00  0.00            
ATOM   3566  CB  LEU X 233      49.376  19.804  44.936  0.00  0.00            
ATOM   3567  HB2 LEU X 233      49.512  20.756  44.424  0.00  0.00            
ATOM   3568  HB3 LEU X 233      49.096  20.134  45.936  0.00  0.00            
ATOM   3569  CG  LEU X 233      50.713  19.083  45.014  0.00  0.00            
ATOM   3570  HG  LEU X 233      50.716  18.285  44.272  0.00  0.00            
ATOM   3571  CD1 LEU X 233      51.938  20.030  44.841  0.00  0.00            
ATOM   3572 HD11 LEU X 233      52.787  19.493  44.940  0.00  0.00            
ATOM   3573 HD12 LEU X 233      52.013  20.506  43.863  0.00  0.00            
ATOM   3574 HD13 LEU X 233      51.936  20.704  45.697  0.00  0.00            
ATOM   3575  CD2 LEU X 233      50.713  18.411  46.354  0.00  0.00            
ATOM   3576 HD21 LEU X 233      49.801  17.851  46.562  0.00  0.00            
ATOM   3577 HD22 LEU X 233      51.574  17.778  46.567  0.00  0.00            
ATOM   3578 HD23 LEU X 233      50.761  19.198  47.107  0.00  0.00            
ATOM   3579  C   LEU X 233      46.850  19.565  44.703  0.00  0.00            
ATOM   3580  O   LEU X 233      46.292  19.194  45.714  0.00  0.00            
ATOM   3581  N   LEU X 234      46.275  20.232  43.732  0.00  0.00            
ATOM   3582  H   LEU X 234      46.903  20.721  42.987  0.00  0.00            
ATOM   3583  CA  LEU X 234      44.923  20.838  43.944  0.00  0.00            
ATOM   3584  HA  LEU X 234      44.916  21.235  44.959  0.00  0.00            
ATOM   3585  CB  LEU X 234      44.713  21.937  42.825  0.00  0.00            
ATOM   3586  HB2 LEU X 234      45.491  22.663  43.059  0.00  0.00            
ATOM   3587  HB3 LEU X 234      44.877  21.506  41.837  0.00  0.00            
ATOM   3588  CG  LEU X 234      43.317  22.672  42.988  0.00  0.00            
ATOM   3589  HG  LEU X 234      42.871  22.228  43.878  0.00  0.00            
ATOM   3590  CD1 LEU X 234      43.517  24.206  43.310  0.00  0.00            
ATOM   3591 HD11 LEU X 234      42.700  24.567  43.782  0.00  0.00            
ATOM   3592 HD12 LEU X 234      44.423  24.403  43.883  0.00  0.00            
ATOM   3593 HD13 LEU X 234      43.559  24.762  42.373  0.00  0.00            
ATOM   3594  CD2 LEU X 234      42.327  22.391  41.863  0.00  0.00            
ATOM   3595 HD21 LEU X 234      41.311  22.602  42.195  0.00  0.00            
ATOM   3596 HD22 LEU X 234      42.606  23.092  41.076  0.00  0.00            
ATOM   3597 HD23 LEU X 234      42.304  21.356  41.522  0.00  0.00            
ATOM   3598  C   LEU X 234      43.825  19.676  43.938  0.00  0.00            
ATOM   3599  O   LEU X 234      42.868  19.604  44.793  0.00  0.00            
ATOM   3600  N   MET X 235      44.014  18.642  43.052  0.00  0.00            
ATOM   3601  H   MET X 235      44.722  18.822  42.243  0.00  0.00            
ATOM   3602  CA  MET X 235      43.171  17.437  42.966  0.00  0.00            
ATOM   3603  HA  MET X 235      42.127  17.749  42.965  0.00  0.00            
ATOM   3604  CB  MET X 235      43.501  16.727  41.640  0.00  0.00            
ATOM   3605  HB2 MET X 235      44.573  16.576  41.517  0.00  0.00            
ATOM   3606  HB3 MET X 235      43.123  15.710  41.741  0.00  0.00            
ATOM   3607  CG  MET X 235      42.965  17.398  40.340  0.00  0.00            
ATOM   3608  HG2 MET X 235      43.417  18.374  40.168  0.00  0.00            
ATOM   3609  HG3 MET X 235      43.398  16.853  39.608  0.00  0.00            
ATOM   3610  SD  MET X 235      41.128  17.447  40.115  0.00  0.00            
ATOM   3611  CE  MET X 235      40.786  15.629  39.880  0.00  0.00            
ATOM   3612  HE1 MET X 235      39.744  15.504  39.585  0.00  0.00            
ATOM   3613  HE2 MET X 235      41.486  15.268  39.127  0.00  0.00            
ATOM   3614  HE3 MET X 235      40.862  15.092  40.826  0.00  0.00            
ATOM   3615  C   MET X 235      43.261  16.484  44.153  0.00  0.00            
ATOM   3616  O   MET X 235      42.207  15.987  44.625  0.00  0.00            
ATOM   3617  N   GLU X 236      44.388  16.329  44.735  0.00  0.00            
ATOM   3618  H   GLU X 236      45.237  16.773  44.216  0.00  0.00            
ATOM   3619  CA  GLU X 236      44.521  15.706  46.052  0.00  0.00            
ATOM   3620  HA  GLU X 236      44.000  14.753  45.962  0.00  0.00            
ATOM   3621  CB  GLU X 236      45.995  15.422  46.482  0.00  0.00            
ATOM   3622  HB2 GLU X 236      46.513  14.749  45.798  0.00  0.00            
ATOM   3623  HB3 GLU X 236      46.514  16.374  46.370  0.00  0.00            
ATOM   3624  CG  GLU X 236      46.183  14.804  47.884  0.00  0.00            
ATOM   3625  HG2 GLU X 236      47.232  14.895  48.163  0.00  0.00            
ATOM   3626  HG3 GLU X 236      45.721  15.303  48.631  0.00  0.00            
ATOM   3627  CD  GLU X 236      45.662  13.323  48.078  0.00  0.00            
ATOM   3628  OE1 GLU X 236      46.359  12.353  47.590  0.00  0.00            
ATOM   3629  OE2 GLU X 236      44.530  13.150  48.573  0.00  0.00            
ATOM   3630  C   GLU X 236      43.731  16.556  47.084  0.00  0.00            
ATOM   3631  O   GLU X 236      42.850  15.957  47.734  0.00  0.00            
ATOM   3632  N   LEU X 237      44.110  17.827  47.263  0.00  0.00            
ATOM   3633  H   LEU X 237      44.709  18.270  46.581  0.00  0.00            
ATOM   3634  CA  LEU X 237      43.940  18.456  48.566  0.00  0.00            
ATOM   3635  HA  LEU X 237      44.036  17.689  49.335  0.00  0.00            
ATOM   3636  CB  LEU X 237      44.975  19.509  48.693  0.00  0.00            
ATOM   3637  HB2 LEU X 237      44.846  20.246  47.900  0.00  0.00            
ATOM   3638  HB3 LEU X 237      44.766  20.142  49.555  0.00  0.00            
ATOM   3639  CG  LEU X 237      46.394  19.092  48.908  0.00  0.00            
ATOM   3640  HG  LEU X 237      46.793  18.476  48.102  0.00  0.00            
ATOM   3641  CD1 LEU X 237      47.169  20.382  48.941  0.00  0.00            
ATOM   3642 HD11 LEU X 237      48.126  20.140  49.153  0.00  0.00            
ATOM   3643 HD12 LEU X 237      46.992  20.949  48.027  0.00  0.00            
ATOM   3644 HD13 LEU X 237      46.836  21.068  49.720  0.00  0.00            
ATOM   3645  CD2 LEU X 237      46.624  18.448  50.287  0.00  0.00            
ATOM   3646 HD21 LEU X 237      47.695  18.279  50.395  0.00  0.00            
ATOM   3647 HD22 LEU X 237      46.343  19.009  51.178  0.00  0.00            
ATOM   3648 HD23 LEU X 237      46.128  17.486  50.158  0.00  0.00            
ATOM   3649  C   LEU X 237      42.517  19.059  48.869  0.00  0.00            
ATOM   3650  O   LEU X 237      42.095  19.201  50.007  0.00  0.00            
ATOM   3651  N   ALA X 238      41.791  19.352  47.806  0.00  0.00            
ATOM   3652  H   ALA X 238      42.209  19.164  46.817  0.00  0.00            
ATOM   3653  CA  ALA X 238      40.514  20.010  47.849  0.00  0.00            
ATOM   3654  HA  ALA X 238      40.600  20.770  48.627  0.00  0.00            
ATOM   3655  CB  ALA X 238      40.203  20.516  46.474  0.00  0.00            
ATOM   3656  HB1 ALA X 238      40.022  19.687  45.926  0.00  0.00            
ATOM   3657  HB2 ALA X 238      39.455  21.195  46.481  0.00  0.00            
ATOM   3658  HB3 ALA X 238      41.023  20.928  46.054  0.00  0.00            
ATOM   3659  C   ALA X 238      39.421  18.882  48.408  0.00  0.00            
ATOM   3660  O   ALA X 238      39.430  17.730  48.045  0.00  0.00            
ATOM   3661  N   LYS X 239      38.464  19.408  49.211  0.00  0.00            
ATOM   3662  H   LYS X 239      38.383  20.384  49.460  0.00  0.00            
ATOM   3663  CA  LYS X 239      37.360  18.502  49.757  0.00  0.00            
ATOM   3664  HA  LYS X 239      37.708  17.553  50.164  0.00  0.00            
ATOM   3665  CB  LYS X 239      36.688  19.163  50.945  0.00  0.00            
ATOM   3666  HB2 LYS X 239      36.304  20.119  50.587  0.00  0.00            
ATOM   3667  HB3 LYS X 239      35.798  18.615  51.255  0.00  0.00            
ATOM   3668  CG  LYS X 239      37.681  19.492  52.095  0.00  0.00            
ATOM   3669  HG2 LYS X 239      38.504  19.899  51.816  0.00  0.00            
ATOM   3670  HG3 LYS X 239      37.122  20.011  52.756  0.00  0.00            
ATOM   3671  CD  LYS X 239      38.172  18.235  52.895  0.00  0.00            
ATOM   3672  HD2 LYS X 239      38.936  17.637  52.399  0.00  0.00            
ATOM   3673  HD3 LYS X 239      38.654  18.584  53.808  0.00  0.00            
ATOM   3674  CE  LYS X 239      37.133  17.240  53.299  0.00  0.00            
ATOM   3675  HE2 LYS X 239      36.382  17.672  53.960  0.00  0.00            
ATOM   3676  HE3 LYS X 239      36.649  16.888  52.388  0.00  0.00            
ATOM   3677  NZ  LYS X 239      37.669  16.009  53.995  0.00  0.00            
ATOM   3678  HZ1 LYS X 239      38.258  15.371  53.336  0.00  0.00            
ATOM   3679  HZ2 LYS X 239      38.361  16.220  54.811  0.00  0.00            
ATOM   3680  HZ3 LYS X 239      36.834  15.482  54.457  0.00  0.00            
ATOM   3681  C   LYS X 239      36.243  18.221  48.680  0.00  0.00            
ATOM   3682  O   LYS X 239      35.323  17.560  49.055  0.00  0.00            
ATOM   3683  N   SER X 240      36.333  18.779  47.471  0.00  0.00            
ATOM   3684  H   SER X 240      37.253  19.335  47.291  0.00  0.00            
ATOM   3685  CA  SER X 240      35.355  18.708  46.386  0.00  0.00            
ATOM   3686  HA  SER X 240      34.401  19.139  46.691  0.00  0.00            
ATOM   3687  CB  SER X 240      35.802  19.393  45.104  0.00  0.00            
ATOM   3688  HB2 SER X 240      36.739  18.961  44.753  0.00  0.00            
ATOM   3689  HB3 SER X 240      35.160  19.349  44.326  0.00  0.00            
ATOM   3690  OG  SER X 240      36.017  20.762  45.494  0.00  0.00            
ATOM   3691  HG  SER X 240      35.325  21.343  45.042  0.00  0.00            
ATOM   3692  C   SER X 240      35.162  17.242  45.982  0.00  0.00            
ATOM   3693  O   SER X 240      36.134  16.521  45.774  0.00  0.00            
ATOM   3694  N   GLN X 241      33.892  16.878  45.953  0.00  0.00            
ATOM   3695  H   GLN X 241      33.192  17.566  46.189  0.00  0.00            
ATOM   3696  CA  GLN X 241      33.564  15.521  45.618  0.00  0.00            
ATOM   3697  HA  GLN X 241      34.300  14.887  45.895  0.00  0.00            
ATOM   3698  CB  GLN X 241      32.339  15.137  46.487  0.00  0.00            
ATOM   3699  HB2 GLN X 241      32.266  14.054  46.396  0.00  0.00            
ATOM   3700  HB3 GLN X 241      32.494  15.329  47.549  0.00  0.00            
ATOM   3701  CG  GLN X 241      30.923  15.646  45.991  0.00  0.00            
ATOM   3702  HG2 GLN X 241      30.978  16.733  46.039  0.00  0.00            
ATOM   3703  HG3 GLN X 241      30.793  15.422  45.015  0.00  0.00            
ATOM   3704  CD  GLN X 241      29.682  15.258  46.772  0.00  0.00            
ATOM   3705  OE1 GLN X 241      29.676  15.026  47.957  0.00  0.00            
ATOM   3706  NE2 GLN X 241      28.519  15.213  46.203  0.00  0.00            
ATOM   3707 HE21 GLN X 241      27.609  15.024  46.772  0.00  0.00            
ATOM   3708 HE22 GLN X 241      28.372  15.628  45.205  0.00  0.00            
ATOM   3709  C   GLN X 241      33.278  15.380  44.089  0.00  0.00            
ATOM   3710  O   GLN X 241      33.668  14.345  43.560  0.00  0.00            
ATOM   3711  N   ASP X 242      32.974  16.448  43.373  0.00  0.00            
ATOM   3712  H   ASP X 242      32.880  17.360  43.962  0.00  0.00            
ATOM   3713  CA  ASP X 242      32.971  16.489  41.928  0.00  0.00            
ATOM   3714  HA  ASP X 242      33.168  15.468  41.600  0.00  0.00            
ATOM   3715  CB  ASP X 242      31.594  16.928  41.415  0.00  0.00            
ATOM   3716  HB2 ASP X 242      30.860  16.543  41.993  0.00  0.00            
ATOM   3717  HB3 ASP X 242      31.558  17.930  41.530  0.00  0.00            
ATOM   3718  CG  ASP X 242      31.425  16.720  39.961  0.00  0.00            
ATOM   3719  OD1 ASP X 242      32.278  16.156  39.222  0.00  0.00            
ATOM   3720  OD2 ASP X 242      30.345  17.129  39.478  0.00  0.00            
ATOM   3721  C   ASP X 242      34.176  17.246  41.258  0.00  0.00            
ATOM   3722  O   ASP X 242      33.968  18.325  40.686  0.00  0.00            
ATOM   3723  N   LYS X 243      35.341  16.652  41.393  0.00  0.00            
ATOM   3724  H   LYS X 243      35.377  15.690  41.905  0.00  0.00            
ATOM   3725  CA  LYS X 243      36.590  17.231  40.797  0.00  0.00            
ATOM   3726  HA  LYS X 243      36.555  18.275  40.485  0.00  0.00            
ATOM   3727  CB  LYS X 243      37.613  17.346  41.945  0.00  0.00            
ATOM   3728  HB2 LYS X 243      38.587  17.675  41.583  0.00  0.00            
ATOM   3729  HB3 LYS X 243      37.215  18.056  42.670  0.00  0.00            
ATOM   3730  CG  LYS X 243      37.956  15.999  42.664  0.00  0.00            
ATOM   3731  HG2 LYS X 243      37.165  15.521  42.926  0.00  0.00            
ATOM   3732  HG3 LYS X 243      38.502  15.413  42.049  0.00  0.00            
ATOM   3733  CD  LYS X 243      38.839  16.293  43.868  0.00  0.00            
ATOM   3734  HD2 LYS X 243      39.861  16.322  43.491  0.00  0.00            
ATOM   3735  HD3 LYS X 243      38.501  17.209  44.354  0.00  0.00            
ATOM   3736  CE  LYS X 243      38.813  15.148  44.870  0.00  0.00            
ATOM   3737  HE2 LYS X 243      37.800  15.038  45.258  0.00  0.00            
ATOM   3738  HE3 LYS X 243      39.075  14.225  44.352  0.00  0.00            
ATOM   3739  NZ  LYS X 243      39.789  15.377  45.929  0.00  0.00            
ATOM   3740  HZ1 LYS X 243      40.062  14.436  46.408  0.00  0.00            
ATOM   3741  HZ2 LYS X 243      40.705  15.853  45.579  0.00  0.00            
ATOM   3742  HZ3 LYS X 243      39.379  16.007  46.717  0.00  0.00            
ATOM   3743  C   LYS X 243      37.041  16.330  39.659  0.00  0.00            
ATOM   3744  O   LYS X 243      36.916  15.073  39.688  0.00  0.00            
ATOM   3745  N   THR X 244      37.551  16.920  38.616  0.00  0.00            
ATOM   3746  H   THR X 244      37.442  17.992  38.450  0.00  0.00            
ATOM   3747  CA  THR X 244      38.122  16.137  37.440  0.00  0.00            
ATOM   3748  HA  THR X 244      38.632  15.290  37.897  0.00  0.00            
ATOM   3749  CB  THR X 244      37.124  15.725  36.440  0.00  0.00            
ATOM   3750  HB  THR X 244      37.690  15.462  35.547  0.00  0.00            
ATOM   3751  CG2 THR X 244      36.307  14.533  36.780  0.00  0.00            
ATOM   3752 HG21 THR X 244      35.798  14.182  35.883  0.00  0.00            
ATOM   3753 HG22 THR X 244      37.013  13.812  37.191  0.00  0.00            
ATOM   3754 HG23 THR X 244      35.664  14.789  37.516  0.00  0.00            
ATOM   3755  OG1 THR X 244      36.266  16.699  36.138  0.00  0.00            
ATOM   3756  HG1 THR X 244      35.499  16.864  36.895  0.00  0.00            
ATOM   3757  C   THR X 244      39.189  17.035  36.832  0.00  0.00            
ATOM   3758  O   THR X 244      39.104  18.246  36.758  0.00  0.00            
ATOM   3759  N   LEU X 245      40.238  16.354  36.463  0.00  0.00            
ATOM   3760  H   LEU X 245      40.451  15.304  36.665  0.00  0.00            
ATOM   3761  CA  LEU X 245      41.461  16.983  35.940  0.00  0.00            
ATOM   3762  HA  LEU X 245      41.356  18.068  35.900  0.00  0.00            
ATOM   3763  CB  LEU X 245      42.673  16.747  36.811  0.00  0.00            
ATOM   3764  HB2 LEU X 245      42.646  17.435  37.551  0.00  0.00            
ATOM   3765  HB3 LEU X 245      42.527  15.859  37.270  0.00  0.00            
ATOM   3766  CG  LEU X 245      43.971  16.805  36.075  0.00  0.00            
ATOM   3767  HG  LEU X 245      43.965  16.180  35.281  0.00  0.00            
ATOM   3768  CD1 LEU X 245      44.279  18.192  35.509  0.00  0.00            
ATOM   3769 HD11 LEU X 245      45.171  18.201  35.035  0.00  0.00            
ATOM   3770 HD12 LEU X 245      43.616  18.417  34.674  0.00  0.00            
ATOM   3771 HD13 LEU X 245      44.245  18.938  36.303  0.00  0.00            
ATOM   3772  CD2 LEU X 245      45.052  16.271  36.982  0.00  0.00            
ATOM   3773 HD21 LEU X 245      45.103  16.807  37.930  0.00  0.00            
ATOM   3774 HD22 LEU X 245      44.909  15.225  37.251  0.00  0.00            
ATOM   3775 HD23 LEU X 245      46.074  16.326  36.605  0.00  0.00            
ATOM   3776  C   LEU X 245      41.570  16.320  34.518  0.00  0.00            
ATOM   3777  O   LEU X 245      41.539  15.076  34.445  0.00  0.00            
ATOM   3778  N   LYS X 246      41.715  17.156  33.529  0.00  0.00            
ATOM   3779  H   LYS X 246      41.550  18.207  33.763  0.00  0.00            
ATOM   3780  CA  LYS X 246      42.194  16.797  32.163  0.00  0.00            
ATOM   3781  HA  LYS X 246      42.330  15.719  32.067  0.00  0.00            
ATOM   3782  CB  LYS X 246      41.064  17.227  31.235  0.00  0.00            
ATOM   3783  HB2 LYS X 246      40.101  16.790  31.498  0.00  0.00            
ATOM   3784  HB3 LYS X 246      40.842  18.239  31.574  0.00  0.00            
ATOM   3785  CG  LYS X 246      41.457  17.201  29.772  0.00  0.00            
ATOM   3786  HG2 LYS X 246      40.540  17.519  29.276  0.00  0.00            
ATOM   3787  HG3 LYS X 246      42.018  18.026  29.612  0.00  0.00            
ATOM   3788  CD  LYS X 246      42.034  15.875  29.172  0.00  0.00            
ATOM   3789  HD2 LYS X 246      42.266  16.030  28.118  0.00  0.00            
ATOM   3790  HD3 LYS X 246      42.995  15.697  29.654  0.00  0.00            
ATOM   3791  CE  LYS X 246      41.040  14.768  29.414  0.00  0.00            
ATOM   3792  HE2 LYS X 246      41.692  13.990  29.810  0.00  0.00            
ATOM   3793  HE3 LYS X 246      40.286  15.007  30.163  0.00  0.00            
ATOM   3794  NZ  LYS X 246      40.501  14.247  28.137  0.00  0.00            
ATOM   3795  HZ1 LYS X 246      40.398  15.046  27.403  0.00  0.00            
ATOM   3796  HZ2 LYS X 246      41.092  13.395  27.802  0.00  0.00            
ATOM   3797  HZ3 LYS X 246      39.445  13.993  28.232  0.00  0.00            
ATOM   3798  C   LYS X 246      43.588  17.396  32.004  0.00  0.00            
ATOM   3799  O   LYS X 246      43.708  18.579  31.903  0.00  0.00            
ATOM   3800  N   ILE X 247      44.555  16.474  31.880  0.00  0.00            
ATOM   3801  H   ILE X 247      44.305  15.428  31.984  0.00  0.00            
ATOM   3802  CA  ILE X 247      45.873  16.844  31.382  0.00  0.00            
ATOM   3803  HA  ILE X 247      46.060  17.798  31.853  0.00  0.00            
ATOM   3804  CB  ILE X 247      46.982  15.873  32.025  0.00  0.00            
ATOM   3805  HB  ILE X 247      46.790  14.963  31.786  0.00  0.00            
ATOM   3806  CG2 ILE X 247      48.350  16.195  31.399  0.00  0.00            
ATOM   3807 HG21 ILE X 247      48.387  15.705  30.437  0.00  0.00            
ATOM   3808 HG22 ILE X 247      48.538  17.257  31.356  0.00  0.00            
ATOM   3809 HG23 ILE X 247      49.064  15.768  31.972  0.00  0.00            
ATOM   3810  CG1 ILE X 247      47.103  16.129  33.606  0.00  0.00            
ATOM   3811 HG12 ILE X 247      46.164  15.992  34.141  0.00  0.00            
ATOM   3812 HG13 ILE X 247      47.677  15.263  33.936  0.00  0.00            
ATOM   3813  CD1 ILE X 247      47.894  17.477  33.968  0.00  0.00            
ATOM   3814 HD11 ILE X 247      47.447  18.287  33.391  0.00  0.00            
ATOM   3815 HD12 ILE X 247      47.689  17.629  35.027  0.00  0.00            
ATOM   3816 HD13 ILE X 247      48.966  17.336  33.831  0.00  0.00            
ATOM   3817  C   ILE X 247      45.996  16.857  29.802  0.00  0.00            
ATOM   3818  O   ILE X 247      45.889  15.781  29.236  0.00  0.00            
ATOM   3819  N   TYR X 248      46.503  17.894  29.124  0.00  0.00            
ATOM   3820  H   TYR X 248      46.640  18.856  29.616  0.00  0.00            
ATOM   3821  CA  TYR X 248      46.819  17.937  27.664  0.00  0.00            
ATOM   3822  HA  TYR X 248      46.303  17.110  27.177  0.00  0.00            
ATOM   3823  CB  TYR X 248      46.284  19.212  27.049  0.00  0.00            
ATOM   3824  HB2 TYR X 248      46.700  20.121  27.483  0.00  0.00            
ATOM   3825  HB3 TYR X 248      46.551  19.167  25.993  0.00  0.00            
ATOM   3826  CG  TYR X 248      44.722  19.374  27.002  0.00  0.00            
ATOM   3827  CD1 TYR X 248      43.985  18.515  26.127  0.00  0.00            
ATOM   3828  HD1 TYR X 248      44.530  17.904  25.408  0.00  0.00            
ATOM   3829  CE1 TYR X 248      42.536  18.664  26.133  0.00  0.00            
ATOM   3830  HE1 TYR X 248      41.955  18.166  25.473  0.00  0.00            
ATOM   3831  CZ  TYR X 248      41.925  19.535  27.060  0.00  0.00            
ATOM   3832  OH  TYR X 248      40.577  19.583  27.291  0.00  0.00            
ATOM   3833  HH  TYR X 248      39.968  18.726  27.001  0.00  0.00            
ATOM   3834  CE2 TYR X 248      42.739  20.268  27.942  0.00  0.00            
ATOM   3835  HE2 TYR X 248      42.281  20.814  28.767  0.00  0.00            
ATOM   3836  CD2 TYR X 248      44.111  20.119  28.001  0.00  0.00            
ATOM   3837  HD2 TYR X 248      44.775  20.583  28.730  0.00  0.00            
ATOM   3838  C   TYR X 248      48.349  17.789  27.386  0.00  0.00            
ATOM   3839  O   TYR X 248      49.204  18.632  27.700  0.00  0.00            
ATOM   3840  N   GLU X 249      48.637  16.630  26.765  0.00  0.00            
ATOM   3841  H   GLU X 249      47.809  16.127  26.267  0.00  0.00            
ATOM   3842  CA  GLU X 249      49.952  16.139  26.333  0.00  0.00            
ATOM   3843  HA  GLU X 249      50.526  15.937  27.237  0.00  0.00            
ATOM   3844  CB  GLU X 249      49.900  14.868  25.490  0.00  0.00            
ATOM   3845  HB2 GLU X 249      50.820  14.747  25.090  0.00  0.00            
ATOM   3846  HB3 GLU X 249      49.647  14.051  26.165  0.00  0.00            
ATOM   3847  CG  GLU X 249      48.863  14.907  24.362  0.00  0.00            
ATOM   3848  HG2 GLU X 249      48.585  15.912  24.042  0.00  0.00            
ATOM   3849  HG3 GLU X 249      49.283  14.378  23.611  0.00  0.00            
ATOM   3850  CD  GLU X 249      47.562  14.306  24.804  0.00  0.00            
ATOM   3851  OE1 GLU X 249      47.398  13.121  24.506  0.00  0.00            
ATOM   3852  OE2 GLU X 249      46.716  14.924  25.455  0.00  0.00            
ATOM   3853  C   GLU X 249      50.783  17.314  25.650  0.00  0.00            
ATOM   3854  O   GLU X 249      50.415  17.707  24.560  0.00  0.00            
ATOM   3855  N   GLY X 250      51.853  17.850  26.220  0.00  0.00            
ATOM   3856  H   GLY X 250      52.071  17.722  27.198  0.00  0.00            
ATOM   3857  CA  GLY X 250      52.774  18.747  25.443  0.00  0.00            
ATOM   3858  HA2 GLY X 250      53.741  18.754  25.948  0.00  0.00            
ATOM   3859  HA3 GLY X 250      53.159  18.380  24.492  0.00  0.00            
ATOM   3860  C   GLY X 250      52.307  20.225  25.253  0.00  0.00            
ATOM   3861  O   GLY X 250      53.074  21.108  24.870  0.00  0.00            
ATOM   3862  N   ALA X 251      51.057  20.457  25.612  0.00  0.00            
ATOM   3863  H   ALA X 251      50.454  19.695  26.082  0.00  0.00            
ATOM   3864  CA  ALA X 251      50.514  21.795  25.555  0.00  0.00            
ATOM   3865  HA  ALA X 251      50.737  22.258  24.605  0.00  0.00            
ATOM   3866  CB  ALA X 251      49.007  21.705  25.732  0.00  0.00            
ATOM   3867  HB1 ALA X 251      48.517  21.170  25.103  0.00  0.00            
ATOM   3868  HB2 ALA X 251      48.837  21.173  26.656  0.00  0.00            
ATOM   3869  HB3 ALA X 251      48.523  22.670  25.713  0.00  0.00            
ATOM   3870  C   ALA X 251      51.197  22.559  26.742  0.00  0.00            
ATOM   3871  O   ALA X 251      51.382  22.032  27.850  0.00  0.00            
ATOM   3872  N   TYR X 252      51.437  23.840  26.446  0.00  0.00            
ATOM   3873  H   TYR X 252      51.356  24.116  25.395  0.00  0.00            
ATOM   3874  CA  TYR X 252      51.932  24.868  27.350  0.00  0.00            
ATOM   3875  HA  TYR X 252      52.589  24.380  28.070  0.00  0.00            
ATOM   3876  CB  TYR X 252      52.652  25.943  26.538  0.00  0.00            
ATOM   3877  HB2 TYR X 252      51.928  26.370  25.979  0.00  0.00            
ATOM   3878  HB3 TYR X 252      52.964  26.796  27.122  0.00  0.00            
ATOM   3879  CG  TYR X 252      53.891  25.549  25.744  0.00  0.00            
ATOM   3880  CD1 TYR X 252      54.636  26.544  24.978  0.00  0.00            
ATOM   3881  HD1 TYR X 252      54.332  27.579  24.933  0.00  0.00            
ATOM   3882  CE1 TYR X 252      55.727  26.160  24.276  0.00  0.00            
ATOM   3883  HE1 TYR X 252      56.235  26.797  23.679  0.00  0.00            
ATOM   3884  CZ  TYR X 252      56.165  24.822  24.221  0.00  0.00            
ATOM   3885  OH  TYR X 252      57.225  24.533  23.475  0.00  0.00            
ATOM   3886  HH  TYR X 252      57.473  25.344  22.790  0.00  0.00            
ATOM   3887  CE2 TYR X 252      55.510  23.837  24.955  0.00  0.00            
ATOM   3888  HE2 TYR X 252      55.834  22.796  24.945  0.00  0.00            
ATOM   3889  CD2 TYR X 252      54.370  24.194  25.808  0.00  0.00            
ATOM   3890  HD2 TYR X 252      53.916  23.426  26.434  0.00  0.00            
ATOM   3891  C   TYR X 252      50.757  25.416  28.169  0.00  0.00            
ATOM   3892  O   TYR X 252      49.880  24.689  28.630  0.00  0.00            
ATOM   3893  N   HID X 253      50.805  26.695  28.519  0.00  0.00            
ATOM   3894  H   HID X 253      51.635  27.212  28.266  0.00  0.00            
ATOM   3895  CA  HID X 253      49.950  27.403  29.470  0.00  0.00            
ATOM   3896  HA  HID X 253      49.723  26.771  30.328  0.00  0.00            
ATOM   3897  CB  HID X 253      50.706  28.659  29.897  0.00  0.00            
ATOM   3898  HB2 HID X 253      51.660  28.384  30.288  0.00  0.00            
ATOM   3899  HB3 HID X 253      50.898  29.365  29.089  0.00  0.00            
ATOM   3900  CG  HID X 253      50.122  29.363  31.082  0.00  0.00            
ATOM   3901  ND1 HID X 253      49.854  28.764  32.250  0.00  0.00            
ATOM   3902  HD1 HID X 253      49.948  27.774  32.523  0.00  0.00            
ATOM   3903  CE1 HID X 253      49.368  29.698  33.099  0.00  0.00            
ATOM   3904  HE1 HID X 253      49.201  29.570  34.125  0.00  0.00            
ATOM   3905  NE2 HID X 253      49.280  30.871  32.498  0.00  0.00            
ATOM   3906  CD2 HID X 253      49.731  30.684  31.226  0.00  0.00            
ATOM   3907  HD2 HID X 253      49.684  31.450  30.405  0.00  0.00            
ATOM   3908  C   HID X 253      48.562  27.778  28.940  0.00  0.00            
ATOM   3909  O   HID X 253      47.599  27.670  29.704  0.00  0.00            
ATOM   3910  N   VAL X 254      48.393  28.271  27.705  0.00  0.00            
ATOM   3911  H   VAL X 254      49.201  28.331  27.101  0.00  0.00            
ATOM   3912  CA  VAL X 254      47.179  29.046  27.360  0.00  0.00            
ATOM   3913  HA  VAL X 254      46.596  29.312  28.242  0.00  0.00            
ATOM   3914  CB  VAL X 254      47.573  30.384  26.682  0.00  0.00            
ATOM   3915  HB  VAL X 254      48.249  30.156  25.857  0.00  0.00            
ATOM   3916  CG1 VAL X 254      46.478  31.322  26.215  0.00  0.00            
ATOM   3917 HG11 VAL X 254      46.944  32.129  25.650  0.00  0.00            
ATOM   3918 HG12 VAL X 254      45.763  30.796  25.582  0.00  0.00            
ATOM   3919 HG13 VAL X 254      45.917  31.779  27.029  0.00  0.00            
ATOM   3920  CG2 VAL X 254      48.353  31.130  27.795  0.00  0.00            
ATOM   3921 HG21 VAL X 254      48.622  32.158  27.554  0.00  0.00            
ATOM   3922 HG22 VAL X 254      47.703  31.106  28.669  0.00  0.00            
ATOM   3923 HG23 VAL X 254      49.298  30.604  27.934  0.00  0.00            
ATOM   3924  C   VAL X 254      46.454  28.025  26.470  0.00  0.00            
ATOM   3925  O   VAL X 254      46.344  28.189  25.233  0.00  0.00            
ATOM   3926  N   LEU X 255      46.004  26.988  27.264  0.00  0.00            
ATOM   3927  H   LEU X 255      46.225  26.956  28.249  0.00  0.00            
ATOM   3928  CA  LEU X 255      45.278  25.904  26.604  0.00  0.00            
ATOM   3929  HA  LEU X 255      46.029  25.355  26.037  0.00  0.00            
ATOM   3930  CB  LEU X 255      44.641  25.016  27.649  0.00  0.00            
ATOM   3931  HB2 LEU X 255      43.748  25.507  28.037  0.00  0.00            
ATOM   3932  HB3 LEU X 255      44.299  24.149  27.085  0.00  0.00            
ATOM   3933  CG  LEU X 255      45.581  24.540  28.742  0.00  0.00            
ATOM   3934  HG  LEU X 255      45.861  25.388  29.366  0.00  0.00            
ATOM   3935  CD1 LEU X 255      44.652  23.613  29.544  0.00  0.00            
ATOM   3936 HD11 LEU X 255      45.204  22.938  30.198  0.00  0.00            
ATOM   3937 HD12 LEU X 255      44.216  24.248  30.315  0.00  0.00            
ATOM   3938 HD13 LEU X 255      43.893  23.029  29.024  0.00  0.00            
ATOM   3939  CD2 LEU X 255      46.732  23.846  28.054  0.00  0.00            
ATOM   3940 HD21 LEU X 255      46.404  23.129  27.301  0.00  0.00            
ATOM   3941 HD22 LEU X 255      47.402  24.570  27.589  0.00  0.00            
ATOM   3942 HD23 LEU X 255      47.304  23.255  28.769  0.00  0.00            
ATOM   3943  C   LEU X 255      44.161  26.343  25.623  0.00  0.00            
ATOM   3944  O   LEU X 255      43.865  25.662  24.631  0.00  0.00            
ATOM   3945  N   HIE X 256      43.464  27.435  25.989  0.00  0.00            
ATOM   3946  H   HIE X 256      43.717  27.941  26.825  0.00  0.00            
ATOM   3947  CA  HIE X 256      42.223  27.968  25.276  0.00  0.00            
ATOM   3948  HA  HIE X 256      41.702  27.092  24.890  0.00  0.00            
ATOM   3949  CB  HIE X 256      41.199  28.617  26.247  0.00  0.00            
ATOM   3950  HB2 HIE X 256      40.340  29.127  25.810  0.00  0.00            
ATOM   3951  HB3 HIE X 256      40.720  27.815  26.810  0.00  0.00            
ATOM   3952  CG  HIE X 256      41.918  29.521  27.320  0.00  0.00            
ATOM   3953  ND1 HIE X 256      42.952  29.184  28.098  0.00  0.00            
ATOM   3954  CE1 HIE X 256      43.244  30.259  28.848  0.00  0.00            
ATOM   3955  HE1 HIE X 256      44.067  30.318  29.545  0.00  0.00            
ATOM   3956  NE2 HIE X 256      42.384  31.273  28.547  0.00  0.00            
ATOM   3957  HE2 HIE X 256      42.348  32.236  28.849  0.00  0.00            
ATOM   3958  CD2 HIE X 256      41.552  30.808  27.574  0.00  0.00            
ATOM   3959  HD2 HIE X 256      40.762  31.394  27.128  0.00  0.00            
ATOM   3960  C   HIE X 256      42.672  28.825  24.033  0.00  0.00            
ATOM   3961  O   HIE X 256      41.781  29.339  23.366  0.00  0.00            
ATOM   3962  N   LYS X 257      43.969  28.979  23.827  0.00  0.00            
ATOM   3963  H   LYS X 257      44.582  28.555  24.509  0.00  0.00            
ATOM   3964  CA  LYS X 257      44.628  29.585  22.671  0.00  0.00            
ATOM   3965  HA  LYS X 257      43.929  29.410  21.853  0.00  0.00            
ATOM   3966  CB  LYS X 257      44.874  31.079  22.736  0.00  0.00            
ATOM   3967  HB2 LYS X 257      45.757  31.195  23.364  0.00  0.00            
ATOM   3968  HB3 LYS X 257      45.232  31.469  21.783  0.00  0.00            
ATOM   3969  CG  LYS X 257      43.689  31.928  23.213  0.00  0.00            
ATOM   3970  HG2 LYS X 257      42.822  31.861  22.555  0.00  0.00            
ATOM   3971  HG3 LYS X 257      43.256  31.495  24.115  0.00  0.00            
ATOM   3972  CD  LYS X 257      44.087  33.350  23.487  0.00  0.00            
ATOM   3973  HD2 LYS X 257      44.330  33.618  24.516  0.00  0.00            
ATOM   3974  HD3 LYS X 257      45.068  33.555  23.057  0.00  0.00            
ATOM   3975  CE  LYS X 257      43.136  34.327  22.910  0.00  0.00            
ATOM   3976  HE2 LYS X 257      42.162  34.243  23.393  0.00  0.00            
ATOM   3977  HE3 LYS X 257      43.569  35.303  23.125  0.00  0.00            
ATOM   3978  NZ  LYS X 257      42.829  34.216  21.476  0.00  0.00            
ATOM   3979  HZ1 LYS X 257      43.667  33.988  20.961  0.00  0.00            
ATOM   3980  HZ2 LYS X 257      42.159  33.461  21.449  0.00  0.00            
ATOM   3981  HZ3 LYS X 257      42.457  35.108  21.184  0.00  0.00            
ATOM   3982  C   LYS X 257      45.954  28.777  22.296  0.00  0.00            
ATOM   3983  O   LYS X 257      46.964  29.344  21.868  0.00  0.00            
ATOM   3984  N   GLU X 258      45.904  27.477  22.413  0.00  0.00            
ATOM   3985  H   GLU X 258      45.139  27.038  22.905  0.00  0.00            
ATOM   3986  CA  GLU X 258      47.015  26.522  22.151  0.00  0.00            
ATOM   3987  HA  GLU X 258      48.005  26.977  22.120  0.00  0.00            
ATOM   3988  CB  GLU X 258      47.057  25.412  23.204  0.00  0.00            
ATOM   3989  HB2 GLU X 258      46.245  25.526  23.923  0.00  0.00            
ATOM   3990  HB3 GLU X 258      46.901  24.429  22.760  0.00  0.00            
ATOM   3991  CG  GLU X 258      48.356  25.350  24.030  0.00  0.00            
ATOM   3992  HG2 GLU X 258      48.621  26.351  24.372  0.00  0.00            
ATOM   3993  HG3 GLU X 258      48.053  24.878  24.965  0.00  0.00            
ATOM   3994  CD  GLU X 258      49.491  24.711  23.272  0.00  0.00            
ATOM   3995  OE1 GLU X 258      49.155  23.845  22.445  0.00  0.00            
ATOM   3996  OE2 GLU X 258      50.709  24.963  23.505  0.00  0.00            
ATOM   3997  C   GLU X 258      46.921  25.991  20.640  0.00  0.00            
ATOM   3998  O   GLU X 258      46.372  26.766  19.793  0.00  0.00            
ATOM   3999  N   LEU X 259      47.554  24.838  20.306  0.00  0.00            
ATOM   4000  H   LEU X 259      48.025  24.241  20.971  0.00  0.00            
ATOM   4001  CA  LEU X 259      47.408  24.240  18.975  0.00  0.00            
ATOM   4002  HA  LEU X 259      47.602  25.061  18.285  0.00  0.00            
ATOM   4003  CB  LEU X 259      48.271  23.037  18.730  0.00  0.00            
ATOM   4004  HB2 LEU X 259      48.157  22.314  19.538  0.00  0.00            
ATOM   4005  HB3 LEU X 259      48.017  22.518  17.806  0.00  0.00            
ATOM   4006  CG  LEU X 259      49.743  23.482  18.668  0.00  0.00            
ATOM   4007  HG  LEU X 259      50.072  23.954  19.593  0.00  0.00            
ATOM   4008  CD1 LEU X 259      50.595  22.251  18.360  0.00  0.00            
ATOM   4009 HD11 LEU X 259      50.314  21.427  19.016  0.00  0.00            
ATOM   4010 HD12 LEU X 259      50.583  21.934  17.317  0.00  0.00            
ATOM   4011 HD13 LEU X 259      51.657  22.370  18.574  0.00  0.00            
ATOM   4012  CD2 LEU X 259      49.918  24.378  17.439  0.00  0.00            
ATOM   4013 HD21 LEU X 259      49.561  23.992  16.484  0.00  0.00            
ATOM   4014 HD22 LEU X 259      49.467  25.363  17.565  0.00  0.00            
ATOM   4015 HD23 LEU X 259      50.984  24.486  17.241  0.00  0.00            
ATOM   4016  C   LEU X 259      45.836  23.879  18.817  0.00  0.00            
ATOM   4017  O   LEU X 259      45.208  23.513  19.872  0.00  0.00            
ATOM   4018  N   PRO X 260      45.259  23.920  17.599  0.00  0.00            
ATOM   4019  CD  PRO X 260      45.934  24.385  16.354  0.00  0.00            
ATOM   4020  HD2 PRO X 260      46.300  23.437  15.962  0.00  0.00            
ATOM   4021  HD3 PRO X 260      46.702  25.158  16.382  0.00  0.00            
ATOM   4022  CG  PRO X 260      44.842  24.744  15.367  0.00  0.00            
ATOM   4023  HG2 PRO X 260      45.084  24.683  14.306  0.00  0.00            
ATOM   4024  HG3 PRO X 260      44.592  25.801  15.462  0.00  0.00            
ATOM   4025  CB  PRO X 260      43.680  23.834  15.773  0.00  0.00            
ATOM   4026  HB2 PRO X 260      43.759  22.845  15.322  0.00  0.00            
ATOM   4027  HB3 PRO X 260      42.738  24.295  15.477  0.00  0.00            
ATOM   4028  CA  PRO X 260      43.847  23.711  17.296  0.00  0.00            
ATOM   4029  HA  PRO X 260      43.359  24.601  17.693  0.00  0.00            
ATOM   4030  C   PRO X 260      43.255  22.527  18.138  0.00  0.00            
ATOM   4031  O   PRO X 260      42.284  22.711  18.865  0.00  0.00            
ATOM   4032  N   GLU X 261      43.835  21.350  17.958  0.00  0.00            
ATOM   4033  H   GLU X 261      44.687  21.330  17.415  0.00  0.00            
ATOM   4034  CA  GLU X 261      43.488  20.079  18.668  0.00  0.00            
ATOM   4035  HA  GLU X 261      42.518  19.694  18.353  0.00  0.00            
ATOM   4036  CB  GLU X 261      44.613  19.102  18.451  0.00  0.00            
ATOM   4037  HB2 GLU X 261      44.182  18.230  18.943  0.00  0.00            
ATOM   4038  HB3 GLU X 261      44.707  18.908  17.383  0.00  0.00            
ATOM   4039  CG  GLU X 261      46.021  19.441  19.098  0.00  0.00            
ATOM   4040  HG2 GLU X 261      46.208  20.511  19.185  0.00  0.00            
ATOM   4041  HG3 GLU X 261      46.168  18.950  20.060  0.00  0.00            
ATOM   4042  CD  GLU X 261      47.131  18.922  18.250  0.00  0.00            
ATOM   4043  OE1 GLU X 261      47.341  19.545  17.179  0.00  0.00            
ATOM   4044  OE2 GLU X 261      47.699  17.828  18.536  0.00  0.00            
ATOM   4045  C   GLU X 261      43.213  20.241  20.134  0.00  0.00            
ATOM   4046  O   GLU X 261      42.318  19.611  20.669  0.00  0.00            
ATOM   4047  N   VAL X 262      44.012  21.040  20.808  0.00  0.00            
ATOM   4048  H   VAL X 262      44.713  21.424  20.191  0.00  0.00            
ATOM   4049  CA  VAL X 262      43.957  21.292  22.242  0.00  0.00            
ATOM   4050  HA  VAL X 262      43.730  20.322  22.683  0.00  0.00            
ATOM   4051  CB  VAL X 262      45.306  21.776  22.758  0.00  0.00            
ATOM   4052  HB  VAL X 262      45.682  22.658  22.242  0.00  0.00            
ATOM   4053  CG1 VAL X 262      45.343  21.962  24.243  0.00  0.00            
ATOM   4054 HG11 VAL X 262      46.241  22.519  24.515  0.00  0.00            
ATOM   4055 HG12 VAL X 262      44.545  22.669  24.471  0.00  0.00            
ATOM   4056 HG13 VAL X 262      45.159  21.093  24.875  0.00  0.00            
ATOM   4057  CG2 VAL X 262      46.489  20.763  22.455  0.00  0.00            
ATOM   4058 HG21 VAL X 262      46.527  20.674  21.369  0.00  0.00            
ATOM   4059 HG22 VAL X 262      47.429  21.140  22.858  0.00  0.00            
ATOM   4060 HG23 VAL X 262      46.355  19.755  22.848  0.00  0.00            
ATOM   4061  C   VAL X 262      42.885  22.293  22.579  0.00  0.00            
ATOM   4062  O   VAL X 262      42.091  22.037  23.534  0.00  0.00            
ATOM   4063  N   THR X 263      42.770  23.365  21.826  0.00  0.00            
ATOM   4064  H   THR X 263      43.357  23.441  21.008  0.00  0.00            
ATOM   4065  CA  THR X 263      41.645  24.362  21.997  0.00  0.00            
ATOM   4066  HA  THR X 263      41.758  24.580  23.059  0.00  0.00            
ATOM   4067  CB  THR X 263      41.969  25.577  21.067  0.00  0.00            
ATOM   4068  HB  THR X 263      42.328  25.256  20.089  0.00  0.00            
ATOM   4069  CG2 THR X 263      40.796  26.553  20.929  0.00  0.00            
ATOM   4070 HG21 THR X 263      40.007  26.235  20.247  0.00  0.00            
ATOM   4071 HG22 THR X 263      40.320  26.630  21.906  0.00  0.00            
ATOM   4072 HG23 THR X 263      41.256  27.457  20.530  0.00  0.00            
ATOM   4073  OG1 THR X 263      43.033  26.201  21.792  0.00  0.00            
ATOM   4074  HG1 THR X 263      43.488  25.589  22.376  0.00  0.00            
ATOM   4075  C   THR X 263      40.280  23.674  21.770  0.00  0.00            
ATOM   4076  O   THR X 263      39.331  23.958  22.522  0.00  0.00            
ATOM   4077  N   ASN X 264      40.197  22.876  20.672  0.00  0.00            
ATOM   4078  H   ASN X 264      40.950  22.946  20.004  0.00  0.00            
ATOM   4079  CA  ASN X 264      38.903  22.272  20.270  0.00  0.00            
ATOM   4080  HA  ASN X 264      38.089  22.952  20.021  0.00  0.00            
ATOM   4081  CB  ASN X 264      39.261  21.330  19.118  0.00  0.00            
ATOM   4082  HB2 ASN X 264      39.682  21.917  18.302  0.00  0.00            
ATOM   4083  HB3 ASN X 264      40.003  20.570  19.365  0.00  0.00            
ATOM   4084  CG  ASN X 264      38.006  20.808  18.511  0.00  0.00            
ATOM   4085  OD1 ASN X 264      37.005  21.477  18.446  0.00  0.00            
ATOM   4086  ND2 ASN X 264      37.903  19.520  18.335  0.00  0.00            
ATOM   4087 HD21 ASN X 264      37.060  19.216  17.870  0.00  0.00            
ATOM   4088 HD22 ASN X 264      38.640  18.830  18.352  0.00  0.00            
ATOM   4089  C   ASN X 264      38.430  21.444  21.498  0.00  0.00            
ATOM   4090  O   ASN X 264      37.271  21.523  21.823  0.00  0.00            
ATOM   4091  N   SER X 265      39.404  20.755  22.160  0.00  0.00            
ATOM   4092  H   SER X 265      40.313  20.762  21.720  0.00  0.00            
ATOM   4093  CA  SER X 265      39.189  19.867  23.217  0.00  0.00            
ATOM   4094  HA  SER X 265      38.418  19.174  22.877  0.00  0.00            
ATOM   4095  CB  SER X 265      40.426  19.061  23.544  0.00  0.00            
ATOM   4096  HB2 SER X 265      41.165  19.683  24.048  0.00  0.00            
ATOM   4097  HB3 SER X 265      40.217  18.292  24.288  0.00  0.00            
ATOM   4098  OG  SER X 265      40.821  18.319  22.375  0.00  0.00            
ATOM   4099  HG  SER X 265      41.281  18.887  21.753  0.00  0.00            
ATOM   4100  C   SER X 265      38.711  20.641  24.443  0.00  0.00            
ATOM   4101  O   SER X 265      37.668  20.248  24.920  0.00  0.00            
ATOM   4102  N   VAL X 266      39.414  21.718  24.833  0.00  0.00            
ATOM   4103  H   VAL X 266      40.367  21.872  24.536  0.00  0.00            
ATOM   4104  CA  VAL X 266      38.951  22.550  25.984  0.00  0.00            
ATOM   4105  HA  VAL X 266      38.929  21.970  26.907  0.00  0.00            
ATOM   4106  CB  VAL X 266      39.794  23.838  26.139  0.00  0.00            
ATOM   4107  HB  VAL X 266      39.871  24.300  25.154  0.00  0.00            
ATOM   4108  CG1 VAL X 266      39.219  24.775  27.128  0.00  0.00            
ATOM   4109 HG11 VAL X 266      39.008  24.377  28.121  0.00  0.00            
ATOM   4110 HG12 VAL X 266      39.825  25.681  27.133  0.00  0.00            
ATOM   4111 HG13 VAL X 266      38.338  25.235  26.682  0.00  0.00            
ATOM   4112  CG2 VAL X 266      41.182  23.444  26.616  0.00  0.00            
ATOM   4113 HG21 VAL X 266      41.726  22.862  25.871  0.00  0.00            
ATOM   4114 HG22 VAL X 266      41.770  24.311  26.915  0.00  0.00            
ATOM   4115 HG23 VAL X 266      41.042  22.813  27.494  0.00  0.00            
ATOM   4116  C   VAL X 266      37.550  22.941  25.730  0.00  0.00            
ATOM   4117  O   VAL X 266      36.770  22.792  26.616  0.00  0.00            
ATOM   4118  N   PHE X 267      37.237  23.454  24.521  0.00  0.00            
ATOM   4119  H   PHE X 267      37.989  23.589  23.861  0.00  0.00            
ATOM   4120  CA  PHE X 267      35.897  23.898  24.157  0.00  0.00            
ATOM   4121  HA  PHE X 267      35.703  24.775  24.774  0.00  0.00            
ATOM   4122  CB  PHE X 267      35.912  24.467  22.689  0.00  0.00            
ATOM   4123  HB2 PHE X 267      36.581  23.824  22.116  0.00  0.00            
ATOM   4124  HB3 PHE X 267      34.954  24.385  22.175  0.00  0.00            
ATOM   4125  CG  PHE X 267      36.190  26.010  22.651  0.00  0.00            
ATOM   4126  CD1 PHE X 267      35.173  26.846  22.100  0.00  0.00            
ATOM   4127  HD1 PHE X 267      34.244  26.338  21.888  0.00  0.00            
ATOM   4128  CE1 PHE X 267      35.395  28.188  22.002  0.00  0.00            
ATOM   4129  HE1 PHE X 267      34.594  28.883  21.796  0.00  0.00            
ATOM   4130  CZ  PHE X 267      36.630  28.729  22.447  0.00  0.00            
ATOM   4131  HZ  PHE X 267      36.798  29.792  22.354  0.00  0.00            
ATOM   4132  CE2 PHE X 267      37.604  27.863  23.108  0.00  0.00            
ATOM   4133  HE2 PHE X 267      38.505  28.331  23.476  0.00  0.00            
ATOM   4134  CD2 PHE X 267      37.397  26.526  23.190  0.00  0.00            
ATOM   4135  HD2 PHE X 267      38.154  25.895  23.631  0.00  0.00            
ATOM   4136  C   PHE X 267      34.790  22.846  24.371  0.00  0.00            
ATOM   4137  O   PHE X 267      33.806  23.103  25.079  0.00  0.00            
ATOM   4138  N   HID X 268      34.976  21.661  23.787  0.00  0.00            
ATOM   4139  H   HID X 268      35.857  21.532  23.310  0.00  0.00            
ATOM   4140  CA  HID X 268      33.957  20.537  23.935  0.00  0.00            
ATOM   4141  HA  HID X 268      32.941  20.883  23.742  0.00  0.00            
ATOM   4142  CB  HID X 268      34.171  19.417  22.923  0.00  0.00            
ATOM   4143  HB2 HID X 268      35.208  19.092  23.006  0.00  0.00            
ATOM   4144  HB3 HID X 268      33.565  18.547  23.177  0.00  0.00            
ATOM   4145  CG  HID X 268      33.912  19.800  21.509  0.00  0.00            
ATOM   4146  ND1 HID X 268      34.814  20.097  20.498  0.00  0.00            
ATOM   4147  HD1 HID X 268      35.799  20.147  20.718  0.00  0.00            
ATOM   4148  CE1 HID X 268      34.084  20.271  19.314  0.00  0.00            
ATOM   4149  HE1 HID X 268      34.377  20.790  18.413  0.00  0.00            
ATOM   4150  NE2 HID X 268      32.787  20.073  19.530  0.00  0.00            
ATOM   4151  CD2 HID X 268      32.647  19.759  20.892  0.00  0.00            
ATOM   4152  HD2 HID X 268      31.724  19.492  21.385  0.00  0.00            
ATOM   4153  C   HID X 268      33.826  20.023  25.382  0.00  0.00            
ATOM   4154  O   HID X 268      32.795  19.549  25.819  0.00  0.00            
ATOM   4155  N   GLU X 269      34.903  20.169  26.084  0.00  0.00            
ATOM   4156  H   GLU X 269      35.800  20.309  25.643  0.00  0.00            
ATOM   4157  CA  GLU X 269      35.012  19.627  27.434  0.00  0.00            
ATOM   4158  HA  GLU X 269      34.663  18.600  27.538  0.00  0.00            
ATOM   4159  CB  GLU X 269      36.403  19.463  27.873  0.00  0.00            
ATOM   4160  HB2 GLU X 269      36.939  19.201  26.960  0.00  0.00            
ATOM   4161  HB3 GLU X 269      36.802  20.360  28.346  0.00  0.00            
ATOM   4162  CG  GLU X 269      36.807  18.402  28.927  0.00  0.00            
ATOM   4163  HG2 GLU X 269      37.836  18.616  29.217  0.00  0.00            
ATOM   4164  HG3 GLU X 269      36.194  18.628  29.800  0.00  0.00            
ATOM   4165  CD  GLU X 269      36.497  17.002  28.518  0.00  0.00            
ATOM   4166  OE1 GLU X 269      36.543  16.723  27.256  0.00  0.00            
ATOM   4167  OE2 GLU X 269      36.175  16.156  29.347  0.00  0.00            
ATOM   4168  C   GLU X 269      34.286  20.521  28.447  0.00  0.00            
ATOM   4169  O   GLU X 269      33.587  20.003  29.338  0.00  0.00            
ATOM   4170  N   ILE X 270      34.495  21.845  28.268  0.00  0.00            
ATOM   4171  H   ILE X 270      35.120  22.141  27.532  0.00  0.00            
ATOM   4172  CA  ILE X 270      33.701  22.833  29.064  0.00  0.00            
ATOM   4173  HA  ILE X 270      33.704  22.549  30.116  0.00  0.00            
ATOM   4174  CB  ILE X 270      34.394  24.204  28.877  0.00  0.00            
ATOM   4175  HB  ILE X 270      34.649  24.468  27.851  0.00  0.00            
ATOM   4176  CG2 ILE X 270      33.580  25.364  29.414  0.00  0.00            
ATOM   4177 HG21 ILE X 270      34.061  26.303  29.138  0.00  0.00            
ATOM   4178 HG22 ILE X 270      32.628  25.349  28.882  0.00  0.00            
ATOM   4179 HG23 ILE X 270      33.481  25.346  30.499  0.00  0.00            
ATOM   4180  CG1 ILE X 270      35.750  24.149  29.636  0.00  0.00            
ATOM   4181 HG12 ILE X 270      35.569  23.731  30.626  0.00  0.00            
ATOM   4182 HG13 ILE X 270      36.294  23.330  29.166  0.00  0.00            
ATOM   4183  CD1 ILE X 270      36.525  25.493  29.568  0.00  0.00            
ATOM   4184 HD11 ILE X 270      37.400  25.534  30.216  0.00  0.00            
ATOM   4185 HD12 ILE X 270      36.970  25.681  28.591  0.00  0.00            
ATOM   4186 HD13 ILE X 270      36.022  26.360  29.996  0.00  0.00            
ATOM   4187  C   ILE X 270      32.187  22.781  28.667  0.00  0.00            
ATOM   4188  O   ILE X 270      31.402  22.704  29.582  0.00  0.00            
ATOM   4189  N   ASN X 271      31.880  22.723  27.392  0.00  0.00            
ATOM   4190  H   ASN X 271      32.615  22.663  26.702  0.00  0.00            
ATOM   4191  CA  ASN X 271      30.539  22.604  26.865  0.00  0.00            
ATOM   4192  HA  ASN X 271      30.090  23.557  27.144  0.00  0.00            
ATOM   4193  CB  ASN X 271      30.643  22.416  25.328  0.00  0.00            
ATOM   4194  HB2 ASN X 271      31.104  23.307  24.901  0.00  0.00            
ATOM   4195  HB3 ASN X 271      31.327  21.606  25.075  0.00  0.00            
ATOM   4196  CG  ASN X 271      29.300  22.153  24.575  0.00  0.00            
ATOM   4197  OD1 ASN X 271      28.419  21.353  25.000  0.00  0.00            
ATOM   4198  ND2 ASN X 271      29.176  22.728  23.440  0.00  0.00            
ATOM   4199 HD21 ASN X 271      28.329  22.571  22.914  0.00  0.00            
ATOM   4200 HD22 ASN X 271      29.849  23.428  23.162  0.00  0.00            
ATOM   4201  C   ASN X 271      29.800  21.350  27.484  0.00  0.00            
ATOM   4202  O   ASN X 271      28.723  21.540  28.054  0.00  0.00            
ATOM   4203  N   MET X 272      30.414  20.119  27.483  0.00  0.00            
ATOM   4204  H   MET X 272      31.323  19.988  27.063  0.00  0.00            
ATOM   4205  CA  MET X 272      29.895  18.923  28.160  0.00  0.00            
ATOM   4206  HA  MET X 272      28.932  18.639  27.736  0.00  0.00            
ATOM   4207  CB  MET X 272      30.850  17.815  27.803  0.00  0.00            
ATOM   4208  HB2 MET X 272      31.847  18.168  28.066  0.00  0.00            
ATOM   4209  HB3 MET X 272      30.574  16.905  28.336  0.00  0.00            
ATOM   4210  CG  MET X 272      30.673  17.394  26.294  0.00  0.00            
ATOM   4211  HG2 MET X 272      29.679  16.974  26.145  0.00  0.00            
ATOM   4212  HG3 MET X 272      30.940  18.243  25.665  0.00  0.00            
ATOM   4213  SD  MET X 272      31.920  16.085  25.904  0.00  0.00            
ATOM   4214  CE  MET X 272      31.018  14.583  26.200  0.00  0.00            
ATOM   4215  HE1 MET X 272      30.411  14.761  27.088  0.00  0.00            
ATOM   4216  HE2 MET X 272      30.403  14.244  25.368  0.00  0.00            
ATOM   4217  HE3 MET X 272      31.726  13.826  26.539  0.00  0.00            
ATOM   4218  C   MET X 272      29.818  19.202  29.721  0.00  0.00            
ATOM   4219  O   MET X 272      28.750  18.767  30.244  0.00  0.00            
ATOM   4220  N   TRP X 273      30.871  19.730  30.368  0.00  0.00            
ATOM   4221  H   TRP X 273      31.742  19.745  29.857  0.00  0.00            
ATOM   4222  CA  TRP X 273      30.887  19.767  31.849  0.00  0.00            
ATOM   4223  HA  TRP X 273      30.569  18.766  32.141  0.00  0.00            
ATOM   4224  CB  TRP X 273      32.221  20.161  32.368  0.00  0.00            
ATOM   4225  HB2 TRP X 273      32.907  19.464  31.885  0.00  0.00            
ATOM   4226  HB3 TRP X 273      32.491  21.159  32.024  0.00  0.00            
ATOM   4227  CG  TRP X 273      32.366  20.013  33.841  0.00  0.00            
ATOM   4228  CD1 TRP X 273      32.793  18.869  34.381  0.00  0.00            
ATOM   4229  HD1 TRP X 273      33.102  17.976  33.856  0.00  0.00            
ATOM   4230  NE1 TRP X 273      32.995  18.942  35.750  0.00  0.00            
ATOM   4231  HE1 TRP X 273      33.424  18.230  36.324  0.00  0.00            
ATOM   4232  CE2 TRP X 273      32.565  20.206  36.146  0.00  0.00            
ATOM   4233  CZ2 TRP X 273      32.503  20.771  37.406  0.00  0.00            
ATOM   4234  HZ2 TRP X 273      32.793  20.179  38.263  0.00  0.00            
ATOM   4235  CH2 TRP X 273      32.077  22.085  37.582  0.00  0.00            
ATOM   4236  HH2 TRP X 273      32.123  22.429  38.605  0.00  0.00            
ATOM   4237  CZ3 TRP X 273      31.566  22.812  36.478  0.00  0.00            
ATOM   4238  HZ3 TRP X 273      31.207  23.823  36.600  0.00  0.00            
ATOM   4239  CE3 TRP X 273      31.712  22.272  35.196  0.00  0.00            
ATOM   4240  HE3 TRP X 273      31.519  22.898  34.337  0.00  0.00            
ATOM   4241  CD2 TRP X 273      32.217  20.943  34.993  0.00  0.00            
ATOM   4242  C   TRP X 273      29.824  20.666  32.378  0.00  0.00            
ATOM   4243  O   TRP X 273      29.192  20.274  33.356  0.00  0.00            
ATOM   4244  N   VAL X 274      29.615  21.825  31.729  0.00  0.00            
ATOM   4245  H   VAL X 274      30.189  21.956  30.908  0.00  0.00            
ATOM   4246  CA  VAL X 274      28.552  22.834  32.000  0.00  0.00            
ATOM   4247  HA  VAL X 274      28.523  23.007  33.076  0.00  0.00            
ATOM   4248  CB  VAL X 274      28.903  24.192  31.423  0.00  0.00            
ATOM   4249  HB  VAL X 274      29.230  24.053  30.392  0.00  0.00            
ATOM   4250  CG1 VAL X 274      27.841  25.254  31.457  0.00  0.00            
ATOM   4251 HG11 VAL X 274      27.532  25.497  32.474  0.00  0.00            
ATOM   4252 HG12 VAL X 274      28.122  26.140  30.888  0.00  0.00            
ATOM   4253 HG13 VAL X 274      26.969  24.912  30.901  0.00  0.00            
ATOM   4254  CG2 VAL X 274      30.039  24.841  32.188  0.00  0.00            
ATOM   4255 HG21 VAL X 274      29.731  24.980  33.224  0.00  0.00            
ATOM   4256 HG22 VAL X 274      30.896  24.176  32.301  0.00  0.00            
ATOM   4257 HG23 VAL X 274      30.217  25.835  31.778  0.00  0.00            
ATOM   4258  C   VAL X 274      27.181  22.379  31.564  0.00  0.00            
ATOM   4259  O   VAL X 274      26.244  22.513  32.394  0.00  0.00            
ATOM   4260  N   SER X 275      27.125  21.754  30.412  0.00  0.00            
ATOM   4261  H   SER X 275      27.902  21.617  29.781  0.00  0.00            
ATOM   4262  CA  SER X 275      25.834  21.253  29.988  0.00  0.00            
ATOM   4263  HA  SER X 275      25.218  22.153  29.974  0.00  0.00            
ATOM   4264  CB  SER X 275      25.721  20.671  28.590  0.00  0.00            
ATOM   4265  HB2 SER X 275      26.357  19.791  28.494  0.00  0.00            
ATOM   4266  HB3 SER X 275      24.697  20.328  28.439  0.00  0.00            
ATOM   4267  OG  SER X 275      25.977  21.659  27.652  0.00  0.00            
ATOM   4268  HG  SER X 275      26.934  21.681  27.580  0.00  0.00            
ATOM   4269  C   SER X 275      25.279  20.178  30.985  0.00  0.00            
ATOM   4270  O   SER X 275      24.071  20.144  31.193  0.00  0.00            
ATOM   4271  N   GLN X 276      26.158  19.366  31.534  0.00  0.00            
ATOM   4272  H   GLN X 276      27.121  19.409  31.232  0.00  0.00            
ATOM   4273  CA  GLN X 276      25.707  18.190  32.385  0.00  0.00            
ATOM   4274  HA  GLN X 276      24.805  17.770  31.939  0.00  0.00            
ATOM   4275  CB  GLN X 276      26.885  17.126  32.380  0.00  0.00            
ATOM   4276  HB2 GLN X 276      27.158  16.994  31.333  0.00  0.00            
ATOM   4277  HB3 GLN X 276      27.661  17.637  32.949  0.00  0.00            
ATOM   4278  CG  GLN X 276      26.756  15.665  32.874  0.00  0.00            
ATOM   4279  HG2 GLN X 276      27.719  15.223  33.130  0.00  0.00            
ATOM   4280  HG3 GLN X 276      26.245  15.656  33.837  0.00  0.00            
ATOM   4281  CD  GLN X 276      26.052  14.729  31.920  0.00  0.00            
ATOM   4282  OE1 GLN X 276      25.090  15.136  31.311  0.00  0.00            
ATOM   4283  NE2 GLN X 276      26.657  13.567  31.741  0.00  0.00            
ATOM   4284 HE21 GLN X 276      26.169  12.917  31.141  0.00  0.00            
ATOM   4285 HE22 GLN X 276      27.478  13.333  32.280  0.00  0.00            
ATOM   4286  C   GLN X 276      25.376  18.626  33.805  0.00  0.00            
ATOM   4287  O   GLN X 276      24.893  17.813  34.622  0.00  0.00            
ATOM   4288  N   ARG X 277      25.501  19.947  34.118  0.00  0.00            
ATOM   4289  H   ARG X 277      25.833  20.601  33.424  0.00  0.00            
ATOM   4290  CA  ARG X 277      25.410  20.555  35.489  0.00  0.00            
ATOM   4291  HA  ARG X 277      24.897  19.840  36.132  0.00  0.00            
ATOM   4292  CB  ARG X 277      26.777  20.875  35.976  0.00  0.00            
ATOM   4293  HB2 ARG X 277      27.328  21.604  35.383  0.00  0.00            
ATOM   4294  HB3 ARG X 277      26.844  21.334  36.963  0.00  0.00            
ATOM   4295  CG  ARG X 277      27.567  19.621  36.228  0.00  0.00            
ATOM   4296  HG2 ARG X 277      27.034  18.968  36.919  0.00  0.00            
ATOM   4297  HG3 ARG X 277      27.636  18.986  35.345  0.00  0.00            
ATOM   4298  CD  ARG X 277      29.033  19.958  36.551  0.00  0.00            
ATOM   4299  HD2 ARG X 277      29.393  20.520  35.690  0.00  0.00            
ATOM   4300  HD3 ARG X 277      29.105  20.568  37.452  0.00  0.00            
ATOM   4301  NE  ARG X 277      29.756  18.670  36.887  0.00  0.00            
ATOM   4302  HE  ARG X 277      29.760  18.515  37.885  0.00  0.00            
ATOM   4303  CZ  ARG X 277      29.901  17.567  36.092  0.00  0.00            
ATOM   4304  NH1 ARG X 277      29.697  17.612  34.799  0.00  0.00            
ATOM   4305 HH11 ARG X 277      29.466  18.469  34.315  0.00  0.00            
ATOM   4306 HH12 ARG X 277      29.724  16.702  34.362  0.00  0.00            
ATOM   4307  NH2 ARG X 277      30.183  16.434  36.662  0.00  0.00            
ATOM   4308 HH21 ARG X 277      30.454  16.451  37.635  0.00  0.00            
ATOM   4309 HH22 ARG X 277      30.328  15.558  36.181  0.00  0.00            
ATOM   4310  C   ARG X 277      24.457  21.692  35.384  0.00  0.00            
ATOM   4311  O   ARG X 277      24.374  22.594  36.243  0.00  0.00            
ATOM   4312  N   THR X 278      23.646  21.673  34.306  0.00  0.00            
ATOM   4313  H   THR X 278      23.716  20.932  33.624  0.00  0.00            
ATOM   4314  CA  THR X 278      22.528  22.574  33.967  0.00  0.00            
ATOM   4315  HA  THR X 278      22.181  23.093  34.861  0.00  0.00            
ATOM   4316  CB  THR X 278      22.919  23.632  32.955  0.00  0.00            
ATOM   4317  HB  THR X 278      21.981  24.130  32.708  0.00  0.00            
ATOM   4318  CG2 THR X 278      23.907  24.679  33.530  0.00  0.00            
ATOM   4319 HG21 THR X 278      23.853  25.506  32.822  0.00  0.00            
ATOM   4320 HG22 THR X 278      23.653  24.935  34.558  0.00  0.00            
ATOM   4321 HG23 THR X 278      24.961  24.400  33.526  0.00  0.00            
ATOM   4322  OG1 THR X 278      23.486  23.082  31.829  0.00  0.00            
ATOM   4323  HG1 THR X 278      24.376  22.868  32.119  0.00  0.00            
ATOM   4324  C   THR X 278      21.395  21.753  33.304  0.00  0.00            
ATOM   4325  O   THR X 278      21.588  20.589  32.943  0.00  0.00            
ATOM   4326  N   ALA X 279      20.210  22.413  33.278  0.00  0.00            
ATOM   4327  H   ALA X 279      20.146  23.369  33.597  0.00  0.00            
ATOM   4328  CA  ALA X 279      18.941  21.887  32.801  0.00  0.00            
ATOM   4329  HA  ALA X 279      18.592  21.043  33.396  0.00  0.00            
ATOM   4330  CB  ALA X 279      17.846  22.862  33.011  0.00  0.00            
ATOM   4331  HB1 ALA X 279      17.580  22.774  34.065  0.00  0.00            
ATOM   4332  HB2 ALA X 279      18.052  23.862  32.631  0.00  0.00            
ATOM   4333  HB3 ALA X 279      16.903  22.580  32.541  0.00  0.00            
ATOM   4334  C   ALA X 279      19.048  21.669  31.281  0.00  0.00            
ATOM   4335  O   ALA X 279      19.785  22.312  30.474  0.00  0.00            
ATOM   4336  N   NME X 280      18.368  20.635  30.772  0.00  0.00            
ATOM   4337  H   NME X 280      18.583  20.512  29.793  0.00  0.00            
ATOM   4338  CH3 NME X 280      17.309  19.750  31.358  0.00  0.00            
ATOM   4339 HH31 NME X 280      17.061  19.996  32.391  0.00  0.00            
ATOM   4340 HH32 NME X 280      16.388  20.037  30.852  0.00  0.00            
ATOM   4341 HH33 NME X 280      17.536  18.687  31.271  0.00  0.00            
ATOM   4342  N5  PYR X 281      48.677  37.410  28.884  0.00  0.00            
ATOM   4343  C30 PYR X 281      48.660  36.538  29.638  0.00  0.00            
ATOM   4344  C16 PYR X 281      48.542  35.598  30.691  0.00  0.00            
ATOM   4345  C17 PYR X 281      48.772  34.244  30.583  0.00  0.00            
ATOM   4346  N4  PYR X 281      48.479  33.789  31.806  0.00  0.00            
ATOM   4347  H17 PYR X 281      49.279  33.630  29.892  0.00  0.00            
ATOM   4348  C15 PYR X 281      47.947  35.872  31.932  0.00  0.00            
ATOM   4349  H16 PYR X 281      47.649  36.804  32.320  0.00  0.00            
ATOM   4350  N3  PYR X 281      47.912  34.661  32.564  0.00  0.00            
ATOM   4351  C1  PYR X 281      48.847  33.633  35.370  0.00  0.00            
ATOM   4352  O1  PYR X 281      48.108  34.659  35.721  0.00  0.00            
ATOM   4353  N1  PYR X 281      50.135  33.571  35.092  0.00  0.00            
ATOM   4354  C5  PYR X 281      51.122  34.751  35.419  0.00  0.00            
ATOM   4355  C4  PYR X 281      52.181  34.229  36.314  0.00  0.00            
ATOM   4356  H5  PYR X 281      53.024  34.888  36.368  0.00  0.00            
ATOM   4357  H6  PYR X 281      51.795  34.219  37.391  0.00  0.00            
ATOM   4358  H7  PYR X 281      50.491  35.544  35.874  0.00  0.00            
ATOM   4359  H8  PYR X 281      51.580  35.161  34.479  0.00  0.00            
ATOM   4360  C2  PYR X 281      50.743  32.319  34.754  0.00  0.00            
ATOM   4361  H1  PYR X 281      51.288  32.318  33.806  0.00  0.00            
ATOM   4362  H2  PYR X 281      50.014  31.549  34.710  0.00  0.00            
ATOM   4363  C3  PYR X 281      51.742  31.883  35.763  0.00  0.00            
ATOM   4364  H3  PYR X 281      52.262  30.974  35.434  0.00  0.00            
ATOM   4365  H4  PYR X 281      51.299  31.698  36.760  0.00  0.00            
ATOM   4366  N2  PYR X 281      52.739  32.957  35.815  0.00  0.00            
ATOM   4367  C6  PYR X 281      54.039  32.550  36.480  0.00  0.00            
ATOM   4368  C11 PYR X 281      55.309  33.264  36.006  0.00  0.00            
ATOM   4369  C12 PYR X 281      56.512  32.823  36.520  0.00  0.00            
ATOM   4370  H13 PYR X 281      56.530  32.026  37.264  0.00  0.00            
ATOM   4371  C24 PYR X 281      57.673  33.491  36.168  0.00  0.00            
ATOM   4372  C25 PYR X 281      57.619  34.611  35.334  0.00  0.00            
ATOM   4373  C13 PYR X 281      56.387  35.028  34.748  0.00  0.00            
ATOM   4374  C14 PYR X 281      55.226  34.358  35.122  0.00  0.00            
ATOM   4375  H15 PYR X 281      54.286  34.770  34.754  0.00  0.00            
ATOM   4376  H14 PYR X 281      56.326  35.828  34.010  0.00  0.00            
ATOM   4377  C26 PYR X 281      58.782  35.297  34.970  0.00  0.00            
ATOM   4378  C27 PYR X 281      60.005  34.902  35.506  0.00  0.00            
ATOM   4379  C28 PYR X 281      60.019  33.826  36.424  0.00  0.00            
ATOM   4380  C29 PYR X 281      58.858  33.141  36.747  0.00  0.00            
ATOM   4381  H25 PYR X 281      58.934  32.415  37.445  0.00  0.00            
ATOM   4382  H24 PYR X 281      60.939  33.553  36.941  0.00  0.00            
ATOM   4383  H23 PYR X 281      60.902  35.439  35.197  0.00  0.00            
ATOM   4384  H22 PYR X 281      58.753  36.197  34.356  0.00  0.00            
ATOM   4385  H9  PYR X 281      54.112  31.526  36.243  0.00  0.00            
ATOM   4386  C7  PYR X 281      53.912  32.636  38.039  0.00  0.00            
ATOM   4387  C10 PYR X 281      54.303  33.749  38.835  0.00  0.00            
ATOM   4388  H12 PYR X 281      54.590  34.695  38.377  0.00  0.00            
ATOM   4389  C8  PYR X 281      53.472  31.525  38.795  0.00  0.00            
ATOM   4390  H10 PYR X 281      53.080  30.613  38.344  0.00  0.00            
ATOM   4391  C9  PYR X 281      53.407  31.510  40.150  0.00  0.00            
ATOM   4392  H11 PYR X 281      53.088  30.636  40.719  0.00  0.00            
ATOM   4393  C18 PYR X 281      53.960  32.555  40.875  0.00  0.00            
ATOM   4394  C19 PYR X 281      54.472  33.653  40.197  0.00  0.00            
ATOM   4395  C20 PYR X 281      55.113  34.683  40.879  0.00  0.00            
ATOM   4396  H18 PYR X 281      55.520  35.486  40.279  0.00  0.00            
ATOM   4397  C21 PYR X 281      55.163  34.682  42.295  0.00  0.00            
ATOM   4398  H19 PYR X 281      55.551  35.508  42.876  0.00  0.00            
ATOM   4399  C22 PYR X 281      54.603  33.531  42.983  0.00  0.00            
ATOM   4400  H20 PYR X 281      54.589  33.423  44.075  0.00  0.00            
ATOM   4401  C23 PYR X 281      53.922  32.491  42.257  0.00  0.00            
ATOM   4402  H21 PYR X 281      53.473  31.658  42.811  0.00  0.00            
ATOM   4403  Na+ Na+ X 282      32.199  34.370  53.715  0.00  0.00            
ATOM   4404  Na+ Na+ X 283      62.076  11.394  38.162  0.00  0.00            
ATOM   4405  Na+ Na+ X 284      13.678  12.393  20.489  0.00  0.00            
ATOM   4406  O   WAT X 285       6.492   1.688   8.456  0.00  0.00            
ATOM   4407  H1  WAT X 285       6.025   1.066   7.899  0.00  0.00            
ATOM   4408  H2  WAT X 285       7.415   1.556   8.241  0.00  0.00            
ATOM   4409  O   WAT X 286      53.707  36.298  50.031  0.00  0.00            
ATOM   4410  H1  WAT X 286      54.165  36.999  50.495  0.00  0.00            
ATOM   4411  H2  WAT X 286      52.964  36.733  49.612  0.00  0.00            
ATOM   4412  O   WAT X 287       3.637  57.831   9.793  0.00  0.00            
ATOM   4413  H1  WAT X 287       3.961  57.077  10.286  0.00  0.00            
ATOM   4414  H2  WAT X 287       4.329  58.016   9.158  0.00  0.00            
ATOM   4415  O   WAT X 288       7.629  51.554  32.910  0.00  0.00            
ATOM   4416  H1  WAT X 288       6.964  52.197  33.157  0.00  0.00            
ATOM   4417  H2  WAT X 288       8.350  51.709  33.520  0.00  0.00            
ATOM   4418  O   WAT X 289      55.179  49.581  42.270  0.00  0.00            
ATOM   4419  H1  WAT X 289      54.971  50.159  41.535  0.00  0.00            
ATOM   4420  H2  WAT X 289      54.379  49.563  42.795  0.00  0.00            
ATOM   4421  O   WAT X 290      39.799   1.120  36.880  0.00  0.00            
ATOM   4422  H1  WAT X 290      40.317   1.128  36.075  0.00  0.00            
ATOM   4423  H2  WAT X 290      40.149   0.385  37.383  0.00  0.00            
ATOM   4424  O   WAT X 291      21.701  41.206  10.587  0.00  0.00            
ATOM   4425  H1  WAT X 291      21.126  41.948  10.402  0.00  0.00            
ATOM   4426  H2  WAT X 291      21.712  40.703   9.773  0.00  0.00            
ATOM   4427  O   WAT X 292      66.880  30.340  17.542  0.00  0.00            
ATOM   4428  H1  WAT X 292      67.523  30.180  16.851  0.00  0.00            
ATOM   4429  H2  WAT X 292      67.138  29.752  18.251  0.00  0.00            
ATOM   4430  O   WAT X 293      17.114  60.900  58.972  0.00  0.00            
ATOM   4431  H1  WAT X 293      16.512  61.165  58.277  0.00  0.00            
ATOM   4432  H2  WAT X 293      17.970  61.214  58.681  0.00  0.00            
ATOM   4433  O   WAT X 294      57.459  22.925  48.937  0.00  0.00            
ATOM   4434  H1  WAT X 294      57.797  23.794  48.719  0.00  0.00            
ATOM   4435  H2  WAT X 294      56.657  23.097  49.430  0.00  0.00            
ATOM   4436  O   WAT X 295      40.633   8.779  42.299  0.00  0.00            
ATOM   4437  H1  WAT X 295      39.962   8.396  41.733  0.00  0.00            
ATOM   4438  H2  WAT X 295      41.398   8.875  41.731  0.00  0.00            
ATOM   4439  O   WAT X 296      59.627  46.825  23.027  0.00  0.00            
ATOM   4440  H1  WAT X 296      60.112  47.293  22.348  0.00  0.00            
ATOM   4441  H2  WAT X 296      58.993  47.464  23.352  0.00  0.00            
ATOM   4442  O   WAT X 297       2.679  52.120  21.224  0.00  0.00            
ATOM   4443  H1  WAT X 297       2.471  52.648  20.453  0.00  0.00            
ATOM   4444  H2  WAT X 297       2.311  51.258  21.030  0.00  0.00            
ATOM   4445  O   WAT X 298      75.461  14.835  21.599  0.00  0.00            
ATOM   4446  H1  WAT X 298      76.084  14.129  21.422  0.00  0.00            
ATOM   4447  H2  WAT X 298      75.348  14.822  22.549  0.00  0.00            
ATOM   4448  O   WAT X 299      56.471  52.744  37.895  0.00  0.00            
ATOM   4449  H1  WAT X 299      56.968  53.464  37.509  0.00  0.00            
ATOM   4450  H2  WAT X 299      56.515  52.901  38.838  0.00  0.00            
ATOM   4451  O   WAT X 300      40.950  28.617   9.003  0.00  0.00            
ATOM   4452  H1  WAT X 300      40.211  28.890   8.459  0.00  0.00            
ATOM   4453  H2  WAT X 300      40.643  27.826   9.445  0.00  0.00            
ATOM   4454  O   WAT X 301      27.106  39.151  13.455  0.00  0.00            
ATOM   4455  H1  WAT X 301      26.932  38.753  12.602  0.00  0.00            
ATOM   4456  H2  WAT X 301      26.735  38.535  14.087  0.00  0.00            
ATOM   4457  O   WAT X 302      16.250   5.342  10.161  0.00  0.00            
ATOM   4458  H1  WAT X 302      16.784   5.548   9.394  0.00  0.00            
ATOM   4459  H2  WAT X 302      16.667   5.819  10.879  0.00  0.00            
ATOM   4460  O   WAT X 303      13.351  56.131  58.227  0.00  0.00            
ATOM   4461  H1  WAT X 303      14.244  56.473  58.267  0.00  0.00            
ATOM   4462  H2  WAT X 303      13.120  55.958  59.139  0.00  0.00            
ATOM   4463  O   WAT X 304      65.686   0.658  29.094  0.00  0.00            
ATOM   4464  H1  WAT X 304      64.904   0.605  29.644  0.00  0.00            
ATOM   4465  H2  WAT X 304      65.488   0.100  28.342  0.00  0.00            
ATOM   4466  O   WAT X 305      21.620  34.587  21.767  0.00  0.00            
ATOM   4467  H1  WAT X 305      22.253  35.251  21.493  0.00  0.00            
ATOM   4468  H2  WAT X 305      21.886  33.796  21.299  0.00  0.00            
ATOM   4469  O   WAT X 306      54.341  21.762  16.304  0.00  0.00            
ATOM   4470  H1  WAT X 306      54.374  21.280  17.130  0.00  0.00            
ATOM   4471  H2  WAT X 306      53.489  21.539  15.930  0.00  0.00            
ATOM   4472  O   WAT X 307      27.701  30.967  19.710  0.00  0.00            
ATOM   4473  H1  WAT X 307      27.761  31.183  20.640  0.00  0.00            
ATOM   4474  H2  WAT X 307      26.810  30.636  19.598  0.00  0.00            
ATOM   4475  O   WAT X 308      34.202  45.478  17.761  0.00  0.00            
ATOM   4476  H1  WAT X 308      34.085  45.520  16.812  0.00  0.00            
ATOM   4477  H2  WAT X 308      34.553  44.602  17.921  0.00  0.00            
ATOM   4478  O   WAT X 309      62.497  26.060  28.263  0.00  0.00            
ATOM   4479  H1  WAT X 309      63.237  25.734  27.751  0.00  0.00            
ATOM   4480  H2  WAT X 309      62.894  26.417  29.058  0.00  0.00            
ATOM   4481  O   WAT X 310      53.948   7.954  50.386  0.00  0.00            
ATOM   4482  H1  WAT X 310      53.274   7.296  50.218  0.00  0.00            
ATOM   4483  H2  WAT X 310      53.663   8.391  51.188  0.00  0.00            
ATOM   4484  O   WAT X 311      77.072  24.230  48.734  0.00  0.00            
ATOM   4485  H1  WAT X 311      76.494  24.833  49.201  0.00  0.00            
ATOM   4486  H2  WAT X 311      76.610  24.040  47.917  0.00  0.00            
ATOM   4487  O   WAT X 312      16.153  25.337  57.729  0.00  0.00            
ATOM   4488  H1  WAT X 312      16.351  26.060  58.325  0.00  0.00            
ATOM   4489  H2  WAT X 312      16.073  24.572  58.298  0.00  0.00            
ATOM   4490  O   WAT X 313      48.179   4.040  22.338  0.00  0.00            
ATOM   4491  H1  WAT X 313      48.928   4.604  22.146  0.00  0.00            
ATOM   4492  H2  WAT X 313      47.511   4.308  21.707  0.00  0.00            
ATOM   4493  O   WAT X 314      22.507  11.202  56.954  0.00  0.00            
ATOM   4494  H1  WAT X 314      22.439  11.934  56.340  0.00  0.00            
ATOM   4495  H2  WAT X 314      23.414  10.907  56.874  0.00  0.00            
ATOM   4496  O   WAT X 315      19.515  58.041   5.440  0.00  0.00            
ATOM   4497  H1  WAT X 315      19.559  58.834   4.905  0.00  0.00            
ATOM   4498  H2  WAT X 315      18.585  57.936   5.638  0.00  0.00            
ATOM   4499  O   WAT X 316      48.015  60.870  39.009  0.00  0.00            
ATOM   4500  H1  WAT X 316      47.225  60.860  38.469  0.00  0.00            
ATOM   4501  H2  WAT X 316      47.780  60.364  39.787  0.00  0.00            
ATOM   4502  O   WAT X 317      55.718  49.165   4.836  0.00  0.00            
ATOM   4503  H1  WAT X 317      56.492  48.960   4.312  0.00  0.00            
ATOM   4504  H2  WAT X 317      55.875  48.734   5.676  0.00  0.00            
ATOM   4505  O   WAT X 318      39.969  60.740  35.712  0.00  0.00            
ATOM   4506  H1  WAT X 318      39.118  60.401  35.435  0.00  0.00            
ATOM   4507  H2  WAT X 318      40.032  61.598  35.292  0.00  0.00            
ATOM   4508  O   WAT X 319      65.069  21.457  33.475  0.00  0.00            
ATOM   4509  H1  WAT X 319      64.570  20.660  33.294  0.00  0.00            
ATOM   4510  H2  WAT X 319      65.805  21.423  32.863  0.00  0.00            
ATOM   4511  O   WAT X 320      52.911  61.739   5.894  0.00  0.00            
ATOM   4512  H1  WAT X 320      52.257  61.054   6.038  0.00  0.00            
ATOM   4513  H2  WAT X 320      53.274  61.909   6.763  0.00  0.00            
ATOM   4514  O   WAT X 321       0.673  49.108  17.488  0.00  0.00            
ATOM   4515  H1  WAT X 321       1.201  48.317  17.592  0.00  0.00            
ATOM   4516  H2  WAT X 321       1.222  49.696  16.970  0.00  0.00            
ATOM   4517  O   WAT X 322      31.061  49.805  52.117  0.00  0.00            
ATOM   4518  H1  WAT X 322      30.375  49.410  51.579  0.00  0.00            
ATOM   4519  H2  WAT X 322      31.050  50.732  51.877  0.00  0.00            
ATOM   4520  O   WAT X 323       9.929   4.628  25.579  0.00  0.00            
ATOM   4521  H1  WAT X 323      10.003   4.926  24.673  0.00  0.00            
ATOM   4522  H2  WAT X 323       9.850   3.676  25.513  0.00  0.00            
ATOM   4523  O   WAT X 324      29.017  53.076   1.926  0.00  0.00            
ATOM   4524  H1  WAT X 324      29.130  52.602   1.102  0.00  0.00            
ATOM   4525  H2  WAT X 324      28.690  52.417   2.538  0.00  0.00            
ATOM   4526  O   WAT X 325      42.699  16.319  21.056  0.00  0.00            
ATOM   4527  H1  WAT X 325      42.702  17.052  21.672  0.00  0.00            
ATOM   4528  H2  WAT X 325      42.592  15.544  21.607  0.00  0.00            
ATOM   4529  O   WAT X 326      65.583  58.944  59.998  0.00  0.00            
ATOM   4530  H1  WAT X 326      65.724  58.940  60.945  0.00  0.00            
ATOM   4531  H2  WAT X 326      64.754  59.409  59.882  0.00  0.00            
ATOM   4532  O   WAT X 327      59.833  33.993   1.104  0.00  0.00            
ATOM   4533  H1  WAT X 327      59.744  34.225   2.028  0.00  0.00            
ATOM   4534  H2  WAT X 327      59.899  34.834   0.651  0.00  0.00            
ATOM   4535  O   WAT X 328      69.089  32.382   5.216  0.00  0.00            
ATOM   4536  H1  WAT X 328      69.698  31.695   4.945  0.00  0.00            
ATOM   4537  H2  WAT X 328      68.223  32.023   5.024  0.00  0.00            
ATOM   4538  O   WAT X 329      12.341  46.527  14.341  0.00  0.00            
ATOM   4539  H1  WAT X 329      11.400  46.698  14.386  0.00  0.00            
ATOM   4540  H2  WAT X 329      12.632  46.993  13.558  0.00  0.00            
ATOM   4541  O   WAT X 330      32.522  54.616  12.359  0.00  0.00            
ATOM   4542  H1  WAT X 330      31.620  54.884  12.531  0.00  0.00            
ATOM   4543  H2  WAT X 330      32.888  54.435  13.225  0.00  0.00            
ATOM   4544  O   WAT X 331      59.767  13.805   3.633  0.00  0.00            
ATOM   4545  H1  WAT X 331      59.958  13.306   2.839  0.00  0.00            
ATOM   4546  H2  WAT X 331      60.491  13.600   4.225  0.00  0.00            
ATOM   4547  O   WAT X 332      46.533  63.052  47.088  0.00  0.00            
ATOM   4548  H1  WAT X 332      46.070  62.974  47.922  0.00  0.00            
ATOM   4549  H2  WAT X 332      45.841  63.038  46.427  0.00  0.00            
ATOM   4550  O   WAT X 333      10.350  19.337   2.248  0.00  0.00            
ATOM   4551  H1  WAT X 333      10.662  19.849   1.502  0.00  0.00            
ATOM   4552  H2  WAT X 333       9.425  19.178   2.058  0.00  0.00            
ATOM   4553  O   WAT X 334      55.456   9.090  41.031  0.00  0.00            
ATOM   4554  H1  WAT X 334      56.199   8.732  41.516  0.00  0.00            
ATOM   4555  H2  WAT X 334      55.852   9.563  40.300  0.00  0.00            
ATOM   4556  O   WAT X 335       1.585  16.448  27.694  0.00  0.00            
ATOM   4557  H1  WAT X 335       0.780  16.149  28.118  0.00  0.00            
ATOM   4558  H2  WAT X 335       1.874  17.190  28.226  0.00  0.00            
ATOM   4559  O   WAT X 336      70.938   1.877  19.905  0.00  0.00            
ATOM   4560  H1  WAT X 336      71.505   1.108  19.842  0.00  0.00            
ATOM   4561  H2  WAT X 336      71.165   2.405  19.140  0.00  0.00            
ATOM   4562  O   WAT X 337      62.591  56.062  47.602  0.00  0.00            
ATOM   4563  H1  WAT X 337      63.273  56.712  47.773  0.00  0.00            
ATOM   4564  H2  WAT X 337      62.125  56.398  46.837  0.00  0.00            
ATOM   4565  O   WAT X 338      76.612  11.785   4.034  0.00  0.00            
ATOM   4566  H1  WAT X 338      76.497  11.380   3.174  0.00  0.00            
ATOM   4567  H2  WAT X 338      77.557  11.917   4.112  0.00  0.00            
ATOM   4568  O   WAT X 339      71.379  49.102  36.134  0.00  0.00            
ATOM   4569  H1  WAT X 339      71.419  48.691  35.270  0.00  0.00            
ATOM   4570  H2  WAT X 339      72.187  48.826  36.567  0.00  0.00            
ATOM   4571  O   WAT X 340      53.773   2.103  57.141  0.00  0.00            
ATOM   4572  H1  WAT X 340      53.969   1.406  57.767  0.00  0.00            
ATOM   4573  H2  WAT X 340      53.803   1.674  56.286  0.00  0.00            
ATOM   4574  O   WAT X 341      63.949  49.959  60.413  0.00  0.00            
ATOM   4575  H1  WAT X 341      63.836  50.334  61.286  0.00  0.00            
ATOM   4576  H2  WAT X 341      63.684  50.659  59.816  0.00  0.00            
ATOM   4577  O   WAT X 342      71.214  34.274   5.468  0.00  0.00            
ATOM   4578  H1  WAT X 342      70.605  33.580   5.216  0.00  0.00            
ATOM   4579  H2  WAT X 342      72.053  34.004   5.096  0.00  0.00            
ATOM   4580  O   WAT X 343      18.997  45.545  25.097  0.00  0.00            
ATOM   4581  H1  WAT X 343      19.286  46.295  25.618  0.00  0.00            
ATOM   4582  H2  WAT X 343      19.368  45.699  24.229  0.00  0.00            
ATOM   4583  O   WAT X 344      13.860   8.256   6.150  0.00  0.00            
ATOM   4584  H1  WAT X 344      13.702   7.422   6.593  0.00  0.00            
ATOM   4585  H2  WAT X 344      14.781   8.219   5.892  0.00  0.00            
ATOM   4586  O   WAT X 345      67.446   9.933   4.847  0.00  0.00            
ATOM   4587  H1  WAT X 345      68.234  10.181   5.330  0.00  0.00            
ATOM   4588  H2  WAT X 345      67.659  10.115   3.931  0.00  0.00            
ATOM   4589  O   WAT X 346       6.194  20.147  21.202  0.00  0.00            
ATOM   4590  H1  WAT X 346       5.249  20.294  21.149  0.00  0.00            
ATOM   4591  H2  WAT X 346       6.288  19.404  21.799  0.00  0.00            
ATOM   4592  O   WAT X 347      49.760  10.303  28.989  0.00  0.00            
ATOM   4593  H1  WAT X 347      50.123  10.720  29.771  0.00  0.00            
ATOM   4594  H2  WAT X 347      50.372   9.595  28.790  0.00  0.00            
ATOM   4595  O   WAT X 348       0.601  60.123  27.210  0.00  0.00            
ATOM   4596  H1  WAT X 348       0.693  59.203  26.966  0.00  0.00            
ATOM   4597  H2  WAT X 348       0.868  60.156  28.129  0.00  0.00            
ATOM   4598  O   WAT X 349      20.967  30.975  12.830  0.00  0.00            
ATOM   4599  H1  WAT X 349      21.812  30.582  13.051  0.00  0.00            
ATOM   4600  H2  WAT X 349      20.478  30.269  12.407  0.00  0.00            
ATOM   4601  O   WAT X 350      59.026  58.745  16.021  0.00  0.00            
ATOM   4602  H1  WAT X 350      58.509  58.991  16.788  0.00  0.00            
ATOM   4603  H2  WAT X 350      59.862  59.195  16.140  0.00  0.00            
ATOM   4604  O   WAT X 351      75.996  53.187  41.597  0.00  0.00            
ATOM   4605  H1  WAT X 351      75.461  52.886  40.862  0.00  0.00            
ATOM   4606  H2  WAT X 351      75.409  53.149  42.351  0.00  0.00            
ATOM   4607  O   WAT X 352      73.852  41.017  51.130  0.00  0.00            
ATOM   4608  H1  WAT X 352      74.686  41.411  51.386  0.00  0.00            
ATOM   4609  H2  WAT X 352      73.899  40.955  50.176  0.00  0.00            
ATOM   4610  O   WAT X 353      21.166  50.026   4.129  0.00  0.00            
ATOM   4611  H1  WAT X 353      21.736  49.791   4.861  0.00  0.00            
ATOM   4612  H2  WAT X 353      20.302  49.702   4.385  0.00  0.00            
ATOM   4613  O   WAT X 354      77.213  30.303  60.161  0.00  0.00            
ATOM   4614  H1  WAT X 354      77.089  30.422  61.103  0.00  0.00            
ATOM   4615  H2  WAT X 354      76.550  29.659  59.912  0.00  0.00            
ATOM   4616  O   WAT X 355      15.766  39.491  59.403  0.00  0.00            
ATOM   4617  H1  WAT X 355      16.624  39.590  59.815  0.00  0.00            
ATOM   4618  H2  WAT X 355      15.798  38.628  58.989  0.00  0.00            
ATOM   4619  O   WAT X 356       2.715  15.814  19.111  0.00  0.00            
ATOM   4620  H1  WAT X 356       3.377  16.014  18.449  0.00  0.00            
ATOM   4621  H2  WAT X 356       1.906  15.696  18.614  0.00  0.00            
ATOM   4622  O   WAT X 357      43.813  62.336  42.709  0.00  0.00            
ATOM   4623  H1  WAT X 357      43.099  62.782  43.165  0.00  0.00            
ATOM   4624  H2  WAT X 357      44.458  62.156  43.393  0.00  0.00            
ATOM   4625  O   WAT X 358      58.439   7.521  56.695  0.00  0.00            
ATOM   4626  H1  WAT X 358      58.851   8.284  57.100  0.00  0.00            
ATOM   4627  H2  WAT X 358      59.140   7.112  56.187  0.00  0.00            
ATOM   4628  O   WAT X 359      26.887  19.194   2.661  0.00  0.00            
ATOM   4629  H1  WAT X 359      27.250  19.912   2.143  0.00  0.00            
ATOM   4630  H2  WAT X 359      27.522  18.484   2.565  0.00  0.00            
ATOM   4631  O   WAT X 360      16.125  49.484  27.576  0.00  0.00            
ATOM   4632  H1  WAT X 360      16.979  49.153  27.857  0.00  0.00            
ATOM   4633  H2  WAT X 360      16.193  50.434  27.671  0.00  0.00            
ATOM   4634  O   WAT X 361       5.192  61.705  35.914  0.00  0.00            
ATOM   4635  H1  WAT X 361       4.816  61.473  35.064  0.00  0.00            
ATOM   4636  H2  WAT X 361       5.968  61.149  35.992  0.00  0.00            
ATOM   4637  O   WAT X 362      56.975  47.362   1.932  0.00  0.00            
ATOM   4638  H1  WAT X 362      57.524  47.774   2.599  0.00  0.00            
ATOM   4639  H2  WAT X 362      56.392  48.061   1.636  0.00  0.00            
ATOM   4640  O   WAT X 363      61.038  15.314  42.651  0.00  0.00            
ATOM   4641  H1  WAT X 363      60.658  16.182  42.509  0.00  0.00            
ATOM   4642  H2  WAT X 363      60.308  14.709  42.519  0.00  0.00            
ATOM   4643  O   WAT X 364       0.810  14.228  10.539  0.00  0.00            
ATOM   4644  H1  WAT X 364       1.034  13.684  11.295  0.00  0.00            
ATOM   4645  H2  WAT X 364       1.032  13.687   9.781  0.00  0.00            
ATOM   4646  O   WAT X 365       2.045  45.209   8.427  0.00  0.00            
ATOM   4647  H1  WAT X 365       2.751  45.855   8.401  0.00  0.00            
ATOM   4648  H2  WAT X 365       2.448  44.400   8.113  0.00  0.00            
ATOM   4649  O   WAT X 366      14.012  47.951  18.374  0.00  0.00            
ATOM   4650  H1  WAT X 366      13.533  48.693  18.743  0.00  0.00            
ATOM   4651  H2  WAT X 366      13.428  47.203  18.499  0.00  0.00            
ATOM   4652  O   WAT X 367      66.897  19.922   3.600  0.00  0.00            
ATOM   4653  H1  WAT X 367      66.774  20.209   4.505  0.00  0.00            
ATOM   4654  H2  WAT X 367      66.441  20.581   3.076  0.00  0.00            
ATOM   4655  O   WAT X 368      65.953  25.772  10.866  0.00  0.00            
ATOM   4656  H1  WAT X 368      66.754  25.740  11.389  0.00  0.00            
ATOM   4657  H2  WAT X 368      66.026  25.027  10.270  0.00  0.00            
ATOM   4658  O   WAT X 369      34.219  40.461  60.197  0.00  0.00            
ATOM   4659  H1  WAT X 369      34.792  41.010  59.662  0.00  0.00            
ATOM   4660  H2  WAT X 369      33.549  41.061  60.524  0.00  0.00            
ATOM   4661  O   WAT X 370      74.002  61.178  20.275  0.00  0.00            
ATOM   4662  H1  WAT X 370      74.751  61.129  20.868  0.00  0.00            
ATOM   4663  H2  WAT X 370      73.446  60.442  20.530  0.00  0.00            
ATOM   4664  O   WAT X 371      20.578  13.593  63.124  0.00  0.00            
ATOM   4665  H1  WAT X 371      20.926  14.256  63.720  0.00  0.00            
ATOM   4666  H2  WAT X 371      19.681  13.447  63.425  0.00  0.00            
ATOM   4667  O   WAT X 372      32.908   9.371  18.808  0.00  0.00            
ATOM   4668  H1  WAT X 372      33.734   9.801  18.588  0.00  0.00            
ATOM   4669  H2  WAT X 372      33.022   8.468  18.512  0.00  0.00            
ATOM   4670  O   WAT X 373      53.981  27.061  38.786  0.00  0.00            
ATOM   4671  H1  WAT X 373      54.619  26.717  39.411  0.00  0.00            
ATOM   4672  H2  WAT X 373      54.416  27.818  38.391  0.00  0.00            
ATOM   4673  O   WAT X 374       8.267   9.907  49.218  0.00  0.00            
ATOM   4674  H1  WAT X 374       7.904  10.317  50.003  0.00  0.00            
ATOM   4675  H2  WAT X 374       7.688  10.191  48.510  0.00  0.00            
ATOM   4676  O   WAT X 375      38.466   8.433   2.510  0.00  0.00            
ATOM   4677  H1  WAT X 375      38.905   9.054   3.091  0.00  0.00            
ATOM   4678  H2  WAT X 375      38.327   7.656   3.052  0.00  0.00            
ATOM   4679  O   WAT X 376      23.829  57.129  33.165  0.00  0.00            
ATOM   4680  H1  WAT X 376      23.171  57.799  33.349  0.00  0.00            
ATOM   4681  H2  WAT X 376      24.666  57.589  33.238  0.00  0.00            
ATOM   4682  O   WAT X 377      42.001   4.564  54.185  0.00  0.00            
ATOM   4683  H1  WAT X 377      42.906   4.870  54.239  0.00  0.00            
ATOM   4684  H2  WAT X 377      41.775   4.646  53.259  0.00  0.00            
ATOM   4685  O   WAT X 378      18.200  26.210   5.338  0.00  0.00            
ATOM   4686  H1  WAT X 378      18.837  26.623   4.754  0.00  0.00            
ATOM   4687  H2  WAT X 378      18.425  25.280   5.320  0.00  0.00            
ATOM   4688  O   WAT X 379       7.286  24.663  36.955  0.00  0.00            
ATOM   4689  H1  WAT X 379       6.502  24.750  36.412  0.00  0.00            
ATOM   4690  H2  WAT X 379       8.014  24.745  36.340  0.00  0.00            
ATOM   4691  O   WAT X 380      49.445  60.463  51.901  0.00  0.00            
ATOM   4692  H1  WAT X 380      49.782  60.238  51.034  0.00  0.00            
ATOM   4693  H2  WAT X 380      50.135  60.188  52.505  0.00  0.00            
ATOM   4694  O   WAT X 381      68.988  39.747  10.236  0.00  0.00            
ATOM   4695  H1  WAT X 381      69.243  40.005   9.350  0.00  0.00            
ATOM   4696  H2  WAT X 381      68.552  38.902  10.124  0.00  0.00            
ATOM   4697  O   WAT X 382      29.849  54.863  12.830  0.00  0.00            
ATOM   4698  H1  WAT X 382      29.858  55.317  13.673  0.00  0.00            
ATOM   4699  H2  WAT X 382      29.353  55.443  12.252  0.00  0.00            
ATOM   4700  O   WAT X 383       0.667   5.933  17.649  0.00  0.00            
ATOM   4701  H1  WAT X 383       0.644   6.813  17.274  0.00  0.00            
ATOM   4702  H2  WAT X 383      -0.061   5.918  18.271  0.00  0.00            
ATOM   4703  O   WAT X 384      42.491  56.376  44.996  0.00  0.00            
ATOM   4704  H1  WAT X 384      42.083  55.531  44.804  0.00  0.00            
ATOM   4705  H2  WAT X 384      41.868  57.024  44.668  0.00  0.00            
ATOM   4706  O   WAT X 385      60.886   8.469  38.940  0.00  0.00            
ATOM   4707  H1  WAT X 385      61.423   8.586  38.156  0.00  0.00            
ATOM   4708  H2  WAT X 385      60.034   8.187  38.607  0.00  0.00            
ATOM   4709  O   WAT X 386      75.004  50.223  55.682  0.00  0.00            
ATOM   4710  H1  WAT X 386      75.468  51.058  55.742  0.00  0.00            
ATOM   4711  H2  WAT X 386      74.397  50.233  56.422  0.00  0.00            
ATOM   4712  O   WAT X 387      45.796   4.676  20.427  0.00  0.00            
ATOM   4713  H1  WAT X 387      45.050   4.086  20.322  0.00  0.00            
ATOM   4714  H2  WAT X 387      45.437   5.547  20.257  0.00  0.00            
ATOM   4715  O   WAT X 388      72.077  50.130   8.409  0.00  0.00            
ATOM   4716  H1  WAT X 388      72.369  49.220   8.364  0.00  0.00            
ATOM   4717  H2  WAT X 388      72.694  50.550   9.009  0.00  0.00            
ATOM   4718  O   WAT X 389      13.102  21.871  56.593  0.00  0.00            
ATOM   4719  H1  WAT X 389      12.422  21.483  56.042  0.00  0.00            
ATOM   4720  H2  WAT X 389      13.411  22.627  56.094  0.00  0.00            
ATOM   4721  O   WAT X 390      28.276  60.595  28.125  0.00  0.00            
ATOM   4722  H1  WAT X 390      27.379  60.569  27.790  0.00  0.00            
ATOM   4723  H2  WAT X 390      28.694  59.820  27.751  0.00  0.00            
ATOM   4724  O   WAT X 391      16.496  34.168  64.141  0.00  0.00            
ATOM   4725  H1  WAT X 391      17.280  34.101  63.596  0.00  0.00            
ATOM   4726  H2  WAT X 391      16.157  35.046  63.966  0.00  0.00            
ATOM   4727  O   WAT X 392       7.689  43.180  21.943  0.00  0.00            
ATOM   4728  H1  WAT X 392       7.588  42.231  21.875  0.00  0.00            
ATOM   4729  H2  WAT X 392       7.036  43.445  22.590  0.00  0.00            
ATOM   4730  O   WAT X 393      24.428  58.633  30.484  0.00  0.00            
ATOM   4731  H1  WAT X 393      23.950  57.876  30.821  0.00  0.00            
ATOM   4732  H2  WAT X 393      25.299  58.294  30.277  0.00  0.00            
ATOM   4733  O   WAT X 394      12.480  30.380  21.204  0.00  0.00            
ATOM   4734  H1  WAT X 394      12.669  29.544  20.778  0.00  0.00            
ATOM   4735  H2  WAT X 394      13.093  30.419  21.937  0.00  0.00            
ATOM   4736  O   WAT X 395      22.866  12.819  34.061  0.00  0.00            
ATOM   4737  H1  WAT X 395      22.734  13.557  33.466  0.00  0.00            
ATOM   4738  H2  WAT X 395      23.565  12.306  33.655  0.00  0.00            
ATOM   4739  O   WAT X 396      23.297   4.489  42.632  0.00  0.00            
ATOM   4740  H1  WAT X 396      22.830   3.740  43.002  0.00  0.00            
ATOM   4741  H2  WAT X 396      22.632   5.173  42.557  0.00  0.00            
ATOM   4742  O   WAT X 397      11.855   4.988   6.768  0.00  0.00            
ATOM   4743  H1  WAT X 397      10.947   4.712   6.891  0.00  0.00            
ATOM   4744  H2  WAT X 397      12.053   5.512   7.544  0.00  0.00            
ATOM   4745  O   WAT X 398      56.140   5.864  30.166  0.00  0.00            
ATOM   4746  H1  WAT X 398      56.919   5.312  30.107  0.00  0.00            
ATOM   4747  H2  WAT X 398      55.414   5.246  30.253  0.00  0.00            
ATOM   4748  O   WAT X 399      51.767  40.228  63.721  0.00  0.00            
ATOM   4749  H1  WAT X 399      52.249  40.685  64.410  0.00  0.00            
ATOM   4750  H2  WAT X 399      51.950  40.731  62.927  0.00  0.00            
ATOM   4751  O   WAT X 400      54.455  15.906   2.403  0.00  0.00            
ATOM   4752  H1  WAT X 400      54.101  16.386   3.152  0.00  0.00            
ATOM   4753  H2  WAT X 400      55.273  15.528   2.727  0.00  0.00            
ATOM   4754  O   WAT X 401       0.635  20.212  36.336  0.00  0.00            
ATOM   4755  H1  WAT X 401      -0.241  19.849  36.201  0.00  0.00            
ATOM   4756  H2  WAT X 401       1.057  19.602  36.940  0.00  0.00            
ATOM   4757  O   WAT X 402      62.471  46.758  27.103  0.00  0.00            
ATOM   4758  H1  WAT X 402      62.227  46.078  26.475  0.00  0.00            
ATOM   4759  H2  WAT X 402      63.420  46.843  27.008  0.00  0.00            
ATOM   4760  O   WAT X 403      71.368  17.111  35.016  0.00  0.00            
ATOM   4761  H1  WAT X 403      71.993  16.389  35.081  0.00  0.00            
ATOM   4762  H2  WAT X 403      71.032  17.217  35.906  0.00  0.00            
ATOM   4763  O   WAT X 404      73.968  35.918  51.843  0.00  0.00            
ATOM   4764  H1  WAT X 404      74.807  35.592  51.520  0.00  0.00            
ATOM   4765  H2  WAT X 404      73.848  35.480  52.685  0.00  0.00            
ATOM   4766  O   WAT X 405      42.617  19.182   6.849  0.00  0.00            
ATOM   4767  H1  WAT X 405      42.704  18.501   7.516  0.00  0.00            
ATOM   4768  H2  WAT X 405      42.460  19.985   7.345  0.00  0.00            
ATOM   4769  O   WAT X 406      66.834  64.698  20.430  0.00  0.00            
ATOM   4770  H1  WAT X 406      66.145  64.126  20.093  0.00  0.00            
ATOM   4771  H2  WAT X 406      66.806  65.468  19.862  0.00  0.00            
ATOM   4772  O   WAT X 407       6.848  42.183  30.587  0.00  0.00            
ATOM   4773  H1  WAT X 407       6.710  42.344  29.654  0.00  0.00            
ATOM   4774  H2  WAT X 407       7.783  42.336  30.721  0.00  0.00            
ATOM   4775  O   WAT X 408      51.241  11.943  10.430  0.00  0.00            
ATOM   4776  H1  WAT X 408      51.262  12.824  10.805  0.00  0.00            
ATOM   4777  H2  WAT X 408      52.159  11.737  10.253  0.00  0.00            
ATOM   4778  O   WAT X 409      32.817  45.226  58.377  0.00  0.00            
ATOM   4779  H1  WAT X 409      32.671  44.449  57.837  0.00  0.00            
ATOM   4780  H2  WAT X 409      32.096  45.813  58.152  0.00  0.00            
ATOM   4781  O   WAT X 410      61.029   5.914  25.760  0.00  0.00            
ATOM   4782  H1  WAT X 410      61.528   6.301  25.041  0.00  0.00            
ATOM   4783  H2  WAT X 410      61.286   4.992  25.761  0.00  0.00            
ATOM   4784  O   WAT X 411      73.253  10.025  23.747  0.00  0.00            
ATOM   4785  H1  WAT X 411      72.734  10.302  22.992  0.00  0.00            
ATOM   4786  H2  WAT X 411      73.720  10.815  24.019  0.00  0.00            
ATOM   4787  O   WAT X 412      70.363  35.769  15.994  0.00  0.00            
ATOM   4788  H1  WAT X 412      70.271  36.716  15.890  0.00  0.00            
ATOM   4789  H2  WAT X 412      71.214  35.567  15.605  0.00  0.00            
ATOM   4790  O   WAT X 413      46.966  11.518  63.285  0.00  0.00            
ATOM   4791  H1  WAT X 413      47.145  12.151  62.590  0.00  0.00            
ATOM   4792  H2  WAT X 413      46.431  10.845  62.864  0.00  0.00            
ATOM   4793  O   WAT X 414      21.621  16.495  63.703  0.00  0.00            
ATOM   4794  H1  WAT X 414      22.472  16.587  64.131  0.00  0.00            
ATOM   4795  H2  WAT X 414      21.712  16.978  62.882  0.00  0.00            
ATOM   4796  O   WAT X 415      26.709  57.711   2.257  0.00  0.00            
ATOM   4797  H1  WAT X 415      27.461  57.118   2.247  0.00  0.00            
ATOM   4798  H2  WAT X 415      26.414  57.708   3.167  0.00  0.00            
ATOM   4799  O   WAT X 416      76.807  32.862  58.994  0.00  0.00            
ATOM   4800  H1  WAT X 416      77.591  33.235  59.397  0.00  0.00            
ATOM   4801  H2  WAT X 416      76.910  31.916  59.099  0.00  0.00            
ATOM   4802  O   WAT X 417      48.829   4.489  36.865  0.00  0.00            
ATOM   4803  H1  WAT X 417      48.037   4.391  36.337  0.00  0.00            
ATOM   4804  H2  WAT X 417      48.886   5.428  37.040  0.00  0.00            
ATOM   4805  O   WAT X 418      61.855  59.327  14.193  0.00  0.00            
ATOM   4806  H1  WAT X 418      61.402  59.351  15.037  0.00  0.00            
ATOM   4807  H2  WAT X 418      62.076  60.241  14.014  0.00  0.00            
ATOM   4808  O   WAT X 419       6.159  36.763  13.175  0.00  0.00            
ATOM   4809  H1  WAT X 419       6.917  37.152  12.738  0.00  0.00            
ATOM   4810  H2  WAT X 419       6.528  36.294  13.923  0.00  0.00            
ATOM   4811  O   WAT X 420      64.438  54.512  12.850  0.00  0.00            
ATOM   4812  H1  WAT X 420      63.536  54.601  13.158  0.00  0.00            
ATOM   4813  H2  WAT X 420      64.588  53.567  12.817  0.00  0.00            
ATOM   4814  O   WAT X 421      52.011   3.962  57.772  0.00  0.00            
ATOM   4815  H1  WAT X 421      52.620   3.227  57.699  0.00  0.00            
ATOM   4816  H2  WAT X 421      51.223   3.666  57.317  0.00  0.00            
ATOM   4817  O   WAT X 422      31.021  29.980  60.093  0.00  0.00            
ATOM   4818  H1  WAT X 422      30.165  30.022  59.667  0.00  0.00            
ATOM   4819  H2  WAT X 422      31.635  29.801  59.381  0.00  0.00            
ATOM   4820  O   WAT X 423      37.334  24.256   4.879  0.00  0.00            
ATOM   4821  H1  WAT X 423      38.092  24.839   4.844  0.00  0.00            
ATOM   4822  H2  WAT X 423      36.838  24.460   4.087  0.00  0.00            
ATOM   4823  O   WAT X 424      17.898   9.175  29.199  0.00  0.00            
ATOM   4824  H1  WAT X 424      17.817   8.260  29.466  0.00  0.00            
ATOM   4825  H2  WAT X 424      17.084   9.584  29.494  0.00  0.00            
ATOM   4826  O   WAT X 425      75.182   6.087   2.237  0.00  0.00            
ATOM   4827  H1  WAT X 425      75.011   6.680   2.968  0.00  0.00            
ATOM   4828  H2  WAT X 425      74.995   6.608   1.456  0.00  0.00            
ATOM   4829  O   WAT X 426      12.105  55.407   3.518  0.00  0.00            
ATOM   4830  H1  WAT X 426      13.032  55.420   3.755  0.00  0.00            
ATOM   4831  H2  WAT X 426      11.646  55.301   4.351  0.00  0.00            
ATOM   4832  O   WAT X 427      12.570  33.475   2.065  0.00  0.00            
ATOM   4833  H1  WAT X 427      11.806  33.519   1.490  0.00  0.00            
ATOM   4834  H2  WAT X 427      12.203  33.473   2.950  0.00  0.00            
ATOM   4835  O   WAT X 428      68.480  54.898  17.992  0.00  0.00            
ATOM   4836  H1  WAT X 428      69.017  54.172  17.675  0.00  0.00            
ATOM   4837  H2  WAT X 428      67.579  54.602  17.866  0.00  0.00            
ATOM   4838  O   WAT X 429      61.197  52.289  14.667  0.00  0.00            
ATOM   4839  H1  WAT X 429      61.990  52.801  14.826  0.00  0.00            
ATOM   4840  H2  WAT X 429      60.519  52.732  15.177  0.00  0.00            
ATOM   4841  O   WAT X 430      48.055  59.484  27.264  0.00  0.00            
ATOM   4842  H1  WAT X 430      48.896  59.843  26.980  0.00  0.00            
ATOM   4843  H2  WAT X 430      47.446  59.714  26.562  0.00  0.00            
ATOM   4844  O   WAT X 431      39.422  25.832   4.675  0.00  0.00            
ATOM   4845  H1  WAT X 431      39.058  26.711   4.783  0.00  0.00            
ATOM   4846  H2  WAT X 431      40.313  25.978   4.360  0.00  0.00            
ATOM   4847  O   WAT X 432      62.671  21.551   0.066  0.00  0.00            
ATOM   4848  H1  WAT X 432      62.031  22.258  -0.018  0.00  0.00            
ATOM   4849  H2  WAT X 432      62.457  21.132   0.899  0.00  0.00            
ATOM   4850  O   WAT X 433      65.327   8.054   5.007  0.00  0.00            
ATOM   4851  H1  WAT X 433      65.158   7.502   4.243  0.00  0.00            
ATOM   4852  H2  WAT X 433      66.240   8.324   4.909  0.00  0.00            
ATOM   4853  O   WAT X 434      69.557  11.359  54.326  0.00  0.00            
ATOM   4854  H1  WAT X 434      69.607  12.201  53.872  0.00  0.00            
ATOM   4855  H2  WAT X 434      70.304  11.364  54.924  0.00  0.00            
ATOM   4856  O   WAT X 435      70.100  12.798  48.311  0.00  0.00            
ATOM   4857  H1  WAT X 435      69.627  12.369  47.598  0.00  0.00            
ATOM   4858  H2  WAT X 435      70.458  12.077  48.829  0.00  0.00            
ATOM   4859  O   WAT X 436      37.904   8.282  18.973  0.00  0.00            
ATOM   4860  H1  WAT X 436      38.558   8.891  18.630  0.00  0.00            
ATOM   4861  H2  WAT X 436      37.117   8.459  18.458  0.00  0.00            
ATOM   4862  O   WAT X 437      42.644  60.587   2.276  0.00  0.00            
ATOM   4863  H1  WAT X 437      43.103  60.852   3.074  0.00  0.00            
ATOM   4864  H2  WAT X 437      42.747  59.636   2.246  0.00  0.00            
ATOM   4865  O   WAT X 438      11.480  33.801  41.679  0.00  0.00            
ATOM   4866  H1  WAT X 438      10.679  33.466  41.276  0.00  0.00            
ATOM   4867  H2  WAT X 438      11.560  34.695  41.348  0.00  0.00            
ATOM   4868  O   WAT X 439       8.883  42.024  43.176  0.00  0.00            
ATOM   4869  H1  WAT X 439       7.980  42.217  42.923  0.00  0.00            
ATOM   4870  H2  WAT X 439       8.800  41.443  43.933  0.00  0.00            
ATOM   4871  O   WAT X 440      64.461  47.894  33.057  0.00  0.00            
ATOM   4872  H1  WAT X 440      64.685  47.097  33.537  0.00  0.00            
ATOM   4873  H2  WAT X 440      63.580  48.116  33.358  0.00  0.00            
ATOM   4874  O   WAT X 441      52.685  46.218  10.640  0.00  0.00            
ATOM   4875  H1  WAT X 441      52.754  45.755  11.474  0.00  0.00            
ATOM   4876  H2  WAT X 441      52.108  46.959  10.824  0.00  0.00            
ATOM   4877  O   WAT X 442      27.728  47.398  38.420  0.00  0.00            
ATOM   4878  H1  WAT X 442      28.093  46.944  37.661  0.00  0.00            
ATOM   4879  H2  WAT X 442      27.021  47.935  38.061  0.00  0.00            
ATOM   4880  O   WAT X 443      32.745  41.774   6.239  0.00  0.00            
ATOM   4881  H1  WAT X 443      33.077  42.633   6.502  0.00  0.00            
ATOM   4882  H2  WAT X 443      32.461  41.366   7.057  0.00  0.00            
ATOM   4883  O   WAT X 444      68.200  54.862   8.544  0.00  0.00            
ATOM   4884  H1  WAT X 444      67.316  55.102   8.264  0.00  0.00            
ATOM   4885  H2  WAT X 444      68.591  55.686   8.834  0.00  0.00            
ATOM   4886  O   WAT X 445      54.668  19.106  56.080  0.00  0.00            
ATOM   4887  H1  WAT X 445      53.864  18.588  56.061  0.00  0.00            
ATOM   4888  H2  WAT X 445      55.024  18.963  56.957  0.00  0.00            
ATOM   4889  O   WAT X 446       2.768  57.306  14.263  0.00  0.00            
ATOM   4890  H1  WAT X 446       3.667  57.632  14.292  0.00  0.00            
ATOM   4891  H2  WAT X 446       2.826  56.411  14.599  0.00  0.00            
ATOM   4892  O   WAT X 447      74.172  64.618  63.840  0.00  0.00            
ATOM   4893  H1  WAT X 447      73.350  65.051  63.611  0.00  0.00            
ATOM   4894  H2  WAT X 447      74.725  64.730  63.067  0.00  0.00            
ATOM   4895  O   WAT X 448      16.397  23.642  11.971  0.00  0.00            
ATOM   4896  H1  WAT X 448      17.324  23.799  11.793  0.00  0.00            
ATOM   4897  H2  WAT X 448      16.061  23.250  11.165  0.00  0.00            
ATOM   4898  O   WAT X 449      15.143  40.323  30.818  0.00  0.00            
ATOM   4899  H1  WAT X 449      14.775  40.232  31.697  0.00  0.00            
ATOM   4900  H2  WAT X 449      15.270  39.424  30.517  0.00  0.00            
ATOM   4901  O   WAT X 450      47.610  19.431   1.635  0.00  0.00            
ATOM   4902  H1  WAT X 450      48.460  19.013   1.500  0.00  0.00            
ATOM   4903  H2  WAT X 450      47.035  18.720   1.920  0.00  0.00            
ATOM   4904  O   WAT X 451       8.389  10.258  62.495  0.00  0.00            
ATOM   4905  H1  WAT X 451       8.512  10.450  61.566  0.00  0.00            
ATOM   4906  H2  WAT X 451       7.998   9.384  62.510  0.00  0.00            
ATOM   4907  O   WAT X 452      52.059  23.930  57.822  0.00  0.00            
ATOM   4908  H1  WAT X 452      52.924  24.037  57.425  0.00  0.00            
ATOM   4909  H2  WAT X 452      52.029  23.010  58.085  0.00  0.00            
ATOM   4910  O   WAT X 453      54.149  37.316   2.660  0.00  0.00            
ATOM   4911  H1  WAT X 453      53.571  37.635   3.353  0.00  0.00            
ATOM   4912  H2  WAT X 453      54.263  36.385   2.852  0.00  0.00            
ATOM   4913  O   WAT X 454      53.569   7.234  29.098  0.00  0.00            
ATOM   4914  H1  WAT X 454      54.415   7.605  29.347  0.00  0.00            
ATOM   4915  H2  WAT X 454      53.789   6.488  28.540  0.00  0.00            
ATOM   4916  O   WAT X 455      60.193  13.699  20.648  0.00  0.00            
ATOM   4917  H1  WAT X 455      60.476  14.517  20.239  0.00  0.00            
ATOM   4918  H2  WAT X 455      60.642  13.687  21.494  0.00  0.00            
ATOM   4919  O   WAT X 456       9.460  46.282  29.795  0.00  0.00            
ATOM   4920  H1  WAT X 456       8.868  46.251  30.546  0.00  0.00            
ATOM   4921  H2  WAT X 456      10.337  46.259  30.179  0.00  0.00            
ATOM   4922  O   WAT X 457       6.052  24.986  24.772  0.00  0.00            
ATOM   4923  H1  WAT X 457       5.803  25.885  24.559  0.00  0.00            
ATOM   4924  H2  WAT X 457       6.241  25.005  25.710  0.00  0.00            
ATOM   4925  O   WAT X 458      70.157   2.016  25.582  0.00  0.00            
ATOM   4926  H1  WAT X 458      70.058   1.067  25.509  0.00  0.00            
ATOM   4927  H2  WAT X 458      70.259   2.316  24.679  0.00  0.00            
ATOM   4928  O   WAT X 459      47.143  26.894  13.846  0.00  0.00            
ATOM   4929  H1  WAT X 459      47.713  27.164  13.126  0.00  0.00            
ATOM   4930  H2  WAT X 459      46.627  27.674  14.049  0.00  0.00            
ATOM   4931  O   WAT X 460      64.838  25.896  47.917  0.00  0.00            
ATOM   4932  H1  WAT X 460      64.098  26.409  47.593  0.00  0.00            
ATOM   4933  H2  WAT X 460      64.443  25.240  48.492  0.00  0.00            
ATOM   4934  O   WAT X 461      59.920   9.591  14.256  0.00  0.00            
ATOM   4935  H1  WAT X 461      60.655   8.985  14.158  0.00  0.00            
ATOM   4936  H2  WAT X 461      60.321  10.405  14.562  0.00  0.00            
ATOM   4937  O   WAT X 462      39.201  37.765   5.229  0.00  0.00            
ATOM   4938  H1  WAT X 462      38.427  38.125   4.797  0.00  0.00            
ATOM   4939  H2  WAT X 462      39.939  38.183   4.786  0.00  0.00            
ATOM   4940  O   WAT X 463      20.976  61.522  18.414  0.00  0.00            
ATOM   4941  H1  WAT X 463      20.214  60.960  18.553  0.00  0.00            
ATOM   4942  H2  WAT X 463      21.576  60.988  17.893  0.00  0.00            
ATOM   4943  O   WAT X 464      67.125  21.798  47.938  0.00  0.00            
ATOM   4944  H1  WAT X 464      66.688  21.465  48.721  0.00  0.00            
ATOM   4945  H2  WAT X 464      66.413  22.121  47.386  0.00  0.00            
ATOM   4946  O   WAT X 465      18.324   6.329  19.365  0.00  0.00            
ATOM   4947  H1  WAT X 465      17.802   5.712  19.877  0.00  0.00            
ATOM   4948  H2  WAT X 465      18.346   5.953  18.485  0.00  0.00            
ATOM   4949  O   WAT X 466      27.650   6.215  46.924  0.00  0.00            
ATOM   4950  H1  WAT X 466      27.889   5.357  47.274  0.00  0.00            
ATOM   4951  H2  WAT X 466      27.041   6.576  47.567  0.00  0.00            
ATOM   4952  O   WAT X 467       2.689  40.749   6.420  0.00  0.00            
ATOM   4953  H1  WAT X 467       3.200  40.108   5.925  0.00  0.00            
ATOM   4954  H2  WAT X 467       1.886  40.284   6.654  0.00  0.00            
ATOM   4955  O   WAT X 468      64.897  35.482  30.308  0.00  0.00            
ATOM   4956  H1  WAT X 468      64.030  35.747  30.613  0.00  0.00            
ATOM   4957  H2  WAT X 468      65.293  35.044  31.062  0.00  0.00            
ATOM   4958  O   WAT X 469      60.310   3.543  46.658  0.00  0.00            
ATOM   4959  H1  WAT X 469      59.511   3.429  46.142  0.00  0.00            
ATOM   4960  H2  WAT X 469      60.750   4.291  46.255  0.00  0.00            
ATOM   4961  O   WAT X 470      56.055  59.187   4.637  0.00  0.00            
ATOM   4962  H1  WAT X 470      56.738  59.070   5.297  0.00  0.00            
ATOM   4963  H2  WAT X 470      55.953  60.136   4.563  0.00  0.00            
ATOM   4964  O   WAT X 471      70.938  60.183  54.352  0.00  0.00            
ATOM   4965  H1  WAT X 471      70.690  60.277  53.433  0.00  0.00            
ATOM   4966  H2  WAT X 471      71.702  60.750  54.454  0.00  0.00            
ATOM   4967  O   WAT X 472      63.850  46.511   3.145  0.00  0.00            
ATOM   4968  H1  WAT X 472      63.564  47.307   3.595  0.00  0.00            
ATOM   4969  H2  WAT X 472      64.792  46.469   3.309  0.00  0.00            
ATOM   4970  O   WAT X 473       5.797   2.079  27.712  0.00  0.00            
ATOM   4971  H1  WAT X 473       6.717   2.323  27.604  0.00  0.00            
ATOM   4972  H2  WAT X 473       5.343   2.541  27.007  0.00  0.00            
ATOM   4973  O   WAT X 474      37.736  53.171  10.937  0.00  0.00            
ATOM   4974  H1  WAT X 474      38.412  52.747  11.466  0.00  0.00            
ATOM   4975  H2  WAT X 474      37.941  54.105  10.990  0.00  0.00            
ATOM   4976  O   WAT X 475      45.713  61.221  59.862  0.00  0.00            
ATOM   4977  H1  WAT X 475      46.191  62.041  59.734  0.00  0.00            
ATOM   4978  H2  WAT X 475      46.356  60.538  59.673  0.00  0.00            
ATOM   4979  O   WAT X 476      74.060  61.187  15.153  0.00  0.00            
ATOM   4980  H1  WAT X 476      74.438  60.887  15.979  0.00  0.00            
ATOM   4981  H2  WAT X 476      74.217  62.131  15.146  0.00  0.00            
ATOM   4982  O   WAT X 477      35.320  64.414  61.687  0.00  0.00            
ATOM   4983  H1  WAT X 477      35.928  64.093  62.353  0.00  0.00            
ATOM   4984  H2  WAT X 477      35.350  65.367  61.776  0.00  0.00            
ATOM   4985  O   WAT X 478      14.154  55.137  13.120  0.00  0.00            
ATOM   4986  H1  WAT X 478      13.671  55.881  12.758  0.00  0.00            
ATOM   4987  H2  WAT X 478      13.479  54.487  13.315  0.00  0.00            
ATOM   4988  O   WAT X 479      76.714  59.582   6.579  0.00  0.00            
ATOM   4989  H1  WAT X 479      77.139  59.075   7.271  0.00  0.00            
ATOM   4990  H2  WAT X 479      76.508  60.422   6.990  0.00  0.00            
ATOM   4991  O   WAT X 480      45.155  13.120  12.139  0.00  0.00            
ATOM   4992  H1  WAT X 480      45.829  12.559  12.523  0.00  0.00            
ATOM   4993  H2  WAT X 480      44.613  13.386  12.881  0.00  0.00            
ATOM   4994  O   WAT X 481      30.308  27.924  46.562  0.00  0.00            
ATOM   4995  H1  WAT X 481      30.746  28.651  47.004  0.00  0.00            
ATOM   4996  H2  WAT X 481      30.789  27.146  46.846  0.00  0.00            
ATOM   4997  O   WAT X 482      18.984  17.761  11.220  0.00  0.00            
ATOM   4998  H1  WAT X 482      18.771  17.882  12.145  0.00  0.00            
ATOM   4999  H2  WAT X 482      18.148  17.548  10.807  0.00  0.00            
ATOM   5000  O   WAT X 483      18.821  12.057  30.491  0.00  0.00            
ATOM   5001  H1  WAT X 483      19.223  11.976  29.626  0.00  0.00            
ATOM   5002  H2  WAT X 483      17.919  12.321  30.312  0.00  0.00            
ATOM   5003  O   WAT X 484       7.270  63.398  21.839  0.00  0.00            
ATOM   5004  H1  WAT X 484       6.877  62.681  21.343  0.00  0.00            
ATOM   5005  H2  WAT X 484       6.525  63.924  22.130  0.00  0.00            
ATOM   5006  O   WAT X 485      31.857  43.115  14.795  0.00  0.00            
ATOM   5007  H1  WAT X 485      31.745  42.248  14.406  0.00  0.00            
ATOM   5008  H2  WAT X 485      31.914  42.950  15.736  0.00  0.00            
ATOM   5009  O   WAT X 486      36.287  19.466  56.780  0.00  0.00            
ATOM   5010  H1  WAT X 486      36.473  18.527  56.754  0.00  0.00            
ATOM   5011  H2  WAT X 486      35.362  19.521  57.020  0.00  0.00            
ATOM   5012  O   WAT X 487      32.941  27.630  60.456  0.00  0.00            
ATOM   5013  H1  WAT X 487      32.091  27.222  60.290  0.00  0.00            
ATOM   5014  H2  WAT X 487      33.557  26.898  60.481  0.00  0.00            
ATOM   5015  O   WAT X 488      17.465  -0.131  28.162  0.00  0.00            
ATOM   5016  H1  WAT X 488      17.739   0.664  28.619  0.00  0.00            
ATOM   5017  H2  WAT X 488      16.511  -0.135  28.240  0.00  0.00            
ATOM   5018  O   WAT X 489       2.069  35.744  48.742  0.00  0.00            
ATOM   5019  H1  WAT X 489       1.668  34.901  48.954  0.00  0.00            
ATOM   5020  H2  WAT X 489       1.553  36.077  48.007  0.00  0.00            
ATOM   5021  O   WAT X 490      21.535  15.451  60.641  0.00  0.00            
ATOM   5022  H1  WAT X 490      21.278  14.762  61.253  0.00  0.00            
ATOM   5023  H2  WAT X 490      21.917  16.133  61.193  0.00  0.00            
ATOM   5024  O   WAT X 491       3.887  47.572  29.021  0.00  0.00            
ATOM   5025  H1  WAT X 491       3.437  46.730  28.945  0.00  0.00            
ATOM   5026  H2  WAT X 491       3.184  48.221  29.006  0.00  0.00            
ATOM   5027  O   WAT X 492      23.426  15.635  55.389  0.00  0.00            
ATOM   5028  H1  WAT X 492      23.932  14.980  55.871  0.00  0.00            
ATOM   5029  H2  WAT X 492      22.901  16.072  56.058  0.00  0.00            
ATOM   5030  O   WAT X 493      46.069   3.952  55.516  0.00  0.00            
ATOM   5031  H1  WAT X 493      45.308   4.397  55.143  0.00  0.00            
ATOM   5032  H2  WAT X 493      45.762   3.063  55.696  0.00  0.00            
ATOM   5033  O   WAT X 494       6.641  18.176  36.901  0.00  0.00            
ATOM   5034  H1  WAT X 494       6.201  19.020  36.797  0.00  0.00            
ATOM   5035  H2  WAT X 494       6.463  17.924  37.807  0.00  0.00            
ATOM   5036  O   WAT X 495      13.975  54.933  45.021  0.00  0.00            
ATOM   5037  H1  WAT X 495      14.360  55.656  45.517  0.00  0.00            
ATOM   5038  H2  WAT X 495      14.213  55.112  44.112  0.00  0.00            
ATOM   5039  O   WAT X 496      29.962  27.678   0.009  0.00  0.00            
ATOM   5040  H1  WAT X 496      30.044  28.021   0.899  0.00  0.00            
ATOM   5041  H2  WAT X 496      30.619  26.983  -0.041  0.00  0.00            
ATOM   5042  O   WAT X 497       8.140   5.466  15.501  0.00  0.00            
ATOM   5043  H1  WAT X 497       7.698   4.649  15.733  0.00  0.00            
ATOM   5044  H2  WAT X 497       7.433   6.107  15.426  0.00  0.00            
ATOM   5045  O   WAT X 498      40.177  48.800  62.833  0.00  0.00            
ATOM   5046  H1  WAT X 498      39.658  48.102  63.234  0.00  0.00            
ATOM   5047  H2  WAT X 498      40.006  48.717  61.895  0.00  0.00            
ATOM   5048  O   WAT X 499      24.864  47.200  28.909  0.00  0.00            
ATOM   5049  H1  WAT X 499      25.505  46.512  28.733  0.00  0.00            
ATOM   5050  H2  WAT X 499      25.287  47.762  29.558  0.00  0.00            
ATOM   5051  O   WAT X 500      56.525  50.093  53.808  0.00  0.00            
ATOM   5052  H1  WAT X 500      56.435  50.196  52.860  0.00  0.00            
ATOM   5053  H2  WAT X 500      57.286  50.629  54.035  0.00  0.00            
ATOM   5054  O   WAT X 501      77.044  19.332  61.499  0.00  0.00            
ATOM   5055  H1  WAT X 501      76.326  19.281  60.867  0.00  0.00            
ATOM   5056  H2  WAT X 501      77.300  20.254  61.497  0.00  0.00            
ATOM   5057  O   WAT X 502      67.035  55.068  28.715  0.00  0.00            
ATOM   5058  H1  WAT X 502      66.095  54.988  28.554  0.00  0.00            
ATOM   5059  H2  WAT X 502      67.101  55.267  29.649  0.00  0.00            
ATOM   5060  O   WAT X 503      70.778  39.947   2.539  0.00  0.00            
ATOM   5061  H1  WAT X 503      71.681  40.168   2.766  0.00  0.00            
ATOM   5062  H2  WAT X 503      70.687  39.026   2.786  0.00  0.00
[truncated: 2,154,809 more chars]
