# Supplementary material for: Mechanistic Modeling of Monoglyceride Lipase Covalent Modification Elucidates the Role of Leaving Group Expulsion and Discriminates Inhibitors with High and Low Potency
Source: J Chem Inf Model. 2022 May 17;62(11):2771–87. doi: 10.1021/acs.jcim.2c00140 (PMC9198976; doi:10.1021/acs.jcim.2c00140)
Supplement: Supplementary file 4 — ci2c00140_si_004.zip [file ci2c00140_si_004.zip › geometries/cpd5_confII.pdb]

CRYST1   77.117   65.019   64.089  90.00  90.00  90.00 P 1           1
ATOM      1 HH31 ACE X   1      32.259  56.870  32.429  0.00  0.00            
ATOM      2  CH3 ACE X   1      32.588  55.975  31.901  0.00  0.00            
ATOM      3 HH32 ACE X   1      32.691  55.166  32.624  0.00  0.00            
ATOM      4 HH33 ACE X   1      33.465  56.167  31.283  0.00  0.00            
ATOM      5  C   ACE X   1      31.389  55.598  31.018  0.00  0.00            
ATOM      6  O   ACE X   1      30.383  55.023  31.462  0.00  0.00            
ATOM      7  N   ASP X   2      31.438  56.001  29.753  0.00  0.00            
ATOM      8  H   ASP X   2      32.434  56.209  29.362  0.00  0.00            
ATOM      9  CA  ASP X   2      30.433  55.883  28.668  0.00  0.00            
ATOM     10  HA  ASP X   2      29.440  55.891  29.118  0.00  0.00            
ATOM     11  CB  ASP X   2      30.452  56.992  27.609  0.00  0.00            
ATOM     12  HB2 ASP X   2      29.712  56.730  26.852  0.00  0.00            
ATOM     13  HB3 ASP X   2      30.131  57.928  28.067  0.00  0.00            
ATOM     14  CG  ASP X   2      31.776  57.220  26.876  0.00  0.00            
ATOM     15  OD1 ASP X   2      32.095  58.333  26.366  0.00  0.00            
ATOM     16  OD2 ASP X   2      32.548  56.288  26.771  0.00  0.00            
ATOM     17  C   ASP X   2      30.506  54.507  28.016  0.00  0.00            
ATOM     18  O   ASP X   2      29.854  54.215  27.003  0.00  0.00            
ATOM     19  N   LEU X   3      31.252  53.576  28.614  0.00  0.00            
ATOM     20  H   LEU X   3      31.683  53.778  29.504  0.00  0.00            
ATOM     21  CA  LEU X   3      31.267  52.128  28.335  0.00  0.00            
ATOM     22  HA  LEU X   3      30.726  51.892  27.431  0.00  0.00            
ATOM     23  CB  LEU X   3      32.742  51.758  28.215  0.00  0.00            
ATOM     24  HB2 LEU X   3      33.235  51.832  29.174  0.00  0.00            
ATOM     25  HB3 LEU X   3      32.804  50.677  28.089  0.00  0.00            
ATOM     26  CG  LEU X   3      33.565  52.386  27.075  0.00  0.00            
ATOM     27  HG  LEU X   3      33.343  53.452  27.027  0.00  0.00            
ATOM     28  CD1 LEU X   3      35.008  52.068  27.328  0.00  0.00            
ATOM     29 HD11 LEU X   3      35.638  52.771  26.783  0.00  0.00            
ATOM     30 HD12 LEU X   3      35.253  52.104  28.389  0.00  0.00            
ATOM     31 HD13 LEU X   3      35.081  51.065  26.909  0.00  0.00            
ATOM     32  CD2 LEU X   3      33.185  51.957  25.635  0.00  0.00            
ATOM     33 HD21 LEU X   3      33.452  52.789  24.984  0.00  0.00            
ATOM     34 HD22 LEU X   3      33.662  51.040  25.289  0.00  0.00            
ATOM     35 HD23 LEU X   3      32.177  51.882  25.631  0.00  0.00            
ATOM     36  C   LEU X   3      30.614  51.420  29.551  0.00  0.00            
ATOM     37  O   LEU X   3      30.561  52.051  30.612  0.00  0.00            
ATOM     38  N   PRO X   4      30.111  50.176  29.456  0.00  0.00            
ATOM     39  CD  PRO X   4      30.045  49.361  28.251  0.00  0.00            
ATOM     40  HD2 PRO X   4      31.053  49.141  27.900  0.00  0.00            
ATOM     41  HD3 PRO X   4      29.435  49.861  27.498  0.00  0.00            
ATOM     42  CG  PRO X   4      29.251  48.116  28.720  0.00  0.00            
ATOM     43  HG2 PRO X   4      30.062  47.424  28.946  0.00  0.00            
ATOM     44  HG3 PRO X   4      28.665  47.822  27.952  0.00  0.00            
ATOM     45  CB  PRO X   4      28.481  48.490  29.972  0.00  0.00            
ATOM     46  HB2 PRO X   4      28.303  47.609  30.589  0.00  0.00            
ATOM     47  HB3 PRO X   4      27.508  48.943  29.781  0.00  0.00            
ATOM     48  CA  PRO X   4      29.341  49.612  30.601  0.00  0.00            
ATOM     49  HA  PRO X   4      28.723  50.350  31.112  0.00  0.00            
ATOM     50  C   PRO X   4      30.386  49.221  31.672  0.00  0.00            
ATOM     51  O   PRO X   4      31.515  48.782  31.436  0.00  0.00            
ATOM     52  N   HID X   5      30.047  49.540  32.928  0.00  0.00            
ATOM     53  H   HID X   5      29.094  50.024  33.143  0.00  0.00            
ATOM     54  CA  HID X   5      31.028  49.644  34.034  0.00  0.00            
ATOM     55  HA  HID X   5      31.883  48.987  33.875  0.00  0.00            
ATOM     56  CB  HID X   5      31.611  51.053  34.097  0.00  0.00            
ATOM     57  HB2 HID X   5      32.347  51.078  34.900  0.00  0.00            
ATOM     58  HB3 HID X   5      32.148  51.411  33.218  0.00  0.00            
ATOM     59  CG  HID X   5      30.551  52.095  34.477  0.00  0.00            
ATOM     60  ND1 HID X   5      29.762  52.666  33.552  0.00  0.00            
ATOM     61  HD1 HID X   5      30.127  52.845  32.541  0.00  0.00            
ATOM     62  CE1 HID X   5      28.910  53.415  34.245  0.00  0.00            
ATOM     63  HE1 HID X   5      28.358  54.226  33.769  0.00  0.00            
ATOM     64  NE2 HID X   5      28.989  53.241  35.557  0.00  0.00            
ATOM     65  CD2 HID X   5      30.094  52.373  35.726  0.00  0.00            
ATOM     66  HD2 HID X   5      30.441  51.960  36.673  0.00  0.00            
ATOM     67  C   HID X   5      30.267  49.247  35.384  0.00  0.00            
ATOM     68  O   HID X   5      29.046  49.420  35.504  0.00  0.00            
ATOM     69  N   LEU X   6      31.155  48.927  36.340  0.00  0.00            
ATOM     70  H   LEU X   6      32.141  48.946  36.123  0.00  0.00            
ATOM     71  CA  LEU X   6      30.774  48.876  37.761  0.00  0.00            
ATOM     72  HA  LEU X   6      29.866  49.312  37.838  0.00  0.00            
ATOM     73  CB  LEU X   6      30.863  47.479  38.322  0.00  0.00            
ATOM     74  HB2 LEU X   6      31.660  46.971  37.778  0.00  0.00            
ATOM     75  HB3 LEU X   6      31.070  47.558  39.389  0.00  0.00            
ATOM     76  CG  LEU X   6      29.557  46.597  38.171  0.00  0.00            
ATOM     77  HG  LEU X   6      28.639  47.166  38.318  0.00  0.00            
ATOM     78  CD1 LEU X   6      29.537  45.908  36.786  0.00  0.00            
ATOM     79 HD11 LEU X   6      29.625  46.656  35.997  0.00  0.00            
ATOM     80 HD12 LEU X   6      30.418  45.287  36.624  0.00  0.00            
ATOM     81 HD13 LEU X   6      28.654  45.291  36.625  0.00  0.00            
ATOM     82  CD2 LEU X   6      29.491  45.543  39.248  0.00  0.00            
ATOM     83 HD21 LEU X   6      30.492  45.124  39.355  0.00  0.00            
ATOM     84 HD22 LEU X   6      29.121  45.930  40.198  0.00  0.00            
ATOM     85 HD23 LEU X   6      28.805  44.849  38.991  0.00  0.00            
ATOM     86  C   LEU X   6      31.703  49.786  38.606  0.00  0.00            
ATOM     87  O   LEU X   6      32.957  49.753  38.526  0.00  0.00            
ATOM     88  N   VAL X   7      31.085  50.731  39.314  0.00  0.00            
ATOM     89  H   VAL X   7      29.996  50.704  39.284  0.00  0.00            
ATOM     90  CA  VAL X   7      31.870  51.459  40.358  0.00  0.00            
ATOM     91  HA  VAL X   7      32.782  51.844  39.901  0.00  0.00            
ATOM     92  CB  VAL X   7      31.088  52.593  40.888  0.00  0.00            
ATOM     93  HB  VAL X   7      30.214  52.132  41.348  0.00  0.00            
ATOM     94  CG1 VAL X   7      31.889  53.489  41.870  0.00  0.00            
ATOM     95 HG11 VAL X   7      32.039  53.039  42.851  0.00  0.00            
ATOM     96 HG12 VAL X   7      32.784  53.775  41.501  0.00  0.00            
ATOM     97 HG13 VAL X   7      31.350  54.420  42.048  0.00  0.00            
ATOM     98  CG2 VAL X   7      30.539  53.507  39.824  0.00  0.00            
ATOM     99 HG21 VAL X   7      31.360  53.680  39.128  0.00  0.00            
ATOM    100 HG22 VAL X   7      29.629  53.087  39.395  0.00  0.00            
ATOM    101 HG23 VAL X   7      30.255  54.384  40.236  0.00  0.00            
ATOM    102  C   VAL X   7      32.102  50.430  41.505  0.00  0.00            
ATOM    103  O   VAL X   7      31.179  49.823  42.087  0.00  0.00            
ATOM    104  N   ASN X   8      33.360  50.179  41.909  0.00  0.00            
ATOM    105  H   ASN X   8      34.165  50.700  41.391  0.00  0.00            
ATOM    106  CA  ASN X   8      33.744  49.306  43.062  0.00  0.00            
ATOM    107  HA  ASN X   8      32.901  48.913  43.455  0.00  0.00            
ATOM    108  CB  ASN X   8      34.711  48.183  42.517  0.00  0.00            
ATOM    109  HB2 ASN X   8      35.566  48.601  41.985  0.00  0.00            
ATOM    110  HB3 ASN X   8      35.189  47.600  43.304  0.00  0.00            
ATOM    111  CG  ASN X   8      34.048  47.260  41.506  0.00  0.00            
ATOM    112  OD1 ASN X   8      33.730  46.098  41.741  0.00  0.00            
ATOM    113  ND2 ASN X   8      33.881  47.676  40.279  0.00  0.00            
ATOM    114 HD21 ASN X   8      33.958  48.730  40.013  0.00  0.00            
ATOM    115 HD22 ASN X   8      33.430  47.113  39.571  0.00  0.00            
ATOM    116  C   ASN X   8      34.135  50.097  44.264  0.00  0.00            
ATOM    117  O   ASN X   8      34.259  51.290  44.201  0.00  0.00            
ATOM    118  N   ALA X   9      34.313  49.452  45.412  0.00  0.00            
ATOM    119  H   ALA X   9      34.448  48.370  45.403  0.00  0.00            
ATOM    120  CA  ALA X   9      34.411  49.987  46.758  0.00  0.00            
ATOM    121  HA  ALA X   9      33.488  50.321  46.994  0.00  0.00            
ATOM    122  CB  ALA X   9      34.794  48.753  47.601  0.00  0.00            
ATOM    123  HB1 ALA X   9      35.010  49.026  48.550  0.00  0.00            
ATOM    124  HB2 ALA X   9      34.063  48.056  47.598  0.00  0.00            
ATOM    125  HB3 ALA X   9      35.716  48.397  47.142  0.00  0.00            
ATOM    126  C   ALA X   9      35.407  51.130  47.032  0.00  0.00            
ATOM    127  O   ALA X   9      35.189  51.912  47.912  0.00  0.00            
ATOM    128  N   ASP X  10      36.508  51.224  46.310  0.00  0.00            
ATOM    129  H   ASP X  10      36.581  50.543  45.462  0.00  0.00            
ATOM    130  CA  ASP X  10      37.562  52.270  46.396  0.00  0.00            
ATOM    131  HA  ASP X  10      37.578  52.752  47.374  0.00  0.00            
ATOM    132  CB  ASP X  10      38.904  51.539  46.250  0.00  0.00            
ATOM    133  HB2 ASP X  10      38.915  50.832  47.080  0.00  0.00            
ATOM    134  HB3 ASP X  10      38.991  51.003  45.304  0.00  0.00            
ATOM    135  CG  ASP X  10      40.076  52.420  46.466  0.00  0.00            
ATOM    136  OD1 ASP X  10      40.058  53.132  47.500  0.00  0.00            
ATOM    137  OD2 ASP X  10      40.996  52.346  45.611  0.00  0.00            
ATOM    138  C   ASP X  10      37.347  53.409  45.384  0.00  0.00            
ATOM    139  O   ASP X  10      38.366  54.092  45.119  0.00  0.00            
ATOM    140  N   GLY X  11      36.103  53.590  44.934  0.00  0.00            
ATOM    141  H   GLY X  11      35.373  52.933  45.384  0.00  0.00            
ATOM    142  CA  GLY X  11      35.548  54.459  43.889  0.00  0.00            
ATOM    143  HA2 GLY X  11      34.470  54.502  43.927  0.00  0.00            
ATOM    144  HA3 GLY X  11      35.849  55.412  44.037  0.00  0.00            
ATOM    145  C   GLY X  11      35.956  54.123  42.482  0.00  0.00            
ATOM    146  O   GLY X  11      35.685  54.906  41.565  0.00  0.00            
ATOM    147  N   GLN X  12      36.661  53.018  42.259  0.00  0.00            
ATOM    148  H   GLN X  12      36.863  52.355  43.100  0.00  0.00            
ATOM    149  CA  GLN X  12      37.336  52.853  40.953  0.00  0.00            
ATOM    150  HA  GLN X  12      37.601  53.760  40.595  0.00  0.00            
ATOM    151  CB  GLN X  12      38.531  51.969  41.165  0.00  0.00            
ATOM    152  HB2 GLN X  12      39.080  52.402  42.002  0.00  0.00            
ATOM    153  HB3 GLN X  12      38.193  50.977  41.464  0.00  0.00            
ATOM    154  CG  GLN X  12      39.459  51.809  39.988  0.00  0.00            
ATOM    155  HG2 GLN X  12      39.963  50.852  40.125  0.00  0.00            
ATOM    156  HG3 GLN X  12      38.943  51.850  39.040  0.00  0.00            
ATOM    157  CD  GLN X  12      40.551  52.856  39.914  0.00  0.00            
ATOM    158  OE1 GLN X  12      40.301  53.991  39.508  0.00  0.00            
ATOM    159  NE2 GLN X  12      41.623  52.737  40.628  0.00  0.00            
ATOM    160 HE21 GLN X  12      42.302  53.560  40.463  0.00  0.00            
ATOM    161 HE22 GLN X  12      41.931  51.885  40.945  0.00  0.00            
ATOM    162  C   GLN X  12      36.339  52.111  39.991  0.00  0.00            
ATOM    163  O   GLN X  12      35.642  51.135  40.370  0.00  0.00            
ATOM    164  N   TYR X  13      36.418  52.531  38.728  0.00  0.00            
ATOM    165  H   TYR X  13      36.933  53.459  38.478  0.00  0.00            
ATOM    166  CA  TYR X  13      35.616  51.976  37.680  0.00  0.00            
ATOM    167  HA  TYR X  13      34.666  51.721  38.149  0.00  0.00            
ATOM    168  CB  TYR X  13      35.296  52.968  36.543  0.00  0.00            
ATOM    169  HB2 TYR X  13      36.211  53.503  36.289  0.00  0.00            
ATOM    170  HB3 TYR X  13      35.025  52.367  35.675  0.00  0.00            
ATOM    171  CG  TYR X  13      34.095  53.937  36.690  0.00  0.00            
ATOM    172  CD1 TYR X  13      32.957  53.879  35.845  0.00  0.00            
ATOM    173  HD1 TYR X  13      32.949  53.208  34.987  0.00  0.00            
ATOM    174  CE1 TYR X  13      32.010  54.965  35.894  0.00  0.00            
ATOM    175  HE1 TYR X  13      31.193  55.014  35.174  0.00  0.00            
ATOM    176  CZ  TYR X  13      32.057  55.891  36.941  0.00  0.00            
ATOM    177  OH  TYR X  13      31.131  56.836  37.027  0.00  0.00            
ATOM    178  HH  TYR X  13      31.458  57.594  37.740  0.00  0.00            
ATOM    179  CE2 TYR X  13      33.119  55.806  37.873  0.00  0.00            
ATOM    180  HE2 TYR X  13      33.122  56.434  38.764  0.00  0.00            
ATOM    181  CD2 TYR X  13      34.122  54.848  37.753  0.00  0.00            
ATOM    182  HD2 TYR X  13      34.868  54.741  38.540  0.00  0.00            
ATOM    183  C   TYR X  13      36.491  50.781  37.143  0.00  0.00            
ATOM    184  O   TYR X  13      37.629  50.911  36.633  0.00  0.00            
ATOM    185  N   LEU X  14      35.926  49.536  37.294  0.00  0.00            
ATOM    186  H   LEU X  14      34.701  49.445  37.820  0.00  0.00            
ATOM    187  CA  LEU X  14      36.164  48.454  36.325  0.00  0.00            
ATOM    188  HA  LEU X  14      37.091  48.643  35.973  0.00  0.00            
ATOM    189  CB  LEU X  14      35.818  47.093  36.933  0.00  0.00            
ATOM    190  HB2 LEU X  14      34.740  47.032  37.083  0.00  0.00            
ATOM    191  HB3 LEU X  14      36.012  46.257  36.261  0.00  0.00            
ATOM    192  CG  LEU X  14      36.551  46.818  38.269  0.00  0.00            
ATOM    193  HG  LEU X  14      36.312  47.687  38.881  0.00  0.00            
ATOM    194  CD1 LEU X  14      36.362  45.408  38.810  0.00  0.00            
ATOM    195 HD11 LEU X  14      37.055  45.121  39.587  0.00  0.00            
ATOM    196 HD12 LEU X  14      35.350  45.358  39.185  0.00  0.00            
ATOM    197 HD13 LEU X  14      36.532  44.731  37.986  0.00  0.00            
ATOM    198  CD2 LEU X  14      38.085  46.930  38.011  0.00  0.00            
ATOM    199 HD21 LEU X  14      38.375  47.902  37.639  0.00  0.00            
ATOM    200 HD22 LEU X  14      38.641  46.762  38.922  0.00  0.00            
ATOM    201 HD23 LEU X  14      38.507  46.272  37.372  0.00  0.00            
ATOM    202  C   LEU X  14      35.104  48.558  35.214  0.00  0.00            
ATOM    203  O   LEU X  14      33.973  49.085  35.375  0.00  0.00            
ATOM    204  N   PHE X  15      35.506  47.916  34.097  0.00  0.00            
ATOM    205  H   PHE X  15      36.393  47.433  34.115  0.00  0.00            
ATOM    206  CA  PHE X  15      34.886  48.137  32.821  0.00  0.00            
ATOM    207  HA  PHE X  15      34.014  48.623  32.977  0.00  0.00            
ATOM    208  CB  PHE X  15      35.757  49.096  31.977  0.00  0.00            
ATOM    209  HB2 PHE X  15      36.712  48.825  32.163  0.00  0.00            
ATOM    210  HB3 PHE X  15      35.485  48.959  31.014  0.00  0.00            
ATOM    211  CG  PHE X  15      35.532  50.588  32.218  0.00  0.00            
ATOM    212  CD1 PHE X  15      36.453  51.331  32.988  0.00  0.00            
ATOM    213  HD1 PHE X  15      37.359  50.999  33.288  0.00  0.00            
ATOM    214  CE1 PHE X  15      36.094  52.635  33.264  0.00  0.00            
ATOM    215  HE1 PHE X  15      36.813  53.173  33.727  0.00  0.00            
ATOM    216  CZ  PHE X  15      34.898  53.225  32.765  0.00  0.00            
ATOM    217  HZ  PHE X  15      34.681  54.286  32.889  0.00  0.00            
ATOM    218  CE2 PHE X  15      34.027  52.460  31.966  0.00  0.00            
ATOM    219  HE2 PHE X  15      33.102  52.904  31.598  0.00  0.00            
ATOM    220  CD2 PHE X  15      34.375  51.116  31.653  0.00  0.00            
ATOM    221  HD2 PHE X  15      33.716  50.484  31.059  0.00  0.00            
ATOM    222  C   PHE X  15      34.650  46.697  32.230  0.00  0.00            
ATOM    223  O   PHE X  15      35.606  45.922  32.162  0.00  0.00            
ATOM    224  N   CYS X  16      33.383  46.422  31.855  0.00  0.00            
ATOM    225  H   CYS X  16      32.801  47.336  31.739  0.00  0.00            
ATOM    226  CA  CYS X  16      32.641  45.074  31.954  0.00  0.00            
ATOM    227  HA  CYS X  16      33.350  44.379  32.403  0.00  0.00            
ATOM    228  CB  CYS X  16      31.355  45.227  32.796  0.00  0.00            
ATOM    229  HB2 CYS X  16      30.733  45.942  32.257  0.00  0.00            
ATOM    230  HB3 CYS X  16      30.881  44.247  32.854  0.00  0.00            
ATOM    231  SG  CYS X  16      31.875  45.982  34.334  0.00  0.00            
ATOM    232  HG  CYS X  16      32.119  45.051  34.845  0.00  0.00            
ATOM    233  C   CYS X  16      32.293  44.607  30.575  0.00  0.00            
ATOM    234  O   CYS X  16      31.937  45.418  29.691  0.00  0.00            
ATOM    235  N   ARG X  17      32.312  43.271  30.381  0.00  0.00            
ATOM    236  H   ARG X  17      32.520  42.581  31.185  0.00  0.00            
ATOM    237  CA  ARG X  17      31.741  42.625  29.151  0.00  0.00            
ATOM    238  HA  ARG X  17      31.274  43.347  28.621  0.00  0.00            
ATOM    239  CB  ARG X  17      32.847  42.114  28.263  0.00  0.00            
ATOM    240  HB2 ARG X  17      32.974  41.131  28.716  0.00  0.00            
ATOM    241  HB3 ARG X  17      32.477  41.939  27.253  0.00  0.00            
ATOM    242  CG  ARG X  17      34.239  42.780  28.393  0.00  0.00            
ATOM    243  HG2 ARG X  17      34.092  43.858  28.443  0.00  0.00            
ATOM    244  HG3 ARG X  17      34.742  42.432  29.283  0.00  0.00            
ATOM    245  CD  ARG X  17      35.061  42.368  27.150  0.00  0.00            
ATOM    246  HD2 ARG X  17      35.021  41.305  26.967  0.00  0.00            
ATOM    247  HD3 ARG X  17      34.611  42.863  26.460  0.00  0.00            
ATOM    248  NE  ARG X  17      36.415  42.874  27.358  0.00  0.00            
ATOM    249  HE  ARG X  17      36.712  42.963  28.392  0.00  0.00            
ATOM    250  CZ  ARG X  17      37.270  43.571  26.593  0.00  0.00            
ATOM    251  NH1 ARG X  17      37.047  43.630  25.325  0.00  0.00            
ATOM    252 HH11 ARG X  17      36.388  42.970  24.780  0.00  0.00            
ATOM    253 HH12 ARG X  17      37.578  44.226  24.706  0.00  0.00            
ATOM    254  NH2 ARG X  17      38.309  44.088  27.104  0.00  0.00            
ATOM    255 HH21 ARG X  17      38.481  44.078  28.181  0.00  0.00            
ATOM    256 HH22 ARG X  17      39.097  44.432  26.433  0.00  0.00            
ATOM    257  C   ARG X  17      30.675  41.523  29.530  0.00  0.00            
ATOM    258  O   ARG X  17      30.848  40.761  30.496  0.00  0.00            
ATOM    259  N   TYR X  18      29.607  41.436  28.802  0.00  0.00            
ATOM    260  H   TYR X  18      29.562  42.101  28.042  0.00  0.00            
ATOM    261  CA  TYR X  18      28.561  40.454  28.875  0.00  0.00            
ATOM    262  HA  TYR X  18      28.931  39.680  29.547  0.00  0.00            
ATOM    263  CB  TYR X  18      27.252  41.123  29.426  0.00  0.00            
ATOM    264  HB2 TYR X  18      26.944  41.836  28.662  0.00  0.00            
ATOM    265  HB3 TYR X  18      26.557  40.297  29.576  0.00  0.00            
ATOM    266  CG  TYR X  18      27.432  41.856  30.742  0.00  0.00            
ATOM    267  CD1 TYR X  18      27.768  43.238  30.695  0.00  0.00            
ATOM    268  HD1 TYR X  18      27.971  43.656  29.720  0.00  0.00            
ATOM    269  CE1 TYR X  18      28.052  43.975  31.859  0.00  0.00            
ATOM    270  HE1 TYR X  18      28.353  44.939  31.822  0.00  0.00            
ATOM    271  CZ  TYR X  18      28.008  43.298  33.113  0.00  0.00            
ATOM    272  OH  TYR X  18      28.442  43.898  34.234  0.00  0.00            
ATOM    273  HH  TYR X  18      28.964  43.192  34.863  0.00  0.00            
ATOM    274  CE2 TYR X  18      27.515  41.957  33.134  0.00  0.00            
ATOM    275  HE2 TYR X  18      27.343  41.472  34.084  0.00  0.00            
ATOM    276  CD2 TYR X  18      27.111  41.272  31.962  0.00  0.00            
ATOM    277  HD2 TYR X  18      26.726  40.264  32.019  0.00  0.00            
ATOM    278  C   TYR X  18      28.430  39.847  27.487  0.00  0.00            
ATOM    279  O   TYR X  18      28.420  40.571  26.487  0.00  0.00            
ATOM    280  N   TRP X  19      27.978  38.603  27.388  0.00  0.00            
ATOM    281  H   TRP X  19      28.019  37.935  28.247  0.00  0.00            
ATOM    282  CA  TRP X  19      27.446  38.015  26.153  0.00  0.00            
ATOM    283  HA  TRP X  19      27.099  38.808  25.492  0.00  0.00            
ATOM    284  CB  TRP X  19      28.463  37.073  25.415  0.00  0.00            
ATOM    285  HB2 TRP X  19      28.590  36.203  26.059  0.00  0.00            
ATOM    286  HB3 TRP X  19      28.115  36.805  24.417  0.00  0.00            
ATOM    287  CG  TRP X  19      29.839  37.745  25.277  0.00  0.00            
ATOM    288  CD1 TRP X  19      30.232  38.252  24.129  0.00  0.00            
ATOM    289  HD1 TRP X  19      29.640  38.205  23.215  0.00  0.00            
ATOM    290  NE1 TRP X  19      31.489  38.780  24.248  0.00  0.00            
ATOM    291  HE1 TRP X  19      31.905  39.350  23.418  0.00  0.00            
ATOM    292  CE2 TRP X  19      32.009  38.658  25.585  0.00  0.00            
ATOM    293  CZ2 TRP X  19      33.182  39.168  26.254  0.00  0.00            
ATOM    294  HZ2 TRP X  19      33.918  39.758  25.708  0.00  0.00            
ATOM    295  CH2 TRP X  19      33.442  38.760  27.599  0.00  0.00            
ATOM    296  HH2 TRP X  19      34.347  38.845  28.038  0.00  0.00            
ATOM    297  CZ3 TRP X  19      32.420  37.993  28.165  0.00  0.00            
ATOM    298  HZ3 TRP X  19      32.563  37.630  29.097  0.00  0.00            
ATOM    299  CE3 TRP X  19      31.190  37.623  27.544  0.00  0.00            
ATOM    300  HE3 TRP X  19      30.525  37.098  28.095  0.00  0.00            
ATOM    301  CD2 TRP X  19      30.962  37.942  26.236  0.00  0.00            
ATOM    302  C   TRP X  19      26.169  37.266  26.678  0.00  0.00            
ATOM    303  O   TRP X  19      26.202  36.324  27.437  0.00  0.00            
ATOM    304  N   LYS X  20      25.088  37.780  26.221  0.00  0.00            
ATOM    305  H   LYS X  20      25.208  38.640  25.561  0.00  0.00            
ATOM    306  CA  LYS X  20      23.729  37.594  26.717  0.00  0.00            
ATOM    307  HA  LYS X  20      23.773  37.074  27.674  0.00  0.00            
ATOM    308  CB  LYS X  20      23.058  38.993  26.904  0.00  0.00            
ATOM    309  HB2 LYS X  20      23.827  39.568  26.884  0.00  0.00            
ATOM    310  HB3 LYS X  20      22.515  39.236  25.991  0.00  0.00            
ATOM    311  CG  LYS X  20      22.259  39.224  28.184  0.00  0.00            
ATOM    312  HG2 LYS X  20      22.878  39.157  29.079  0.00  0.00            
ATOM    313  HG3 LYS X  20      21.914  40.258  28.145  0.00  0.00            
ATOM    314  CD  LYS X  20      20.997  38.358  28.358  0.00  0.00            
ATOM    315  HD2 LYS X  20      21.310  37.318  28.263  0.00  0.00            
ATOM    316  HD3 LYS X  20      20.590  38.495  29.360  0.00  0.00            
ATOM    317  CE  LYS X  20      19.937  38.466  27.193  0.00  0.00            
ATOM    318  HE2 LYS X  20      20.449  38.327  26.241  0.00  0.00            
ATOM    319  HE3 LYS X  20      19.194  37.675  27.300  0.00  0.00            
ATOM    320  NZ  LYS X  20      19.228  39.764  27.202  0.00  0.00            
ATOM    321  HZ1 LYS X  20      18.692  39.809  28.057  0.00  0.00            
ATOM    322  HZ2 LYS X  20      20.023  40.510  27.213  0.00  0.00            
ATOM    323  HZ3 LYS X  20      18.560  39.875  26.347  0.00  0.00            
ATOM    324  C   LYS X  20      23.062  36.741  25.591  0.00  0.00            
ATOM    325  O   LYS X  20      22.970  37.267  24.493  0.00  0.00            
ATOM    326  N   PRO X  21      22.451  35.582  25.960  0.00  0.00            
ATOM    327  CD  PRO X  21      22.616  34.958  27.266  0.00  0.00            
ATOM    328  HD2 PRO X  21      22.334  35.525  28.054  0.00  0.00            
ATOM    329  HD3 PRO X  21      23.653  34.639  27.370  0.00  0.00            
ATOM    330  CG  PRO X  21      21.689  33.742  27.164  0.00  0.00            
ATOM    331  HG2 PRO X  21      20.666  34.043  27.393  0.00  0.00            
ATOM    332  HG3 PRO X  21      22.038  33.105  27.865  0.00  0.00            
ATOM    333  CB  PRO X  21      21.716  33.402  25.738  0.00  0.00            
ATOM    334  HB2 PRO X  21      20.836  32.783  25.561  0.00  0.00            
ATOM    335  HB3 PRO X  21      22.605  32.806  25.531  0.00  0.00            
ATOM    336  CA  PRO X  21      21.745  34.740  25.003  0.00  0.00            
ATOM    337  HA  PRO X  21      22.318  34.638  24.082  0.00  0.00            
ATOM    338  C   PRO X  21      20.385  35.336  24.536  0.00  0.00            
ATOM    339  O   PRO X  21      19.899  36.228  25.206  0.00  0.00            
ATOM    340  N   THR X  22      19.931  34.931  23.323  0.00  0.00            
ATOM    341  H   THR X  22      20.417  34.168  22.875  0.00  0.00            
ATOM    342  CA  THR X  22      18.633  35.520  22.824  0.00  0.00            
ATOM    343  HA  THR X  22      18.608  36.579  23.078  0.00  0.00            
ATOM    344  CB  THR X  22      18.563  35.338  21.322  0.00  0.00            
ATOM    345  HB  THR X  22      17.631  35.800  20.997  0.00  0.00            
ATOM    346  CG2 THR X  22      19.791  35.966  20.693  0.00  0.00            
ATOM    347 HG21 THR X  22      19.640  35.954  19.613  0.00  0.00            
ATOM    348 HG22 THR X  22      19.933  36.997  21.017  0.00  0.00            
ATOM    349 HG23 THR X  22      20.714  35.477  21.002  0.00  0.00            
ATOM    350  OG1 THR X  22      18.571  33.975  20.877  0.00  0.00            
ATOM    351  HG1 THR X  22      19.414  33.554  21.059  0.00  0.00            
ATOM    352  C   THR X  22      17.338  34.852  23.328  0.00  0.00            
ATOM    353  O   THR X  22      16.253  35.375  23.207  0.00  0.00            
ATOM    354  N   GLY X  23      17.515  33.744  23.978  0.00  0.00            
ATOM    355  H   GLY X  23      18.470  33.241  23.826  0.00  0.00            
ATOM    356  CA  GLY X  23      16.422  33.160  24.825  0.00  0.00            
ATOM    357  HA2 GLY X  23      15.479  33.689  24.688  0.00  0.00            
ATOM    358  HA3 GLY X  23      16.400  32.092  24.609  0.00  0.00            
ATOM    359  C   GLY X  23      16.629  33.357  26.288  0.00  0.00            
ATOM    360  O   GLY X  23      17.418  34.174  26.748  0.00  0.00            
ATOM    361  N   THR X  24      15.934  32.562  27.082  0.00  0.00            
ATOM    362  H   THR X  24      15.243  31.916  26.728  0.00  0.00            
ATOM    363  CA  THR X  24      16.002  32.732  28.504  0.00  0.00            
ATOM    364  HA  THR X  24      16.195  33.717  28.618  0.00  0.00            
ATOM    365  CB  THR X  24      14.695  32.542  29.334  0.00  0.00            
ATOM    366  HB  THR X  24      14.878  32.933  30.248  0.00  0.00            
ATOM    367  CG2 THR X  24      13.610  33.315  28.678  0.00  0.00            
ATOM    368 HG21 THR X  24      14.027  34.318  28.587  0.00  0.00            
ATOM    369 HG22 THR X  24      13.249  32.935  27.722  0.00  0.00            
ATOM    370 HG23 THR X  24      12.775  33.309  29.379  0.00  0.00            
ATOM    371  OG1 THR X  24      14.307  31.159  29.378  0.00  0.00            
ATOM    372  HG1 THR X  24      14.127  30.751  28.383  0.00  0.00            
ATOM    373  C   THR X  24      17.209  31.988  29.059  0.00  0.00            
ATOM    374  O   THR X  24      17.398  30.770  28.835  0.00  0.00            
ATOM    375  N   PRO X  25      18.176  32.713  29.722  0.00  0.00            
ATOM    376  CD  PRO X  25      18.182  34.112  30.076  0.00  0.00            
ATOM    377  HD2 PRO X  25      17.184  34.444  30.364  0.00  0.00            
ATOM    378  HD3 PRO X  25      18.363  34.771  29.227  0.00  0.00            
ATOM    379  CG  PRO X  25      19.284  34.333  31.181  0.00  0.00            
ATOM    380  HG2 PRO X  25      18.941  34.022  32.167  0.00  0.00            
ATOM    381  HG3 PRO X  25      19.760  35.304  31.036  0.00  0.00            
ATOM    382  CB  PRO X  25      20.247  33.236  30.775  0.00  0.00            
ATOM    383  HB2 PRO X  25      20.883  32.927  31.604  0.00  0.00            
ATOM    384  HB3 PRO X  25      20.922  33.638  30.019  0.00  0.00            
ATOM    385  CA  PRO X  25      19.391  32.047  30.271  0.00  0.00            
ATOM    386  HA  PRO X  25      19.937  31.545  29.473  0.00  0.00            
ATOM    387  C   PRO X  25      18.995  31.024  31.369  0.00  0.00            
ATOM    388  O   PRO X  25      18.188  31.312  32.233  0.00  0.00            
ATOM    389  N   LYS X  26      19.522  29.819  31.123  0.00  0.00            
ATOM    390  H   LYS X  26      20.117  29.692  30.219  0.00  0.00            
ATOM    391  CA  LYS X  26      19.233  28.754  32.169  0.00  0.00            
ATOM    392  HA  LYS X  26      18.320  29.019  32.703  0.00  0.00            
ATOM    393  CB  LYS X  26      18.674  27.562  31.402  0.00  0.00            
ATOM    394  HB2 LYS X  26      18.335  26.783  32.085  0.00  0.00            
ATOM    395  HB3 LYS X  26      17.843  27.885  30.775  0.00  0.00            
ATOM    396  CG  LYS X  26      19.566  26.891  30.328  0.00  0.00            
ATOM    397  HG2 LYS X  26      19.035  26.149  29.732  0.00  0.00            
ATOM    398  HG3 LYS X  26      19.792  27.633  29.681  0.00  0.00            
ATOM    399  CD  LYS X  26      20.860  26.266  30.888  0.00  0.00            
ATOM    400  HD2 LYS X  26      21.621  27.032  31.039  0.00  0.00            
ATOM    401  HD3 LYS X  26      20.633  25.664  31.768  0.00  0.00            
ATOM    402  CE  LYS X  26      21.583  25.269  29.929  0.00  0.00            
ATOM    403  HE2 LYS X  26      22.667  25.388  29.940  0.00  0.00            
ATOM    404  HE3 LYS X  26      21.457  24.216  30.181  0.00  0.00            
ATOM    405  NZ  LYS X  26      21.239  25.368  28.484  0.00  0.00            
ATOM    406  HZ1 LYS X  26      21.740  24.682  27.939  0.00  0.00            
ATOM    407  HZ2 LYS X  26      20.177  25.367  28.236  0.00  0.00            
ATOM    408  HZ3 LYS X  26      21.727  26.280  28.141  0.00  0.00            
ATOM    409  C   LYS X  26      20.379  28.657  33.180  0.00  0.00            
ATOM    410  O   LYS X  26      20.312  27.715  33.978  0.00  0.00            
ATOM    411  N   ALA X  27      21.375  29.478  33.142  0.00  0.00            
ATOM    412  H   ALA X  27      21.359  30.103  32.249  0.00  0.00            
ATOM    413  CA  ALA X  27      22.582  29.520  34.017  0.00  0.00            
ATOM    414  HA  ALA X  27      22.243  29.567  35.052  0.00  0.00            
ATOM    415  CB  ALA X  27      23.458  28.329  33.758  0.00  0.00            
ATOM    416  HB1 ALA X  27      24.455  28.550  34.138  0.00  0.00            
ATOM    417  HB2 ALA X  27      22.932  27.445  34.117  0.00  0.00            
ATOM    418  HB3 ALA X  27      23.629  28.146  32.697  0.00  0.00            
ATOM    419  C   ALA X  27      23.285  30.913  33.699  0.00  0.00            
ATOM    420  O   ALA X  27      22.988  31.521  32.675  0.00  0.00            
ATOM    421  N   LEU X  28      24.131  31.403  34.617  0.00  0.00            
ATOM    422  H   LEU X  28      24.368  30.693  35.410  0.00  0.00            
ATOM    423  CA  LEU X  28      25.058  32.603  34.570  0.00  0.00            
ATOM    424  HA  LEU X  28      25.138  33.059  33.583  0.00  0.00            
ATOM    425  CB  LEU X  28      24.912  33.471  35.878  0.00  0.00            
ATOM    426  HB2 LEU X  28      24.528  32.827  36.670  0.00  0.00            
ATOM    427  HB3 LEU X  28      25.872  33.957  36.048  0.00  0.00            
ATOM    428  CG  LEU X  28      24.044  34.719  35.717  0.00  0.00            
ATOM    429  HG  LEU X  28      24.461  35.280  34.881  0.00  0.00            
ATOM    430  CD1 LEU X  28      22.561  34.395  35.370  0.00  0.00            
ATOM    431 HD11 LEU X  28      22.119  35.173  34.747  0.00  0.00            
ATOM    432 HD12 LEU X  28      22.466  33.445  34.845  0.00  0.00            
ATOM    433 HD13 LEU X  28      21.839  34.416  36.187  0.00  0.00            
ATOM    434  CD2 LEU X  28      24.017  35.573  36.977  0.00  0.00            
ATOM    435 HD21 LEU X  28      23.469  35.010  37.733  0.00  0.00            
ATOM    436 HD22 LEU X  28      25.036  35.875  37.222  0.00  0.00            
ATOM    437 HD23 LEU X  28      23.468  36.420  36.930  0.00  0.00            
ATOM    438  C   LEU X  28      26.465  31.937  34.700  0.00  0.00            
ATOM    439  O   LEU X  28      26.527  30.772  35.221  0.00  0.00            
ATOM    440  N   ILE X  29      27.532  32.523  34.152  0.00  0.00            
ATOM    441  H   ILE X  29      27.466  33.459  33.598  0.00  0.00            
ATOM    442  CA  ILE X  29      28.932  32.108  34.413  0.00  0.00            
ATOM    443  HA  ILE X  29      28.821  31.776  35.360  0.00  0.00            
ATOM    444  CB  ILE X  29      29.434  31.047  33.398  0.00  0.00            
ATOM    445  HB  ILE X  29      28.661  30.304  33.592  0.00  0.00            
ATOM    446  CG2 ILE X  29      29.400  31.529  31.931  0.00  0.00            
ATOM    447 HG21 ILE X  29      30.241  32.178  31.688  0.00  0.00            
ATOM    448 HG22 ILE X  29      29.452  30.649  31.290  0.00  0.00            
ATOM    449 HG23 ILE X  29      28.500  32.119  31.843  0.00  0.00            
ATOM    450  CG1 ILE X  29      30.807  30.579  33.888  0.00  0.00            
ATOM    451 HG12 ILE X  29      31.634  31.249  33.705  0.00  0.00            
ATOM    452 HG13 ILE X  29      30.774  30.337  34.940  0.00  0.00            
ATOM    453  CD1 ILE X  29      31.130  29.261  33.200  0.00  0.00            
ATOM    454 HD11 ILE X  29      31.084  29.368  32.126  0.00  0.00            
ATOM    455 HD12 ILE X  29      32.054  28.928  33.648  0.00  0.00            
ATOM    456 HD13 ILE X  29      30.342  28.728  33.540  0.00  0.00            
ATOM    457  C   ILE X  29      29.828  33.339  34.426  0.00  0.00            
ATOM    458  O   ILE X  29      29.612  34.242  33.613  0.00  0.00            
ATOM    459  N   PHE X  30      30.733  33.439  35.367  0.00  0.00            
ATOM    460  H   PHE X  30      30.866  32.718  35.987  0.00  0.00            
ATOM    461  CA  PHE X  30      31.672  34.545  35.415  0.00  0.00            
ATOM    462  HA  PHE X  30      31.444  35.293  34.776  0.00  0.00            
ATOM    463  CB  PHE X  30      31.781  34.996  36.858  0.00  0.00            
ATOM    464  HB2 PHE X  30      30.797  35.170  37.294  0.00  0.00            
ATOM    465  HB3 PHE X  30      32.243  34.200  37.442  0.00  0.00            
ATOM    466  CG  PHE X  30      32.809  36.105  37.057  0.00  0.00            
ATOM    467  CD1 PHE X  30      32.444  37.406  36.613  0.00  0.00            
ATOM    468  HD1 PHE X  30      31.462  37.713  36.253  0.00  0.00            
ATOM    469  CE1 PHE X  30      33.335  38.409  36.781  0.00  0.00            
ATOM    470  HE1 PHE X  30      32.938  39.403  36.577  0.00  0.00            
ATOM    471  CZ  PHE X  30      34.670  38.186  37.079  0.00  0.00            
ATOM    472  HZ  PHE X  30      35.345  39.039  37.144  0.00  0.00            
ATOM    473  CE2 PHE X  30      35.142  36.886  37.382  0.00  0.00            
ATOM    474  HE2 PHE X  30      36.185  36.841  37.694  0.00  0.00            
ATOM    475  CD2 PHE X  30      34.202  35.860  37.368  0.00  0.00            
ATOM    476  HD2 PHE X  30      34.435  34.823  37.609  0.00  0.00            
ATOM    477  C   PHE X  30      33.001  34.050  34.892  0.00  0.00            
ATOM    478  O   PHE X  30      33.471  32.997  35.248  0.00  0.00            
ATOM    479  N   VAL X  31      33.679  34.842  34.012  0.00  0.00            
ATOM    480  H   VAL X  31      33.119  35.706  33.655  0.00  0.00            
ATOM    481  CA  VAL X  31      35.030  34.514  33.451  0.00  0.00            
ATOM    482  HA  VAL X  31      35.260  33.485  33.726  0.00  0.00            
ATOM    483  CB  VAL X  31      35.136  34.662  31.914  0.00  0.00            
ATOM    484  HB  VAL X  31      34.651  35.500  31.628  0.00  0.00            
ATOM    485  CG1 VAL X  31      36.521  34.444  31.444  0.00  0.00            
ATOM    486 HG11 VAL X  31      37.145  35.275  31.737  0.00  0.00            
ATOM    487 HG12 VAL X  31      36.875  33.514  31.866  0.00  0.00            
ATOM    488 HG13 VAL X  31      36.458  34.355  30.440  0.00  0.00            
ATOM    489  CG2 VAL X  31      34.172  33.657  31.233  0.00  0.00            
ATOM    490 HG21 VAL X  31      34.088  33.864  30.166  0.00  0.00            
ATOM    491 HG22 VAL X  31      34.586  32.667  31.424  0.00  0.00            
ATOM    492 HG23 VAL X  31      33.195  33.661  31.715  0.00  0.00            
ATOM    493  C   VAL X  31      36.032  35.472  34.145  0.00  0.00            
ATOM    494  O   VAL X  31      35.922  36.673  33.973  0.00  0.00            
ATOM    495  N   SER X  32      37.035  34.937  34.786  0.00  0.00            
ATOM    496  H   SER X  32      37.039  33.936  34.921  0.00  0.00            
ATOM    497  CA  SER X  32      38.144  35.601  35.434  0.00  0.00            
ATOM    498  HA  SER X  32      37.778  36.609  35.629  0.00  0.00            
ATOM    499  CB  SER X  32      38.397  34.934  36.810  0.00  0.00            
ATOM    500  HB2 SER X  32      37.472  34.848  37.380  0.00  0.00            
ATOM    501  HB3 SER X  32      38.665  33.966  36.703  0.00  0.00            
ATOM    502  OG  SER X  32      39.192  35.661  37.685  0.00  0.00            
ATOM    503  HG  SER X  32      39.558  35.014  38.483  0.00  0.00            
ATOM    504  C   SER X  32      39.475  35.582  34.643  0.00  0.00            
ATOM    505  O   SER X  32      40.187  34.562  34.721  0.00  0.00            
ATOM    506  N   HID X  33      39.754  36.548  33.729  0.00  0.00            
ATOM    507  H   HID X  33      39.173  37.453  33.551  0.00  0.00            
ATOM    508  CA  HID X  33      41.138  36.666  33.129  0.00  0.00            
ATOM    509  HA  HID X  33      41.264  35.722  32.598  0.00  0.00            
ATOM    510  CB  HID X  33      41.164  37.855  32.151  0.00  0.00            
ATOM    511  HB2 HID X  33      41.939  37.793  31.506  0.00  0.00            
ATOM    512  HB3 HID X  33      40.284  37.791  31.511  0.00  0.00            
ATOM    513  CG  HID X  33      41.361  39.175  32.759  0.00  0.00            
ATOM    514  ND1 HID X  33      42.603  39.654  33.194  0.00  0.00            
ATOM    515  HD1 HID X  33      43.386  38.935  33.436  0.00  0.00            
ATOM    516  CE1 HID X  33      42.480  40.867  33.688  0.00  0.00            
ATOM    517  HE1 HID X  33      43.201  41.345  34.352  0.00  0.00            
ATOM    518  NE2 HID X  33      41.202  41.194  33.589  0.00  0.00            
ATOM    519  CD2 HID X  33      40.498  40.187  33.045  0.00  0.00            
ATOM    520  HD2 HID X  33      39.416  40.238  32.919  0.00  0.00            
ATOM    521  C   HID X  33      42.297  36.730  34.174  0.00  0.00            
ATOM    522  O   HID X  33      42.243  37.306  35.283  0.00  0.00            
ATOM    523  N   GLY X  34      43.503  36.249  33.774  0.00  0.00            
ATOM    524  H   GLY X  34      43.682  36.005  32.727  0.00  0.00            
ATOM    525  CA  GLY X  34      44.661  36.361  34.662  0.00  0.00            
ATOM    526  HA2 GLY X  34      44.427  36.171  35.709  0.00  0.00            
ATOM    527  HA3 GLY X  34      45.180  35.543  34.375  0.00  0.00            
ATOM    528  C   GLY X  34      45.482  37.666  34.610  0.00  0.00            
ATOM    529  O   GLY X  34      45.170  38.611  33.894  0.00  0.00            
ATOM    530  N   ALA X  35      46.622  37.568  35.235  0.00  0.00            
ATOM    531  H   ALA X  35      47.030  36.649  35.629  0.00  0.00            
ATOM    532  CA  ALA X  35      47.484  38.699  35.299  0.00  0.00            
ATOM    533  HA  ALA X  35      46.959  39.341  35.874  0.00  0.00            
ATOM    534  CB  ALA X  35      48.828  38.403  36.093  0.00  0.00            
ATOM    535  HB1 ALA X  35      48.628  37.960  37.068  0.00  0.00            
ATOM    536  HB2 ALA X  35      49.391  37.658  35.530  0.00  0.00            
ATOM    537  HB3 ALA X  35      49.404  39.321  36.207  0.00  0.00            
ATOM    538  C   ALA X  35      47.959  39.216  33.952  0.00  0.00            
ATOM    539  O   ALA X  35      48.405  38.455  33.079  0.00  0.00            
ATOM    540  N   GLY X  36      47.823  40.546  33.747  0.00  0.00            
ATOM    541  H   GLY X  36      47.350  41.122  34.543  0.00  0.00            
ATOM    542  CA  GLY X  36      48.415  41.260  32.544  0.00  0.00            
ATOM    543  HA2 GLY X  36      48.667  42.236  32.932  0.00  0.00            
ATOM    544  HA3 GLY X  36      49.269  40.860  32.183  0.00  0.00            
ATOM    545  C   GLY X  36      47.588  41.351  31.259  0.00  0.00            
ATOM    546  O   GLY X  36      47.704  42.378  30.540  0.00  0.00            
ATOM    547  N   GLU X  37      46.704  40.357  31.213  0.00  0.00            
ATOM    548  H   GLU X  37      46.479  39.768  32.102  0.00  0.00            
ATOM    549  CA  GLU X  37      45.727  40.266  30.171  0.00  0.00            
ATOM    550  HA  GLU X  37      46.110  40.894  29.367  0.00  0.00            
ATOM    551  CB  GLU X  37      45.616  38.797  29.625  0.00  0.00            
ATOM    552  HB2 GLU X  37      45.014  38.737  28.880  0.00  0.00            
ATOM    553  HB3 GLU X  37      46.533  38.464  29.364  0.00  0.00            
ATOM    554  CG  GLU X  37      45.011  37.882  30.733  0.00  0.00            
ATOM    555  HG2 GLU X  37      45.790  37.591  31.438  0.00  0.00            
ATOM    556  HG3 GLU X  37      44.170  38.440  31.144  0.00  0.00            
ATOM    557  CD  GLU X  37      44.400  36.580  30.118  0.00  0.00            
ATOM    558  OE1 GLU X  37      43.646  35.903  30.878  0.00  0.00            
ATOM    559  OE2 GLU X  37      44.714  36.252  28.969  0.00  0.00            
ATOM    560  C   GLU X  37      44.396  40.989  30.572  0.00  0.00            
ATOM    561  O   GLU X  37      44.383  41.726  31.599  0.00  0.00            
ATOM    562  N   HIE X  38      43.264  40.790  29.779  0.00  0.00            
ATOM    563  H   HIE X  38      43.344  40.157  28.996  0.00  0.00            
ATOM    564  CA  HIE X  38      41.942  41.409  29.958  0.00  0.00            
ATOM    565  HA  HIE X  38      41.805  41.604  30.940  0.00  0.00            
ATOM    566  CB  HIE X  38      42.030  42.730  29.247  0.00  0.00            
ATOM    567  HB2 HIE X  38      41.179  43.262  29.355  0.00  0.00            
ATOM    568  HB3 HIE X  38      42.868  43.286  29.666  0.00  0.00            
ATOM    569  CG  HIE X  38      42.254  42.561  27.789  0.00  0.00            
ATOM    570  ND1 HIE X  38      41.201  42.245  26.930  0.00  0.00            
ATOM    571  CE1 HIE X  38      41.717  42.107  25.725  0.00  0.00            
ATOM    572  HE1 HIE X  38      41.112  41.928  24.836  0.00  0.00            
ATOM    573  NE2 HIE X  38      43.090  42.263  25.828  0.00  0.00            
ATOM    574  HE2 HIE X  38      43.718  42.441  25.057  0.00  0.00            
ATOM    575  CD2 HIE X  38      43.442  42.481  27.128  0.00  0.00            
ATOM    576  HD2 HIE X  38      44.417  42.546  27.611  0.00  0.00            
ATOM    577  C   HIE X  38      40.810  40.436  29.514  0.00  0.00            
ATOM    578  O   HIE X  38      41.080  39.469  28.694  0.00  0.00            
ATOM    579  N   SER X  39      39.568  40.675  29.939  0.00  0.00            
ATOM    580  H   SER X  39      39.432  41.618  30.469  0.00  0.00            
ATOM    581  CA  SER X  39      38.459  39.772  29.550  0.00  0.00            
ATOM    582  HA  SER X  39      38.771  38.774  29.857  0.00  0.00            
ATOM    583  CB  SER X  39      37.178  40.143  30.265  0.00  0.00            
ATOM    584  HB2 SER X  39      36.469  39.550  29.858  0.00  0.00            
ATOM    585  HB3 SER X  39      37.304  39.971  31.252  0.00  0.00            
ATOM    586  OG  SER X  39      36.944  41.487  29.908  0.00  0.00            
ATOM    587  HG  SER X  39      37.715  42.099  30.133  0.00  0.00            
ATOM    588  C   SER X  39      38.126  39.668  28.048  0.00  0.00            
ATOM    589  O   SER X  39      37.356  38.781  27.659  0.00  0.00            
ATOM    590  N   GLY X  40      38.662  40.433  27.126  0.00  0.00            
ATOM    591  H   GLY X  40      39.303  41.262  27.423  0.00  0.00            
ATOM    592  CA  GLY X  40      38.234  40.313  25.710  0.00  0.00            
ATOM    593  HA2 GLY X  40      37.147  40.233  25.699  0.00  0.00            
ATOM    594  HA3 GLY X  40      38.521  41.228  25.192  0.00  0.00            
ATOM    595  C   GLY X  40      38.826  39.166  24.976  0.00  0.00            
ATOM    596  O   GLY X  40      38.244  38.748  23.998  0.00  0.00            
ATOM    597  N   ARG X  41      40.010  38.716  25.466  0.00  0.00            
ATOM    598  H   ARG X  41      40.370  39.207  26.370  0.00  0.00            
ATOM    599  CA  ARG X  41      40.710  37.450  25.157  0.00  0.00            
ATOM    600  HA  ARG X  41      41.224  37.612  24.303  0.00  0.00            
ATOM    601  CB  ARG X  41      41.658  37.137  26.240  0.00  0.00            
ATOM    602  HB2 ARG X  41      41.106  36.927  27.156  0.00  0.00            
ATOM    603  HB3 ARG X  41      42.110  36.171  26.015  0.00  0.00            
ATOM    604  CG  ARG X  41      42.743  38.137  26.431  0.00  0.00            
ATOM    605  HG2 ARG X  41      42.420  39.165  26.271  0.00  0.00            
ATOM    606  HG3 ARG X  41      43.022  38.040  27.470  0.00  0.00            
ATOM    607  CD  ARG X  41      43.978  37.857  25.584  0.00  0.00            
ATOM    608  HD2 ARG X  41      43.664  37.836  24.550  0.00  0.00            
ATOM    609  HD3 ARG X  41      44.524  38.647  25.598  0.00  0.00            
ATOM    610  NE  ARG X  41      44.820  36.716  25.957  0.00  0.00            
ATOM    611  HE  ARG X  41      44.865  36.365  26.977  0.00  0.00            
ATOM    612  CZ  ARG X  41      45.826  36.138  25.233  0.00  0.00            
ATOM    613  NH1 ARG X  41      46.607  35.216  25.644  0.00  0.00            
ATOM    614 HH11 ARG X  41      46.576  34.941  26.688  0.00  0.00            
ATOM    615 HH12 ARG X  41      47.349  34.938  25.017  0.00  0.00            
ATOM    616  NH2 ARG X  41      46.045  36.537  24.003  0.00  0.00            
ATOM    617 HH21 ARG X  41      45.514  37.380  23.558  0.00  0.00            
ATOM    618 HH22 ARG X  41      46.604  35.927  23.294  0.00  0.00            
ATOM    619  C   ARG X  41      39.754  36.286  25.056  0.00  0.00            
ATOM    620  O   ARG X  41      40.134  35.268  24.433  0.00  0.00            
ATOM    621  N   TYR X  42      38.524  36.331  25.652  0.00  0.00            
ATOM    622  H   TYR X  42      38.277  37.211  26.246  0.00  0.00            
ATOM    623  CA  TYR X  42      37.582  35.216  25.890  0.00  0.00            
ATOM    624  HA  TYR X  42      38.018  34.288  25.521  0.00  0.00            
ATOM    625  CB  TYR X  42      37.149  35.085  27.410  0.00  0.00            
ATOM    626  HB2 TYR X  42      36.552  35.911  27.798  0.00  0.00            
ATOM    627  HB3 TYR X  42      36.485  34.224  27.490  0.00  0.00            
ATOM    628  CG  TYR X  42      38.361  34.785  28.300  0.00  0.00            
ATOM    629  CD1 TYR X  42      38.890  33.473  28.361  0.00  0.00            
ATOM    630  HD1 TYR X  42      38.394  32.735  27.882  0.00  0.00            
ATOM    631  CE1 TYR X  42      40.036  33.168  29.063  0.00  0.00            
ATOM    632  HE1 TYR X  42      40.391  32.154  29.245  0.00  0.00            
ATOM    633  CZ  TYR X  42      40.816  34.239  29.583  0.00  0.00            
ATOM    634  OH  TYR X  42      42.025  34.047  30.234  0.00  0.00            
ATOM    635  HH  TYR X  42      42.465  34.993  30.550  0.00  0.00            
ATOM    636  CE2 TYR X  42      40.420  35.597  29.465  0.00  0.00            
ATOM    637  HE2 TYR X  42      41.098  36.382  29.800  0.00  0.00            
ATOM    638  CD2 TYR X  42      39.205  35.820  28.781  0.00  0.00            
ATOM    639  HD2 TYR X  42      38.897  36.858  28.659  0.00  0.00            
ATOM    640  C   TYR X  42      36.327  35.208  25.060  0.00  0.00            
ATOM    641  O   TYR X  42      35.461  34.360  25.197  0.00  0.00            
ATOM    642  N   GLU X  43      36.236  36.066  24.048  0.00  0.00            
ATOM    643  H   GLU X  43      37.207  36.435  23.718  0.00  0.00            
ATOM    644  CA  GLU X  43      34.994  36.375  23.425  0.00  0.00            
ATOM    645  HA  GLU X  43      34.311  36.691  24.213  0.00  0.00            
ATOM    646  CB  GLU X  43      35.279  37.596  22.471  0.00  0.00            
ATOM    647  HB2 GLU X  43      34.336  38.019  22.125  0.00  0.00            
ATOM    648  HB3 GLU X  43      35.727  38.371  23.092  0.00  0.00            
ATOM    649  CG  GLU X  43      36.310  37.588  21.423  0.00  0.00            
ATOM    650  HG2 GLU X  43      37.022  38.304  21.445  0.00  0.00            
ATOM    651  HG3 GLU X  43      36.858  36.662  21.598  0.00  0.00            
ATOM    652  CD  GLU X  43      35.763  37.338  20.021  0.00  0.00            
ATOM    653  OE1 GLU X  43      36.567  37.106  19.072  0.00  0.00            
ATOM    654  OE2 GLU X  43      34.533  37.430  19.792  0.00  0.00            
ATOM    655  C   GLU X  43      34.393  35.173  22.582  0.00  0.00            
ATOM    656  O   GLU X  43      33.144  35.197  22.410  0.00  0.00            
ATOM    657  N   GLU X  44      35.231  34.262  22.132  0.00  0.00            
ATOM    658  H   GLU X  44      36.238  34.364  22.537  0.00  0.00            
ATOM    659  CA  GLU X  44      34.929  33.038  21.362  0.00  0.00            
ATOM    660  HA  GLU X  44      34.055  33.150  20.720  0.00  0.00            
ATOM    661  CB  GLU X  44      36.347  32.673  20.580  0.00  0.00            
ATOM    662  HB2 GLU X  44      37.196  32.738  21.261  0.00  0.00            
ATOM    663  HB3 GLU X  44      36.403  31.619  20.308  0.00  0.00            
ATOM    664  CG  GLU X  44      36.573  33.466  19.277  0.00  0.00            
ATOM    665  HG2 GLU X  44      36.500  34.526  19.520  0.00  0.00            
ATOM    666  HG3 GLU X  44      37.582  33.286  18.904  0.00  0.00            
ATOM    667  CD  GLU X  44      35.599  33.296  18.127  0.00  0.00            
ATOM    668  OE1 GLU X  44      34.882  32.283  18.172  0.00  0.00            
ATOM    669  OE2 GLU X  44      35.586  34.065  17.134  0.00  0.00            
ATOM    670  C   GLU X  44      34.541  31.923  22.362  0.00  0.00            
ATOM    671  O   GLU X  44      33.639  31.135  22.024  0.00  0.00            
ATOM    672  N   LEU X  45      35.147  31.852  23.540  0.00  0.00            
ATOM    673  H   LEU X  45      35.811  32.577  23.771  0.00  0.00            
ATOM    674  CA  LEU X  45      34.757  30.967  24.627  0.00  0.00            
ATOM    675  HA  LEU X  45      34.649  30.029  24.270  0.00  0.00            
ATOM    676  CB  LEU X  45      35.898  31.030  25.702  0.00  0.00            
ATOM    677  HB2 LEU X  45      36.731  30.732  25.215  0.00  0.00            
ATOM    678  HB3 LEU X  45      36.025  31.999  25.958  0.00  0.00            
ATOM    679  CG  LEU X  45      35.721  30.026  26.940  0.00  0.00            
ATOM    680  HG  LEU X  45      34.735  30.064  27.156  0.00  0.00            
ATOM    681  CD1 LEU X  45      36.188  28.590  26.469  0.00  0.00            
ATOM    682 HD11 LEU X  45      37.070  28.521  25.983  0.00  0.00            
ATOM    683 HD12 LEU X  45      36.188  27.836  27.256  0.00  0.00            
ATOM    684 HD13 LEU X  45      35.465  28.186  25.761  0.00  0.00            
ATOM    685  CD2 LEU X  45      36.668  30.375  28.157  0.00  0.00            
ATOM    686 HD21 LEU X  45      36.414  31.267  28.729  0.00  0.00            
ATOM    687 HD22 LEU X  45      36.639  29.478  28.776  0.00  0.00            
ATOM    688 HD23 LEU X  45      37.597  30.450  27.767  0.00  0.00            
ATOM    689  C   LEU X  45      33.351  31.399  25.191  0.00  0.00            
ATOM    690  O   LEU X  45      32.514  30.529  25.511  0.00  0.00            
ATOM    691  N   ALA X  46      33.184  32.713  25.370  0.00  0.00            
ATOM    692  H   ALA X  46      33.964  33.435  25.128  0.00  0.00            
ATOM    693  CA  ALA X  46      31.963  33.377  25.711  0.00  0.00            
ATOM    694  HA  ALA X  46      31.683  32.847  26.621  0.00  0.00            
ATOM    695  CB  ALA X  46      32.189  34.863  25.948  0.00  0.00            
ATOM    696  HB1 ALA X  46      32.802  35.267  25.142  0.00  0.00            
ATOM    697  HB2 ALA X  46      31.233  35.388  25.958  0.00  0.00            
ATOM    698  HB3 ALA X  46      32.752  34.972  26.875  0.00  0.00            
ATOM    699  C   ALA X  46      30.813  33.151  24.702  0.00  0.00            
ATOM    700  O   ALA X  46      29.773  32.611  25.104  0.00  0.00            
ATOM    701  N   ARG X  47      31.113  33.319  23.390  0.00  0.00            
ATOM    702  H   ARG X  47      32.058  33.791  23.121  0.00  0.00            
ATOM    703  CA  ARG X  47      30.044  33.001  22.372  0.00  0.00            
ATOM    704  HA  ARG X  47      29.243  33.511  22.714  0.00  0.00            
ATOM    705  CB  ARG X  47      30.466  33.707  21.087  0.00  0.00            
ATOM    706  HB2 ARG X  47      30.509  34.780  21.273  0.00  0.00            
ATOM    707  HB3 ARG X  47      31.513  33.529  20.843  0.00  0.00            
ATOM    708  CG  ARG X  47      29.571  33.299  19.857  0.00  0.00            
ATOM    709  HG2 ARG X  47      29.726  32.307  19.435  0.00  0.00            
ATOM    710  HG3 ARG X  47      28.533  33.382  20.180  0.00  0.00            
ATOM    711  CD  ARG X  47      29.834  34.446  18.860  0.00  0.00            
ATOM    712  HD2 ARG X  47      29.128  34.319  18.039  0.00  0.00            
ATOM    713  HD3 ARG X  47      29.534  35.396  19.302  0.00  0.00            
ATOM    714  NE  ARG X  47      31.172  34.472  18.339  0.00  0.00            
ATOM    715  HE  ARG X  47      31.703  33.654  17.851  0.00  0.00            
ATOM    716  CZ  ARG X  47      31.981  35.495  18.208  0.00  0.00            
ATOM    717  NH1 ARG X  47      31.607  36.728  18.148  0.00  0.00            
ATOM    718 HH11 ARG X  47      30.595  36.740  17.743  0.00  0.00            
ATOM    719 HH12 ARG X  47      32.192  37.454  17.760  0.00  0.00            
ATOM    720  NH2 ARG X  47      33.274  35.347  18.303  0.00  0.00            
ATOM    721 HH21 ARG X  47      33.984  36.130  18.574  0.00  0.00            
ATOM    722 HH22 ARG X  47      33.680  34.351  18.129  0.00  0.00            
ATOM    723  C   ARG X  47      29.695  31.516  22.291  0.00  0.00            
ATOM    724  O   ARG X  47      28.518  31.215  21.985  0.00  0.00            
ATOM    725  N   MET X  48      30.516  30.582  22.802  0.00  0.00            
ATOM    726  H   MET X  48      31.453  30.857  23.286  0.00  0.00            
ATOM    727  CA  MET X  48      30.049  29.200  22.845  0.00  0.00            
ATOM    728  HA  MET X  48      29.416  28.905  22.008  0.00  0.00            
ATOM    729  CB  MET X  48      31.356  28.279  22.816  0.00  0.00            
ATOM    730  HB2 MET X  48      31.768  28.453  21.822  0.00  0.00            
ATOM    731  HB3 MET X  48      32.112  28.584  23.540  0.00  0.00            
ATOM    732  CG  MET X  48      31.001  26.858  22.978  0.00  0.00            
ATOM    733  HG2 MET X  48      30.115  26.654  22.377  0.00  0.00            
ATOM    734  HG3 MET X  48      31.818  26.326  22.489  0.00  0.00            
ATOM    735  SD  MET X  48      30.948  26.320  24.731  0.00  0.00            
ATOM    736  CE  MET X  48      32.656  26.565  25.311  0.00  0.00            
ATOM    737  HE1 MET X  48      32.917  27.616  25.435  0.00  0.00            
ATOM    738  HE2 MET X  48      32.814  26.037  26.251  0.00  0.00            
ATOM    739  HE3 MET X  48      33.340  26.086  24.611  0.00  0.00            
ATOM    740  C   MET X  48      29.234  28.987  24.183  0.00  0.00            
ATOM    741  O   MET X  48      28.282  28.238  23.973  0.00  0.00            
ATOM    742  N   LEU X  49      29.650  29.490  25.321  0.00  0.00            
ATOM    743  H   LEU X  49      30.629  29.971  25.328  0.00  0.00            
ATOM    744  CA  LEU X  49      28.849  29.462  26.579  0.00  0.00            
ATOM    745  HA  LEU X  49      28.676  28.484  26.762  0.00  0.00            
ATOM    746  CB  LEU X  49      29.616  29.988  27.697  0.00  0.00            
ATOM    747  HB2 LEU X  49      29.903  31.021  27.499  0.00  0.00            
ATOM    748  HB3 LEU X  49      28.879  30.088  28.493  0.00  0.00            
ATOM    749  CG  LEU X  49      30.812  29.167  28.197  0.00  0.00            
ATOM    750  HG  LEU X  49      31.313  28.854  27.281  0.00  0.00            
ATOM    751  CD1 LEU X  49      31.807  29.923  29.010  0.00  0.00            
ATOM    752 HD11 LEU X  49      32.609  29.230  29.260  0.00  0.00            
ATOM    753 HD12 LEU X  49      32.257  30.719  28.416  0.00  0.00            
ATOM    754 HD13 LEU X  49      31.409  30.283  29.959  0.00  0.00            
ATOM    755  CD2 LEU X  49      30.372  27.885  28.966  0.00  0.00            
ATOM    756 HD21 LEU X  49      30.920  27.815  29.905  0.00  0.00            
ATOM    757 HD22 LEU X  49      29.288  27.881  29.083  0.00  0.00            
ATOM    758 HD23 LEU X  49      30.631  27.155  28.318  0.00  0.00            
ATOM    759  C   LEU X  49      27.430  30.168  26.425  0.00  0.00            
ATOM    760  O   LEU X  49      26.415  29.848  27.031  0.00  0.00            
ATOM    761  N   MET X  50      27.387  31.089  25.464  0.00  0.00            
ATOM    762  H   MET X  50      28.361  31.367  25.061  0.00  0.00            
ATOM    763  CA  MET X  50      26.273  31.898  25.070  0.00  0.00            
ATOM    764  HA  MET X  50      25.767  32.160  25.999  0.00  0.00            
ATOM    765  CB  MET X  50      26.624  33.247  24.345  0.00  0.00            
ATOM    766  HB2 MET X  50      27.406  33.857  24.797  0.00  0.00            
ATOM    767  HB3 MET X  50      27.004  33.112  23.333  0.00  0.00            
ATOM    768  CG  MET X  50      25.430  34.090  24.272  0.00  0.00            
ATOM    769  HG2 MET X  50      24.495  33.534  24.207  0.00  0.00            
ATOM    770  HG3 MET X  50      25.408  34.701  25.175  0.00  0.00            
ATOM    771  SD  MET X  50      25.274  35.204  22.878  0.00  0.00            
ATOM    772  CE  MET X  50      24.582  34.007  21.671  0.00  0.00            
ATOM    773  HE1 MET X  50      24.451  34.546  20.733  0.00  0.00            
ATOM    774  HE2 MET X  50      25.266  33.279  21.521  0.00  0.00            
ATOM    775  HE3 MET X  50      23.647  33.621  22.075  0.00  0.00            
ATOM    776  C   MET X  50      25.322  31.155  24.109  0.00  0.00            
ATOM    777  O   MET X  50      24.081  31.101  24.303  0.00  0.00            
ATOM    778  N   GLY X  51      25.930  30.468  23.127  0.00  0.00            
ATOM    779  H   GLY X  51      27.003  30.577  22.969  0.00  0.00            
ATOM    780  CA  GLY X  51      25.282  29.423  22.360  0.00  0.00            
ATOM    781  HA2 GLY X  51      24.427  29.782  21.787  0.00  0.00            
ATOM    782  HA3 GLY X  51      25.954  28.987  21.620  0.00  0.00            
ATOM    783  C   GLY X  51      24.764  28.343  23.243  0.00  0.00            
ATOM    784  O   GLY X  51      24.045  27.471  22.759  0.00  0.00            
ATOM    785  N   LEU X  52      25.150  28.310  24.514  0.00  0.00            
ATOM    786  H   LEU X  52      25.964  28.958  24.841  0.00  0.00            
ATOM    787  CA  LEU X  52      24.779  27.227  25.398  0.00  0.00            
ATOM    788  HA  LEU X  52      24.209  26.467  24.863  0.00  0.00            
ATOM    789  CB  LEU X  52      26.017  26.598  26.055  0.00  0.00            
ATOM    790  HB2 LEU X  52      26.783  26.338  25.324  0.00  0.00            
ATOM    791  HB3 LEU X  52      26.460  27.334  26.726  0.00  0.00            
ATOM    792  CG  LEU X  52      25.894  25.415  26.951  0.00  0.00            
ATOM    793  HG  LEU X  52      25.228  25.708  27.763  0.00  0.00            
ATOM    794  CD1 LEU X  52      25.312  24.218  26.204  0.00  0.00            
ATOM    795 HD11 LEU X  52      25.051  23.484  26.966  0.00  0.00            
ATOM    796 HD12 LEU X  52      24.439  24.485  25.770  0.00  0.00            
ATOM    797 HD13 LEU X  52      26.025  23.791  25.500  0.00  0.00            
ATOM    798  CD2 LEU X  52      27.204  24.997  27.555  0.00  0.00            
ATOM    799 HD21 LEU X  52      28.010  24.833  26.840  0.00  0.00            
ATOM    800 HD22 LEU X  52      27.643  25.715  28.247  0.00  0.00            
ATOM    801 HD23 LEU X  52      27.100  24.216  28.187  0.00  0.00            
ATOM    802  C   LEU X  52      23.779  27.770  26.435  0.00  0.00            
ATOM    803  O   LEU X  52      23.339  26.976  27.249  0.00  0.00            
ATOM    804  N   ASP X  53      23.366  29.009  26.349  0.00  0.00            
ATOM    805  H   ASP X  53      23.570  29.550  25.424  0.00  0.00            
ATOM    806  CA  ASP X  53      22.201  29.572  27.074  0.00  0.00            
ATOM    807  HA  ASP X  53      21.986  30.572  26.697  0.00  0.00            
ATOM    808  CB  ASP X  53      20.903  28.801  26.838  0.00  0.00            
ATOM    809  HB2 ASP X  53      20.892  27.969  27.542  0.00  0.00            
ATOM    810  HB3 ASP X  53      20.065  29.450  27.093  0.00  0.00            
ATOM    811  CG  ASP X  53      20.687  28.557  25.357  0.00  0.00            
ATOM    812  OD1 ASP X  53      20.412  27.323  25.028  0.00  0.00            
ATOM    813  OD2 ASP X  53      20.671  29.501  24.526  0.00  0.00            
ATOM    814  C   ASP X  53      22.617  29.873  28.500  0.00  0.00            
ATOM    815  O   ASP X  53      21.767  29.895  29.398  0.00  0.00            
ATOM    816  N   LEU X  54      23.904  30.205  28.670  0.00  0.00            
ATOM    817  H   LEU X  54      24.581  30.217  27.816  0.00  0.00            
ATOM    818  CA  LEU X  54      24.396  30.844  29.868  0.00  0.00            
ATOM    819  HA  LEU X  54      23.735  30.631  30.709  0.00  0.00            
ATOM    820  CB  LEU X  54      25.835  30.318  30.330  0.00  0.00            
ATOM    821  HB2 LEU X  54      26.554  30.482  29.527  0.00  0.00            
ATOM    822  HB3 LEU X  54      26.074  30.876  31.235  0.00  0.00            
ATOM    823  CG  LEU X  54      25.717  28.824  30.702  0.00  0.00            
ATOM    824  HG  LEU X  54      24.744  28.711  31.180  0.00  0.00            
ATOM    825  CD1 LEU X  54      25.839  27.886  29.542  0.00  0.00            
ATOM    826 HD11 LEU X  54      25.056  27.993  28.791  0.00  0.00            
ATOM    827 HD12 LEU X  54      26.826  27.907  29.080  0.00  0.00            
ATOM    828 HD13 LEU X  54      25.593  26.903  29.943  0.00  0.00            
ATOM    829  CD2 LEU X  54      26.716  28.472  31.738  0.00  0.00            
ATOM    830 HD21 LEU X  54      26.555  29.047  32.650  0.00  0.00            
ATOM    831 HD22 LEU X  54      26.734  27.425  32.040  0.00  0.00            
ATOM    832 HD23 LEU X  54      27.645  28.643  31.381  0.00  0.00            
ATOM    833  C   LEU X  54      24.466  32.398  29.581  0.00  0.00            
ATOM    834  O   LEU X  54      24.928  32.786  28.543  0.00  0.00            
ATOM    835  N   LEU X  55      24.095  33.211  30.556  0.00  0.00            
ATOM    836  H   LEU X  55      23.690  32.802  31.470  0.00  0.00            
ATOM    837  CA  LEU X  55      24.594  34.571  30.531  0.00  0.00            
ATOM    838  HA  LEU X  55      24.652  34.908  29.581  0.00  0.00            
ATOM    839  CB  LEU X  55      23.577  35.447  31.278  0.00  0.00            
ATOM    840  HB2 LEU X  55      22.553  35.144  31.058  0.00  0.00            
ATOM    841  HB3 LEU X  55      23.630  35.294  32.356  0.00  0.00            
ATOM    842  CG  LEU X  55      23.596  36.958  31.055  0.00  0.00            
ATOM    843  HG  LEU X  55      23.345  37.110  30.005  0.00  0.00            
ATOM    844  CD1 LEU X  55      22.616  37.662  31.849  0.00  0.00            
ATOM    845 HD11 LEU X  55      21.644  37.404  31.428  0.00  0.00            
ATOM    846 HD12 LEU X  55      22.647  37.395  32.905  0.00  0.00            
ATOM    847 HD13 LEU X  55      22.719  38.728  31.651  0.00  0.00            
ATOM    848  CD2 LEU X  55      25.023  37.466  31.332  0.00  0.00            
ATOM    849 HD21 LEU X  55      25.405  37.014  32.247  0.00  0.00            
ATOM    850 HD22 LEU X  55      25.791  37.261  30.587  0.00  0.00            
ATOM    851 HD23 LEU X  55      24.967  38.473  31.400  0.00  0.00            
ATOM    852  C   LEU X  55      26.018  34.618  31.082  0.00  0.00            
ATOM    853  O   LEU X  55      26.240  34.578  32.296  0.00  0.00            
ATOM    854  N   VAL X  56      26.995  34.584  30.186  0.00  0.00            
ATOM    855  H   VAL X  56      26.717  34.715  29.140  0.00  0.00            
ATOM    856  CA  VAL X  56      28.343  34.677  30.487  0.00  0.00            
ATOM    857  HA  VAL X  56      28.523  34.205  31.362  0.00  0.00            
ATOM    858  CB  VAL X  56      29.072  34.006  29.363  0.00  0.00            
ATOM    859  HB  VAL X  56      28.900  32.981  29.690  0.00  0.00            
ATOM    860  CG1 VAL X  56      28.573  34.022  27.949  0.00  0.00            
ATOM    861 HG11 VAL X  56      27.749  33.309  27.963  0.00  0.00            
ATOM    862 HG12 VAL X  56      28.248  35.044  27.753  0.00  0.00            
ATOM    863 HG13 VAL X  56      29.375  33.704  27.300  0.00  0.00            
ATOM    864  CG2 VAL X  56      30.606  34.175  29.421  0.00  0.00            
ATOM    865 HG21 VAL X  56      30.894  33.658  30.325  0.00  0.00            
ATOM    866 HG22 VAL X  56      31.037  33.610  28.607  0.00  0.00            
ATOM    867 HG23 VAL X  56      30.921  35.200  29.551  0.00  0.00            
ATOM    868  C   VAL X  56      28.706  36.158  30.618  0.00  0.00            
ATOM    869  O   VAL X  56      28.399  37.012  29.762  0.00  0.00            
ATOM    870  N   PHE X  57      29.432  36.550  31.638  0.00  0.00            
ATOM    871  H   PHE X  57      29.563  35.874  32.483  0.00  0.00            
ATOM    872  CA  PHE X  57      29.889  37.914  31.848  0.00  0.00            
ATOM    873  HA  PHE X  57      30.106  38.340  30.868  0.00  0.00            
ATOM    874  CB  PHE X  57      28.904  38.712  32.692  0.00  0.00            
ATOM    875  HB2 PHE X  57      29.209  39.748  32.691  0.00  0.00            
ATOM    876  HB3 PHE X  57      27.974  38.642  32.304  0.00  0.00            
ATOM    877  CG  PHE X  57      28.795  38.227  34.108  0.00  0.00            
ATOM    878  CD1 PHE X  57      29.264  38.908  35.226  0.00  0.00            
ATOM    879  HD1 PHE X  57      29.950  39.725  35.054  0.00  0.00            
ATOM    880  CE1 PHE X  57      29.093  38.411  36.533  0.00  0.00            
ATOM    881  HE1 PHE X  57      29.362  38.946  37.346  0.00  0.00            
ATOM    882  CZ  PHE X  57      28.368  37.243  36.726  0.00  0.00            
ATOM    883  HZ  PHE X  57      28.359  36.841  37.739  0.00  0.00            
ATOM    884  CE2 PHE X  57      27.875  36.532  35.634  0.00  0.00            
ATOM    885  HE2 PHE X  57      27.283  35.622  35.723  0.00  0.00            
ATOM    886  CD2 PHE X  57      28.080  37.039  34.373  0.00  0.00            
ATOM    887  HD2 PHE X  57      27.724  36.534  33.474  0.00  0.00            
ATOM    888  C   PHE X  57      31.262  37.831  32.580  0.00  0.00            
ATOM    889  O   PHE X  57      31.600  36.827  33.246  0.00  0.00            
ATOM    890  N   ALA X  58      31.894  38.957  32.494  0.00  0.00            
ATOM    891  H   ALA X  58      31.516  39.752  31.852  0.00  0.00            
ATOM    892  CA  ALA X  58      33.224  39.262  33.015  0.00  0.00            
ATOM    893  HA  ALA X  58      33.338  38.749  33.970  0.00  0.00            
ATOM    894  CB  ALA X  58      34.297  38.921  31.994  0.00  0.00            
ATOM    895  HB1 ALA X  58      33.999  39.278  31.008  0.00  0.00            
ATOM    896  HB2 ALA X  58      35.191  39.258  32.323  0.00  0.00            
ATOM    897  HB3 ALA X  58      34.408  37.841  32.095  0.00  0.00            
ATOM    898  C   ALA X  58      33.435  40.820  33.260  0.00  0.00            
ATOM    899  O   ALA X  58      32.612  41.611  32.795  0.00  0.00            
ATOM    900  N   HIE X  59      34.562  41.113  33.958  0.00  0.00            
ATOM    901  H   HIE X  59      35.311  40.376  34.246  0.00  0.00            
ATOM    902  CA  HIE X  59      35.186  42.400  33.901  0.00  0.00            
ATOM    903  HA  HIE X  59      34.746  42.896  33.035  0.00  0.00            
ATOM    904  CB  HIE X  59      35.034  43.154  35.197  0.00  0.00            
ATOM    905  HB2 HIE X  59      35.591  44.088  35.126  0.00  0.00            
ATOM    906  HB3 HIE X  59      33.979  43.355  35.313  0.00  0.00            
ATOM    907  CG  HIE X  59      35.497  42.516  36.450  0.00  0.00            
ATOM    908  ND1 HIE X  59      34.634  42.176  37.520  0.00  0.00            
ATOM    909  CE1 HIE X  59      35.459  41.608  38.477  0.00  0.00            
ATOM    910  HE1 HIE X  59      35.117  41.232  39.350  0.00  0.00            
ATOM    911  NE2 HIE X  59      36.720  41.618  37.997  0.00  0.00            
ATOM    912  HE2 HIE X  59      37.601  41.245  38.498  0.00  0.00            
ATOM    913  CD2 HIE X  59      36.734  42.133  36.738  0.00  0.00            
ATOM    914  HD2 HIE X  59      37.530  42.246  36.126  0.00  0.00            
ATOM    915  C   HIE X  59      36.663  42.348  33.576  0.00  0.00            
ATOM    916  O   HIE X  59      37.192  41.290  33.734  0.00  0.00            
ATOM    917  N   ASP X  60      37.212  43.448  33.066  0.00  0.00            
ATOM    918  H   ASP X  60      36.613  44.298  32.741  0.00  0.00            
ATOM    919  CA  ASP X  60      38.662  43.681  33.208  0.00  0.00            
ATOM    920  HA  ASP X  60      39.142  42.707  33.113  0.00  0.00            
ATOM    921  CB  ASP X  60      39.183  44.691  32.210  0.00  0.00            
ATOM    922  HB2 ASP X  60      38.761  45.674  32.418  0.00  0.00            
ATOM    923  HB3 ASP X  60      40.137  44.892  32.475  0.00  0.00            
ATOM    924  CG  ASP X  60      38.965  44.354  30.742  0.00  0.00            
ATOM    925  OD1 ASP X  60      39.089  45.135  29.790  0.00  0.00            
ATOM    926  OD2 ASP X  60      38.618  43.189  30.423  0.00  0.00            
ATOM    927  C   ASP X  60      38.935  44.046  34.715  0.00  0.00            
ATOM    928  O   ASP X  60      38.177  44.807  35.298  0.00  0.00            
ATOM    929  N   HIE X  61      39.829  43.274  35.393  0.00  0.00            
ATOM    930  H   HIE X  61      40.435  42.517  34.896  0.00  0.00            
ATOM    931  CA  HIE X  61      40.278  43.461  36.756  0.00  0.00            
ATOM    932  HA  HIE X  61      39.432  43.466  37.307  0.00  0.00            
ATOM    933  CB  HIE X  61      41.131  42.256  37.175  0.00  0.00            
ATOM    934  HB2 HIE X  61      41.849  42.073  36.375  0.00  0.00            
ATOM    935  HB3 HIE X  61      41.639  42.529  38.099  0.00  0.00            
ATOM    936  CG  HIE X  61      40.338  40.921  37.454  0.00  0.00            
ATOM    937  ND1 HIE X  61      39.419  40.626  38.501  0.00  0.00            
ATOM    938  CE1 HIE X  61      39.193  39.310  38.420  0.00  0.00            
ATOM    939  HE1 HIE X  61      38.539  38.690  39.033  0.00  0.00            
ATOM    940  NE2 HIE X  61      39.820  38.831  37.315  0.00  0.00            
ATOM    941  HE2 HIE X  61      39.805  37.779  37.032  0.00  0.00            
ATOM    942  CD2 HIE X  61      40.520  39.793  36.682  0.00  0.00            
ATOM    943  HD2 HIE X  61      41.229  39.708  35.859  0.00  0.00            
ATOM    944  C   HIE X  61      40.908  44.869  36.939  0.00  0.00            
ATOM    945  O   HIE X  61      41.335  45.517  35.996  0.00  0.00            
ATOM    946  N   VAL X  62      41.093  45.280  38.210  0.00  0.00            
ATOM    947  H   VAL X  62      40.618  44.720  38.903  0.00  0.00            
ATOM    948  CA  VAL X  62      41.799  46.528  38.616  0.00  0.00            
ATOM    949  HA  VAL X  62      41.237  47.345  38.164  0.00  0.00            
ATOM    950  CB  VAL X  62      41.854  46.692  40.128  0.00  0.00            
ATOM    951  HB  VAL X  62      40.835  46.724  40.514  0.00  0.00            
ATOM    952  CG1 VAL X  62      42.451  45.700  41.077  0.00  0.00            
ATOM    953 HG11 VAL X  62      42.061  44.716  40.813  0.00  0.00            
ATOM    954 HG12 VAL X  62      43.435  45.592  40.877  0.00  0.00            
ATOM    955 HG13 VAL X  62      42.214  45.924  42.106  0.00  0.00            
ATOM    956  CG2 VAL X  62      42.394  48.096  40.558  0.00  0.00            
ATOM    957 HG21 VAL X  62      43.454  48.261  40.686  0.00  0.00            
ATOM    958 HG22 VAL X  62      41.927  48.772  39.971  0.00  0.00            
ATOM    959 HG23 VAL X  62      41.869  48.468  41.438  0.00  0.00            
ATOM    960  C   VAL X  62      43.247  46.532  38.019  0.00  0.00            
ATOM    961  O   VAL X  62      43.902  45.538  38.241  0.00  0.00            
ATOM    962  N   GLY X  63      43.626  47.609  37.334  0.00  0.00            
ATOM    963  H   GLY X  63      42.934  48.340  37.253  0.00  0.00            
ATOM    964  CA  GLY X  63      44.894  47.861  36.692  0.00  0.00            
ATOM    965  HA2 GLY X  63      44.979  48.898  36.368  0.00  0.00            
ATOM    966  HA3 GLY X  63      45.618  47.509  37.427  0.00  0.00            
ATOM    967  C   GLY X  63      45.097  46.990  35.473  0.00  0.00            
ATOM    968  O   GLY X  63      46.249  46.671  35.154  0.00  0.00            
ATOM    969  N   HID X  64      43.998  46.453  34.872  0.00  0.00            
ATOM    970  H   HID X  64      43.027  46.608  35.341  0.00  0.00            
ATOM    971  CA  HID X  64      44.010  45.609  33.691  0.00  0.00            
ATOM    972  HA  HID X  64      45.009  45.731  33.272  0.00  0.00            
ATOM    973  CB  HID X  64      43.628  44.123  33.982  0.00  0.00            
ATOM    974  HB2 HID X  64      42.630  44.099  34.418  0.00  0.00            
ATOM    975  HB3 HID X  64      43.384  43.515  33.112  0.00  0.00            
ATOM    976  CG  HID X  64      44.624  43.457  34.939  0.00  0.00            
ATOM    977  ND1 HID X  64      44.744  43.603  36.297  0.00  0.00            
ATOM    978  HD1 HID X  64      44.235  44.347  36.910  0.00  0.00            
ATOM    979  CE1 HID X  64      45.720  42.825  36.724  0.00  0.00            
ATOM    980  HE1 HID X  64      45.934  42.711  37.704  0.00  0.00            
ATOM    981  NE2 HID X  64      46.207  42.161  35.694  0.00  0.00            
ATOM    982  CD2 HID X  64      45.521  42.533  34.563  0.00  0.00            
ATOM    983  HD2 HID X  64      45.599  42.121  33.645  0.00  0.00            
ATOM    984  C   HID X  64      42.969  46.143  32.666  0.00  0.00            
ATOM    985  O   HID X  64      41.887  46.720  32.864  0.00  0.00            
ATOM    986  N   GLY X  65      43.324  45.824  31.436  0.00  0.00            
ATOM    987  H   GLY X  65      44.356  45.484  31.341  0.00  0.00            
ATOM    988  CA  GLY X  65      42.557  46.081  30.164  0.00  0.00            
ATOM    989  HA2 GLY X  65      43.178  45.987  29.438  0.00  0.00            
ATOM    990  HA3 GLY X  65      41.870  45.353  30.029  0.00  0.00            
ATOM    991  C   GLY X  65      42.058  47.475  30.085  0.00  0.00            
ATOM    992  O   GLY X  65      42.821  48.423  30.360  0.00  0.00            
ATOM    993  N   GLN X  66      40.766  47.555  29.698  0.00  0.00            
ATOM    994  H   GLN X  66      40.168  46.659  29.534  0.00  0.00            
ATOM    995  CA  GLN X  66      39.976  48.805  29.890  0.00  0.00            
ATOM    996  HA  GLN X  66      40.562  49.549  29.350  0.00  0.00            
ATOM    997  CB  GLN X  66      38.603  48.706  29.298  0.00  0.00            
ATOM    998  HB2 GLN X  66      38.673  48.207  28.331  0.00  0.00            
ATOM    999  HB3 GLN X  66      37.979  48.054  29.908  0.00  0.00            
ATOM   1000  CG  GLN X  66      37.780  50.020  29.082  0.00  0.00            
ATOM   1001  HG2 GLN X  66      36.869  49.721  28.564  0.00  0.00            
ATOM   1002  HG3 GLN X  66      37.425  50.467  29.916  0.00  0.00            
ATOM   1003  CD  GLN X  66      38.486  50.946  28.116  0.00  0.00            
ATOM   1004  OE1 GLN X  66      38.930  50.444  27.088  0.00  0.00            
ATOM   1005  NE2 GLN X  66      38.533  52.221  28.384  0.00  0.00            
ATOM   1006 HE21 GLN X  66      39.072  52.843  27.669  0.00  0.00            
ATOM   1007 HE22 GLN X  66      38.144  52.686  29.290  0.00  0.00            
ATOM   1008  C   GLN X  66      39.874  49.412  31.272  0.00  0.00            
ATOM   1009  O   GLN X  66      39.666  50.588  31.416  0.00  0.00            
ATOM   1010  N   SER X  67      39.882  48.663  32.396  0.00  0.00            
ATOM   1011  H   SER X  67      40.483  47.754  32.347  0.00  0.00            
ATOM   1012  CA  SER X  67      39.634  49.191  33.768  0.00  0.00            
ATOM   1013  HA  SER X  67      38.725  49.629  33.820  0.00  0.00            
ATOM   1014  CB  SER X  67      39.597  47.956  34.634  0.00  0.00            
ATOM   1015  HB2 SER X  67      40.505  47.386  34.436  0.00  0.00            
ATOM   1016  HB3 SER X  67      39.581  48.205  35.695  0.00  0.00            
ATOM   1017  OG  SER X  67      38.471  47.181  34.437  0.00  0.00            
ATOM   1018  HG  SER X  67      38.398  46.379  35.046  0.00  0.00            
ATOM   1019  C   SER X  67      40.746  50.199  34.246  0.00  0.00            
ATOM   1020  O   SER X  67      41.843  50.307  33.628  0.00  0.00            
ATOM   1021  N   GLU X  68      40.484  50.881  35.330  0.00  0.00            
ATOM   1022  H   GLU X  68      39.649  50.732  35.879  0.00  0.00            
ATOM   1023  CA  GLU X  68      41.451  51.891  35.976  0.00  0.00            
ATOM   1024  HA  GLU X  68      42.051  52.211  35.229  0.00  0.00            
ATOM   1025  CB  GLU X  68      40.624  53.088  36.438  0.00  0.00            
ATOM   1026  HB2 GLU X  68      40.001  52.777  37.277  0.00  0.00            
ATOM   1027  HB3 GLU X  68      41.341  53.774  36.890  0.00  0.00            
ATOM   1028  CG  GLU X  68      39.761  53.696  35.364  0.00  0.00            
ATOM   1029  HG2 GLU X  68      39.127  52.968  34.860  0.00  0.00            
ATOM   1030  HG3 GLU X  68      39.169  54.449  35.885  0.00  0.00            
ATOM   1031  CD  GLU X  68      40.444  54.522  34.330  0.00  0.00            
ATOM   1032  OE1 GLU X  68      41.659  54.792  34.439  0.00  0.00            
ATOM   1033  OE2 GLU X  68      39.866  54.965  33.301  0.00  0.00            
ATOM   1034  C   GLU X  68      42.324  51.160  37.043  0.00  0.00            
ATOM   1035  O   GLU X  68      42.098  49.993  37.394  0.00  0.00            
ATOM   1036  N   GLY X  69      43.391  51.852  37.454  0.00  0.00            
ATOM   1037  H   GLY X  69      43.728  52.598  36.863  0.00  0.00            
ATOM   1038  CA  GLY X  69      44.372  51.350  38.369  0.00  0.00            
ATOM   1039  HA2 GLY X  69      44.398  51.885  39.225  0.00  0.00            
ATOM   1040  HA3 GLY X  69      44.300  50.368  38.593  0.00  0.00            
ATOM   1041  C   GLY X  69      45.778  51.515  37.692  0.00  0.00            
ATOM   1042  O   GLY X  69      45.938  51.739  36.454  0.00  0.00            
ATOM   1043  N   GLU X  70      46.817  51.330  38.522  0.00  0.00            
ATOM   1044  H   GLU X  70      46.630  50.974  39.535  0.00  0.00            
ATOM   1045  CA  GLU X  70      48.271  51.308  38.166  0.00  0.00            
ATOM   1046  HA  GLU X  70      48.510  52.169  37.543  0.00  0.00            
ATOM   1047  CB  GLU X  70      49.151  51.422  39.431  0.00  0.00            
ATOM   1048  HB2 GLU X  70      48.906  52.364  39.921  0.00  0.00            
ATOM   1049  HB3 GLU X  70      48.929  50.655  40.173  0.00  0.00            
ATOM   1050  CG  GLU X  70      50.695  51.582  39.219  0.00  0.00            
ATOM   1051  HG2 GLU X  70      51.244  51.768  40.142  0.00  0.00            
ATOM   1052  HG3 GLU X  70      50.990  50.646  38.982  0.00  0.00            
ATOM   1053  CD  GLU X  70      51.077  52.465  38.056  0.00  0.00            
ATOM   1054  OE1 GLU X  70      50.885  52.144  36.869  0.00  0.00            
ATOM   1055  OE2 GLU X  70      51.254  53.666  38.239  0.00  0.00            
ATOM   1056  C   GLU X  70      48.496  49.906  37.479  0.00  0.00            
ATOM   1057  O   GLU X  70      47.961  48.892  37.948  0.00  0.00            
ATOM   1058  N   ARG X  71      49.290  49.776  36.383  0.00  0.00            
ATOM   1059  H   ARG X  71      49.946  50.577  36.043  0.00  0.00            
ATOM   1060  CA  ARG X  71      49.082  48.563  35.544  0.00  0.00            
ATOM   1061  HA  ARG X  71      48.099  48.434  35.351  0.00  0.00            
ATOM   1062  CB  ARG X  71      49.680  48.841  34.181  0.00  0.00            
ATOM   1063  HB2 ARG X  71      50.751  48.745  34.361  0.00  0.00            
ATOM   1064  HB3 ARG X  71      49.391  48.029  33.514  0.00  0.00            
ATOM   1065  CG  ARG X  71      49.395  50.233  33.512  0.00  0.00            
ATOM   1066  HG2 ARG X  71      49.933  51.022  34.036  0.00  0.00            
ATOM   1067  HG3 ARG X  71      49.644  50.157  32.453  0.00  0.00            
ATOM   1068  CD  ARG X  71      47.897  50.629  33.615  0.00  0.00            
ATOM   1069  HD2 ARG X  71      47.657  50.859  34.653  0.00  0.00            
ATOM   1070  HD3 ARG X  71      47.793  51.544  33.031  0.00  0.00            
ATOM   1071  NE  ARG X  71      46.974  49.587  33.086  0.00  0.00            
ATOM   1072  HE  ARG X  71      47.523  48.837  32.516  0.00  0.00            
ATOM   1073  CZ  ARG X  71      45.611  49.645  33.067  0.00  0.00            
ATOM   1074  NH1 ARG X  71      45.008  48.883  32.245  0.00  0.00            
ATOM   1075 HH11 ARG X  71      45.552  48.182  31.613  0.00  0.00            
ATOM   1076 HH12 ARG X  71      44.060  49.024  31.925  0.00  0.00            
ATOM   1077  NH2 ARG X  71      44.955  50.490  33.796  0.00  0.00            
ATOM   1078 HH21 ARG X  71      45.340  51.087  34.623  0.00  0.00            
ATOM   1079 HH22 ARG X  71      43.876  50.477  33.645  0.00  0.00            
ATOM   1080  C   ARG X  71      49.629  47.347  36.316  0.00  0.00            
ATOM   1081  O   ARG X  71      50.847  47.369  36.653  0.00  0.00            
ATOM   1082  N   MET X  72      48.856  46.306  36.515  0.00  0.00            
ATOM   1083  H   MET X  72      47.869  46.295  36.051  0.00  0.00            
ATOM   1084  CA  MET X  72      49.308  45.054  37.162  0.00  0.00            
ATOM   1085  HA  MET X  72      48.496  44.461  37.257  0.00  0.00            
ATOM   1086  CB  MET X  72      50.363  44.215  36.345  0.00  0.00            
ATOM   1087  HB2 MET X  72      51.228  44.849  36.148  0.00  0.00            
ATOM   1088  HB3 MET X  72      50.637  43.381  36.992  0.00  0.00            
ATOM   1089  CG  MET X  72      49.765  43.728  34.987  0.00  0.00            
ATOM   1090  HG2 MET X  72      48.882  43.091  35.026  0.00  0.00            
ATOM   1091  HG3 MET X  72      49.436  44.570  34.377  0.00  0.00            
ATOM   1092  SD  MET X  72      51.035  42.751  33.982  0.00  0.00            
ATOM   1093  CE  MET X  72      51.134  41.355  35.113  0.00  0.00            
ATOM   1094  HE1 MET X  72      50.819  40.466  34.566  0.00  0.00            
ATOM   1095  HE2 MET X  72      52.158  41.209  35.456  0.00  0.00            
ATOM   1096  HE3 MET X  72      50.328  41.493  35.833  0.00  0.00            
ATOM   1097  C   MET X  72      49.853  45.342  38.582  0.00  0.00            
ATOM   1098  O   MET X  72      50.774  44.654  39.023  0.00  0.00            
ATOM   1099  N   VAL X  73      49.310  46.315  39.300  0.00  0.00            
ATOM   1100  H   VAL X  73      48.749  46.998  38.926  0.00  0.00            
ATOM   1101  CA  VAL X  73      49.640  46.558  40.730  0.00  0.00            
ATOM   1102  HA  VAL X  73      50.167  45.800  41.140  0.00  0.00            
ATOM   1103  CB  VAL X  73      50.368  47.889  40.980  0.00  0.00            
ATOM   1104  HB  VAL X  73      49.812  48.699  40.507  0.00  0.00            
ATOM   1105  CG1 VAL X  73      50.376  48.371  42.428  0.00  0.00            
ATOM   1106 HG11 VAL X  73      51.005  49.261  42.466  0.00  0.00            
ATOM   1107 HG12 VAL X  73      49.407  48.730  42.774  0.00  0.00            
ATOM   1108 HG13 VAL X  73      50.739  47.515  42.998  0.00  0.00            
ATOM   1109  CG2 VAL X  73      51.788  47.868  40.345  0.00  0.00            
ATOM   1110 HG21 VAL X  73      51.639  47.998  39.273  0.00  0.00            
ATOM   1111 HG22 VAL X  73      52.449  48.632  40.754  0.00  0.00            
ATOM   1112 HG23 VAL X  73      52.237  46.882  40.466  0.00  0.00            
ATOM   1113  C   VAL X  73      48.322  46.514  41.493  0.00  0.00            
ATOM   1114  O   VAL X  73      47.429  47.237  41.081  0.00  0.00            
ATOM   1115  N   VAL X  74      48.280  45.900  42.674  0.00  0.00            
ATOM   1116  H   VAL X  74      49.247  45.526  42.975  0.00  0.00            
ATOM   1117  CA  VAL X  74      47.090  45.924  43.605  0.00  0.00            
ATOM   1118  HA  VAL X  74      46.497  46.697  43.340  0.00  0.00            
ATOM   1119  CB  VAL X  74      46.356  44.545  43.321  0.00  0.00            
ATOM   1120  HB  VAL X  74      46.285  44.312  42.259  0.00  0.00            
ATOM   1121  CG1 VAL X  74      47.049  43.365  43.999  0.00  0.00            
ATOM   1122 HG11 VAL X  74      46.610  42.461  43.575  0.00  0.00            
ATOM   1123 HG12 VAL X  74      48.096  43.424  43.700  0.00  0.00            
ATOM   1124 HG13 VAL X  74      47.055  43.335  45.008  0.00  0.00            
ATOM   1125  CG2 VAL X  74      44.936  44.539  43.840  0.00  0.00            
ATOM   1126 HG21 VAL X  74      44.258  45.104  43.200  0.00  0.00            
ATOM   1127 HG22 VAL X  74      44.618  43.508  43.687  0.00  0.00            
ATOM   1128 HG23 VAL X  74      44.876  44.764  44.905  0.00  0.00            
ATOM   1129  C   VAL X  74      47.546  46.064  45.036  0.00  0.00            
ATOM   1130  O   VAL X  74      48.664  45.673  45.403  0.00  0.00            
ATOM   1131  N   SER X  75      46.731  46.702  45.865  0.00  0.00            
ATOM   1132  H   SER X  75      45.717  46.932  45.539  0.00  0.00            
ATOM   1133  CA  SER X  75      46.944  47.015  47.261  0.00  0.00            
ATOM   1134  HA  SER X  75      47.918  47.470  47.363  0.00  0.00            
ATOM   1135  CB  SER X  75      45.937  47.984  47.806  0.00  0.00            
ATOM   1136  HB2 SER X  75      46.034  48.079  48.877  0.00  0.00            
ATOM   1137  HB3 SER X  75      46.097  48.989  47.443  0.00  0.00            
ATOM   1138  OG  SER X  75      44.591  47.547  47.748  0.00  0.00            
ATOM   1139  HG  SER X  75      43.926  48.381  47.579  0.00  0.00            
ATOM   1140  C   SER X  75      46.880  45.716  48.132  0.00  0.00            
ATOM   1141  O   SER X  75      47.584  45.618  49.134  0.00  0.00            
ATOM   1142  N   ASP X  76      45.965  44.813  47.735  0.00  0.00            
ATOM   1143  H   ASP X  76      45.216  44.984  46.976  0.00  0.00            
ATOM   1144  CA  ASP X  76      45.974  43.442  48.224  0.00  0.00            
ATOM   1145  HA  ASP X  76      46.876  43.038  48.434  0.00  0.00            
ATOM   1146  CB  ASP X  76      45.158  43.510  49.519  0.00  0.00            
ATOM   1147  HB2 ASP X  76      45.570  44.201  50.254  0.00  0.00            
ATOM   1148  HB3 ASP X  76      44.130  43.705  49.214  0.00  0.00            
ATOM   1149  CG  ASP X  76      45.356  42.152  50.181  0.00  0.00            
ATOM   1150  OD1 ASP X  76      44.707  41.215  49.751  0.00  0.00            
ATOM   1151  OD2 ASP X  76      46.319  41.949  50.973  0.00  0.00            
ATOM   1152  C   ASP X  76      45.283  42.553  47.182  0.00  0.00            
ATOM   1153  O   ASP X  76      44.251  42.990  46.663  0.00  0.00            
ATOM   1154  N   PHE X  77      45.832  41.327  46.985  0.00  0.00            
ATOM   1155  H   PHE X  77      46.692  41.209  47.643  0.00  0.00            
ATOM   1156  CA  PHE X  77      45.187  40.261  46.190  0.00  0.00            
ATOM   1157  HA  PHE X  77      45.311  40.565  45.151  0.00  0.00            
ATOM   1158  CB  PHE X  77      45.914  38.860  46.329  0.00  0.00            
ATOM   1159  HB2 PHE X  77      46.969  39.073  46.504  0.00  0.00            
ATOM   1160  HB3 PHE X  77      45.634  38.343  47.150  0.00  0.00            
ATOM   1161  CG  PHE X  77      45.752  37.962  45.140  0.00  0.00            
ATOM   1162  CD1 PHE X  77      46.547  38.196  43.978  0.00  0.00            
ATOM   1163  HD1 PHE X  77      47.362  38.917  44.029  0.00  0.00            
ATOM   1164  CE1 PHE X  77      46.447  37.360  42.891  0.00  0.00            
ATOM   1165  HE1 PHE X  77      47.179  37.464  42.091  0.00  0.00            
ATOM   1166  CZ  PHE X  77      45.448  36.374  42.926  0.00  0.00            
ATOM   1167  HZ  PHE X  77      45.430  35.681  42.085  0.00  0.00            
ATOM   1168  CE2 PHE X  77      44.656  36.146  44.028  0.00  0.00            
ATOM   1169  HE2 PHE X  77      43.784  35.511  43.967  0.00  0.00            
ATOM   1170  CD2 PHE X  77      44.765  36.962  45.146  0.00  0.00            
ATOM   1171  HD2 PHE X  77      44.168  36.803  45.945  0.00  0.00            
ATOM   1172  C   PHE X  77      43.647  40.052  46.425  0.00  0.00            
ATOM   1173  O   PHE X  77      42.983  39.656  45.450  0.00  0.00            
ATOM   1174  N   HIE X  78      43.135  40.365  47.613  0.00  0.00            
ATOM   1175  H   HIE X  78      43.767  40.799  48.374  0.00  0.00            
ATOM   1176  CA  HIE X  78      41.693  40.343  47.908  0.00  0.00            
ATOM   1177  HA  HIE X  78      41.485  39.416  47.566  0.00  0.00            
ATOM   1178  CB  HIE X  78      41.441  40.408  49.393  0.00  0.00            
ATOM   1179  HB2 HIE X  78      42.236  39.989  50.010  0.00  0.00            
ATOM   1180  HB3 HIE X  78      41.328  41.450  49.691  0.00  0.00            
ATOM   1181  CG  HIE X  78      40.223  39.564  49.906  0.00  0.00            
ATOM   1182  ND1 HIE X  78      39.955  38.188  49.748  0.00  0.00            
ATOM   1183  CE1 HIE X  78      38.649  37.995  50.093  0.00  0.00            
ATOM   1184  HE1 HIE X  78      38.103  37.052  50.089  0.00  0.00            
ATOM   1185  NE2 HIE X  78      38.150  39.116  50.580  0.00  0.00            
ATOM   1186  HE2 HIE X  78      37.097  39.249  50.830  0.00  0.00            
ATOM   1187  CD2 HIE X  78      39.125  40.105  50.432  0.00  0.00            
ATOM   1188  HD2 HIE X  78      38.987  41.187  50.450  0.00  0.00            
ATOM   1189  C   HIE X  78      40.786  41.325  47.209  0.00  0.00            
ATOM   1190  O   HIE X  78      39.592  41.065  47.051  0.00  0.00            
ATOM   1191  N   VAL X  79      41.295  42.419  46.691  0.00  0.00            
ATOM   1192  H   VAL X  79      42.383  42.483  46.705  0.00  0.00            
ATOM   1193  CA  VAL X  79      40.544  43.365  45.908  0.00  0.00            
ATOM   1194  HA  VAL X  79      39.833  43.736  46.522  0.00  0.00            
ATOM   1195  CB  VAL X  79      41.537  44.534  45.583  0.00  0.00            
ATOM   1196  HB  VAL X  79      42.482  44.173  45.177  0.00  0.00            
ATOM   1197  CG1 VAL X  79      40.891  45.675  44.648  0.00  0.00            
ATOM   1198 HG11 VAL X  79      41.730  46.301  44.345  0.00  0.00            
ATOM   1199 HG12 VAL X  79      40.353  45.336  43.763  0.00  0.00            
ATOM   1200 HG13 VAL X  79      40.246  46.299  45.250  0.00  0.00            
ATOM   1201  CG2 VAL X  79      41.820  45.316  46.881  0.00  0.00            
ATOM   1202 HG21 VAL X  79      40.960  45.660  47.437  0.00  0.00            
ATOM   1203 HG22 VAL X  79      42.637  44.842  47.405  0.00  0.00            
ATOM   1204 HG23 VAL X  79      42.264  46.248  46.565  0.00  0.00            
ATOM   1205  C   VAL X  79      39.920  42.759  44.684  0.00  0.00            
ATOM   1206  O   VAL X  79      38.660  42.964  44.501  0.00  0.00            
ATOM   1207  N   PHE X  80      40.602  41.771  44.125  0.00  0.00            
ATOM   1208  H   PHE X  80      41.533  41.504  44.411  0.00  0.00            
ATOM   1209  CA  PHE X  80      40.076  41.111  42.950  0.00  0.00            
ATOM   1210  HA  PHE X  80      39.734  41.859  42.363  0.00  0.00            
ATOM   1211  CB  PHE X  80      41.122  40.157  42.338  0.00  0.00            
ATOM   1212  HB2 PHE X  80      41.353  39.469  43.152  0.00  0.00            
ATOM   1213  HB3 PHE X  80      40.630  39.508  41.614  0.00  0.00            
ATOM   1214  CG  PHE X  80      42.355  40.710  41.666  0.00  0.00            
ATOM   1215  CD1 PHE X  80      43.581  40.343  42.155  0.00  0.00            
ATOM   1216  HD1 PHE X  80      43.579  39.481  42.823  0.00  0.00            
ATOM   1217  CE1 PHE X  80      44.753  41.019  41.640  0.00  0.00            
ATOM   1218  HE1 PHE X  80      45.724  40.599  41.903  0.00  0.00            
ATOM   1219  CZ  PHE X  80      44.675  42.126  40.751  0.00  0.00            
ATOM   1220  HZ  PHE X  80      45.543  42.621  40.316  0.00  0.00            
ATOM   1221  CE2 PHE X  80      43.373  42.439  40.329  0.00  0.00            
ATOM   1222  HE2 PHE X  80      43.299  43.302  39.667  0.00  0.00            
ATOM   1223  CD2 PHE X  80      42.244  41.720  40.750  0.00  0.00            
ATOM   1224  HD2 PHE X  80      41.243  42.053  40.478  0.00  0.00            
ATOM   1225  C   PHE X  80      38.957  40.218  43.347  0.00  0.00            
ATOM   1226  O   PHE X  80      38.056  40.011  42.529  0.00  0.00            
ATOM   1227  N   VAL X  81      39.012  39.601  44.540  0.00  0.00            
ATOM   1228  H   VAL X  81      39.822  39.900  45.205  0.00  0.00            
ATOM   1229  CA  VAL X  81      38.045  38.611  45.054  0.00  0.00            
ATOM   1230  HA  VAL X  81      37.866  37.858  44.286  0.00  0.00            
ATOM   1231  CB  VAL X  81      38.537  38.004  46.305  0.00  0.00            
ATOM   1232  HB  VAL X  81      38.496  38.834  47.011  0.00  0.00            
ATOM   1233  CG1 VAL X  81      37.626  36.911  46.907  0.00  0.00            
ATOM   1234 HG11 VAL X  81      37.950  36.820  47.943  0.00  0.00            
ATOM   1235 HG12 VAL X  81      36.570  37.173  46.849  0.00  0.00            
ATOM   1236 HG13 VAL X  81      37.775  36.083  46.348  0.00  0.00            
ATOM   1237  CG2 VAL X  81      39.895  37.440  46.107  0.00  0.00            
ATOM   1238 HG21 VAL X  81      39.942  36.791  45.334  0.00  0.00            
ATOM   1239 HG22 VAL X  81      40.625  38.138  46.082  0.00  0.00            
ATOM   1240 HG23 VAL X  81      40.142  36.937  46.947  0.00  0.00            
ATOM   1241  C   VAL X  81      36.743  39.405  45.286  0.00  0.00            
ATOM   1242  O   VAL X  81      35.732  38.978  44.696  0.00  0.00            
ATOM   1243  N   ARG X  82      36.835  40.455  46.100  0.00  0.00            
ATOM   1244  H   ARG X  82      37.812  40.706  46.512  0.00  0.00            
ATOM   1245  CA  ARG X  82      35.693  41.248  46.458  0.00  0.00            
ATOM   1246  HA  ARG X  82      35.058  40.513  46.953  0.00  0.00            
ATOM   1247  CB  ARG X  82      36.050  42.151  47.724  0.00  0.00            
ATOM   1248  HB2 ARG X  82      35.219  42.655  48.217  0.00  0.00            
ATOM   1249  HB3 ARG X  82      36.416  41.533  48.545  0.00  0.00            
ATOM   1250  CG  ARG X  82      37.129  43.196  47.462  0.00  0.00            
ATOM   1251  HG2 ARG X  82      37.697  43.328  48.383  0.00  0.00            
ATOM   1252  HG3 ARG X  82      37.852  42.751  46.778  0.00  0.00            
ATOM   1253  CD  ARG X  82      36.767  44.537  46.892  0.00  0.00            
ATOM   1254  HD2 ARG X  82      37.544  45.183  46.912  0.00  0.00            
ATOM   1255  HD3 ARG X  82      36.540  44.359  45.841  0.00  0.00            
ATOM   1256  NE  ARG X  82      35.487  45.096  47.470  0.00  0.00            
ATOM   1257  HE  ARG X  82      35.322  45.329  48.522  0.00  0.00            
ATOM   1258  CZ  ARG X  82      34.489  45.446  46.696  0.00  0.00            
ATOM   1259  NH1 ARG X  82      34.517  45.648  45.415  0.00  0.00            
ATOM   1260 HH11 ARG X  82      35.487  45.532  44.933  0.00  0.00            
ATOM   1261 HH12 ARG X  82      33.762  45.952  44.816  0.00  0.00            
ATOM   1262  NH2 ARG X  82      33.291  45.659  47.156  0.00  0.00            
ATOM   1263 HH21 ARG X  82      33.120  45.641  48.232  0.00  0.00            
ATOM   1264 HH22 ARG X  82      32.459  45.804  46.466  0.00  0.00            
ATOM   1265  C   ARG X  82      35.018  41.960  45.288  0.00  0.00            
ATOM   1266  O   ARG X  82      33.784  42.086  45.217  0.00  0.00            
ATOM   1267  N   ASP X  83      35.784  42.388  44.365  0.00  0.00            
ATOM   1268  H   ASP X  83      36.827  42.558  44.633  0.00  0.00            
ATOM   1269  CA  ASP X  83      35.307  42.984  43.111  0.00  0.00            
ATOM   1270  HA  ASP X  83      34.677  43.694  43.457  0.00  0.00            
ATOM   1271  CB  ASP X  83      36.337  43.607  42.159  0.00  0.00            
ATOM   1272  HB2 ASP X  83      37.055  42.849  41.846  0.00  0.00            
ATOM   1273  HB3 ASP X  83      35.805  43.810  41.230  0.00  0.00            
ATOM   1274  CG  ASP X  83      37.151  44.857  42.726  0.00  0.00            
ATOM   1275  OD1 ASP X  83      36.803  45.418  43.769  0.00  0.00            
ATOM   1276  OD2 ASP X  83      38.081  45.327  42.039  0.00  0.00            
ATOM   1277  C   ASP X  83      34.464  41.973  42.373  0.00  0.00            
ATOM   1278  O   ASP X  83      33.345  42.321  41.905  0.00  0.00            
ATOM   1279  N   VAL X  84      34.877  40.687  42.202  0.00  0.00            
ATOM   1280  H   VAL X  84      35.781  40.427  42.753  0.00  0.00            
ATOM   1281  CA  VAL X  84      34.069  39.583  41.663  0.00  0.00            
ATOM   1282  HA  VAL X  84      33.767  39.958  40.685  0.00  0.00            
ATOM   1283  CB  VAL X  84      34.850  38.262  41.447  0.00  0.00            
ATOM   1284  HB  VAL X  84      35.270  37.969  42.409  0.00  0.00            
ATOM   1285  CG1 VAL X  84      34.070  37.039  40.913  0.00  0.00            
ATOM   1286 HG11 VAL X  84      33.334  36.814  41.685  0.00  0.00            
ATOM   1287 HG12 VAL X  84      33.604  37.247  39.950  0.00  0.00            
ATOM   1288 HG13 VAL X  84      34.736  36.176  40.906  0.00  0.00            
ATOM   1289  CG2 VAL X  84      36.013  38.488  40.509  0.00  0.00            
ATOM   1290 HG21 VAL X  84      36.689  39.228  40.939  0.00  0.00            
ATOM   1291 HG22 VAL X  84      36.556  37.561  40.331  0.00  0.00            
ATOM   1292 HG23 VAL X  84      35.721  38.929  39.556  0.00  0.00            
ATOM   1293  C   VAL X  84      32.824  39.441  42.464  0.00  0.00            
ATOM   1294  O   VAL X  84      31.761  39.439  41.834  0.00  0.00            
ATOM   1295  N   LEU X  85      32.972  39.414  43.785  0.00  0.00            
ATOM   1296  H   LEU X  85      33.960  39.336  44.215  0.00  0.00            
ATOM   1297  CA  LEU X  85      31.828  39.049  44.675  0.00  0.00            
ATOM   1298  HA  LEU X  85      31.455  38.085  44.360  0.00  0.00            
ATOM   1299  CB  LEU X  85      32.362  38.945  46.078  0.00  0.00            
ATOM   1300  HB2 LEU X  85      32.958  39.722  46.323  0.00  0.00            
ATOM   1301  HB3 LEU X  85      31.501  38.902  46.746  0.00  0.00            
ATOM   1302  CG  LEU X  85      33.210  37.690  46.360  0.00  0.00            
ATOM   1303  HG  LEU X  85      33.952  37.439  45.602  0.00  0.00            
ATOM   1304  CD1 LEU X  85      33.994  37.815  47.652  0.00  0.00            
ATOM   1305 HD11 LEU X  85      33.364  38.023  48.517  0.00  0.00            
ATOM   1306 HD12 LEU X  85      34.434  36.830  47.809  0.00  0.00            
ATOM   1307 HD13 LEU X  85      34.770  38.562  47.492  0.00  0.00            
ATOM   1308  CD2 LEU X  85      32.365  36.388  46.542  0.00  0.00            
ATOM   1309 HD21 LEU X  85      31.601  36.469  47.197  0.00  0.00            
ATOM   1310 HD22 LEU X  85      31.816  36.119  45.738  0.00  0.00            
ATOM   1311 HD23 LEU X  85      32.973  35.611  46.758  0.00  0.00            
ATOM   1312  C   LEU X  85      30.653  40.123  44.521  0.00  0.00            
ATOM   1313  O   LEU X  85      29.521  39.780  44.669  0.00  0.00            
ATOM   1314  N   GLN X  86      31.147  41.344  44.335  0.00  0.00            
ATOM   1315  H   GLN X  86      32.206  41.505  44.535  0.00  0.00            
ATOM   1316  CA  GLN X  86      30.239  42.470  44.037  0.00  0.00            
ATOM   1317  HA  GLN X  86      29.559  42.390  44.886  0.00  0.00            
ATOM   1318  CB  GLN X  86      31.078  43.771  44.109  0.00  0.00            
ATOM   1319  HB2 GLN X  86      31.729  43.819  44.981  0.00  0.00            
ATOM   1320  HB3 GLN X  86      31.764  43.839  43.371  0.00  0.00            
ATOM   1321  CG  GLN X  86      30.135  44.962  44.031  0.00  0.00            
ATOM   1322  HG2 GLN X  86      29.379  44.880  43.250  0.00  0.00            
ATOM   1323  HG3 GLN X  86      29.571  44.964  44.964  0.00  0.00            
ATOM   1324  CD  GLN X  86      30.856  46.304  43.819  0.00  0.00            
ATOM   1325  OE1 GLN X  86      31.938  46.517  44.386  0.00  0.00            
ATOM   1326  NE2 GLN X  86      30.338  47.240  43.040  0.00  0.00            
ATOM   1327 HE21 GLN X  86      30.897  48.152  42.831  0.00  0.00            
ATOM   1328 HE22 GLN X  86      29.330  47.252  42.970  0.00  0.00            
ATOM   1329  C   GLN X  86      29.543  42.286  42.636  0.00  0.00            
ATOM   1330  O   GLN X  86      28.327  42.406  42.494  0.00  0.00            
ATOM   1331  N   HID X  87      30.366  42.066  41.582  0.00  0.00            
ATOM   1332  H   HID X  87      31.369  41.685  41.776  0.00  0.00            
ATOM   1333  CA  HID X  87      29.794  41.826  40.224  0.00  0.00            
ATOM   1334  HA  HID X  87      29.373  42.724  40.033  0.00  0.00            
ATOM   1335  CB  HID X  87      30.926  41.506  39.219  0.00  0.00            
ATOM   1336  HB2 HID X  87      31.717  42.173  39.560  0.00  0.00            
ATOM   1337  HB3 HID X  87      31.289  40.483  39.318  0.00  0.00            
ATOM   1338  CG  HID X  87      30.664  41.854  37.765  0.00  0.00            
ATOM   1339  ND1 HID X  87      31.612  42.116  36.819  0.00  0.00            
ATOM   1340  HD1 HID X  87      32.687  42.186  36.982  0.00  0.00            
ATOM   1341  CE1 HID X  87      30.985  42.340  35.630  0.00  0.00            
ATOM   1342  HE1 HID X  87      31.471  42.701  34.724  0.00  0.00            
ATOM   1343  NE2 HID X  87      29.647  42.088  35.759  0.00  0.00            
ATOM   1344  CD2 HID X  87      29.442  41.788  37.108  0.00  0.00            
ATOM   1345  HD2 HID X  87      28.459  41.584  37.532  0.00  0.00            
ATOM   1346  C   HID X  87      28.751  40.694  40.240  0.00  0.00            
ATOM   1347  O   HID X  87      27.602  40.899  39.838  0.00  0.00            
ATOM   1348  N   VAL X  88      29.116  39.530  40.756  0.00  0.00            
ATOM   1349  H   VAL X  88      30.114  39.468  41.190  0.00  0.00            
ATOM   1350  CA  VAL X  88      28.256  38.346  40.798  0.00  0.00            
ATOM   1351  HA  VAL X  88      28.031  38.084  39.849  0.00  0.00            
ATOM   1352  CB  VAL X  88      29.005  37.134  41.465  0.00  0.00            
ATOM   1353  HB  VAL X  88      29.579  37.454  42.335  0.00  0.00            
ATOM   1354  CG1 VAL X  88      27.998  36.042  41.947  0.00  0.00            
ATOM   1355 HG11 VAL X  88      27.300  35.686  41.189  0.00  0.00            
ATOM   1356 HG12 VAL X  88      28.655  35.260  42.328  0.00  0.00            
ATOM   1357 HG13 VAL X  88      27.517  36.438  42.677  0.00  0.00            
ATOM   1358  CG2 VAL X  88      29.999  36.492  40.387  0.00  0.00            
ATOM   1359 HG21 VAL X  88      29.499  36.171  39.570  0.00  0.00            
ATOM   1360 HG22 VAL X  88      30.672  37.290  40.074  0.00  0.00            
ATOM   1361 HG23 VAL X  88      30.586  35.635  40.717  0.00  0.00            
ATOM   1362  C   VAL X  88      26.906  38.707  41.475  0.00  0.00            
ATOM   1363  O   VAL X  88      25.903  38.463  40.905  0.00  0.00            
ATOM   1364  N   ASP X  89      26.966  39.230  42.696  0.00  0.00            
ATOM   1365  H   ASP X  89      27.936  39.310  43.186  0.00  0.00            
ATOM   1366  CA  ASP X  89      25.851  39.589  43.597  0.00  0.00            
ATOM   1367  HA  ASP X  89      25.341  38.716  44.005  0.00  0.00            
ATOM   1368  CB  ASP X  89      26.364  40.239  44.917  0.00  0.00            
ATOM   1369  HB2 ASP X  89      26.985  39.520  45.451  0.00  0.00            
ATOM   1370  HB3 ASP X  89      26.831  41.219  44.820  0.00  0.00            
ATOM   1371  CG  ASP X  89      25.180  40.418  45.864  0.00  0.00            
ATOM   1372  OD1 ASP X  89      24.758  41.531  46.024  0.00  0.00            
ATOM   1373  OD2 ASP X  89      24.563  39.415  46.297  0.00  0.00            
ATOM   1374  C   ASP X  89      24.886  40.563  42.926  0.00  0.00            
ATOM   1375  O   ASP X  89      23.634  40.418  43.101  0.00  0.00            
ATOM   1376  N   SER X  90      25.424  41.369  42.039  0.00  0.00            
ATOM   1377  H   SER X  90      26.397  41.307  41.776  0.00  0.00            
ATOM   1378  CA  SER X  90      24.637  42.417  41.380  0.00  0.00            
ATOM   1379  HA  SER X  90      23.950  42.832  41.994  0.00  0.00            
ATOM   1380  CB  SER X  90      25.541  43.552  40.868  0.00  0.00            
ATOM   1381  HB2 SER X  90      26.287  43.130  40.194  0.00  0.00            
ATOM   1382  HB3 SER X  90      24.942  44.326  40.389  0.00  0.00            
ATOM   1383  OG  SER X  90      26.285  44.151  41.933  0.00  0.00            
ATOM   1384  HG  SER X  90      26.953  43.397  42.350  0.00  0.00            
ATOM   1385  C   SER X  90      23.974  41.820  40.190  0.00  0.00            
ATOM   1386  O   SER X  90      22.926  42.305  39.921  0.00  0.00            
ATOM   1387  N   MET X  91      24.587  40.811  39.576  0.00  0.00            
ATOM   1388  H   MET X  91      25.545  40.634  39.841  0.00  0.00            
ATOM   1389  CA  MET X  91      23.917  40.044  38.440  0.00  0.00            
ATOM   1390  HA  MET X  91      23.423  40.666  37.816  0.00  0.00            
ATOM   1391  CB  MET X  91      24.862  39.127  37.655  0.00  0.00            
ATOM   1392  HB2 MET X  91      25.478  38.643  38.293  0.00  0.00            
ATOM   1393  HB3 MET X  91      24.273  38.452  37.033  0.00  0.00            
ATOM   1394  CG  MET X  91      25.749  39.984  36.815  0.00  0.00            
ATOM   1395  HG2 MET X  91      26.269  40.781  37.346  0.00  0.00            
ATOM   1396  HG3 MET X  91      26.482  39.320  36.358  0.00  0.00            
ATOM   1397  SD  MET X  91      24.954  41.074  35.546  0.00  0.00            
ATOM   1398  CE  MET X  91      24.648  39.909  34.224  0.00  0.00            
ATOM   1399  HE1 MET X  91      24.072  39.104  34.679  0.00  0.00            
ATOM   1400  HE2 MET X  91      23.935  40.412  33.571  0.00  0.00            
ATOM   1401  HE3 MET X  91      25.429  39.489  33.741  0.00  0.00            
ATOM   1402  C   MET X  91      22.763  39.156  39.026  0.00  0.00            
ATOM   1403  O   MET X  91      21.676  39.074  38.495  0.00  0.00            
ATOM   1404  N   GLN X  92      23.093  38.451  40.103  0.00  0.00            
ATOM   1405  H   GLN X  92      24.098  38.552  40.512  0.00  0.00            
ATOM   1406  CA  GLN X  92      22.144  37.672  40.958  0.00  0.00            
ATOM   1407  HA  GLN X  92      21.704  36.825  40.430  0.00  0.00            
ATOM   1408  CB  GLN X  92      22.869  36.995  42.134  0.00  0.00            
ATOM   1409  HB2 GLN X  92      23.493  37.788  42.546  0.00  0.00            
ATOM   1410  HB3 GLN X  92      22.133  36.678  42.874  0.00  0.00            
ATOM   1411  CG  GLN X  92      23.819  35.878  41.745  0.00  0.00            
ATOM   1412  HG2 GLN X  92      23.451  35.376  40.851  0.00  0.00            
ATOM   1413  HG3 GLN X  92      24.774  36.372  41.569  0.00  0.00            
ATOM   1414  CD  GLN X  92      23.988  34.876  42.809  0.00  0.00            
ATOM   1415  OE1 GLN X  92      24.731  34.970  43.818  0.00  0.00            
ATOM   1416  NE2 GLN X  92      23.375  33.744  42.740  0.00  0.00            
ATOM   1417 HE21 GLN X  92      23.660  32.925  43.401  0.00  0.00            
ATOM   1418 HE22 GLN X  92      22.838  33.570  41.903  0.00  0.00            
ATOM   1419  C   GLN X  92      20.909  38.485  41.475  0.00  0.00            
ATOM   1420  O   GLN X  92      19.830  37.921  41.613  0.00  0.00            
ATOM   1421  N   LYS X  93      21.040  39.809  41.554  0.00  0.00            
ATOM   1422  H   LYS X  93      22.019  40.250  41.740  0.00  0.00            
ATOM   1423  CA  LYS X  93      19.837  40.629  41.911  0.00  0.00            
ATOM   1424  HA  LYS X  93      19.352  40.162  42.756  0.00  0.00            
ATOM   1425  CB  LYS X  93      20.392  42.016  42.414  0.00  0.00            
ATOM   1426  HB2 LYS X  93      21.440  41.855  42.618  0.00  0.00            
ATOM   1427  HB3 LYS X  93      20.409  42.703  41.744  0.00  0.00            
ATOM   1428  CG  LYS X  93      19.663  42.584  43.666  0.00  0.00            
ATOM   1429  HG2 LYS X  93      19.919  43.626  43.786  0.00  0.00            
ATOM   1430  HG3 LYS X  93      18.614  42.720  43.447  0.00  0.00            
ATOM   1431  CD  LYS X  93      19.735  41.992  45.073  0.00  0.00            
ATOM   1432  HD2 LYS X  93      19.158  42.609  45.627  0.00  0.00            
ATOM   1433  HD3 LYS X  93      19.255  41.013  45.060  0.00  0.00            
ATOM   1434  CE  LYS X  93      21.055  41.982  45.803  0.00  0.00            
ATOM   1435  HE2 LYS X  93      21.513  42.940  45.557  0.00  0.00            
ATOM   1436  HE3 LYS X  93      20.915  41.807  46.870  0.00  0.00            
ATOM   1437  NZ  LYS X  93      21.984  40.965  45.300  0.00  0.00            
ATOM   1438  HZ1 LYS X  93      21.495  40.091  45.429  0.00  0.00            
ATOM   1439  HZ2 LYS X  93      22.294  41.083  44.261  0.00  0.00            
ATOM   1440  HZ3 LYS X  93      22.932  40.920  45.837  0.00  0.00            
ATOM   1441  C   LYS X  93      18.858  40.835  40.719  0.00  0.00            
ATOM   1442  O   LYS X  93      17.657  40.914  40.941  0.00  0.00            
ATOM   1443  N   ASP X  94      19.329  40.780  39.484  0.00  0.00            
ATOM   1444  H   ASP X  94      20.311  40.309  39.445  0.00  0.00            
ATOM   1445  CA  ASP X  94      18.453  40.765  38.305  0.00  0.00            
ATOM   1446  HA  ASP X  94      17.588  41.268  38.446  0.00  0.00            
ATOM   1447  CB  ASP X  94      19.111  41.535  37.142  0.00  0.00            
ATOM   1448  HB2 ASP X  94      19.902  40.930  36.697  0.00  0.00            
ATOM   1449  HB3 ASP X  94      18.465  41.648  36.271  0.00  0.00            
ATOM   1450  CG  ASP X  94      19.615  42.876  37.581  0.00  0.00            
ATOM   1451  OD1 ASP X  94      19.035  43.477  38.487  0.00  0.00            
ATOM   1452  OD2 ASP X  94      20.592  43.320  36.968  0.00  0.00            
ATOM   1453  C   ASP X  94      17.977  39.292  37.963  0.00  0.00            
ATOM   1454  O   ASP X  94      16.859  39.231  37.533  0.00  0.00            
ATOM   1455  N   TYR X  95      18.876  38.306  38.170  0.00  0.00            
ATOM   1456  H   TYR X  95      19.823  38.622  38.323  0.00  0.00            
ATOM   1457  CA  TYR X  95      18.707  36.879  37.834  0.00  0.00            
ATOM   1458  HA  TYR X  95      17.766  36.731  37.305  0.00  0.00            
ATOM   1459  CB  TYR X  95      19.905  36.489  36.889  0.00  0.00            
ATOM   1460  HB2 TYR X  95      20.883  36.654  37.342  0.00  0.00            
ATOM   1461  HB3 TYR X  95      19.798  35.416  36.735  0.00  0.00            
ATOM   1462  CG  TYR X  95      19.910  37.249  35.536  0.00  0.00            
ATOM   1463  CD1 TYR X  95      19.050  36.797  34.519  0.00  0.00            
ATOM   1464  HD1 TYR X  95      18.466  35.890  34.676  0.00  0.00            
ATOM   1465  CE1 TYR X  95      19.012  37.450  33.258  0.00  0.00            
ATOM   1466  HE1 TYR X  95      18.176  37.136  32.634  0.00  0.00            
ATOM   1467  CZ  TYR X  95      19.821  38.595  32.946  0.00  0.00            
ATOM   1468  OH  TYR X  95      19.787  39.199  31.793  0.00  0.00            
ATOM   1469  HH  TYR X  95      20.212  40.203  31.798  0.00  0.00            
ATOM   1470  CE2 TYR X  95      20.691  38.968  34.012  0.00  0.00            
ATOM   1471  HE2 TYR X  95      21.381  39.802  33.879  0.00  0.00            
ATOM   1472  CD2 TYR X  95      20.721  38.289  35.242  0.00  0.00            
ATOM   1473  HD2 TYR X  95      21.456  38.586  35.990  0.00  0.00            
ATOM   1474  C   TYR X  95      18.736  36.033  39.172  0.00  0.00            
ATOM   1475  O   TYR X  95      19.650  35.248  39.319  0.00  0.00            
ATOM   1476  N   PRO X  96      17.746  36.192  40.114  0.00  0.00            
ATOM   1477  CD  PRO X  96      16.669  37.158  40.143  0.00  0.00            
ATOM   1478  HD2 PRO X  96      16.122  37.315  39.213  0.00  0.00            
ATOM   1479  HD3 PRO X  96      17.028  38.140  40.453  0.00  0.00            
ATOM   1480  CG  PRO X  96      15.626  36.649  41.152  0.00  0.00            
ATOM   1481  HG2 PRO X  96      14.980  35.924  40.658  0.00  0.00            
ATOM   1482  HG3 PRO X  96      15.072  37.440  41.658  0.00  0.00            
ATOM   1483  CB  PRO X  96      16.521  35.956  42.169  0.00  0.00            
ATOM   1484  HB2 PRO X  96      15.946  35.270  42.791  0.00  0.00            
ATOM   1485  HB3 PRO X  96      17.050  36.728  42.727  0.00  0.00            
ATOM   1486  CA  PRO X  96      17.568  35.269  41.243  0.00  0.00            
ATOM   1487  HA  PRO X  96      18.553  35.145  41.693  0.00  0.00            
ATOM   1488  C   PRO X  96      17.144  33.837  40.792  0.00  0.00            
ATOM   1489  O   PRO X  96      16.623  33.582  39.749  0.00  0.00            
ATOM   1490  N   GLY X  97      17.443  32.912  41.719  0.00  0.00            
ATOM   1491  H   GLY X  97      17.980  33.310  42.580  0.00  0.00            
ATOM   1492  CA  GLY X  97      17.217  31.462  41.636  0.00  0.00            
ATOM   1493  HA2 GLY X  97      17.419  31.054  42.627  0.00  0.00            
ATOM   1494  HA3 GLY X  97      16.183  31.232  41.382  0.00  0.00            
ATOM   1495  C   GLY X  97      18.069  30.600  40.590  0.00  0.00            
ATOM   1496  O   GLY X  97      18.295  29.393  40.797  0.00  0.00            
ATOM   1497  N   LEU X  98      18.551  31.345  39.574  0.00  0.00            
ATOM   1498  H   LEU X  98      18.442  32.430  39.591  0.00  0.00            
ATOM   1499  CA  LEU X  98      19.371  30.832  38.526  0.00  0.00            
ATOM   1500  HA  LEU X  98      18.853  29.974  38.097  0.00  0.00            
ATOM   1501  CB  LEU X  98      19.613  31.868  37.492  0.00  0.00            
ATOM   1502  HB2 LEU X  98      19.757  32.870  37.895  0.00  0.00            
ATOM   1503  HB3 LEU X  98      20.561  31.627  37.010  0.00  0.00            
ATOM   1504  CG  LEU X  98      18.594  31.862  36.355  0.00  0.00            
ATOM   1505  HG  LEU X  98      17.587  31.667  36.723  0.00  0.00            
ATOM   1506  CD1 LEU X  98      18.428  33.234  35.601  0.00  0.00            
ATOM   1507 HD11 LEU X  98      18.102  33.947  36.359  0.00  0.00            
ATOM   1508 HD12 LEU X  98      19.411  33.498  35.212  0.00  0.00            
ATOM   1509 HD13 LEU X  98      17.637  32.975  34.898  0.00  0.00            
ATOM   1510  CD2 LEU X  98      18.912  30.852  35.220  0.00  0.00            
ATOM   1511 HD21 LEU X  98      18.185  30.846  34.409  0.00  0.00            
ATOM   1512 HD22 LEU X  98      19.840  31.134  34.722  0.00  0.00            
ATOM   1513 HD23 LEU X  98      18.986  29.911  35.581  0.00  0.00            
ATOM   1514  C   LEU X  98      20.792  30.331  38.967  0.00  0.00            
ATOM   1515  O   LEU X  98      21.392  31.004  39.770  0.00  0.00            
ATOM   1516  N   PRO X  99      21.266  29.135  38.515  0.00  0.00            
ATOM   1517  CD  PRO X  99      20.615  28.122  37.739  0.00  0.00            
ATOM   1518  HD2 PRO X  99      20.312  28.438  36.752  0.00  0.00            
ATOM   1519  HD3 PRO X  99      19.816  27.729  38.216  0.00  0.00            
ATOM   1520  CG  PRO X  99      21.677  27.090  37.391  0.00  0.00            
ATOM   1521  HG2 PRO X  99      22.309  27.435  36.572  0.00  0.00            
ATOM   1522  HG3 PRO X  99      21.268  26.083  37.303  0.00  0.00            
ATOM   1523  CB  PRO X  99      22.603  27.258  38.589  0.00  0.00            
ATOM   1524  HB2 PRO X  99      23.554  26.765  38.386  0.00  0.00            
ATOM   1525  HB3 PRO X  99      22.191  26.702  39.431  0.00  0.00            
ATOM   1526  CA  PRO X  99      22.587  28.747  38.966  0.00  0.00            
ATOM   1527  HA  PRO X  99      22.696  28.895  40.040  0.00  0.00            
ATOM   1528  C   PRO X  99      23.776  29.556  38.323  0.00  0.00            
ATOM   1529  O   PRO X  99      23.694  29.992  37.176  0.00  0.00            
ATOM   1530  N   VAL X 100      24.798  29.780  39.086  0.00  0.00            
ATOM   1531  H   VAL X 100      24.773  29.370  40.096  0.00  0.00            
ATOM   1532  CA  VAL X 100      26.001  30.505  38.712  0.00  0.00            
ATOM   1533  HA  VAL X 100      25.923  30.623  37.711  0.00  0.00            
ATOM   1534  CB  VAL X 100      26.218  31.760  39.659  0.00  0.00            
ATOM   1535  HB  VAL X 100      26.625  31.421  40.611  0.00  0.00            
ATOM   1536  CG1 VAL X 100      27.318  32.755  39.180  0.00  0.00            
ATOM   1537 HG11 VAL X 100      28.280  32.248  39.247  0.00  0.00            
ATOM   1538 HG12 VAL X 100      27.144  33.097  38.160  0.00  0.00            
ATOM   1539 HG13 VAL X 100      27.443  33.529  39.923  0.00  0.00            
ATOM   1540  CG2 VAL X 100      24.850  32.432  40.032  0.00  0.00            
ATOM   1541 HG21 VAL X 100      24.206  31.767  40.587  0.00  0.00            
ATOM   1542 HG22 VAL X 100      25.114  33.272  40.658  0.00  0.00            
ATOM   1543 HG23 VAL X 100      24.403  32.733  39.096  0.00  0.00            
ATOM   1544  C   VAL X 100      27.203  29.621  38.860  0.00  0.00            
ATOM   1545  O   VAL X 100      27.355  28.865  39.833  0.00  0.00            
ATOM   1546  N   PHE X 101      28.107  29.749  37.895  0.00  0.00            
ATOM   1547  H   PHE X 101      27.951  30.416  37.047  0.00  0.00            
ATOM   1548  CA  PHE X 101      29.378  29.001  37.872  0.00  0.00            
ATOM   1549  HA  PHE X 101      29.573  28.398  38.759  0.00  0.00            
ATOM   1550  CB  PHE X 101      29.336  28.085  36.691  0.00  0.00            
ATOM   1551  HB2 PHE X 101      29.212  28.677  35.785  0.00  0.00            
ATOM   1552  HB3 PHE X 101      30.310  27.602  36.611  0.00  0.00            
ATOM   1553  CG  PHE X 101      28.310  26.968  36.793  0.00  0.00            
ATOM   1554  CD1 PHE X 101      27.012  27.218  36.350  0.00  0.00            
ATOM   1555  HD1 PHE X 101      26.762  28.238  36.057  0.00  0.00            
ATOM   1556  CE1 PHE X 101      26.101  26.085  36.423  0.00  0.00            
ATOM   1557  HE1 PHE X 101      25.082  26.276  36.087  0.00  0.00            
ATOM   1558  CZ  PHE X 101      26.504  24.819  36.910  0.00  0.00            
ATOM   1559  HZ  PHE X 101      25.792  23.996  36.852  0.00  0.00            
ATOM   1560  CE2 PHE X 101      27.874  24.616  37.121  0.00  0.00            
ATOM   1561  HE2 PHE X 101      28.197  23.639  37.480  0.00  0.00            
ATOM   1562  CD2 PHE X 101      28.735  25.698  37.082  0.00  0.00            
ATOM   1563  HD2 PHE X 101      29.781  25.573  37.362  0.00  0.00            
ATOM   1564  C   PHE X 101      30.552  30.109  37.692  0.00  0.00            
ATOM   1565  O   PHE X 101      30.370  31.228  37.273  0.00  0.00            
ATOM   1566  N   LEU X 102      31.775  29.714  38.072  0.00  0.00            
ATOM   1567  H   LEU X 102      31.780  28.710  38.497  0.00  0.00            
ATOM   1568  CA  LEU X 102      33.043  30.435  37.927  0.00  0.00            
ATOM   1569  HA  LEU X 102      32.839  31.441  37.561  0.00  0.00            
ATOM   1570  CB  LEU X 102      33.724  30.559  39.361  0.00  0.00            
ATOM   1571  HB2 LEU X 102      34.077  29.572  39.659  0.00  0.00            
ATOM   1572  HB3 LEU X 102      34.634  31.126  39.169  0.00  0.00            
ATOM   1573  CG  LEU X 102      33.009  31.229  40.565  0.00  0.00            
ATOM   1574  HG  LEU X 102      32.077  30.673  40.673  0.00  0.00            
ATOM   1575  CD1 LEU X 102      34.013  31.081  41.725  0.00  0.00            
ATOM   1576 HD11 LEU X 102      33.672  31.652  42.588  0.00  0.00            
ATOM   1577 HD12 LEU X 102      34.270  30.037  41.908  0.00  0.00            
ATOM   1578 HD13 LEU X 102      34.916  31.551  41.336  0.00  0.00            
ATOM   1579  CD2 LEU X 102      32.738  32.670  40.176  0.00  0.00            
ATOM   1580 HD21 LEU X 102      33.634  33.261  39.985  0.00  0.00            
ATOM   1581 HD22 LEU X 102      32.017  32.655  39.359  0.00  0.00            
ATOM   1582 HD23 LEU X 102      32.354  33.146  40.980  0.00  0.00            
ATOM   1583  C   LEU X 102      34.236  29.780  37.098  0.00  0.00            
ATOM   1584  O   LEU X 102      34.945  28.893  37.472  0.00  0.00            
ATOM   1585  N   LEU X 103      34.592  30.392  35.949  0.00  0.00            
ATOM   1586  H   LEU X 103      34.192  31.305  35.784  0.00  0.00            
ATOM   1587  CA  LEU X 103      35.751  29.987  35.154  0.00  0.00            
ATOM   1588  HA  LEU X 103      36.116  28.974  35.328  0.00  0.00            
ATOM   1589  CB  LEU X 103      35.234  29.955  33.680  0.00  0.00            
ATOM   1590  HB2 LEU X 103      34.381  29.276  33.682  0.00  0.00            
ATOM   1591  HB3 LEU X 103      34.917  30.938  33.333  0.00  0.00            
ATOM   1592  CG  LEU X 103      36.327  29.425  32.703  0.00  0.00            
ATOM   1593  HG  LEU X 103      36.947  28.746  33.121  0.00  0.00            
ATOM   1594  CD1 LEU X 103      35.634  28.609  31.658  0.00  0.00            
ATOM   1595 HD11 LEU X 103      35.119  27.781  32.124  0.00  0.00            
ATOM   1596 HD12 LEU X 103      35.019  29.271  31.067  0.00  0.00            
ATOM   1597 HD13 LEU X 103      36.271  28.087  31.074  0.00  0.00            
ATOM   1598  CD2 LEU X 103      36.987  30.488  31.958  0.00  0.00            
ATOM   1599 HD21 LEU X 103      37.799  30.074  31.360  0.00  0.00            
ATOM   1600 HD22 LEU X 103      36.316  31.087  31.343  0.00  0.00            
ATOM   1601 HD23 LEU X 103      37.425  31.092  32.639  0.00  0.00            
ATOM   1602  C   LEU X 103      36.952  30.921  35.324  0.00  0.00            
ATOM   1603  O   LEU X 103      36.739  32.121  35.535  0.00  0.00            
ATOM   1604  N   GLY X 104      38.207  30.434  35.244  0.00  0.00            
ATOM   1605  H   GLY X 104      38.332  29.384  35.508  0.00  0.00            
ATOM   1606  CA  GLY X 104      39.333  31.350  35.395  0.00  0.00            
ATOM   1607  HA2 GLY X 104      39.163  32.240  34.790  0.00  0.00            
ATOM   1608  HA3 GLY X 104      39.493  31.559  36.319  0.00  0.00            
ATOM   1609  C   GLY X 104      40.607  30.687  34.808  0.00  0.00            
ATOM   1610  O   GLY X 104      40.732  29.478  34.783  0.00  0.00            
ATOM   1611  N   HID X 105      41.493  31.576  34.353  0.00  0.00            
ATOM   1612  H   HID X 105      41.358  32.658  34.362  0.00  0.00            
ATOM   1613  CA  HID X 105      42.667  31.080  33.660  0.00  0.00            
ATOM   1614  HA  HID X 105      42.684  29.994  33.743  0.00  0.00            
ATOM   1615  CB  HID X 105      42.725  31.551  32.185  0.00  0.00            
ATOM   1616  HB2 HID X 105      42.039  30.979  31.560  0.00  0.00            
ATOM   1617  HB3 HID X 105      42.549  32.627  32.155  0.00  0.00            
ATOM   1618  CG  HID X 105      44.082  31.417  31.622  0.00  0.00            
ATOM   1619  ND1 HID X 105      44.842  30.309  31.592  0.00  0.00            
ATOM   1620  HD1 HID X 105      44.608  29.329  32.008  0.00  0.00            
ATOM   1621  CE1 HID X 105      46.018  30.576  30.962  0.00  0.00            
ATOM   1622  HE1 HID X 105      46.754  29.899  30.819  0.00  0.00            
ATOM   1623  NE2 HID X 105      46.042  31.886  30.634  0.00  0.00            
ATOM   1624  CD2 HID X 105      44.878  32.455  31.079  0.00  0.00            
ATOM   1625  HD2 HID X 105      44.582  33.501  31.002  0.00  0.00            
ATOM   1626  C   HID X 105      43.802  31.775  34.555  0.00  0.00            
ATOM   1627  O   HID X 105      43.825  33.011  34.767  0.00  0.00            
ATOM   1628  N   SER X 106      44.782  30.942  34.958  0.00  0.00            
ATOM   1629  H   SER X 106      44.756  29.902  34.632  0.00  0.00            
ATOM   1630  CA  SER X 106      46.078  31.378  35.480  0.00  0.00            
ATOM   1631  HA  SER X 106      46.790  30.557  35.561  0.00  0.00            
ATOM   1632  CB  SER X 106      46.724  32.325  34.463  0.00  0.00            
ATOM   1633  HB2 SER X 106      46.708  31.868  33.454  0.00  0.00            
ATOM   1634  HB3 SER X 106      46.233  33.302  34.350  0.00  0.00            
ATOM   1635  OG  SER X 106      48.079  32.545  34.788  0.00  0.00            
ATOM   1636  HG  SER X 106      48.505  31.929  34.057  0.00  0.00            
ATOM   1637  C   SER X 106      45.893  32.011  36.862  0.00  0.00            
ATOM   1638  O   SER X 106      45.117  31.386  37.623  0.00  0.00            
ATOM   1639  N   MET X 107      46.331  33.299  37.118  0.00  0.00            
ATOM   1640  H   MET X 107      46.928  33.751  36.327  0.00  0.00            
ATOM   1641  CA  MET X 107      45.909  34.130  38.297  0.00  0.00            
ATOM   1642  HA  MET X 107      46.140  33.677  39.170  0.00  0.00            
ATOM   1643  CB  MET X 107      46.686  35.489  38.264  0.00  0.00            
ATOM   1644  HB2 MET X 107      47.773  35.411  38.289  0.00  0.00            
ATOM   1645  HB3 MET X 107      46.593  35.990  37.301  0.00  0.00            
ATOM   1646  CG  MET X 107      46.216  36.391  39.444  0.00  0.00            
ATOM   1647  HG2 MET X 107      45.224  36.271  39.590  0.00  0.00            
ATOM   1648  HG3 MET X 107      46.767  36.016  40.306  0.00  0.00            
ATOM   1649  SD  MET X 107      46.570  38.119  39.292  0.00  0.00            
ATOM   1650  CE  MET X 107      45.188  38.622  38.249  0.00  0.00            
ATOM   1651  HE1 MET X 107      44.269  38.594  38.834  0.00  0.00            
ATOM   1652  HE2 MET X 107      45.346  39.550  37.882  0.00  0.00            
ATOM   1653  HE3 MET X 107      45.115  38.000  37.357  0.00  0.00            
ATOM   1654  C   MET X 107      44.385  34.205  38.463  0.00  0.00            
ATOM   1655  O   MET X 107      43.918  34.068  39.617  0.00  0.00            
ATOM   1656  N   GLY X 108      43.667  34.406  37.361  0.00  0.00            
ATOM   1657  H   GLY X 108      44.182  34.254  36.413  0.00  0.00            
ATOM   1658  CA  GLY X 108      42.164  34.261  37.353  0.00  0.00            
ATOM   1659  HA2 GLY X 108      41.738  35.165  37.788  0.00  0.00            
ATOM   1660  HA3 GLY X 108      41.945  34.238  36.285  0.00  0.00            
ATOM   1661  C   GLY X 108      41.494  33.015  38.013  0.00  0.00            
ATOM   1662  O   GLY X 108      40.464  33.083  38.747  0.00  0.00            
ATOM   1663  N   GLY X 109      42.218  31.946  37.823  0.00  0.00            
ATOM   1664  H   GLY X 109      43.132  32.126  37.256  0.00  0.00            
ATOM   1665  CA  GLY X 109      42.122  30.704  38.668  0.00  0.00            
ATOM   1666  HA2 GLY X 109      41.146  30.309  38.387  0.00  0.00            
ATOM   1667  HA3 GLY X 109      42.758  29.977  38.374  0.00  0.00            
ATOM   1668  C   GLY X 109      42.140  30.809  40.186  0.00  0.00            
ATOM   1669  O   GLY X 109      41.194  30.446  40.912  0.00  0.00            
ATOM   1670  N   ALA X 110      43.172  31.494  40.670  0.00  0.00            
ATOM   1671  H   ALA X 110      44.032  31.756  40.054  0.00  0.00            
ATOM   1672  CA  ALA X 110      43.289  31.752  42.135  0.00  0.00            
ATOM   1673  HA  ALA X 110      43.283  30.757  42.580  0.00  0.00            
ATOM   1674  CB  ALA X 110      44.603  32.435  42.593  0.00  0.00            
ATOM   1675  HB1 ALA X 110      45.432  31.759  42.384  0.00  0.00            
ATOM   1676  HB2 ALA X 110      44.655  33.377  42.046  0.00  0.00            
ATOM   1677  HB3 ALA X 110      44.520  32.749  43.634  0.00  0.00            
ATOM   1678  C   ALA X 110      42.116  32.608  42.685  0.00  0.00            
ATOM   1679  O   ALA X 110      41.524  32.284  43.710  0.00  0.00            
ATOM   1680  N   ILE X 111      41.841  33.684  41.923  0.00  0.00            
ATOM   1681  H   ILE X 111      42.433  33.915  41.037  0.00  0.00            
ATOM   1682  CA  ILE X 111      40.590  34.513  42.111  0.00  0.00            
ATOM   1683  HA  ILE X 111      40.688  34.970  43.096  0.00  0.00            
ATOM   1684  CB  ILE X 111      40.546  35.593  40.969  0.00  0.00            
ATOM   1685  HB  ILE X 111      40.595  35.101  40.089  0.00  0.00            
ATOM   1686  CG2 ILE X 111      39.238  36.359  41.043  0.00  0.00            
ATOM   1687 HG21 ILE X 111      38.368  35.702  41.033  0.00  0.00            
ATOM   1688 HG22 ILE X 111      39.158  36.945  41.959  0.00  0.00            
ATOM   1689 HG23 ILE X 111      39.109  36.962  40.144  0.00  0.00            
ATOM   1690  CG1 ILE X 111      41.810  36.586  41.082  0.00  0.00            
ATOM   1691 HG12 ILE X 111      41.682  37.166  41.996  0.00  0.00            
ATOM   1692 HG13 ILE X 111      42.654  36.046  41.210  0.00  0.00            
ATOM   1693  CD1 ILE X 111      42.006  37.592  39.989  0.00  0.00            
ATOM   1694 HD11 ILE X 111      42.780  38.301  40.281  0.00  0.00            
ATOM   1695 HD12 ILE X 111      42.295  37.028  39.102  0.00  0.00            
ATOM   1696 HD13 ILE X 111      41.120  38.207  39.832  0.00  0.00            
ATOM   1697  C   ILE X 111      39.373  33.644  42.252  0.00  0.00            
ATOM   1698  O   ILE X 111      38.651  33.766  43.286  0.00  0.00            
ATOM   1699  N   ALA X 112      39.103  32.725  41.341  0.00  0.00            
ATOM   1700  H   ALA X 112      39.791  32.720  40.495  0.00  0.00            
ATOM   1701  CA  ALA X 112      37.973  31.775  41.322  0.00  0.00            
ATOM   1702  HA  ALA X 112      37.109  32.435  41.405  0.00  0.00            
ATOM   1703  CB  ALA X 112      37.873  30.913  40.037  0.00  0.00            
ATOM   1704  HB1 ALA X 112      36.894  30.443  39.938  0.00  0.00            
ATOM   1705  HB2 ALA X 112      38.178  31.487  39.162  0.00  0.00            
ATOM   1706  HB3 ALA X 112      38.567  30.072  40.049  0.00  0.00            
ATOM   1707  C   ALA X 112      38.004  30.850  42.504  0.00  0.00            
ATOM   1708  O   ALA X 112      36.999  30.773  43.193  0.00  0.00            
ATOM   1709  N   ILE X 113      39.080  30.286  42.955  0.00  0.00            
ATOM   1710  H   ILE X 113      39.966  30.525  42.367  0.00  0.00            
ATOM   1711  CA  ILE X 113      39.168  29.359  44.126  0.00  0.00            
ATOM   1712  HA  ILE X 113      38.504  28.513  43.949  0.00  0.00            
ATOM   1713  CB  ILE X 113      40.642  28.853  44.173  0.00  0.00            
ATOM   1714  HB  ILE X 113      41.261  29.684  43.833  0.00  0.00            
ATOM   1715  CG2 ILE X 113      41.272  28.384  45.496  0.00  0.00            
ATOM   1716 HG21 ILE X 113      41.156  29.142  46.270  0.00  0.00            
ATOM   1717 HG22 ILE X 113      40.787  27.476  45.854  0.00  0.00            
ATOM   1718 HG23 ILE X 113      42.331  28.199  45.312  0.00  0.00            
ATOM   1719  CG1 ILE X 113      40.852  27.697  43.055  0.00  0.00            
ATOM   1720 HG12 ILE X 113      40.731  26.729  43.540  0.00  0.00            
ATOM   1721 HG13 ILE X 113      40.102  27.710  42.379  0.00  0.00            
ATOM   1722  CD1 ILE X 113      42.310  27.551  42.535  0.00  0.00            
ATOM   1723 HD11 ILE X 113      42.651  28.564  42.324  0.00  0.00            
ATOM   1724 HD12 ILE X 113      42.974  26.997  43.199  0.00  0.00            
ATOM   1725 HD13 ILE X 113      42.139  26.942  41.647  0.00  0.00            
ATOM   1726  C   ILE X 113      38.763  30.081  45.434  0.00  0.00            
ATOM   1727  O   ILE X 113      37.995  29.566  46.268  0.00  0.00            
ATOM   1728  N   LEU X 114      39.283  31.358  45.577  0.00  0.00            
ATOM   1729  H   LEU X 114      39.936  31.818  44.959  0.00  0.00            
ATOM   1730  CA  LEU X 114      39.170  32.170  46.770  0.00  0.00            
ATOM   1731  HA  LEU X 114      39.180  31.535  47.656  0.00  0.00            
ATOM   1732  CB  LEU X 114      40.366  33.134  46.758  0.00  0.00            
ATOM   1733  HB2 LEU X 114      40.274  33.758  45.870  0.00  0.00            
ATOM   1734  HB3 LEU X 114      40.280  33.924  47.504  0.00  0.00            
ATOM   1735  CG  LEU X 114      41.759  32.464  46.847  0.00  0.00            
ATOM   1736  HG  LEU X 114      41.985  31.786  46.024  0.00  0.00            
ATOM   1737  CD1 LEU X 114      42.710  33.608  46.645  0.00  0.00            
ATOM   1738 HD11 LEU X 114      43.768  33.349  46.597  0.00  0.00            
ATOM   1739 HD12 LEU X 114      42.504  34.015  45.800  0.00  0.00            
ATOM   1740 HD13 LEU X 114      42.585  34.270  47.397  0.00  0.00            
ATOM   1741  CD2 LEU X 114      42.008  31.814  48.205  0.00  0.00            
ATOM   1742 HD21 LEU X 114      41.920  32.597  48.958  0.00  0.00            
ATOM   1743 HD22 LEU X 114      41.360  30.956  48.383  0.00  0.00            
ATOM   1744 HD23 LEU X 114      42.992  31.352  48.119  0.00  0.00            
ATOM   1745  C   LEU X 114      37.846  32.969  46.870  0.00  0.00            
ATOM   1746  O   LEU X 114      37.307  33.024  47.920  0.00  0.00            
ATOM   1747  N   THR X 115      37.279  33.311  45.720  0.00  0.00            
ATOM   1748  H   THR X 115      37.838  33.057  44.820  0.00  0.00            
ATOM   1749  CA  THR X 115      35.897  33.779  45.571  0.00  0.00            
ATOM   1750  HA  THR X 115      35.678  34.670  46.160  0.00  0.00            
ATOM   1751  CB  THR X 115      35.647  34.114  44.101  0.00  0.00            
ATOM   1752  HB  THR X 115      35.878  33.280  43.580  0.00  0.00            
ATOM   1753  CG2 THR X 115      34.212  34.560  43.692  0.00  0.00            
ATOM   1754 HG21 THR X 115      33.499  33.830  44.073  0.00  0.00            
ATOM   1755 HG22 THR X 115      33.977  35.529  44.134  0.00  0.00            
ATOM   1756 HG23 THR X 115      34.144  34.597  42.605  0.00  0.00            
ATOM   1757  OG1 THR X 115      36.495  35.117  43.605  0.00  0.00            
ATOM   1758  HG1 THR X 115      37.469  34.671  43.404  0.00  0.00            
ATOM   1759  C   THR X 115      34.893  32.626  46.053  0.00  0.00            
ATOM   1760  O   THR X 115      34.101  32.819  46.961  0.00  0.00            
ATOM   1761  N   ALA X 116      35.215  31.419  45.614  0.00  0.00            
ATOM   1762  H   ALA X 116      36.153  31.166  45.120  0.00  0.00            
ATOM   1763  CA  ALA X 116      34.393  30.213  45.941  0.00  0.00            
ATOM   1764  HA  ALA X 116      33.352  30.488  45.773  0.00  0.00            
ATOM   1765  CB  ALA X 116      34.881  28.995  45.089  0.00  0.00            
ATOM   1766  HB1 ALA X 116      34.805  29.227  44.109  0.00  0.00            
ATOM   1767  HB2 ALA X 116      35.924  28.807  45.342  0.00  0.00            
ATOM   1768  HB3 ALA X 116      34.233  28.141  45.285  0.00  0.00            
ATOM   1769  C   ALA X 116      34.432  29.849  47.431  0.00  0.00            
ATOM   1770  O   ALA X 116      33.421  29.448  48.034  0.00  0.00            
ATOM   1771  N   ALA X 117      35.647  29.989  48.014  0.00  0.00            
ATOM   1772  H   ALA X 117      36.373  30.145  47.329  0.00  0.00            
ATOM   1773  CA  ALA X 117      35.958  29.680  49.385  0.00  0.00            
ATOM   1774  HA  ALA X 117      35.567  28.767  49.568  0.00  0.00            
ATOM   1775  CB  ALA X 117      37.469  29.659  49.602  0.00  0.00            
ATOM   1776  HB1 ALA X 117      37.916  28.833  49.049  0.00  0.00            
ATOM   1777  HB2 ALA X 117      37.867  30.614  49.259  0.00  0.00            
ATOM   1778  HB3 ALA X 117      37.538  29.508  50.679  0.00  0.00            
ATOM   1779  C   ALA X 117      35.344  30.723  50.373  0.00  0.00            
ATOM   1780  O   ALA X 117      35.129  30.469  51.519  0.00  0.00            
ATOM   1781  N   GLU X 118      34.847  31.880  49.803  0.00  0.00            
ATOM   1782  H   GLU X 118      35.071  31.984  48.742  0.00  0.00            
ATOM   1783  CA  GLU X 118      34.159  32.940  50.570  0.00  0.00            
ATOM   1784  HA  GLU X 118      34.588  32.976  51.571  0.00  0.00            
ATOM   1785  CB  GLU X 118      34.226  34.353  49.910  0.00  0.00            
ATOM   1786  HB2 GLU X 118      33.999  34.337  48.926  0.00  0.00            
ATOM   1787  HB3 GLU X 118      33.615  35.034  50.337  0.00  0.00            
ATOM   1788  CG  GLU X 118      35.667  34.866  50.104  0.00  0.00            
ATOM   1789  HG2 GLU X 118      36.418  34.289  49.752  0.00  0.00            
ATOM   1790  HG3 GLU X 118      35.672  35.743  49.603  0.00  0.00            
ATOM   1791  CD  GLU X 118      36.200  35.274  51.522  0.00  0.00            
ATOM   1792  OE1 GLU X 118      35.668  36.260  52.089  0.00  0.00            
ATOM   1793  OE2 GLU X 118      37.134  34.604  51.974  0.00  0.00            
ATOM   1794  C   GLU X 118      32.637  32.531  50.687  0.00  0.00            
ATOM   1795  O   GLU X 118      31.943  32.895  51.634  0.00  0.00            
ATOM   1796  N   ARG X 119      32.104  31.851  49.659  0.00  0.00            
ATOM   1797  H   ARG X 119      32.741  31.618  48.806  0.00  0.00            
ATOM   1798  CA  ARG X 119      30.655  31.586  49.471  0.00  0.00            
ATOM   1799  HA  ARG X 119      30.008  32.002  50.244  0.00  0.00            
ATOM   1800  CB  ARG X 119      30.193  32.337  48.194  0.00  0.00            
ATOM   1801  HB2 ARG X 119      30.669  31.807  47.370  0.00  0.00            
ATOM   1802  HB3 ARG X 119      29.106  32.257  48.176  0.00  0.00            
ATOM   1803  CG  ARG X 119      30.642  33.777  47.985  0.00  0.00            
ATOM   1804  HG2 ARG X 119      31.697  33.976  47.797  0.00  0.00            
ATOM   1805  HG3 ARG X 119      30.060  34.238  47.187  0.00  0.00            
ATOM   1806  CD  ARG X 119      30.239  34.759  49.150  0.00  0.00            
ATOM   1807  HD2 ARG X 119      30.912  34.409  49.933  0.00  0.00            
ATOM   1808  HD3 ARG X 119      30.553  35.655  48.805  0.00  0.00            
ATOM   1809  NE  ARG X 119      28.780  34.783  49.577  0.00  0.00            
ATOM   1810  HE  ARG X 119      28.093  34.993  48.758  0.00  0.00            
ATOM   1811  CZ  ARG X 119      28.274  34.347  50.753  0.00  0.00            
ATOM   1812  NH1 ARG X 119      28.948  33.787  51.689  0.00  0.00            
ATOM   1813 HH11 ARG X 119      30.028  33.671  51.605  0.00  0.00            
ATOM   1814 HH12 ARG X 119      28.432  33.545  52.619  0.00  0.00            
ATOM   1815  NH2 ARG X 119      27.004  34.302  50.768  0.00  0.00            
ATOM   1816 HH21 ARG X 119      26.482  34.357  49.812  0.00  0.00            
ATOM   1817 HH22 ARG X 119      26.559  33.883  51.670  0.00  0.00            
ATOM   1818  C   ARG X 119      30.405  30.071  49.410  0.00  0.00            
ATOM   1819  O   ARG X 119      29.962  29.567  48.355  0.00  0.00            
ATOM   1820  N   PRO X 120      30.729  29.408  50.496  0.00  0.00            
ATOM   1821  CD  PRO X 120      31.066  29.999  51.843  0.00  0.00            
ATOM   1822  HD2 PRO X 120      30.460  30.877  52.066  0.00  0.00            
ATOM   1823  HD3 PRO X 120      32.061  30.171  51.833  0.00  0.00            
ATOM   1824  CG  PRO X 120      30.701  28.948  52.843  0.00  0.00            
ATOM   1825  HG2 PRO X 120      29.675  29.196  53.069  0.00  0.00            
ATOM   1826  HG3 PRO X 120      31.354  28.934  53.703  0.00  0.00            
ATOM   1827  CB  PRO X 120      30.861  27.640  52.114  0.00  0.00            
ATOM   1828  HB2 PRO X 120      30.159  27.042  52.526  0.00  0.00            
ATOM   1829  HB3 PRO X 120      31.864  27.216  52.162  0.00  0.00            
ATOM   1830  CA  PRO X 120      30.673  27.935  50.575  0.00  0.00            
ATOM   1831  HA  PRO X 120      31.552  27.470  50.129  0.00  0.00            
ATOM   1832  C   PRO X 120      29.309  27.337  50.091  0.00  0.00            
ATOM   1833  O   PRO X 120      28.247  27.643  50.683  0.00  0.00            
ATOM   1834  N   GLY X 121      29.318  26.571  49.012  0.00  0.00            
ATOM   1835  H   GLY X 121      30.178  26.217  48.617  0.00  0.00            
ATOM   1836  CA  GLY X 121      28.110  25.881  48.593  0.00  0.00            
ATOM   1837  HA2 GLY X 121      28.310  25.086  47.875  0.00  0.00            
ATOM   1838  HA3 GLY X 121      27.560  25.432  49.420  0.00  0.00            
ATOM   1839  C   GLY X 121      27.184  26.821  47.769  0.00  0.00            
ATOM   1840  O   GLY X 121      26.231  26.365  47.143  0.00  0.00            
ATOM   1841  N   HID X 122      27.480  28.128  47.699  0.00  0.00            
ATOM   1842  H   HID X 122      28.485  28.366  48.050  0.00  0.00            
ATOM   1843  CA  HID X 122      26.745  29.061  46.800  0.00  0.00            
ATOM   1844  HA  HID X 122      25.704  28.781  46.955  0.00  0.00            
ATOM   1845  CB  HID X 122      26.876  30.574  47.137  0.00  0.00            
ATOM   1846  HB2 HID X 122      27.912  30.867  47.043  0.00  0.00            
ATOM   1847  HB3 HID X 122      26.348  31.226  46.457  0.00  0.00            
ATOM   1848  CG  HID X 122      26.357  31.019  48.450  0.00  0.00            
ATOM   1849  ND1 HID X 122      25.302  31.803  48.661  0.00  0.00            
ATOM   1850  HD1 HID X 122      24.671  32.200  47.879  0.00  0.00            
ATOM   1851  CE1 HID X 122      25.020  31.800  50.000  0.00  0.00            
ATOM   1852  HE1 HID X 122      24.334  32.502  50.450  0.00  0.00            
ATOM   1853  NE2 HID X 122      25.961  31.127  50.655  0.00  0.00            
ATOM   1854  CD2 HID X 122      26.831  30.626  49.676  0.00  0.00            
ATOM   1855  HD2 HID X 122      27.548  29.828  49.794  0.00  0.00            
ATOM   1856  C   HID X 122      26.838  28.827  45.293  0.00  0.00            
ATOM   1857  O   HID X 122      25.816  29.025  44.654  0.00  0.00            
ATOM   1858  N   PHE X 123      28.053  28.567  44.819  0.00  0.00            
ATOM   1859  H   PHE X 123      28.866  28.549  45.545  0.00  0.00            
ATOM   1860  CA  PHE X 123      28.262  28.348  43.303  0.00  0.00            
ATOM   1861  HA  PHE X 123      27.569  29.060  42.854  0.00  0.00            
ATOM   1862  CB  PHE X 123      29.723  28.575  42.932  0.00  0.00            
ATOM   1863  HB2 PHE X 123      30.358  27.996  43.463  0.00  0.00            
ATOM   1864  HB3 PHE X 123      30.015  28.292  41.920  0.00  0.00            
ATOM   1865  CG  PHE X 123      30.064  30.042  43.064  0.00  0.00            
ATOM   1866  CD1 PHE X 123      29.656  30.880  42.012  0.00  0.00            
ATOM   1867  HD1 PHE X 123      29.104  30.528  41.140  0.00  0.00            
ATOM   1868  CE1 PHE X 123      29.957  32.261  42.083  0.00  0.00            
ATOM   1869  HE1 PHE X 123      29.745  32.961  41.275  0.00  0.00            
ATOM   1870  CZ  PHE X 123      30.646  32.804  43.212  0.00  0.00            
ATOM   1871  HZ  PHE X 123      30.917  33.858  43.266  0.00  0.00            
ATOM   1872  CE2 PHE X 123      31.092  31.910  44.219  0.00  0.00            
ATOM   1873  HE2 PHE X 123      31.722  32.210  44.950  0.00  0.00            
ATOM   1874  CD2 PHE X 123      30.744  30.558  44.170  0.00  0.00            
ATOM   1875  HD2 PHE X 123      30.997  29.861  44.969  0.00  0.00            
ATOM   1876  C   PHE X 123      27.969  26.920  42.950  0.00  0.00            
ATOM   1877  O   PHE X 123      28.268  26.059  43.818  0.00  0.00            
ATOM   1878  N   ALA X 124      27.389  26.703  41.719  0.00  0.00            
ATOM   1879  H   ALA X 124      26.973  27.470  41.065  0.00  0.00            
ATOM   1880  CA  ALA X 124      27.094  25.389  41.174  0.00  0.00            
ATOM   1881  HA  ALA X 124      26.517  24.775  41.866  0.00  0.00            
ATOM   1882  CB  ALA X 124      26.113  25.562  40.062  0.00  0.00            
ATOM   1883  HB1 ALA X 124      25.814  24.586  39.681  0.00  0.00            
ATOM   1884  HB2 ALA X 124      25.246  26.093  40.453  0.00  0.00            
ATOM   1885  HB3 ALA X 124      26.599  26.100  39.360  0.00  0.00            
ATOM   1886  C   ALA X 124      28.418  24.622  40.842  0.00  0.00            
ATOM   1887  O   ALA X 124      28.517  23.410  41.047  0.00  0.00            
ATOM   1888  N   GLY X 125      29.417  25.404  40.391  0.00  0.00            
ATOM   1889  H   GLY X 125      29.436  26.494  40.427  0.00  0.00            
ATOM   1890  CA  GLY X 125      30.683  24.831  40.001  0.00  0.00            
ATOM   1891  HA2 GLY X 125      31.121  24.337  40.868  0.00  0.00            
ATOM   1892  HA3 GLY X 125      30.527  24.112  39.197  0.00  0.00            
ATOM   1893  C   GLY X 125      31.688  25.906  39.616  0.00  0.00            
ATOM   1894  O   GLY X 125      31.445  27.077  39.641  0.00  0.00            
ATOM   1895  N   MET X 126      32.919  25.369  39.288  0.00  0.00            
ATOM   1896  H   MET X 126      33.161  24.311  39.391  0.00  0.00            
ATOM   1897  CA  MET X 126      34.060  26.185  38.861  0.00  0.00            
ATOM   1898  HA  MET X 126      33.748  27.134  38.425  0.00  0.00            
ATOM   1899  CB  MET X 126      34.950  26.401  40.108  0.00  0.00            
ATOM   1900  HB2 MET X 126      34.358  26.931  40.854  0.00  0.00            
ATOM   1901  HB3 MET X 126      35.145  25.456  40.616  0.00  0.00            
ATOM   1902  CG  MET X 126      36.234  27.249  39.956  0.00  0.00            
ATOM   1903  HG2 MET X 126      36.886  26.730  39.253  0.00  0.00            
ATOM   1904  HG3 MET X 126      35.999  28.221  39.523  0.00  0.00            
ATOM   1905  SD  MET X 126      37.097  27.567  41.547  0.00  0.00            
ATOM   1906  CE  MET X 126      37.628  25.831  41.983  0.00  0.00            
ATOM   1907  HE1 MET X 126      37.977  25.411  41.040  0.00  0.00            
ATOM   1908  HE2 MET X 126      38.335  25.828  42.705  0.00  0.00            
ATOM   1909  HE3 MET X 126      36.784  25.238  42.335  0.00  0.00            
ATOM   1910  C   MET X 126      34.861  25.393  37.784  0.00  0.00            
ATOM   1911  O   MET X 126      34.723  24.152  37.716  0.00  0.00            
ATOM   1912  N   VAL X 127      35.645  26.114  36.980  0.00  0.00            
ATOM   1913  H   VAL X 127      35.443  27.173  37.141  0.00  0.00            
ATOM   1914  CA  VAL X 127      36.331  25.564  35.834  0.00  0.00            
ATOM   1915  HA  VAL X 127      36.551  24.515  36.030  0.00  0.00            
ATOM   1916  CB  VAL X 127      35.473  25.762  34.575  0.00  0.00            
ATOM   1917  HB  VAL X 127      35.365  26.833  34.401  0.00  0.00            
ATOM   1918  CG1 VAL X 127      36.186  25.143  33.345  0.00  0.00            
ATOM   1919 HG11 VAL X 127      35.588  25.391  32.468  0.00  0.00            
ATOM   1920 HG12 VAL X 127      37.195  25.517  33.170  0.00  0.00            
ATOM   1921 HG13 VAL X 127      36.190  24.055  33.410  0.00  0.00            
ATOM   1922  CG2 VAL X 127      34.050  25.167  34.522  0.00  0.00            
ATOM   1923 HG21 VAL X 127      33.411  25.578  33.740  0.00  0.00            
ATOM   1924 HG22 VAL X 127      34.024  24.157  34.507  0.00  0.00            
ATOM   1925 HG23 VAL X 127      33.471  25.539  35.367  0.00  0.00            
ATOM   1926  C   VAL X 127      37.713  26.285  35.717  0.00  0.00            
ATOM   1927  O   VAL X 127      37.717  27.504  35.426  0.00  0.00            
ATOM   1928  N   LEU X 128      38.775  25.582  36.037  0.00  0.00            
ATOM   1929  H   LEU X 128      38.796  24.493  36.070  0.00  0.00            
ATOM   1930  CA  LEU X 128      40.138  26.143  36.256  0.00  0.00            
ATOM   1931  HA  LEU X 128      40.105  27.228  36.164  0.00  0.00            
ATOM   1932  CB  LEU X 128      40.653  25.504  37.534  0.00  0.00            
ATOM   1933  HB2 LEU X 128      40.615  24.418  37.451  0.00  0.00            
ATOM   1934  HB3 LEU X 128      41.704  25.785  37.615  0.00  0.00            
ATOM   1935  CG  LEU X 128      39.976  26.086  38.786  0.00  0.00            
ATOM   1936  HG  LEU X 128      38.900  25.914  38.777  0.00  0.00            
ATOM   1937  CD1 LEU X 128      40.550  25.398  39.976  0.00  0.00            
ATOM   1938 HD11 LEU X 128      40.191  25.863  40.895  0.00  0.00            
ATOM   1939 HD12 LEU X 128      40.067  24.452  40.219  0.00  0.00            
ATOM   1940 HD13 LEU X 128      41.529  25.156  39.934  0.00  0.00            
ATOM   1941  CD2 LEU X 128      40.236  27.556  38.954  0.00  0.00            
ATOM   1942 HD21 LEU X 128      39.721  28.227  38.266  0.00  0.00            
ATOM   1943 HD22 LEU X 128      39.998  27.872  39.969  0.00  0.00            
ATOM   1944 HD23 LEU X 128      41.297  27.697  38.745  0.00  0.00            
ATOM   1945  C   LEU X 128      40.995  25.716  35.073  0.00  0.00            
ATOM   1946  O   LEU X 128      40.907  24.556  34.752  0.00  0.00            
ATOM   1947  N   ILE X 129      41.732  26.647  34.501  0.00  0.00            
ATOM   1948  H   ILE X 129      41.427  27.655  34.782  0.00  0.00            
ATOM   1949  CA  ILE X 129      42.482  26.440  33.291  0.00  0.00            
ATOM   1950  HA  ILE X 129      42.534  25.381  33.038  0.00  0.00            
ATOM   1951  CB  ILE X 129      41.997  27.339  32.138  0.00  0.00            
ATOM   1952  HB  ILE X 129      42.146  28.278  32.477  0.00  0.00            
ATOM   1953  CG2 ILE X 129      42.789  27.059  30.791  0.00  0.00            
ATOM   1954 HG21 ILE X 129      42.629  26.082  30.335  0.00  0.00            
ATOM   1955 HG22 ILE X 129      42.481  27.676  29.947  0.00  0.00            
ATOM   1956 HG23 ILE X 129      43.876  27.130  30.830  0.00  0.00            
ATOM   1957  CG1 ILE X 129      40.540  27.029  31.798  0.00  0.00            
ATOM   1958 HG12 ILE X 129      40.415  26.096  31.613  0.00  0.00            
ATOM   1959 HG13 ILE X 129      39.944  27.174  32.600  0.00  0.00            
ATOM   1960  CD1 ILE X 129      39.949  27.879  30.632  0.00  0.00            
ATOM   1961 HD11 ILE X 129      40.086  28.953  30.758  0.00  0.00            
ATOM   1962 HD12 ILE X 129      40.342  27.482  29.696  0.00  0.00            
ATOM   1963 HD13 ILE X 129      38.874  27.712  30.560  0.00  0.00            
ATOM   1964  C   ILE X 129      43.920  26.933  33.651  0.00  0.00            
ATOM   1965  O   ILE X 129      44.181  28.122  33.701  0.00  0.00            
ATOM   1966  N   SER X 130      44.855  25.997  33.759  0.00  0.00            
ATOM   1967  H   SER X 130      44.512  24.992  33.517  0.00  0.00            
ATOM   1968  CA  SER X 130      46.285  26.195  34.140  0.00  0.00            
ATOM   1969  HA  SER X 130      46.691  25.225  34.428  0.00  0.00            
ATOM   1970  CB  SER X 130      47.051  26.724  32.885  0.00  0.00            
ATOM   1971  HB2 SER X 130      46.527  27.662  32.703  0.00  0.00            
ATOM   1972  HB3 SER X 130      48.068  26.810  33.268  0.00  0.00            
ATOM   1973  OG  SER X 130      47.017  25.837  31.748  0.00  0.00            
ATOM   1974  HG  SER X 130      47.146  26.506  30.897  0.00  0.00            
ATOM   1975  C   SER X 130      46.447  27.143  35.318  0.00  0.00            
ATOM   1976  O   SER X 130      46.988  28.253  35.145  0.00  0.00            
ATOM   1977  N   PRO X 131      45.845  26.776  36.517  0.00  0.00            
ATOM   1978  CD  PRO X 131      45.312  25.485  36.890  0.00  0.00            
ATOM   1979  HD2 PRO X 131      46.043  24.678  36.829  0.00  0.00            
ATOM   1980  HD3 PRO X 131      44.460  25.262  36.248  0.00  0.00            
ATOM   1981  CG  PRO X 131      44.790  25.630  38.302  0.00  0.00            
ATOM   1982  HG2 PRO X 131      45.641  25.371  38.932  0.00  0.00            
ATOM   1983  HG3 PRO X 131      43.941  24.976  38.502  0.00  0.00            
ATOM   1984  CB  PRO X 131      44.493  27.146  38.389  0.00  0.00            
ATOM   1985  HB2 PRO X 131      44.550  27.563  39.395  0.00  0.00            
ATOM   1986  HB3 PRO X 131      43.507  27.341  37.967  0.00  0.00            
ATOM   1987  CA  PRO X 131      45.688  27.750  37.585  0.00  0.00            
ATOM   1988  HA  PRO X 131      45.431  28.695  37.105  0.00  0.00            
ATOM   1989  C   PRO X 131      46.809  27.998  38.499  0.00  0.00            
ATOM   1990  O   PRO X 131      47.607  27.103  38.699  0.00  0.00            
ATOM   1991  N   LEU X 132      46.847  29.273  38.822  0.00  0.00            
ATOM   1992  H   LEU X 132      45.992  29.936  38.690  0.00  0.00            
ATOM   1993  CA  LEU X 132      47.853  29.680  39.821  0.00  0.00            
ATOM   1994  HA  LEU X 132      48.800  29.230  39.522  0.00  0.00            
ATOM   1995  CB  LEU X 132      47.889  31.210  39.940  0.00  0.00            
ATOM   1996  HB2 LEU X 132      48.187  31.608  38.970  0.00  0.00            
ATOM   1997  HB3 LEU X 132      46.856  31.550  40.016  0.00  0.00            
ATOM   1998  CG  LEU X 132      48.654  31.888  41.089  0.00  0.00            
ATOM   1999  HG  LEU X 132      48.322  31.371  41.990  0.00  0.00            
ATOM   2000  CD1 LEU X 132      50.158  31.570  41.005  0.00  0.00            
ATOM   2001 HD11 LEU X 132      50.287  30.488  41.007  0.00  0.00            
ATOM   2002 HD12 LEU X 132      50.585  32.015  40.107  0.00  0.00            
ATOM   2003 HD13 LEU X 132      50.648  31.966  41.795  0.00  0.00            
ATOM   2004  CD2 LEU X 132      48.358  33.329  41.480  0.00  0.00            
ATOM   2005 HD21 LEU X 132      48.731  33.978  40.687  0.00  0.00            
ATOM   2006 HD22 LEU X 132      47.304  33.557  41.642  0.00  0.00            
ATOM   2007 HD23 LEU X 132      48.975  33.583  42.342  0.00  0.00            
ATOM   2008  C   LEU X 132      47.513  29.134  41.181  0.00  0.00            
ATOM   2009  O   LEU X 132      46.534  29.552  41.766  0.00  0.00            
ATOM   2010  N   VAL X 133      48.188  28.114  41.613  0.00  0.00            
ATOM   2011  H   VAL X 133      48.927  27.621  40.980  0.00  0.00            
ATOM   2012  CA  VAL X 133      48.001  27.606  43.046  0.00  0.00            
ATOM   2013  HA  VAL X 133      47.477  28.327  43.673  0.00  0.00            
ATOM   2014  CB  VAL X 133      47.077  26.287  43.004  0.00  0.00            
ATOM   2015  HB  VAL X 133      46.786  25.917  43.987  0.00  0.00            
ATOM   2016  CG1 VAL X 133      45.708  26.651  42.406  0.00  0.00            
ATOM   2017 HG11 VAL X 133      45.372  27.567  42.893  0.00  0.00            
ATOM   2018 HG12 VAL X 133      45.700  26.854  41.335  0.00  0.00            
ATOM   2019 HG13 VAL X 133      45.040  25.821  42.635  0.00  0.00            
ATOM   2020  CG2 VAL X 133      47.655  25.085  42.264  0.00  0.00            
ATOM   2021 HG21 VAL X 133      46.945  24.272  42.410  0.00  0.00            
ATOM   2022 HG22 VAL X 133      47.821  25.362  41.306  0.00  0.00            
ATOM   2023 HG23 VAL X 133      48.609  24.908  42.761  0.00  0.00            
ATOM   2024  C   VAL X 133      49.348  27.188  43.705  0.00  0.00            
ATOM   2025  O   VAL X 133      49.283  26.899  44.883  0.00  0.00            
ATOM   2026  N   LEU X 134      50.525  27.283  43.062  0.00  0.00            
ATOM   2027  H   LEU X 134      50.552  27.843  42.222  0.00  0.00            
ATOM   2028  CA  LEU X 134      51.841  26.819  43.465  0.00  0.00            
ATOM   2029  HA  LEU X 134      51.858  26.739  44.472  0.00  0.00            
ATOM   2030  CB  LEU X 134      52.038  25.409  42.838  0.00  0.00            
ATOM   2031  HB2 LEU X 134      51.223  24.819  42.927  0.00  0.00            
ATOM   2032  HB3 LEU X 134      52.129  25.438  41.752  0.00  0.00            
ATOM   2033  CG  LEU X 134      53.240  24.684  43.442  0.00  0.00            
ATOM   2034  HG  LEU X 134      53.933  25.490  43.687  0.00  0.00            
ATOM   2035  CD1 LEU X 134      52.913  23.995  44.765  0.00  0.00            
ATOM   2036 HD11 LEU X 134      53.706  23.379  45.188  0.00  0.00            
ATOM   2037 HD12 LEU X 134      52.544  24.783  45.422  0.00  0.00            
ATOM   2038 HD13 LEU X 134      52.139  23.363  44.621  0.00  0.00            
ATOM   2039  CD2 LEU X 134      53.969  23.738  42.476  0.00  0.00            
ATOM   2040 HD21 LEU X 134      53.328  22.899  42.203  0.00  0.00            
ATOM   2041 HD22 LEU X 134      54.244  24.269  41.564  0.00  0.00            
ATOM   2042 HD23 LEU X 134      54.894  23.332  42.886  0.00  0.00            
ATOM   2043  C   LEU X 134      52.962  27.724  43.037  0.00  0.00            
ATOM   2044  O   LEU X 134      53.155  27.972  41.845  0.00  0.00            
ATOM   2045  N   ALA X 135      53.719  28.146  44.000  0.00  0.00            
ATOM   2046  H   ALA X 135      53.595  27.605  44.937  0.00  0.00            
ATOM   2047  CA  ALA X 135      54.996  28.890  43.779  0.00  0.00            
ATOM   2048  HA  ALA X 135      54.778  29.713  43.235  0.00  0.00            
ATOM   2049  CB  ALA X 135      55.463  29.267  45.167  0.00  0.00            
ATOM   2050  HB1 ALA X 135      56.209  30.050  45.028  0.00  0.00            
ATOM   2051  HB2 ALA X 135      54.597  29.622  45.725  0.00  0.00            
ATOM   2052  HB3 ALA X 135      55.787  28.310  45.577  0.00  0.00            
ATOM   2053  C   ALA X 135      56.040  28.020  43.118  0.00  0.00            
ATOM   2054  O   ALA X 135      56.044  26.836  43.241  0.00  0.00            
ATOM   2055  N   ASN X 136      57.074  28.695  42.516  0.00  0.00            
ATOM   2056  H   ASN X 136      56.897  29.769  42.466  0.00  0.00            
ATOM   2057  CA  ASN X 136      58.425  28.233  42.423  0.00  0.00            
ATOM   2058  HA  ASN X 136      58.529  27.219  42.036  0.00  0.00            
ATOM   2059  CB  ASN X 136      59.205  29.124  41.433  0.00  0.00            
ATOM   2060  HB2 ASN X 136      58.780  29.019  40.435  0.00  0.00            
ATOM   2061  HB3 ASN X 136      59.084  30.153  41.771  0.00  0.00            
ATOM   2062  CG  ASN X 136      60.734  28.782  41.371  0.00  0.00            
ATOM   2063  OD1 ASN X 136      61.578  29.310  42.083  0.00  0.00            
ATOM   2064  ND2 ASN X 136      61.075  28.035  40.419  0.00  0.00            
ATOM   2065 HD21 ASN X 136      62.125  27.771  40.293  0.00  0.00            
ATOM   2066 HD22 ASN X 136      60.371  27.562  39.734  0.00  0.00            
ATOM   2067  C   ASN X 136      59.028  28.250  43.854  0.00  0.00            
ATOM   2068  O   ASN X 136      58.917  29.298  44.483  0.00  0.00            
ATOM   2069  N   PRO X 137      59.573  27.133  44.396  0.00  0.00            
ATOM   2070  CD  PRO X 137      59.710  25.834  43.719  0.00  0.00            
ATOM   2071  HD2 PRO X 137      60.220  25.963  42.915  0.00  0.00            
ATOM   2072  HD3 PRO X 137      58.799  25.432  43.550  0.00  0.00            
ATOM   2073  CG  PRO X 137      60.381  24.946  44.796  0.00  0.00            
ATOM   2074  HG2 PRO X 137      61.465  24.991  44.692  0.00  0.00            
ATOM   2075  HG3 PRO X 137      60.050  23.909  44.740  0.00  0.00            
ATOM   2076  CB  PRO X 137      59.995  25.602  46.127  0.00  0.00            
ATOM   2077  HB2 PRO X 137      60.734  25.458  46.916  0.00  0.00            
ATOM   2078  HB3 PRO X 137      59.016  25.223  46.418  0.00  0.00            
ATOM   2079  CA  PRO X 137      59.905  27.123  45.843  0.00  0.00            
ATOM   2080  HA  PRO X 137      59.137  27.477  46.531  0.00  0.00            
ATOM   2081  C   PRO X 137      61.236  27.876  46.095  0.00  0.00            
ATOM   2082  O   PRO X 137      61.420  28.425  47.193  0.00  0.00            
ATOM   2083  N   GLU X 138      62.275  27.793  45.228  0.00  0.00            
ATOM   2084  H   GLU X 138      62.171  27.169  44.340  0.00  0.00            
ATOM   2085  CA  GLU X 138      63.672  28.266  45.477  0.00  0.00            
ATOM   2086  HA  GLU X 138      63.913  27.903  46.476  0.00  0.00            
ATOM   2087  CB  GLU X 138      64.730  27.651  44.462  0.00  0.00            
ATOM   2088  HB2 GLU X 138      65.660  27.841  44.808  0.00  0.00            
ATOM   2089  HB3 GLU X 138      64.662  26.563  44.449  0.00  0.00            
ATOM   2090  CG  GLU X 138      64.468  28.081  42.987  0.00  0.00            
ATOM   2091  HG2 GLU X 138      64.110  29.111  43.003  0.00  0.00            
ATOM   2092  HG3 GLU X 138      65.463  28.121  42.544  0.00  0.00            
ATOM   2093  CD  GLU X 138      63.607  27.132  42.149  0.00  0.00            
ATOM   2094  OE1 GLU X 138      62.715  26.505  42.789  0.00  0.00            
ATOM   2095  OE2 GLU X 138      63.692  27.005  40.878  0.00  0.00            
ATOM   2096  C   GLU X 138      63.693  29.779  45.572  0.00  0.00            
ATOM   2097  O   GLU X 138      64.585  30.429  46.155  0.00  0.00            
ATOM   2098  N   SER X 139      62.796  30.454  44.812  0.00  0.00            
ATOM   2099  H   SER X 139      62.240  29.783  44.157  0.00  0.00            
ATOM   2100  CA  SER X 139      62.665  31.914  44.717  0.00  0.00            
ATOM   2101  HA  SER X 139      63.525  32.295  44.909  0.00  0.00            
ATOM   2102  CB  SER X 139      62.339  32.474  43.336  0.00  0.00            
ATOM   2103  HB2 SER X 139      62.254  33.477  43.412  0.00  0.00            
ATOM   2104  HB3 SER X 139      63.209  32.307  42.700  0.00  0.00            
ATOM   2105  OG  SER X 139      61.175  31.842  42.839  0.00  0.00            
ATOM   2106  HG  SER X 139      61.494  30.855  42.505  0.00  0.00            
ATOM   2107  C   SER X 139      61.644  32.413  45.847  0.00  0.00            
ATOM   2108  O   SER X 139      61.440  33.632  46.035  0.00  0.00            
ATOM   2109  N   ALA X 140      61.087  31.509  46.701  0.00  0.00            
ATOM   2110  H   ALA X 140      61.378  30.549  46.585  0.00  0.00            
ATOM   2111  CA  ALA X 140      60.120  31.726  47.800  0.00  0.00            
ATOM   2112  HA  ALA X 140      59.999  32.805  47.897  0.00  0.00            
ATOM   2113  CB  ALA X 140      58.680  31.260  47.394  0.00  0.00            
ATOM   2114  HB1 ALA X 140      58.223  31.566  46.453  0.00  0.00            
ATOM   2115  HB2 ALA X 140      58.766  30.174  47.366  0.00  0.00            
ATOM   2116  HB3 ALA X 140      57.989  31.531  48.193  0.00  0.00            
ATOM   2117  C   ALA X 140      60.602  31.052  49.150  0.00  0.00            
ATOM   2118  O   ALA X 140      59.783  30.787  50.043  0.00  0.00            
ATOM   2119  N   THR X 141      61.894  30.870  49.288  0.00  0.00            
ATOM   2120  H   THR X 141      62.473  31.182  48.522  0.00  0.00            
ATOM   2121  CA  THR X 141      62.540  30.637  50.505  0.00  0.00            
ATOM   2122  HA  THR X 141      62.061  29.909  51.160  0.00  0.00            
ATOM   2123  CB  THR X 141      64.003  30.273  50.233  0.00  0.00            
ATOM   2124  HB  THR X 141      64.529  30.249  51.188  0.00  0.00            
ATOM   2125  CG2 THR X 141      64.173  28.910  49.537  0.00  0.00            
ATOM   2126 HG21 THR X 141      63.783  28.942  48.519  0.00  0.00            
ATOM   2127 HG22 THR X 141      65.222  28.617  49.504  0.00  0.00            
ATOM   2128 HG23 THR X 141      63.676  28.093  50.061  0.00  0.00            
ATOM   2129  OG1 THR X 141      64.634  31.305  49.524  0.00  0.00            
ATOM   2130  HG1 THR X 141      65.576  31.120  49.512  0.00  0.00            
ATOM   2131  C   THR X 141      62.556  31.949  51.296  0.00  0.00            
ATOM   2132  O   THR X 141      62.359  33.036  50.797  0.00  0.00            
ATOM   2133  N   THR X 142      62.723  31.754  52.625  0.00  0.00            
ATOM   2134  H   THR X 142      62.692  30.717  52.958  0.00  0.00            
ATOM   2135  CA  THR X 142      62.689  32.772  53.686  0.00  0.00            
ATOM   2136  HA  THR X 142      61.632  33.034  53.714  0.00  0.00            
ATOM   2137  CB  THR X 142      63.257  32.244  55.036  0.00  0.00            
ATOM   2138  HB  THR X 142      63.963  32.961  55.430  0.00  0.00            
ATOM   2139  CG2 THR X 142      62.223  32.127  56.093  0.00  0.00            
ATOM   2140 HG21 THR X 142      61.631  33.024  56.200  0.00  0.00            
ATOM   2141 HG22 THR X 142      61.581  31.276  55.918  0.00  0.00            
ATOM   2142 HG23 THR X 142      62.681  32.128  57.071  0.00  0.00            
ATOM   2143  OG1 THR X 142      63.931  31.015  55.052  0.00  0.00            
ATOM   2144  HG1 THR X 142      64.733  30.899  54.338  0.00  0.00            
ATOM   2145  C   THR X 142      63.623  33.977  53.282  0.00  0.00            
ATOM   2146  O   THR X 142      63.203  35.133  53.486  0.00  0.00            
ATOM   2147  N   PHE X 143      64.763  33.644  52.745  0.00  0.00            
ATOM   2148  H   PHE X 143      65.069  32.599  52.714  0.00  0.00            
ATOM   2149  CA  PHE X 143      65.728  34.710  52.353  0.00  0.00            
ATOM   2150  HA  PHE X 143      65.797  35.436  53.163  0.00  0.00            
ATOM   2151  CB  PHE X 143      67.093  34.044  52.085  0.00  0.00            
ATOM   2152  HB2 PHE X 143      67.336  33.430  52.952  0.00  0.00            
ATOM   2153  HB3 PHE X 143      66.923  33.375  51.241  0.00  0.00            
ATOM   2154  CG  PHE X 143      68.314  34.995  51.917  0.00  0.00            
ATOM   2155  CD1 PHE X 143      68.904  35.241  50.636  0.00  0.00            
ATOM   2156  HD1 PHE X 143      68.585  34.769  49.801  0.00  0.00            
ATOM   2157  CE1 PHE X 143      70.021  36.062  50.585  0.00  0.00            
ATOM   2158  HE1 PHE X 143      70.446  36.364  49.720  0.00  0.00            
ATOM   2159  CZ  PHE X 143      70.594  36.639  51.735  0.00  0.00            
ATOM   2160  HZ  PHE X 143      71.397  37.250  51.702  0.00  0.00            
ATOM   2161  CE2 PHE X 143      70.042  36.372  53.002  0.00  0.00            
ATOM   2162  HE2 PHE X 143      70.388  36.756  53.870  0.00  0.00            
ATOM   2163  CD2 PHE X 143      68.877  35.554  53.069  0.00  0.00            
ATOM   2164  HD2 PHE X 143      68.466  35.210  54.018  0.00  0.00            
ATOM   2165  C   PHE X 143      65.276  35.502  51.106  0.00  0.00            
ATOM   2166  O   PHE X 143      65.640  36.624  50.848  0.00  0.00            
ATOM   2167  N   LYS X 144      64.408  34.948  50.311  0.00  0.00            
ATOM   2168  H   LYS X 144      63.975  33.971  50.524  0.00  0.00            
ATOM   2169  CA  LYS X 144      64.045  35.451  48.958  0.00  0.00            
ATOM   2170  HA  LYS X 144      64.780  36.099  48.482  0.00  0.00            
ATOM   2171  CB  LYS X 144      63.838  34.314  47.930  0.00  0.00            
ATOM   2172  HB2 LYS X 144      63.289  33.577  48.516  0.00  0.00            
ATOM   2173  HB3 LYS X 144      63.191  34.587  47.097  0.00  0.00            
ATOM   2174  CG  LYS X 144      65.226  33.832  47.362  0.00  0.00            
ATOM   2175  HG2 LYS X 144      65.884  33.600  48.199  0.00  0.00            
ATOM   2176  HG3 LYS X 144      64.986  32.980  46.726  0.00  0.00            
ATOM   2177  CD  LYS X 144      65.838  34.988  46.521  0.00  0.00            
ATOM   2178  HD2 LYS X 144      65.188  35.746  46.083  0.00  0.00            
ATOM   2179  HD3 LYS X 144      66.403  35.505  47.180  0.00  0.00            
ATOM   2180  CE  LYS X 144      66.776  34.509  45.468  0.00  0.00            
ATOM   2181  HE2 LYS X 144      66.117  34.009  44.758  0.00  0.00            
ATOM   2182  HE3 LYS X 144      67.259  35.399  45.066  0.00  0.00            
ATOM   2183  NZ  LYS X 144      67.735  33.490  45.957  0.00  0.00            
ATOM   2184  HZ1 LYS X 144      68.008  33.030  45.007  0.00  0.00            
ATOM   2185  HZ2 LYS X 144      68.647  33.896  46.394  0.00  0.00            
ATOM   2186  HZ3 LYS X 144      67.264  32.642  46.455  0.00  0.00            
ATOM   2187  C   LYS X 144      62.766  36.339  49.008  0.00  0.00            
ATOM   2188  O   LYS X 144      62.767  37.362  48.378  0.00  0.00            
ATOM   2189  N   VAL X 145      61.842  35.982  49.857  0.00  0.00            
ATOM   2190  H   VAL X 145      61.867  34.987  50.300  0.00  0.00            
ATOM   2191  CA  VAL X 145      60.611  36.657  50.184  0.00  0.00            
ATOM   2192  HA  VAL X 145      60.138  36.890  49.231  0.00  0.00            
ATOM   2193  CB  VAL X 145      59.574  35.784  50.855  0.00  0.00            
ATOM   2194  HB  VAL X 145      58.712  36.410  51.085  0.00  0.00            
ATOM   2195  CG1 VAL X 145      59.103  34.617  49.967  0.00  0.00            
ATOM   2196 HG11 VAL X 145      59.883  33.857  50.024  0.00  0.00            
ATOM   2197 HG12 VAL X 145      58.163  34.167  50.286  0.00  0.00            
ATOM   2198 HG13 VAL X 145      58.989  34.966  48.940  0.00  0.00            
ATOM   2199  CG2 VAL X 145      60.103  35.233  52.160  0.00  0.00            
ATOM   2200 HG21 VAL X 145      59.914  35.966  52.944  0.00  0.00            
ATOM   2201 HG22 VAL X 145      59.601  34.366  52.291  0.00  0.00            
ATOM   2202 HG23 VAL X 145      61.158  34.977  52.064  0.00  0.00            
ATOM   2203  C   VAL X 145      60.953  37.948  50.938  0.00  0.00            
ATOM   2204  O   VAL X 145      60.343  39.017  50.668  0.00  0.00            
ATOM   2205  N   LEU X 146      61.975  37.800  51.805  0.00  0.00            
ATOM   2206  H   LEU X 146      62.457  36.836  51.967  0.00  0.00            
ATOM   2207  CA  LEU X 146      62.493  39.003  52.544  0.00  0.00            
ATOM   2208  HA  LEU X 146      61.624  39.584  52.852  0.00  0.00            
ATOM   2209  CB  LEU X 146      63.184  38.557  53.891  0.00  0.00            
ATOM   2210  HB2 LEU X 146      62.403  38.219  54.436  0.00  0.00            
ATOM   2211  HB3 LEU X 146      63.856  37.724  53.688  0.00  0.00            
ATOM   2212  CG  LEU X 146      63.966  39.678  54.647  0.00  0.00            
ATOM   2213  HG  LEU X 146      64.606  40.046  53.845  0.00  0.00            
ATOM   2214  CD1 LEU X 146      62.961  40.617  55.323  0.00  0.00            
ATOM   2215 HD11 LEU X 146      63.574  41.401  55.768  0.00  0.00            
ATOM   2216 HD12 LEU X 146      62.213  40.998  54.628  0.00  0.00            
ATOM   2217 HD13 LEU X 146      62.444  40.074  56.000  0.00  0.00            
ATOM   2218  CD2 LEU X 146      64.933  39.046  55.648  0.00  0.00            
ATOM   2219 HD21 LEU X 146      64.383  38.385  56.318  0.00  0.00            
ATOM   2220 HD22 LEU X 146      65.689  38.433  55.159  0.00  0.00            
ATOM   2221 HD23 LEU X 146      65.535  39.829  56.110  0.00  0.00            
ATOM   2222  C   LEU X 146      63.360  39.871  51.594  0.00  0.00            
ATOM   2223  O   LEU X 146      63.232  41.113  51.691  0.00  0.00            
ATOM   2224  N   ALA X 147      64.106  39.205  50.718  0.00  0.00            
ATOM   2225  H   ALA X 147      64.120  38.197  50.643  0.00  0.00            
ATOM   2226  CA  ALA X 147      64.824  40.021  49.751  0.00  0.00            
ATOM   2227  HA  ALA X 147      65.463  40.604  50.273  0.00  0.00            
ATOM   2228  CB  ALA X 147      65.694  39.242  48.764  0.00  0.00            
ATOM   2229  HB1 ALA X 147      66.348  39.889  48.347  0.00  0.00            
ATOM   2230  HB2 ALA X 147      66.430  38.604  49.254  0.00  0.00            
ATOM   2231  HB3 ALA X 147      65.086  38.685  48.051  0.00  0.00            
ATOM   2232  C   ALA X 147      63.842  40.930  48.978  0.00  0.00            
ATOM   2233  O   ALA X 147      64.012  42.151  48.884  0.00  0.00            
ATOM   2234  N   ALA X 148      62.795  40.314  48.493  0.00  0.00            
ATOM   2235  H   ALA X 148      62.728  39.246  48.700  0.00  0.00            
ATOM   2236  CA  ALA X 148      61.642  40.985  47.773  0.00  0.00            
ATOM   2237  HA  ALA X 148      62.025  41.412  46.847  0.00  0.00            
ATOM   2238  CB  ALA X 148      60.687  39.883  47.259  0.00  0.00            
ATOM   2239  HB1 ALA X 148      60.206  39.305  48.048  0.00  0.00            
ATOM   2240  HB2 ALA X 148      59.945  40.382  46.636  0.00  0.00            
ATOM   2241  HB3 ALA X 148      61.223  39.261  46.671  0.00  0.00            
ATOM   2242  C   ALA X 148      61.049  42.136  48.512  0.00  0.00            
ATOM   2243  O   ALA X 148      60.774  43.170  47.904  0.00  0.00            
ATOM   2244  N   LYS X 149      60.973  42.048  49.845  0.00  0.00            
ATOM   2245  H   LYS X 149      61.441  41.160  50.271  0.00  0.00            
ATOM   2246  CA  LYS X 149      60.371  43.133  50.703  0.00  0.00            
ATOM   2247  HA  LYS X 149      59.481  43.479  50.178  0.00  0.00            
ATOM   2248  CB  LYS X 149      59.957  42.411  51.994  0.00  0.00            
ATOM   2249  HB2 LYS X 149      60.632  41.641  52.366  0.00  0.00            
ATOM   2250  HB3 LYS X 149      59.813  43.127  52.802  0.00  0.00            
ATOM   2251  CG  LYS X 149      58.527  41.835  51.672  0.00  0.00            
ATOM   2252  HG2 LYS X 149      57.862  42.676  51.476  0.00  0.00            
ATOM   2253  HG3 LYS X 149      58.591  41.248  50.755  0.00  0.00            
ATOM   2254  CD  LYS X 149      57.987  41.079  52.870  0.00  0.00            
ATOM   2255  HD2 LYS X 149      57.197  40.471  52.429  0.00  0.00            
ATOM   2256  HD3 LYS X 149      58.754  40.558  53.272  0.00  0.00            
ATOM   2257  CE  LYS X 149      57.426  41.986  53.930  0.00  0.00            
ATOM   2258  HE2 LYS X 149      57.509  41.621  54.954  0.00  0.00            
ATOM   2259  HE3 LYS X 149      57.916  42.959  53.934  0.00  0.00            
ATOM   2260  NZ  LYS X 149      55.990  42.226  53.740  0.00  0.00            
ATOM   2261  HZ1 LYS X 149      55.448  41.373  53.331  0.00  0.00            
ATOM   2262  HZ2 LYS X 149      55.535  42.431  54.709  0.00  0.00            
ATOM   2263  HZ3 LYS X 149      55.841  43.106  53.116  0.00  0.00            
ATOM   2264  C   LYS X 149      61.272  44.337  50.995  0.00  0.00            
ATOM   2265  O   LYS X 149      60.880  45.463  50.863  0.00  0.00            
ATOM   2266  N   VAL X 150      62.532  43.975  51.318  0.00  0.00            
ATOM   2267  H   VAL X 150      62.831  42.927  51.293  0.00  0.00            
ATOM   2268  CA  VAL X 150      63.675  44.892  51.270  0.00  0.00            
ATOM   2269  HA  VAL X 150      63.517  45.637  52.051  0.00  0.00            
ATOM   2270  CB  VAL X 150      65.018  44.195  51.603  0.00  0.00            
ATOM   2271  HB  VAL X 150      65.153  43.375  50.898  0.00  0.00            
ATOM   2272  CG1 VAL X 150      66.280  45.135  51.564  0.00  0.00            
ATOM   2273 HG11 VAL X 150      67.221  44.675  51.866  0.00  0.00            
ATOM   2274 HG12 VAL X 150      66.347  45.455  50.524  0.00  0.00            
ATOM   2275 HG13 VAL X 150      66.198  45.942  52.291  0.00  0.00            
ATOM   2276  CG2 VAL X 150      65.121  43.635  53.015  0.00  0.00            
ATOM   2277 HG21 VAL X 150      64.862  44.298  53.840  0.00  0.00            
ATOM   2278 HG22 VAL X 150      64.559  42.799  53.085  0.00  0.00            
ATOM   2279 HG23 VAL X 150      66.082  43.166  53.224  0.00  0.00            
ATOM   2280  C   VAL X 150      63.791  45.670  49.954  0.00  0.00            
ATOM   2281  O   VAL X 150      64.136  46.870  50.040  0.00  0.00            
ATOM   2282  N   LEU X 151      63.508  44.980  48.842  0.00  0.00            
ATOM   2283  H   LEU X 151      63.397  43.896  48.892  0.00  0.00            
ATOM   2284  CA  LEU X 151      63.537  45.571  47.497  0.00  0.00            
ATOM   2285  HA  LEU X 151      64.286  46.248  47.498  0.00  0.00            
ATOM   2286  CB  LEU X 151      63.612  44.522  46.386  0.00  0.00            
ATOM   2287  HB2 LEU X 151      64.530  43.937  46.447  0.00  0.00            
ATOM   2288  HB3 LEU X 151      62.678  43.961  46.378  0.00  0.00            
ATOM   2289  CG  LEU X 151      63.722  45.220  44.999  0.00  0.00            
ATOM   2290  HG  LEU X 151      62.805  45.797  44.879  0.00  0.00            
ATOM   2291  CD1 LEU X 151      64.961  46.091  44.825  0.00  0.00            
ATOM   2292 HD11 LEU X 151      64.863  46.869  45.462  0.00  0.00            
ATOM   2293 HD12 LEU X 151      65.809  45.573  45.009  0.00  0.00            
ATOM   2294 HD13 LEU X 151      64.893  46.505  43.907  0.00  0.00            
ATOM   2295  CD2 LEU X 151      63.878  44.123  43.947  0.00  0.00            
ATOM   2296 HD21 LEU X 151      63.054  43.410  43.989  0.00  0.00            
ATOM   2297 HD22 LEU X 151      63.780  44.507  42.931  0.00  0.00            
ATOM   2298 HD23 LEU X 151      64.798  43.559  44.101  0.00  0.00            
ATOM   2299  C   LEU X 151      62.252  46.520  47.305  0.00  0.00            
ATOM   2300  O   LEU X 151      62.444  47.706  46.978  0.00  0.00            
ATOM   2301  N   ASN X 152      61.114  46.127  47.701  0.00  0.00            
ATOM   2302  H   ASN X 152      60.984  45.047  47.767  0.00  0.00            
ATOM   2303  CA  ASN X 152      59.856  46.942  47.736  0.00  0.00            
ATOM   2304  HA  ASN X 152      59.748  47.377  46.742  0.00  0.00            
ATOM   2305  CB  ASN X 152      58.751  45.941  48.058  0.00  0.00            
ATOM   2306  HB2 ASN X 152      58.723  45.289  47.185  0.00  0.00            
ATOM   2307  HB3 ASN X 152      59.069  45.344  48.913  0.00  0.00            
ATOM   2308  CG  ASN X 152      57.416  46.581  48.299  0.00  0.00            
ATOM   2309  OD1 ASN X 152      56.660  46.722  47.413  0.00  0.00            
ATOM   2310  ND2 ASN X 152      57.033  47.063  49.423  0.00  0.00            
ATOM   2311 HD21 ASN X 152      57.639  47.030  50.329  0.00  0.00            
ATOM   2312 HD22 ASN X 152      56.044  47.521  49.431  0.00  0.00            
ATOM   2313  C   ASN X 152      59.828  48.133  48.690  0.00  0.00            
ATOM   2314  O   ASN X 152      59.137  49.141  48.500  0.00  0.00            
ATOM   2315  N   LEU X 153      60.848  48.166  49.549  0.00  0.00            
ATOM   2316  H   LEU X 153      61.333  47.199  49.680  0.00  0.00            
ATOM   2317  CA  LEU X 153      61.193  49.284  50.404  0.00  0.00            
ATOM   2318  HA  LEU X 153      60.260  49.563  50.894  0.00  0.00            
ATOM   2319  CB  LEU X 153      62.145  48.779  51.473  0.00  0.00            
ATOM   2320  HB2 LEU X 153      61.812  47.807  51.839  0.00  0.00            
ATOM   2321  HB3 LEU X 153      63.122  48.591  51.029  0.00  0.00            
ATOM   2322  CG  LEU X 153      62.179  49.584  52.841  0.00  0.00            
ATOM   2323  HG  LEU X 153      61.275  50.188  52.765  0.00  0.00            
ATOM   2324  CD1 LEU X 153      62.130  48.610  54.082  0.00  0.00            
ATOM   2325 HD11 LEU X 153      61.364  47.857  53.899  0.00  0.00            
ATOM   2326 HD12 LEU X 153      63.094  48.118  54.209  0.00  0.00            
ATOM   2327 HD13 LEU X 153      61.824  49.068  54.929  0.00  0.00            
ATOM   2328  CD2 LEU X 153      63.414  50.432  53.060  0.00  0.00            
ATOM   2329 HD21 LEU X 153      63.351  51.026  53.972  0.00  0.00            
ATOM   2330 HD22 LEU X 153      64.321  49.827  53.058  0.00  0.00            
ATOM   2331 HD23 LEU X 153      63.417  51.133  52.226  0.00  0.00            
ATOM   2332  C   LEU X 153      61.808  50.487  49.660  0.00  0.00            
ATOM   2333  O   LEU X 153      61.486  51.622  49.921  0.00  0.00            
ATOM   2334  N   VAL X 154      62.602  50.149  48.626  0.00  0.00            
ATOM   2335  H   VAL X 154      62.523  49.092  48.373  0.00  0.00            
ATOM   2336  CA  VAL X 154      63.341  51.186  47.842  0.00  0.00            
ATOM   2337  HA  VAL X 154      63.170  52.103  48.407  0.00  0.00            
ATOM   2338  CB  VAL X 154      64.858  50.939  47.760  0.00  0.00            
ATOM   2339  HB  VAL X 154      65.258  51.569  46.966  0.00  0.00            
ATOM   2340  CG1 VAL X 154      65.530  51.161  49.100  0.00  0.00            
ATOM   2341 HG11 VAL X 154      66.583  50.883  49.048  0.00  0.00            
ATOM   2342 HG12 VAL X 154      65.550  52.183  49.479  0.00  0.00            
ATOM   2343 HG13 VAL X 154      65.075  50.431  49.770  0.00  0.00            
ATOM   2344  CG2 VAL X 154      65.234  49.498  47.353  0.00  0.00            
ATOM   2345 HG21 VAL X 154      64.901  48.788  48.111  0.00  0.00            
ATOM   2346 HG22 VAL X 154      64.841  49.212  46.468  0.00  0.00            
ATOM   2347 HG23 VAL X 154      66.304  49.396  47.172  0.00  0.00            
ATOM   2348  C   VAL X 154      62.738  51.445  46.488  0.00  0.00            
ATOM   2349  O   VAL X 154      62.758  52.549  45.978  0.00  0.00            
ATOM   2350  N   LEU X 155      62.222  50.368  45.861  0.00  0.00            
ATOM   2351  H   LEU X 155      62.192  49.405  46.372  0.00  0.00            
ATOM   2352  CA  LEU X 155      62.085  50.289  44.443  0.00  0.00            
ATOM   2353  HA  LEU X 155      61.750  51.276  44.122  0.00  0.00            
ATOM   2354  CB  LEU X 155      63.388  49.890  43.670  0.00  0.00            
ATOM   2355  HB2 LEU X 155      63.768  48.990  44.154  0.00  0.00            
ATOM   2356  HB3 LEU X 155      63.113  49.698  42.633  0.00  0.00            
ATOM   2357  CG  LEU X 155      64.525  50.980  43.664  0.00  0.00            
ATOM   2358  HG  LEU X 155      64.753  51.226  44.701  0.00  0.00            
ATOM   2359  CD1 LEU X 155      65.806  50.490  42.895  0.00  0.00            
ATOM   2360 HD11 LEU X 155      65.602  50.402  41.828  0.00  0.00            
ATOM   2361 HD12 LEU X 155      66.643  51.139  43.152  0.00  0.00            
ATOM   2362 HD13 LEU X 155      66.066  49.565  43.209  0.00  0.00            
ATOM   2363  CD2 LEU X 155      64.043  52.211  42.966  0.00  0.00            
ATOM   2364 HD21 LEU X 155      63.207  52.640  43.517  0.00  0.00            
ATOM   2365 HD22 LEU X 155      64.816  52.967  42.821  0.00  0.00            
ATOM   2366 HD23 LEU X 155      63.695  51.993  41.956  0.00  0.00            
ATOM   2367  C   LEU X 155      60.912  49.353  43.989  0.00  0.00            
ATOM   2368  O   LEU X 155      61.107  48.217  43.584  0.00  0.00            
ATOM   2369  N   PRO X 156      59.610  49.734  44.205  0.00  0.00            
ATOM   2370  CD  PRO X 156      59.171  50.963  44.881  0.00  0.00            
ATOM   2371  HD2 PRO X 156      59.630  51.798  44.352  0.00  0.00            
ATOM   2372  HD3 PRO X 156      59.455  50.939  45.850  0.00  0.00            
ATOM   2373  CG  PRO X 156      57.638  50.963  44.712  0.00  0.00            
ATOM   2374  HG2 PRO X 156      57.418  51.170  43.664  0.00  0.00            
ATOM   2375  HG3 PRO X 156      57.162  51.597  45.460  0.00  0.00            
ATOM   2376  CB  PRO X 156      57.343  49.426  44.909  0.00  0.00            
ATOM   2377  HB2 PRO X 156      56.371  49.193  44.475  0.00  0.00            
ATOM   2378  HB3 PRO X 156      57.430  49.153  45.877  0.00  0.00            
ATOM   2379  CA  PRO X 156      58.467  48.850  44.118  0.00  0.00            
ATOM   2380  HA  PRO X 156      58.577  47.912  44.475  0.00  0.00            
ATOM   2381  C   PRO X 156      58.066  48.603  42.660  0.00  0.00            
ATOM   2382  O   PRO X 156      57.270  47.671  42.427  0.00  0.00            
ATOM   2383  N   ASN X 157      58.678  49.364  41.762  0.00  0.00            
ATOM   2384  H   ASN X 157      59.170  50.222  42.218  0.00  0.00            
ATOM   2385  CA  ASN X 157      58.427  49.135  40.331  0.00  0.00            
ATOM   2386  HA  ASN X 157      57.501  48.568  40.229  0.00  0.00            
ATOM   2387  CB  ASN X 157      58.223  50.461  39.568  0.00  0.00            
ATOM   2388  HB2 ASN X 157      57.547  50.954  40.266  0.00  0.00            
ATOM   2389  HB3 ASN X 157      59.129  51.066  39.586  0.00  0.00            
ATOM   2390  CG  ASN X 157      57.662  50.371  38.157  0.00  0.00            
ATOM   2391  OD1 ASN X 157      57.036  49.416  37.823  0.00  0.00            
ATOM   2392  ND2 ASN X 157      57.678  51.511  37.460  0.00  0.00            
ATOM   2393 HD21 ASN X 157      57.313  51.464  36.434  0.00  0.00            
ATOM   2394 HD22 ASN X 157      57.902  52.480  37.907  0.00  0.00            
ATOM   2395  C   ASN X 157      59.647  48.296  39.754  0.00  0.00            
ATOM   2396  O   ASN X 157      59.801  48.136  38.557  0.00  0.00            
ATOM   2397  N   LEU X 158      60.595  47.797  40.615  0.00  0.00            
ATOM   2398  H   LEU X 158      60.407  47.941  41.679  0.00  0.00            
ATOM   2399  CA  LEU X 158      61.824  47.135  40.139  0.00  0.00            
ATOM   2400  HA  LEU X 158      62.222  47.861  39.431  0.00  0.00            
ATOM   2401  CB  LEU X 158      62.857  46.785  41.252  0.00  0.00            
ATOM   2402  HB2 LEU X 158      62.920  47.633  41.798  0.00  0.00            
ATOM   2403  HB3 LEU X 158      62.410  46.069  41.941  0.00  0.00            
ATOM   2404  CG  LEU X 158      64.212  46.326  40.721  0.00  0.00            
ATOM   2405  HG  LEU X 158      64.766  46.157  41.645  0.00  0.00            
ATOM   2406  CD1 LEU X 158      64.319  45.011  39.899  0.00  0.00            
ATOM   2407 HD11 LEU X 158      65.390  44.806  39.882  0.00  0.00            
ATOM   2408 HD12 LEU X 158      63.961  44.273  40.399  0.00  0.00            
ATOM   2409 HD13 LEU X 158      63.916  45.046  38.974  0.00  0.00            
ATOM   2410  CD2 LEU X 158      65.041  47.428  40.013  0.00  0.00            
ATOM   2411 HD21 LEU X 158      64.599  47.719  39.060  0.00  0.00            
ATOM   2412 HD22 LEU X 158      65.145  48.259  40.711  0.00  0.00            
ATOM   2413 HD23 LEU X 158      66.075  47.119  39.857  0.00  0.00            
ATOM   2414  C   LEU X 158      61.341  45.855  39.520  0.00  0.00            
ATOM   2415  O   LEU X 158      60.712  45.042  40.150  0.00  0.00            
ATOM   2416  N   SER X 159      61.546  45.789  38.221  0.00  0.00            
ATOM   2417  H   SER X 159      61.805  46.677  37.644  0.00  0.00            
ATOM   2418  CA  SER X 159      60.909  44.655  37.457  0.00  0.00            
ATOM   2419  HA  SER X 159      60.011  44.267  37.939  0.00  0.00            
ATOM   2420  CB  SER X 159      60.497  45.194  36.105  0.00  0.00            
ATOM   2421  HB2 SER X 159      59.847  46.064  36.203  0.00  0.00            
ATOM   2422  HB3 SER X 159      61.390  45.474  35.545  0.00  0.00            
ATOM   2423  OG  SER X 159      59.975  44.123  35.312  0.00  0.00            
ATOM   2424  HG  SER X 159      59.886  44.481  34.286  0.00  0.00            
ATOM   2425  C   SER X 159      61.923  43.529  37.138  0.00  0.00            
ATOM   2426  O   SER X 159      63.100  43.653  36.753  0.00  0.00            
ATOM   2427  N   LEU X 160      61.297  42.313  37.159  0.00  0.00            
ATOM   2428  H   LEU X 160      60.304  42.235  37.602  0.00  0.00            
ATOM   2429  CA  LEU X 160      62.034  41.036  36.938  0.00  0.00            
ATOM   2430  HA  LEU X 160      62.964  40.975  37.503  0.00  0.00            
ATOM   2431  CB  LEU X 160      60.982  40.009  37.362  0.00  0.00            
ATOM   2432  HB2 LEU X 160      60.821  39.874  38.431  0.00  0.00            
ATOM   2433  HB3 LEU X 160      60.019  40.268  36.923  0.00  0.00            
ATOM   2434  CG  LEU X 160      61.390  38.615  36.958  0.00  0.00            
ATOM   2435  HG  LEU X 160      61.385  38.599  35.948  0.00  0.00            
ATOM   2436  CD1 LEU X 160      62.676  38.017  37.546  0.00  0.00            
ATOM   2437 HD11 LEU X 160      62.571  38.148  38.623  0.00  0.00            
ATOM   2438 HD12 LEU X 160      62.773  36.947  37.365  0.00  0.00            
ATOM   2439 HD13 LEU X 160      63.479  38.498  37.167  0.00  0.00            
ATOM   2440  CD2 LEU X 160      60.224  37.665  37.221  0.00  0.00            
ATOM   2441 HD21 LEU X 160      59.265  37.974  36.804  0.00  0.00            
ATOM   2442 HD22 LEU X 160      60.458  36.693  36.788  0.00  0.00            
ATOM   2443 HD23 LEU X 160      60.170  37.571  38.305  0.00  0.00            
ATOM   2444  C   LEU X 160      62.400  40.953  35.407  0.00  0.00            
ATOM   2445  O   LEU X 160      63.196  40.108  34.990  0.00  0.00            
ATOM   2446  N   GLY X 161      61.801  41.820  34.610  0.00  0.00            
ATOM   2447  H   GLY X 161      61.231  42.619  35.083  0.00  0.00            
ATOM   2448  CA  GLY X 161      61.948  41.756  33.154  0.00  0.00            
ATOM   2449  HA2 GLY X 161      61.860  42.777  32.784  0.00  0.00            
ATOM   2450  HA3 GLY X 161      62.897  41.332  32.827  0.00  0.00            
ATOM   2451  C   GLY X 161      60.920  40.881  32.437  0.00  0.00            
ATOM   2452  O   GLY X 161      60.258  40.040  33.087  0.00  0.00            
ATOM   2453  N   PRO X 162      60.523  41.183  31.176  0.00  0.00            
ATOM   2454  CD  PRO X 162      61.262  42.080  30.283  0.00  0.00            
ATOM   2455  HD2 PRO X 162      62.341  41.933  30.333  0.00  0.00            
ATOM   2456  HD3 PRO X 162      61.150  43.097  30.660  0.00  0.00            
ATOM   2457  CG  PRO X 162      60.694  42.067  28.888  0.00  0.00            
ATOM   2458  HG2 PRO X 162      61.132  41.366  28.178  0.00  0.00            
ATOM   2459  HG3 PRO X 162      60.627  43.073  28.473  0.00  0.00            
ATOM   2460  CB  PRO X 162      59.317  41.397  29.204  0.00  0.00            
ATOM   2461  HB2 PRO X 162      58.918  40.907  28.316  0.00  0.00            
ATOM   2462  HB3 PRO X 162      58.616  42.187  29.474  0.00  0.00            
ATOM   2463  CA  PRO X 162      59.479  40.487  30.460  0.00  0.00            
ATOM   2464  HA  PRO X 162      58.550  40.390  31.021  0.00  0.00            
ATOM   2465  C   PRO X 162      59.901  39.071  30.141  0.00  0.00            
ATOM   2466  O   PRO X 162      61.026  38.914  29.714  0.00  0.00            
ATOM   2467  N   ILE X 163      58.947  38.131  30.165  0.00  0.00            
ATOM   2468  H   ILE X 163      57.915  38.436  30.335  0.00  0.00            
ATOM   2469  CA  ILE X 163      59.231  36.737  29.837  0.00  0.00            
ATOM   2470  HA  ILE X 163      60.123  36.442  30.390  0.00  0.00            
ATOM   2471  CB  ILE X 163      58.098  35.815  30.280  0.00  0.00            
ATOM   2472  HB  ILE X 163      58.386  35.002  29.858  0.00  0.00            
ATOM   2473  CG2 ILE X 163      58.059  35.665  31.793  0.00  0.00            
ATOM   2474 HG21 ILE X 163      58.967  35.343  32.097  0.00  0.00            
ATOM   2475 HG22 ILE X 163      57.942  36.563  32.399  0.00  0.00            
ATOM   2476 HG23 ILE X 163      57.424  34.859  32.162  0.00  0.00            
ATOM   2477  CG1 ILE X 163      56.710  36.205  29.813  0.00  0.00            
ATOM   2478 HG12 ILE X 163      56.490  37.125  30.356  0.00  0.00            
ATOM   2479 HG13 ILE X 163      56.665  36.561  28.869  0.00  0.00            
ATOM   2480  CD1 ILE X 163      55.588  35.247  30.052  0.00  0.00            
ATOM   2481 HD11 ILE X 163      54.717  35.837  29.770  0.00  0.00            
ATOM   2482 HD12 ILE X 163      55.715  34.307  29.514  0.00  0.00            
ATOM   2483 HD13 ILE X 163      55.359  34.993  31.087  0.00  0.00            
ATOM   2484  C   ILE X 163      59.441  36.631  28.299  0.00  0.00            
ATOM   2485  O   ILE X 163      59.154  37.552  27.514  0.00  0.00            
ATOM   2486  N   ASP X 164      59.893  35.476  27.963  0.00  0.00            
ATOM   2487  H   ASP X 164      60.238  34.773  28.721  0.00  0.00            
ATOM   2488  CA  ASP X 164      60.001  34.951  26.560  0.00  0.00            
ATOM   2489  HA  ASP X 164      60.226  35.608  25.897  0.00  0.00            
ATOM   2490  CB  ASP X 164      61.132  33.855  26.438  0.00  0.00            
ATOM   2491  HB2 ASP X 164      62.033  34.260  26.652  0.00  0.00            
ATOM   2492  HB3 ASP X 164      60.860  33.054  27.124  0.00  0.00            
ATOM   2493  CG  ASP X 164      61.271  33.193  25.088  0.00  0.00            
ATOM   2494  OD1 ASP X 164      62.382  32.681  24.821  0.00  0.00            
ATOM   2495  OD2 ASP X 164      60.288  33.266  24.268  0.00  0.00            
ATOM   2496  C   ASP X 164      58.558  34.488  26.180  0.00  0.00            
ATOM   2497  O   ASP X 164      58.015  33.639  26.883  0.00  0.00            
ATOM   2498  N   SER X 165      58.046  35.137  25.094  0.00  0.00            
ATOM   2499  H   SER X 165      58.598  35.949  24.620  0.00  0.00            
ATOM   2500  CA  SER X 165      56.552  35.079  24.875  0.00  0.00            
ATOM   2501  HA  SER X 165      56.063  35.191  25.843  0.00  0.00            
ATOM   2502  CB  SER X 165      56.076  36.216  23.924  0.00  0.00            
ATOM   2503  HB2 SER X 165      55.072  36.161  23.833  0.00  0.00            
ATOM   2504  HB3 SER X 165      56.196  37.132  24.503  0.00  0.00            
ATOM   2505  OG  SER X 165      56.818  36.165  22.732  0.00  0.00            
ATOM   2506  HG  SER X 165      57.692  36.781  22.944  0.00  0.00            
ATOM   2507  C   SER X 165      56.138  33.713  24.355  0.00  0.00            
ATOM   2508  O   SER X 165      55.063  33.255  24.512  0.00  0.00            
ATOM   2509  N   SER X 166      57.151  32.927  23.943  0.00  0.00            
ATOM   2510  H   SER X 166      58.151  33.359  23.919  0.00  0.00            
ATOM   2511  CA  SER X 166      57.120  31.559  23.376  0.00  0.00            
ATOM   2512  HA  SER X 166      56.520  31.532  22.466  0.00  0.00            
ATOM   2513  CB  SER X 166      58.463  31.075  22.934  0.00  0.00            
ATOM   2514  HB2 SER X 166      58.341  30.153  22.364  0.00  0.00            
ATOM   2515  HB3 SER X 166      58.928  31.836  22.308  0.00  0.00            
ATOM   2516  OG  SER X 166      59.408  30.891  23.991  0.00  0.00            
ATOM   2517  HG  SER X 166      59.684  31.939  24.108  0.00  0.00            
ATOM   2518  C   SER X 166      56.614  30.542  24.362  0.00  0.00            
ATOM   2519  O   SER X 166      55.978  29.588  23.997  0.00  0.00            
ATOM   2520  N   VAL X 167      56.771  30.856  25.694  0.00  0.00            
ATOM   2521  H   VAL X 167      57.398  31.725  25.892  0.00  0.00            
ATOM   2522  CA  VAL X 167      56.416  29.874  26.743  0.00  0.00            
ATOM   2523  HA  VAL X 167      56.445  28.875  26.309  0.00  0.00            
ATOM   2524  CB  VAL X 167      57.358  29.942  28.007  0.00  0.00            
ATOM   2525  HB  VAL X 167      57.063  29.007  28.485  0.00  0.00            
ATOM   2526  CG1 VAL X 167      58.872  29.870  27.579  0.00  0.00            
ATOM   2527 HG11 VAL X 167      59.430  29.617  28.481  0.00  0.00            
ATOM   2528 HG12 VAL X 167      59.057  29.169  26.766  0.00  0.00            
ATOM   2529 HG13 VAL X 167      59.201  30.850  27.232  0.00  0.00            
ATOM   2530  CG2 VAL X 167      57.184  31.105  29.048  0.00  0.00            
ATOM   2531 HG21 VAL X 167      56.266  30.920  29.606  0.00  0.00            
ATOM   2532 HG22 VAL X 167      58.007  31.183  29.628  0.00  0.00            
ATOM   2533 HG23 VAL X 167      57.042  32.044  28.513  0.00  0.00            
ATOM   2534  C   VAL X 167      54.933  29.985  27.136  0.00  0.00            
ATOM   2535  O   VAL X 167      54.433  29.165  27.877  0.00  0.00            
ATOM   2536  N   LEU X 168      54.174  30.890  26.588  0.00  0.00            
ATOM   2537  H   LEU X 168      54.676  31.548  26.008  0.00  0.00            
ATOM   2538  CA  LEU X 168      52.773  31.031  26.809  0.00  0.00            
ATOM   2539  HA  LEU X 168      52.680  31.059  27.814  0.00  0.00            
ATOM   2540  CB  LEU X 168      52.219  32.430  26.368  0.00  0.00            
ATOM   2541  HB2 LEU X 168      52.597  32.838  25.525  0.00  0.00            
ATOM   2542  HB3 LEU X 168      51.142  32.284  26.290  0.00  0.00            
ATOM   2543  CG  LEU X 168      52.441  33.457  27.464  0.00  0.00            
ATOM   2544  HG  LEU X 168      53.373  33.203  27.968  0.00  0.00            
ATOM   2545  CD1 LEU X 168      52.681  34.864  26.979  0.00  0.00            
ATOM   2546 HD11 LEU X 168      53.633  34.844  26.449  0.00  0.00            
ATOM   2547 HD12 LEU X 168      51.969  35.266  26.475  0.00  0.00            
ATOM   2548 HD13 LEU X 168      52.756  35.526  27.738  0.00  0.00            
ATOM   2549  CD2 LEU X 168      51.484  33.565  28.667  0.00  0.00            
ATOM   2550 HD21 LEU X 168      50.547  34.065  28.422  0.00  0.00            
ATOM   2551 HD22 LEU X 168      51.367  32.546  29.037  0.00  0.00            
ATOM   2552 HD23 LEU X 168      51.904  34.160  29.478  0.00  0.00            
ATOM   2553  C   LEU X 168      51.918  29.915  26.101  0.00  0.00            
ATOM   2554  O   LEU X 168      50.996  29.305  26.682  0.00  0.00            
ATOM   2555  N   SER X 169      52.299  29.630  24.849  0.00  0.00            
ATOM   2556  H   SER X 169      53.277  29.970  24.510  0.00  0.00            
ATOM   2557  CA  SER X 169      51.527  28.821  23.912  0.00  0.00            
ATOM   2558  HA  SER X 169      51.109  27.966  24.444  0.00  0.00            
ATOM   2559  CB  SER X 169      50.277  29.566  23.354  0.00  0.00            
ATOM   2560  HB2 SER X 169      49.614  29.673  24.107  0.00  0.00            
ATOM   2561  HB3 SER X 169      50.488  30.530  23.138  0.00  0.00            
ATOM   2562  OG  SER X 169      49.589  28.991  22.212  0.00  0.00            
ATOM   2563  HG  SER X 169      48.649  29.316  22.386  0.00  0.00            
ATOM   2564  C   SER X 169      52.447  28.377  22.811  0.00  0.00            
ATOM   2565  O   SER X 169      53.266  29.091  22.271  0.00  0.00            
ATOM   2566  N   ARG X 170      52.177  27.126  22.426  0.00  0.00            
ATOM   2567  H   ARG X 170      51.594  26.574  23.039  0.00  0.00            
ATOM   2568  CA  ARG X 170      53.031  26.486  21.358  0.00  0.00            
ATOM   2569  HA  ARG X 170      54.010  26.611  21.575  0.00  0.00            
ATOM   2570  CB  ARG X 170      52.797  24.921  21.414  0.00  0.00            
ATOM   2571  HB2 ARG X 170      51.743  24.708  21.236  0.00  0.00            
ATOM   2572  HB3 ARG X 170      53.288  24.407  20.588  0.00  0.00            
ATOM   2573  CG  ARG X 170      53.378  24.194  22.668  0.00  0.00            
ATOM   2574  HG2 ARG X 170      54.442  24.422  22.596  0.00  0.00            
ATOM   2575  HG3 ARG X 170      52.986  24.543  23.531  0.00  0.00            
ATOM   2576  CD  ARG X 170      53.120  22.662  22.686  0.00  0.00            
ATOM   2577  HD2 ARG X 170      53.732  22.102  22.108  0.00  0.00            
ATOM   2578  HD3 ARG X 170      53.404  22.425  23.626  0.00  0.00            
ATOM   2579  NE  ARG X 170      51.710  22.397  22.445  0.00  0.00            
ATOM   2580  HE  ARG X 170      50.980  23.204  22.506  0.00  0.00            
ATOM   2581  CZ  ARG X 170      51.205  21.191  22.554  0.00  0.00            
ATOM   2582  NH1 ARG X 170      51.905  20.045  22.476  0.00  0.00            
ATOM   2583 HH11 ARG X 170      52.965  20.086  22.228  0.00  0.00            
ATOM   2584 HH12 ARG X 170      51.325  19.204  22.094  0.00  0.00            
ATOM   2585  NH2 ARG X 170      49.917  21.082  22.475  0.00  0.00            
ATOM   2586 HH21 ARG X 170      49.289  21.952  22.283  0.00  0.00            
ATOM   2587 HH22 ARG X 170      49.548  20.073  22.661  0.00  0.00            
ATOM   2588  C   ARG X 170      52.653  26.893  19.919  0.00  0.00            
ATOM   2589  O   ARG X 170      53.422  26.605  18.946  0.00  0.00            
ATOM   2590  N   ASN X 171      51.531  27.603  19.827  0.00  0.00            
ATOM   2591  H   ASN X 171      51.055  27.836  20.779  0.00  0.00            
ATOM   2592  CA  ASN X 171      50.952  28.192  18.563  0.00  0.00            
ATOM   2593  HA  ASN X 171      51.201  27.548  17.720  0.00  0.00            
ATOM   2594  CB  ASN X 171      49.394  28.292  18.657  0.00  0.00            
ATOM   2595  HB2 ASN X 171      49.000  27.306  18.903  0.00  0.00            
ATOM   2596  HB3 ASN X 171      49.229  29.037  19.436  0.00  0.00            
ATOM   2597  CG  ASN X 171      48.754  28.781  17.394  0.00  0.00            
ATOM   2598  OD1 ASN X 171      49.064  29.723  16.752  0.00  0.00            
ATOM   2599  ND2 ASN X 171      47.669  28.152  16.970  0.00  0.00            
ATOM   2600 HD21 ASN X 171      47.123  27.562  17.581  0.00  0.00            
ATOM   2601 HD22 ASN X 171      47.237  28.610  16.180  0.00  0.00            
ATOM   2602  C   ASN X 171      51.566  29.580  18.247  0.00  0.00            
ATOM   2603  O   ASN X 171      51.451  30.482  19.074  0.00  0.00            
ATOM   2604  N   LYS X 172      52.266  29.748  17.133  0.00  0.00            
ATOM   2605  H   LYS X 172      52.136  29.009  16.457  0.00  0.00            
ATOM   2606  CA  LYS X 172      53.083  30.999  16.808  0.00  0.00            
ATOM   2607  HA  LYS X 172      53.717  31.332  17.631  0.00  0.00            
ATOM   2608  CB  LYS X 172      54.044  30.661  15.710  0.00  0.00            
ATOM   2609  HB2 LYS X 172      53.606  29.916  15.045  0.00  0.00            
ATOM   2610  HB3 LYS X 172      54.214  31.604  15.191  0.00  0.00            
ATOM   2611  CG  LYS X 172      55.417  30.233  16.253  0.00  0.00            
ATOM   2612  HG2 LYS X 172      56.035  30.044  15.376  0.00  0.00            
ATOM   2613  HG3 LYS X 172      55.932  31.010  16.817  0.00  0.00            
ATOM   2614  CD  LYS X 172      55.421  28.982  17.165  0.00  0.00            
ATOM   2615  HD2 LYS X 172      54.899  29.112  17.961  0.00  0.00            
ATOM   2616  HD3 LYS X 172      55.079  28.176  16.663  0.00  0.00            
ATOM   2617  CE  LYS X 172      56.871  28.727  17.693  0.00  0.00            
ATOM   2618  HE2 LYS X 172      57.073  27.701  18.000  0.00  0.00            
ATOM   2619  HE3 LYS X 172      57.600  28.859  16.894  0.00  0.00            
ATOM   2620  NZ  LYS X 172      57.279  29.642  18.721  0.00  0.00            
ATOM   2621  HZ1 LYS X 172      58.297  29.545  19.098  0.00  0.00            
ATOM   2622  HZ2 LYS X 172      57.129  30.664  18.374  0.00  0.00            
ATOM   2623  HZ3 LYS X 172      56.781  29.435  19.669  0.00  0.00            
ATOM   2624  C   LYS X 172      52.116  32.172  16.522  0.00  0.00            
ATOM   2625  O   LYS X 172      52.495  33.305  16.937  0.00  0.00            
ATOM   2626  N   THR X 173      51.036  31.879  15.821  0.00  0.00            
ATOM   2627  H   THR X 173      50.776  30.863  15.525  0.00  0.00            
ATOM   2628  CA  THR X 173      50.031  32.969  15.563  0.00  0.00            
ATOM   2629  HA  THR X 173      50.388  33.752  15.035  0.00  0.00            
ATOM   2630  CB  THR X 173      48.872  32.553  14.677  0.00  0.00            
ATOM   2631  HB  THR X 173      48.271  31.811  15.202  0.00  0.00            
ATOM   2632  CG2 THR X 173      48.078  33.801  14.245  0.00  0.00            
ATOM   2633 HG21 THR X 173      47.253  33.464  13.617  0.00  0.00            
ATOM   2634 HG22 THR X 173      47.743  34.342  15.130  0.00  0.00            
ATOM   2635 HG23 THR X 173      48.673  34.484  13.639  0.00  0.00            
ATOM   2636  OG1 THR X 173      49.370  31.971  13.555  0.00  0.00            
ATOM   2637  HG1 THR X 173      49.926  31.053  13.745  0.00  0.00            
ATOM   2638  C   THR X 173      49.530  33.590  16.865  0.00  0.00            
ATOM   2639  O   THR X 173      49.385  34.769  16.928  0.00  0.00            
ATOM   2640  N   GLU X 174      49.208  32.701  17.807  0.00  0.00            
ATOM   2641  H   GLU X 174      49.290  31.640  17.572  0.00  0.00            
ATOM   2642  CA  GLU X 174      48.658  33.158  19.109  0.00  0.00            
ATOM   2643  HA  GLU X 174      47.883  33.907  18.945  0.00  0.00            
ATOM   2644  CB  GLU X 174      48.200  31.950  19.941  0.00  0.00            
ATOM   2645  HB2 GLU X 174      49.021  31.233  19.952  0.00  0.00            
ATOM   2646  HB3 GLU X 174      48.013  32.255  20.970  0.00  0.00            
ATOM   2647  CG  GLU X 174      46.933  31.321  19.302  0.00  0.00            
ATOM   2648  HG2 GLU X 174      47.201  30.697  18.450  0.00  0.00            
ATOM   2649  HG3 GLU X 174      46.504  30.626  20.023  0.00  0.00            
ATOM   2650  CD  GLU X 174      45.810  32.314  18.863  0.00  0.00            
ATOM   2651  OE1 GLU X 174      45.106  32.088  17.897  0.00  0.00            
ATOM   2652  OE2 GLU X 174      45.656  33.308  19.600  0.00  0.00            
ATOM   2653  C   GLU X 174      49.691  33.995  19.985  0.00  0.00            
ATOM   2654  O   GLU X 174      49.392  34.988  20.608  0.00  0.00            
ATOM   2655  N   VAL X 175      51.007  33.576  19.955  0.00  0.00            
ATOM   2656  H   VAL X 175      51.256  32.618  19.497  0.00  0.00            
ATOM   2657  CA  VAL X 175      52.097  34.224  20.619  0.00  0.00            
ATOM   2658  HA  VAL X 175      51.782  34.345  21.656  0.00  0.00            
ATOM   2659  CB  VAL X 175      53.397  33.379  20.578  0.00  0.00            
ATOM   2660  HB  VAL X 175      53.569  32.900  19.614  0.00  0.00            
ATOM   2661  CG1 VAL X 175      54.629  34.151  20.949  0.00  0.00            
ATOM   2662 HG11 VAL X 175      54.945  34.796  20.238  0.00  0.00            
ATOM   2663 HG12 VAL X 175      54.508  34.626  21.922  0.00  0.00            
ATOM   2664 HG13 VAL X 175      55.443  33.440  21.088  0.00  0.00            
ATOM   2665  CG2 VAL X 175      53.304  32.270  21.624  0.00  0.00            
ATOM   2666 HG21 VAL X 175      52.467  31.638  21.328  0.00  0.00            
ATOM   2667 HG22 VAL X 175      54.141  31.709  21.553  0.00  0.00            
ATOM   2668 HG23 VAL X 175      53.363  32.674  22.635  0.00  0.00            
ATOM   2669  C   VAL X 175      52.256  35.674  20.018  0.00  0.00            
ATOM   2670  O   VAL X 175      52.482  36.608  20.783  0.00  0.00            
ATOM   2671  N   ASP X 176      52.158  35.860  18.711  0.00  0.00            
ATOM   2672  H   ASP X 176      52.085  35.022  18.018  0.00  0.00            
ATOM   2673  CA  ASP X 176      52.133  37.089  17.946  0.00  0.00            
ATOM   2674  HA  ASP X 176      53.013  37.673  18.215  0.00  0.00            
ATOM   2675  CB  ASP X 176      52.280  36.851  16.489  0.00  0.00            
ATOM   2676  HB2 ASP X 176      53.143  36.221  16.273  0.00  0.00            
ATOM   2677  HB3 ASP X 176      51.359  36.430  16.086  0.00  0.00            
ATOM   2678  CG  ASP X 176      52.504  38.267  15.942  0.00  0.00            
ATOM   2679  OD1 ASP X 176      51.488  38.933  15.584  0.00  0.00            
ATOM   2680  OD2 ASP X 176      53.643  38.740  15.980  0.00  0.00            
ATOM   2681  C   ASP X 176      50.881  37.984  18.342  0.00  0.00            
ATOM   2682  O   ASP X 176      50.994  39.191  18.491  0.00  0.00            
ATOM   2683  N   ILE X 177      49.768  37.332  18.523  0.00  0.00            
ATOM   2684  H   ILE X 177      49.776  36.283  18.224  0.00  0.00            
ATOM   2685  CA  ILE X 177      48.509  38.002  18.887  0.00  0.00            
ATOM   2686  HA  ILE X 177      48.445  38.725  18.074  0.00  0.00            
ATOM   2687  CB  ILE X 177      47.342  37.055  18.672  0.00  0.00            
ATOM   2688  HB  ILE X 177      47.713  36.085  18.969  0.00  0.00            
ATOM   2689  CG2 ILE X 177      46.090  37.419  19.526  0.00  0.00            
ATOM   2690 HG21 ILE X 177      45.385  36.600  19.520  0.00  0.00            
ATOM   2691 HG22 ILE X 177      46.387  37.604  20.420  0.00  0.00            
ATOM   2692 HG23 ILE X 177      45.670  38.351  19.178  0.00  0.00            
ATOM   2693  CG1 ILE X 177      46.923  36.938  17.187  0.00  0.00            
ATOM   2694 HG12 ILE X 177      46.324  37.797  16.925  0.00  0.00            
ATOM   2695 HG13 ILE X 177      47.707  36.868  16.554  0.00  0.00            
ATOM   2696  CD1 ILE X 177      46.117  35.709  16.794  0.00  0.00            
ATOM   2697 HD11 ILE X 177      45.212  35.576  17.387  0.00  0.00            
ATOM   2698 HD12 ILE X 177      45.879  35.870  15.743  0.00  0.00            
ATOM   2699 HD13 ILE X 177      46.657  34.772  16.930  0.00  0.00            
ATOM   2700  C   ILE X 177      48.568  38.618  20.303  0.00  0.00            
ATOM   2701  O   ILE X 177      48.095  39.699  20.554  0.00  0.00            
ATOM   2702  N   TYR X 178      49.227  37.921  21.166  0.00  0.00            
ATOM   2703  H   TYR X 178      49.584  37.093  20.838  0.00  0.00            
ATOM   2704  CA  TYR X 178      49.615  38.436  22.472  0.00  0.00            
ATOM   2705  HA  TYR X 178      48.791  38.854  22.880  0.00  0.00            
ATOM   2706  CB  TYR X 178      50.115  37.334  23.436  0.00  0.00            
ATOM   2707  HB2 TYR X 178      49.187  36.932  23.841  0.00  0.00            
ATOM   2708  HB3 TYR X 178      50.529  36.606  22.738  0.00  0.00            
ATOM   2709  CG  TYR X 178      51.036  37.659  24.599  0.00  0.00            
ATOM   2710  CD1 TYR X 178      50.460  38.009  25.810  0.00  0.00            
ATOM   2711  HD1 TYR X 178      49.386  37.999  25.998  0.00  0.00            
ATOM   2712  CE1 TYR X 178      51.329  38.298  26.901  0.00  0.00            
ATOM   2713  HE1 TYR X 178      50.976  38.736  27.739  0.00  0.00            
ATOM   2714  CZ  TYR X 178      52.743  38.203  26.739  0.00  0.00            
ATOM   2715  OH  TYR X 178      53.669  38.500  27.707  0.00  0.00            
ATOM   2716  HH  TYR X 178      54.616  38.214  27.501  0.00  0.00            
ATOM   2717  CE2 TYR X 178      53.317  37.847  25.484  0.00  0.00            
ATOM   2718  HE2 TYR X 178      54.323  37.799  25.404  0.00  0.00            
ATOM   2719  CD2 TYR X 178      52.418  37.600  24.468  0.00  0.00            
ATOM   2720  HD2 TYR X 178      52.784  37.372  23.467  0.00  0.00            
ATOM   2721  C   TYR X 178      50.602  39.607  22.486  0.00  0.00            
ATOM   2722  O   TYR X 178      50.339  40.630  23.179  0.00  0.00            
ATOM   2723  N   ASN X 179      51.603  39.453  21.582  0.00  0.00            
ATOM   2724  H   ASN X 179      51.711  38.580  20.938  0.00  0.00            
ATOM   2725  CA  ASN X 179      52.602  40.472  21.375  0.00  0.00            
ATOM   2726  HA  ASN X 179      53.102  40.764  22.299  0.00  0.00            
ATOM   2727  CB  ASN X 179      53.710  40.036  20.374  0.00  0.00            
ATOM   2728  HB2 ASN X 179      53.341  39.282  19.812  0.00  0.00            
ATOM   2729  HB3 ASN X 179      54.119  40.885  19.827  0.00  0.00            
ATOM   2730  CG  ASN X 179      54.921  39.399  21.070  0.00  0.00            
ATOM   2731  OD1 ASN X 179      55.728  40.010  21.670  0.00  0.00            
ATOM   2732  ND2 ASN X 179      54.953  38.133  21.314  0.00  0.00            
ATOM   2733 HD21 ASN X 179      55.671  37.702  22.012  0.00  0.00            
ATOM   2734 HD22 ASN X 179      54.163  37.586  20.800  0.00  0.00            
ATOM   2735  C   ASN X 179      52.018  41.806  20.958  0.00  0.00            
ATOM   2736  O   ASN X 179      52.520  42.890  21.154  0.00  0.00            
ATOM   2737  N   SER X 180      50.886  41.660  20.242  0.00  0.00            
ATOM   2738  H   SER X 180      50.571  40.658  19.951  0.00  0.00            
ATOM   2739  CA  SER X 180      50.368  42.833  19.445  0.00  0.00            
ATOM   2740  HA  SER X 180      51.155  43.584  19.378  0.00  0.00            
ATOM   2741  CB  SER X 180      50.149  42.315  17.994  0.00  0.00            
ATOM   2742  HB2 SER X 180      49.718  43.132  17.414  0.00  0.00            
ATOM   2743  HB3 SER X 180      51.015  42.083  17.528  0.00  0.00            
ATOM   2744  OG  SER X 180      49.371  41.108  17.748  0.00  0.00            
ATOM   2745  HG  SER X 180      50.036  40.267  17.942  0.00  0.00            
ATOM   2746  C   SER X 180      49.029  43.448  19.935  0.00  0.00            
ATOM   2747  O   SER X 180      48.752  44.558  19.524  0.00  0.00            
ATOM   2748  N   ASP X 181      48.351  42.813  20.902  0.00  0.00            
ATOM   2749  H   ASP X 181      48.582  41.766  21.097  0.00  0.00            
ATOM   2750  CA  ASP X 181      47.138  43.308  21.601  0.00  0.00            
ATOM   2751  HA  ASP X 181      46.386  43.535  20.846  0.00  0.00            
ATOM   2752  CB  ASP X 181      46.532  42.196  22.484  0.00  0.00            
ATOM   2753  HB2 ASP X 181      46.505  41.240  21.961  0.00  0.00            
ATOM   2754  HB3 ASP X 181      47.207  42.074  23.332  0.00  0.00            
ATOM   2755  CG  ASP X 181      45.206  42.510  23.157  0.00  0.00            
ATOM   2756  OD1 ASP X 181      44.346  41.569  23.359  0.00  0.00            
ATOM   2757  OD2 ASP X 181      45.020  43.684  23.592  0.00  0.00            
ATOM   2758  C   ASP X 181      47.457  44.493  22.432  0.00  0.00            
ATOM   2759  O   ASP X 181      48.361  44.352  23.276  0.00  0.00            
ATOM   2760  N   PRO X 182      46.781  45.665  22.216  0.00  0.00            
ATOM   2761  CD  PRO X 182      45.825  45.948  21.153  0.00  0.00            
ATOM   2762  HD2 PRO X 182      44.972  45.272  21.217  0.00  0.00            
ATOM   2763  HD3 PRO X 182      46.452  45.870  20.265  0.00  0.00            
ATOM   2764  CG  PRO X 182      45.229  47.288  21.376  0.00  0.00            
ATOM   2765  HG2 PRO X 182      44.396  47.302  22.079  0.00  0.00            
ATOM   2766  HG3 PRO X 182      44.827  47.665  20.436  0.00  0.00            
ATOM   2767  CB  PRO X 182      46.471  48.051  21.955  0.00  0.00            
ATOM   2768  HB2 PRO X 182      46.054  48.949  22.410  0.00  0.00            
ATOM   2769  HB3 PRO X 182      47.182  48.288  21.163  0.00  0.00            
ATOM   2770  CA  PRO X 182      47.069  46.948  22.924  0.00  0.00            
ATOM   2771  HA  PRO X 182      48.124  47.013  23.187  0.00  0.00            
ATOM   2772  C   PRO X 182      46.393  47.099  24.283  0.00  0.00            
ATOM   2773  O   PRO X 182      46.717  48.150  24.824  0.00  0.00            
ATOM   2774  N   LEU X 183      45.500  46.207  24.789  0.00  0.00            
ATOM   2775  H   LEU X 183      45.260  45.349  24.162  0.00  0.00            
ATOM   2776  CA  LEU X 183      45.007  46.236  26.188  0.00  0.00            
ATOM   2777  HA  LEU X 183      45.194  47.265  26.498  0.00  0.00            
ATOM   2778  CB  LEU X 183      43.515  45.834  26.186  0.00  0.00            
ATOM   2779  HB2 LEU X 183      43.501  44.887  25.647  0.00  0.00            
ATOM   2780  HB3 LEU X 183      43.144  45.445  27.134  0.00  0.00            
ATOM   2781  CG  LEU X 183      42.514  46.806  25.582  0.00  0.00            
ATOM   2782  HG  LEU X 183      42.712  46.796  24.510  0.00  0.00            
ATOM   2783  CD1 LEU X 183      41.062  46.290  26.016  0.00  0.00            
ATOM   2784 HD11 LEU X 183      40.906  46.251  27.094  0.00  0.00            
ATOM   2785 HD12 LEU X 183      40.282  46.985  25.704  0.00  0.00            
ATOM   2786 HD13 LEU X 183      40.857  45.401  25.583  0.00  0.00            
ATOM   2787  CD2 LEU X 183      42.630  48.287  26.018  0.00  0.00            
ATOM   2788 HD21 LEU X 183      42.557  48.381  27.102  0.00  0.00            
ATOM   2789 HD22 LEU X 183      43.595  48.678  25.697  0.00  0.00            
ATOM   2790 HD23 LEU X 183      41.827  48.901  25.610  0.00  0.00            
ATOM   2791  C   LEU X 183      45.752  45.320  27.153  0.00  0.00            
ATOM   2792  O   LEU X 183      45.592  45.365  28.387  0.00  0.00            
ATOM   2793  N   ILE X 184      46.686  44.606  26.556  0.00  0.00            
ATOM   2794  H   ILE X 184      46.778  44.647  25.552  0.00  0.00            
ATOM   2795  CA  ILE X 184      47.563  43.690  27.270  0.00  0.00            
ATOM   2796  HA  ILE X 184      47.033  43.421  28.087  0.00  0.00            
ATOM   2797  CB  ILE X 184      48.083  42.454  26.488  0.00  0.00            
ATOM   2798  HB  ILE X 184      48.574  42.668  25.632  0.00  0.00            
ATOM   2799  CG2 ILE X 184      49.011  41.628  27.492  0.00  0.00            
ATOM   2800 HG21 ILE X 184      50.053  41.947  27.517  0.00  0.00            
ATOM   2801 HG22 ILE X 184      48.492  41.461  28.435  0.00  0.00            
ATOM   2802 HG23 ILE X 184      49.307  40.665  27.076  0.00  0.00            
ATOM   2803  CG1 ILE X 184      46.893  41.487  26.159  0.00  0.00            
ATOM   2804 HG12 ILE X 184      46.232  41.114  27.259  0.00  0.00            
ATOM   2805 HG13 ILE X 184      46.152  41.883  25.598  0.00  0.00            
ATOM   2806  CD1 ILE X 184      47.395  40.240  25.433  0.00  0.00            
ATOM   2807 HD11 ILE X 184      46.494  39.692  25.157  0.00  0.00            
ATOM   2808 HD12 ILE X 184      48.026  40.408  24.561  0.00  0.00            
ATOM   2809 HD13 ILE X 184      47.924  39.548  26.089  0.00  0.00            
ATOM   2810  C   ILE X 184      48.816  44.494  27.748  0.00  0.00            
ATOM   2811  O   ILE X 184      49.562  45.096  26.939  0.00  0.00            
ATOM   2812  N   CYS X 185      49.089  44.434  29.032  0.00  0.00            
ATOM   2813  H   CYS X 185      48.511  43.756  29.659  0.00  0.00            
ATOM   2814  CA  CYS X 185      50.391  44.928  29.620  0.00  0.00            
ATOM   2815  HA  CYS X 185      50.764  45.753  29.011  0.00  0.00            
ATOM   2816  CB  CYS X 185      50.092  45.406  31.026  0.00  0.00            
ATOM   2817  HB2 CYS X 185      49.633  46.300  31.128  0.00  0.00            
ATOM   2818  HB3 CYS X 185      49.502  44.693  31.432  0.00  0.00            
ATOM   2819  SG  CYS X 185      51.556  45.495  32.010  0.00  0.00            
ATOM   2820  HG  CYS X 185      51.700  46.493  31.944  0.00  0.00            
ATOM   2821  C   CYS X 185      51.371  43.771  29.688  0.00  0.00            
ATOM   2822  O   CYS X 185      51.111  42.726  30.355  0.00  0.00            
ATOM   2823  N   ARG X 186      52.383  43.860  28.776  0.00  0.00            
ATOM   2824  H   ARG X 186      52.388  44.734  28.124  0.00  0.00            
ATOM   2825  CA  ARG X 186      53.462  42.889  28.688  0.00  0.00            
ATOM   2826  HA  ARG X 186      53.133  41.959  29.151  0.00  0.00            
ATOM   2827  CB  ARG X 186      53.836  42.580  27.263  0.00  0.00            
ATOM   2828  HB2 ARG X 186      54.209  43.455  26.923  0.00  0.00            
ATOM   2829  HB3 ARG X 186      54.698  41.918  27.339  0.00  0.00            
ATOM   2830  CG  ARG X 186      52.751  42.067  26.346  0.00  0.00            
ATOM   2831  HG2 ARG X 186      52.493  41.065  26.689  0.00  0.00            
ATOM   2832  HG3 ARG X 186      51.863  42.698  26.303  0.00  0.00            
ATOM   2833  CD  ARG X 186      53.347  41.915  24.971  0.00  0.00            
ATOM   2834  HD2 ARG X 186      54.342  41.470  24.998  0.00  0.00            
ATOM   2835  HD3 ARG X 186      52.704  41.408  24.380  0.00  0.00            
ATOM   2836  NE  ARG X 186      53.537  43.230  24.287  0.00  0.00            
ATOM   2837  HE  ARG X 186      54.538  43.662  24.307  0.00  0.00            
ATOM   2838  CZ  ARG X 186      52.588  44.002  23.856  0.00  0.00            
ATOM   2839  NH1 ARG X 186      51.372  43.589  23.772  0.00  0.00            
ATOM   2840 HH11 ARG X 186      51.108  42.533  23.824  0.00  0.00            
ATOM   2841 HH12 ARG X 186      50.600  44.333  23.578  0.00  0.00            
ATOM   2842  NH2 ARG X 186      52.900  45.179  23.438  0.00  0.00            
ATOM   2843 HH21 ARG X 186      53.904  45.583  23.568  0.00  0.00            
ATOM   2844 HH22 ARG X 186      52.137  45.627  22.802  0.00  0.00            
ATOM   2845  C   ARG X 186      54.679  43.180  29.566  0.00  0.00            
ATOM   2846  O   ARG X 186      55.600  42.363  29.592  0.00  0.00            
ATOM   2847  N   ALA X 187      54.685  44.285  30.269  0.00  0.00            
ATOM   2848  H   ALA X 187      53.873  44.972  30.028  0.00  0.00            
ATOM   2849  CA  ALA X 187      55.735  44.679  31.179  0.00  0.00            
ATOM   2850  HA  ALA X 187      56.609  44.901  30.567  0.00  0.00            
ATOM   2851  CB  ALA X 187      55.352  45.885  32.058  0.00  0.00            
ATOM   2852  HB1 ALA X 187      56.253  46.244  32.554  0.00  0.00            
ATOM   2853  HB2 ALA X 187      54.981  46.732  31.479  0.00  0.00            
ATOM   2854  HB3 ALA X 187      54.680  45.657  32.777  0.00  0.00            
ATOM   2855  C   ALA X 187      56.059  43.555  32.204  0.00  0.00            
ATOM   2856  O   ALA X 187      55.129  42.872  32.754  0.00  0.00            
ATOM   2857  N   GLY X 188      57.394  43.429  32.411  0.00  0.00            
ATOM   2858  H   GLY X 188      58.094  43.904  31.724  0.00  0.00            
ATOM   2859  CA  GLY X 188      57.835  42.481  33.495  0.00  0.00            
ATOM   2860  HA2 GLY X 188      57.545  41.475  33.193  0.00  0.00            
ATOM   2861  HA3 GLY X 188      58.912  42.329  33.567  0.00  0.00            
ATOM   2862  C   GLY X 188      57.247  42.693  34.857  0.00  0.00            
ATOM   2863  O   GLY X 188      56.801  43.789  35.212  0.00  0.00            
ATOM   2864  N   LEU X 189      57.135  41.525  35.572  0.00  0.00            
ATOM   2865  H   LEU X 189      57.597  40.612  35.195  0.00  0.00            
ATOM   2866  CA  LEU X 189      56.509  41.437  36.810  0.00  0.00            
ATOM   2867  HA  LEU X 189      55.538  41.895  36.622  0.00  0.00            
ATOM   2868  CB  LEU X 189      56.440  39.921  37.248  0.00  0.00            
ATOM   2869  HB2 LEU X 189      56.163  39.297  36.399  0.00  0.00            
ATOM   2870  HB3 LEU X 189      57.473  39.663  37.482  0.00  0.00            
ATOM   2871  CG  LEU X 189      55.553  39.683  38.468  0.00  0.00            
ATOM   2872  HG  LEU X 189      55.745  40.302  39.243  0.00  0.00            
ATOM   2873  CD1 LEU X 189      54.084  39.852  38.052  0.00  0.00            
ATOM   2874 HD11 LEU X 189      53.917  40.785  37.704  0.00  0.00            
ATOM   2875 HD12 LEU X 189      53.923  39.215  37.285  0.00  0.00            
ATOM   2876 HD13 LEU X 189      53.506  39.506  38.804  0.00  0.00            
ATOM   2877  CD2 LEU X 189      55.737  38.260  39.021  0.00  0.00            
ATOM   2878 HD21 LEU X 189      56.798  38.066  39.176  0.00  0.00            
ATOM   2879 HD22 LEU X 189      55.142  38.228  39.934  0.00  0.00            
ATOM   2880 HD23 LEU X 189      55.414  37.622  38.198  0.00  0.00            
ATOM   2881  C   LEU X 189      57.330  42.267  37.828  0.00  0.00            
ATOM   2882  O   LEU X 189      58.549  42.084  37.960  0.00  0.00            
ATOM   2883  N   LYS X 190      56.587  43.166  38.473  0.00  0.00            
ATOM   2884  H   LYS X 190      55.586  43.407  38.113  0.00  0.00            
ATOM   2885  CA  LYS X 190      57.178  44.122  39.426  0.00  0.00            
ATOM   2886  HA  LYS X 190      58.157  44.429  39.060  0.00  0.00            
ATOM   2887  CB  LYS X 190      56.297  45.369  39.337  0.00  0.00            
ATOM   2888  HB2 LYS X 190      55.387  45.136  39.890  0.00  0.00            
ATOM   2889  HB3 LYS X 190      56.720  46.129  39.994  0.00  0.00            
ATOM   2890  CG  LYS X 190      55.959  46.015  38.029  0.00  0.00            
ATOM   2891  HG2 LYS X 190      55.258  45.316  37.572  0.00  0.00            
ATOM   2892  HG3 LYS X 190      55.487  46.971  38.255  0.00  0.00            
ATOM   2893  CD  LYS X 190      57.120  46.227  37.056  0.00  0.00            
ATOM   2894  HD2 LYS X 190      57.870  46.867  37.521  0.00  0.00            
ATOM   2895  HD3 LYS X 190      57.672  45.387  36.951  0.00  0.00            
ATOM   2896  CE  LYS X 190      56.645  46.763  35.702  0.00  0.00            
ATOM   2897  HE2 LYS X 190      57.512  46.973  35.077  0.00  0.00            
ATOM   2898  HE3 LYS X 190      56.079  45.964  35.223  0.00  0.00            
ATOM   2899  NZ  LYS X 190      55.773  47.978  35.785  0.00  0.00            
ATOM   2900  HZ1 LYS X 190      55.483  48.293  34.782  0.00  0.00            
ATOM   2901  HZ2 LYS X 190      54.859  47.752  36.334  0.00  0.00            
ATOM   2902  HZ3 LYS X 190      56.251  48.834  36.260  0.00  0.00            
ATOM   2903  C   LYS X 190      57.072  43.440  40.813  0.00  0.00            
ATOM   2904  O   LYS X 190      56.302  42.525  41.143  0.00  0.00            
ATOM   2905  N   VAL X 191      58.008  43.906  41.648  0.00  0.00            
ATOM   2906  H   VAL X 191      58.743  44.597  41.263  0.00  0.00            
ATOM   2907  CA  VAL X 191      58.325  43.257  42.920  0.00  0.00            
ATOM   2908  HA  VAL X 191      58.436  42.206  42.697  0.00  0.00            
ATOM   2909  CB  VAL X 191      59.649  43.723  43.623  0.00  0.00            
ATOM   2910  HB  VAL X 191      60.439  43.510  43.031  0.00  0.00            
ATOM   2911  CG1 VAL X 191      59.660  45.189  43.981  0.00  0.00            
ATOM   2912 HG11 VAL X 191      58.981  45.310  44.826  0.00  0.00            
ATOM   2913 HG12 VAL X 191      60.675  45.330  44.352  0.00  0.00            
ATOM   2914 HG13 VAL X 191      59.554  45.933  43.192  0.00  0.00            
ATOM   2915  CG2 VAL X 191      59.997  42.919  44.910  0.00  0.00            
ATOM   2916 HG21 VAL X 191      58.995  43.200  45.748  0.00  0.00            
ATOM   2917 HG22 VAL X 191      59.972  41.927  44.720  0.00  0.00            
ATOM   2918 HG23 VAL X 191      60.959  43.231  45.317  0.00  0.00            
ATOM   2919  C   VAL X 191      57.036  43.258  43.809  0.00  0.00            
ATOM   2920  O   VAL X 191      56.617  42.186  44.309  0.00  0.00            
ATOM   2921  N   CYS X 192      56.281  44.382  43.820  0.00  0.00            
ATOM   2922  H   CYS X 192      56.716  45.307  43.441  0.00  0.00            
ATOM   2923  CA  CYS X 192      55.003  44.456  44.615  0.00  0.00            
ATOM   2924  HA  CYS X 192      55.198  44.304  45.677  0.00  0.00            
ATOM   2925  CB  CYS X 192      54.427  45.885  44.443  0.00  0.00            
ATOM   2926  HB2 CYS X 192      53.423  45.832  44.838  0.00  0.00            
ATOM   2927  HB3 CYS X 192      55.004  46.645  44.948  0.00  0.00            
ATOM   2928  SG  CYS X 192      54.439  46.332  42.696  0.00  0.00            
ATOM   2929  HG  CYS X 192      55.465  46.650  42.573  0.00  0.00            
ATOM   2930  C   CYS X 192      54.008  43.411  44.177  0.00  0.00            
ATOM   2931  O   CYS X 192      53.505  42.621  45.024  0.00  0.00            
ATOM   2932  N   PHE X 193      53.766  43.274  42.883  0.00  0.00            
ATOM   2933  H   PHE X 193      54.085  43.962  42.100  0.00  0.00            
ATOM   2934  CA  PHE X 193      52.714  42.306  42.420  0.00  0.00            
ATOM   2935  HA  PHE X 193      51.899  42.365  43.142  0.00  0.00            
ATOM   2936  CB  PHE X 193      52.280  42.670  40.982  0.00  0.00            
ATOM   2937  HB2 PHE X 193      52.141  43.751  40.946  0.00  0.00            
ATOM   2938  HB3 PHE X 193      53.006  42.307  40.254  0.00  0.00            
ATOM   2939  CG  PHE X 193      50.955  42.083  40.591  0.00  0.00            
ATOM   2940  CD1 PHE X 193      49.822  42.486  41.236  0.00  0.00            
ATOM   2941  HD1 PHE X 193      49.914  43.104  42.030  0.00  0.00            
ATOM   2942  CE1 PHE X 193      48.494  42.143  40.816  0.00  0.00            
ATOM   2943  HE1 PHE X 193      47.586  42.501  41.303  0.00  0.00            
ATOM   2944  CZ  PHE X 193      48.397  41.116  39.790  0.00  0.00            
ATOM   2945  HZ  PHE X 193      47.407  40.662  39.740  0.00  0.00            
ATOM   2946  CE2 PHE X 193      49.542  40.614  39.071  0.00  0.00            
ATOM   2947  HE2 PHE X 193      49.437  39.954  38.314  0.00  0.00            
ATOM   2948  CD2 PHE X 193      50.826  41.089  39.526  0.00  0.00            
ATOM   2949  HD2 PHE X 193      51.699  40.772  38.957  0.00  0.00            
ATOM   2950  C   PHE X 193      53.118  40.836  42.429  0.00  0.00            
ATOM   2951  O   PHE X 193      52.299  39.921  42.722  0.00  0.00            
ATOM   2952  N   GLY X 194      54.406  40.657  42.373  0.00  0.00            
ATOM   2953  H   GLY X 194      55.002  41.562  42.488  0.00  0.00            
ATOM   2954  CA  GLY X 194      54.991  39.346  42.783  0.00  0.00            
ATOM   2955  HA2 GLY X 194      54.649  38.567  42.101  0.00  0.00            
ATOM   2956  HA3 GLY X 194      56.074  39.366  42.663  0.00  0.00            
ATOM   2957  C   GLY X 194      54.715  38.965  44.196  0.00  0.00            
ATOM   2958  O   GLY X 194      54.491  37.774  44.403  0.00  0.00            
ATOM   2959  N   ILE X 195      54.862  39.877  45.170  0.00  0.00            
ATOM   2960  H   ILE X 195      55.161  40.919  45.058  0.00  0.00            
ATOM   2961  CA  ILE X 195      54.444  39.565  46.558  0.00  0.00            
ATOM   2962  HA  ILE X 195      55.060  38.702  46.809  0.00  0.00            
ATOM   2963  CB  ILE X 195      54.647  40.650  47.583  0.00  0.00            
ATOM   2964  HB  ILE X 195      54.184  41.587  47.274  0.00  0.00            
ATOM   2965  CG2 ILE X 195      53.981  40.488  48.976  0.00  0.00            
ATOM   2966 HG21 ILE X 195      54.489  39.699  49.529  0.00  0.00            
ATOM   2967 HG22 ILE X 195      54.015  41.371  49.614  0.00  0.00            
ATOM   2968 HG23 ILE X 195      52.999  40.255  48.968  0.00  0.00            
ATOM   2969  CG1 ILE X 195      56.171  40.980  47.667  0.00  0.00            
ATOM   2970 HG12 ILE X 195      56.661  40.174  48.027  0.00  0.00            
ATOM   2971 HG13 ILE X 195      56.329  41.356  46.743  0.00  0.00            
ATOM   2972  CD1 ILE X 195      56.595  42.149  48.536  0.00  0.00            
ATOM   2973 HD11 ILE X 195      56.114  43.097  48.293  0.00  0.00            
ATOM   2974 HD12 ILE X 195      56.362  41.870  49.563  0.00  0.00            
ATOM   2975 HD13 ILE X 195      57.668  42.334  48.483  0.00  0.00            
ATOM   2976  C   ILE X 195      53.000  39.182  46.657  0.00  0.00            
ATOM   2977  O   ILE X 195      52.690  38.182  47.266  0.00  0.00            
ATOM   2978  N   GLN X 196      52.097  39.873  45.940  0.00  0.00            
ATOM   2979  H   GLN X 196      52.417  40.768  45.405  0.00  0.00            
ATOM   2980  CA  GLN X 196      50.660  39.666  45.943  0.00  0.00            
ATOM   2981  HA  GLN X 196      50.340  39.661  46.984  0.00  0.00            
ATOM   2982  CB  GLN X 196      50.039  40.838  45.150  0.00  0.00            
ATOM   2983  HB2 GLN X 196      50.470  40.946  44.155  0.00  0.00            
ATOM   2984  HB3 GLN X 196      48.978  40.602  45.063  0.00  0.00            
ATOM   2985  CG  GLN X 196      50.142  42.208  45.953  0.00  0.00            
ATOM   2986  HG2 GLN X 196      51.195  42.455  46.087  0.00  0.00            
ATOM   2987  HG3 GLN X 196      49.650  42.912  45.281  0.00  0.00            
ATOM   2988  CD  GLN X 196      49.521  42.144  47.333  0.00  0.00            
ATOM   2989  OE1 GLN X 196      48.506  41.490  47.515  0.00  0.00            
ATOM   2990  NE2 GLN X 196      50.046  42.777  48.367  0.00  0.00            
ATOM   2991 HE21 GLN X 196      49.408  43.030  49.214  0.00  0.00            
ATOM   2992 HE22 GLN X 196      50.928  43.237  48.196  0.00  0.00            
ATOM   2993  C   GLN X 196      50.278  38.318  45.348  0.00  0.00            
ATOM   2994  O   GLN X 196      49.467  37.662  45.951  0.00  0.00            
ATOM   2995  N   LEU X 197      50.985  37.908  44.236  0.00  0.00            
ATOM   2996  H   LEU X 197      51.640  38.674  43.821  0.00  0.00            
ATOM   2997  CA  LEU X 197      50.741  36.531  43.615  0.00  0.00            
ATOM   2998  HA  LEU X 197      49.674  36.354  43.476  0.00  0.00            
ATOM   2999  CB  LEU X 197      51.561  36.414  42.326  0.00  0.00            
ATOM   3000  HB2 LEU X 197      52.565  36.779  42.543  0.00  0.00            
ATOM   3001  HB3 LEU X 197      51.623  35.379  41.991  0.00  0.00            
ATOM   3002  CG  LEU X 197      51.062  37.058  41.066  0.00  0.00            
ATOM   3003  HG  LEU X 197      50.737  38.046  41.395  0.00  0.00            
ATOM   3004  CD1 LEU X 197      52.110  37.139  39.968  0.00  0.00            
ATOM   3005 HD11 LEU X 197      52.615  36.184  39.819  0.00  0.00            
ATOM   3006 HD12 LEU X 197      51.702  37.505  39.026  0.00  0.00            
ATOM   3007 HD13 LEU X 197      52.856  37.773  40.220  0.00  0.00            
ATOM   3008  CD2 LEU X 197      49.888  36.370  40.578  0.00  0.00            
ATOM   3009 HD21 LEU X 197      49.411  37.000  39.827  0.00  0.00            
ATOM   3010 HD22 LEU X 197      50.192  35.486  40.017  0.00  0.00            
ATOM   3011 HD23 LEU X 197      49.169  36.248  41.387  0.00  0.00            
ATOM   3012  C   LEU X 197      51.193  35.410  44.620  0.00  0.00            
ATOM   3013  O   LEU X 197      50.567  34.367  44.810  0.00  0.00            
ATOM   3014  N   LEU X 198      52.357  35.555  45.224  0.00  0.00            
ATOM   3015  H   LEU X 198      53.017  36.321  44.818  0.00  0.00            
ATOM   3016  CA  LEU X 198      52.897  34.625  46.337  0.00  0.00            
ATOM   3017  HA  LEU X 198      52.914  33.699  45.934  0.00  0.00            
ATOM   3018  CB  LEU X 198      54.317  34.976  46.616  0.00  0.00            
ATOM   3019  HB2 LEU X 198      54.805  34.934  45.642  0.00  0.00            
ATOM   3020  HB3 LEU X 198      54.384  35.981  47.030  0.00  0.00            
ATOM   3021  CG  LEU X 198      55.041  33.934  47.499  0.00  0.00            
ATOM   3022  HG  LEU X 198      54.458  33.950  48.419  0.00  0.00            
ATOM   3023  CD1 LEU X 198      55.337  32.505  47.004  0.00  0.00            
ATOM   3024 HD11 LEU X 198      56.011  32.606  46.259  0.00  0.00            
ATOM   3025 HD12 LEU X 198      55.751  31.926  47.720  0.00  0.00            
ATOM   3026 HD13 LEU X 198      54.436  32.146  46.723  0.00  0.00            
ATOM   3027  CD2 LEU X 198      56.393  34.545  47.852  0.00  0.00            
ATOM   3028 HD21 LEU X 198      56.279  35.532  48.301  0.00  0.00            
ATOM   3029 HD22 LEU X 198      56.862  33.891  48.587  0.00  0.00            
ATOM   3030 HD23 LEU X 198      57.047  34.512  46.981  0.00  0.00            
ATOM   3031  C   LEU X 198      51.908  34.556  47.533  0.00  0.00            
ATOM   3032  O   LEU X 198      51.669  33.453  47.999  0.00  0.00            
ATOM   3033  N   ASN X 199      51.312  35.668  47.973  0.00  0.00            
ATOM   3034  H   ASN X 199      51.670  36.597  47.528  0.00  0.00            
ATOM   3035  CA  ASN X 199      50.333  35.589  49.012  0.00  0.00            
ATOM   3036  HA  ASN X 199      50.619  35.004  49.886  0.00  0.00            
ATOM   3037  CB  ASN X 199      49.977  37.025  49.471  0.00  0.00            
ATOM   3038  HB2 ASN X 199      49.610  37.617  48.739  0.00  0.00            
ATOM   3039  HB3 ASN X 199      49.096  36.941  50.107  0.00  0.00            
ATOM   3040  CG  ASN X 199      51.063  37.694  50.191  0.00  0.00            
ATOM   3041  OD1 ASN X 199      51.825  37.145  50.948  0.00  0.00            
ATOM   3042  ND2 ASN X 199      51.242  38.979  50.068  0.00  0.00            
ATOM   3043 HD21 ASN X 199      50.501  39.602  49.568  0.00  0.00            
ATOM   3044 HD22 ASN X 199      51.861  39.383  50.869  0.00  0.00            
ATOM   3045  C   ASN X 199      49.048  34.903  48.434  0.00  0.00            
ATOM   3046  O   ASN X 199      48.291  34.333  49.209  0.00  0.00            
ATOM   3047  N   ALA X 200      48.781  35.058  47.165  0.00  0.00            
ATOM   3048  H   ALA X 200      49.426  35.731  46.600  0.00  0.00            
ATOM   3049  CA  ALA X 200      47.684  34.291  46.555  0.00  0.00            
ATOM   3050  HA  ALA X 200      46.740  34.605  46.999  0.00  0.00            
ATOM   3051  CB  ALA X 200      47.387  34.640  45.057  0.00  0.00            
ATOM   3052  HB1 ALA X 200      47.262  35.723  45.025  0.00  0.00            
ATOM   3053  HB2 ALA X 200      48.130  34.349  44.314  0.00  0.00            
ATOM   3054  HB3 ALA X 200      46.455  34.187  44.719  0.00  0.00            
ATOM   3055  C   ALA X 200      47.850  32.766  46.697  0.00  0.00            
ATOM   3056  O   ALA X 200      46.914  32.079  47.100  0.00  0.00            
ATOM   3057  N   VAL X 201      49.070  32.300  46.570  0.00  0.00            
ATOM   3058  H   VAL X 201      49.838  32.897  46.297  0.00  0.00            
ATOM   3059  CA  VAL X 201      49.510  30.851  46.715  0.00  0.00            
ATOM   3060  HA  VAL X 201      48.913  30.253  46.162  0.00  0.00            
ATOM   3061  CB  VAL X 201      50.926  30.680  46.187  0.00  0.00            
ATOM   3062  HB  VAL X 201      51.620  31.258  46.639  0.00  0.00            
ATOM   3063  CG1 VAL X 201      51.371  29.200  46.467  0.00  0.00            
ATOM   3064 HG11 VAL X 201      50.815  28.537  45.805  0.00  0.00            
ATOM   3065 HG12 VAL X 201      52.435  28.998  46.339  0.00  0.00            
ATOM   3066 HG13 VAL X 201      51.094  29.009  47.503  0.00  0.00            
ATOM   3067  CG2 VAL X 201      51.094  31.040  44.717  0.00  0.00            
ATOM   3068 HG21 VAL X 201      50.816  31.945  44.561  0.00  0.00            
ATOM   3069 HG22 VAL X 201      52.061  30.886  44.470  0.00  0.00            
ATOM   3070 HG23 VAL X 201      50.362  30.364  44.275  0.00  0.00            
ATOM   3071  C   VAL X 201      49.396  30.457  48.229  0.00  0.00            
ATOM   3072  O   VAL X 201      48.861  29.398  48.489  0.00  0.00            
ATOM   3073  N   SER X 202      49.829  31.371  49.087  0.00  0.00            
ATOM   3074  H   SER X 202      50.131  32.397  48.878  0.00  0.00            
ATOM   3075  CA  SER X 202      49.531  31.026  50.454  0.00  0.00            
ATOM   3076  HA  SER X 202      49.767  29.974  50.613  0.00  0.00            
ATOM   3077  CB  SER X 202      50.253  31.867  51.446  0.00  0.00            
ATOM   3078  HB2 SER X 202      50.130  31.560  52.400  0.00  0.00            
ATOM   3079  HB3 SER X 202      51.222  31.656  51.255  0.00  0.00            
ATOM   3080  OG  SER X 202      50.035  33.206  51.324  0.00  0.00            
ATOM   3081  HG  SER X 202      49.155  33.480  51.739  0.00  0.00            
ATOM   3082  C   SER X 202      48.066  31.016  50.836  0.00  0.00            
ATOM   3083  O   SER X 202      47.695  30.150  51.633  0.00  0.00            
ATOM   3084  N   ARG X 203      47.320  31.871  50.198  0.00  0.00            
ATOM   3085  H   ARG X 203      47.715  32.632  49.526  0.00  0.00            
ATOM   3086  CA  ARG X 203      45.853  31.886  50.557  0.00  0.00            
ATOM   3087  HA  ARG X 203      45.635  31.970  51.622  0.00  0.00            
ATOM   3088  CB  ARG X 203      45.066  33.074  49.988  0.00  0.00            
ATOM   3089  HB2 ARG X 203      45.293  33.221  48.933  0.00  0.00            
ATOM   3090  HB3 ARG X 203      44.006  32.908  50.181  0.00  0.00            
ATOM   3091  CG  ARG X 203      45.488  34.273  50.813  0.00  0.00            
ATOM   3092  HG2 ARG X 203      44.954  34.348  51.760  0.00  0.00            
ATOM   3093  HG3 ARG X 203      46.563  34.231  50.991  0.00  0.00            
ATOM   3094  CD  ARG X 203      45.281  35.542  49.928  0.00  0.00            
ATOM   3095  HD2 ARG X 203      45.680  35.386  48.926  0.00  0.00            
ATOM   3096  HD3 ARG X 203      44.280  35.652  49.852  0.00  0.00            
ATOM   3097  NE  ARG X 203      45.936  36.722  50.527  0.00  0.00            
ATOM   3098  HE  ARG X 203      46.804  36.653  51.181  0.00  0.00            
ATOM   3099  CZ  ARG X 203      45.547  37.989  50.496  0.00  0.00            
ATOM   3100  NH1 ARG X 203      44.716  38.355  49.619  0.00  0.00            
ATOM   3101 HH11 ARG X 203      44.271  37.636  48.932  0.00  0.00            
ATOM   3102 HH12 ARG X 203      44.673  39.445  49.623  0.00  0.00            
ATOM   3103  NH2 ARG X 203      46.003  38.864  51.359  0.00  0.00            
ATOM   3104 HH21 ARG X 203      46.419  38.581  52.326  0.00  0.00            
ATOM   3105 HH22 ARG X 203      46.116  39.915  51.092  0.00  0.00            
ATOM   3106  C   ARG X 203      45.221  30.594  50.048  0.00  0.00            
ATOM   3107  O   ARG X 203      44.378  30.132  50.785  0.00  0.00            
ATOM   3108  N   VAL X 204      45.575  30.086  48.848  0.00  0.00            
ATOM   3109  H   VAL X 204      46.191  30.639  48.270  0.00  0.00            
ATOM   3110  CA  VAL X 204      44.946  28.825  48.273  0.00  0.00            
ATOM   3111  HA  VAL X 204      43.948  28.949  48.177  0.00  0.00            
ATOM   3112  CB  VAL X 204      45.432  28.486  46.866  0.00  0.00            
ATOM   3113  HB  VAL X 204      46.519  28.567  46.901  0.00  0.00            
ATOM   3114  CG1 VAL X 204      44.880  27.116  46.366  0.00  0.00            
ATOM   3115 HG11 VAL X 204      43.817  26.916  46.498  0.00  0.00            
ATOM   3116 HG12 VAL X 204      45.049  27.101  45.289  0.00  0.00            
ATOM   3117 HG13 VAL X 204      45.414  26.312  46.872  0.00  0.00            
ATOM   3118  CG2 VAL X 204      44.869  29.559  45.942  0.00  0.00            
ATOM   3119 HG21 VAL X 204      45.299  29.373  44.958  0.00  0.00            
ATOM   3120 HG22 VAL X 204      43.863  29.502  45.868  0.00  0.00            
ATOM   3121 HG23 VAL X 204      45.142  30.555  46.290  0.00  0.00            
ATOM   3122  C   VAL X 204      45.255  27.672  49.185  0.00  0.00            
ATOM   3123  O   VAL X 204      44.410  26.807  49.448  0.00  0.00            
ATOM   3124  N   GLU X 205      46.376  27.743  49.870  0.00  0.00            
ATOM   3125  H   GLU X 205      47.022  28.605  49.699  0.00  0.00            
ATOM   3126  CA  GLU X 205      46.877  26.581  50.732  0.00  0.00            
ATOM   3127  HA  GLU X 205      46.840  25.652  50.162  0.00  0.00            
ATOM   3128  CB  GLU X 205      48.350  26.876  50.977  0.00  0.00            
ATOM   3129  HB2 GLU X 205      48.844  27.208  50.161  0.00  0.00            
ATOM   3130  HB3 GLU X 205      48.295  27.739  51.498  0.00  0.00            
ATOM   3131  CG  GLU X 205      49.152  25.738  51.721  0.00  0.00            
ATOM   3132  HG2 GLU X 205      48.984  24.832  51.309  0.00  0.00            
ATOM   3133  HG3 GLU X 205      50.122  26.008  51.644  0.00  0.00            
ATOM   3134  CD  GLU X 205      48.796  25.677  53.203  0.00  0.00            
ATOM   3135  OE1 GLU X 205      48.583  26.696  53.924  0.00  0.00            
ATOM   3136  OE2 GLU X 205      48.729  24.544  53.687  0.00  0.00            
ATOM   3137  C   GLU X 205      46.030  26.513  52.048  0.00  0.00            
ATOM   3138  O   GLU X 205      45.990  25.489  52.699  0.00  0.00            
ATOM   3139  N   ARG X 206      45.235  27.569  52.350  0.00  0.00            
ATOM   3140  H   ARG X 206      45.198  28.474  51.744  0.00  0.00            
ATOM   3141  CA  ARG X 206      44.308  27.628  53.484  0.00  0.00            
ATOM   3142  HA  ARG X 206      44.517  26.894  54.263  0.00  0.00            
ATOM   3143  CB  ARG X 206      44.579  29.018  54.149  0.00  0.00            
ATOM   3144  HB2 ARG X 206      44.543  29.712  53.416  0.00  0.00            
ATOM   3145  HB3 ARG X 206      43.823  29.240  54.902  0.00  0.00            
ATOM   3146  CG  ARG X 206      45.934  29.069  54.882  0.00  0.00            
ATOM   3147  HG2 ARG X 206      46.711  28.863  54.145  0.00  0.00            
ATOM   3148  HG3 ARG X 206      46.165  30.089  55.188  0.00  0.00            
ATOM   3149  CD  ARG X 206      46.031  27.999  56.063  0.00  0.00            
ATOM   3150  HD2 ARG X 206      46.809  28.367  56.732  0.00  0.00            
ATOM   3151  HD3 ARG X 206      45.148  27.971  56.551  0.00  0.00            
ATOM   3152  NE  ARG X 206      46.472  26.657  55.707  0.00  0.00            
ATOM   3153  HE  ARG X 206      47.016  26.560  54.767  0.00  0.00            
ATOM   3154  CZ  ARG X 206      46.355  25.604  56.467  0.00  0.00            
ATOM   3155  NH1 ARG X 206      46.049  25.653  57.696  0.00  0.00            
ATOM   3156 HH11 ARG X 206      45.924  26.682  58.034  0.00  0.00            
ATOM   3157 HH12 ARG X 206      45.790  24.758  58.261  0.00  0.00            
ATOM   3158  NH2 ARG X 206      46.630  24.437  55.876  0.00  0.00            
ATOM   3159 HH21 ARG X 206      47.030  24.440  54.862  0.00  0.00            
ATOM   3160 HH22 ARG X 206      46.901  23.621  56.545  0.00  0.00            
ATOM   3161  C   ARG X 206      42.824  27.429  53.052  0.00  0.00            
ATOM   3162  O   ARG X 206      42.049  26.977  53.838  0.00  0.00            
ATOM   3163  N   ALA X 207      42.566  27.756  51.772  0.00  0.00            
ATOM   3164  H   ALA X 207      43.443  27.965  51.160  0.00  0.00            
ATOM   3165  CA  ALA X 207      41.269  27.554  51.124  0.00  0.00            
ATOM   3166  HA  ALA X 207      40.455  27.863  51.779  0.00  0.00            
ATOM   3167  CB  ALA X 207      41.108  28.409  49.857  0.00  0.00            
ATOM   3168  HB1 ALA X 207      41.821  28.133  49.080  0.00  0.00            
ATOM   3169  HB2 ALA X 207      40.165  28.374  49.312  0.00  0.00            
ATOM   3170  HB3 ALA X 207      41.227  29.439  50.193  0.00  0.00            
ATOM   3171  C   ALA X 207      40.996  26.140  50.813  0.00  0.00            
ATOM   3172  O   ALA X 207      39.895  25.687  51.021  0.00  0.00            
ATOM   3173  N   LEU X 208      41.987  25.413  50.244  0.00  0.00            
ATOM   3174  H   LEU X 208      42.931  25.928  50.066  0.00  0.00            
ATOM   3175  CA  LEU X 208      41.873  24.046  49.727  0.00  0.00            
ATOM   3176  HA  LEU X 208      41.343  24.078  48.776  0.00  0.00            
ATOM   3177  CB  LEU X 208      43.283  23.346  49.488  0.00  0.00            
ATOM   3178  HB2 LEU X 208      43.910  23.685  50.313  0.00  0.00            
ATOM   3179  HB3 LEU X 208      43.037  22.284  49.469  0.00  0.00            
ATOM   3180  CG  LEU X 208      43.912  23.625  48.097  0.00  0.00            
ATOM   3181  HG  LEU X 208      43.862  24.713  48.077  0.00  0.00            
ATOM   3182  CD1 LEU X 208      45.418  23.317  48.169  0.00  0.00            
ATOM   3183 HD11 LEU X 208      45.669  22.267  48.322  0.00  0.00            
ATOM   3184 HD12 LEU X 208      45.813  23.611  47.197  0.00  0.00            
ATOM   3185 HD13 LEU X 208      45.865  23.873  48.884  0.00  0.00            
ATOM   3186  CD2 LEU X 208      43.222  23.130  46.879  0.00  0.00            
ATOM   3187 HD21 LEU X 208      42.325  23.693  46.618  0.00  0.00            
ATOM   3188 HD22 LEU X 208      43.926  23.199  46.050  0.00  0.00            
ATOM   3189 HD23 LEU X 208      43.072  22.067  47.064  0.00  0.00            
ATOM   3190  C   LEU X 208      41.082  23.155  50.755  0.00  0.00            
ATOM   3191  O   LEU X 208      40.137  22.454  50.274  0.00  0.00            
ATOM   3192  N   PRO X 209      41.347  23.167  52.090  0.00  0.00            
ATOM   3193  CD  PRO X 209      42.602  23.730  52.664  0.00  0.00            
ATOM   3194  HD2 PRO X 209      42.848  24.751  52.375  0.00  0.00            
ATOM   3195  HD3 PRO X 209      43.451  23.046  52.638  0.00  0.00            
ATOM   3196  CG  PRO X 209      42.218  23.759  54.157  0.00  0.00            
ATOM   3197  HG2 PRO X 209      41.549  24.593  54.373  0.00  0.00            
ATOM   3198  HG3 PRO X 209      43.075  23.884  54.818  0.00  0.00            
ATOM   3199  CB  PRO X 209      41.603  22.418  54.330  0.00  0.00            
ATOM   3200  HB2 PRO X 209      41.085  22.325  55.193  0.00  0.00            
ATOM   3201  HB3 PRO X 209      42.275  21.665  54.312  0.00  0.00            
ATOM   3202  CA  PRO X 209      40.721  22.311  53.088  0.00  0.00            
ATOM   3203  HA  PRO X 209      40.695  21.357  52.758  0.00  0.00            
ATOM   3204  C   PRO X 209      39.250  22.710  53.491  0.00  0.00            
ATOM   3205  O   PRO X 209      38.825  22.127  54.521  0.00  0.00            
ATOM   3206  N   LYS X 210      38.648  23.646  52.767  0.00  0.00            
ATOM   3207  H   LYS X 210      39.269  24.111  52.001  0.00  0.00            
ATOM   3208  CA  LYS X 210      37.276  23.958  52.916  0.00  0.00            
ATOM   3209  HA  LYS X 210      36.736  23.096  53.306  0.00  0.00            
ATOM   3210  CB  LYS X 210      37.120  25.133  53.938  0.00  0.00            
ATOM   3211  HB2 LYS X 210      36.077  25.395  54.116  0.00  0.00            
ATOM   3212  HB3 LYS X 210      37.466  24.805  54.918  0.00  0.00            
ATOM   3213  CG  LYS X 210      37.929  26.337  53.474  0.00  0.00            
ATOM   3214  HG2 LYS X 210      38.929  26.056  53.805  0.00  0.00            
ATOM   3215  HG3 LYS X 210      37.841  26.486  52.398  0.00  0.00            
ATOM   3216  CD  LYS X 210      37.524  27.604  54.189  0.00  0.00            
ATOM   3217  HD2 LYS X 210      37.446  28.365  53.413  0.00  0.00            
ATOM   3218  HD3 LYS X 210      36.613  27.451  54.598  0.00  0.00            
ATOM   3219  CE  LYS X 210      38.505  28.217  55.233  0.00  0.00            
ATOM   3220  HE2 LYS X 210      38.532  27.689  56.186  0.00  0.00            
ATOM   3221  HE3 LYS X 210      39.497  28.127  54.789  0.00  0.00            
ATOM   3222  NZ  LYS X 210      38.225  29.636  55.445  0.00  0.00            
ATOM   3223  HZ1 LYS X 210      37.282  29.762  55.978  0.00  0.00            
ATOM   3224  HZ2 LYS X 210      39.029  30.120  55.999  0.00  0.00            
ATOM   3225  HZ3 LYS X 210      38.102  30.103  54.468  0.00  0.00            
ATOM   3226  C   LYS X 210      36.796  24.400  51.524  0.00  0.00            
ATOM   3227  O   LYS X 210      35.770  25.049  51.344  0.00  0.00            
ATOM   3228  N   LEU X 211      37.368  23.831  50.412  0.00  0.00            
ATOM   3229  H   LEU X 211      38.132  23.182  50.535  0.00  0.00            
ATOM   3230  CA  LEU X 211      37.018  24.142  49.060  0.00  0.00            
ATOM   3231  HA  LEU X 211      36.409  25.046  49.045  0.00  0.00            
ATOM   3232  CB  LEU X 211      38.312  24.340  48.251  0.00  0.00            
ATOM   3233  HB2 LEU X 211      38.887  25.090  48.794  0.00  0.00            
ATOM   3234  HB3 LEU X 211      38.863  23.400  48.277  0.00  0.00            
ATOM   3235  CG  LEU X 211      38.033  24.796  46.822  0.00  0.00            
ATOM   3236  HG  LEU X 211      37.296  24.120  46.389  0.00  0.00            
ATOM   3237  CD1 LEU X 211      37.582  26.261  46.751  0.00  0.00            
ATOM   3238 HD11 LEU X 211      38.203  26.899  47.380  0.00  0.00            
ATOM   3239 HD12 LEU X 211      37.594  26.608  45.855  0.00  0.00            
ATOM   3240 HD13 LEU X 211      36.661  26.308  47.162  0.00  0.00            
ATOM   3241  CD2 LEU X 211      39.375  24.647  46.086  0.00  0.00            
ATOM   3242 HD21 LEU X 211      39.702  23.608  46.059  0.00  0.00            
ATOM   3243 HD22 LEU X 211      39.457  24.997  45.057  0.00  0.00            
ATOM   3244 HD23 LEU X 211      40.105  25.231  46.647  0.00  0.00            
ATOM   3245  C   LEU X 211      36.180  22.954  48.577  0.00  0.00            
ATOM   3246  O   LEU X 211      36.811  21.964  48.190  0.00  0.00            
ATOM   3247  N   THR X 212      34.804  22.965  48.688  0.00  0.00            
ATOM   3248  H   THR X 212      34.239  23.834  49.023  0.00  0.00            
ATOM   3249  CA  THR X 212      33.915  21.880  48.253  0.00  0.00            
ATOM   3250  HA  THR X 212      34.495  20.969  48.105  0.00  0.00            
ATOM   3251  CB  THR X 212      32.738  21.667  49.262  0.00  0.00            
ATOM   3252  HB  THR X 212      32.095  20.834  48.977  0.00  0.00            
ATOM   3253  CG2 THR X 212      33.289  21.358  50.628  0.00  0.00            
ATOM   3254 HG21 THR X 212      33.901  22.191  50.976  0.00  0.00            
ATOM   3255 HG22 THR X 212      32.418  21.305  51.282  0.00  0.00            
ATOM   3256 HG23 THR X 212      33.876  20.441  50.582  0.00  0.00            
ATOM   3257  OG1 THR X 212      31.871  22.838  49.265  0.00  0.00            
ATOM   3258  HG1 THR X 212      31.114  22.593  48.519  0.00  0.00            
ATOM   3259  C   THR X 212      33.266  22.049  46.857  0.00  0.00            
ATOM   3260  O   THR X 212      32.525  21.210  46.388  0.00  0.00            
ATOM   3261  N   VAL X 213      33.475  23.202  46.215  0.00  0.00            
ATOM   3262  H   VAL X 213      34.233  23.848  46.659  0.00  0.00            
ATOM   3263  CA  VAL X 213      32.912  23.500  44.938  0.00  0.00            
ATOM   3264  HA  VAL X 213      31.826  23.492  45.032  0.00  0.00            
ATOM   3265  CB  VAL X 213      33.360  24.905  44.492  0.00  0.00            
ATOM   3266  HB  VAL X 213      33.035  25.554  45.305  0.00  0.00            
ATOM   3267  CG1 VAL X 213      34.881  25.065  44.374  0.00  0.00            
ATOM   3268 HG11 VAL X 213      35.057  24.630  43.390  0.00  0.00            
ATOM   3269 HG12 VAL X 213      35.154  26.119  44.319  0.00  0.00            
ATOM   3270 HG13 VAL X 213      35.430  24.567  45.173  0.00  0.00            
ATOM   3271  CG2 VAL X 213      32.740  25.433  43.221  0.00  0.00            
ATOM   3272 HG21 VAL X 213      32.988  26.493  43.269  0.00  0.00            
ATOM   3273 HG22 VAL X 213      33.118  24.972  42.406  0.00  0.00            
ATOM   3274 HG23 VAL X 213      31.680  25.183  43.179  0.00  0.00            
ATOM   3275  C   VAL X 213      33.256  22.425  43.897  0.00  0.00            
ATOM   3276  O   VAL X 213      34.463  22.156  43.754  0.00  0.00            
ATOM   3277  N   PRO X 214      32.255  21.962  43.094  0.00  0.00            
ATOM   3278  CD  PRO X 214      30.857  22.042  43.275  0.00  0.00            
ATOM   3279  HD2 PRO X 214      30.545  23.059  43.039  0.00  0.00            
ATOM   3280  HD3 PRO X 214      30.659  21.866  44.332  0.00  0.00            
ATOM   3281  CG  PRO X 214      30.144  21.084  42.311  0.00  0.00            
ATOM   3282  HG2 PRO X 214      29.192  21.437  41.944  0.00  0.00            
ATOM   3283  HG3 PRO X 214      29.940  20.135  42.785  0.00  0.00            
ATOM   3284  CB  PRO X 214      31.173  20.893  41.254  0.00  0.00            
ATOM   3285  HB2 PRO X 214      31.027  21.637  40.486  0.00  0.00            
ATOM   3286  HB3 PRO X 214      31.116  19.961  40.710  0.00  0.00            
ATOM   3287  CA  PRO X 214      32.559  21.099  41.939  0.00  0.00            
ATOM   3288  HA  PRO X 214      32.935  20.124  42.212  0.00  0.00            
ATOM   3289  C   PRO X 214      33.488  21.733  40.915  0.00  0.00            
ATOM   3290  O   PRO X 214      33.249  22.960  40.655  0.00  0.00            
ATOM   3291  N   PHE X 215      34.502  21.007  40.395  0.00  0.00            
ATOM   3292  H   PHE X 215      34.659  19.965  40.675  0.00  0.00            
ATOM   3293  CA  PHE X 215      35.424  21.527  39.418  0.00  0.00            
ATOM   3294  HA  PHE X 215      34.847  22.269  38.866  0.00  0.00            
ATOM   3295  CB  PHE X 215      36.491  22.366  40.145  0.00  0.00            
ATOM   3296  HB2 PHE X 215      36.977  23.015  39.417  0.00  0.00            
ATOM   3297  HB3 PHE X 215      35.974  23.053  40.815  0.00  0.00            
ATOM   3298  CG  PHE X 215      37.580  21.660  40.852  0.00  0.00            
ATOM   3299  CD1 PHE X 215      38.578  21.021  40.107  0.00  0.00            
ATOM   3300  HD1 PHE X 215      38.585  21.048  39.017  0.00  0.00            
ATOM   3301  CE1 PHE X 215      39.665  20.450  40.848  0.00  0.00            
ATOM   3302  HE1 PHE X 215      40.488  19.973  40.317  0.00  0.00            
ATOM   3303  CZ  PHE X 215      39.588  20.444  42.268  0.00  0.00            
ATOM   3304  HZ  PHE X 215      40.345  19.902  42.835  0.00  0.00            
ATOM   3305  CE2 PHE X 215      38.583  21.128  42.951  0.00  0.00            
ATOM   3306  HE2 PHE X 215      38.537  21.191  43.958  0.00  0.00            
ATOM   3307  CD2 PHE X 215      37.549  21.661  42.268  0.00  0.00            
ATOM   3308  HD2 PHE X 215      36.759  22.257  42.724  0.00  0.00            
ATOM   3309  C   PHE X 215      35.996  20.594  38.313  0.00  0.00            
ATOM   3310  O   PHE X 215      36.203  19.391  38.548  0.00  0.00            
ATOM   3311  N   LEU X 216      36.286  21.224  37.162  0.00  0.00            
ATOM   3312  H   LEU X 216      36.071  22.292  37.136  0.00  0.00            
ATOM   3313  CA  LEU X 216      37.110  20.676  36.058  0.00  0.00            
ATOM   3314  HA  LEU X 216      37.303  19.603  36.072  0.00  0.00            
ATOM   3315  CB  LEU X 216      36.278  20.995  34.752  0.00  0.00            
ATOM   3316  HB2 LEU X 216      35.286  20.573  34.915  0.00  0.00            
ATOM   3317  HB3 LEU X 216      36.279  22.077  34.618  0.00  0.00            
ATOM   3318  CG  LEU X 216      36.899  20.437  33.456  0.00  0.00            
ATOM   3319  HG  LEU X 216      37.915  20.829  33.414  0.00  0.00            
ATOM   3320  CD1 LEU X 216      36.789  18.899  33.465  0.00  0.00            
ATOM   3321 HD11 LEU X 216      35.806  18.700  33.894  0.00  0.00            
ATOM   3322 HD12 LEU X 216      37.048  18.369  32.549  0.00  0.00            
ATOM   3323 HD13 LEU X 216      37.520  18.617  34.101  0.00  0.00            
ATOM   3324  CD2 LEU X 216      36.200  20.983  32.218  0.00  0.00            
ATOM   3325 HD21 LEU X 216      36.227  22.072  32.256  0.00  0.00            
ATOM   3326 HD22 LEU X 216      36.737  20.854  31.279  0.00  0.00            
ATOM   3327 HD23 LEU X 216      35.158  20.676  32.135  0.00  0.00            
ATOM   3328  C   LEU X 216      38.399  21.435  36.044  0.00  0.00            
ATOM   3329  O   LEU X 216      38.360  22.654  35.996  0.00  0.00            
ATOM   3330  N   LEU X 217      39.479  20.742  36.144  0.00  0.00            
ATOM   3331  H   LEU X 217      39.343  19.663  36.065  0.00  0.00            
ATOM   3332  CA  LEU X 217      40.836  21.232  36.133  0.00  0.00            
ATOM   3333  HA  LEU X 217      40.823  22.322  36.127  0.00  0.00            
ATOM   3334  CB  LEU X 217      41.513  20.741  37.391  0.00  0.00            
ATOM   3335  HB2 LEU X 217      40.883  20.919  38.262  0.00  0.00            
ATOM   3336  HB3 LEU X 217      41.448  19.654  37.344  0.00  0.00            
ATOM   3337  CG  LEU X 217      43.040  21.103  37.640  0.00  0.00            
ATOM   3338  HG  LEU X 217      43.631  20.622  36.860  0.00  0.00            
ATOM   3339  CD1 LEU X 217      43.323  22.628  37.735  0.00  0.00            
ATOM   3340 HD11 LEU X 217      44.356  22.910  37.938  0.00  0.00            
ATOM   3341 HD12 LEU X 217      42.982  23.070  36.798  0.00  0.00            
ATOM   3342 HD13 LEU X 217      42.715  23.042  38.426  0.00  0.00            
ATOM   3343  CD2 LEU X 217      43.489  20.449  38.979  0.00  0.00            
ATOM   3344 HD21 LEU X 217      43.404  19.374  39.137  0.00  0.00            
ATOM   3345 HD22 LEU X 217      44.517  20.800  39.066  0.00  0.00            
ATOM   3346 HD23 LEU X 217      42.905  20.892  39.786  0.00  0.00            
ATOM   3347  C   LEU X 217      41.658  20.831  34.870  0.00  0.00            
ATOM   3348  O   LEU X 217      41.984  19.660  34.712  0.00  0.00            
ATOM   3349  N   LEU X 218      42.022  21.852  34.058  0.00  0.00            
ATOM   3350  H   LEU X 218      41.598  22.806  34.371  0.00  0.00            
ATOM   3351  CA  LEU X 218      42.530  21.638  32.708  0.00  0.00            
ATOM   3352  HA  LEU X 218      42.482  20.595  32.394  0.00  0.00            
ATOM   3353  CB  LEU X 218      41.612  22.431  31.649  0.00  0.00            
ATOM   3354  HB2 LEU X 218      41.725  23.475  31.943  0.00  0.00            
ATOM   3355  HB3 LEU X 218      42.106  22.276  30.690  0.00  0.00            
ATOM   3356  CG  LEU X 218      40.167  22.029  31.556  0.00  0.00            
ATOM   3357  HG  LEU X 218      39.672  22.344  32.475  0.00  0.00            
ATOM   3358  CD1 LEU X 218      39.452  22.683  30.374  0.00  0.00            
ATOM   3359 HD11 LEU X 218      39.868  22.413  29.494  0.00  0.00            
ATOM   3360 HD12 LEU X 218      38.447  22.589  30.385  0.00  0.00            
ATOM   3361 HD13 LEU X 218      39.538  23.686  30.446  0.00  0.00            
ATOM   3362  CD2 LEU X 218      39.872  20.530  31.466  0.00  0.00            
ATOM   3363 HD21 LEU X 218      40.063  20.082  32.442  0.00  0.00            
ATOM   3364 HD22 LEU X 218      38.848  20.393  31.119  0.00  0.00            
ATOM   3365 HD23 LEU X 218      40.599  20.135  30.756  0.00  0.00            
ATOM   3366  C   LEU X 218      43.903  22.188  32.722  0.00  0.00            
ATOM   3367  O   LEU X 218      44.047  23.366  33.056  0.00  0.00            
ATOM   3368  N   GLN X 219      44.997  21.416  32.521  0.00  0.00            
ATOM   3369  H   GLN X 219      44.707  20.389  32.298  0.00  0.00            
ATOM   3370  CA  GLN X 219      46.333  21.871  32.889  0.00  0.00            
ATOM   3371  HA  GLN X 219      46.420  22.955  32.825  0.00  0.00            
ATOM   3372  CB  GLN X 219      46.730  21.399  34.310  0.00  0.00            
ATOM   3373  HB2 GLN X 219      46.189  21.896  35.116  0.00  0.00            
ATOM   3374  HB3 GLN X 219      46.465  20.476  34.291  0.00  0.00            
ATOM   3375  CG  GLN X 219      48.255  21.563  34.586  0.00  0.00            
ATOM   3376  HG2 GLN X 219      48.468  21.099  35.458  0.00  0.00            
ATOM   3377  HG3 GLN X 219      48.782  21.026  33.797  0.00  0.00            
ATOM   3378  CD  GLN X 219      48.642  23.018  34.777  0.00  0.00            
ATOM   3379  OE1 GLN X 219      48.066  23.658  35.606  0.00  0.00            
ATOM   3380  NE2 GLN X 219      49.656  23.470  34.094  0.00  0.00            
ATOM   3381 HE21 GLN X 219      50.107  24.357  34.540  0.00  0.00            
ATOM   3382 HE22 GLN X 219      50.097  22.821  33.459  0.00  0.00            
ATOM   3383  C   GLN X 219      47.105  21.301  31.772  0.00  0.00            
ATOM   3384  O   GLN X 219      47.155  20.126  31.459  0.00  0.00            
ATOM   3385  N   GLY X 220      48.003  22.143  31.208  0.00  0.00            
ATOM   3386  H   GLY X 220      47.964  23.161  31.594  0.00  0.00            
ATOM   3387  CA  GLY X 220      49.122  21.787  30.362  0.00  0.00            
ATOM   3388  HA2 GLY X 220      48.659  21.094  29.660  0.00  0.00            
ATOM   3389  HA3 GLY X 220      49.413  22.587  29.819  0.00  0.00            
ATOM   3390  C   GLY X 220      50.317  21.124  31.046  0.00  0.00            
ATOM   3391  O   GLY X 220      50.858  21.721  31.974  0.00  0.00            
ATOM   3392  N   SER X 221      50.712  19.984  30.561  0.00  0.00            
ATOM   3393  H   SER X 221      50.120  19.526  29.768  0.00  0.00            
ATOM   3394  CA  SER X 221      51.757  19.132  31.204  0.00  0.00            
ATOM   3395  HA  SER X 221      51.505  18.977  32.252  0.00  0.00            
ATOM   3396  CB  SER X 221      51.735  17.705  30.597  0.00  0.00            
ATOM   3397  HB2 SER X 221      52.052  17.103  31.343  0.00  0.00            
ATOM   3398  HB3 SER X 221      50.717  17.326  30.508  0.00  0.00            
ATOM   3399  OG  SER X 221      52.525  17.506  29.413  0.00  0.00            
ATOM   3400  HG  SER X 221      52.787  16.448  29.404  0.00  0.00            
ATOM   3401  C   SER X 221      53.239  19.639  31.104  0.00  0.00            
ATOM   3402  O   SER X 221      54.135  18.984  31.687  0.00  0.00            
ATOM   3403  N   ALA X 222      53.404  20.628  30.181  0.00  0.00            
ATOM   3404  H   ALA X 222      52.584  20.965  29.697  0.00  0.00            
ATOM   3405  CA  ALA X 222      54.669  21.165  29.812  0.00  0.00            
ATOM   3406  HA  ALA X 222      55.348  20.835  30.482  0.00  0.00            
ATOM   3407  CB  ALA X 222      55.103  20.632  28.451  0.00  0.00            
ATOM   3408  HB1 ALA X 222      54.585  21.150  27.755  0.00  0.00            
ATOM   3409  HB2 ALA X 222      56.087  20.752  28.260  0.00  0.00            
ATOM   3410  HB3 ALA X 222      55.027  19.545  28.444  0.00  0.00            
ATOM   3411  C   ALA X 222      54.765  22.692  29.922  0.00  0.00            
ATOM   3412  O   ALA X 222      55.746  23.305  29.424  0.00  0.00            
ATOM   3413  N   ASP X 223      53.749  23.331  30.572  0.00  0.00            
ATOM   3414  H   ASP X 223      52.885  22.822  30.694  0.00  0.00            
ATOM   3415  CA  ASP X 223      53.802  24.668  31.111  0.00  0.00            
ATOM   3416  HA  ASP X 223      54.053  25.343  30.402  0.00  0.00            
ATOM   3417  CB  ASP X 223      52.404  25.090  31.571  0.00  0.00            
ATOM   3418  HB2 ASP X 223      51.699  24.864  30.816  0.00  0.00            
ATOM   3419  HB3 ASP X 223      52.093  24.520  32.473  0.00  0.00            
ATOM   3420  CG  ASP X 223      52.469  26.587  32.037  0.00  0.00            
ATOM   3421  OD1 ASP X 223      53.298  27.376  31.386  0.00  0.00            
ATOM   3422  OD2 ASP X 223      51.813  26.963  33.061  0.00  0.00            
ATOM   3423  C   ASP X 223      54.843  24.826  32.273  0.00  0.00            
ATOM   3424  O   ASP X 223      54.879  23.965  33.123  0.00  0.00            
ATOM   3425  N   ARG X 224      55.567  25.922  32.302  0.00  0.00            
ATOM   3426  H   ARG X 224      55.299  26.667  31.552  0.00  0.00            
ATOM   3427  CA  ARG X 224      56.544  26.290  33.282  0.00  0.00            
ATOM   3428  HA  ARG X 224      56.626  25.429  33.945  0.00  0.00            
ATOM   3429  CB  ARG X 224      57.936  26.528  32.687  0.00  0.00            
ATOM   3430  HB2 ARG X 224      58.604  27.032  33.385  0.00  0.00            
ATOM   3431  HB3 ARG X 224      57.810  27.200  31.839  0.00  0.00            
ATOM   3432  CG  ARG X 224      58.786  25.167  32.426  0.00  0.00            
ATOM   3433  HG2 ARG X 224      59.771  25.463  32.063  0.00  0.00            
ATOM   3434  HG3 ARG X 224      58.861  24.729  33.332  0.00  0.00            
ATOM   3435  CD  ARG X 224      58.164  24.204  31.472  0.00  0.00            
ATOM   3436  HD2 ARG X 224      57.234  23.858  31.922  0.00  0.00            
ATOM   3437  HD3 ARG X 224      58.116  24.819  30.573  0.00  0.00            
ATOM   3438  NE  ARG X 224      59.097  23.083  31.204  0.00  0.00            
ATOM   3439  HE  ARG X 224      59.876  22.860  31.934  0.00  0.00            
ATOM   3440  CZ  ARG X 224      59.202  22.494  30.045  0.00  0.00            
ATOM   3441  NH1 ARG X 224      58.550  22.906  29.022  0.00  0.00            
ATOM   3442 HH11 ARG X 224      57.648  23.495  29.192  0.00  0.00            
ATOM   3443 HH12 ARG X 224      58.765  22.381  28.092  0.00  0.00            
ATOM   3444  NH2 ARG X 224      60.024  21.518  29.906  0.00  0.00            
ATOM   3445 HH21 ARG X 224      60.580  21.159  30.772  0.00  0.00            
ATOM   3446 HH22 ARG X 224      60.435  21.349  28.911  0.00  0.00            
ATOM   3447  C   ARG X 224      56.177  27.559  34.061  0.00  0.00            
ATOM   3448  O   ARG X 224      56.946  27.909  34.962  0.00  0.00            
ATOM   3449  N   LEU X 225      55.090  28.220  33.698  0.00  0.00            
ATOM   3450  H   LEU X 225      54.450  27.853  33.007  0.00  0.00            
ATOM   3451  CA  LEU X 225      54.549  29.334  34.411  0.00  0.00            
ATOM   3452  HA  LEU X 225      55.417  29.953  34.638  0.00  0.00            
ATOM   3453  CB  LEU X 225      53.633  30.128  33.492  0.00  0.00            
ATOM   3454  HB2 LEU X 225      52.807  29.489  33.179  0.00  0.00            
ATOM   3455  HB3 LEU X 225      53.182  30.958  34.037  0.00  0.00            
ATOM   3456  CG  LEU X 225      54.332  30.696  32.185  0.00  0.00            
ATOM   3457  HG  LEU X 225      54.899  29.643  31.590  0.00  0.00            
ATOM   3458  CD1 LEU X 225      53.280  31.263  31.200  0.00  0.00            
ATOM   3459 HD11 LEU X 225      53.738  31.773  30.458  0.00  0.00            
ATOM   3460 HD12 LEU X 225      52.502  30.589  30.839  0.00  0.00            
ATOM   3461 HD13 LEU X 225      52.706  32.037  31.709  0.00  0.00            
ATOM   3462  CD2 LEU X 225      55.421  31.686  32.616  0.00  0.00            
ATOM   3463 HD21 LEU X 225      56.053  31.869  31.747  0.00  0.00            
ATOM   3464 HD22 LEU X 225      55.044  32.668  32.903  0.00  0.00            
ATOM   3465 HD23 LEU X 225      56.046  31.351  33.444  0.00  0.00            
ATOM   3466  C   LEU X 225      53.830  28.773  35.685  0.00  0.00            
ATOM   3467  O   LEU X 225      54.267  28.990  36.830  0.00  0.00            
ATOM   3468  N   CYS X 226      52.674  28.105  35.544  0.00  0.00            
ATOM   3469  H   CYS X 226      52.397  27.898  34.649  0.00  0.00            
ATOM   3470  CA  CYS X 226      51.991  27.343  36.602  0.00  0.00            
ATOM   3471  HA  CYS X 226      52.403  27.558  37.499  0.00  0.00            
ATOM   3472  CB  CYS X 226      50.451  27.730  36.591  0.00  0.00            
ATOM   3473  HB2 CYS X 226      50.191  27.649  35.535  0.00  0.00            
ATOM   3474  HB3 CYS X 226      49.938  26.953  37.158  0.00  0.00            
ATOM   3475  SG  CYS X 226      50.136  29.420  37.135  0.00  0.00            
ATOM   3476  HG  CYS X 226      50.296  29.193  38.189  0.00  0.00            
ATOM   3477  C   CYS X 226      52.108  25.853  36.306  0.00  0.00            
ATOM   3478  O   CYS X 226      51.222  25.187  35.869  0.00  0.00            
ATOM   3479  N   ASP X 227      53.181  25.343  36.830  0.00  0.00            
ATOM   3480  H   ASP X 227      53.882  26.013  37.114  0.00  0.00            
ATOM   3481  CA  ASP X 227      53.678  24.004  36.986  0.00  0.00            
ATOM   3482  HA  ASP X 227      54.173  23.768  36.044  0.00  0.00            
ATOM   3483  CB  ASP X 227      54.843  24.112  37.997  0.00  0.00            
ATOM   3484  HB2 ASP X 227      55.430  25.026  37.903  0.00  0.00            
ATOM   3485  HB3 ASP X 227      54.436  24.120  39.008  0.00  0.00            
ATOM   3486  CG  ASP X 227      55.730  22.925  37.919  0.00  0.00            
ATOM   3487  OD1 ASP X 227      55.233  21.755  37.755  0.00  0.00            
ATOM   3488  OD2 ASP X 227      56.948  23.154  37.900  0.00  0.00            
ATOM   3489  C   ASP X 227      52.503  22.992  37.364  0.00  0.00            
ATOM   3490  O   ASP X 227      51.802  23.032  38.372  0.00  0.00            
ATOM   3491  N   SER X 228      52.425  21.925  36.568  0.00  0.00            
ATOM   3492  H   SER X 228      52.867  21.940  35.571  0.00  0.00            
ATOM   3493  CA  SER X 228      51.359  20.963  36.732  0.00  0.00            
ATOM   3494  HA  SER X 228      50.390  21.459  36.795  0.00  0.00            
ATOM   3495  CB  SER X 228      51.411  19.951  35.566  0.00  0.00            
ATOM   3496  HB2 SER X 228      50.694  19.282  35.808  0.00  0.00            
ATOM   3497  HB3 SER X 228      51.248  20.444  34.700  0.00  0.00            
ATOM   3498  OG  SER X 228      52.520  19.127  35.309  0.00  0.00            
ATOM   3499  HG  SER X 228      53.406  19.555  35.538  0.00  0.00            
ATOM   3500  C   SER X 228      51.553  20.270  38.097  0.00  0.00            
ATOM   3501  O   SER X 228      50.642  19.714  38.645  0.00  0.00            
ATOM   3502  N   LYS X 229      52.744  20.381  38.750  0.00  0.00            
ATOM   3503  H   LYS X 229      53.611  20.802  38.240  0.00  0.00            
ATOM   3504  CA  LYS X 229      52.894  20.000  40.143  0.00  0.00            
ATOM   3505  HA  LYS X 229      52.871  18.921  39.985  0.00  0.00            
ATOM   3506  CB  LYS X 229      54.344  20.445  40.560  0.00  0.00            
ATOM   3507  HB2 LYS X 229      54.988  20.061  39.882  0.00  0.00            
ATOM   3508  HB3 LYS X 229      54.320  21.506  40.315  0.00  0.00            
ATOM   3509  CG  LYS X 229      54.796  20.294  42.050  0.00  0.00            
ATOM   3510  HG2 LYS X 229      55.662  20.941  42.185  0.00  0.00            
ATOM   3511  HG3 LYS X 229      54.009  20.536  42.635  0.00  0.00            
ATOM   3512  CD  LYS X 229      55.343  18.831  42.257  0.00  0.00            
ATOM   3513  HD2 LYS X 229      55.736  18.882  43.272  0.00  0.00            
ATOM   3514  HD3 LYS X 229      54.484  18.174  42.391  0.00  0.00            
ATOM   3515  CE  LYS X 229      56.471  18.264  41.329  0.00  0.00            
ATOM   3516  HE2 LYS X 229      56.744  17.265  41.669  0.00  0.00            
ATOM   3517  HE3 LYS X 229      56.037  18.219  40.330  0.00  0.00            
ATOM   3518  NZ  LYS X 229      57.684  19.055  41.249  0.00  0.00            
ATOM   3519  HZ1 LYS X 229      57.544  20.072  40.884  0.00  0.00            
ATOM   3520  HZ2 LYS X 229      58.158  19.200  42.220  0.00  0.00            
ATOM   3521  HZ3 LYS X 229      58.423  18.633  40.568  0.00  0.00            
ATOM   3522  C   LYS X 229      51.767  20.560  41.058  0.00  0.00            
ATOM   3523  O   LYS X 229      51.255  19.921  41.971  0.00  0.00            
ATOM   3524  N   GLY X 230      51.360  21.798  40.737  0.00  0.00            
ATOM   3525  H   GLY X 230      51.735  22.192  39.886  0.00  0.00            
ATOM   3526  CA  GLY X 230      50.326  22.472  41.550  0.00  0.00            
ATOM   3527  HA2 GLY X 230      50.579  22.264  42.590  0.00  0.00            
ATOM   3528  HA3 GLY X 230      50.490  23.529  41.337  0.00  0.00            
ATOM   3529  C   GLY X 230      48.925  22.032  41.228  0.00  0.00            
ATOM   3530  O   GLY X 230      48.132  21.744  42.113  0.00  0.00            
ATOM   3531  N   ALA X 231      48.681  21.850  39.925  0.00  0.00            
ATOM   3532  H   ALA X 231      49.370  22.201  39.171  0.00  0.00            
ATOM   3533  CA  ALA X 231      47.436  21.131  39.541  0.00  0.00            
ATOM   3534  HA  ALA X 231      46.600  21.712  39.899  0.00  0.00            
ATOM   3535  CB  ALA X 231      47.364  20.955  38.035  0.00  0.00            
ATOM   3536  HB1 ALA X 231      48.102  20.395  37.784  0.00  0.00            
ATOM   3537  HB2 ALA X 231      46.463  20.447  37.726  0.00  0.00            
ATOM   3538  HB3 ALA X 231      47.511  21.893  37.520  0.00  0.00            
ATOM   3539  C   ALA X 231      47.201  19.798  40.278  0.00  0.00            
ATOM   3540  O   ALA X 231      46.055  19.567  40.741  0.00  0.00            
ATOM   3541  N   TYR X 232      48.254  18.974  40.366  0.00  0.00            
ATOM   3542  H   TYR X 232      49.143  19.108  39.750  0.00  0.00            
ATOM   3543  CA  TYR X 232      48.071  17.689  41.058  0.00  0.00            
ATOM   3544  HA  TYR X 232      47.237  17.119  40.648  0.00  0.00            
ATOM   3545  CB  TYR X 232      49.214  16.700  40.941  0.00  0.00            
ATOM   3546  HB2 TYR X 232      50.045  17.203  41.436  0.00  0.00            
ATOM   3547  HB3 TYR X 232      48.888  15.774  41.414  0.00  0.00            
ATOM   3548  CG  TYR X 232      49.503  16.325  39.505  0.00  0.00            
ATOM   3549  CD1 TYR X 232      50.611  16.775  38.763  0.00  0.00            
ATOM   3550  HD1 TYR X 232      51.303  17.481  39.223  0.00  0.00            
ATOM   3551  CE1 TYR X 232      50.897  16.344  37.530  0.00  0.00            
ATOM   3552  HE1 TYR X 232      51.729  16.739  37.117  0.00  0.00            
ATOM   3553  CZ  TYR X 232      49.966  15.455  36.892  0.00  0.00            
ATOM   3554  OH  TYR X 232      50.293  14.882  35.687  0.00  0.00            
ATOM   3555  HH  TYR X 232      51.103  15.497  35.295  0.00  0.00            
ATOM   3556  CE2 TYR X 232      48.736  15.070  37.522  0.00  0.00            
ATOM   3557  HE2 TYR X 232      48.059  14.347  37.068  0.00  0.00            
ATOM   3558  CD2 TYR X 232      48.569  15.503  38.853  0.00  0.00            
ATOM   3559  HD2 TYR X 232      47.633  15.410  39.403  0.00  0.00            
ATOM   3560  C   TYR X 232      47.796  17.862  42.546  0.00  0.00            
ATOM   3561  O   TYR X 232      46.868  17.206  43.027  0.00  0.00            
ATOM   3562  N   LEU X 233      48.457  18.805  43.204  0.00  0.00            
ATOM   3563  H   LEU X 233      49.126  19.366  42.553  0.00  0.00            
ATOM   3564  CA  LEU X 233      48.471  19.061  44.678  0.00  0.00            
ATOM   3565  HA  LEU X 233      48.677  18.151  45.241  0.00  0.00            
ATOM   3566  CB  LEU X 233      49.558  20.129  44.932  0.00  0.00            
ATOM   3567  HB2 LEU X 233      50.517  19.712  44.626  0.00  0.00            
ATOM   3568  HB3 LEU X 233      49.314  21.021  44.354  0.00  0.00            
ATOM   3569  CG  LEU X 233      49.718  20.529  46.446  0.00  0.00            
ATOM   3570  HG  LEU X 233      48.773  20.881  46.861  0.00  0.00            
ATOM   3571  CD1 LEU X 233      50.082  19.397  47.365  0.00  0.00            
ATOM   3572 HD11 LEU X 233      50.964  19.074  46.994  0.00  0.00            
ATOM   3573 HD12 LEU X 233      50.250  19.699  48.399  0.00  0.00            
ATOM   3574 HD13 LEU X 233      49.278  18.661  47.352  0.00  0.00            
ATOM   3575  CD2 LEU X 233      50.754  21.562  46.720  0.00  0.00            
ATOM   3576 HD21 LEU X 233      50.664  22.030  47.700  0.00  0.00            
ATOM   3577 HD22 LEU X 233      51.716  21.075  46.561  0.00  0.00            
ATOM   3578 HD23 LEU X 233      50.687  22.229  45.860  0.00  0.00            
ATOM   3579  C   LEU X 233      47.053  19.568  45.066  0.00  0.00            
ATOM   3580  O   LEU X 233      46.510  19.052  46.030  0.00  0.00            
ATOM   3581  N   LEU X 234      46.499  20.484  44.200  0.00  0.00            
ATOM   3582  H   LEU X 234      47.081  20.932  43.395  0.00  0.00            
ATOM   3583  CA  LEU X 234      45.110  21.029  44.239  0.00  0.00            
ATOM   3584  HA  LEU X 234      44.786  21.472  45.181  0.00  0.00            
ATOM   3585  CB  LEU X 234      44.824  22.040  43.098  0.00  0.00            
ATOM   3586  HB2 LEU X 234      45.188  23.033  43.362  0.00  0.00            
ATOM   3587  HB3 LEU X 234      45.526  21.714  42.331  0.00  0.00            
ATOM   3588  CG  LEU X 234      43.378  22.319  42.630  0.00  0.00            
ATOM   3589  HG  LEU X 234      42.890  21.433  42.224  0.00  0.00            
ATOM   3590  CD1 LEU X 234      42.357  22.857  43.647  0.00  0.00            
ATOM   3591 HD11 LEU X 234      42.647  23.787  43.916  0.00  0.00            
ATOM   3592 HD12 LEU X 234      41.384  22.946  43.163  0.00  0.00            
ATOM   3593 HD13 LEU X 234      42.184  22.150  44.458  0.00  0.00            
ATOM   3594  CD2 LEU X 234      43.580  23.262  41.460  0.00  0.00            
ATOM   3595 HD21 LEU X 234      43.726  24.305  41.740  0.00  0.00            
ATOM   3596 HD22 LEU X 234      44.312  22.931  40.723  0.00  0.00            
ATOM   3597 HD23 LEU X 234      42.621  23.240  40.942  0.00  0.00            
ATOM   3598  C   LEU X 234      44.091  19.864  44.053  0.00  0.00            
ATOM   3599  O   LEU X 234      43.076  19.807  44.744  0.00  0.00            
ATOM   3600  N   MET X 235      44.344  18.995  43.088  0.00  0.00            
ATOM   3601  H   MET X 235      45.180  19.133  42.402  0.00  0.00            
ATOM   3602  CA  MET X 235      43.424  17.856  42.860  0.00  0.00            
ATOM   3603  HA  MET X 235      42.424  18.284  42.780  0.00  0.00            
ATOM   3604  CB  MET X 235      43.850  17.200  41.545  0.00  0.00            
ATOM   3605  HB2 MET X 235      43.965  17.943  40.756  0.00  0.00            
ATOM   3606  HB3 MET X 235      44.877  16.853  41.661  0.00  0.00            
ATOM   3607  CG  MET X 235      42.996  16.009  41.103  0.00  0.00            
ATOM   3608  HG2 MET X 235      43.470  15.380  40.348  0.00  0.00            
ATOM   3609  HG3 MET X 235      42.915  15.445  41.937  0.00  0.00            
ATOM   3610  SD  MET X 235      41.347  16.522  40.427  0.00  0.00            
ATOM   3611  CE  MET X 235      40.642  14.850  40.330  0.00  0.00            
ATOM   3612  HE1 MET X 235      39.569  14.935  40.162  0.00  0.00            
ATOM   3613  HE2 MET X 235      40.972  14.314  39.440  0.00  0.00            
ATOM   3614  HE3 MET X 235      40.778  14.368  41.298  0.00  0.00            
ATOM   3615  C   MET X 235      43.463  16.907  44.032  0.00  0.00            
ATOM   3616  O   MET X 235      42.451  16.293  44.344  0.00  0.00            
ATOM   3617  N   GLU X 236      44.603  16.731  44.713  0.00  0.00            
ATOM   3618  H   GLU X 236      45.445  17.316  44.342  0.00  0.00            
ATOM   3619  CA  GLU X 236      44.729  16.070  45.976  0.00  0.00            
ATOM   3620  HA  GLU X 236      44.201  15.127  45.830  0.00  0.00            
ATOM   3621  CB  GLU X 236      46.173  15.708  46.391  0.00  0.00            
ATOM   3622  HB2 GLU X 236      46.718  15.172  45.614  0.00  0.00            
ATOM   3623  HB3 GLU X 236      46.705  16.647  46.546  0.00  0.00            
ATOM   3624  CG  GLU X 236      46.382  14.826  47.710  0.00  0.00            
ATOM   3625  HG2 GLU X 236      47.442  14.868  47.963  0.00  0.00            
ATOM   3626  HG3 GLU X 236      45.953  15.236  48.527  0.00  0.00            
ATOM   3627  CD  GLU X 236      45.966  13.368  47.586  0.00  0.00            
ATOM   3628  OE1 GLU X 236      44.748  13.168  47.352  0.00  0.00            
ATOM   3629  OE2 GLU X 236      46.810  12.482  47.594  0.00  0.00            
ATOM   3630  C   GLU X 236      44.028  16.737  47.200  0.00  0.00            
ATOM   3631  O   GLU X 236      43.291  15.992  47.881  0.00  0.00            
ATOM   3632  N   LEU X 237      44.184  18.045  47.380  0.00  0.00            
ATOM   3633  H   LEU X 237      44.782  18.612  46.796  0.00  0.00            
ATOM   3634  CA  LEU X 237      43.812  18.663  48.676  0.00  0.00            
ATOM   3635  HA  LEU X 237      43.864  17.941  49.491  0.00  0.00            
ATOM   3636  CB  LEU X 237      44.894  19.682  49.032  0.00  0.00            
ATOM   3637  HB2 LEU X 237      45.052  20.298  48.147  0.00  0.00            
ATOM   3638  HB3 LEU X 237      44.435  20.305  49.799  0.00  0.00            
ATOM   3639  CG  LEU X 237      46.261  19.148  49.537  0.00  0.00            
ATOM   3640  HG  LEU X 237      46.577  18.346  48.869  0.00  0.00            
ATOM   3641  CD1 LEU X 237      47.229  20.282  49.682  0.00  0.00            
ATOM   3642 HD11 LEU X 237      47.204  20.928  48.906  0.00  0.00            
ATOM   3643 HD12 LEU X 237      47.143  20.799  50.637  0.00  0.00            
ATOM   3644 HD13 LEU X 237      48.202  19.799  49.775  0.00  0.00            
ATOM   3645  CD2 LEU X 237      46.081  18.380  50.864  0.00  0.00            
ATOM   3646 HD21 LEU X 237      45.295  18.826  51.473  0.00  0.00            
ATOM   3647 HD22 LEU X 237      45.700  17.369  50.716  0.00  0.00            
ATOM   3648 HD23 LEU X 237      46.993  18.325  51.458  0.00  0.00            
ATOM   3649  C   LEU X 237      42.372  19.356  48.691  0.00  0.00            
ATOM   3650  O   LEU X 237      41.917  19.722  49.771  0.00  0.00            
ATOM   3651  N   ALA X 238      41.746  19.579  47.517  0.00  0.00            
ATOM   3652  H   ALA X 238      42.086  19.061  46.621  0.00  0.00            
ATOM   3653  CA  ALA X 238      40.408  20.188  47.525  0.00  0.00            
ATOM   3654  HA  ALA X 238      40.439  21.092  48.134  0.00  0.00            
ATOM   3655  CB  ALA X 238      39.947  20.548  46.102  0.00  0.00            
ATOM   3656  HB1 ALA X 238      40.647  21.153  45.698  0.00  0.00            
ATOM   3657  HB2 ALA X 238      39.934  19.656  45.629  0.00  0.00            
ATOM   3658  HB3 ALA X 238      39.088  21.079  46.124  0.00  0.00            
ATOM   3659  C   ALA X 238      39.401  19.191  48.167  0.00  0.00            
ATOM   3660  O   ALA X 238      39.597  17.973  48.093  0.00  0.00            
ATOM   3661  N   LYS X 239      38.327  19.716  48.749  0.00  0.00            
ATOM   3662  H   LYS X 239      38.080  20.681  48.586  0.00  0.00            
ATOM   3663  CA  LYS X 239      37.292  18.950  49.589  0.00  0.00            
ATOM   3664  HA  LYS X 239      37.723  18.011  49.936  0.00  0.00            
ATOM   3665  CB  LYS X 239      36.871  19.749  50.855  0.00  0.00            
ATOM   3666  HB2 LYS X 239      36.412  20.694  50.562  0.00  0.00            
ATOM   3667  HB3 LYS X 239      36.141  19.132  51.380  0.00  0.00            
ATOM   3668  CG  LYS X 239      38.083  19.997  51.810  0.00  0.00            
ATOM   3669  HG2 LYS X 239      38.745  20.341  51.206  0.00  0.00            
ATOM   3670  HG3 LYS X 239      37.864  20.795  52.390  0.00  0.00            
ATOM   3671  CD  LYS X 239      38.636  18.743  52.570  0.00  0.00            
ATOM   3672  HD2 LYS X 239      39.146  18.140  51.818  0.00  0.00            
ATOM   3673  HD3 LYS X 239      39.371  19.101  53.290  0.00  0.00            
ATOM   3674  CE  LYS X 239      37.547  17.880  53.274  0.00  0.00            
ATOM   3675  HE2 LYS X 239      36.568  18.006  52.810  0.00  0.00            
ATOM   3676  HE3 LYS X 239      37.884  16.855  53.118  0.00  0.00            
ATOM   3677  NZ  LYS X 239      37.584  18.115  54.736  0.00  0.00            
ATOM   3678  HZ1 LYS X 239      36.606  18.362  55.149  0.00  0.00            
ATOM   3679  HZ2 LYS X 239      38.023  17.273  55.270  0.00  0.00            
ATOM   3680  HZ3 LYS X 239      38.286  18.925  54.937  0.00  0.00            
ATOM   3681  C   LYS X 239      36.028  18.533  48.711  0.00  0.00            
ATOM   3682  O   LYS X 239      35.353  17.578  49.047  0.00  0.00            
ATOM   3683  N   SER X 240      36.083  19.113  47.523  0.00  0.00            
ATOM   3684  H   SER X 240      36.484  20.126  47.492  0.00  0.00            
ATOM   3685  CA  SER X 240      35.262  18.797  46.269  0.00  0.00            
ATOM   3686  HA  SER X 240      34.251  19.194  46.172  0.00  0.00            
ATOM   3687  CB  SER X 240      36.065  19.375  45.094  0.00  0.00            
ATOM   3688  HB2 SER X 240      37.042  18.893  45.052  0.00  0.00            
ATOM   3689  HB3 SER X 240      35.503  19.304  44.258  0.00  0.00            
ATOM   3690  OG  SER X 240      36.304  20.752  45.252  0.00  0.00            
ATOM   3691  HG  SER X 240      35.764  21.235  44.548  0.00  0.00            
ATOM   3692  C   SER X 240      34.964  17.283  46.215  0.00  0.00            
ATOM   3693  O   SER X 240      35.908  16.488  46.067  0.00  0.00            
ATOM   3694  N   GLN X 241      33.693  16.896  46.262  0.00  0.00            
ATOM   3695  H   GLN X 241      33.016  17.641  46.175  0.00  0.00            
ATOM   3696  CA  GLN X 241      33.264  15.544  45.911  0.00  0.00            
ATOM   3697  HA  GLN X 241      33.814  14.842  46.385  0.00  0.00            
ATOM   3698  CB  GLN X 241      31.796  15.210  46.372  0.00  0.00            
ATOM   3699  HB2 GLN X 241      31.071  15.902  45.943  0.00  0.00            
ATOM   3700  HB3 GLN X 241      31.541  14.190  46.081  0.00  0.00            
ATOM   3701  CG  GLN X 241      31.622  15.279  47.888  0.00  0.00            
ATOM   3702  HG2 GLN X 241      32.304  14.523  48.277  0.00  0.00            
ATOM   3703  HG3 GLN X 241      31.959  16.149  48.275  0.00  0.00            
ATOM   3704  CD  GLN X 241      30.266  14.974  48.496  0.00  0.00            
ATOM   3705  OE1 GLN X 241      29.291  15.036  47.800  0.00  0.00            
ATOM   3706  NE2 GLN X 241      30.222  14.777  49.802  0.00  0.00            
ATOM   3707 HE21 GLN X 241      29.267  14.604  50.297  0.00  0.00            
ATOM   3708 HE22 GLN X 241      31.105  14.851  50.436  0.00  0.00            
ATOM   3709  C   GLN X 241      33.367  15.364  44.356  0.00  0.00            
ATOM   3710  O   GLN X 241      33.689  14.297  43.893  0.00  0.00            
ATOM   3711  N   ASP X 242      32.993  16.370  43.612  0.00  0.00            
ATOM   3712  H   ASP X 242      32.748  17.320  44.087  0.00  0.00            
ATOM   3713  CA  ASP X 242      32.858  16.445  42.172  0.00  0.00            
ATOM   3714  HA  ASP X 242      32.917  15.427  41.786  0.00  0.00            
ATOM   3715  CB  ASP X 242      31.480  17.045  41.873  0.00  0.00            
ATOM   3716  HB2 ASP X 242      30.832  16.381  42.271  0.00  0.00            
ATOM   3717  HB3 ASP X 242      31.308  17.948  42.292  0.00  0.00            
ATOM   3718  CG  ASP X 242      31.165  17.042  40.427  0.00  0.00            
ATOM   3719  OD1 ASP X 242      31.803  16.347  39.639  0.00  0.00            
ATOM   3720  OD2 ASP X 242      30.106  17.622  40.034  0.00  0.00            
ATOM   3721  C   ASP X 242      34.058  17.147  41.459  0.00  0.00            
ATOM   3722  O   ASP X 242      33.869  18.273  40.921  0.00  0.00            
ATOM   3723  N   LYS X 243      35.232  16.522  41.505  0.00  0.00            
ATOM   3724  H   LYS X 243      35.464  15.516  41.856  0.00  0.00            
ATOM   3725  CA  LYS X 243      36.419  17.119  40.972  0.00  0.00            
ATOM   3726  HA  LYS X 243      36.147  18.065  40.505  0.00  0.00            
ATOM   3727  CB  LYS X 243      37.361  17.598  42.107  0.00  0.00            
ATOM   3728  HB2 LYS X 243      38.149  18.183  41.632  0.00  0.00            
ATOM   3729  HB3 LYS X 243      36.787  18.222  42.792  0.00  0.00            
ATOM   3730  CG  LYS X 243      37.984  16.390  42.843  0.00  0.00            
ATOM   3731  HG2 LYS X 243      37.300  15.895  43.300  0.00  0.00            
ATOM   3732  HG3 LYS X 243      38.354  15.756  42.149  0.00  0.00            
ATOM   3733  CD  LYS X 243      38.974  16.867  43.962  0.00  0.00            
ATOM   3734  HD2 LYS X 243      39.894  17.289  43.557  0.00  0.00            
ATOM   3735  HD3 LYS X 243      38.361  17.554  44.545  0.00  0.00            
ATOM   3736  CE  LYS X 243      39.408  15.816  44.976  0.00  0.00            
ATOM   3737  HE2 LYS X 243      40.370  15.385  44.699  0.00  0.00            
ATOM   3738  HE3 LYS X 243      39.514  16.457  45.851  0.00  0.00            
ATOM   3739  NZ  LYS X 243      38.427  14.706  45.206  0.00  0.00            
ATOM   3740  HZ1 LYS X 243      37.502  15.109  45.620  0.00  0.00            
ATOM   3741  HZ2 LYS X 243      38.185  14.115  44.323  0.00  0.00            
ATOM   3742  HZ3 LYS X 243      38.827  14.071  45.997  0.00  0.00            
ATOM   3743  C   LYS X 243      37.080  16.241  39.841  0.00  0.00            
ATOM   3744  O   LYS X 243      37.141  14.983  39.929  0.00  0.00            
ATOM   3745  N   THR X 244      37.494  16.839  38.698  0.00  0.00            
ATOM   3746  H   THR X 244      37.377  17.922  38.719  0.00  0.00            
ATOM   3747  CA  THR X 244      37.992  16.180  37.517  0.00  0.00            
ATOM   3748  HA  THR X 244      38.214  15.166  37.852  0.00  0.00            
ATOM   3749  CB  THR X 244      36.857  16.155  36.451  0.00  0.00            
ATOM   3750  HB  THR X 244      36.430  17.118  36.173  0.00  0.00            
ATOM   3751  CG2 THR X 244      37.107  15.487  35.157  0.00  0.00            
ATOM   3752 HG21 THR X 244      37.276  14.422  35.320  0.00  0.00            
ATOM   3753 HG22 THR X 244      36.278  15.522  34.451  0.00  0.00            
ATOM   3754 HG23 THR X 244      37.932  15.855  34.705  0.00  0.00            
ATOM   3755  OG1 THR X 244      35.795  15.422  36.994  0.00  0.00            
ATOM   3756  HG1 THR X 244      35.306  16.018  37.764  0.00  0.00            
ATOM   3757  C   THR X 244      39.301  16.815  36.981  0.00  0.00            
ATOM   3758  O   THR X 244      39.247  18.001  36.725  0.00  0.00            
ATOM   3759  N   LEU X 245      40.310  15.999  36.741  0.00  0.00            
ATOM   3760  H   LEU X 245      40.213  14.924  36.897  0.00  0.00            
ATOM   3761  CA  LEU X 245      41.583  16.506  36.151  0.00  0.00            
ATOM   3762  HA  LEU X 245      41.510  17.588  36.035  0.00  0.00            
ATOM   3763  CB  LEU X 245      42.730  16.253  37.231  0.00  0.00            
ATOM   3764  HB2 LEU X 245      42.594  16.900  37.995  0.00  0.00            
ATOM   3765  HB3 LEU X 245      42.757  15.300  37.564  0.00  0.00            
ATOM   3766  CG  LEU X 245      44.178  16.391  36.551  0.00  0.00            
ATOM   3767  HG  LEU X 245      44.209  15.859  35.693  0.00  0.00            
ATOM   3768  CD1 LEU X 245      44.483  17.896  36.284  0.00  0.00            
ATOM   3769 HD11 LEU X 245      43.730  18.367  35.802  0.00  0.00            
ATOM   3770 HD12 LEU X 245      44.737  18.429  37.200  0.00  0.00            
ATOM   3771 HD13 LEU X 245      45.295  17.945  35.558  0.00  0.00            
ATOM   3772  CD2 LEU X 245      45.206  15.926  37.565  0.00  0.00            
ATOM   3773 HD21 LEU X 245      45.116  14.839  37.569  0.00  0.00            
ATOM   3774 HD22 LEU X 245      46.255  16.152  37.373  0.00  0.00            
ATOM   3775 HD23 LEU X 245      44.917  16.345  38.528  0.00  0.00            
ATOM   3776  C   LEU X 245      41.814  15.971  34.665  0.00  0.00            
ATOM   3777  O   LEU X 245      41.696  14.753  34.441  0.00  0.00            
ATOM   3778  N   LYS X 246      42.070  16.891  33.752  0.00  0.00            
ATOM   3779  H   LYS X 246      42.234  17.897  34.138  0.00  0.00            
ATOM   3780  CA  LYS X 246      42.574  16.686  32.362  0.00  0.00            
ATOM   3781  HA  LYS X 246      42.597  15.631  32.090  0.00  0.00            
ATOM   3782  CB  LYS X 246      41.615  17.259  31.354  0.00  0.00            
ATOM   3783  HB2 LYS X 246      40.668  16.719  31.329  0.00  0.00            
ATOM   3784  HB3 LYS X 246      41.311  18.234  31.734  0.00  0.00            
ATOM   3785  CG  LYS X 246      42.037  17.204  29.886  0.00  0.00            
ATOM   3786  HG2 LYS X 246      41.214  17.644  29.323  0.00  0.00            
ATOM   3787  HG3 LYS X 246      42.839  17.815  29.825  0.00  0.00            
ATOM   3788  CD  LYS X 246      42.359  15.859  29.269  0.00  0.00            
ATOM   3789  HD2 LYS X 246      43.282  15.529  29.746  0.00  0.00            
ATOM   3790  HD3 LYS X 246      41.525  15.210  29.535  0.00  0.00            
ATOM   3791  CE  LYS X 246      42.563  16.018  27.720  0.00  0.00            
ATOM   3792  HE2 LYS X 246      42.289  17.028  27.416  0.00  0.00            
ATOM   3793  HE3 LYS X 246      43.625  16.005  27.474  0.00  0.00            
ATOM   3794  NZ  LYS X 246      41.757  15.088  27.024  0.00  0.00            
ATOM   3795  HZ1 LYS X 246      41.801  15.303  25.957  0.00  0.00            
ATOM   3796  HZ2 LYS X 246      42.166  14.101  27.242  0.00  0.00            
ATOM   3797  HZ3 LYS X 246      40.737  15.016  27.401  0.00  0.00            
ATOM   3798  C   LYS X 246      43.964  17.328  32.253  0.00  0.00            
ATOM   3799  O   LYS X 246      44.086  18.558  32.349  0.00  0.00            
ATOM   3800  N   ILE X 247      44.892  16.470  31.878  0.00  0.00            
ATOM   3801  H   ILE X 247      44.698  15.410  31.950  0.00  0.00            
ATOM   3802  CA  ILE X 247      46.262  16.900  31.465  0.00  0.00            
ATOM   3803  HA  ILE X 247      46.357  17.919  31.810  0.00  0.00            
ATOM   3804  CB  ILE X 247      47.281  15.938  32.165  0.00  0.00            
ATOM   3805  HB  ILE X 247      47.038  15.080  31.810  0.00  0.00            
ATOM   3806  CG2 ILE X 247      48.749  16.221  31.766  0.00  0.00            
ATOM   3807 HG21 ILE X 247      49.048  17.214  32.070  0.00  0.00            
ATOM   3808 HG22 ILE X 247      49.409  15.487  32.205  0.00  0.00            
ATOM   3809 HG23 ILE X 247      48.849  16.096  30.769  0.00  0.00            
ATOM   3810  CG1 ILE X 247      47.127  15.934  33.720  0.00  0.00            
ATOM   3811 HG12 ILE X 247      46.091  15.737  33.995  0.00  0.00            
ATOM   3812 HG13 ILE X 247      47.640  15.092  34.184  0.00  0.00            
ATOM   3813  CD1 ILE X 247      47.630  17.288  34.272  0.00  0.00            
ATOM   3814 HD11 ILE X 247      47.297  18.213  33.801  0.00  0.00            
ATOM   3815 HD12 ILE X 247      47.343  17.433  35.314  0.00  0.00            
ATOM   3816 HD13 ILE X 247      48.720  17.283  34.299  0.00  0.00            
ATOM   3817  C   ILE X 247      46.470  16.779  29.927  0.00  0.00            
ATOM   3818  O   ILE X 247      46.246  15.745  29.308  0.00  0.00            
ATOM   3819  N   TYR X 248      46.816  17.861  29.313  0.00  0.00            
ATOM   3820  H   TYR X 248      46.817  18.824  29.825  0.00  0.00            
ATOM   3821  CA  TYR X 248      47.019  17.916  27.895  0.00  0.00            
ATOM   3822  HA  TYR X 248      46.513  17.101  27.377  0.00  0.00            
ATOM   3823  CB  TYR X 248      46.516  19.241  27.262  0.00  0.00            
ATOM   3824  HB2 TYR X 248      46.970  20.094  27.767  0.00  0.00            
ATOM   3825  HB3 TYR X 248      46.751  19.183  26.199  0.00  0.00            
ATOM   3826  CG  TYR X 248      45.076  19.509  27.381  0.00  0.00            
ATOM   3827  CD1 TYR X 248      44.181  19.170  26.323  0.00  0.00            
ATOM   3828  HD1 TYR X 248      44.641  18.824  25.397  0.00  0.00            
ATOM   3829  CE1 TYR X 248      42.783  19.259  26.514  0.00  0.00            
ATOM   3830  HE1 TYR X 248      42.242  19.049  25.687  0.00  0.00            
ATOM   3831  CZ  TYR X 248      42.261  19.755  27.706  0.00  0.00            
ATOM   3832  OH  TYR X 248      40.939  19.882  27.861  0.00  0.00            
ATOM   3833  HH  TYR X 248      40.433  19.152  27.230  0.00  0.00            
ATOM   3834  CE2 TYR X 248      43.162  20.068  28.756  0.00  0.00            
ATOM   3835  HE2 TYR X 248      42.741  20.439  29.690  0.00  0.00            
ATOM   3836  CD2 TYR X 248      44.530  19.936  28.576  0.00  0.00            
ATOM   3837  HD2 TYR X 248      45.248  20.049  29.387  0.00  0.00            
ATOM   3838  C   TYR X 248      48.526  17.754  27.625  0.00  0.00            
ATOM   3839  O   TYR X 248      49.324  18.638  28.035  0.00  0.00            
ATOM   3840  N   GLU X 249      48.927  16.685  26.912  0.00  0.00            
ATOM   3841  H   GLU X 249      48.199  16.127  26.323  0.00  0.00            
ATOM   3842  CA  GLU X 249      50.243  16.081  26.755  0.00  0.00            
ATOM   3843  HA  GLU X 249      50.766  16.104  27.711  0.00  0.00            
ATOM   3844  CB  GLU X 249      50.173  14.573  26.358  0.00  0.00            
ATOM   3845  HB2 GLU X 249      51.127  14.289  26.189  0.00  0.00            
ATOM   3846  HB3 GLU X 249      49.819  14.150  27.298  0.00  0.00            
ATOM   3847  CG  GLU X 249      49.240  14.137  25.199  0.00  0.00            
ATOM   3848  HG2 GLU X 249      49.306  14.808  24.343  0.00  0.00            
ATOM   3849  HG3 GLU X 249      49.460  13.169  25.016  0.00  0.00            
ATOM   3850  CD  GLU X 249      47.813  13.997  25.780  0.00  0.00            
ATOM   3851  OE1 GLU X 249      47.461  13.165  26.658  0.00  0.00            
ATOM   3852  OE2 GLU X 249      47.023  14.986  25.593  0.00  0.00            
ATOM   3853  C   GLU X 249      51.189  16.897  25.861  0.00  0.00            
ATOM   3854  O   GLU X 249      50.948  16.952  24.651  0.00  0.00            
ATOM   3855  N   GLY X 250      52.007  17.668  26.543  0.00  0.00            
ATOM   3856  H   GLY X 250      52.082  17.656  27.550  0.00  0.00            
ATOM   3857  CA  GLY X 250      53.015  18.598  25.983  0.00  0.00            
ATOM   3858  HA2 GLY X 250      53.888  18.717  26.625  0.00  0.00            
ATOM   3859  HA3 GLY X 250      53.371  18.193  25.036  0.00  0.00            
ATOM   3860  C   GLY X 250      52.584  20.087  25.891  0.00  0.00            
ATOM   3861  O   GLY X 250      53.312  20.906  25.397  0.00  0.00            
ATOM   3862  N   ALA X 251      51.314  20.337  26.233  0.00  0.00            
ATOM   3863  H   ALA X 251      50.575  19.550  26.258  0.00  0.00            
ATOM   3864  CA  ALA X 251      50.774  21.671  26.002  0.00  0.00            
ATOM   3865  HA  ALA X 251      51.047  22.053  25.029  0.00  0.00            
ATOM   3866  CB  ALA X 251      49.259  21.669  26.331  0.00  0.00            
ATOM   3867  HB1 ALA X 251      48.817  21.042  25.754  0.00  0.00            
ATOM   3868  HB2 ALA X 251      49.081  21.447  27.373  0.00  0.00            
ATOM   3869  HB3 ALA X 251      48.808  22.623  26.101  0.00  0.00            
ATOM   3870  C   ALA X 251      51.346  22.701  27.001  0.00  0.00            
ATOM   3871  O   ALA X 251      51.705  22.419  28.148  0.00  0.00            
ATOM   3872  N   TYR X 252      51.398  23.935  26.498  0.00  0.00            
ATOM   3873  H   TYR X 252      50.923  24.247  25.568  0.00  0.00            
ATOM   3874  CA  TYR X 252      51.893  25.056  27.361  0.00  0.00            
ATOM   3875  HA  TYR X 252      52.663  24.697  28.044  0.00  0.00            
ATOM   3876  CB  TYR X 252      52.654  26.094  26.519  0.00  0.00            
ATOM   3877  HB2 TYR X 252      52.075  26.381  25.744  0.00  0.00            
ATOM   3878  HB3 TYR X 252      52.698  27.026  27.064  0.00  0.00            
ATOM   3879  CG  TYR X 252      54.013  25.668  26.062  0.00  0.00            
ATOM   3880  CD1 TYR X 252      54.427  24.338  26.045  0.00  0.00            
ATOM   3881  HD1 TYR X 252      53.850  23.508  26.426  0.00  0.00            
ATOM   3882  CE1 TYR X 252      55.717  23.976  25.604  0.00  0.00            
ATOM   3883  HE1 TYR X 252      56.118  23.055  25.701  0.00  0.00            
ATOM   3884  CZ  TYR X 252      56.606  24.961  25.202  0.00  0.00            
ATOM   3885  OH  TYR X 252      57.907  24.646  24.757  0.00  0.00            
ATOM   3886  HH  TYR X 252      57.897  23.560  24.674  0.00  0.00            
ATOM   3887  CE2 TYR X 252      56.112  26.245  25.019  0.00  0.00            
ATOM   3888  HE2 TYR X 252      56.775  27.004  24.603  0.00  0.00            
ATOM   3889  CD2 TYR X 252      54.918  26.632  25.588  0.00  0.00            
ATOM   3890  HD2 TYR X 252      54.660  27.691  25.604  0.00  0.00            
ATOM   3891  C   TYR X 252      50.646  25.680  28.136  0.00  0.00            
ATOM   3892  O   TYR X 252      49.583  25.064  28.225  0.00  0.00            
ATOM   3893  N   HID X 253      50.675  26.904  28.571  0.00  0.00            
ATOM   3894  H   HID X 253      51.486  27.453  28.321  0.00  0.00            
ATOM   3895  CA  HID X 253      49.881  27.460  29.614  0.00  0.00            
ATOM   3896  HA  HID X 253      49.725  26.692  30.371  0.00  0.00            
ATOM   3897  CB  HID X 253      50.585  28.701  30.193  0.00  0.00            
ATOM   3898  HB2 HID X 253      51.601  28.347  30.495  0.00  0.00            
ATOM   3899  HB3 HID X 253      50.873  29.448  29.468  0.00  0.00            
ATOM   3900  CG  HID X 253      49.976  29.246  31.369  0.00  0.00            
ATOM   3901  ND1 HID X 253      49.799  28.531  32.545  0.00  0.00            
ATOM   3902  HD1 HID X 253      50.160  27.517  32.631  0.00  0.00            
ATOM   3903  CE1 HID X 253      49.370  29.413  33.464  0.00  0.00            
ATOM   3904  HE1 HID X 253      49.235  29.188  34.521  0.00  0.00            
ATOM   3905  NE2 HID X 253      49.201  30.631  32.999  0.00  0.00            
ATOM   3906  CD2 HID X 253      49.537  30.535  31.600  0.00  0.00            
ATOM   3907  HD2 HID X 253      49.519  31.440  30.956  0.00  0.00            
ATOM   3908  C   HID X 253      48.479  27.814  29.165  0.00  0.00            
ATOM   3909  O   HID X 253      47.506  27.716  29.892  0.00  0.00            
ATOM   3910  N   VAL X 254      48.372  28.512  28.025  0.00  0.00            
ATOM   3911  H   VAL X 254      49.198  28.478  27.444  0.00  0.00            
ATOM   3912  CA  VAL X 254      47.070  29.145  27.491  0.00  0.00            
ATOM   3913  HA  VAL X 254      46.431  29.456  28.317  0.00  0.00            
ATOM   3914  CB  VAL X 254      47.325  30.482  26.801  0.00  0.00            
ATOM   3915  HB  VAL X 254      47.765  30.366  25.811  0.00  0.00            
ATOM   3916  CG1 VAL X 254      45.940  31.167  26.659  0.00  0.00            
ATOM   3917 HG11 VAL X 254      45.525  31.245  27.664  0.00  0.00            
ATOM   3918 HG12 VAL X 254      45.881  32.094  26.089  0.00  0.00            
ATOM   3919 HG13 VAL X 254      45.345  30.481  26.055  0.00  0.00            
ATOM   3920  CG2 VAL X 254      48.208  31.370  27.663  0.00  0.00            
ATOM   3921 HG21 VAL X 254      49.214  30.981  27.826  0.00  0.00            
ATOM   3922 HG22 VAL X 254      48.359  32.318  27.148  0.00  0.00            
ATOM   3923 HG23 VAL X 254      47.782  31.545  28.651  0.00  0.00            
ATOM   3924  C   VAL X 254      46.347  28.046  26.630  0.00  0.00            
ATOM   3925  O   VAL X 254      46.456  27.993  25.416  0.00  0.00            
ATOM   3926  N   LEU X 255      45.659  27.099  27.313  0.00  0.00            
ATOM   3927  H   LEU X 255      45.655  27.127  28.323  0.00  0.00            
ATOM   3928  CA  LEU X 255      45.286  25.843  26.712  0.00  0.00            
ATOM   3929  HA  LEU X 255      46.056  25.341  26.127  0.00  0.00            
ATOM   3930  CB  LEU X 255      44.751  24.899  27.680  0.00  0.00            
ATOM   3931  HB2 LEU X 255      44.038  25.429  28.312  0.00  0.00            
ATOM   3932  HB3 LEU X 255      44.173  24.119  27.184  0.00  0.00            
ATOM   3933  CG  LEU X 255      45.904  24.272  28.494  0.00  0.00            
ATOM   3934  HG  LEU X 255      46.559  25.048  28.890  0.00  0.00            
ATOM   3935  CD1 LEU X 255      45.184  23.569  29.701  0.00  0.00            
ATOM   3936 HD11 LEU X 255      44.660  22.715  29.272  0.00  0.00            
ATOM   3937 HD12 LEU X 255      45.972  23.267  30.390  0.00  0.00            
ATOM   3938 HD13 LEU X 255      44.472  24.249  30.170  0.00  0.00            
ATOM   3939  CD2 LEU X 255      46.836  23.318  27.708  0.00  0.00            
ATOM   3940 HD21 LEU X 255      47.368  22.686  28.419  0.00  0.00            
ATOM   3941 HD22 LEU X 255      46.196  22.626  27.160  0.00  0.00            
ATOM   3942 HD23 LEU X 255      47.542  23.877  27.094  0.00  0.00            
ATOM   3943  C   LEU X 255      44.049  26.165  25.659  0.00  0.00            
ATOM   3944  O   LEU X 255      43.921  25.470  24.670  0.00  0.00            
ATOM   3945  N   HIE X 256      43.232  27.166  26.023  0.00  0.00            
ATOM   3946  H   HIE X 256      43.608  27.777  26.734  0.00  0.00            
ATOM   3947  CA  HIE X 256      42.189  27.757  25.240  0.00  0.00            
ATOM   3948  HA  HIE X 256      41.535  26.997  24.811  0.00  0.00            
ATOM   3949  CB  HIE X 256      41.225  28.602  25.983  0.00  0.00            
ATOM   3950  HB2 HIE X 256      40.544  29.143  25.326  0.00  0.00            
ATOM   3951  HB3 HIE X 256      40.548  28.034  26.621  0.00  0.00            
ATOM   3952  CG  HIE X 256      41.886  29.640  26.824  0.00  0.00            
ATOM   3953  ND1 HIE X 256      42.675  29.437  27.913  0.00  0.00            
ATOM   3954  CE1 HIE X 256      43.016  30.668  28.340  0.00  0.00            
ATOM   3955  HE1 HIE X 256      43.845  30.886  28.997  0.00  0.00            
ATOM   3956  NE2 HIE X 256      42.368  31.588  27.603  0.00  0.00            
ATOM   3957  HE2 HIE X 256      42.619  32.565  27.549  0.00  0.00            
ATOM   3958  CD2 HIE X 256      41.653  30.962  26.635  0.00  0.00            
ATOM   3959  HD2 HIE X 256      41.113  31.466  25.846  0.00  0.00            
ATOM   3960  C   HIE X 256      42.700  28.679  24.010  0.00  0.00            
ATOM   3961  O   HIE X 256      41.879  29.212  23.287  0.00  0.00            
ATOM   3962  N   LYS X 257      44.053  28.789  23.818  0.00  0.00            
ATOM   3963  H   LYS X 257      44.722  28.327  24.417  0.00  0.00            
ATOM   3964  CA  LYS X 257      44.694  29.491  22.725  0.00  0.00            
ATOM   3965  HA  LYS X 257      44.144  29.351  21.794  0.00  0.00            
ATOM   3966  CB  LYS X 257      44.862  31.025  22.957  0.00  0.00            
ATOM   3967  HB2 LYS X 257      45.399  31.032  23.905  0.00  0.00            
ATOM   3968  HB3 LYS X 257      45.560  31.451  22.236  0.00  0.00            
ATOM   3969  CG  LYS X 257      43.602  32.001  23.130  0.00  0.00            
ATOM   3970  HG2 LYS X 257      42.944  31.698  22.315  0.00  0.00            
ATOM   3971  HG3 LYS X 257      43.210  31.703  24.102  0.00  0.00            
ATOM   3972  CD  LYS X 257      43.989  33.470  23.143  0.00  0.00            
ATOM   3973  HD2 LYS X 257      44.751  33.552  23.918  0.00  0.00            
ATOM   3974  HD3 LYS X 257      44.515  33.798  22.247  0.00  0.00            
ATOM   3975  CE  LYS X 257      42.854  34.495  23.344  0.00  0.00            
ATOM   3976  HE2 LYS X 257      42.447  34.148  24.294  0.00  0.00            
ATOM   3977  HE3 LYS X 257      43.262  35.495  23.200  0.00  0.00            
ATOM   3978  NZ  LYS X 257      41.800  34.218  22.342  0.00  0.00            
ATOM   3979  HZ1 LYS X 257      42.017  34.286  21.357  0.00  0.00            
ATOM   3980  HZ2 LYS X 257      41.524  33.251  22.432  0.00  0.00            
ATOM   3981  HZ3 LYS X 257      40.991  34.802  22.494  0.00  0.00            
ATOM   3982  C   LYS X 257      46.064  28.810  22.576  0.00  0.00            
ATOM   3983  O   LYS X 257      47.104  29.425  22.522  0.00  0.00            
ATOM   3984  N   GLU X 258      45.934  27.537  22.309  0.00  0.00            
ATOM   3985  H   GLU X 258      44.970  27.244  22.375  0.00  0.00            
ATOM   3986  CA  GLU X 258      46.921  26.582  22.032  0.00  0.00            
ATOM   3987  HA  GLU X 258      47.888  27.066  22.168  0.00  0.00            
ATOM   3988  CB  GLU X 258      46.815  25.418  23.028  0.00  0.00            
ATOM   3989  HB2 GLU X 258      46.066  25.607  23.798  0.00  0.00            
ATOM   3990  HB3 GLU X 258      46.472  24.518  22.519  0.00  0.00            
ATOM   3991  CG  GLU X 258      48.067  25.186  23.952  0.00  0.00            
ATOM   3992  HG2 GLU X 258      48.320  26.123  24.449  0.00  0.00            
ATOM   3993  HG3 GLU X 258      47.808  24.494  24.753  0.00  0.00            
ATOM   3994  CD  GLU X 258      49.207  24.620  23.154  0.00  0.00            
ATOM   3995  OE1 GLU X 258      50.356  24.893  23.536  0.00  0.00            
ATOM   3996  OE2 GLU X 258      49.016  23.791  22.222  0.00  0.00            
ATOM   3997  C   GLU X 258      46.914  26.220  20.570  0.00  0.00            
ATOM   3998  O   GLU X 258      46.456  26.981  19.759  0.00  0.00            
ATOM   3999  N   LEU X 259      47.521  25.121  20.211  0.00  0.00            
ATOM   4000  H   LEU X 259      48.032  24.604  20.912  0.00  0.00            
ATOM   4001  CA  LEU X 259      47.346  24.478  18.881  0.00  0.00            
ATOM   4002  HA  LEU X 259      47.666  25.138  18.075  0.00  0.00            
ATOM   4003  CB  LEU X 259      48.200  23.177  18.917  0.00  0.00            
ATOM   4004  HB2 LEU X 259      48.002  22.537  19.777  0.00  0.00            
ATOM   4005  HB3 LEU X 259      48.082  22.702  17.942  0.00  0.00            
ATOM   4006  CG  LEU X 259      49.739  23.325  19.013  0.00  0.00            
ATOM   4007  HG  LEU X 259      50.142  23.809  19.903  0.00  0.00            
ATOM   4008  CD1 LEU X 259      50.243  21.911  18.833  0.00  0.00            
ATOM   4009 HD11 LEU X 259      51.304  21.966  18.590  0.00  0.00            
ATOM   4010 HD12 LEU X 259      50.043  21.218  19.650  0.00  0.00            
ATOM   4011 HD13 LEU X 259      49.799  21.533  17.913  0.00  0.00            
ATOM   4012  CD2 LEU X 259      50.215  24.200  17.812  0.00  0.00            
ATOM   4013 HD21 LEU X 259      49.887  25.235  17.905  0.00  0.00            
ATOM   4014 HD22 LEU X 259      51.299  24.247  17.918  0.00  0.00            
ATOM   4015 HD23 LEU X 259      49.962  23.761  16.847  0.00  0.00            
ATOM   4016  C   LEU X 259      45.848  24.097  18.781  0.00  0.00            
ATOM   4017  O   LEU X 259      45.177  23.827  19.779  0.00  0.00            
ATOM   4018  N   PRO X 260      45.327  23.935  17.556  0.00  0.00            
ATOM   4019  CD  PRO X 260      46.035  24.306  16.311  0.00  0.00            
ATOM   4020  HD2 PRO X 260      46.575  23.467  15.874  0.00  0.00            
ATOM   4021  HD3 PRO X 260      46.720  25.152  16.370  0.00  0.00            
ATOM   4022  CG  PRO X 260      44.882  24.633  15.427  0.00  0.00            
ATOM   4023  HG2 PRO X 260      45.163  24.572  14.375  0.00  0.00            
ATOM   4024  HG3 PRO X 260      44.557  25.654  15.628  0.00  0.00            
ATOM   4025  CB  PRO X 260      43.806  23.708  15.792  0.00  0.00            
ATOM   4026  HB2 PRO X 260      43.945  22.705  15.390  0.00  0.00            
ATOM   4027  HB3 PRO X 260      42.796  24.079  15.619  0.00  0.00            
ATOM   4028  CA  PRO X 260      43.940  23.617  17.284  0.00  0.00            
ATOM   4029  HA  PRO X 260      43.406  24.483  17.675  0.00  0.00            
ATOM   4030  C   PRO X 260      43.343  22.284  17.878  0.00  0.00            
ATOM   4031  O   PRO X 260      42.288  22.282  18.506  0.00  0.00            
ATOM   4032  N   GLU X 261      44.072  21.200  17.858  0.00  0.00            
ATOM   4033  H   GLU X 261      45.039  21.255  17.570  0.00  0.00            
ATOM   4034  CA  GLU X 261      43.825  19.945  18.499  0.00  0.00            
ATOM   4035  HA  GLU X 261      42.890  19.575  18.080  0.00  0.00            
ATOM   4036  CB  GLU X 261      44.942  18.943  18.045  0.00  0.00            
ATOM   4037  HB2 GLU X 261      44.737  18.012  18.573  0.00  0.00            
ATOM   4038  HB3 GLU X 261      44.788  18.832  16.972  0.00  0.00            
ATOM   4039  CG  GLU X 261      46.403  19.282  18.355  0.00  0.00            
ATOM   4040  HG2 GLU X 261      46.429  20.016  19.161  0.00  0.00            
ATOM   4041  HG3 GLU X 261      46.956  18.533  18.922  0.00  0.00            
ATOM   4042  CD  GLU X 261      47.049  19.801  17.043  0.00  0.00            
ATOM   4043  OE1 GLU X 261      46.529  20.825  16.500  0.00  0.00            
ATOM   4044  OE2 GLU X 261      48.035  19.202  16.589  0.00  0.00            
ATOM   4045  C   GLU X 261      43.689  20.067  20.015  0.00  0.00            
ATOM   4046  O   GLU X 261      42.969  19.269  20.616  0.00  0.00            
ATOM   4047  N   VAL X 262      44.346  21.015  20.603  0.00  0.00            
ATOM   4048  H   VAL X 262      44.888  21.719  20.123  0.00  0.00            
ATOM   4049  CA  VAL X 262      44.165  21.212  22.058  0.00  0.00            
ATOM   4050  HA  VAL X 262      43.849  20.264  22.493  0.00  0.00            
ATOM   4051  CB  VAL X 262      45.456  21.747  22.812  0.00  0.00            
ATOM   4052  HB  VAL X 262      45.859  22.519  22.156  0.00  0.00            
ATOM   4053  CG1 VAL X 262      45.273  22.249  24.305  0.00  0.00            
ATOM   4054 HG11 VAL X 262      44.618  21.578  24.861  0.00  0.00            
ATOM   4055 HG12 VAL X 262      46.234  22.396  24.798  0.00  0.00            
ATOM   4056 HG13 VAL X 262      44.841  23.250  24.282  0.00  0.00            
ATOM   4057  CG2 VAL X 262      46.493  20.650  22.916  0.00  0.00            
ATOM   4058 HG21 VAL X 262      46.081  19.834  23.511  0.00  0.00            
ATOM   4059 HG22 VAL X 262      46.807  20.331  21.922  0.00  0.00            
ATOM   4060 HG23 VAL X 262      47.427  20.964  23.383  0.00  0.00            
ATOM   4061  C   VAL X 262      43.007  22.283  22.235  0.00  0.00            
ATOM   4062  O   VAL X 262      42.030  21.960  22.937  0.00  0.00            
ATOM   4063  N   THR X 263      42.970  23.367  21.383  0.00  0.00            
ATOM   4064  H   THR X 263      43.536  23.390  20.547  0.00  0.00            
ATOM   4065  CA  THR X 263      42.026  24.490  21.687  0.00  0.00            
ATOM   4066  HA  THR X 263      42.241  24.781  22.716  0.00  0.00            
ATOM   4067  CB  THR X 263      42.383  25.628  20.723  0.00  0.00            
ATOM   4068  HB  THR X 263      42.291  25.418  19.657  0.00  0.00            
ATOM   4069  CG2 THR X 263      41.516  26.840  20.957  0.00  0.00            
ATOM   4070 HG21 THR X 263      41.872  27.702  20.395  0.00  0.00            
ATOM   4071 HG22 THR X 263      40.485  26.734  20.618  0.00  0.00            
ATOM   4072 HG23 THR X 263      41.617  27.120  22.005  0.00  0.00            
ATOM   4073  OG1 THR X 263      43.718  26.099  20.920  0.00  0.00            
ATOM   4074  HG1 THR X 263      44.245  25.401  20.523  0.00  0.00            
ATOM   4075  C   THR X 263      40.595  23.986  21.447  0.00  0.00            
ATOM   4076  O   THR X 263      39.777  24.247  22.319  0.00  0.00            
ATOM   4077  N   ASN X 264      40.299  23.237  20.404  0.00  0.00            
ATOM   4078  H   ASN X 264      41.066  22.963  19.807  0.00  0.00            
ATOM   4079  CA  ASN X 264      38.897  22.894  20.118  0.00  0.00            
ATOM   4080  HA  ASN X 264      38.199  23.728  20.192  0.00  0.00            
ATOM   4081  CB  ASN X 264      38.693  22.068  18.782  0.00  0.00            
ATOM   4082  HB2 ASN X 264      39.424  21.261  18.830  0.00  0.00            
ATOM   4083  HB3 ASN X 264      37.657  21.730  18.767  0.00  0.00            
ATOM   4084  CG  ASN X 264      39.051  22.863  17.531  0.00  0.00            
ATOM   4085  OD1 ASN X 264      38.810  24.063  17.386  0.00  0.00            
ATOM   4086  ND2 ASN X 264      39.734  22.250  16.618  0.00  0.00            
ATOM   4087 HD21 ASN X 264      40.061  21.302  16.741  0.00  0.00            
ATOM   4088 HD22 ASN X 264      40.117  22.712  15.806  0.00  0.00            
ATOM   4089  C   ASN X 264      38.509  21.918  21.305  0.00  0.00            
ATOM   4090  O   ASN X 264      37.425  21.948  21.883  0.00  0.00            
ATOM   4091  N   SER X 265      39.495  21.104  21.734  0.00  0.00            
ATOM   4092  H   SER X 265      40.334  21.073  21.172  0.00  0.00            
ATOM   4093  CA  SER X 265      39.351  19.943  22.668  0.00  0.00            
ATOM   4094  HA  SER X 265      38.488  19.369  22.330  0.00  0.00            
ATOM   4095  CB  SER X 265      40.600  19.004  22.704  0.00  0.00            
ATOM   4096  HB2 SER X 265      40.662  18.483  21.748  0.00  0.00            
ATOM   4097  HB3 SER X 265      41.495  19.622  22.633  0.00  0.00            
ATOM   4098  OG  SER X 265      40.605  18.102  23.701  0.00  0.00            
ATOM   4099  HG  SER X 265      41.175  17.346  23.540  0.00  0.00            
ATOM   4100  C   SER X 265      38.921  20.472  24.077  0.00  0.00            
ATOM   4101  O   SER X 265      37.896  20.043  24.649  0.00  0.00            
ATOM   4102  N   VAL X 266      39.605  21.507  24.462  0.00  0.00            
ATOM   4103  H   VAL X 266      40.083  21.953  23.692  0.00  0.00            
ATOM   4104  CA  VAL X 266      39.369  22.342  25.681  0.00  0.00            
ATOM   4105  HA  VAL X 266      39.407  21.681  26.548  0.00  0.00            
ATOM   4106  CB  VAL X 266      40.448  23.428  25.741  0.00  0.00            
ATOM   4107  HB  VAL X 266      40.480  23.726  24.693  0.00  0.00            
ATOM   4108  CG1 VAL X 266      40.188  24.550  26.787  0.00  0.00            
ATOM   4109 HG11 VAL X 266      39.677  25.396  26.327  0.00  0.00            
ATOM   4110 HG12 VAL X 266      39.578  24.258  27.642  0.00  0.00            
ATOM   4111 HG13 VAL X 266      41.114  24.869  27.266  0.00  0.00            
ATOM   4112  CG2 VAL X 266      41.756  22.711  26.009  0.00  0.00            
ATOM   4113 HG21 VAL X 266      42.019  21.971  25.254  0.00  0.00            
ATOM   4114 HG22 VAL X 266      42.580  23.419  25.927  0.00  0.00            
ATOM   4115 HG23 VAL X 266      41.732  22.250  26.997  0.00  0.00            
ATOM   4116  C   VAL X 266      37.992  22.958  25.631  0.00  0.00            
ATOM   4117  O   VAL X 266      37.373  23.013  26.693  0.00  0.00            
ATOM   4118  N   PHE X 267      37.469  23.433  24.508  0.00  0.00            
ATOM   4119  H   PHE X 267      38.003  23.382  23.653  0.00  0.00            
ATOM   4120  CA  PHE X 267      36.206  24.083  24.467  0.00  0.00            
ATOM   4121  HA  PHE X 267      36.215  24.718  25.354  0.00  0.00            
ATOM   4122  CB  PHE X 267      36.015  24.869  23.144  0.00  0.00            
ATOM   4123  HB2 PHE X 267      36.250  24.240  22.285  0.00  0.00            
ATOM   4124  HB3 PHE X 267      34.947  25.070  23.070  0.00  0.00            
ATOM   4125  CG  PHE X 267      36.572  26.308  22.927  0.00  0.00            
ATOM   4126  CD1 PHE X 267      37.754  26.606  23.659  0.00  0.00            
ATOM   4127  HD1 PHE X 267      38.155  25.952  24.419  0.00  0.00            
ATOM   4128  CE1 PHE X 267      38.353  27.870  23.465  0.00  0.00            
ATOM   4129  HE1 PHE X 267      39.317  28.120  23.883  0.00  0.00            
ATOM   4130  CZ  PHE X 267      37.680  28.823  22.707  0.00  0.00            
ATOM   4131  HZ  PHE X 267      38.074  29.827  22.640  0.00  0.00            
ATOM   4132  CE2 PHE X 267      36.527  28.608  22.061  0.00  0.00            
ATOM   4133  HE2 PHE X 267      36.116  29.357  21.399  0.00  0.00            
ATOM   4134  CD2 PHE X 267      35.979  27.319  22.103  0.00  0.00            
ATOM   4135  HD2 PHE X 267      35.022  27.040  21.686  0.00  0.00            
ATOM   4136  C   PHE X 267      35.154  22.972  24.647  0.00  0.00            
ATOM   4137  O   PHE X 267      34.205  23.146  25.414  0.00  0.00            
ATOM   4138  N   HID X 268      35.294  21.949  23.913  0.00  0.00            
ATOM   4139  H   HID X 268      36.122  21.833  23.347  0.00  0.00            
ATOM   4140  CA  HID X 268      34.295  20.873  23.860  0.00  0.00            
ATOM   4141  HA  HID X 268      33.336  21.303  23.568  0.00  0.00            
ATOM   4142  CB  HID X 268      34.542  19.749  22.835  0.00  0.00            
ATOM   4143  HB2 HID X 268      35.558  19.354  22.871  0.00  0.00            
ATOM   4144  HB3 HID X 268      33.831  18.964  23.091  0.00  0.00            
ATOM   4145  CG  HID X 268      34.259  20.135  21.373  0.00  0.00            
ATOM   4146  ND1 HID X 268      35.015  21.000  20.582  0.00  0.00            
ATOM   4147  HD1 HID X 268      35.867  21.450  20.884  0.00  0.00            
ATOM   4148  CE1 HID X 268      34.325  21.210  19.465  0.00  0.00            
ATOM   4149  HE1 HID X 268      34.660  21.889  18.694  0.00  0.00            
ATOM   4150  NE2 HID X 268      33.217  20.399  19.406  0.00  0.00            
ATOM   4151  CD2 HID X 268      33.172  19.772  20.679  0.00  0.00            
ATOM   4152  HD2 HID X 268      32.380  19.100  20.975  0.00  0.00            
ATOM   4153  C   HID X 268      34.119  20.195  25.251  0.00  0.00            
ATOM   4154  O   HID X 268      32.988  19.891  25.620  0.00  0.00            
ATOM   4155  N   GLU X 269      35.157  20.084  26.016  0.00  0.00            
ATOM   4156  H   GLU X 269      36.045  20.322  25.598  0.00  0.00            
ATOM   4157  CA  GLU X 269      35.194  19.527  27.383  0.00  0.00            
ATOM   4158  HA  GLU X 269      34.742  18.537  27.443  0.00  0.00            
ATOM   4159  CB  GLU X 269      36.664  19.346  27.878  0.00  0.00            
ATOM   4160  HB2 GLU X 269      37.324  19.282  27.013  0.00  0.00            
ATOM   4161  HB3 GLU X 269      37.018  20.233  28.404  0.00  0.00            
ATOM   4162  CG  GLU X 269      36.775  18.233  28.842  0.00  0.00            
ATOM   4163  HG2 GLU X 269      37.551  18.268  29.607  0.00  0.00            
ATOM   4164  HG3 GLU X 269      35.819  18.196  29.364  0.00  0.00            
ATOM   4165  CD  GLU X 269      36.912  16.852  28.145  0.00  0.00            
ATOM   4166  OE1 GLU X 269      36.216  15.868  28.513  0.00  0.00            
ATOM   4167  OE2 GLU X 269      37.712  16.672  27.205  0.00  0.00            
ATOM   4168  C   GLU X 269      34.463  20.507  28.359  0.00  0.00            
ATOM   4169  O   GLU X 269      33.760  20.100  29.279  0.00  0.00            
ATOM   4170  N   ILE X 270      34.643  21.820  28.107  0.00  0.00            
ATOM   4171  H   ILE X 270      35.360  22.085  27.447  0.00  0.00            
ATOM   4172  CA  ILE X 270      33.905  22.826  28.879  0.00  0.00            
ATOM   4173  HA  ILE X 270      34.009  22.491  29.911  0.00  0.00            
ATOM   4174  CB  ILE X 270      34.540  24.273  28.759  0.00  0.00            
ATOM   4175  HB  ILE X 270      34.627  24.421  27.683  0.00  0.00            
ATOM   4176  CG2 ILE X 270      33.749  25.391  29.506  0.00  0.00            
ATOM   4177 HG21 ILE X 270      34.215  26.357  29.315  0.00  0.00            
ATOM   4178 HG22 ILE X 270      32.684  25.455  29.281  0.00  0.00            
ATOM   4179 HG23 ILE X 270      33.787  25.189  30.576  0.00  0.00            
ATOM   4180  CG1 ILE X 270      35.978  24.263  29.295  0.00  0.00            
ATOM   4181 HG12 ILE X 270      35.977  24.090  30.371  0.00  0.00            
ATOM   4182 HG13 ILE X 270      36.520  23.392  28.926  0.00  0.00            
ATOM   4183  CD1 ILE X 270      36.811  25.502  28.950  0.00  0.00            
ATOM   4184 HD11 ILE X 270      36.395  26.381  29.442  0.00  0.00            
ATOM   4185 HD12 ILE X 270      37.835  25.346  29.290  0.00  0.00            
ATOM   4186 HD13 ILE X 270      36.797  25.518  27.860  0.00  0.00            
ATOM   4187  C   ILE X 270      32.425  22.816  28.544  0.00  0.00            
ATOM   4188  O   ILE X 270      31.611  22.848  29.487  0.00  0.00            
ATOM   4189  N   ASN X 271      32.037  22.721  27.246  0.00  0.00            
ATOM   4190  H   ASN X 271      32.803  22.586  26.602  0.00  0.00            
ATOM   4191  CA  ASN X 271      30.661  22.631  26.858  0.00  0.00            
ATOM   4192  HA  ASN X 271      30.159  23.565  27.110  0.00  0.00            
ATOM   4193  CB  ASN X 271      30.700  22.382  25.387  0.00  0.00            
ATOM   4194  HB2 ASN X 271      31.329  23.183  24.999  0.00  0.00            
ATOM   4195  HB3 ASN X 271      31.115  21.401  25.158  0.00  0.00            
ATOM   4196  CG  ASN X 271      29.383  22.514  24.743  0.00  0.00            
ATOM   4197  OD1 ASN X 271      28.854  21.664  24.114  0.00  0.00            
ATOM   4198  ND2 ASN X 271      28.787  23.666  24.830  0.00  0.00            
ATOM   4199 HD21 ASN X 271      27.845  23.776  24.484  0.00  0.00            
ATOM   4200 HD22 ASN X 271      29.391  24.428  25.101  0.00  0.00            
ATOM   4201  C   ASN X 271      29.924  21.445  27.549  0.00  0.00            
ATOM   4202  O   ASN X 271      28.750  21.603  27.970  0.00  0.00            
ATOM   4203  N   MET X 272      30.502  20.243  27.450  0.00  0.00            
ATOM   4204  H   MET X 272      31.410  20.047  27.053  0.00  0.00            
ATOM   4205  CA  MET X 272      29.981  18.994  28.046  0.00  0.00            
ATOM   4206  HA  MET X 272      29.020  18.819  27.562  0.00  0.00            
ATOM   4207  CB  MET X 272      30.841  17.761  27.687  0.00  0.00            
ATOM   4208  HB2 MET X 272      31.858  18.001  27.997  0.00  0.00            
ATOM   4209  HB3 MET X 272      30.395  16.902  28.190  0.00  0.00            
ATOM   4210  CG  MET X 272      30.865  17.432  26.193  0.00  0.00            
ATOM   4211  HG2 MET X 272      31.039  18.361  25.651  0.00  0.00            
ATOM   4212  HG3 MET X 272      31.695  16.785  25.908  0.00  0.00            
ATOM   4213  SD  MET X 272      29.407  16.689  25.482  0.00  0.00            
ATOM   4214  CE  MET X 272      29.770  17.057  23.758  0.00  0.00            
ATOM   4215  HE1 MET X 272      30.795  16.737  23.569  0.00  0.00            
ATOM   4216  HE2 MET X 272      29.073  16.529  23.106  0.00  0.00            
ATOM   4217  HE3 MET X 272      29.691  18.136  23.630  0.00  0.00            
ATOM   4218  C   MET X 272      29.767  19.231  29.552  0.00  0.00            
ATOM   4219  O   MET X 272      28.706  18.947  30.086  0.00  0.00            
ATOM   4220  N   TRP X 273      30.895  19.437  30.248  0.00  0.00            
ATOM   4221  H   TRP X 273      31.809  19.246  29.863  0.00  0.00            
ATOM   4222  CA  TRP X 273      30.798  19.665  31.751  0.00  0.00            
ATOM   4223  HA  TRP X 273      30.364  18.760  32.175  0.00  0.00            
ATOM   4224  CB  TRP X 273      32.195  19.875  32.388  0.00  0.00            
ATOM   4225  HB2 TRP X 273      32.775  20.484  31.694  0.00  0.00            
ATOM   4226  HB3 TRP X 273      32.002  20.446  33.296  0.00  0.00            
ATOM   4227  CG  TRP X 273      32.842  18.574  32.783  0.00  0.00            
ATOM   4228  CD1 TRP X 273      33.734  17.929  31.980  0.00  0.00            
ATOM   4229  HD1 TRP X 273      34.027  18.266  30.997  0.00  0.00            
ATOM   4230  NE1 TRP X 273      34.130  16.720  32.600  0.00  0.00            
ATOM   4231  HE1 TRP X 273      34.871  16.139  32.234  0.00  0.00            
ATOM   4232  CE2 TRP X 273      33.449  16.555  33.801  0.00  0.00            
ATOM   4233  CZ2 TRP X 273      33.440  15.527  34.706  0.00  0.00            
ATOM   4234  HZ2 TRP X 273      33.935  14.586  34.520  0.00  0.00            
ATOM   4235  CH2 TRP X 273      32.590  15.800  35.834  0.00  0.00            
ATOM   4236  HH2 TRP X 273      32.489  15.061  36.616  0.00  0.00            
ATOM   4237  CZ3 TRP X 273      31.825  16.934  35.989  0.00  0.00            
ATOM   4238  HZ3 TRP X 273      31.119  17.054  36.797  0.00  0.00            
ATOM   4239  CE3 TRP X 273      31.817  17.921  35.061  0.00  0.00            
ATOM   4240  HE3 TRP X 273      31.244  18.831  35.153  0.00  0.00            
ATOM   4241  CD2 TRP X 273      32.636  17.745  33.938  0.00  0.00            
ATOM   4242  C   TRP X 273      29.820  20.747  32.207  0.00  0.00            
ATOM   4243  O   TRP X 273      29.288  20.565  33.276  0.00  0.00            
ATOM   4244  N   VAL X 274      29.545  21.777  31.441  0.00  0.00            
ATOM   4245  H   VAL X 274      30.132  21.962  30.640  0.00  0.00            
ATOM   4246  CA  VAL X 274      28.460  22.756  31.727  0.00  0.00            
ATOM   4247  HA  VAL X 274      28.507  22.978  32.793  0.00  0.00            
ATOM   4248  CB  VAL X 274      28.649  24.029  30.886  0.00  0.00            
ATOM   4249  HB  VAL X 274      28.813  23.665  29.872  0.00  0.00            
ATOM   4250  CG1 VAL X 274      27.473  24.970  31.019  0.00  0.00            
ATOM   4251 HG11 VAL X 274      26.626  24.396  30.643  0.00  0.00            
ATOM   4252 HG12 VAL X 274      27.336  25.148  32.085  0.00  0.00            
ATOM   4253 HG13 VAL X 274      27.639  25.930  30.530  0.00  0.00            
ATOM   4254  CG2 VAL X 274      29.819  24.881  31.444  0.00  0.00            
ATOM   4255 HG21 VAL X 274      30.097  25.704  30.786  0.00  0.00            
ATOM   4256 HG22 VAL X 274      29.460  25.231  32.412  0.00  0.00            
ATOM   4257 HG23 VAL X 274      30.719  24.282  31.582  0.00  0.00            
ATOM   4258  C   VAL X 274      27.096  22.091  31.409  0.00  0.00            
ATOM   4259  O   VAL X 274      26.185  22.160  32.258  0.00  0.00            
ATOM   4260  N   SER X 275      26.914  21.521  30.220  0.00  0.00            
ATOM   4261  H   SER X 275      27.645  21.392  29.535  0.00  0.00            
ATOM   4262  CA  SER X 275      25.579  21.111  29.822  0.00  0.00            
ATOM   4263  HA  SER X 275      24.855  21.925  29.793  0.00  0.00            
ATOM   4264  CB  SER X 275      25.593  20.681  28.338  0.00  0.00            
ATOM   4265  HB2 SER X 275      24.733  20.087  28.028  0.00  0.00            
ATOM   4266  HB3 SER X 275      25.719  21.616  27.791  0.00  0.00            
ATOM   4267  OG  SER X 275      26.670  19.897  28.017  0.00  0.00            
ATOM   4268  HG  SER X 275      27.298  20.461  27.561  0.00  0.00            
ATOM   4269  C   SER X 275      25.124  20.025  30.782  0.00  0.00            
ATOM   4270  O   SER X 275      23.925  19.993  31.071  0.00  0.00            
ATOM   4271  N   GLN X 276      25.960  19.079  31.250  0.00  0.00            
ATOM   4272  H   GLN X 276      26.872  19.084  30.817  0.00  0.00            
ATOM   4273  CA  GLN X 276      25.612  18.065  32.250  0.00  0.00            
ATOM   4274  HA  GLN X 276      24.656  17.674  31.903  0.00  0.00            
ATOM   4275  CB  GLN X 276      26.535  16.875  32.098  0.00  0.00            
ATOM   4276  HB2 GLN X 276      26.067  15.948  32.430  0.00  0.00            
ATOM   4277  HB3 GLN X 276      26.700  16.614  31.052  0.00  0.00            
ATOM   4278  CG  GLN X 276      27.905  17.129  32.689  0.00  0.00            
ATOM   4279  HG2 GLN X 276      28.228  18.144  32.461  0.00  0.00            
ATOM   4280  HG3 GLN X 276      27.787  16.995  33.765  0.00  0.00            
ATOM   4281  CD  GLN X 276      28.874  16.004  32.399  0.00  0.00            
ATOM   4282  OE1 GLN X 276      29.105  15.688  31.230  0.00  0.00            
ATOM   4283  NE2 GLN X 276      29.629  15.527  33.383  0.00  0.00            
ATOM   4284 HE21 GLN X 276      30.247  14.756  33.177  0.00  0.00            
ATOM   4285 HE22 GLN X 276      29.480  15.802  34.343  0.00  0.00            
ATOM   4286  C   GLN X 276      25.476  18.514  33.746  0.00  0.00            
ATOM   4287  O   GLN X 276      25.040  17.631  34.511  0.00  0.00            
ATOM   4288  N   ARG X 277      25.649  19.820  34.075  0.00  0.00            
ATOM   4289  H   ARG X 277      25.997  20.425  33.345  0.00  0.00            
ATOM   4290  CA  ARG X 277      25.356  20.410  35.451  0.00  0.00            
ATOM   4291  HA  ARG X 277      24.762  19.708  36.036  0.00  0.00            
ATOM   4292  CB  ARG X 277      26.711  20.727  36.122  0.00  0.00            
ATOM   4293  HB2 ARG X 277      27.245  21.436  35.489  0.00  0.00            
ATOM   4294  HB3 ARG X 277      26.470  21.106  37.116  0.00  0.00            
ATOM   4295  CG  ARG X 277      27.670  19.536  36.282  0.00  0.00            
ATOM   4296  HG2 ARG X 277      27.923  19.223  35.269  0.00  0.00            
ATOM   4297  HG3 ARG X 277      28.603  19.861  36.742  0.00  0.00            
ATOM   4298  CD  ARG X 277      27.118  18.474  37.215  0.00  0.00            
ATOM   4299  HD2 ARG X 277      26.739  18.959  38.114  0.00  0.00            
ATOM   4300  HD3 ARG X 277      26.302  17.958  36.709  0.00  0.00            
ATOM   4301  NE  ARG X 277      28.128  17.528  37.705  0.00  0.00            
ATOM   4302  HE  ARG X 277      28.736  17.905  38.417  0.00  0.00            
ATOM   4303  CZ  ARG X 277      28.317  16.286  37.340  0.00  0.00            
ATOM   4304  NH1 ARG X 277      27.558  15.642  36.457  0.00  0.00            
ATOM   4305 HH11 ARG X 277      26.584  15.909  36.474  0.00  0.00            
ATOM   4306 HH12 ARG X 277      27.744  14.707  36.123  0.00  0.00            
ATOM   4307  NH2 ARG X 277      29.402  15.639  37.617  0.00  0.00            
ATOM   4308 HH21 ARG X 277      29.983  16.096  38.306  0.00  0.00            
ATOM   4309 HH22 ARG X 277      29.681  14.709  37.339  0.00  0.00            
ATOM   4310  C   ARG X 277      24.329  21.557  35.363  0.00  0.00            
ATOM   4311  O   ARG X 277      24.127  22.342  36.245  0.00  0.00            
ATOM   4312  N   THR X 278      23.547  21.573  34.262  0.00  0.00            
ATOM   4313  H   THR X 278      23.657  20.775  33.653  0.00  0.00            
ATOM   4314  CA  THR X 278      22.519  22.598  33.959  0.00  0.00            
ATOM   4315  HA  THR X 278      22.032  23.030  34.833  0.00  0.00            
ATOM   4316  CB  THR X 278      23.095  23.706  33.057  0.00  0.00            
ATOM   4317  HB  THR X 278      22.322  24.447  32.853  0.00  0.00            
ATOM   4318  CG2 THR X 278      24.172  24.479  33.860  0.00  0.00            
ATOM   4319 HG21 THR X 278      23.854  24.648  34.888  0.00  0.00            
ATOM   4320 HG22 THR X 278      25.147  23.991  33.848  0.00  0.00            
ATOM   4321 HG23 THR X 278      24.286  25.421  33.324  0.00  0.00            
ATOM   4322  OG1 THR X 278      23.640  23.341  31.779  0.00  0.00            
ATOM   4323  HG1 THR X 278      24.452  22.870  31.979  0.00  0.00            
ATOM   4324  C   THR X 278      21.370  21.877  33.259  0.00  0.00            
ATOM   4325  O   THR X 278      21.540  20.737  32.685  0.00  0.00            
ATOM   4326  N   ALA X 279      20.227  22.516  33.309  0.00  0.00            
ATOM   4327  H   ALA X 279      20.197  23.441  33.713  0.00  0.00            
ATOM   4328  CA  ALA X 279      18.912  21.989  32.939  0.00  0.00            
ATOM   4329  HA  ALA X 279      18.827  21.037  33.463  0.00  0.00            
ATOM   4330  CB  ALA X 279      17.817  22.976  33.310  0.00  0.00            
ATOM   4331  HB1 ALA X 279      17.982  23.873  32.714  0.00  0.00            
ATOM   4332  HB2 ALA X 279      16.858  22.482  33.154  0.00  0.00            
ATOM   4333  HB3 ALA X 279      18.003  23.235  34.352  0.00  0.00            
ATOM   4334  C   ALA X 279      18.859  21.662  31.438  0.00  0.00            
ATOM   4335  O   ALA X 279      19.372  22.472  30.660  0.00  0.00            
ATOM   4336  N   NME X 280      18.242  20.573  31.004  0.00  0.00            
ATOM   4337  H   NME X 280      18.170  20.490  30.000  0.00  0.00            
ATOM   4338  CH3 NME X 280      17.354  19.756  31.791  0.00  0.00            
ATOM   4339 HH31 NME X 280      16.831  20.295  32.582  0.00  0.00            
ATOM   4340 HH32 NME X 280      16.600  19.289  31.157  0.00  0.00            
ATOM   4341 HH33 NME X 280      17.868  18.954  32.319  0.00  0.00            
ATOM   4342  C17 PYR X 281      48.779  34.101  30.971  0.00  0.00            
ATOM   4343  N4  PYR X 281      49.221  33.778  32.229  0.00  0.00            
ATOM   4344  H17 PYR X 281      49.142  33.445  30.178  0.00  0.00            
ATOM   4345  C16 PYR X 281      47.772  35.110  31.021  0.00  0.00            
ATOM   4346  H18 PYR X 281      47.190  35.487  30.110  0.00  0.00            
ATOM   4347  C15 PYR X 281      47.622  35.383  32.395  0.00  0.00            
ATOM   4348  H16 PYR X 281      46.999  36.068  33.027  0.00  0.00            
ATOM   4349  N3  PYR X 281      48.535  34.647  33.066  0.00  0.00            
ATOM   4350  C1  PYR X 281      48.701  34.633  34.554  0.00  0.00            
ATOM   4351  O1  PYR X 281      47.687  35.012  35.277  0.00  0.00            
ATOM   4352  N1  PYR X 281      49.931  34.463  35.070  0.00  0.00            
ATOM   4353  C5  PYR X 281      50.142  34.424  36.513  0.00  0.00            
ATOM   4354  C4  PYR X 281      51.294  33.523  36.939  0.00  0.00            
ATOM   4355  H5  PYR X 281      51.457  33.782  38.004  0.00  0.00            
ATOM   4356  H6  PYR X 281      50.859  32.537  36.850  0.00  0.00            
ATOM   4357  H7  PYR X 281      49.220  34.235  37.059  0.00  0.00            
ATOM   4358  H8  PYR X 281      50.407  35.499  36.782  0.00  0.00            
ATOM   4359  C2  PYR X 281      51.130  34.549  34.254  0.00  0.00            
ATOM   4360  H1  PYR X 281      51.512  35.632  34.429  0.00  0.00            
ATOM   4361  H2  PYR X 281      50.867  34.395  33.150  0.00  0.00            
ATOM   4362  C3  PYR X 281      52.175  33.514  34.712  0.00  0.00            
ATOM   4363  H3  PYR X 281      53.058  33.616  34.132  0.00  0.00            
ATOM   4364  H4  PYR X 281      51.730  32.521  34.538  0.00  0.00            
ATOM   4365  N2  PYR X 281      52.511  33.764  36.201  0.00  0.00            
ATOM   4366  C6  PYR X 281      53.670  32.875  36.640  0.00  0.00            
ATOM   4367  C11 PYR X 281      54.993  33.393  36.207  0.00  0.00            
ATOM   4368  C12 PYR X 281      56.085  32.614  35.840  0.00  0.00            
ATOM   4369  H13 PYR X 281      55.960  31.544  36.006  0.00  0.00            
ATOM   4370  C24 PYR X 281      57.413  33.177  35.649  0.00  0.00            
ATOM   4371  C25 PYR X 281      57.557  34.516  35.624  0.00  0.00            
ATOM   4372  C13 PYR X 281      56.448  35.268  35.846  0.00  0.00            
ATOM   4373  C14 PYR X 281      55.194  34.795  36.179  0.00  0.00            
ATOM   4374  H15 PYR X 281      54.419  35.541  36.355  0.00  0.00            
ATOM   4375  H14 PYR X 281      56.654  36.337  35.800  0.00  0.00            
ATOM   4376  C26 PYR X 281      58.802  35.064  35.202  0.00  0.00            
ATOM   4377  C27 PYR X 281      59.922  34.248  35.083  0.00  0.00            
ATOM   4378  C28 PYR X 281      59.768  32.903  35.260  0.00  0.00            
ATOM   4379  C29 PYR X 281      58.508  32.358  35.482  0.00  0.00            
ATOM   4380  H26 PYR X 281      58.388  31.358  35.555  0.00  0.00            
ATOM   4381  H25 PYR X 281      60.594  32.194  35.299  0.00  0.00            
ATOM   4382  H24 PYR X 281      60.916  34.687  34.993  0.00  0.00            
ATOM   4383  H23 PYR X 281      59.024  36.130  35.152  0.00  0.00            
ATOM   4384  H9  PYR X 281      53.617  31.866  36.137  0.00  0.00            
ATOM   4385  C7  PYR X 281      53.653  32.630  38.150  0.00  0.00            
ATOM   4386  C10 PYR X 281      54.036  33.725  38.987  0.00  0.00            
ATOM   4387  H12 PYR X 281      54.446  34.600  38.482  0.00  0.00            
ATOM   4388  C8  PYR X 281      53.142  31.456  38.683  0.00  0.00            
ATOM   4389  H10 PYR X 281      52.746  30.629  38.094  0.00  0.00            
ATOM   4390  C9  PYR X 281      53.186  31.259  40.034  0.00  0.00            
ATOM   4391  H11 PYR X 281      52.815  30.327  40.459  0.00  0.00            
ATOM   4392  C18 PYR X 281      53.590  32.265  40.941  0.00  0.00            
ATOM   4393  C19 PYR X 281      54.059  33.539  40.425  0.00  0.00            
ATOM   4394  C20 PYR X 281      54.472  34.517  41.294  0.00  0.00            
ATOM   4395  H19 PYR X 281      54.794  35.510  41.011  0.00  0.00            
ATOM   4396  C21 PYR X 281      54.448  34.253  42.681  0.00  0.00            
ATOM   4397  H20 PYR X 281      54.807  35.022  43.356  0.00  0.00            
ATOM   4398  C22 PYR X 281      53.942  33.081  43.160  0.00  0.00            
ATOM   4399  H21 PYR X 281      53.970  32.897  44.225  0.00  0.00            
ATOM   4400  C23 PYR X 281      53.494  32.053  42.330  0.00  0.00            
ATOM   4401  H22 PYR X 281      53.118  31.100  42.721  0.00  0.00            
ATOM   4402  Na+ Na+ X 282      21.988   4.614  42.227  0.00  0.00            
ATOM   4403  Na+ Na+ X 283       0.211  36.849   0.621  0.00  0.00            
ATOM   4404  Na+ Na+ X 284      56.925  61.279  11.752  0.00  0.00            
ATOM   4405  O   WAT X 285      65.414  62.403  13.486  0.00  0.00            
ATOM   4406  H1  WAT X 285      64.721  62.990  13.185  0.00  0.00            
ATOM   4407  H2  WAT X 285      65.949  62.942  14.069  0.00  0.00            
ATOM   4408  O   WAT X 286      27.195  33.747  56.467  0.00  0.00            
ATOM   4409  H1  WAT X 286      27.492  34.540  56.913  0.00  0.00            
ATOM   4410  H2  WAT X 286      26.403  33.488  56.939  0.00  0.00            
ATOM   4411  O   WAT X 287      22.966  38.687   8.718  0.00  0.00            
ATOM   4412  H1  WAT X 287      23.612  38.384   9.357  0.00  0.00            
ATOM   4413  H2  WAT X 287      22.165  38.810   9.228  0.00  0.00            
ATOM   4414  O   WAT X 288      73.611  38.859  57.653  0.00  0.00            
ATOM   4415  H1  WAT X 288      73.146  39.696  57.673  0.00  0.00            
ATOM   4416  H2  WAT X 288      72.998  38.235  58.041  0.00  0.00            
ATOM   4417  O   WAT X 289      65.493  25.718  13.774  0.00  0.00            
ATOM   4418  H1  WAT X 289      64.959  25.129  13.241  0.00  0.00            
ATOM   4419  H2  WAT X 289      65.679  26.459  13.198  0.00  0.00            
ATOM   4420  O   WAT X 290      24.142   8.440  50.273  0.00  0.00            
ATOM   4421  H1  WAT X 290      24.635   7.642  50.462  0.00  0.00            
ATOM   4422  H2  WAT X 290      23.294   8.129  49.957  0.00  0.00            
ATOM   4423  O   WAT X 291      61.536  47.759  33.787  0.00  0.00            
ATOM   4424  H1  WAT X 291      62.433  47.895  34.091  0.00  0.00            
ATOM   4425  H2  WAT X 291      60.989  48.112  34.489  0.00  0.00            
ATOM   4426  O   WAT X 292      53.825  40.396   4.993  0.00  0.00            
ATOM   4427  H1  WAT X 292      54.357  40.673   5.738  0.00  0.00            
ATOM   4428  H2  WAT X 292      54.004  41.047   4.315  0.00  0.00            
ATOM   4429  O   WAT X 293      66.294  62.654  35.627  0.00  0.00            
ATOM   4430  H1  WAT X 293      65.727  63.348  35.290  0.00  0.00            
ATOM   4431  H2  WAT X 293      66.121  62.639  36.568  0.00  0.00            
ATOM   4432  O   WAT X 294       4.041  26.295  19.202  0.00  0.00            
ATOM   4433  H1  WAT X 294       4.937  26.097  18.931  0.00  0.00            
ATOM   4434  H2  WAT X 294       4.103  26.445  20.146  0.00  0.00            
ATOM   4435  O   WAT X 295      54.627  52.175  13.269  0.00  0.00            
ATOM   4436  H1  WAT X 295      54.826  53.101  13.410  0.00  0.00            
ATOM   4437  H2  WAT X 295      55.375  51.710  13.642  0.00  0.00            
ATOM   4438  O   WAT X 296      75.409  37.811  32.814  0.00  0.00            
ATOM   4439  H1  WAT X 296      75.219  36.876  32.881  0.00  0.00            
ATOM   4440  H2  WAT X 296      75.647  38.072  33.704  0.00  0.00            
ATOM   4441  O   WAT X 297      24.324   8.752  55.149  0.00  0.00            
ATOM   4442  H1  WAT X 297      23.515   8.418  55.537  0.00  0.00            
ATOM   4443  H2  WAT X 297      24.895   8.923  55.898  0.00  0.00            
ATOM   4444  O   WAT X 298      45.847   7.633   6.306  0.00  0.00            
ATOM   4445  H1  WAT X 298      45.985   8.369   6.902  0.00  0.00            
ATOM   4446  H2  WAT X 298      44.909   7.450   6.365  0.00  0.00            
ATOM   4447  O   WAT X 299      36.580  58.241  41.282  0.00  0.00            
ATOM   4448  H1  WAT X 299      35.627  58.149  41.295  0.00  0.00            
ATOM   4449  H2  WAT X 299      36.862  57.928  42.142  0.00  0.00            
ATOM   4450  O   WAT X 300      24.876  63.112  51.777  0.00  0.00            
ATOM   4451  H1  WAT X 300      25.088  62.206  51.554  0.00  0.00            
ATOM   4452  H2  WAT X 300      23.920  63.144  51.772  0.00  0.00            
ATOM   4453  O   WAT X 301      65.949   2.448   3.030  0.00  0.00            
ATOM   4454  H1  WAT X 301      65.154   1.919   2.967  0.00  0.00            
ATOM   4455  H2  WAT X 301      65.821   3.150   2.392  0.00  0.00            
ATOM   4456  O   WAT X 302      49.439  56.653  29.822  0.00  0.00            
ATOM   4457  H1  WAT X 302      48.961  56.737  28.997  0.00  0.00            
ATOM   4458  H2  WAT X 302      50.140  56.030  29.630  0.00  0.00            
ATOM   4459  O   WAT X 303      12.504  60.333   7.696  0.00  0.00            
ATOM   4460  H1  WAT X 303      12.834  60.541   8.571  0.00  0.00            
ATOM   4461  H2  WAT X 303      12.516  59.377   7.657  0.00  0.00            
ATOM   4462  O   WAT X 304       1.448  52.736   1.424  0.00  0.00            
ATOM   4463  H1  WAT X 304       1.601  52.030   2.053  0.00  0.00            
ATOM   4464  H2  WAT X 304       1.047  52.302   0.671  0.00  0.00            
ATOM   4465  O   WAT X 305      63.423  53.696  51.390  0.00  0.00            
ATOM   4466  H1  WAT X 305      63.044  54.089  52.177  0.00  0.00            
ATOM   4467  H2  WAT X 305      62.967  52.860  51.297  0.00  0.00            
ATOM   4468  O   WAT X 306      63.624   2.362  61.440  0.00  0.00            
ATOM   4469  H1  WAT X 306      64.425   2.409  61.963  0.00  0.00            
ATOM   4470  H2  WAT X 306      63.790   1.659  60.811  0.00  0.00            
ATOM   4471  O   WAT X 307      30.184  17.426  56.506  0.00  0.00            
ATOM   4472  H1  WAT X 307      29.408  17.984  56.462  0.00  0.00            
ATOM   4473  H2  WAT X 307      29.871  16.560  56.244  0.00  0.00            
ATOM   4474  O   WAT X 308       7.817  54.976  34.301  0.00  0.00            
ATOM   4475  H1  WAT X 308       7.996  55.673  34.932  0.00  0.00            
ATOM   4476  H2  WAT X 308       8.079  54.173  34.750  0.00  0.00            
ATOM   4477  O   WAT X 309      46.475  15.974  12.251  0.00  0.00            
ATOM   4478  H1  WAT X 309      46.904  15.303  11.720  0.00  0.00            
ATOM   4479  H2  WAT X 309      46.943  16.782  12.040  0.00  0.00            
ATOM   4480  O   WAT X 310       4.189  33.967  15.990  0.00  0.00            
ATOM   4481  H1  WAT X 310       3.982  33.107  15.623  0.00  0.00            
ATOM   4482  H2  WAT X 310       4.692  33.774  16.782  0.00  0.00            
ATOM   4483  O   WAT X 311      36.683  35.007   8.899  0.00  0.00            
ATOM   4484  H1  WAT X 311      36.948  35.927   8.912  0.00  0.00            
ATOM   4485  H2  WAT X 311      35.998  34.965   8.232  0.00  0.00            
ATOM   4486  O   WAT X 312      74.793  21.092   9.897  0.00  0.00            
ATOM   4487  H1  WAT X 312      74.232  21.267  10.652  0.00  0.00            
ATOM   4488  H2  WAT X 312      74.382  21.569   9.177  0.00  0.00            
ATOM   4489  O   WAT X 313       0.448  13.634  42.598  0.00  0.00            
ATOM   4490  H1  WAT X 313      -0.444  13.590  42.253  0.00  0.00            
ATOM   4491  H2  WAT X 313       0.702  12.719  42.723  0.00  0.00            
ATOM   4492  O   WAT X 314      27.291  25.014  57.213  0.00  0.00            
ATOM   4493  H1  WAT X 314      27.946  24.977  56.517  0.00  0.00            
ATOM   4494  H2  WAT X 314      26.457  25.102  56.753  0.00  0.00            
ATOM   4495  O   WAT X 315      71.176  28.627  27.809  0.00  0.00            
ATOM   4496  H1  WAT X 315      71.496  29.195  27.108  0.00  0.00            
ATOM   4497  H2  WAT X 315      70.878  29.232  28.489  0.00  0.00            
ATOM   4498  O   WAT X 316      12.285  39.352  49.199  0.00  0.00            
ATOM   4499  H1  WAT X 316      11.505  39.516  48.669  0.00  0.00            
ATOM   4500  H2  WAT X 316      12.416  38.405  49.148  0.00  0.00            
ATOM   4501  O   WAT X 317      14.391  23.702  26.154  0.00  0.00            
ATOM   4502  H1  WAT X 317      15.089  24.115  25.645  0.00  0.00            
ATOM   4503  H2  WAT X 317      14.384  22.793  25.856  0.00  0.00            
ATOM   4504  O   WAT X 318      38.728  59.741  25.093  0.00  0.00            
ATOM   4505  H1  WAT X 318      38.425  58.965  24.623  0.00  0.00            
ATOM   4506  H2  WAT X 318      39.635  59.540  25.327  0.00  0.00            
ATOM   4507  O   WAT X 319      39.179  31.060  52.769  0.00  0.00            
ATOM   4508  H1  WAT X 319      40.098  30.924  52.537  0.00  0.00            
ATOM   4509  H2  WAT X 319      38.887  31.762  52.188  0.00  0.00            
ATOM   4510  O   WAT X 320       3.370  34.850  48.064  0.00  0.00            
ATOM   4511  H1  WAT X 320       2.699  35.452  47.743  0.00  0.00            
ATOM   4512  H2  WAT X 320       4.067  35.419  48.390  0.00  0.00            
ATOM   4513  O   WAT X 321      41.295  46.683  53.425  0.00  0.00            
ATOM   4514  H1  WAT X 321      41.937  46.982  52.782  0.00  0.00            
ATOM   4515  H2  WAT X 321      41.510  47.168  54.222  0.00  0.00            
ATOM   4516  O   WAT X 322       8.317  12.642  41.110  0.00  0.00            
ATOM   4517  H1  WAT X 322       7.373  12.797  41.081  0.00  0.00            
ATOM   4518  H2  WAT X 322       8.401  11.705  41.284  0.00  0.00            
ATOM   4519  O   WAT X 323      68.337  15.526  53.114  0.00  0.00            
ATOM   4520  H1  WAT X 323      68.922  16.097  53.612  0.00  0.00            
ATOM   4521  H2  WAT X 323      68.924  14.964  52.609  0.00  0.00            
ATOM   4522  O   WAT X 324      68.757  52.475  50.147  0.00  0.00            
ATOM   4523  H1  WAT X 324      67.940  52.954  50.011  0.00  0.00            
ATOM   4524  H2  WAT X 324      69.435  53.150  50.138  0.00  0.00            
ATOM   4525  O   WAT X 325      33.375  62.711  29.255  0.00  0.00            
ATOM   4526  H1  WAT X 325      32.791  63.028  29.943  0.00  0.00            
ATOM   4527  H2  WAT X 325      32.940  61.929  28.913  0.00  0.00            
ATOM   4528  O   WAT X 326       6.971  58.317   9.116  0.00  0.00            
ATOM   4529  H1  WAT X 326       7.300  59.208   8.998  0.00  0.00            
ATOM   4530  H2  WAT X 326       7.718  57.756   8.911  0.00  0.00            
ATOM   4531  O   WAT X 327       3.670  14.777  31.778  0.00  0.00            
ATOM   4532  H1  WAT X 327       4.407  15.037  32.330  0.00  0.00            
ATOM   4533  H2  WAT X 327       3.546  15.515  31.181  0.00  0.00            
ATOM   4534  O   WAT X 328       1.715   5.061  55.598  0.00  0.00            
ATOM   4535  H1  WAT X 328       1.930   5.684  54.905  0.00  0.00            
ATOM   4536  H2  WAT X 328       2.041   4.221  55.275  0.00  0.00            
ATOM   4537  O   WAT X 329      37.848  40.966   3.058  0.00  0.00            
ATOM   4538  H1  WAT X 329      37.635  41.899   3.094  0.00  0.00            
ATOM   4539  H2  WAT X 329      38.043  40.730   3.964  0.00  0.00            
ATOM   4540  O   WAT X 330      26.373  51.973  42.340  0.00  0.00            
ATOM   4541  H1  WAT X 330      27.255  51.621  42.456  0.00  0.00            
ATOM   4542  H2  WAT X 330      25.854  51.226  42.042  0.00  0.00            
ATOM   4543  O   WAT X 331      65.724  30.116   7.848  0.00  0.00            
ATOM   4544  H1  WAT X 331      66.597  30.232   8.221  0.00  0.00            
ATOM   4545  H2  WAT X 331      65.390  31.007   7.738  0.00  0.00            
ATOM   4546  O   WAT X 332      43.633  54.100  57.238  0.00  0.00            
ATOM   4547  H1  WAT X 332      44.472  53.696  57.014  0.00  0.00            
ATOM   4548  H2  WAT X 332      43.857  54.779  57.875  0.00  0.00            
ATOM   4549  O   WAT X 333      75.664   0.492  44.460  0.00  0.00            
ATOM   4550  H1  WAT X 333      76.274  -0.240  44.375  0.00  0.00            
ATOM   4551  H2  WAT X 333      76.221   1.270  44.453  0.00  0.00            
ATOM   4552  O   WAT X 334       1.761  36.315  38.908  0.00  0.00            
ATOM   4553  H1  WAT X 334       2.234  35.833  38.230  0.00  0.00            
ATOM   4554  H2  WAT X 334       2.441  36.598  39.519  0.00  0.00            
ATOM   4555  O   WAT X 335      40.064  35.775  60.543  0.00  0.00            
ATOM   4556  H1  WAT X 335      40.065  35.130  59.836  0.00  0.00            
ATOM   4557  H2  WAT X 335      40.518  36.534  60.176  0.00  0.00            
ATOM   4558  O   WAT X 336      19.989  15.942   3.169  0.00  0.00            
ATOM   4559  H1  WAT X 336      19.953  16.880   3.354  0.00  0.00            
ATOM   4560  H2  WAT X 336      19.320  15.804   2.498  0.00  0.00            
ATOM   4561  O   WAT X 337       1.707  60.152  47.921  0.00  0.00            
ATOM   4562  H1  WAT X 337       1.349  59.383  47.479  0.00  0.00            
ATOM   4563  H2  WAT X 337       2.422  60.443  47.354  0.00  0.00            
ATOM   4564  O   WAT X 338      26.406  36.202   1.883  0.00  0.00            
ATOM   4565  H1  WAT X 338      26.578  36.505   0.992  0.00  0.00            
ATOM   4566  H2  WAT X 338      26.145  35.287   1.780  0.00  0.00            
ATOM   4567  O   WAT X 339      55.441  49.675  12.385  0.00  0.00            
ATOM   4568  H1  WAT X 339      55.002  50.332  12.925  0.00  0.00            
ATOM   4569  H2  WAT X 339      55.727  49.006  13.008  0.00  0.00            
ATOM   4570  O   WAT X 340      52.202  63.340  39.714  0.00  0.00            
ATOM   4571  H1  WAT X 340      51.306  63.380  40.049  0.00  0.00            
ATOM   4572  H2  WAT X 340      52.752  63.491  40.482  0.00  0.00            
ATOM   4573  O   WAT X 341      20.456  52.640  62.652  0.00  0.00            
ATOM   4574  H1  WAT X 341      20.526  52.251  63.523  0.00  0.00            
ATOM   4575  H2  WAT X 341      20.061  53.498  62.803  0.00  0.00            
ATOM   4576  O   WAT X 342      31.577   1.469  33.020  0.00  0.00            
ATOM   4577  H1  WAT X 342      31.792   1.401  32.090  0.00  0.00            
ATOM   4578  H2  WAT X 342      30.621   1.422  33.049  0.00  0.00            
ATOM   4579  O   WAT X 343      38.931  49.337   0.216  0.00  0.00            
ATOM   4580  H1  WAT X 343      38.082  49.499   0.627  0.00  0.00            
ATOM   4581  H2  WAT X 343      39.291  48.592   0.696  0.00  0.00            
ATOM   4582  O   WAT X 344      62.581  60.175   3.611  0.00  0.00            
ATOM   4583  H1  WAT X 344      63.372  59.650   3.733  0.00  0.00            
ATOM   4584  H2  WAT X 344      62.026  59.642   3.040  0.00  0.00            
ATOM   4585  O   WAT X 345      65.767  28.510  21.419  0.00  0.00            
ATOM   4586  H1  WAT X 345      65.174  29.165  21.788  0.00  0.00            
ATOM   4587  H2  WAT X 345      65.294  27.682  21.508  0.00  0.00            
ATOM   4588  O   WAT X 346      75.688  38.750  44.709  0.00  0.00            
ATOM   4589  H1  WAT X 346      75.698  39.626  44.322  0.00  0.00            
ATOM   4590  H2  WAT X 346      75.261  38.202  44.050  0.00  0.00            
ATOM   4591  O   WAT X 347      14.399  16.102  27.775  0.00  0.00            
ATOM   4592  H1  WAT X 347      14.414  15.249  28.209  0.00  0.00            
ATOM   4593  H2  WAT X 347      14.152  16.717  28.465  0.00  0.00            
ATOM   4594  O   WAT X 348      67.475  27.462  50.962  0.00  0.00            
ATOM   4595  H1  WAT X 348      67.018  26.852  50.382  0.00  0.00            
ATOM   4596  H2  WAT X 348      68.219  26.962  51.297  0.00  0.00            
ATOM   4597  O   WAT X 349      28.715  34.160   1.373  0.00  0.00            
ATOM   4598  H1  WAT X 349      28.654  33.413   1.968  0.00  0.00            
ATOM   4599  H2  WAT X 349      28.952  34.896   1.936  0.00  0.00            
ATOM   4600  O   WAT X 350      74.348  28.600  26.369  0.00  0.00            
ATOM   4601  H1  WAT X 350      73.662  28.006  26.064  0.00  0.00            
ATOM   4602  H2  WAT X 350      75.012  28.572  25.680  0.00  0.00            
ATOM   4603  O   WAT X 351       0.227  25.769   4.079  0.00  0.00            
ATOM   4604  H1  WAT X 351       0.107  25.433   4.967  0.00  0.00            
ATOM   4605  H2  WAT X 351      -0.332  25.214   3.536  0.00  0.00            
ATOM   4606  O   WAT X 352      10.277  49.890  16.141  0.00  0.00            
ATOM   4607  H1  WAT X 352       9.329  49.876  16.012  0.00  0.00            
ATOM   4608  H2  WAT X 352      10.462  49.100  16.649  0.00  0.00            
ATOM   4609  O   WAT X 353      19.170   9.670  41.840  0.00  0.00            
ATOM   4610  H1  WAT X 353      19.016  10.590  42.057  0.00  0.00            
ATOM   4611  H2  WAT X 353      19.857   9.393  42.446  0.00  0.00            
ATOM   4612  O   WAT X 354      51.817  61.811  47.321  0.00  0.00            
ATOM   4613  H1  WAT X 354      52.502  61.971  46.671  0.00  0.00            
ATOM   4614  H2  WAT X 354      51.151  62.473  47.134  0.00  0.00            
ATOM   4615  O   WAT X 355      30.856  29.729  59.208  0.00  0.00            
ATOM   4616  H1  WAT X 355      30.033  30.206  59.319  0.00  0.00            
ATOM   4617  H2  WAT X 355      30.734  28.922  59.709  0.00  0.00            
ATOM   4618  O   WAT X 356       3.866  54.562  39.649  0.00  0.00            
ATOM   4619  H1  WAT X 356       3.031  54.666  40.104  0.00  0.00            
ATOM   4620  H2  WAT X 356       3.724  54.967  38.793  0.00  0.00            
ATOM   4621  O   WAT X 357      50.695   2.344  10.917  0.00  0.00            
ATOM   4622  H1  WAT X 357      50.212   2.503  10.106  0.00  0.00            
ATOM   4623  H2  WAT X 357      51.488   2.873  10.831  0.00  0.00            
ATOM   4624  O   WAT X 358       6.137  11.161  34.304  0.00  0.00            
ATOM   4625  H1  WAT X 358       5.684  10.321  34.229  0.00  0.00            
ATOM   4626  H2  WAT X 358       5.438  11.798  34.450  0.00  0.00            
ATOM   4627  O   WAT X 359      53.951  54.701  55.517  0.00  0.00            
ATOM   4628  H1  WAT X 359      53.901  54.146  56.295  0.00  0.00            
ATOM   4629  H2  WAT X 359      53.774  55.584  55.841  0.00  0.00            
ATOM   4630  O   WAT X 360      47.566  63.044  40.096  0.00  0.00            
ATOM   4631  H1  WAT X 360      48.270  63.618  39.794  0.00  0.00            
ATOM   4632  H2  WAT X 360      47.879  62.699  40.932  0.00  0.00            
ATOM   4633  O   WAT X 361      32.564   2.141   6.890  0.00  0.00            
ATOM   4634  H1  WAT X 361      31.719   1.873   7.250  0.00  0.00            
ATOM   4635  H2  WAT X 361      32.996   1.320   6.654  0.00  0.00            
ATOM   4636  O   WAT X 362      63.978  13.612  61.445  0.00  0.00            
ATOM   4637  H1  WAT X 362      63.570  14.476  61.394  0.00  0.00            
ATOM   4638  H2  WAT X 362      63.536  13.098  60.770  0.00  0.00            
ATOM   4639  O   WAT X 363      71.616   2.569  51.095  0.00  0.00            
ATOM   4640  H1  WAT X 363      72.076   3.201  51.648  0.00  0.00            
ATOM   4641  H2  WAT X 363      70.835   3.035  50.798  0.00  0.00            
ATOM   4642  O   WAT X 364      47.468  30.559  12.155  0.00  0.00            
ATOM   4643  H1  WAT X 364      48.120  31.120  12.574  0.00  0.00            
ATOM   4644  H2  WAT X 364      47.288  29.876  12.801  0.00  0.00            
ATOM   4645  O   WAT X 365       0.336  58.068  47.103  0.00  0.00            
ATOM   4646  H1  WAT X 365       0.728  58.114  46.231  0.00  0.00            
ATOM   4647  H2  WAT X 365      -0.559  57.764  46.947  0.00  0.00            
ATOM   4648  O   WAT X 366       1.829  47.599   7.923  0.00  0.00            
ATOM   4649  H1  WAT X 366       2.122  47.499   8.829  0.00  0.00            
ATOM   4650  H2  WAT X 366       2.393  47.009   7.423  0.00  0.00            
ATOM   4651  O   WAT X 367      46.430  59.798  42.866  0.00  0.00            
ATOM   4652  H1  WAT X 367      46.405  60.728  43.093  0.00  0.00            
ATOM   4653  H2  WAT X 367      47.205  59.708  42.311  0.00  0.00            
ATOM   4654  O   WAT X 368      13.770  15.481   6.447  0.00  0.00            
ATOM   4655  H1  WAT X 368      13.982  14.666   6.903  0.00  0.00            
ATOM   4656  H2  WAT X 368      14.548  16.028   6.560  0.00  0.00            
ATOM   4657  O   WAT X 369      70.788  27.233  33.676  0.00  0.00            
ATOM   4658  H1  WAT X 369      71.025  26.891  34.538  0.00  0.00            
ATOM   4659  H2  WAT X 369      71.544  27.755  33.409  0.00  0.00            
ATOM   4660  O   WAT X 370      58.241   6.580  62.254  0.00  0.00            
ATOM   4661  H1  WAT X 370      57.476   6.177  61.842  0.00  0.00            
ATOM   4662  H2  WAT X 370      58.886   5.874  62.301  0.00  0.00            
ATOM   4663  O   WAT X 371      28.166   0.271  49.299  0.00  0.00            
ATOM   4664  H1  WAT X 371      27.640  -0.328  49.829  0.00  0.00            
ATOM   4665  H2  WAT X 371      27.580   0.543  48.592  0.00  0.00            
ATOM   4666  O   WAT X 372      35.138  46.114  17.070  0.00  0.00            
ATOM   4667  H1  WAT X 372      35.023  45.277  16.620  0.00  0.00            
ATOM   4668  H2  WAT X 372      35.551  46.682  16.419  0.00  0.00            
ATOM   4669  O   WAT X 373      12.234  50.099  30.845  0.00  0.00            
ATOM   4670  H1  WAT X 373      11.660  49.344  30.713  0.00  0.00            
ATOM   4671  H2  WAT X 373      11.708  50.713  31.357  0.00  0.00            
ATOM   4672  O   WAT X 374      30.568   5.198  24.727  0.00  0.00            
ATOM   4673  H1  WAT X 374      30.289   5.806  25.413  0.00  0.00            
ATOM   4674  H2  WAT X 374      31.131   4.570  25.179  0.00  0.00            
ATOM   4675  O   WAT X 375       9.554  56.567  43.675  0.00  0.00            
ATOM   4676  H1  WAT X 375       9.659  56.034  44.464  0.00  0.00            
ATOM   4677  H2  WAT X 375       9.355  57.444  44.004  0.00  0.00            
ATOM   4678  O   WAT X 376      35.538  35.944  62.411  0.00  0.00            
ATOM   4679  H1  WAT X 376      35.462  36.654  63.048  0.00  0.00            
ATOM   4680  H2  WAT X 376      34.698  35.487  62.459  0.00  0.00            
ATOM   4681  O   WAT X 377      22.160  42.328  62.412  0.00  0.00            
ATOM   4682  H1  WAT X 377      21.851  42.734  63.221  0.00  0.00            
ATOM   4683  H2  WAT X 377      23.114  42.333  62.489  0.00  0.00            
ATOM   4684  O   WAT X 378      48.261  11.262  38.974  0.00  0.00            
ATOM   4685  H1  WAT X 378      48.687  11.807  39.636  0.00  0.00            
ATOM   4686  H2  WAT X 378      48.876  11.250  38.241  0.00  0.00            
ATOM   4687  O   WAT X 379       3.932  48.689  54.337  0.00  0.00            
ATOM   4688  H1  WAT X 379       3.382  48.926  55.084  0.00  0.00            
ATOM   4689  H2  WAT X 379       4.540  49.423  54.245  0.00  0.00            
ATOM   4690  O   WAT X 380      58.326  35.128  63.000  0.00  0.00            
ATOM   4691  H1  WAT X 380      57.478  34.809  62.689  0.00  0.00            
ATOM   4692  H2  WAT X 380      58.512  34.599  63.775  0.00  0.00            
ATOM   4693  O   WAT X 381      12.016  38.061  38.532  0.00  0.00            
ATOM   4694  H1  WAT X 381      12.725  38.447  38.018  0.00  0.00            
ATOM   4695  H2  WAT X 381      11.787  38.737  39.169  0.00  0.00            
ATOM   4696  O   WAT X 382      25.902   4.149  11.687  0.00  0.00            
ATOM   4697  H1  WAT X 382      26.249   3.305  11.977  0.00  0.00            
ATOM   4698  H2  WAT X 382      26.439   4.381  10.929  0.00  0.00            
ATOM   4699  O   WAT X 383      31.462  59.357  34.839  0.00  0.00            
ATOM   4700  H1  WAT X 383      31.510  59.038  35.741  0.00  0.00            
ATOM   4701  H2  WAT X 383      30.665  58.959  34.488  0.00  0.00            
ATOM   4702  O   WAT X 384      57.826   7.178   0.854  0.00  0.00            
ATOM   4703  H1  WAT X 384      58.286   6.890   0.065  0.00  0.00            
ATOM   4704  H2  WAT X 384      57.218   6.466   1.050  0.00  0.00            
ATOM   4705  O   WAT X 385       2.043  27.423  63.808  0.00  0.00            
ATOM   4706  H1  WAT X 385       1.464  26.887  64.350  0.00  0.00            
ATOM   4707  H2  WAT X 385       2.591  26.790  63.344  0.00  0.00            
ATOM   4708  O   WAT X 386      40.941   9.804  37.782  0.00  0.00            
ATOM   4709  H1  WAT X 386      40.579  10.116  36.953  0.00  0.00            
ATOM   4710  H2  WAT X 386      41.795   9.439  37.548  0.00  0.00            
ATOM   4711  O   WAT X 387      35.131  52.011  62.745  0.00  0.00            
ATOM   4712  H1  WAT X 387      35.203  51.501  61.937  0.00  0.00            
ATOM   4713  H2  WAT X 387      34.316  51.708  63.146  0.00  0.00            
ATOM   4714  O   WAT X 388      13.293  58.113  34.197  0.00  0.00            
ATOM   4715  H1  WAT X 388      12.510  58.310  33.683  0.00  0.00            
ATOM   4716  H2  WAT X 388      12.971  57.595  34.935  0.00  0.00            
ATOM   4717  O   WAT X 389      57.185  50.668  49.425  0.00  0.00            
ATOM   4718  H1  WAT X 389      57.848  50.309  48.836  0.00  0.00            
ATOM   4719  H2  WAT X 389      57.668  51.270  49.991  0.00  0.00            
ATOM   4720  O   WAT X 390      32.489  12.634  17.016  0.00  0.00            
ATOM   4721  H1  WAT X 390      33.023  12.135  17.634  0.00  0.00            
ATOM   4722  H2  WAT X 390      31.807  13.034  17.556  0.00  0.00            
ATOM   4723  O   WAT X 391       8.292  49.132  50.632  0.00  0.00            
ATOM   4724  H1  WAT X 391       7.752  48.799  51.348  0.00  0.00            
ATOM   4725  H2  WAT X 391       8.217  48.467  49.947  0.00  0.00            
ATOM   4726  O   WAT X 392       8.199  42.380  55.589  0.00  0.00            
ATOM   4727  H1  WAT X 392       8.563  41.597  56.002  0.00  0.00            
ATOM   4728  H2  WAT X 392       7.771  42.851  56.304  0.00  0.00            
ATOM   4729  O   WAT X 393      67.167   7.585  22.229  0.00  0.00            
ATOM   4730  H1  WAT X 393      68.050   7.763  21.906  0.00  0.00            
ATOM   4731  H2  WAT X 393      67.243   6.745  22.682  0.00  0.00            
ATOM   4732  O   WAT X 394      10.414  34.712   5.462  0.00  0.00            
ATOM   4733  H1  WAT X 394       9.726  34.643   4.800  0.00  0.00            
ATOM   4734  H2  WAT X 394       9.943  34.864   6.281  0.00  0.00            
ATOM   4735  O   WAT X 395      69.406  63.655  51.238  0.00  0.00            
ATOM   4736  H1  WAT X 395      69.086  64.382  51.772  0.00  0.00            
ATOM   4737  H2  WAT X 395      70.051  63.216  51.792  0.00  0.00            
ATOM   4738  O   WAT X 396      38.672   9.626  44.867  0.00  0.00            
ATOM   4739  H1  WAT X 396      38.062  10.142  44.341  0.00  0.00            
ATOM   4740  H2  WAT X 396      39.346   9.347  44.248  0.00  0.00            
ATOM   4741  O   WAT X 397      41.485   3.120  42.300  0.00  0.00            
ATOM   4742  H1  WAT X 397      42.033   2.504  41.813  0.00  0.00            
ATOM   4743  H2  WAT X 397      42.012   3.358  43.063  0.00  0.00            
ATOM   4744  O   WAT X 398      56.447  39.855  58.072  0.00  0.00            
ATOM   4745  H1  WAT X 398      56.238  40.552  58.693  0.00  0.00            
ATOM   4746  H2  WAT X 398      55.752  39.208  58.195  0.00  0.00            
ATOM   4747  O   WAT X 399      18.741  52.638  36.557  0.00  0.00            
ATOM   4748  H1  WAT X 399      18.286  52.255  35.807  0.00  0.00            
ATOM   4749  H2  WAT X 399      18.060  52.744  37.221  0.00  0.00            
ATOM   4750  O   WAT X 400      17.591  20.753  28.006  0.00  0.00            
ATOM   4751  H1  WAT X 400      17.265  19.873  28.196  0.00  0.00            
ATOM   4752  H2  WAT X 400      18.496  20.617  27.726  0.00  0.00            
ATOM   4753  O   WAT X 401      72.083  43.825  35.917  0.00  0.00            
ATOM   4754  H1  WAT X 401      71.884  44.760  35.866  0.00  0.00            
ATOM   4755  H2  WAT X 401      71.264  43.392  35.677  0.00  0.00            
ATOM   4756  O   WAT X 402      13.327  62.154  48.904  0.00  0.00            
ATOM   4757  H1  WAT X 402      13.020  62.214  49.809  0.00  0.00            
ATOM   4758  H2  WAT X 402      14.253  61.921  48.980  0.00  0.00            
ATOM   4759  O   WAT X 403      18.164  50.696  55.078  0.00  0.00            
ATOM   4760  H1  WAT X 403      17.268  50.388  55.215  0.00  0.00            
ATOM   4761  H2  WAT X 403      18.585  50.592  55.931  0.00  0.00            
ATOM   4762  O   WAT X 404      68.256  28.726  16.342  0.00  0.00            
ATOM   4763  H1  WAT X 404      68.399  28.168  17.106  0.00  0.00            
ATOM   4764  H2  WAT X 404      68.510  29.601  16.633  0.00  0.00            
ATOM   4765  O   WAT X 405      41.366  51.538  25.999  0.00  0.00            
ATOM   4766  H1  WAT X 405      40.815  50.797  26.251  0.00  0.00            
ATOM   4767  H2  WAT X 405      40.746  52.236  25.788  0.00  0.00            
ATOM   4768  O   WAT X 406      66.368  55.909  33.032  0.00  0.00            
ATOM   4769  H1  WAT X 406      67.148  56.457  33.121  0.00  0.00            
ATOM   4770  H2  WAT X 406      66.097  56.027  32.121  0.00  0.00            
ATOM   4771  O   WAT X 407      72.060  33.503  63.697  0.00  0.00            
ATOM   4772  H1  WAT X 407      72.358  33.851  64.537  0.00  0.00            
ATOM   4773  H2  WAT X 407      72.343  32.589  63.702  0.00  0.00            
ATOM   4774  O   WAT X 408      14.456   6.008  55.328  0.00  0.00            
ATOM   4775  H1  WAT X 408      15.249   5.476  55.386  0.00  0.00            
ATOM   4776  H2  WAT X 408      14.688   6.721  54.734  0.00  0.00            
ATOM   4777  O   WAT X 409      40.290  51.257  18.451  0.00  0.00            
ATOM   4778  H1  WAT X 409      39.922  50.799  19.207  0.00  0.00            
ATOM   4779  H2  WAT X 409      40.248  52.183  18.689  0.00  0.00            
ATOM   4780  O   WAT X 410      21.678   5.402  34.633  0.00  0.00            
ATOM   4781  H1  WAT X 410      21.682   6.280  35.015  0.00  0.00            
ATOM   4782  H2  WAT X 410      21.290   4.848  35.310  0.00  0.00            
ATOM   4783  O   WAT X 411       5.551  20.633  33.541  0.00  0.00            
ATOM   4784  H1  WAT X 411       4.804  21.106  33.174  0.00  0.00            
ATOM   4785  H2  WAT X 411       6.306  20.964  33.056  0.00  0.00            
ATOM   4786  O   WAT X 412       9.166  21.355  46.472  0.00  0.00            
ATOM   4787  H1  WAT X 412      10.098  21.255  46.669  0.00  0.00            
ATOM   4788  H2  WAT X 412       9.092  21.135  45.544  0.00  0.00            
ATOM   4789  O   WAT X 413      68.898  43.616  11.480  0.00  0.00            
ATOM   4790  H1  WAT X 413      68.513  42.848  11.057  0.00  0.00            
ATOM   4791  H2  WAT X 413      69.840  43.518  11.341  0.00  0.00            
ATOM   4792  O   WAT X 414      46.241  57.515  41.116  0.00  0.00            
ATOM   4793  H1  WAT X 414      45.687  58.155  41.563  0.00  0.00            
ATOM   4794  H2  WAT X 414      46.783  58.039  40.526  0.00  0.00            
ATOM   4795  O   WAT X 415      54.505  11.776  26.438  0.00  0.00            
ATOM   4796  H1  WAT X 415      53.791  11.988  25.837  0.00  0.00            
ATOM   4797  H2  WAT X 415      55.066  12.552  26.426  0.00  0.00            
ATOM   4798  O   WAT X 416      67.756  63.738  54.026  0.00  0.00            
ATOM   4799  H1  WAT X 416      68.407  64.439  54.054  0.00  0.00            
ATOM   4800  H2  WAT X 416      67.106  64.040  53.392  0.00  0.00            
ATOM   4801  O   WAT X 417      49.834   0.832  18.421  0.00  0.00            
ATOM   4802  H1  WAT X 417      50.416   0.981  19.167  0.00  0.00            
ATOM   4803  H2  WAT X 417      50.082  -0.033  18.093  0.00  0.00            
ATOM   4804  O   WAT X 418      38.112  62.083  45.229  0.00  0.00            
ATOM   4805  H1  WAT X 418      37.575  61.729  44.520  0.00  0.00            
ATOM   4806  H2  WAT X 418      38.945  61.617  45.155  0.00  0.00            
ATOM   4807  O   WAT X 419      29.067  58.357  33.641  0.00  0.00            
ATOM   4808  H1  WAT X 419      28.318  58.176  34.209  0.00  0.00            
ATOM   4809  H2  WAT X 419      28.886  57.861  32.842  0.00  0.00            
ATOM   4810  O   WAT X 420      25.623  11.825  16.734  0.00  0.00            
ATOM   4811  H1  WAT X 420      25.036  11.607  16.010  0.00  0.00            
ATOM   4812  H2  WAT X 420      26.271  11.119  16.737  0.00  0.00            
ATOM   4813  O   WAT X 421       4.351  41.492  43.841  0.00  0.00            
ATOM   4814  H1  WAT X 421       4.807  41.469  44.682  0.00  0.00            
ATOM   4815  H2  WAT X 421       5.025  41.279  43.197  0.00  0.00            
ATOM   4816  O   WAT X 422       4.415  47.875  43.211  0.00  0.00            
ATOM   4817  H1  WAT X 422       3.491  47.804  42.971  0.00  0.00            
ATOM   4818  H2  WAT X 422       4.878  47.898  42.374  0.00  0.00            
ATOM   4819  O   WAT X 423      41.823  32.581  11.008  0.00  0.00            
ATOM   4820  H1  WAT X 423      42.084  32.250  11.867  0.00  0.00            
ATOM   4821  H2  WAT X 423      40.889  32.771  11.099  0.00  0.00            
ATOM   4822  O   WAT X 424      69.012  62.244   1.767  0.00  0.00            
ATOM   4823  H1  WAT X 424      69.807  62.756   1.616  0.00  0.00            
ATOM   4824  H2  WAT X 424      68.805  61.865   0.913  0.00  0.00            
ATOM   4825  O   WAT X 425      27.565  32.125  44.472  0.00  0.00            
ATOM   4826  H1  WAT X 425      27.388  33.065  44.480  0.00  0.00            
ATOM   4827  H2  WAT X 425      28.456  32.052  44.129  0.00  0.00            
ATOM   4828  O   WAT X 426      30.822  47.532  24.989  0.00  0.00            
ATOM   4829  H1  WAT X 426      30.243  47.424  24.235  0.00  0.00            
ATOM   4830  H2  WAT X 426      30.745  46.708  25.471  0.00  0.00            
ATOM   4831  O   WAT X 427      14.348  59.429  37.607  0.00  0.00            
ATOM   4832  H1  WAT X 427      13.892  60.084  37.080  0.00  0.00            
ATOM   4833  H2  WAT X 427      14.546  59.877  38.429  0.00  0.00            
ATOM   4834  O   WAT X 428      50.598  17.767  11.789  0.00  0.00            
ATOM   4835  H1  WAT X 428      51.013  18.366  11.169  0.00  0.00            
ATOM   4836  H2  WAT X 428      51.287  17.143  12.017  0.00  0.00            
ATOM   4837  O   WAT X 429      68.606  52.337   2.554  0.00  0.00            
ATOM   4838  H1  WAT X 429      67.653  52.293   2.633  0.00  0.00            
ATOM   4839  H2  WAT X 429      68.864  53.037   3.154  0.00  0.00            
ATOM   4840  O   WAT X 430       7.220   3.878  51.887  0.00  0.00            
ATOM   4841  H1  WAT X 430       7.389   3.588  52.783  0.00  0.00            
ATOM   4842  H2  WAT X 430       8.090   4.001  51.507  0.00  0.00            
ATOM   4843  O   WAT X 431      32.113  62.086  44.500  0.00  0.00            
ATOM   4844  H1  WAT X 431      32.189  62.818  43.888  0.00  0.00            
ATOM   4845  H2  WAT X 431      32.976  61.671  44.484  0.00  0.00            
ATOM   4846  O   WAT X 432      15.570  54.056  26.623  0.00  0.00            
ATOM   4847  H1  WAT X 432      16.516  53.972  26.738  0.00  0.00            
ATOM   4848  H2  WAT X 432      15.196  53.472  27.283  0.00  0.00            
ATOM   4849  O   WAT X 433      43.010  30.796  57.856  0.00  0.00            
ATOM   4850  H1  WAT X 433      43.967  30.826  57.849  0.00  0.00            
ATOM   4851  H2  WAT X 433      42.754  31.441  58.516  0.00  0.00            
ATOM   4852  O   WAT X 434      70.108   3.201  36.851  0.00  0.00            
ATOM   4853  H1  WAT X 434      69.253   3.098  37.269  0.00  0.00            
ATOM   4854  H2  WAT X 434      70.104   2.563  36.138  0.00  0.00            
ATOM   4855  O   WAT X 435      18.180  18.924   5.032  0.00  0.00            
ATOM   4856  H1  WAT X 435      18.644  18.131   5.301  0.00  0.00            
ATOM   4857  H2  WAT X 435      17.466  18.606   4.479  0.00  0.00            
ATOM   4858  O   WAT X 436      45.949  62.298  54.686  0.00  0.00            
ATOM   4859  H1  WAT X 436      46.662  62.837  54.344  0.00  0.00            
ATOM   4860  H2  WAT X 436      46.014  61.476  54.198  0.00  0.00            
ATOM   4861  O   WAT X 437      33.037  22.320  13.695  0.00  0.00            
ATOM   4862  H1  WAT X 437      32.415  21.772  13.217  0.00  0.00            
ATOM   4863  H2  WAT X 437      33.433  21.730  14.337  0.00  0.00            
ATOM   4864  O   WAT X 438      39.516  11.788  53.893  0.00  0.00            
ATOM   4865  H1  WAT X 438      39.775  12.595  53.447  0.00  0.00            
ATOM   4866  H2  WAT X 438      38.820  11.425  53.345  0.00  0.00            
ATOM   4867  O   WAT X 439      30.161  47.343  14.900  0.00  0.00            
ATOM   4868  H1  WAT X 439      30.840  46.725  15.171  0.00  0.00            
ATOM   4869  H2  WAT X 439      30.450  48.185  15.252  0.00  0.00            
ATOM   4870  O   WAT X 440      46.436  20.455  11.176  0.00  0.00            
ATOM   4871  H1  WAT X 440      46.944  20.895  10.494  0.00  0.00            
ATOM   4872  H2  WAT X 440      45.546  20.788  11.064  0.00  0.00            
ATOM   4873  O   WAT X 441       3.415  32.382  41.135  0.00  0.00            
ATOM   4874  H1  WAT X 441       2.665  32.939  41.345  0.00  0.00            
ATOM   4875  H2  WAT X 441       4.015  32.957  40.660  0.00  0.00            
ATOM   4876  O   WAT X 442      59.285  33.808  15.452  0.00  0.00            
ATOM   4877  H1  WAT X 442      59.674  33.225  14.800  0.00  0.00            
ATOM   4878  H2  WAT X 442      58.367  33.881  15.190  0.00  0.00            
ATOM   4879  O   WAT X 443      20.883  20.857   8.281  0.00  0.00            
ATOM   4880  H1  WAT X 443      20.602  21.557   8.870  0.00  0.00            
ATOM   4881  H2  WAT X 443      20.076  20.561   7.859  0.00  0.00            
ATOM   4882  O   WAT X 444      24.649  56.390  61.141  0.00  0.00            
ATOM   4883  H1  WAT X 444      24.376  57.301  61.037  0.00  0.00            
ATOM   4884  H2  WAT X 444      24.047  56.032  61.794  0.00  0.00            
ATOM   4885  O   WAT X 445       1.882   7.600  12.521  0.00  0.00            
ATOM   4886  H1  WAT X 445       1.414   7.506  11.691  0.00  0.00            
ATOM   4887  H2  WAT X 445       1.588   6.856  13.047  0.00  0.00            
ATOM   4888  O   WAT X 446      11.247  15.211  26.539  0.00  0.00            
ATOM   4889  H1  WAT X 446      11.129  14.584  25.825  0.00  0.00            
ATOM   4890  H2  WAT X 446      11.079  14.704  27.333  0.00  0.00            
ATOM   4891  O   WAT X 447      18.447   2.308  49.064  0.00  0.00            
ATOM   4892  H1  WAT X 447      18.805   1.994  49.895  0.00  0.00            
ATOM   4893  H2  WAT X 447      17.929   1.574  48.734  0.00  0.00            
ATOM   4894  O   WAT X 448      73.869   5.298  14.498  0.00  0.00            
ATOM   4895  H1  WAT X 448      74.634   5.716  14.893  0.00  0.00            
ATOM   4896  H2  WAT X 448      73.316   6.027  14.216  0.00  0.00            
ATOM   4897  O   WAT X 449      37.513  23.995   5.912  0.00  0.00            
ATOM   4898  H1  WAT X 449      37.606  24.674   5.244  0.00  0.00            
ATOM   4899  H2  WAT X 449      36.879  23.380   5.543  0.00  0.00            
ATOM   4900  O   WAT X 450       5.360   2.923  25.111  0.00  0.00            
ATOM   4901  H1  WAT X 450       5.301   2.917  24.156  0.00  0.00            
ATOM   4902  H2  WAT X 450       5.100   2.040  25.373  0.00  0.00            
ATOM   4903  O   WAT X 451      54.120  61.807  38.511  0.00  0.00            
ATOM   4904  H1  WAT X 451      53.410  62.259  38.966  0.00  0.00            
ATOM   4905  H2  WAT X 451      53.864  60.885  38.523  0.00  0.00            
ATOM   4906  O   WAT X 452      48.372  29.403   4.101  0.00  0.00            
ATOM   4907  H1  WAT X 452      48.352  28.479   3.849  0.00  0.00            
ATOM   4908  H2  WAT X 452      48.062  29.411   5.006  0.00  0.00            
ATOM   4909  O   WAT X 453      49.398   7.502  26.902  0.00  0.00            
ATOM   4910  H1  WAT X 453      49.801   8.370  26.906  0.00  0.00            
ATOM   4911  H2  WAT X 453      50.046   6.935  27.320  0.00  0.00            
ATOM   4912  O   WAT X 454      43.148  32.376  54.653  0.00  0.00            
ATOM   4913  H1  WAT X 454      44.101  32.469  54.665  0.00  0.00            
ATOM   4914  H2  WAT X 454      42.852  32.845  55.433  0.00  0.00            
ATOM   4915  O   WAT X 455      69.509  13.830  28.785  0.00  0.00            
ATOM   4916  H1  WAT X 455      69.211  14.373  29.514  0.00  0.00            
ATOM   4917  H2  WAT X 455      70.084  13.180  29.189  0.00  0.00            
ATOM   4918  O   WAT X 456       5.085  51.618  54.541  0.00  0.00            
ATOM   4919  H1  WAT X 456       5.738  52.197  54.934  0.00  0.00            
ATOM   4920  H2  WAT X 456       4.249  51.926  54.892  0.00  0.00            
ATOM   4921  O   WAT X 457      73.819   1.184  42.509  0.00  0.00            
ATOM   4922  H1  WAT X 457      74.448   0.965  43.196  0.00  0.00            
ATOM   4923  H2  WAT X 457      73.093   1.601  42.973  0.00  0.00            
ATOM   4924  O   WAT X 458      13.810   8.631  37.242  0.00  0.00            
ATOM   4925  H1  WAT X 458      14.055   8.912  36.360  0.00  0.00            
ATOM   4926  H2  WAT X 458      13.156   7.946  37.101  0.00  0.00            
ATOM   4927  O   WAT X 459      17.571  41.864  20.828  0.00  0.00            
ATOM   4928  H1  WAT X 459      18.191  42.578  20.976  0.00  0.00            
ATOM   4929  H2  WAT X 459      18.107  41.072  20.855  0.00  0.00            
ATOM   4930  O   WAT X 460      26.726  45.112   9.602  0.00  0.00            
ATOM   4931  H1  WAT X 460      26.241  44.882  10.395  0.00  0.00            
ATOM   4932  H2  WAT X 460      26.049  45.316   8.958  0.00  0.00            
ATOM   4933  O   WAT X 461      19.263  62.395  56.460  0.00  0.00            
ATOM   4934  H1  WAT X 461      19.496  63.310  56.617  0.00  0.00            
ATOM   4935  H2  WAT X 461      19.967  61.895  56.873  0.00  0.00            
ATOM   4936  O   WAT X 462      68.149  55.118  50.961  0.00  0.00            
ATOM   4937  H1  WAT X 462      68.774  55.769  50.641  0.00  0.00            
ATOM   4938  H2  WAT X 462      67.635  54.880  50.189  0.00  0.00            
ATOM   4939  O   WAT X 463       2.681  43.680   9.157  0.00  0.00            
ATOM   4940  H1  WAT X 463       2.124  43.565   9.927  0.00  0.00            
ATOM   4941  H2  WAT X 463       3.291  42.943   9.191  0.00  0.00            
ATOM   4942  O   WAT X 464      54.284  54.848  40.983  0.00  0.00            
ATOM   4943  H1  WAT X 464      54.887  54.127  41.162  0.00  0.00            
ATOM   4944  H2  WAT X 464      54.469  55.491  41.668  0.00  0.00            
ATOM   4945  O   WAT X 465      13.431  37.096  11.899  0.00  0.00            
ATOM   4946  H1  WAT X 465      14.329  36.821  12.080  0.00  0.00            
ATOM   4947  H2  WAT X 465      12.889  36.383  12.236  0.00  0.00            
ATOM   4948  O   WAT X 466      51.963  58.428  12.831  0.00  0.00            
ATOM   4949  H1  WAT X 466      51.467  59.243  12.748  0.00  0.00            
ATOM   4950  H2  WAT X 466      51.359  57.823  13.261  0.00  0.00            
ATOM   4951  O   WAT X 467      22.535  18.752  28.476  0.00  0.00            
ATOM   4952  H1  WAT X 467      22.067  19.553  28.714  0.00  0.00            
ATOM   4953  H2  WAT X 467      23.006  18.505  29.271  0.00  0.00            
ATOM   4954  O   WAT X 468      44.209  33.718  13.549  0.00  0.00            
ATOM   4955  H1  WAT X 468      43.993  32.806  13.353  0.00  0.00            
ATOM   4956  H2  WAT X 468      43.471  34.032  14.071  0.00  0.00            
ATOM   4957  O   WAT X 469      71.300  41.374  63.262  0.00  0.00            
ATOM   4958  H1  WAT X 469      71.378  40.513  63.673  0.00  0.00            
ATOM   4959  H2  WAT X 469      70.514  41.309  62.719  0.00  0.00            
ATOM   4960  O   WAT X 470      43.455  18.199   8.374  0.00  0.00            
ATOM   4961  H1  WAT X 470      42.762  18.832   8.562  0.00  0.00            
ATOM   4962  H2  WAT X 470      44.088  18.319   9.081  0.00  0.00            
ATOM   4963  O   WAT X 471       1.221  43.549  59.312  0.00  0.00            
ATOM   4964  H1  WAT X 471       0.603  44.279  59.343  0.00  0.00            
ATOM   4965  H2  WAT X 471       1.540  43.467  60.210  0.00  0.00            
ATOM   4966  O   WAT X 472      17.829   4.217  27.786  0.00  0.00            
ATOM   4967  H1  WAT X 472      18.317   3.555  27.297  0.00  0.00            
ATOM   4968  H2  WAT X 472      18.493   4.664  28.311  0.00  0.00            
ATOM   4969  O   WAT X 473      26.641  58.086  44.818  0.00  0.00            
ATOM   4970  H1  WAT X 473      27.003  58.332  43.966  0.00  0.00            
ATOM   4971  H2  WAT X 473      27.396  57.770  45.316  0.00  0.00            
ATOM   4972  O   WAT X 474      74.411  21.326  23.106  0.00  0.00            
ATOM   4973  H1  WAT X 474      74.642  21.052  23.994  0.00  0.00            
ATOM   4974  H2  WAT X 474      74.794  22.199  23.017  0.00  0.00            
ATOM   4975  O   WAT X 475      29.766   2.733  18.750  0.00  0.00            
ATOM   4976  H1  WAT X 475      28.999   3.095  18.305  0.00  0.00            
ATOM   4977  H2  WAT X 475      29.436   2.446  19.601  0.00  0.00            
ATOM   4978  O   WAT X 476      65.995  26.156  30.627  0.00  0.00            
ATOM   4979  H1  WAT X 476      65.157  26.233  31.084  0.00  0.00            
ATOM   4980  H2  WAT X 476      65.800  26.414  29.726  0.00  0.00            
ATOM   4981  O   WAT X 477      65.222  58.814  38.621  0.00  0.00            
ATOM   4982  H1  WAT X 477      64.793  59.468  38.068  0.00  0.00            
ATOM   4983  H2  WAT X 477      65.946  58.487  38.087  0.00  0.00            
ATOM   4984  O   WAT X 478      49.724   1.665  13.968  0.00  0.00            
ATOM   4985  H1  WAT X 478      50.454   1.337  14.494  0.00  0.00            
ATOM   4986  H2  WAT X 478      49.212   0.884  13.757  0.00  0.00            
ATOM   4987  O   WAT X 479      41.089  60.364  14.995  0.00  0.00            
ATOM   4988  H1  WAT X 479      41.686  59.635  15.159  0.00  0.00            
ATOM   4989  H2  WAT X 479      41.018  60.811  15.838  0.00  0.00            
ATOM   4990  O   WAT X 480      56.653  47.111   2.890  0.00  0.00            
ATOM   4991  H1  WAT X 480      56.065  46.444   2.534  0.00  0.00            
ATOM   4992  H2  WAT X 480      57.361  46.612   3.299  0.00  0.00            
ATOM   4993  O   WAT X 481      76.823  46.939   2.001  0.00  0.00            
ATOM   4994  H1  WAT X 481      76.804  47.531   2.753  0.00  0.00            
ATOM   4995  H2  WAT X 481      77.644  46.456   2.097  0.00  0.00            
ATOM   4996  O   WAT X 482      30.972  51.648  59.888  0.00  0.00            
ATOM   4997  H1  WAT X 482      31.700  52.249  59.731  0.00  0.00            
ATOM   4998  H2  WAT X 482      30.991  51.491  60.832  0.00  0.00            
ATOM   4999  O   WAT X 483      55.682  46.340  56.240  0.00  0.00            
ATOM   5000  H1  WAT X 483      54.805  45.989  56.089  0.00  0.00            
ATOM   5001  H2  WAT X 483      55.817  46.964  55.527  0.00  0.00            
ATOM   5002  O   WAT X 484      27.665  61.159  56.450  0.00  0.00            
ATOM   5003  H1  WAT X 484      27.113  61.748  55.936  0.00  0.00            
ATOM   5004  H2  WAT X 484      27.164  60.997  57.249  0.00  0.00            
ATOM   5005  O   WAT X 485      72.354  28.918   1.903  0.00  0.00            
ATOM   5006  H1  WAT X 485      71.446  29.197   1.782  0.00  0.00            
ATOM   5007  H2  WAT X 485      72.485  28.932   2.851  0.00  0.00            
ATOM   5008  O   WAT X 486      67.303  45.259  42.353  0.00  0.00            
ATOM   5009  H1  WAT X 486      66.424  45.565  42.577  0.00  0.00            
ATOM   5010  H2  WAT X 486      67.176  44.355  42.068  0.00  0.00            
ATOM   5011  O   WAT X 487       8.393  61.500   1.126  0.00  0.00            
ATOM   5012  H1  WAT X 487       8.171  62.370   1.456  0.00  0.00            
ATOM   5013  H2  WAT X 487       7.549  61.102   0.912  0.00  0.00            
ATOM   5014  O   WAT X 488      52.989  42.843  53.217  0.00  0.00            
ATOM   5015  H1  WAT X 488      52.439  43.618  53.333  0.00  0.00            
ATOM   5016  H2  WAT X 488      52.416  42.204  52.793  0.00  0.00            
ATOM   5017  O   WAT X 489      20.559  62.289  50.572  0.00  0.00            
ATOM   5018  H1  WAT X 489      19.831  61.862  51.022  0.00  0.00            
ATOM   5019  H2  WAT X 489      21.211  61.597  50.461  0.00  0.00            
ATOM   5020  O   WAT X 490      24.482  39.286   0.811  0.00  0.00            
ATOM   5021  H1  WAT X 490      25.070  38.535   0.731  0.00  0.00            
ATOM   5022  H2  WAT X 490      24.851  39.804   1.526  0.00  0.00            
ATOM   5023  O   WAT X 491      24.603  14.792  64.006  0.00  0.00            
ATOM   5024  H1  WAT X 491      25.091  15.071  63.230  0.00  0.00            
ATOM   5025  H2  WAT X 491      24.408  15.605  64.471  0.00  0.00            
ATOM   5026  O   WAT X 492      17.309  47.023  17.584  0.00  0.00            
ATOM   5027  H1  WAT X 492      17.139  47.909  17.904  0.00  0.00            
ATOM   5028  H2  WAT X 492      17.218  47.089  16.633  0.00  0.00            
ATOM   5029  O   WAT X 493       8.781  47.286   3.047  0.00  0.00            
ATOM   5030  H1  WAT X 493       9.672  47.115   3.352  0.00  0.00            
ATOM   5031  H2  WAT X 493       8.597  46.572   2.436  0.00  0.00            
ATOM   5032  O   WAT X 494      58.639  56.994  13.037  0.00  0.00            
ATOM   5033  H1  WAT X 494      57.717  56.801  12.870  0.00  0.00            
ATOM   5034  H2  WAT X 494      58.843  57.718  12.446  0.00  0.00            
ATOM   5035  O   WAT X 495      28.136  58.524  42.681  0.00  0.00            
ATOM   5036  H1  WAT X 495      28.945  58.945  42.971  0.00  0.00            
ATOM   5037  H2  WAT X 495      28.416  57.909  42.003  0.00  0.00            
ATOM   5038  O   WAT X 496      32.086  25.666  60.553  0.00  0.00            
ATOM   5039  H1  WAT X 496      32.730  26.072  59.973  0.00  0.00            
ATOM   5040  H2  WAT X 496      31.654  25.008  60.008  0.00  0.00            
ATOM   5041  O   WAT X 497      77.177  24.107  15.763  0.00  0.00            
ATOM   5042  H1  WAT X 497      76.573  24.042  15.023  0.00  0.00            
ATOM   5043  H2  WAT X 497      76.846  24.844  16.278  0.00  0.00            
ATOM   5044  O   WAT X 498      65.721  61.439  20.632  0.00  0.00            
ATOM   5045  H1  WAT X 498      65.180  62.101  21.061  0.00  0.00            
ATOM   5046  H2  WAT X 498      65.145  61.047  19.976  0.00  0.00            
ATOM   5047  O   WAT X 499      19.338  55.330  21.127  0.00  0.00            
ATOM   5048  H1  WAT X 499      19.841  55.233  20.319  0.00  0.00            
ATOM   5049  H2  WAT X 499      19.209  54.433  21.437  0.00  0.00            
ATOM   5050  O   WAT X 500      13.300  47.041  50.049  0.00  0.00            
ATOM   5051  H1  WAT X 500      12.360  47.218  50.093  0.00  0.00            
ATOM   5052  H2  WAT X 500      13.698  47.725  50.587  0.00  0.00            
ATOM   5053  O   WAT X 501      58.950  22.625   0.691  0.00  0.00            
ATOM   5054  H1  WAT X 501      59.612  21.935   0.667  0.00  0.00            
ATOM   5055  H2  WAT X 501      59.377  23.382   0.290  0.00  0.00            
ATOM   5056  O   WAT X 502      16.689  25.532  57.093  0.00  0.00            
ATOM   5057  H1  WAT X 502      17.108  25.207  57.891  0.00  0.00            
ATOM   5058  H2  WAT X 502      16.673  24.777  56.506  0.00  0.00            
ATOM   5059  O   WAT X 503       1.158  43.867  50.981  0.00  0.00            
ATOM   5060  H1  WAT X 503       1.998  44.179  50.645  0.00  0.00            
ATOM   5061  H2  WAT X 503       1.070  44.288  51.835  0.00  0.00            
ATOM   5062  O   WAT X 504      10.481  37.787  16.280  0.00  0.00
[truncated: 2,154,730 more chars]
