# Supplementary material for: Mechanistic Modeling of Monoglyceride Lipase Covalent Modification Elucidates the Role of Leaving Group Expulsion and Discriminates Inhibitors with High and Low Potency
Source: J Chem Inf Model. 2022 May 17;62(11):2771–87. doi: 10.1021/acs.jcim.2c00140 (PMC9198976; doi:10.1021/acs.jcim.2c00140)
Supplement: Supplementary file 4 — ci2c00140_si_004.zip [file ci2c00140_si_004.zip › geometries/cpd6_confIV.pdb]

CRYST1   77.145   65.043   64.113  90.00  90.00  90.00 P 1           1
ATOM      1 HH31 ACE X   1      32.920  55.393  30.742  0.00  0.00            
ATOM      2  CH3 ACE X   1      32.058  55.348  31.408  0.00  0.00            
ATOM      3 HH32 ACE X   1      32.013  56.230  32.047  0.00  0.00            
ATOM      4 HH33 ACE X   1      32.022  54.397  31.939  0.00  0.00            
ATOM      5  C   ACE X   1      30.824  55.313  30.437  0.00  0.00            
ATOM      6  O   ACE X   1      29.683  54.979  30.873  0.00  0.00            
ATOM      7  N   ASP X   2      31.065  55.515  29.145  0.00  0.00            
ATOM      8  H   ASP X   2      32.022  55.951  28.855  0.00  0.00            
ATOM      9  CA  ASP X   2      30.047  55.382  28.195  0.00  0.00            
ATOM     10  HA  ASP X   2      29.088  55.737  28.572  0.00  0.00            
ATOM     11  CB  ASP X   2      30.393  56.190  26.963  0.00  0.00            
ATOM     12  HB2 ASP X   2      31.216  55.809  26.358  0.00  0.00            
ATOM     13  HB3 ASP X   2      29.528  56.100  26.306  0.00  0.00            
ATOM     14  CG  ASP X   2      30.453  57.698  27.353  0.00  0.00            
ATOM     15  OD1 ASP X   2      29.814  58.142  28.327  0.00  0.00            
ATOM     16  OD2 ASP X   2      31.105  58.457  26.630  0.00  0.00            
ATOM     17  C   ASP X   2      29.891  53.928  27.820  0.00  0.00            
ATOM     18  O   ASP X   2      28.719  53.579  27.556  0.00  0.00            
ATOM     19  N   LEU X   3      30.946  53.150  27.720  0.00  0.00            
ATOM     20  H   LEU X   3      31.755  53.711  27.946  0.00  0.00            
ATOM     21  CA  LEU X   3      31.007  51.641  27.758  0.00  0.00            
ATOM     22  HA  LEU X   3      30.519  51.121  26.947  0.00  0.00            
ATOM     23  CB  LEU X   3      32.579  51.322  27.689  0.00  0.00            
ATOM     24  HB2 LEU X   3      33.098  52.033  28.314  0.00  0.00            
ATOM     25  HB3 LEU X   3      32.797  50.296  27.984  0.00  0.00            
ATOM     26  CG  LEU X   3      33.023  51.423  26.216  0.00  0.00            
ATOM     27  HG  LEU X   3      32.506  52.197  25.648  0.00  0.00            
ATOM     28  CD1 LEU X   3      34.531  51.591  26.154  0.00  0.00            
ATOM     29 HD11 LEU X   3      34.726  52.429  26.825  0.00  0.00            
ATOM     30 HD12 LEU X   3      35.003  50.692  26.551  0.00  0.00            
ATOM     31 HD13 LEU X   3      34.939  51.762  25.158  0.00  0.00            
ATOM     32  CD2 LEU X   3      32.711  50.105  25.452  0.00  0.00            
ATOM     33 HD21 LEU X   3      33.062  50.206  24.425  0.00  0.00            
ATOM     34 HD22 LEU X   3      33.323  49.278  25.812  0.00  0.00            
ATOM     35 HD23 LEU X   3      31.722  49.901  25.420  0.00  0.00            
ATOM     36  C   LEU X   3      30.395  51.088  29.127  0.00  0.00            
ATOM     37  O   LEU X   3      30.263  51.730  30.158  0.00  0.00            
ATOM     38  N   PRO X   4      29.957  49.831  29.062  0.00  0.00            
ATOM     39  CD  PRO X   4      30.073  48.867  27.924  0.00  0.00            
ATOM     40  HD2 PRO X   4      31.085  48.542  27.685  0.00  0.00            
ATOM     41  HD3 PRO X   4      29.572  49.226  27.025  0.00  0.00            
ATOM     42  CG  PRO X   4      29.255  47.640  28.352  0.00  0.00            
ATOM     43  HG2 PRO X   4      29.934  46.911  28.793  0.00  0.00            
ATOM     44  HG3 PRO X   4      28.683  47.283  27.600  0.00  0.00            
ATOM     45  CB  PRO X   4      28.390  48.188  29.419  0.00  0.00            
ATOM     46  HB2 PRO X   4      28.050  47.426  30.120  0.00  0.00            
ATOM     47  HB3 PRO X   4      27.574  48.729  28.940  0.00  0.00            
ATOM     48  CA  PRO X   4      29.244  49.245  30.125  0.00  0.00            
ATOM     49  HA  PRO X   4      28.554  50.002  30.497  0.00  0.00            
ATOM     50  C   PRO X   4      30.253  48.692  31.256  0.00  0.00            
ATOM     51  O   PRO X   4      31.312  48.185  30.953  0.00  0.00            
ATOM     52  N   HID X   5      29.899  49.033  32.456  0.00  0.00            
ATOM     53  H   HID X   5      28.907  49.353  32.774  0.00  0.00            
ATOM     54  CA  HID X   5      30.895  49.111  33.528  0.00  0.00            
ATOM     55  HA  HID X   5      31.599  48.285  33.419  0.00  0.00            
ATOM     56  CB  HID X   5      31.635  50.470  33.422  0.00  0.00            
ATOM     57  HB2 HID X   5      32.522  50.409  34.053  0.00  0.00            
ATOM     58  HB3 HID X   5      32.015  50.598  32.408  0.00  0.00            
ATOM     59  CG  HID X   5      30.793  51.709  33.875  0.00  0.00            
ATOM     60  ND1 HID X   5      29.985  52.478  33.065  0.00  0.00            
ATOM     61  HD1 HID X   5      29.834  52.324  31.997  0.00  0.00            
ATOM     62  CE1 HID X   5      29.635  53.615  33.731  0.00  0.00            
ATOM     63  HE1 HID X   5      29.141  54.490  33.309  0.00  0.00            
ATOM     64  NE2 HID X   5      30.272  53.608  34.946  0.00  0.00            
ATOM     65  CD2 HID X   5      30.965  52.355  35.063  0.00  0.00            
ATOM     66  HD2 HID X   5      31.730  52.139  35.809  0.00  0.00            
ATOM     67  C   HID X   5      30.231  48.860  34.896  0.00  0.00            
ATOM     68  O   HID X   5      28.992  49.096  35.007  0.00  0.00            
ATOM     69  N   LEU X   6      31.003  48.477  35.868  0.00  0.00            
ATOM     70  H   LEU X   6      31.956  48.197  35.686  0.00  0.00            
ATOM     71  CA  LEU X   6      30.666  48.596  37.310  0.00  0.00            
ATOM     72  HA  LEU X   6      29.756  49.030  37.364  0.00  0.00            
ATOM     73  CB  LEU X   6      30.503  47.244  38.050  0.00  0.00            
ATOM     74  HB2 LEU X   6      29.985  47.529  38.966  0.00  0.00            
ATOM     75  HB3 LEU X   6      29.820  46.629  37.464  0.00  0.00            
ATOM     76  CG  LEU X   6      31.801  46.568  38.485  0.00  0.00            
ATOM     77  HG  LEU X   6      32.559  47.260  38.852  0.00  0.00            
ATOM     78  CD1 LEU X   6      31.495  45.662  39.705  0.00  0.00            
ATOM     79 HD11 LEU X   6      31.529  46.337  40.560  0.00  0.00            
ATOM     80 HD12 LEU X   6      30.571  45.091  39.612  0.00  0.00            
ATOM     81 HD13 LEU X   6      32.267  44.902  39.822  0.00  0.00            
ATOM     82  CD2 LEU X   6      32.371  45.604  37.400  0.00  0.00            
ATOM     83 HD21 LEU X   6      33.125  44.894  37.741  0.00  0.00            
ATOM     84 HD22 LEU X   6      31.479  45.122  37.001  0.00  0.00            
ATOM     85 HD23 LEU X   6      32.908  46.007  36.646  0.00  0.00            
ATOM     86  C   LEU X   6      31.693  49.497  37.930  0.00  0.00            
ATOM     87  O   LEU X   6      32.811  49.565  37.453  0.00  0.00            
ATOM     88  N   VAL X   7      31.332  50.166  39.047  0.00  0.00            
ATOM     89  H   VAL X   7      30.260  50.235  39.231  0.00  0.00            
ATOM     90  CA  VAL X   7      32.250  50.918  39.940  0.00  0.00            
ATOM     91  HA  VAL X   7      33.161  50.986  39.346  0.00  0.00            
ATOM     92  CB  VAL X   7      31.749  52.327  40.286  0.00  0.00            
ATOM     93  HB  VAL X   7      31.761  52.824  39.316  0.00  0.00            
ATOM     94  CG1 VAL X   7      30.347  52.424  40.932  0.00  0.00            
ATOM     95 HG11 VAL X   7      29.563  52.146  40.228  0.00  0.00            
ATOM     96 HG12 VAL X   7      30.352  51.728  41.664  0.00  0.00            
ATOM     97 HG13 VAL X   7      30.169  53.435  41.299  0.00  0.00            
ATOM     98  CG2 VAL X   7      32.769  53.158  41.107  0.00  0.00            
ATOM     99 HG21 VAL X   7      32.997  52.684  42.061  0.00  0.00            
ATOM    100 HG22 VAL X   7      33.708  53.151  40.554  0.00  0.00            
ATOM    101 HG23 VAL X   7      32.509  54.133  41.149  0.00  0.00            
ATOM    102  C   VAL X   7      32.537  50.081  41.249  0.00  0.00            
ATOM    103  O   VAL X   7      31.631  49.714  42.008  0.00  0.00            
ATOM    104  N   ASN X   8      33.862  49.824  41.531  0.00  0.00            
ATOM    105  H   ASN X   8      34.680  50.204  40.918  0.00  0.00            
ATOM    106  CA  ASN X   8      34.234  49.097  42.742  0.00  0.00            
ATOM    107  HA  ASN X   8      33.525  48.409  42.951  0.00  0.00            
ATOM    108  CB  ASN X   8      35.502  48.367  42.606  0.00  0.00            
ATOM    109  HB2 ASN X   8      35.522  47.660  43.436  0.00  0.00            
ATOM    110  HB3 ASN X   8      35.549  47.699  41.746  0.00  0.00            
ATOM    111  CG  ASN X   8      36.776  49.208  42.887  0.00  0.00            
ATOM    112  OD1 ASN X   8      36.799  50.382  43.279  0.00  0.00            
ATOM    113  ND2 ASN X   8      37.900  48.589  42.630  0.00  0.00            
ATOM    114 HD21 ASN X   8      38.848  49.059  42.894  0.00  0.00            
ATOM    115 HD22 ASN X   8      37.829  47.588  42.517  0.00  0.00            
ATOM    116  C   ASN X   8      34.207  50.057  43.963  0.00  0.00            
ATOM    117  O   ASN X   8      33.878  51.215  43.860  0.00  0.00            
ATOM    118  N   ALA X   9      34.395  49.476  45.140  0.00  0.00            
ATOM    119  H   ALA X   9      34.460  48.388  45.112  0.00  0.00            
ATOM    120  CA  ALA X   9      34.380  50.006  46.537  0.00  0.00            
ATOM    121  HA  ALA X   9      33.483  50.425  46.736  0.00  0.00            
ATOM    122  CB  ALA X   9      34.467  48.802  47.540  0.00  0.00            
ATOM    123  HB1 ALA X   9      34.949  49.053  48.390  0.00  0.00            
ATOM    124  HB2 ALA X   9      33.544  48.455  47.760  0.00  0.00            
ATOM    125  HB3 ALA X   9      35.097  48.048  47.067  0.00  0.00            
ATOM    126  C   ALA X   9      35.441  51.093  46.850  0.00  0.00            
ATOM    127  O   ALA X   9      35.396  51.795  47.894  0.00  0.00            
ATOM    128  N   ASP X  10      36.508  51.119  46.040  0.00  0.00            
ATOM    129  H   ASP X  10      36.533  50.556  45.107  0.00  0.00            
ATOM    130  CA  ASP X  10      37.532  52.187  46.009  0.00  0.00            
ATOM    131  HA  ASP X  10      37.467  52.565  47.030  0.00  0.00            
ATOM    132  CB  ASP X  10      38.853  51.571  45.787  0.00  0.00            
ATOM    133  HB2 ASP X  10      38.813  50.811  45.007  0.00  0.00            
ATOM    134  HB3 ASP X  10      39.597  52.338  45.573  0.00  0.00            
ATOM    135  CG  ASP X  10      39.282  50.743  46.978  0.00  0.00            
ATOM    136  OD1 ASP X  10      39.799  49.642  46.749  0.00  0.00            
ATOM    137  OD2 ASP X  10      38.927  51.076  48.165  0.00  0.00            
ATOM    138  C   ASP X  10      37.276  53.350  45.012  0.00  0.00            
ATOM    139  O   ASP X  10      37.963  54.385  44.934  0.00  0.00            
ATOM    140  N   GLY X  11      36.170  53.206  44.196  0.00  0.00            
ATOM    141  H   GLY X  11      35.655  52.258  44.146  0.00  0.00            
ATOM    142  CA  GLY X  11      35.748  54.284  43.245  0.00  0.00            
ATOM    143  HA2 GLY X  11      34.733  54.126  42.910  0.00  0.00            
ATOM    144  HA3 GLY X  11      35.753  55.219  43.627  0.00  0.00            
ATOM    145  C   GLY X  11      36.486  54.253  41.889  0.00  0.00            
ATOM    146  O   GLY X  11      36.571  55.197  41.137  0.00  0.00            
ATOM    147  N   GLN X  12      36.926  53.089  41.544  0.00  0.00            
ATOM    148  H   GLN X  12      36.544  52.240  42.111  0.00  0.00            
ATOM    149  CA  GLN X  12      37.640  52.680  40.321  0.00  0.00            
ATOM    150  HA  GLN X  12      37.946  53.503  39.822  0.00  0.00            
ATOM    151  CB  GLN X  12      38.813  51.742  40.633  0.00  0.00            
ATOM    152  HB2 GLN X  12      38.333  50.835  41.001  0.00  0.00            
ATOM    153  HB3 GLN X  12      39.391  51.429  39.764  0.00  0.00            
ATOM    154  CG  GLN X  12      39.804  52.404  41.594  0.00  0.00            
ATOM    155  HG2 GLN X  12      40.197  53.282  41.081  0.00  0.00            
ATOM    156  HG3 GLN X  12      39.250  52.598  42.500  0.00  0.00            
ATOM    157  CD  GLN X  12      40.794  51.426  42.098  0.00  0.00            
ATOM    158  OE1 GLN X  12      40.472  50.464  42.756  0.00  0.00            
ATOM    159  NE2 GLN X  12      42.032  51.655  41.791  0.00  0.00            
ATOM    160 HE21 GLN X  12      42.690  50.916  42.224  0.00  0.00            
ATOM    161 HE22 GLN X  12      42.206  52.410  41.224  0.00  0.00            
ATOM    162  C   GLN X  12      36.653  52.002  39.349  0.00  0.00            
ATOM    163  O   GLN X  12      35.966  51.043  39.739  0.00  0.00            
ATOM    164  N   TYR X  13      36.508  52.629  38.201  0.00  0.00            
ATOM    165  H   TYR X  13      37.076  53.542  38.020  0.00  0.00            
ATOM    166  CA  TYR X  13      35.588  52.156  37.124  0.00  0.00            
ATOM    167  HA  TYR X  13      34.646  51.796  37.538  0.00  0.00            
ATOM    168  CB  TYR X  13      35.531  53.215  36.052  0.00  0.00            
ATOM    169  HB2 TYR X  13      36.553  53.552  35.878  0.00  0.00            
ATOM    170  HB3 TYR X  13      35.097  52.765  35.159  0.00  0.00            
ATOM    171  CG  TYR X  13      34.724  54.433  36.430  0.00  0.00            
ATOM    172  CD1 TYR X  13      35.079  55.583  35.811  0.00  0.00            
ATOM    173  HD1 TYR X  13      35.872  55.656  35.067  0.00  0.00            
ATOM    174  CE1 TYR X  13      34.356  56.801  36.103  0.00  0.00            
ATOM    175  HE1 TYR X  13      34.648  57.760  35.676  0.00  0.00            
ATOM    176  CZ  TYR X  13      33.323  56.729  37.096  0.00  0.00            
ATOM    177  OH  TYR X  13      32.830  57.968  37.481  0.00  0.00            
ATOM    178  HH  TYR X  13      32.032  57.932  38.223  0.00  0.00            
ATOM    179  CE2 TYR X  13      32.960  55.535  37.751  0.00  0.00            
ATOM    180  HE2 TYR X  13      32.124  55.529  38.450  0.00  0.00            
ATOM    181  CD2 TYR X  13      33.653  54.419  37.390  0.00  0.00            
ATOM    182  HD2 TYR X  13      33.369  53.511  37.922  0.00  0.00            
ATOM    183  C   TYR X  13      36.151  50.851  36.484  0.00  0.00            
ATOM    184  O   TYR X  13      37.260  50.941  35.872  0.00  0.00            
ATOM    185  N   LEU X  14      35.487  49.702  36.624  0.00  0.00            
ATOM    186  H   LEU X  14      34.533  49.652  37.559  0.00  0.00            
ATOM    187  CA  LEU X  14      35.837  48.412  36.010  0.00  0.00            
ATOM    188  HA  LEU X  14      36.798  48.317  35.716  0.00  0.00            
ATOM    189  CB  LEU X  14      35.508  47.320  37.073  0.00  0.00            
ATOM    190  HB2 LEU X  14      34.494  47.540  37.406  0.00  0.00            
ATOM    191  HB3 LEU X  14      35.460  46.423  36.456  0.00  0.00            
ATOM    192  CG  LEU X  14      36.465  47.161  38.288  0.00  0.00            
ATOM    193  HG  LEU X  14      36.642  48.153  38.704  0.00  0.00            
ATOM    194  CD1 LEU X  14      35.830  46.175  39.346  0.00  0.00            
ATOM    195 HD11 LEU X  14      35.687  45.185  38.939  0.00  0.00            
ATOM    196 HD12 LEU X  14      36.465  46.177  40.220  0.00  0.00            
ATOM    197 HD13 LEU X  14      34.885  46.626  39.610  0.00  0.00            
ATOM    198  CD2 LEU X  14      37.879  46.552  37.917  0.00  0.00            
ATOM    199 HD21 LEU X  14      37.847  45.600  37.409  0.00  0.00            
ATOM    200 HD22 LEU X  14      38.373  47.283  37.295  0.00  0.00            
ATOM    201 HD23 LEU X  14      38.407  46.416  38.767  0.00  0.00            
ATOM    202  C   LEU X  14      34.939  48.259  34.709  0.00  0.00            
ATOM    203  O   LEU X  14      33.774  48.190  34.853  0.00  0.00            
ATOM    204  N   PHE X  15      35.536  48.194  33.538  0.00  0.00            
ATOM    205  H   PHE X  15      36.545  48.145  33.515  0.00  0.00            
ATOM    206  CA  PHE X  15      34.797  48.038  32.301  0.00  0.00            
ATOM    207  HA  PHE X  15      33.883  48.433  32.467  0.00  0.00            
ATOM    208  CB  PHE X  15      35.547  48.743  31.163  0.00  0.00            
ATOM    209  HB2 PHE X  15      36.527  48.498  31.149  0.00  0.00            
ATOM    210  HB3 PHE X  15      35.250  48.574  30.213  0.00  0.00            
ATOM    211  CG  PHE X  15      35.357  50.178  31.303  0.00  0.00            
ATOM    212  CD1 PHE X  15      36.273  50.934  32.006  0.00  0.00            
ATOM    213  HD1 PHE X  15      37.110  50.453  32.303  0.00  0.00            
ATOM    214  CE1 PHE X  15      36.029  52.319  32.269  0.00  0.00            
ATOM    215  HE1 PHE X  15      36.791  52.884  32.616  0.00  0.00            
ATOM    216  CZ  PHE X  15      34.863  52.941  31.756  0.00  0.00            
ATOM    217  HZ  PHE X  15      34.860  54.031  31.791  0.00  0.00            
ATOM    218  CE2 PHE X  15      33.959  52.124  31.002  0.00  0.00            
ATOM    219  HE2 PHE X  15      33.060  52.550  30.556  0.00  0.00            
ATOM    220  CD2 PHE X  15      34.282  50.790  30.705  0.00  0.00            
ATOM    221  HD2 PHE X  15      33.647  50.176  30.066  0.00  0.00            
ATOM    222  C   PHE X  15      34.483  46.536  32.088  0.00  0.00            
ATOM    223  O   PHE X  15      35.415  45.713  32.129  0.00  0.00            
ATOM    224  N   CYS X  16      33.213  46.265  31.837  0.00  0.00            
ATOM    225  H   CYS X  16      32.569  47.113  31.603  0.00  0.00            
ATOM    226  CA  CYS X  16      32.619  44.953  31.751  0.00  0.00            
ATOM    227  HA  CYS X  16      33.250  44.226  32.261  0.00  0.00            
ATOM    228  CB  CYS X  16      31.274  44.994  32.407  0.00  0.00            
ATOM    229  HB2 CYS X  16      30.603  45.665  31.871  0.00  0.00            
ATOM    230  HB3 CYS X  16      30.791  44.018  32.373  0.00  0.00            
ATOM    231  SG  CYS X  16      31.324  45.493  34.167  0.00  0.00            
ATOM    232  HG  CYS X  16      32.098  44.889  34.641  0.00  0.00            
ATOM    233  C   CYS X  16      32.505  44.527  30.286  0.00  0.00            
ATOM    234  O   CYS X  16      32.503  45.371  29.343  0.00  0.00            
ATOM    235  N   ARG X  17      32.333  43.267  30.139  0.00  0.00            
ATOM    236  H   ARG X  17      32.237  42.710  31.060  0.00  0.00            
ATOM    237  CA  ARG X  17      31.839  42.648  28.864  0.00  0.00            
ATOM    238  HA  ARG X  17      31.446  43.400  28.316  0.00  0.00            
ATOM    239  CB  ARG X  17      32.930  41.990  28.090  0.00  0.00            
ATOM    240  HB2 ARG X  17      33.344  41.174  28.682  0.00  0.00            
ATOM    241  HB3 ARG X  17      32.383  41.576  27.243  0.00  0.00            
ATOM    242  CG  ARG X  17      33.965  42.947  27.577  0.00  0.00            
ATOM    243  HG2 ARG X  17      33.587  43.776  26.979  0.00  0.00            
ATOM    244  HG3 ARG X  17      34.394  43.447  28.432  0.00  0.00            
ATOM    245  CD  ARG X  17      34.996  42.127  26.798  0.00  0.00            
ATOM    246  HD2 ARG X  17      35.356  41.382  27.492  0.00  0.00            
ATOM    247  HD3 ARG X  17      34.549  41.763  26.030  0.00  0.00            
ATOM    248  NE  ARG X  17      36.120  42.960  26.333  0.00  0.00            
ATOM    249  HE  ARG X  17      36.890  43.116  27.075  0.00  0.00            
ATOM    250  CZ  ARG X  17      36.359  43.589  25.173  0.00  0.00            
ATOM    251  NH1 ARG X  17      35.499  43.729  24.232  0.00  0.00            
ATOM    252 HH11 ARG X  17      34.478  43.397  24.347  0.00  0.00            
ATOM    253 HH12 ARG X  17      35.821  44.167  23.381  0.00  0.00            
ATOM    254  NH2 ARG X  17      37.456  44.193  24.916  0.00  0.00            
ATOM    255 HH21 ARG X  17      38.252  44.343  25.646  0.00  0.00            
ATOM    256 HH22 ARG X  17      37.545  44.450  23.860  0.00  0.00            
ATOM    257  C   ARG X  17      30.722  41.635  29.185  0.00  0.00            
ATOM    258  O   ARG X  17      30.956  40.677  29.923  0.00  0.00            
ATOM    259  N   TYR X  18      29.545  41.783  28.637  0.00  0.00            
ATOM    260  H   TYR X  18      29.437  42.513  27.948  0.00  0.00            
ATOM    261  CA  TYR X  18      28.427  40.795  28.763  0.00  0.00            
ATOM    262  HA  TYR X  18      28.680  40.015  29.482  0.00  0.00            
ATOM    263  CB  TYR X  18      27.101  41.534  29.131  0.00  0.00            
ATOM    264  HB2 TYR X  18      26.844  42.165  28.281  0.00  0.00            
ATOM    265  HB3 TYR X  18      26.328  40.794  29.338  0.00  0.00            
ATOM    266  CG  TYR X  18      27.165  42.471  30.344  0.00  0.00            
ATOM    267  CD1 TYR X  18      27.709  41.978  31.575  0.00  0.00            
ATOM    268  HD1 TYR X  18      28.102  40.974  31.639  0.00  0.00            
ATOM    269  CE1 TYR X  18      27.860  42.861  32.682  0.00  0.00            
ATOM    270  HE1 TYR X  18      28.277  42.642  33.576  0.00  0.00            
ATOM    271  CZ  TYR X  18      27.406  44.215  32.557  0.00  0.00            
ATOM    272  OH  TYR X  18      27.629  45.109  33.573  0.00  0.00            
ATOM    273  HH  TYR X  18      27.761  44.608  34.521  0.00  0.00            
ATOM    274  CE2 TYR X  18      26.848  44.617  31.329  0.00  0.00            
ATOM    275  HE2 TYR X  18      26.533  45.644  31.222  0.00  0.00            
ATOM    276  CD2 TYR X  18      26.778  43.804  30.235  0.00  0.00            
ATOM    277  HD2 TYR X  18      26.415  44.283  29.337  0.00  0.00            
ATOM    278  C   TYR X  18      28.234  40.076  27.350  0.00  0.00            
ATOM    279  O   TYR X  18      28.330  40.744  26.325  0.00  0.00            
ATOM    280  N   TRP X  19      27.863  38.813  27.326  0.00  0.00            
ATOM    281  H   TRP X  19      27.665  38.319  28.277  0.00  0.00            
ATOM    282  CA  TRP X  19      27.330  38.181  26.055  0.00  0.00            
ATOM    283  HA  TRP X  19      26.960  38.913  25.337  0.00  0.00            
ATOM    284  CB  TRP X  19      28.358  37.270  25.383  0.00  0.00            
ATOM    285  HB2 TRP X  19      28.373  36.376  26.007  0.00  0.00            
ATOM    286  HB3 TRP X  19      27.929  36.958  24.431  0.00  0.00            
ATOM    287  CG  TRP X  19      29.725  37.884  25.134  0.00  0.00            
ATOM    288  CD1 TRP X  19      30.308  38.031  23.901  0.00  0.00            
ATOM    289  HD1 TRP X  19      29.798  37.799  22.967  0.00  0.00            
ATOM    290  NE1 TRP X  19      31.646  38.427  23.959  0.00  0.00            
ATOM    291  HE1 TRP X  19      32.192  38.649  23.042  0.00  0.00            
ATOM    292  CE2 TRP X  19      32.022  38.457  25.313  0.00  0.00            
ATOM    293  CZ2 TRP X  19      33.267  38.659  25.968  0.00  0.00            
ATOM    294  HZ2 TRP X  19      34.126  38.788  25.309  0.00  0.00            
ATOM    295  CH2 TRP X  19      33.354  38.462  27.359  0.00  0.00            
ATOM    296  HH2 TRP X  19      34.271  38.466  27.783  0.00  0.00            
ATOM    297  CZ3 TRP X  19      32.219  38.082  28.095  0.00  0.00            
ATOM    298  HZ3 TRP X  19      32.385  37.811  29.053  0.00  0.00            
ATOM    299  CE3 TRP X  19      30.940  38.086  27.495  0.00  0.00            
ATOM    300  HE3 TRP X  19      30.128  37.903  28.068  0.00  0.00            
ATOM    301  CD2 TRP X  19      30.822  38.138  26.065  0.00  0.00            
ATOM    302  C   TRP X  19      26.070  37.417  26.425  0.00  0.00            
ATOM    303  O   TRP X  19      26.203  36.353  27.067  0.00  0.00            
ATOM    304  N   LYS X  20      24.894  37.962  26.114  0.00  0.00            
ATOM    305  H   LYS X  20      24.843  38.878  25.525  0.00  0.00            
ATOM    306  CA  LYS X  20      23.551  37.527  26.671  0.00  0.00            
ATOM    307  HA  LYS X  20      23.592  36.991  27.619  0.00  0.00            
ATOM    308  CB  LYS X  20      22.988  38.886  26.997  0.00  0.00            
ATOM    309  HB2 LYS X  20      23.449  39.335  27.709  0.00  0.00            
ATOM    310  HB3 LYS X  20      23.094  39.623  26.201  0.00  0.00            
ATOM    311  CG  LYS X  20      21.529  38.824  27.353  0.00  0.00            
ATOM    312  HG2 LYS X  20      20.943  38.737  26.439  0.00  0.00            
ATOM    313  HG3 LYS X  20      21.516  37.969  28.029  0.00  0.00            
ATOM    314  CD  LYS X  20      21.001  40.145  27.902  0.00  0.00            
ATOM    315  HD2 LYS X  20      20.042  39.972  28.390  0.00  0.00            
ATOM    316  HD3 LYS X  20      21.663  40.514  28.686  0.00  0.00            
ATOM    317  CE  LYS X  20      20.763  41.195  26.784  0.00  0.00            
ATOM    318  HE2 LYS X  20      21.631  41.078  26.135  0.00  0.00            
ATOM    319  HE3 LYS X  20      19.851  41.087  26.197  0.00  0.00            
ATOM    320  NZ  LYS X  20      20.838  42.578  27.276  0.00  0.00            
ATOM    321  HZ1 LYS X  20      20.671  43.111  26.435  0.00  0.00            
ATOM    322  HZ2 LYS X  20      20.165  42.953  28.048  0.00  0.00            
ATOM    323  HZ3 LYS X  20      21.842  42.899  27.554  0.00  0.00            
ATOM    324  C   LYS X  20      22.827  36.756  25.541  0.00  0.00            
ATOM    325  O   LYS X  20      22.806  37.331  24.485  0.00  0.00            
ATOM    326  N   PRO X  21      22.291  35.577  25.717  0.00  0.00            
ATOM    327  CD  PRO X  21      22.392  34.951  27.019  0.00  0.00            
ATOM    328  HD2 PRO X  21      21.966  35.572  27.691  0.00  0.00            
ATOM    329  HD3 PRO X  21      23.428  34.693  27.237  0.00  0.00            
ATOM    330  CG  PRO X  21      21.476  33.744  26.894  0.00  0.00            
ATOM    331  HG2 PRO X  21      20.443  34.033  27.089  0.00  0.00            
ATOM    332  HG3 PRO X  21      21.647  33.081  27.637  0.00  0.00            
ATOM    333  CB  PRO X  21      21.601  33.406  25.441  0.00  0.00            
ATOM    334  HB2 PRO X  21      20.840  32.705  25.096  0.00  0.00            
ATOM    335  HB3 PRO X  21      22.578  32.951  25.278  0.00  0.00            
ATOM    336  CA  PRO X  21      21.598  34.732  24.694  0.00  0.00            
ATOM    337  HA  PRO X  21      22.123  34.552  23.756  0.00  0.00            
ATOM    338  C   PRO X  21      20.140  35.211  24.521  0.00  0.00            
ATOM    339  O   PRO X  21      19.789  36.281  25.007  0.00  0.00            
ATOM    340  N   THR X  22      19.422  34.600  23.648  0.00  0.00            
ATOM    341  H   THR X  22      19.822  33.874  23.071  0.00  0.00            
ATOM    342  CA  THR X  22      18.199  35.089  23.079  0.00  0.00            
ATOM    343  HA  THR X  22      18.206  36.169  23.227  0.00  0.00            
ATOM    344  CB  THR X  22      18.125  34.759  21.595  0.00  0.00            
ATOM    345  HB  THR X  22      18.056  33.683  21.433  0.00  0.00            
ATOM    346  CG2 THR X  22      16.882  35.390  20.933  0.00  0.00            
ATOM    347 HG21 THR X  22      17.020  35.114  19.887  0.00  0.00            
ATOM    348 HG22 THR X  22      15.959  34.960  21.320  0.00  0.00            
ATOM    349 HG23 THR X  22      16.876  36.471  21.073  0.00  0.00            
ATOM    350  OG1 THR X  22      19.267  35.374  20.976  0.00  0.00            
ATOM    351  HG1 THR X  22      20.013  34.854  21.284  0.00  0.00            
ATOM    352  C   THR X  22      16.959  34.484  23.859  0.00  0.00            
ATOM    353  O   THR X  22      16.071  35.183  24.332  0.00  0.00            
ATOM    354  N   GLY X  23      16.905  33.169  24.192  0.00  0.00            
ATOM    355  H   GLY X  23      17.660  32.524  23.743  0.00  0.00            
ATOM    356  CA  GLY X  23      16.017  32.669  25.244  0.00  0.00            
ATOM    357  HA2 GLY X  23      14.981  32.856  24.962  0.00  0.00            
ATOM    358  HA3 GLY X  23      16.176  31.591  25.265  0.00  0.00            
ATOM    359  C   GLY X  23      16.316  33.334  26.604  0.00  0.00            
ATOM    360  O   GLY X  23      17.162  34.194  26.880  0.00  0.00            
ATOM    361  N   THR X  24      15.655  32.683  27.561  0.00  0.00            
ATOM    362  H   THR X  24      15.069  31.932  27.224  0.00  0.00            
ATOM    363  CA  THR X  24      15.958  32.665  28.983  0.00  0.00            
ATOM    364  HA  THR X  24      15.839  33.625  29.274  0.00  0.00            
ATOM    365  CB  THR X  24      14.989  31.736  29.684  0.00  0.00            
ATOM    366  HB  THR X  24      15.311  31.506  30.614  0.00  0.00            
ATOM    367  CG2 THR X  24      13.589  32.380  29.852  0.00  0.00            
ATOM    368 HG21 THR X  24      13.709  33.373  30.284  0.00  0.00            
ATOM    369 HG22 THR X  24      13.014  32.375  28.926  0.00  0.00            
ATOM    370 HG23 THR X  24      13.093  31.939  30.717  0.00  0.00            
ATOM    371  OG1 THR X  24      14.812  30.492  28.952  0.00  0.00            
ATOM    372  HG1 THR X  24      15.522  29.755  29.326  0.00  0.00            
ATOM    373  C   THR X  24      17.377  32.124  29.257  0.00  0.00            
ATOM    374  O   THR X  24      17.671  31.057  28.725  0.00  0.00            
ATOM    375  N   PRO X  25      18.194  32.767  30.082  0.00  0.00            
ATOM    376  CD  PRO X  25      18.096  34.144  30.497  0.00  0.00            
ATOM    377  HD2 PRO X  25      17.699  34.268  31.504  0.00  0.00            
ATOM    378  HD3 PRO X  25      17.547  34.704  29.740  0.00  0.00            
ATOM    379  CG  PRO X  25      19.538  34.625  30.397  0.00  0.00            
ATOM    380  HG2 PRO X  25      19.722  35.592  30.864  0.00  0.00            
ATOM    381  HG3 PRO X  25      19.891  34.653  29.366  0.00  0.00            
ATOM    382  CB  PRO X  25      20.183  33.438  31.112  0.00  0.00            
ATOM    383  HB2 PRO X  25      20.000  33.388  32.185  0.00  0.00            
ATOM    384  HB3 PRO X  25      21.261  33.540  30.991  0.00  0.00            
ATOM    385  CA  PRO X  25      19.473  32.203  30.503  0.00  0.00            
ATOM    386  HA  PRO X  25      19.985  31.897  29.590  0.00  0.00            
ATOM    387  C   PRO X  25      19.296  31.026  31.461  0.00  0.00            
ATOM    388  O   PRO X  25      18.538  30.985  32.394  0.00  0.00            
ATOM    389  N   LYS X  26      19.978  29.950  31.093  0.00  0.00            
ATOM    390  H   LYS X  26      20.345  29.848  30.071  0.00  0.00            
ATOM    391  CA  LYS X  26      19.961  28.588  31.802  0.00  0.00            
ATOM    392  HA  LYS X  26      19.009  28.373  32.288  0.00  0.00            
ATOM    393  CB  LYS X  26      20.133  27.375  30.763  0.00  0.00            
ATOM    394  HB2 LYS X  26      19.829  26.483  31.311  0.00  0.00            
ATOM    395  HB3 LYS X  26      19.331  27.362  30.026  0.00  0.00            
ATOM    396  CG  LYS X  26      21.512  27.375  30.132  0.00  0.00            
ATOM    397  HG2 LYS X  26      21.460  27.678  29.087  0.00  0.00            
ATOM    398  HG3 LYS X  26      22.014  28.179  30.482  0.00  0.00            
ATOM    399  CD  LYS X  26      22.317  26.053  30.218  0.00  0.00            
ATOM    400  HD2 LYS X  26      23.287  26.165  29.733  0.00  0.00            
ATOM    401  HD3 LYS X  26      22.538  25.857  31.267  0.00  0.00            
ATOM    402  CE  LYS X  26      21.643  24.737  29.742  0.00  0.00            
ATOM    403  HE2 LYS X  26      22.390  23.949  29.643  0.00  0.00            
ATOM    404  HE3 LYS X  26      20.759  24.482  30.327  0.00  0.00            
ATOM    405  NZ  LYS X  26      21.252  24.909  28.332  0.00  0.00            
ATOM    406  HZ1 LYS X  26      20.522  25.602  28.248  0.00  0.00            
ATOM    407  HZ2 LYS X  26      22.095  25.068  27.660  0.00  0.00            
ATOM    408  HZ3 LYS X  26      20.677  24.056  27.971  0.00  0.00            
ATOM    409  C   LYS X  26      21.007  28.564  32.945  0.00  0.00            
ATOM    410  O   LYS X  26      21.011  27.686  33.830  0.00  0.00            
ATOM    411  N   ALA X  27      21.759  29.642  33.098  0.00  0.00            
ATOM    412  H   ALA X  27      21.778  30.323  32.248  0.00  0.00            
ATOM    413  CA  ALA X  27      22.850  29.845  34.113  0.00  0.00            
ATOM    414  HA  ALA X  27      22.374  29.924  35.090  0.00  0.00            
ATOM    415  CB  ALA X  27      23.847  28.680  34.008  0.00  0.00            
ATOM    416  HB1 ALA X  27      24.127  28.632  32.956  0.00  0.00            
ATOM    417  HB2 ALA X  27      24.734  28.794  34.633  0.00  0.00            
ATOM    418  HB3 ALA X  27      23.494  27.695  34.313  0.00  0.00            
ATOM    419  C   ALA X  27      23.596  31.121  33.858  0.00  0.00            
ATOM    420  O   ALA X  27      23.537  31.670  32.700  0.00  0.00            
ATOM    421  N   LEU X  28      24.097  31.581  34.953  0.00  0.00            
ATOM    422  H   LEU X  28      23.960  31.027  35.881  0.00  0.00            
ATOM    423  CA  LEU X  28      25.024  32.666  34.995  0.00  0.00            
ATOM    424  HA  LEU X  28      24.891  33.247  34.083  0.00  0.00            
ATOM    425  CB  LEU X  28      24.703  33.537  36.265  0.00  0.00            
ATOM    426  HB2 LEU X  28      24.694  32.914  37.159  0.00  0.00            
ATOM    427  HB3 LEU X  28      25.460  34.311  36.395  0.00  0.00            
ATOM    428  CG  LEU X  28      23.369  34.312  36.145  0.00  0.00            
ATOM    429  HG  LEU X  28      22.635  33.520  35.995  0.00  0.00            
ATOM    430  CD1 LEU X  28      23.136  34.922  37.514  0.00  0.00            
ATOM    431 HD11 LEU X  28      23.948  35.611  37.750  0.00  0.00            
ATOM    432 HD12 LEU X  28      22.185  35.445  37.616  0.00  0.00            
ATOM    433 HD13 LEU X  28      23.218  34.092  38.215  0.00  0.00            
ATOM    434  CD2 LEU X  28      23.339  35.418  35.117  0.00  0.00            
ATOM    435 HD21 LEU X  28      24.346  35.832  35.150  0.00  0.00            
ATOM    436 HD22 LEU X  28      23.301  34.866  34.177  0.00  0.00            
ATOM    437 HD23 LEU X  28      22.514  36.000  35.077  0.00  0.00            
ATOM    438  C   LEU X  28      26.603  32.169  35.146  0.00  0.00            
ATOM    439  O   LEU X  28      26.865  31.548  36.195  0.00  0.00            
ATOM    440  N   ILE X  29      27.520  32.558  34.258  0.00  0.00            
ATOM    441  H   ILE X  29      27.211  33.162  33.405  0.00  0.00            
ATOM    442  CA  ILE X  29      28.888  32.230  34.500  0.00  0.00            
ATOM    443  HA  ILE X  29      28.998  31.916  35.453  0.00  0.00            
ATOM    444  CB  ILE X  29      29.423  31.114  33.589  0.00  0.00            
ATOM    445  HB  ILE X  29      28.789  30.244  33.762  0.00  0.00            
ATOM    446  CG2 ILE X  29      29.259  31.415  32.026  0.00  0.00            
ATOM    447 HG21 ILE X  29      29.424  30.499  31.460  0.00  0.00            
ATOM    448 HG22 ILE X  29      28.225  31.727  31.884  0.00  0.00            
ATOM    449 HG23 ILE X  29      29.813  32.255  31.631  0.00  0.00            
ATOM    450  CG1 ILE X  29      30.928  30.768  33.913  0.00  0.00            
ATOM    451 HG12 ILE X  29      31.572  31.470  33.404  0.00  0.00            
ATOM    452 HG13 ILE X  29      31.301  30.969  34.906  0.00  0.00            
ATOM    453  CD1 ILE X  29      31.357  29.377  33.288  0.00  0.00            
ATOM    454 HD11 ILE X  29      31.802  29.580  32.326  0.00  0.00            
ATOM    455 HD12 ILE X  29      32.056  28.831  33.904  0.00  0.00            
ATOM    456 HD13 ILE X  29      30.523  28.820  33.162  0.00  0.00            
ATOM    457  C   ILE X  29      29.759  33.548  34.435  0.00  0.00            
ATOM    458  O   ILE X  29      29.737  34.280  33.430  0.00  0.00            
ATOM    459  N   PHE X  30      30.586  33.662  35.464  0.00  0.00            
ATOM    460  H   PHE X  30      30.548  33.000  36.159  0.00  0.00            
ATOM    461  CA  PHE X  30      31.638  34.676  35.562  0.00  0.00            
ATOM    462  HA  PHE X  30      31.334  35.473  35.022  0.00  0.00            
ATOM    463  CB  PHE X  30      31.767  35.200  37.023  0.00  0.00            
ATOM    464  HB2 PHE X  30      30.778  35.536  37.335  0.00  0.00            
ATOM    465  HB3 PHE X  30      31.941  34.293  37.603  0.00  0.00            
ATOM    466  CG  PHE X  30      32.808  36.225  37.177  0.00  0.00            
ATOM    467  CD1 PHE X  30      32.658  37.447  36.571  0.00  0.00            
ATOM    468  HD1 PHE X  30      31.748  37.623  35.998  0.00  0.00            
ATOM    469  CE1 PHE X  30      33.689  38.395  36.621  0.00  0.00            
ATOM    470  HE1 PHE X  30      33.595  39.409  36.232  0.00  0.00            
ATOM    471  CZ  PHE X  30      34.840  38.073  37.241  0.00  0.00            
ATOM    472  HZ  PHE X  30      35.589  38.861  37.315  0.00  0.00            
ATOM    473  CE2 PHE X  30      35.031  36.891  37.936  0.00  0.00            
ATOM    474  HE2 PHE X  30      35.985  36.802  38.456  0.00  0.00            
ATOM    475  CD2 PHE X  30      33.998  35.947  37.911  0.00  0.00            
ATOM    476  HD2 PHE X  30      34.029  34.953  38.357  0.00  0.00            
ATOM    477  C   PHE X  30      32.976  34.151  34.925  0.00  0.00            
ATOM    478  O   PHE X  30      33.376  32.989  35.157  0.00  0.00            
ATOM    479  N   VAL X  31      33.641  35.062  34.201  0.00  0.00            
ATOM    480  H   VAL X  31      33.109  35.996  34.022  0.00  0.00            
ATOM    481  CA  VAL X  31      34.888  34.830  33.454  0.00  0.00            
ATOM    482  HA  VAL X  31      35.151  33.778  33.562  0.00  0.00            
ATOM    483  CB  VAL X  31      34.650  35.102  31.958  0.00  0.00            
ATOM    484  HB  VAL X  31      33.948  35.812  31.808  0.00  0.00            
ATOM    485  CG1 VAL X  31      35.890  35.386  31.117  0.00  0.00            
ATOM    486 HG11 VAL X  31      36.665  34.653  31.285  0.00  0.00            
ATOM    487 HG12 VAL X  31      35.709  35.491  30.057  0.00  0.00            
ATOM    488 HG13 VAL X  31      36.233  36.305  31.355  0.00  0.00            
ATOM    489  CG2 VAL X  31      34.064  33.792  31.358  0.00  0.00            
ATOM    490 HG21 VAL X  31      33.076  33.659  31.798  0.00  0.00            
ATOM    491 HG22 VAL X  31      33.939  33.761  30.276  0.00  0.00            
ATOM    492 HG23 VAL X  31      34.807  32.994  31.352  0.00  0.00            
ATOM    493  C   VAL X  31      35.967  35.801  34.014  0.00  0.00            
ATOM    494  O   VAL X  31      35.913  36.982  33.949  0.00  0.00            
ATOM    495  N   SER X  32      36.966  35.116  34.617  0.00  0.00            
ATOM    496  H   SER X  32      36.831  34.116  34.642  0.00  0.00            
ATOM    497  CA  SER X  32      37.995  35.745  35.470  0.00  0.00            
ATOM    498  HA  SER X  32      37.803  36.817  35.513  0.00  0.00            
ATOM    499  CB  SER X  32      37.771  35.147  36.861  0.00  0.00            
ATOM    500  HB2 SER X  32      36.875  35.601  37.285  0.00  0.00            
ATOM    501  HB3 SER X  32      37.624  34.148  36.844  0.00  0.00            
ATOM    502  OG  SER X  32      38.824  35.526  37.683  0.00  0.00            
ATOM    503  HG  SER X  32      39.253  34.575  38.001  0.00  0.00            
ATOM    504  C   SER X  32      39.365  35.447  34.792  0.00  0.00            
ATOM    505  O   SER X  32      39.785  34.277  34.713  0.00  0.00            
ATOM    506  N   HID X  33      39.918  36.591  34.351  0.00  0.00            
ATOM    507  H   HID X  33      39.579  37.518  34.813  0.00  0.00            
ATOM    508  CA  HID X  33      41.090  36.638  33.533  0.00  0.00            
ATOM    509  HA  HID X  33      41.028  35.687  33.003  0.00  0.00            
ATOM    510  CB  HID X  33      40.966  37.730  32.524  0.00  0.00            
ATOM    511  HB2 HID X  33      41.565  37.618  31.719  0.00  0.00            
ATOM    512  HB3 HID X  33      39.943  37.702  32.147  0.00  0.00            
ATOM    513  CG  HID X  33      41.283  39.111  32.978  0.00  0.00            
ATOM    514  ND1 HID X  33      42.539  39.590  33.207  0.00  0.00            
ATOM    515  HD1 HID X  33      43.449  38.991  33.177  0.00  0.00            
ATOM    516  CE1 HID X  33      42.430  40.903  33.516  0.00  0.00            
ATOM    517  HE1 HID X  33      43.224  41.542  33.903  0.00  0.00            
ATOM    518  NE2 HID X  33      41.148  41.271  33.442  0.00  0.00            
ATOM    519  CD2 HID X  33      40.365  40.117  33.143  0.00  0.00            
ATOM    520  HD2 HID X  33      39.281  40.069  33.039  0.00  0.00            
ATOM    521  C   HID X  33      42.421  36.619  34.338  0.00  0.00            
ATOM    522  O   HID X  33      42.475  36.836  35.544  0.00  0.00            
ATOM    523  N   GLY X  34      43.495  36.296  33.640  0.00  0.00            
ATOM    524  H   GLY X  34      43.320  35.949  32.622  0.00  0.00            
ATOM    525  CA  GLY X  34      44.846  36.166  34.091  0.00  0.00            
ATOM    526  HA2 GLY X  34      44.942  35.643  35.043  0.00  0.00            
ATOM    527  HA3 GLY X  34      45.449  35.656  33.462  0.00  0.00            
ATOM    528  C   GLY X  34      45.457  37.559  34.301  0.00  0.00            
ATOM    529  O   GLY X  34      44.886  38.635  34.122  0.00  0.00            
ATOM    530  N   ALA X  35      46.709  37.450  34.799  0.00  0.00            
ATOM    531  H   ALA X  35      47.137  36.460  34.855  0.00  0.00            
ATOM    532  CA  ALA X  35      47.654  38.520  35.065  0.00  0.00            
ATOM    533  HA  ALA X  35      47.136  39.164  35.646  0.00  0.00            
ATOM    534  CB  ALA X  35      48.847  38.054  35.899  0.00  0.00            
ATOM    535  HB1 ALA X  35      49.293  37.196  35.396  0.00  0.00            
ATOM    536  HB2 ALA X  35      49.579  38.835  36.106  0.00  0.00            
ATOM    537  HB3 ALA X  35      48.395  37.624  36.793  0.00  0.00            
ATOM    538  C   ALA X  35      48.229  39.261  33.763  0.00  0.00            
ATOM    539  O   ALA X  35      48.871  38.635  32.890  0.00  0.00            
ATOM    540  N   GLY X  36      47.932  40.545  33.656  0.00  0.00            
ATOM    541  H   GLY X  36      47.524  41.183  34.439  0.00  0.00            
ATOM    542  CA  GLY X  36      48.495  41.323  32.498  0.00  0.00            
ATOM    543  HA2 GLY X  36      48.449  42.365  32.779  0.00  0.00            
ATOM    544  HA3 GLY X  36      49.452  41.030  32.364  0.00  0.00            
ATOM    545  C   GLY X  36      47.792  41.105  31.224  0.00  0.00            
ATOM    546  O   GLY X  36      48.046  41.833  30.320  0.00  0.00            
ATOM    547  N   GLU X  37      46.742  40.328  31.180  0.00  0.00            
ATOM    548  H   GLU X  37      46.516  39.716  32.053  0.00  0.00            
ATOM    549  CA  GLU X  37      45.815  40.179  30.050  0.00  0.00            
ATOM    550  HA  GLU X  37      46.293  40.591  29.162  0.00  0.00            
ATOM    551  CB  GLU X  37      45.626  38.652  29.738  0.00  0.00            
ATOM    552  HB2 GLU X  37      45.233  38.678  28.862  0.00  0.00            
ATOM    553  HB3 GLU X  37      46.488  38.163  29.543  0.00  0.00            
ATOM    554  CG  GLU X  37      44.711  37.771  30.702  0.00  0.00            
ATOM    555  HG2 GLU X  37      45.286  37.448  31.569  0.00  0.00            
ATOM    556  HG3 GLU X  37      43.969  38.448  31.127  0.00  0.00            
ATOM    557  CD  GLU X  37      44.002  36.613  30.080  0.00  0.00            
ATOM    558  OE1 GLU X  37      43.865  36.549  28.831  0.00  0.00            
ATOM    559  OE2 GLU X  37      43.476  35.795  30.862  0.00  0.00            
ATOM    560  C   GLU X  37      44.458  40.914  30.336  0.00  0.00            
ATOM    561  O   GLU X  37      44.514  41.827  31.168  0.00  0.00            
ATOM    562  N   HIE X  38      43.341  40.496  29.627  0.00  0.00            
ATOM    563  H   HIE X  38      43.353  39.723  28.976  0.00  0.00            
ATOM    564  CA  HIE X  38      42.035  41.200  29.788  0.00  0.00            
ATOM    565  HA  HIE X  38      41.850  41.374  30.765  0.00  0.00            
ATOM    566  CB  HIE X  38      42.160  42.548  29.015  0.00  0.00            
ATOM    567  HB2 HIE X  38      41.392  43.159  29.254  0.00  0.00            
ATOM    568  HB3 HIE X  38      43.035  43.091  29.373  0.00  0.00            
ATOM    569  CG  HIE X  38      42.178  42.343  27.556  0.00  0.00            
ATOM    570  ND1 HIE X  38      41.021  42.234  26.809  0.00  0.00            
ATOM    571  CE1 HIE X  38      41.444  42.163  25.557  0.00  0.00            
ATOM    572  HE1 HIE X  38      40.855  42.407  24.674  0.00  0.00            
ATOM    573  NE2 HIE X  38      42.794  42.202  25.502  0.00  0.00            
ATOM    574  HE2 HIE X  38      43.404  42.199  24.697  0.00  0.00            
ATOM    575  CD2 HIE X  38      43.263  42.294  26.773  0.00  0.00            
ATOM    576  HD2 HIE X  38      44.293  42.510  27.058  0.00  0.00            
ATOM    577  C   HIE X  38      40.884  40.383  29.284  0.00  0.00            
ATOM    578  O   HIE X  38      41.074  39.366  28.597  0.00  0.00            
ATOM    579  N   SER X  39      39.660  40.770  29.591  0.00  0.00            
ATOM    580  H   SER X  39      39.612  41.721  30.121  0.00  0.00            
ATOM    581  CA  SER X  39      38.415  40.030  29.421  0.00  0.00            
ATOM    582  HA  SER X  39      38.608  39.125  29.996  0.00  0.00            
ATOM    583  CB  SER X  39      37.211  40.767  30.005  0.00  0.00            
ATOM    584  HB2 SER X  39      36.315  40.310  30.095  0.00  0.00            
ATOM    585  HB3 SER X  39      37.442  40.910  30.977  0.00  0.00            
ATOM    586  OG  SER X  39      37.027  42.070  29.439  0.00  0.00            
ATOM    587  HG  SER X  39      37.674  42.690  29.904  0.00  0.00            
ATOM    588  C   SER X  39      38.112  39.685  27.994  0.00  0.00            
ATOM    589  O   SER X  39      37.690  38.595  27.657  0.00  0.00            
ATOM    590  N   GLY X  40      38.326  40.729  27.122  0.00  0.00            
ATOM    591  H   GLY X  40      38.942  41.586  27.397  0.00  0.00            
ATOM    592  CA  GLY X  40      38.009  40.520  25.735  0.00  0.00            
ATOM    593  HA2 GLY X  40      36.942  40.344  25.598  0.00  0.00            
ATOM    594  HA3 GLY X  40      38.368  41.362  25.143  0.00  0.00            
ATOM    595  C   GLY X  40      38.622  39.274  25.078  0.00  0.00            
ATOM    596  O   GLY X  40      38.046  38.676  24.175  0.00  0.00            
ATOM    597  N   ARG X  41      39.780  38.843  25.575  0.00  0.00            
ATOM    598  H   ARG X  41      40.114  39.284  26.514  0.00  0.00            
ATOM    599  CA  ARG X  41      40.531  37.574  25.214  0.00  0.00            
ATOM    600  HA  ARG X  41      41.015  37.708  24.338  0.00  0.00            
ATOM    601  CB  ARG X  41      41.639  37.308  26.198  0.00  0.00            
ATOM    602  HB2 ARG X  41      41.158  37.290  27.175  0.00  0.00            
ATOM    603  HB3 ARG X  41      42.130  36.339  26.108  0.00  0.00            
ATOM    604  CG  ARG X  41      42.681  38.477  26.267  0.00  0.00            
ATOM    605  HG2 ARG X  41      42.225  39.409  25.935  0.00  0.00            
ATOM    606  HG3 ARG X  41      42.939  38.679  27.296  0.00  0.00            
ATOM    607  CD  ARG X  41      43.858  38.285  25.415  0.00  0.00            
ATOM    608  HD2 ARG X  41      43.631  38.184  24.364  0.00  0.00            
ATOM    609  HD3 ARG X  41      44.307  39.133  25.444  0.00  0.00            
ATOM    610  NE  ARG X  41      44.772  37.262  25.980  0.00  0.00            
ATOM    611  HE  ARG X  41      44.768  37.030  27.035  0.00  0.00            
ATOM    612  CZ  ARG X  41      45.592  36.535  25.180  0.00  0.00            
ATOM    613  NH1 ARG X  41      45.822  36.948  23.966  0.00  0.00            
ATOM    614 HH11 ARG X  41      45.498  37.916  23.613  0.00  0.00            
ATOM    615 HH12 ARG X  41      46.486  36.445  23.395  0.00  0.00            
ATOM    616  NH2 ARG X  41      46.236  35.523  25.588  0.00  0.00            
ATOM    617 HH21 ARG X  41      46.147  35.250  26.640  0.00  0.00            
ATOM    618 HH22 ARG X  41      46.914  34.931  24.974  0.00  0.00            
ATOM    619  C   ARG X  41      39.600  36.358  25.197  0.00  0.00            
ATOM    620  O   ARG X  41      39.837  35.296  24.557  0.00  0.00            
ATOM    621  N   TYR X  42      38.534  36.412  26.001  0.00  0.00            
ATOM    622  H   TYR X  42      38.353  37.362  26.504  0.00  0.00            
ATOM    623  CA  TYR X  42      37.581  35.337  26.200  0.00  0.00            
ATOM    624  HA  TYR X  42      38.083  34.370  26.235  0.00  0.00            
ATOM    625  CB  TYR X  42      37.047  35.379  27.662  0.00  0.00            
ATOM    626  HB2 TYR X  42      36.571  36.314  27.957  0.00  0.00            
ATOM    627  HB3 TYR X  42      36.244  34.649  27.758  0.00  0.00            
ATOM    628  CG  TYR X  42      38.214  34.960  28.508  0.00  0.00            
ATOM    629  CD1 TYR X  42      38.345  33.686  28.995  0.00  0.00            
ATOM    630  HD1 TYR X  42      37.640  32.986  28.817  0.00  0.00            
ATOM    631  CE1 TYR X  42      39.538  33.374  29.724  0.00  0.00            
ATOM    632  HE1 TYR X  42      39.570  32.365  30.135  0.00  0.00            
ATOM    633  CZ  TYR X  42      40.570  34.292  29.869  0.00  0.00            
ATOM    634  OH  TYR X  42      41.744  33.853  30.496  0.00  0.00            
ATOM    635  HH  TYR X  42      42.433  34.680  30.668  0.00  0.00            
ATOM    636  CE2 TYR X  42      40.396  35.581  29.407  0.00  0.00            
ATOM    637  HE2 TYR X  42      41.235  36.277  29.387  0.00  0.00            
ATOM    638  CD2 TYR X  42      39.230  35.916  28.770  0.00  0.00            
ATOM    639  HD2 TYR X  42      39.052  36.925  28.396  0.00  0.00            
ATOM    640  C   TYR X  42      36.469  35.174  25.167  0.00  0.00            
ATOM    641  O   TYR X  42      35.689  34.197  25.220  0.00  0.00            
ATOM    642  N   GLU X  43      36.335  36.195  24.289  0.00  0.00            
ATOM    643  H   GLU X  43      36.976  37.048  24.514  0.00  0.00            
ATOM    644  CA  GLU X  43      35.254  36.444  23.303  0.00  0.00            
ATOM    645  HA  GLU X  43      34.386  36.971  23.701  0.00  0.00            
ATOM    646  CB  GLU X  43      35.778  37.364  22.164  0.00  0.00            
ATOM    647  HB2 GLU X  43      35.859  38.373  22.567  0.00  0.00            
ATOM    648  HB3 GLU X  43      36.706  36.883  21.854  0.00  0.00            
ATOM    649  CG  GLU X  43      34.902  37.421  20.953  0.00  0.00            
ATOM    650  HG2 GLU X  43      35.371  37.950  20.232  0.00  0.00            
ATOM    651  HG3 GLU X  43      34.900  36.465  20.430  0.00  0.00            
ATOM    652  CD  GLU X  43      33.548  38.079  21.029  0.00  0.00            
ATOM    653  OE1 GLU X  43      33.437  39.179  21.609  0.00  0.00            
ATOM    654  OE2 GLU X  43      32.562  37.586  20.465  0.00  0.00            
ATOM    655  C   GLU X  43      34.733  35.154  22.632  0.00  0.00            
ATOM    656  O   GLU X  43      33.504  35.013  22.636  0.00  0.00            
ATOM    657  N   GLU X  44      35.584  34.272  22.095  0.00  0.00            
ATOM    658  H   GLU X  44      36.643  34.379  22.329  0.00  0.00            
ATOM    659  CA  GLU X  44      35.143  33.062  21.404  0.00  0.00            
ATOM    660  HA  GLU X  44      34.393  33.287  20.645  0.00  0.00            
ATOM    661  CB  GLU X  44      36.350  32.368  20.720  0.00  0.00            
ATOM    662  HB2 GLU X  44      37.053  31.946  21.439  0.00  0.00            
ATOM    663  HB3 GLU X  44      35.950  31.496  20.203  0.00  0.00            
ATOM    664  CG  GLU X  44      37.004  33.385  19.807  0.00  0.00            
ATOM    665  HG2 GLU X  44      37.361  34.239  20.382  0.00  0.00            
ATOM    666  HG3 GLU X  44      37.891  32.902  19.396  0.00  0.00            
ATOM    667  CD  GLU X  44      36.078  33.752  18.591  0.00  0.00            
ATOM    668  OE1 GLU X  44      35.606  32.824  17.983  0.00  0.00            
ATOM    669  OE2 GLU X  44      35.857  34.966  18.329  0.00  0.00            
ATOM    670  C   GLU X  44      34.512  32.068  22.464  0.00  0.00            
ATOM    671  O   GLU X  44      33.537  31.437  22.070  0.00  0.00            
ATOM    672  N   LEU X  45      34.990  32.046  23.728  0.00  0.00            
ATOM    673  H   LEU X  45      35.557  32.857  23.927  0.00  0.00            
ATOM    674  CA  LEU X  45      34.592  31.172  24.739  0.00  0.00            
ATOM    675  HA  LEU X  45      34.425  30.271  24.315  0.00  0.00            
ATOM    676  CB  LEU X  45      35.654  30.947  25.887  0.00  0.00            
ATOM    677  HB2 LEU X  45      36.505  30.704  25.400  0.00  0.00            
ATOM    678  HB3 LEU X  45      35.846  31.802  26.389  0.00  0.00            
ATOM    679  CG  LEU X  45      35.231  29.765  26.907  0.00  0.00            
ATOM    680  HG  LEU X  45      34.483  30.049  27.523  0.00  0.00            
ATOM    681  CD1 LEU X  45      34.845  28.471  26.092  0.00  0.00            
ATOM    682 HD11 LEU X  45      34.035  28.728  25.547  0.00  0.00            
ATOM    683 HD12 LEU X  45      35.599  28.249  25.338  0.00  0.00            
ATOM    684 HD13 LEU X  45      34.685  27.634  26.772  0.00  0.00            
ATOM    685  CD2 LEU X  45      36.265  29.285  27.854  0.00  0.00            
ATOM    686 HD21 LEU X  45      35.937  28.533  28.572  0.00  0.00            
ATOM    687 HD22 LEU X  45      37.084  28.833  27.295  0.00  0.00            
ATOM    688 HD23 LEU X  45      36.566  30.065  28.421  0.00  0.00            
ATOM    689  C   LEU X  45      33.262  31.561  25.286  0.00  0.00            
ATOM    690  O   LEU X  45      32.379  30.739  25.334  0.00  0.00            
ATOM    691  N   ALA X  46      33.168  32.848  25.593  0.00  0.00            
ATOM    692  H   ALA X  46      34.104  33.306  25.271  0.00  0.00            
ATOM    693  CA  ALA X  46      31.965  33.557  25.985  0.00  0.00            
ATOM    694  HA  ALA X  46      31.721  33.258  27.004  0.00  0.00            
ATOM    695  CB  ALA X  46      32.279  35.017  26.061  0.00  0.00            
ATOM    696  HB1 ALA X  46      31.388  35.488  26.475  0.00  0.00            
ATOM    697  HB2 ALA X  46      33.016  35.282  26.820  0.00  0.00            
ATOM    698  HB3 ALA X  46      32.579  35.321  25.058  0.00  0.00            
ATOM    699  C   ALA X  46      30.777  33.216  25.000  0.00  0.00            
ATOM    700  O   ALA X  46      29.740  32.750  25.502  0.00  0.00            
ATOM    701  N   ARG X  47      30.961  33.451  23.696  0.00  0.00            
ATOM    702  H   ARG X  47      31.841  33.965  23.310  0.00  0.00            
ATOM    703  CA  ARG X  47      29.962  33.110  22.600  0.00  0.00            
ATOM    704  HA  ARG X  47      29.092  33.580  22.807  0.00  0.00            
ATOM    705  CB  ARG X  47      30.383  33.527  21.115  0.00  0.00            
ATOM    706  HB2 ARG X  47      31.322  33.047  20.840  0.00  0.00            
ATOM    707  HB3 ARG X  47      29.582  33.165  20.471  0.00  0.00            
ATOM    708  CG  ARG X  47      30.508  34.988  20.860  0.00  0.00            
ATOM    709  HG2 ARG X  47      29.845  35.619  21.451  0.00  0.00            
ATOM    710  HG3 ARG X  47      31.509  35.360  21.080  0.00  0.00            
ATOM    711  CD  ARG X  47      30.238  35.219  19.404  0.00  0.00            
ATOM    712  HD2 ARG X  47      29.201  35.173  19.072  0.00  0.00            
ATOM    713  HD3 ARG X  47      30.495  36.268  19.261  0.00  0.00            
ATOM    714  NE  ARG X  47      31.049  34.374  18.507  0.00  0.00            
ATOM    715  HE  ARG X  47      30.548  33.604  17.920  0.00  0.00            
ATOM    716  CZ  ARG X  47      32.353  34.423  18.257  0.00  0.00            
ATOM    717  NH1 ARG X  47      33.067  35.289  18.892  0.00  0.00            
ATOM    718 HH11 ARG X  47      32.485  35.945  19.539  0.00  0.00            
ATOM    719 HH12 ARG X  47      34.077  35.262  18.876  0.00  0.00            
ATOM    720  NH2 ARG X  47      32.877  33.747  17.301  0.00  0.00            
ATOM    721 HH21 ARG X  47      32.318  32.936  16.834  0.00  0.00            
ATOM    722 HH22 ARG X  47      33.936  33.856  17.068  0.00  0.00            
ATOM    723  C   ARG X  47      29.601  31.661  22.444  0.00  0.00            
ATOM    724  O   ARG X  47      28.486  31.209  22.232  0.00  0.00            
ATOM    725  N   MET X  48      30.542  30.832  22.700  0.00  0.00            
ATOM    726  H   MET X  48      31.585  31.144  22.745  0.00  0.00            
ATOM    727  CA  MET X  48      30.318  29.388  22.816  0.00  0.00            
ATOM    728  HA  MET X  48      29.894  29.088  21.858  0.00  0.00            
ATOM    729  CB  MET X  48      31.628  28.630  23.052  0.00  0.00            
ATOM    730  HB2 MET X  48      32.404  29.046  22.409  0.00  0.00            
ATOM    731  HB3 MET X  48      32.025  28.843  24.044  0.00  0.00            
ATOM    732  CG  MET X  48      31.426  27.142  22.800  0.00  0.00            
ATOM    733  HG2 MET X  48      30.693  27.050  21.999  0.00  0.00            
ATOM    734  HG3 MET X  48      32.381  26.800  22.403  0.00  0.00            
ATOM    735  SD  MET X  48      30.832  26.097  24.233  0.00  0.00            
ATOM    736  CE  MET X  48      32.289  26.269  25.324  0.00  0.00            
ATOM    737  HE1 MET X  48      32.092  25.672  26.214  0.00  0.00            
ATOM    738  HE2 MET X  48      33.117  25.971  24.679  0.00  0.00            
ATOM    739  HE3 MET X  48      32.326  27.253  25.791  0.00  0.00            
ATOM    740  C   MET X  48      29.307  29.096  23.908  0.00  0.00            
ATOM    741  O   MET X  48      28.182  28.566  23.651  0.00  0.00            
ATOM    742  N   LEU X  49      29.645  29.507  25.105  0.00  0.00            
ATOM    743  H   LEU X  49      30.607  30.011  25.204  0.00  0.00            
ATOM    744  CA  LEU X  49      28.807  29.354  26.331  0.00  0.00            
ATOM    745  HA  LEU X  49      28.555  28.377  26.373  0.00  0.00            
ATOM    746  CB  LEU X  49      29.593  29.752  27.595  0.00  0.00            
ATOM    747  HB2 LEU X  49      29.882  30.797  27.488  0.00  0.00            
ATOM    748  HB3 LEU X  49      28.922  29.751  28.454  0.00  0.00            
ATOM    749  CG  LEU X  49      30.899  28.885  27.891  0.00  0.00            
ATOM    750  HG  LEU X  49      31.607  28.923  27.063  0.00  0.00            
ATOM    751  CD1 LEU X  49      31.540  29.518  29.128  0.00  0.00            
ATOM    752 HD11 LEU X  49      30.864  29.679  29.968  0.00  0.00            
ATOM    753 HD12 LEU X  49      32.279  28.864  29.592  0.00  0.00            
ATOM    754 HD13 LEU X  49      31.931  30.512  28.909  0.00  0.00            
ATOM    755  CD2 LEU X  49      30.483  27.422  28.170  0.00  0.00            
ATOM    756 HD21 LEU X  49      29.622  27.541  28.827  0.00  0.00            
ATOM    757 HD22 LEU X  49      30.286  26.881  27.244  0.00  0.00            
ATOM    758 HD23 LEU X  49      31.149  26.912  28.733  0.00  0.00            
ATOM    759  C   LEU X  49      27.477  30.150  26.287  0.00  0.00            
ATOM    760  O   LEU X  49      26.431  29.592  26.661  0.00  0.00            
ATOM    761  N   MET X  50      27.400  31.263  25.536  0.00  0.00            
ATOM    762  H   MET X  50      28.317  31.790  25.270  0.00  0.00            
ATOM    763  CA  MET X  50      26.174  31.973  25.188  0.00  0.00            
ATOM    764  HA  MET X  50      25.725  32.258  26.140  0.00  0.00            
ATOM    765  CB  MET X  50      26.504  33.282  24.528  0.00  0.00            
ATOM    766  HB2 MET X  50      27.220  33.861  25.112  0.00  0.00            
ATOM    767  HB3 MET X  50      26.893  33.115  23.523  0.00  0.00            
ATOM    768  CG  MET X  50      25.251  34.105  24.424  0.00  0.00            
ATOM    769  HG2 MET X  50      24.402  33.430  24.311  0.00  0.00            
ATOM    770  HG3 MET X  50      25.217  34.646  25.369  0.00  0.00            
ATOM    771  SD  MET X  50      25.436  35.369  23.174  0.00  0.00            
ATOM    772  CE  MET X  50      25.090  34.348  21.777  0.00  0.00            
ATOM    773  HE1 MET X  50      25.032  35.040  20.938  0.00  0.00            
ATOM    774  HE2 MET X  50      25.841  33.678  21.692  0.00  0.00            
ATOM    775  HE3 MET X  50      24.149  33.856  22.021  0.00  0.00            
ATOM    776  C   MET X  50      25.214  31.072  24.342  0.00  0.00            
ATOM    777  O   MET X  50      24.029  31.003  24.562  0.00  0.00            
ATOM    778  N   GLY X  51      25.869  30.349  23.416  0.00  0.00            
ATOM    779  H   GLY X  51      26.933  30.508  23.245  0.00  0.00            
ATOM    780  CA  GLY X  51      25.192  29.378  22.527  0.00  0.00            
ATOM    781  HA2 GLY X  51      24.480  29.995  21.979  0.00  0.00            
ATOM    782  HA3 GLY X  51      25.880  28.871  21.850  0.00  0.00            
ATOM    783  C   GLY X  51      24.429  28.310  23.307  0.00  0.00            
ATOM    784  O   GLY X  51      23.436  27.826  22.828  0.00  0.00            
ATOM    785  N   LEU X  52      24.939  27.980  24.502  0.00  0.00            
ATOM    786  H   LEU X  52      25.777  28.599  24.824  0.00  0.00            
ATOM    787  CA  LEU X  52      24.298  27.040  25.402  0.00  0.00            
ATOM    788  HA  LEU X  52      23.743  26.336  24.781  0.00  0.00            
ATOM    789  CB  LEU X  52      25.374  26.312  26.173  0.00  0.00            
ATOM    790  HB2 LEU X  52      25.879  27.030  26.820  0.00  0.00            
ATOM    791  HB3 LEU X  52      24.858  25.592  26.808  0.00  0.00            
ATOM    792  CG  LEU X  52      26.517  25.567  25.486  0.00  0.00            
ATOM    793  HG  LEU X  52      26.991  26.215  24.748  0.00  0.00            
ATOM    794  CD1 LEU X  52      27.554  25.065  26.467  0.00  0.00            
ATOM    795 HD11 LEU X  52      27.079  24.394  27.183  0.00  0.00            
ATOM    796 HD12 LEU X  52      28.323  24.638  25.969  0.00  0.00            
ATOM    797 HD13 LEU X  52      27.946  26.017  26.825  0.00  0.00            
ATOM    798  CD2 LEU X  52      25.969  24.384  24.676  0.00  0.00            
ATOM    799 HD21 LEU X  52      26.730  23.679  24.341  0.00  0.00            
ATOM    800 HD22 LEU X  52      25.116  23.865  25.113  0.00  0.00            
ATOM    801 HD23 LEU X  52      25.508  24.724  23.845  0.00  0.00            
ATOM    802  C   LEU X  52      23.156  27.631  26.266  0.00  0.00            
ATOM    803  O   LEU X  52      22.606  26.994  27.195  0.00  0.00            
ATOM    804  N   ASP X  53      22.798  28.881  26.029  0.00  0.00            
ATOM    805  H   ASP X  53      23.158  29.351  25.114  0.00  0.00            
ATOM    806  CA  ASP X  53      21.926  29.839  26.720  0.00  0.00            
ATOM    807  HA  ASP X  53      22.212  30.774  26.239  0.00  0.00            
ATOM    808  CB  ASP X  53      20.454  29.483  26.625  0.00  0.00            
ATOM    809  HB2 ASP X  53      20.244  28.656  27.304  0.00  0.00            
ATOM    810  HB3 ASP X  53      19.868  30.346  26.944  0.00  0.00            
ATOM    811  CG  ASP X  53      19.941  29.091  25.246  0.00  0.00            
ATOM    812  OD1 ASP X  53      19.006  28.261  25.242  0.00  0.00            
ATOM    813  OD2 ASP X  53      20.482  29.459  24.220  0.00  0.00            
ATOM    814  C   ASP X  53      22.507  30.156  28.150  0.00  0.00            
ATOM    815  O   ASP X  53      21.687  30.412  29.086  0.00  0.00            
ATOM    816  N   LEU X  54      23.807  30.270  28.287  0.00  0.00            
ATOM    817  H   LEU X  54      24.486  29.972  27.488  0.00  0.00            
ATOM    818  CA  LEU X  54      24.361  30.946  29.496  0.00  0.00            
ATOM    819  HA  LEU X  54      23.709  30.747  30.346  0.00  0.00            
ATOM    820  CB  LEU X  54      25.747  30.373  29.777  0.00  0.00            
ATOM    821  HB2 LEU X  54      26.195  30.215  28.796  0.00  0.00            
ATOM    822  HB3 LEU X  54      26.290  31.146  30.322  0.00  0.00            
ATOM    823  CG  LEU X  54      25.744  29.070  30.493  0.00  0.00            
ATOM    824  HG  LEU X  54      24.774  29.069  30.992  0.00  0.00            
ATOM    825  CD1 LEU X  54      25.833  27.820  29.656  0.00  0.00            
ATOM    826 HD11 LEU X  54      25.762  26.922  30.270  0.00  0.00            
ATOM    827 HD12 LEU X  54      25.025  27.742  28.929  0.00  0.00            
ATOM    828 HD13 LEU X  54      26.802  27.862  29.159  0.00  0.00            
ATOM    829  CD2 LEU X  54      26.879  28.978  31.565  0.00  0.00            
ATOM    830 HD21 LEU X  54      26.707  29.850  32.195  0.00  0.00            
ATOM    831 HD22 LEU X  54      26.665  28.067  32.124  0.00  0.00            
ATOM    832 HD23 LEU X  54      27.796  28.850  31.161  0.00  0.00            
ATOM    833  C   LEU X  54      24.511  32.450  29.170  0.00  0.00            
ATOM    834  O   LEU X  54      25.048  32.861  28.136  0.00  0.00            
ATOM    835  N   LEU X  55      24.144  33.253  30.167  0.00  0.00            
ATOM    836  H   LEU X  55      24.008  32.852  31.160  0.00  0.00            
ATOM    837  CA  LEU X  55      24.510  34.651  30.282  0.00  0.00            
ATOM    838  HA  LEU X  55      24.592  35.009  29.341  0.00  0.00            
ATOM    839  CB  LEU X  55      23.450  35.512  31.052  0.00  0.00            
ATOM    840  HB2 LEU X  55      22.507  35.550  30.508  0.00  0.00            
ATOM    841  HB3 LEU X  55      23.251  35.028  32.008  0.00  0.00            
ATOM    842  CG  LEU X  55      23.816  36.971  31.380  0.00  0.00            
ATOM    843  HG  LEU X  55      24.598  37.075  32.133  0.00  0.00            
ATOM    844  CD1 LEU X  55      24.171  37.761  30.149  0.00  0.00            
ATOM    845 HD11 LEU X  55      23.394  37.838  29.389  0.00  0.00            
ATOM    846 HD12 LEU X  55      24.547  38.742  30.440  0.00  0.00            
ATOM    847 HD13 LEU X  55      24.995  37.268  29.633  0.00  0.00            
ATOM    848  CD2 LEU X  55      22.482  37.539  31.860  0.00  0.00            
ATOM    849 HD21 LEU X  55      22.004  36.780  32.479  0.00  0.00            
ATOM    850 HD22 LEU X  55      22.648  38.432  32.462  0.00  0.00            
ATOM    851 HD23 LEU X  55      21.843  37.794  31.121  0.00  0.00            
ATOM    852  C   LEU X  55      25.979  34.726  30.861  0.00  0.00            
ATOM    853  O   LEU X  55      26.143  34.553  32.082  0.00  0.00            
ATOM    854  N   VAL X  56      26.902  35.114  29.951  0.00  0.00            
ATOM    855  H   VAL X  56      26.576  35.319  28.931  0.00  0.00            
ATOM    856  CA  VAL X  56      28.322  35.213  30.209  0.00  0.00            
ATOM    857  HA  VAL X  56      28.532  34.696  31.051  0.00  0.00            
ATOM    858  CB  VAL X  56      29.220  34.758  29.114  0.00  0.00            
ATOM    859  HB  VAL X  56      29.029  35.434  28.281  0.00  0.00            
ATOM    860  CG1 VAL X  56      30.730  34.865  29.485  0.00  0.00            
ATOM    861 HG11 VAL X  56      31.019  35.912  29.574  0.00  0.00            
ATOM    862 HG12 VAL X  56      30.808  34.379  30.458  0.00  0.00            
ATOM    863 HG13 VAL X  56      31.395  34.419  28.761  0.00  0.00            
ATOM    864  CG2 VAL X  56      28.962  33.324  28.736  0.00  0.00            
ATOM    865 HG21 VAL X  56      28.807  32.760  29.644  0.00  0.00            
ATOM    866 HG22 VAL X  56      28.125  33.178  28.069  0.00  0.00            
ATOM    867 HG23 VAL X  56      29.829  32.885  28.264  0.00  0.00            
ATOM    868  C   VAL X  56      28.606  36.636  30.573  0.00  0.00            
ATOM    869  O   VAL X  56      28.084  37.504  29.835  0.00  0.00            
ATOM    870  N   PHE X  57      29.340  36.867  31.629  0.00  0.00            
ATOM    871  H   PHE X  57      29.819  36.013  32.107  0.00  0.00            
ATOM    872  CA  PHE X  57      29.775  38.158  32.003  0.00  0.00            
ATOM    873  HA  PHE X  57      29.711  38.848  31.161  0.00  0.00            
ATOM    874  CB  PHE X  57      28.846  38.647  33.103  0.00  0.00            
ATOM    875  HB2 PHE X  57      29.050  39.700  33.229  0.00  0.00            
ATOM    876  HB3 PHE X  57      27.891  38.716  32.781  0.00  0.00            
ATOM    877  CG  PHE X  57      28.717  37.879  34.364  0.00  0.00            
ATOM    878  CD1 PHE X  57      28.887  38.610  35.559  0.00  0.00            
ATOM    879  HD1 PHE X  57      29.219  39.634  35.469  0.00  0.00            
ATOM    880  CE1 PHE X  57      28.716  37.985  36.824  0.00  0.00            
ATOM    881  HE1 PHE X  57      28.868  38.386  37.739  0.00  0.00            
ATOM    882  CZ  PHE X  57      28.151  36.682  36.838  0.00  0.00            
ATOM    883  HZ  PHE X  57      27.928  36.172  37.775  0.00  0.00            
ATOM    884  CE2 PHE X  57      27.840  36.024  35.607  0.00  0.00            
ATOM    885  HE2 PHE X  57      27.438  35.012  35.639  0.00  0.00            
ATOM    886  CD2 PHE X  57      28.151  36.632  34.409  0.00  0.00            
ATOM    887  HD2 PHE X  57      27.809  36.142  33.497  0.00  0.00            
ATOM    888  C   PHE X  57      31.201  38.171  32.583  0.00  0.00            
ATOM    889  O   PHE X  57      31.727  37.187  33.141  0.00  0.00            
ATOM    890  N   ALA X  58      31.862  39.314  32.417  0.00  0.00            
ATOM    891  H   ALA X  58      31.459  40.016  31.687  0.00  0.00            
ATOM    892  CA  ALA X  58      33.305  39.479  32.770  0.00  0.00            
ATOM    893  HA  ALA X  58      33.470  38.915  33.688  0.00  0.00            
ATOM    894  CB  ALA X  58      34.141  38.843  31.630  0.00  0.00            
ATOM    895  HB1 ALA X  58      35.208  38.828  31.852  0.00  0.00            
ATOM    896  HB2 ALA X  58      33.757  37.913  31.544  0.00  0.00            
ATOM    897  HB3 ALA X  58      33.984  39.415  30.715  0.00  0.00            
ATOM    898  C   ALA X  58      33.567  40.967  33.042  0.00  0.00            
ATOM    899  O   ALA X  58      32.728  41.796  32.622  0.00  0.00            
ATOM    900  N   HIE X  59      34.642  41.294  33.818  0.00  0.00            
ATOM    901  H   HIE X  59      35.335  40.521  34.150  0.00  0.00            
ATOM    902  CA  HIE X  59      35.293  42.626  33.868  0.00  0.00            
ATOM    903  HA  HIE X  59      34.816  43.189  33.066  0.00  0.00            
ATOM    904  CB  HIE X  59      35.114  43.376  35.160  0.00  0.00            
ATOM    905  HB2 HIE X  59      35.621  44.341  35.143  0.00  0.00            
ATOM    906  HB3 HIE X  59      34.076  43.597  35.361  0.00  0.00            
ATOM    907  CG  HIE X  59      35.587  42.632  36.410  0.00  0.00            
ATOM    908  ND1 HIE X  59      34.678  42.101  37.352  0.00  0.00            
ATOM    909  CE1 HIE X  59      35.434  41.339  38.192  0.00  0.00            
ATOM    910  HE1 HIE X  59      35.171  40.984  39.101  0.00  0.00            
ATOM    911  NE2 HIE X  59      36.689  41.318  37.726  0.00  0.00            
ATOM    912  HE2 HIE X  59      37.558  40.895  38.208  0.00  0.00            
ATOM    913  CD2 HIE X  59      36.789  42.119  36.637  0.00  0.00            
ATOM    914  HD2 HIE X  59      37.550  42.234  35.983  0.00  0.00            
ATOM    915  C   HIE X  59      36.776  42.521  33.505  0.00  0.00            
ATOM    916  O   HIE X  59      37.463  41.490  33.717  0.00  0.00            
ATOM    917  N   ASP X  60      37.351  43.613  33.052  0.00  0.00            
ATOM    918  H   ASP X  60      36.799  44.547  32.945  0.00  0.00            
ATOM    919  CA  ASP X  60      38.812  43.759  33.141  0.00  0.00            
ATOM    920  HA  ASP X  60      39.326  42.818  32.944  0.00  0.00            
ATOM    921  CB  ASP X  60      39.226  44.985  32.291  0.00  0.00            
ATOM    922  HB2 ASP X  60      38.584  45.828  32.548  0.00  0.00            
ATOM    923  HB3 ASP X  60      40.183  45.260  32.459  0.00  0.00            
ATOM    924  CG  ASP X  60      39.107  44.645  30.804  0.00  0.00            
ATOM    925  OD1 ASP X  60      38.926  43.509  30.416  0.00  0.00            
ATOM    926  OD2 ASP X  60      39.269  45.561  29.977  0.00  0.00            
ATOM    927  C   ASP X  60      39.114  44.163  34.599  0.00  0.00            
ATOM    928  O   ASP X  60      38.589  45.180  35.071  0.00  0.00            
ATOM    929  N   HIE X  61      39.955  43.426  35.234  0.00  0.00            
ATOM    930  H   HIE X  61      40.376  42.520  34.797  0.00  0.00            
ATOM    931  CA  HIE X  61      40.340  43.638  36.665  0.00  0.00            
ATOM    932  HA  HIE X  61      39.476  43.548  37.179  0.00  0.00            
ATOM    933  CB  HIE X  61      41.340  42.477  37.116  0.00  0.00            
ATOM    934  HB2 HIE X  61      42.141  42.513  36.378  0.00  0.00            
ATOM    935  HB3 HIE X  61      41.698  42.734  38.113  0.00  0.00            
ATOM    936  CG  HIE X  61      40.719  41.048  37.300  0.00  0.00            
ATOM    937  ND1 HIE X  61      39.800  40.692  38.266  0.00  0.00            
ATOM    938  CE1 HIE X  61      39.674  39.357  38.297  0.00  0.00            
ATOM    939  HE1 HIE X  61      38.969  38.820  38.932  0.00  0.00            
ATOM    940  NE2 HIE X  61      40.453  38.836  37.386  0.00  0.00            
ATOM    941  HE2 HIE X  61      40.653  37.770  37.274  0.00  0.00            
ATOM    942  CD2 HIE X  61      41.166  39.836  36.773  0.00  0.00            
ATOM    943  HD2 HIE X  61      41.921  39.702  35.999  0.00  0.00            
ATOM    944  C   HIE X  61      40.996  45.017  36.907  0.00  0.00            
ATOM    945  O   HIE X  61      41.433  45.793  36.066  0.00  0.00            
ATOM    946  N   VAL X  62      41.037  45.368  38.225  0.00  0.00            
ATOM    947  H   VAL X  62      40.430  44.833  38.830  0.00  0.00            
ATOM    948  CA  VAL X  62      41.682  46.634  38.722  0.00  0.00            
ATOM    949  HA  VAL X  62      41.037  47.410  38.309  0.00  0.00            
ATOM    950  CB  VAL X  62      41.802  46.731  40.239  0.00  0.00            
ATOM    951  HB  VAL X  62      42.500  45.939  40.511  0.00  0.00            
ATOM    952  CG1 VAL X  62      42.285  48.143  40.727  0.00  0.00            
ATOM    953 HG11 VAL X  62      41.537  48.908  40.518  0.00  0.00            
ATOM    954 HG12 VAL X  62      42.447  48.014  41.715  0.00  0.00            
ATOM    955 HG13 VAL X  62      43.223  48.468  40.301  0.00  0.00            
ATOM    956  CG2 VAL X  62      40.419  46.516  40.756  0.00  0.00            
ATOM    957 HG21 VAL X  62      39.624  47.076  40.287  0.00  0.00            
ATOM    958 HG22 VAL X  62      40.063  45.577  40.861  0.00  0.00            
ATOM    959 HG23 VAL X  62      40.280  46.924  41.758  0.00  0.00            
ATOM    960  C   VAL X  62      43.128  46.622  38.133  0.00  0.00            
ATOM    961  O   VAL X  62      43.874  45.656  38.267  0.00  0.00            
ATOM    962  N   GLY X  63      43.477  47.763  37.510  0.00  0.00            
ATOM    963  H   GLY X  63      42.898  48.590  37.532  0.00  0.00            
ATOM    964  CA  GLY X  63      44.819  47.908  36.880  0.00  0.00            
ATOM    965  HA2 GLY X  63      44.949  48.937  36.544  0.00  0.00            
ATOM    966  HA3 GLY X  63      45.581  47.600  37.595  0.00  0.00            
ATOM    967  C   GLY X  63      45.054  47.025  35.687  0.00  0.00            
ATOM    968  O   GLY X  63      46.167  46.913  35.230  0.00  0.00            
ATOM    969  N   HID X  64      43.949  46.497  35.098  0.00  0.00            
ATOM    970  H   HID X  64      42.985  46.502  35.606  0.00  0.00            
ATOM    971  CA  HID X  64      44.063  45.658  33.903  0.00  0.00            
ATOM    972  HA  HID X  64      45.089  45.729  33.544  0.00  0.00            
ATOM    973  CB  HID X  64      43.624  44.249  34.177  0.00  0.00            
ATOM    974  HB2 HID X  64      42.605  44.314  34.557  0.00  0.00            
ATOM    975  HB3 HID X  64      43.479  43.663  33.269  0.00  0.00            
ATOM    976  CG  HID X  64      44.587  43.451  35.014  0.00  0.00            
ATOM    977  ND1 HID X  64      44.925  43.661  36.361  0.00  0.00            
ATOM    978  HD1 HID X  64      44.695  44.532  36.976  0.00  0.00            
ATOM    979  CE1 HID X  64      45.861  42.759  36.703  0.00  0.00            
ATOM    980  HE1 HID X  64      46.290  42.789  37.616  0.00  0.00            
ATOM    981  NE2 HID X  64      46.101  41.941  35.675  0.00  0.00            
ATOM    982  CD2 HID X  64      45.369  42.425  34.544  0.00  0.00            
ATOM    983  HD2 HID X  64      45.243  41.945  33.665  0.00  0.00            
ATOM    984  C   HID X  64      43.191  46.302  32.777  0.00  0.00            
ATOM    985  O   HID X  64      42.304  47.082  33.025  0.00  0.00            
ATOM    986  N   GLY X  65      43.464  45.900  31.498  0.00  0.00            
ATOM    987  H   GLY X  65      44.392  45.405  31.212  0.00  0.00            
ATOM    988  CA  GLY X  65      42.601  46.173  30.340  0.00  0.00            
ATOM    989  HA2 GLY X  65      43.109  46.061  29.533  0.00  0.00            
ATOM    990  HA3 GLY X  65      41.791  45.585  30.472  0.00  0.00            
ATOM    991  C   GLY X  65      42.072  47.684  30.291  0.00  0.00            
ATOM    992  O   GLY X  65      42.706  48.656  30.605  0.00  0.00            
ATOM    993  N   GLN X  66      40.767  47.859  29.998  0.00  0.00            
ATOM    994  H   GLN X  66      40.104  46.997  29.923  0.00  0.00            
ATOM    995  CA  GLN X  66      40.143  49.132  29.962  0.00  0.00            
ATOM    996  HA  GLN X  66      40.829  49.663  29.301  0.00  0.00            
ATOM    997  CB  GLN X  66      38.784  48.986  29.230  0.00  0.00            
ATOM    998  HB2 GLN X  66      38.922  48.272  28.418  0.00  0.00            
ATOM    999  HB3 GLN X  66      38.080  48.438  29.856  0.00  0.00            
ATOM   1000  CG  GLN X  66      38.256  50.364  28.696  0.00  0.00            
ATOM   1001  HG2 GLN X  66      37.332  50.216  28.138  0.00  0.00            
ATOM   1002  HG3 GLN X  66      38.028  51.003  29.444  0.00  0.00            
ATOM   1003  CD  GLN X  66      39.309  50.969  27.781  0.00  0.00            
ATOM   1004  OE1 GLN X  66      39.800  50.396  26.815  0.00  0.00            
ATOM   1005  NE2 GLN X  66      39.731  52.160  28.014  0.00  0.00            
ATOM   1006 HE21 GLN X  66      40.540  52.602  27.434  0.00  0.00            
ATOM   1007 HE22 GLN X  66      39.201  52.812  28.708  0.00  0.00            
ATOM   1008  C   GLN X  66      39.919  49.876  31.288  0.00  0.00            
ATOM   1009  O   GLN X  66      39.633  51.049  31.285  0.00  0.00            
ATOM   1010  N   SER X  67      39.973  49.154  32.423  0.00  0.00            
ATOM   1011  H   SER X  67      40.433  48.166  32.427  0.00  0.00            
ATOM   1012  CA  SER X  67      39.631  49.603  33.799  0.00  0.00            
ATOM   1013  HA  SER X  67      38.730  50.054  33.856  0.00  0.00            
ATOM   1014  CB  SER X  67      39.558  48.422  34.702  0.00  0.00            
ATOM   1015  HB2 SER X  67      40.543  47.958  34.750  0.00  0.00            
ATOM   1016  HB3 SER X  67      39.263  48.685  35.718  0.00  0.00            
ATOM   1017  OG  SER X  67      38.528  47.602  34.138  0.00  0.00            
ATOM   1018  HG  SER X  67      38.490  46.693  34.576  0.00  0.00            
ATOM   1019  C   SER X  67      40.666  50.641  34.447  0.00  0.00            
ATOM   1020  O   SER X  67      41.844  50.742  34.000  0.00  0.00            
ATOM   1021  N   GLU X  68      40.244  51.285  35.502  0.00  0.00            
ATOM   1022  H   GLU X  68      39.360  51.039  35.926  0.00  0.00            
ATOM   1023  CA  GLU X  68      41.066  52.210  36.294  0.00  0.00            
ATOM   1024  HA  GLU X  68      41.418  52.929  35.679  0.00  0.00            
ATOM   1025  CB  GLU X  68      40.116  52.895  37.282  0.00  0.00            
ATOM   1026  HB2 GLU X  68      39.392  53.457  36.692  0.00  0.00            
ATOM   1027  HB3 GLU X  68      39.572  52.117  37.817  0.00  0.00            
ATOM   1028  CG  GLU X  68      40.854  53.849  38.282  0.00  0.00            
ATOM   1029  HG2 GLU X  68      40.056  54.134  38.968  0.00  0.00            
ATOM   1030  HG3 GLU X  68      41.623  53.360  38.880  0.00  0.00            
ATOM   1031  CD  GLU X  68      41.463  55.000  37.628  0.00  0.00            
ATOM   1032  OE1 GLU X  68      40.800  56.032  37.479  0.00  0.00            
ATOM   1033  OE2 GLU X  68      42.613  54.942  37.151  0.00  0.00            
ATOM   1034  C   GLU X  68      42.295  51.478  37.033  0.00  0.00            
ATOM   1035  O   GLU X  68      42.157  50.357  37.449  0.00  0.00            
ATOM   1036  N   GLY X  69      43.366  52.262  37.154  0.00  0.00            
ATOM   1037  H   GLY X  69      43.329  53.205  36.793  0.00  0.00            
ATOM   1038  CA  GLY X  69      44.404  51.998  38.177  0.00  0.00            
ATOM   1039  HA2 GLY X  69      44.322  52.741  38.857  0.00  0.00            
ATOM   1040  HA3 GLY X  69      44.134  51.117  38.590  0.00  0.00            
ATOM   1041  C   GLY X  69      45.826  52.051  37.453  0.00  0.00            
ATOM   1042  O   GLY X  69      46.064  52.316  36.281  0.00  0.00            
ATOM   1043  N   GLU X  70      46.790  51.857  38.303  0.00  0.00            
ATOM   1044  H   GLU X  70      46.503  51.816  39.354  0.00  0.00            
ATOM   1045  CA  GLU X  70      48.239  51.575  37.980  0.00  0.00            
ATOM   1046  HA  GLU X  70      48.498  52.338  37.245  0.00  0.00            
ATOM   1047  CB  GLU X  70      49.178  51.756  39.169  0.00  0.00            
ATOM   1048  HB2 GLU X  70      48.896  51.082  39.978  0.00  0.00            
ATOM   1049  HB3 GLU X  70      50.175  51.414  38.893  0.00  0.00            
ATOM   1050  CG  GLU X  70      49.150  53.181  39.718  0.00  0.00            
ATOM   1051  HG2 GLU X  70      48.147  53.549  39.938  0.00  0.00            
ATOM   1052  HG3 GLU X  70      49.669  53.163  40.584  0.00  0.00            
ATOM   1053  CD  GLU X  70      49.759  54.239  38.882  0.00  0.00            
ATOM   1054  OE1 GLU X  70      50.397  53.910  37.845  0.00  0.00            
ATOM   1055  OE2 GLU X  70      49.599  55.452  39.172  0.00  0.00            
ATOM   1056  C   GLU X  70      48.288  50.216  37.239  0.00  0.00            
ATOM   1057  O   GLU X  70      47.652  49.300  37.815  0.00  0.00            
ATOM   1058  N   ARG X  71      49.065  50.063  36.114  0.00  0.00            
ATOM   1059  H   ARG X  71      49.829  50.767  35.785  0.00  0.00            
ATOM   1060  CA  ARG X  71      49.160  48.675  35.469  0.00  0.00            
ATOM   1061  HA  ARG X  71      48.217  48.339  35.329  0.00  0.00            
ATOM   1062  CB  ARG X  71      49.749  48.783  34.081  0.00  0.00            
ATOM   1063  HB2 ARG X  71      50.796  49.064  34.199  0.00  0.00            
ATOM   1064  HB3 ARG X  71      49.760  47.792  33.627  0.00  0.00            
ATOM   1065  CG  ARG X  71      49.196  49.760  33.018  0.00  0.00            
ATOM   1066  HG2 ARG X  71      49.176  50.788  33.381  0.00  0.00            
ATOM   1067  HG3 ARG X  71      49.734  49.593  32.085  0.00  0.00            
ATOM   1068  CD  ARG X  71      47.763  49.397  32.591  0.00  0.00            
ATOM   1069  HD2 ARG X  71      47.606  49.526  31.520  0.00  0.00            
ATOM   1070  HD3 ARG X  71      47.682  48.333  32.814  0.00  0.00            
ATOM   1071  NE  ARG X  71      46.716  50.117  33.379  0.00  0.00            
ATOM   1072  HE  ARG X  71      46.982  51.160  33.551  0.00  0.00            
ATOM   1073  CZ  ARG X  71      45.463  49.760  33.511  0.00  0.00            
ATOM   1074  NH1 ARG X  71      44.934  48.720  32.903  0.00  0.00            
ATOM   1075 HH11 ARG X  71      45.511  48.294  32.082  0.00  0.00            
ATOM   1076 HH12 ARG X  71      43.970  48.498  33.111  0.00  0.00            
ATOM   1077  NH2 ARG X  71      44.655  50.473  34.294  0.00  0.00            
ATOM   1078 HH21 ARG X  71      45.089  51.390  34.692  0.00  0.00            
ATOM   1079 HH22 ARG X  71      43.641  50.109  34.461  0.00  0.00            
ATOM   1080  C   ARG X  71      49.923  47.741  36.278  0.00  0.00            
ATOM   1081  O   ARG X  71      51.072  47.977  36.600  0.00  0.00            
ATOM   1082  N   MET X  72      49.225  46.683  36.675  0.00  0.00            
ATOM   1083  H   MET X  72      48.146  46.724  36.528  0.00  0.00            
ATOM   1084  CA  MET X  72      49.787  45.540  37.357  0.00  0.00            
ATOM   1085  HA  MET X  72      49.044  44.922  37.651  0.00  0.00            
ATOM   1086  CB  MET X  72      50.673  44.697  36.418  0.00  0.00            
ATOM   1087  HB2 MET X  72      51.448  45.363  36.038  0.00  0.00            
ATOM   1088  HB3 MET X  72      51.085  43.944  37.090  0.00  0.00            
ATOM   1089  CG  MET X  72      49.869  43.954  35.301  0.00  0.00            
ATOM   1090  HG2 MET X  72      48.917  43.540  35.631  0.00  0.00            
ATOM   1091  HG3 MET X  72      49.483  44.710  34.618  0.00  0.00            
ATOM   1092  SD  MET X  72      50.857  42.592  34.489  0.00  0.00            
ATOM   1093  CE  MET X  72      51.028  41.324  35.808  0.00  0.00            
ATOM   1094  HE1 MET X  72      51.085  41.789  36.792  0.00  0.00            
ATOM   1095  HE2 MET X  72      50.160  40.670  35.731  0.00  0.00            
ATOM   1096  HE3 MET X  72      51.934  40.761  35.585  0.00  0.00            
ATOM   1097  C   MET X  72      50.463  46.014  38.619  0.00  0.00            
ATOM   1098  O   MET X  72      51.653  45.702  38.912  0.00  0.00            
ATOM   1099  N   VAL X  73      49.541  46.659  39.408  0.00  0.00            
ATOM   1100  H   VAL X  73      48.655  46.724  39.045  0.00  0.00            
ATOM   1101  CA  VAL X  73      49.681  46.986  40.900  0.00  0.00            
ATOM   1102  HA  VAL X  73      50.298  46.362  41.401  0.00  0.00            
ATOM   1103  CB  VAL X  73      50.127  48.497  41.006  0.00  0.00            
ATOM   1104  HB  VAL X  73      49.311  49.170  40.742  0.00  0.00            
ATOM   1105  CG1 VAL X  73      50.442  48.797  42.468  0.00  0.00            
ATOM   1106 HG11 VAL X  73      51.043  48.002  42.907  0.00  0.00            
ATOM   1107 HG12 VAL X  73      50.903  49.778  42.585  0.00  0.00            
ATOM   1108 HG13 VAL X  73      49.523  48.918  43.043  0.00  0.00            
ATOM   1109  CG2 VAL X  73      51.351  48.860  40.182  0.00  0.00            
ATOM   1110 HG21 VAL X  73      52.072  48.044  40.216  0.00  0.00            
ATOM   1111 HG22 VAL X  73      51.174  49.049  39.123  0.00  0.00            
ATOM   1112 HG23 VAL X  73      51.754  49.791  40.581  0.00  0.00            
ATOM   1113  C   VAL X  73      48.308  46.750  41.574  0.00  0.00            
ATOM   1114  O   VAL X  73      47.211  46.987  40.959  0.00  0.00            
ATOM   1115  N   VAL X  74      48.333  46.193  42.830  0.00  0.00            
ATOM   1116  H   VAL X  74      49.282  45.923  43.268  0.00  0.00            
ATOM   1117  CA  VAL X  74      47.100  46.050  43.637  0.00  0.00            
ATOM   1118  HA  VAL X  74      46.480  46.821  43.436  0.00  0.00            
ATOM   1119  CB  VAL X  74      46.335  44.718  43.477  0.00  0.00            
ATOM   1120  HB  VAL X  74      46.183  44.552  42.410  0.00  0.00            
ATOM   1121  CG1 VAL X  74      47.109  43.427  43.985  0.00  0.00            
ATOM   1122 HG11 VAL X  74      47.306  43.514  45.054  0.00  0.00            
ATOM   1123 HG12 VAL X  74      46.500  42.529  43.881  0.00  0.00            
ATOM   1124 HG13 VAL X  74      47.970  43.253  43.487  0.00  0.00            
ATOM   1125  CG2 VAL X  74      44.949  44.737  44.135  0.00  0.00            
ATOM   1126 HG21 VAL X  74      45.002  44.579  45.212  0.00  0.00            
ATOM   1127 HG22 VAL X  74      44.347  45.567  43.764  0.00  0.00            
ATOM   1128 HG23 VAL X  74      44.350  43.899  43.779  0.00  0.00            
ATOM   1129  C   VAL X  74      47.494  46.140  45.119  0.00  0.00            
ATOM   1130  O   VAL X  74      48.586  45.682  45.477  0.00  0.00            
ATOM   1131  N   SER X  75      46.582  46.688  45.919  0.00  0.00            
ATOM   1132  H   SER X  75      45.722  47.165  45.449  0.00  0.00            
ATOM   1133  CA  SER X  75      46.871  47.061  47.301  0.00  0.00            
ATOM   1134  HA  SER X  75      47.752  47.678  47.396  0.00  0.00            
ATOM   1135  CB  SER X  75      45.651  47.878  47.815  0.00  0.00            
ATOM   1136  HB2 SER X  75      44.801  47.214  47.763  0.00  0.00            
ATOM   1137  HB3 SER X  75      45.788  48.204  48.836  0.00  0.00            
ATOM   1138  OG  SER X  75      45.400  49.007  46.976  0.00  0.00            
ATOM   1139  HG  SER X  75      46.329  49.559  46.954  0.00  0.00            
ATOM   1140  C   SER X  75      46.962  45.762  48.228  0.00  0.00            
ATOM   1141  O   SER X  75      48.002  45.576  48.919  0.00  0.00            
ATOM   1142  N   ASP X  76      45.988  44.888  48.173  0.00  0.00            
ATOM   1143  H   ASP X  76      45.173  45.008  47.474  0.00  0.00            
ATOM   1144  CA  ASP X  76      45.901  43.533  48.824  0.00  0.00            
ATOM   1145  HA  ASP X  76      46.794  43.164  49.117  0.00  0.00            
ATOM   1146  CB  ASP X  76      44.965  43.617  50.033  0.00  0.00            
ATOM   1147  HB2 ASP X  76      45.383  44.402  50.663  0.00  0.00            
ATOM   1148  HB3 ASP X  76      43.924  43.767  49.747  0.00  0.00            
ATOM   1149  CG  ASP X  76      45.048  42.249  50.663  0.00  0.00            
ATOM   1150  OD1 ASP X  76      46.087  41.831  51.245  0.00  0.00            
ATOM   1151  OD2 ASP X  76      44.147  41.442  50.355  0.00  0.00            
ATOM   1152  C   ASP X  76      45.251  42.558  47.753  0.00  0.00            
ATOM   1153  O   ASP X  76      44.309  43.040  47.117  0.00  0.00            
ATOM   1154  N   PHE X  77      45.707  41.348  47.474  0.00  0.00            
ATOM   1155  H   PHE X  77      46.611  40.965  47.948  0.00  0.00            
ATOM   1156  CA  PHE X  77      45.033  40.485  46.516  0.00  0.00            
ATOM   1157  HA  PHE X  77      45.355  40.836  45.536  0.00  0.00            
ATOM   1158  CB  PHE X  77      45.539  39.034  46.646  0.00  0.00            
ATOM   1159  HB2 PHE X  77      46.599  39.153  46.873  0.00  0.00            
ATOM   1160  HB3 PHE X  77      45.102  38.585  47.438  0.00  0.00            
ATOM   1161  CG  PHE X  77      45.481  38.227  45.356  0.00  0.00            
ATOM   1162  CD1 PHE X  77      46.252  38.593  44.199  0.00  0.00            
ATOM   1163  HD1 PHE X  77      46.779  39.543  44.284  0.00  0.00            
ATOM   1164  CE1 PHE X  77      46.022  37.987  42.991  0.00  0.00            
ATOM   1165  HE1 PHE X  77      46.567  38.385  42.135  0.00  0.00            
ATOM   1166  CZ  PHE X  77      45.137  36.881  42.884  0.00  0.00            
ATOM   1167  HZ  PHE X  77      45.043  36.351  41.936  0.00  0.00            
ATOM   1168  CE2 PHE X  77      44.386  36.447  44.006  0.00  0.00            
ATOM   1169  HE2 PHE X  77      43.689  35.632  43.880  0.00  0.00            
ATOM   1170  CD2 PHE X  77      44.536  37.186  45.222  0.00  0.00            
ATOM   1171  HD2 PHE X  77      43.912  36.999  45.994  0.00  0.00            
ATOM   1172  C   PHE X  77      43.523  40.303  46.577  0.00  0.00            
ATOM   1173  O   PHE X  77      42.795  40.266  45.613  0.00  0.00            
ATOM   1174  N   HIE X  78      42.973  40.531  47.731  0.00  0.00            
ATOM   1175  H   HIE X  78      43.608  41.097  48.397  0.00  0.00            
ATOM   1176  CA  HIE X  78      41.612  40.266  48.102  0.00  0.00            
ATOM   1177  HA  HIE X  78      41.309  39.389  47.702  0.00  0.00            
ATOM   1178  CB  HIE X  78      41.456  40.144  49.630  0.00  0.00            
ATOM   1179  HB2 HIE X  78      42.148  39.440  50.093  0.00  0.00            
ATOM   1180  HB3 HIE X  78      41.645  41.158  49.982  0.00  0.00            
ATOM   1181  CG  HIE X  78      40.069  39.665  50.104  0.00  0.00            
ATOM   1182  ND1 HIE X  78      39.587  38.363  49.945  0.00  0.00            
ATOM   1183  CE1 HIE X  78      38.331  38.377  50.370  0.00  0.00            
ATOM   1184  HE1 HIE X  78      37.679  37.513  50.245  0.00  0.00            
ATOM   1185  NE2 HIE X  78      38.007  39.601  50.796  0.00  0.00            
ATOM   1186  HE2 HIE X  78      36.980  39.907  50.996  0.00  0.00            
ATOM   1187  CD2 HIE X  78      39.057  40.452  50.588  0.00  0.00            
ATOM   1188  HD2 HIE X  78      39.041  41.541  50.539  0.00  0.00            
ATOM   1189  C   HIE X  78      40.721  41.367  47.516  0.00  0.00            
ATOM   1190  O   HIE X  78      39.528  41.168  47.419  0.00  0.00            
ATOM   1191  N   VAL X  79      41.338  42.478  47.049  0.00  0.00            
ATOM   1192  H   VAL X  79      42.407  42.540  47.251  0.00  0.00            
ATOM   1193  CA  VAL X  79      40.617  43.503  46.242  0.00  0.00            
ATOM   1194  HA  VAL X  79      39.845  43.878  46.775  0.00  0.00            
ATOM   1195  CB  VAL X  79      41.583  44.627  45.789  0.00  0.00            
ATOM   1196  HB  VAL X  79      42.573  44.237  45.552  0.00  0.00            
ATOM   1197  CG1 VAL X  79      41.048  45.446  44.632  0.00  0.00            
ATOM   1198 HG11 VAL X  79      40.758  44.779  43.821  0.00  0.00            
ATOM   1199 HG12 VAL X  79      40.159  45.900  45.072  0.00  0.00            
ATOM   1200 HG13 VAL X  79      41.766  46.182  44.302  0.00  0.00            
ATOM   1201  CG2 VAL X  79      41.911  45.546  46.978  0.00  0.00            
ATOM   1202 HG21 VAL X  79      40.954  45.855  47.372  0.00  0.00            
ATOM   1203 HG22 VAL X  79      42.460  44.936  47.680  0.00  0.00            
ATOM   1204 HG23 VAL X  79      42.537  46.308  46.537  0.00  0.00            
ATOM   1205  C   VAL X  79      39.983  42.788  45.037  0.00  0.00            
ATOM   1206  O   VAL X  79      38.833  43.102  44.798  0.00  0.00            
ATOM   1207  N   PHE X  80      40.720  42.000  44.283  0.00  0.00            
ATOM   1208  H   PHE X  80      41.615  41.730  44.665  0.00  0.00            
ATOM   1209  CA  PHE X  80      40.146  41.303  43.130  0.00  0.00            
ATOM   1210  HA  PHE X  80      39.863  42.043  42.503  0.00  0.00            
ATOM   1211  CB  PHE X  80      41.155  40.390  42.367  0.00  0.00            
ATOM   1212  HB2 PHE X  80      41.481  39.544  42.971  0.00  0.00            
ATOM   1213  HB3 PHE X  80      40.706  39.950  41.476  0.00  0.00            
ATOM   1214  CG  PHE X  80      42.394  41.149  41.988  0.00  0.00            
ATOM   1215  CD1 PHE X  80      42.238  42.310  41.183  0.00  0.00            
ATOM   1216  HD1 PHE X  80      41.269  42.628  40.798  0.00  0.00            
ATOM   1217  CE1 PHE X  80      43.383  42.966  40.788  0.00  0.00            
ATOM   1218  HE1 PHE X  80      43.164  43.799  40.121  0.00  0.00            
ATOM   1219  CZ  PHE X  80      44.659  42.438  41.168  0.00  0.00            
ATOM   1220  HZ  PHE X  80      45.555  42.933  40.793  0.00  0.00            
ATOM   1221  CE2 PHE X  80      44.766  41.225  41.932  0.00  0.00            
ATOM   1222  HE2 PHE X  80      45.751  40.784  42.091  0.00  0.00            
ATOM   1223  CD2 PHE X  80      43.640  40.544  42.344  0.00  0.00            
ATOM   1224  HD2 PHE X  80      43.614  39.564  42.821  0.00  0.00            
ATOM   1225  C   PHE X  80      38.928  40.394  43.537  0.00  0.00            
ATOM   1226  O   PHE X  80      37.955  40.383  42.809  0.00  0.00            
ATOM   1227  N   VAL X  81      38.975  39.651  44.626  0.00  0.00            
ATOM   1228  H   VAL X  81      39.934  39.609  45.141  0.00  0.00            
ATOM   1229  CA  VAL X  81      37.912  38.725  45.085  0.00  0.00            
ATOM   1230  HA  VAL X  81      37.663  37.938  44.372  0.00  0.00            
ATOM   1231  CB  VAL X  81      38.392  37.915  46.322  0.00  0.00            
ATOM   1232  HB  VAL X  81      38.510  38.549  47.201  0.00  0.00            
ATOM   1233  CG1 VAL X  81      37.200  37.022  46.747  0.00  0.00            
ATOM   1234 HG11 VAL X  81      36.427  37.664  47.170  0.00  0.00            
ATOM   1235 HG12 VAL X  81      36.814  36.579  45.829  0.00  0.00            
ATOM   1236 HG13 VAL X  81      37.464  36.231  47.317  0.00  0.00            
ATOM   1237  CG2 VAL X  81      39.631  37.036  45.979  0.00  0.00            
ATOM   1238 HG21 VAL X  81      39.595  36.504  45.121  0.00  0.00            
ATOM   1239 HG22 VAL X  81      40.489  37.567  46.007  0.00  0.00            
ATOM   1240 HG23 VAL X  81      39.856  36.391  46.724  0.00  0.00            
ATOM   1241  C   VAL X  81      36.632  39.479  45.520  0.00  0.00            
ATOM   1242  O   VAL X  81      35.486  39.185  45.100  0.00  0.00            
ATOM   1243  N   ARG X  82      36.893  40.576  46.316  0.00  0.00            
ATOM   1244  H   ARG X  82      37.919  40.803  46.605  0.00  0.00            
ATOM   1245  CA  ARG X  82      35.816  41.604  46.648  0.00  0.00            
ATOM   1246  HA  ARG X  82      35.097  41.189  47.353  0.00  0.00            
ATOM   1247  CB  ARG X  82      36.476  42.818  47.292  0.00  0.00            
ATOM   1248  HB2 ARG X  82      37.000  42.514  48.198  0.00  0.00            
ATOM   1249  HB3 ARG X  82      37.273  43.212  46.662  0.00  0.00            
ATOM   1250  CG  ARG X  82      35.549  43.894  47.801  0.00  0.00            
ATOM   1251  HG2 ARG X  82      34.879  44.169  46.987  0.00  0.00            
ATOM   1252  HG3 ARG X  82      34.996  43.590  48.690  0.00  0.00            
ATOM   1253  CD  ARG X  82      36.379  45.136  48.188  0.00  0.00            
ATOM   1254  HD2 ARG X  82      35.777  45.789  48.670  0.00  0.00            
ATOM   1255  HD3 ARG X  82      37.151  44.862  48.908  0.00  0.00            
ATOM   1256  NE  ARG X  82      36.964  45.815  47.004  0.00  0.00            
ATOM   1257  HE  ARG X  82      36.574  45.420  46.066  0.00  0.00            
ATOM   1258  CZ  ARG X  82      37.789  46.791  47.005  0.00  0.00            
ATOM   1259  NH1 ARG X  82      38.245  47.334  48.111  0.00  0.00            
ATOM   1260 HH11 ARG X  82      37.578  47.159  48.955  0.00  0.00            
ATOM   1261 HH12 ARG X  82      38.738  48.193  47.913  0.00  0.00            
ATOM   1262  NH2 ARG X  82      38.143  47.192  45.822  0.00  0.00            
ATOM   1263 HH21 ARG X  82      37.701  46.726  44.941  0.00  0.00            
ATOM   1264 HH22 ARG X  82      38.815  48.049  45.787  0.00  0.00            
ATOM   1265  C   ARG X  82      35.125  41.977  45.391  0.00  0.00            
ATOM   1266  O   ARG X  82      33.918  41.967  45.309  0.00  0.00            
ATOM   1267  N   ASP X  83      35.851  42.396  44.365  0.00  0.00            
ATOM   1268  H   ASP X  83      36.939  42.374  44.419  0.00  0.00            
ATOM   1269  CA  ASP X  83      35.281  43.045  43.221  0.00  0.00            
ATOM   1270  HA  ASP X  83      34.516  43.650  43.487  0.00  0.00            
ATOM   1271  CB  ASP X  83      36.343  43.823  42.444  0.00  0.00            
ATOM   1272  HB2 ASP X  83      37.245  43.229  42.297  0.00  0.00            
ATOM   1273  HB3 ASP X  83      35.928  44.063  41.465  0.00  0.00            
ATOM   1274  CG  ASP X  83      36.848  45.012  43.269  0.00  0.00            
ATOM   1275  OD1 ASP X  83      36.239  45.344  44.309  0.00  0.00            
ATOM   1276  OD2 ASP X  83      37.609  45.793  42.712  0.00  0.00            
ATOM   1277  C   ASP X  83      34.672  41.987  42.263  0.00  0.00            
ATOM   1278  O   ASP X  83      33.583  42.318  41.761  0.00  0.00            
ATOM   1279  N   VAL X  84      35.141  40.729  42.114  0.00  0.00            
ATOM   1280  H   VAL X  84      36.130  40.547  42.536  0.00  0.00            
ATOM   1281  CA  VAL X  84      34.354  39.567  41.583  0.00  0.00            
ATOM   1282  HA  VAL X  84      34.041  39.792  40.564  0.00  0.00            
ATOM   1283  CB  VAL X  84      35.139  38.303  41.646  0.00  0.00            
ATOM   1284  HB  VAL X  84      35.518  38.066  42.640  0.00  0.00            
ATOM   1285  CG1 VAL X  84      34.286  37.142  41.230  0.00  0.00            
ATOM   1286 HG11 VAL X  84      33.688  36.922  42.114  0.00  0.00            
ATOM   1287 HG12 VAL X  84      33.679  37.408  40.365  0.00  0.00            
ATOM   1288 HG13 VAL X  84      34.949  36.305  41.011  0.00  0.00            
ATOM   1289  CG2 VAL X  84      36.340  38.403  40.676  0.00  0.00            
ATOM   1290 HG21 VAL X  84      36.844  37.439  40.612  0.00  0.00            
ATOM   1291 HG22 VAL X  84      35.991  38.665  39.678  0.00  0.00            
ATOM   1292 HG23 VAL X  84      37.172  39.063  40.922  0.00  0.00            
ATOM   1293  C   VAL X  84      33.022  39.392  42.311  0.00  0.00            
ATOM   1294  O   VAL X  84      32.033  39.381  41.623  0.00  0.00            
ATOM   1295  N   LEU X  85      33.009  39.509  43.652  0.00  0.00            
ATOM   1296  H   LEU X  85      33.847  39.903  44.208  0.00  0.00            
ATOM   1297  CA  LEU X  85      31.825  39.124  44.404  0.00  0.00            
ATOM   1298  HA  LEU X  85      31.550  38.157  44.009  0.00  0.00            
ATOM   1299  CB  LEU X  85      32.129  39.006  45.942  0.00  0.00            
ATOM   1300  HB2 LEU X  85      32.665  39.735  46.392  0.00  0.00            
ATOM   1301  HB3 LEU X  85      31.147  39.079  46.409  0.00  0.00            
ATOM   1302  CG  LEU X  85      32.810  37.674  46.267  0.00  0.00            
ATOM   1303  HG  LEU X  85      33.505  37.362  45.486  0.00  0.00            
ATOM   1304  CD1 LEU X  85      33.510  37.799  47.690  0.00  0.00            
ATOM   1305 HD11 LEU X  85      34.124  38.699  47.697  0.00  0.00            
ATOM   1306 HD12 LEU X  85      32.803  37.782  48.520  0.00  0.00            
ATOM   1307 HD13 LEU X  85      34.218  36.995  47.891  0.00  0.00            
ATOM   1308  CD2 LEU X  85      31.801  36.564  46.302  0.00  0.00            
ATOM   1309 HD21 LEU X  85      31.020  36.862  46.869  0.00  0.00            
ATOM   1310 HD22 LEU X  85      31.404  36.285  45.416  0.00  0.00            
ATOM   1311 HD23 LEU X  85      32.185  35.730  46.723  0.00  0.00            
ATOM   1312  C   LEU X  85      30.691  40.146  44.111  0.00  0.00            
ATOM   1313  O   LEU X  85      29.566  39.689  43.913  0.00  0.00            
ATOM   1314  N   GLN X  86      31.011  41.418  44.103  0.00  0.00            
ATOM   1315  H   GLN X  86      32.005  41.725  44.429  0.00  0.00            
ATOM   1316  CA  GLN X  86      30.161  42.601  43.744  0.00  0.00            
ATOM   1317  HA  GLN X  86      29.289  42.679  44.394  0.00  0.00            
ATOM   1318  CB  GLN X  86      31.171  43.825  43.807  0.00  0.00            
ATOM   1319  HB2 GLN X  86      31.620  43.967  44.790  0.00  0.00            
ATOM   1320  HB3 GLN X  86      31.886  43.742  43.099  0.00  0.00            
ATOM   1321  CG  GLN X  86      30.531  45.207  43.480  0.00  0.00            
ATOM   1322  HG2 GLN X  86      31.413  45.832  43.336  0.00  0.00            
ATOM   1323  HG3 GLN X  86      29.974  45.134  42.546  0.00  0.00            
ATOM   1324  CD  GLN X  86      29.663  45.765  44.539  0.00  0.00            
ATOM   1325  OE1 GLN X  86      29.405  45.130  45.573  0.00  0.00            
ATOM   1326  NE2 GLN X  86      29.161  46.918  44.318  0.00  0.00            
ATOM   1327 HE21 GLN X  86      28.725  47.488  45.137  0.00  0.00            
ATOM   1328 HE22 GLN X  86      29.256  47.268  43.375  0.00  0.00            
ATOM   1329  C   GLN X  86      29.671  42.449  42.273  0.00  0.00            
ATOM   1330  O   GLN X  86      28.544  42.947  42.073  0.00  0.00            
ATOM   1331  N   HID X  87      30.437  41.885  41.413  0.00  0.00            
ATOM   1332  H   HID X  87      31.377  41.382  41.640  0.00  0.00            
ATOM   1333  CA  HID X  87      29.824  41.519  40.087  0.00  0.00            
ATOM   1334  HA  HID X  87      29.302  42.280  39.676  0.00  0.00            
ATOM   1335  CB  HID X  87      30.993  41.148  39.073  0.00  0.00            
ATOM   1336  HB2 HID X  87      31.895  41.693  39.351  0.00  0.00            
ATOM   1337  HB3 HID X  87      31.186  40.078  39.157  0.00  0.00            
ATOM   1338  CG  HID X  87      30.730  41.529  37.642  0.00  0.00            
ATOM   1339  ND1 HID X  87      31.715  41.942  36.754  0.00  0.00            
ATOM   1340  HD1 HID X  87      32.790  41.830  36.893  0.00  0.00            
ATOM   1341  CE1 HID X  87      31.085  42.236  35.595  0.00  0.00            
ATOM   1342  HE1 HID X  87      31.653  42.288  34.666  0.00  0.00            
ATOM   1343  NE2 HID X  87      29.747  42.102  35.634  0.00  0.00            
ATOM   1344  CD2 HID X  87      29.506  41.660  36.940  0.00  0.00            
ATOM   1345  HD2 HID X  87      28.578  41.391  37.444  0.00  0.00            
ATOM   1346  C   HID X  87      28.761  40.445  40.202  0.00  0.00            
ATOM   1347  O   HID X  87      27.607  40.608  39.715  0.00  0.00            
ATOM   1348  N   VAL X  88      29.120  39.298  40.839  0.00  0.00            
ATOM   1349  H   VAL X  88      30.185  39.158  41.028  0.00  0.00            
ATOM   1350  CA  VAL X  88      28.284  38.064  40.974  0.00  0.00            
ATOM   1351  HA  VAL X  88      28.130  37.680  40.053  0.00  0.00            
ATOM   1352  CB  VAL X  88      28.997  37.084  41.870  0.00  0.00            
ATOM   1353  HB  VAL X  88      29.518  37.611  42.669  0.00  0.00            
ATOM   1354  CG1 VAL X  88      28.195  35.863  42.366  0.00  0.00            
ATOM   1355 HG11 VAL X  88      27.828  36.069  43.372  0.00  0.00            
ATOM   1356 HG12 VAL X  88      27.443  35.591  41.625  0.00  0.00            
ATOM   1357 HG13 VAL X  88      28.788  35.118  42.488  0.00  0.00            
ATOM   1358  CG2 VAL X  88      30.031  36.461  40.962  0.00  0.00            
ATOM   1359 HG21 VAL X  88      30.608  37.149  40.500  0.00  0.00            
ATOM   1360 HG22 VAL X  88      30.767  35.978  41.605  0.00  0.00            
ATOM   1361 HG23 VAL X  88      29.644  35.702  40.282  0.00  0.00            
ATOM   1362  C   VAL X  88      26.945  38.394  41.636  0.00  0.00            
ATOM   1363  O   VAL X  88      25.861  37.963  41.169  0.00  0.00            
ATOM   1364  N   ASP X  89      27.011  39.181  42.731  0.00  0.00            
ATOM   1365  H   ASP X  89      28.035  39.531  42.863  0.00  0.00            
ATOM   1366  CA  ASP X  89      25.938  39.693  43.570  0.00  0.00            
ATOM   1367  HA  ASP X  89      25.357  38.908  44.053  0.00  0.00            
ATOM   1368  CB  ASP X  89      26.475  40.473  44.745  0.00  0.00            
ATOM   1369  HB2 ASP X  89      27.139  39.855  45.350  0.00  0.00            
ATOM   1370  HB3 ASP X  89      27.016  41.323  44.332  0.00  0.00            
ATOM   1371  CG  ASP X  89      25.316  40.953  45.593  0.00  0.00            
ATOM   1372  OD1 ASP X  89      24.515  40.099  46.067  0.00  0.00            
ATOM   1373  OD2 ASP X  89      25.073  42.157  45.816  0.00  0.00            
ATOM   1374  C   ASP X  89      24.992  40.578  42.702  0.00  0.00            
ATOM   1375  O   ASP X  89      23.756  40.399  42.773  0.00  0.00            
ATOM   1376  N   SER X  90      25.562  41.598  42.029  0.00  0.00            
ATOM   1377  H   SER X  90      26.565  41.708  41.988  0.00  0.00            
ATOM   1378  CA  SER X  90      24.704  42.555  41.208  0.00  0.00            
ATOM   1379  HA  SER X  90      23.932  42.826  41.800  0.00  0.00            
ATOM   1380  CB  SER X  90      25.392  43.884  40.799  0.00  0.00            
ATOM   1381  HB2 SER X  90      24.615  44.544  40.412  0.00  0.00            
ATOM   1382  HB3 SER X  90      25.694  44.318  41.753  0.00  0.00            
ATOM   1383  OG  SER X  90      26.660  43.621  40.082  0.00  0.00            
ATOM   1384  HG  SER X  90      27.451  43.484  40.820  0.00  0.00            
ATOM   1385  C   SER X  90      24.060  41.830  39.964  0.00  0.00            
ATOM   1386  O   SER X  90      23.170  42.389  39.313  0.00  0.00            
ATOM   1387  N   MET X  91      24.680  40.666  39.553  0.00  0.00            
ATOM   1388  H   MET X  91      25.562  40.431  39.985  0.00  0.00            
ATOM   1389  CA  MET X  91      24.057  39.858  38.463  0.00  0.00            
ATOM   1390  HA  MET X  91      23.640  40.545  37.851  0.00  0.00            
ATOM   1391  CB  MET X  91      25.166  39.006  37.739  0.00  0.00            
ATOM   1392  HB2 MET X  91      25.948  39.625  37.579  0.00  0.00            
ATOM   1393  HB3 MET X  91      25.507  38.191  38.378  0.00  0.00            
ATOM   1394  CG  MET X  91      24.725  38.403  36.376  0.00  0.00            
ATOM   1395  HG2 MET X  91      25.597  37.873  35.994  0.00  0.00            
ATOM   1396  HG3 MET X  91      23.931  37.698  36.623  0.00  0.00            
ATOM   1397  SD  MET X  91      24.030  39.502  35.047  0.00  0.00            
ATOM   1398  CE  MET X  91      25.539  40.469  34.765  0.00  0.00            
ATOM   1399  HE1 MET X  91      25.420  40.884  33.764  0.00  0.00            
ATOM   1400  HE2 MET X  91      25.649  41.262  35.504  0.00  0.00            
ATOM   1401  HE3 MET X  91      26.418  39.981  34.861  0.00  0.00            
ATOM   1402  C   MET X  91      22.943  38.936  39.020  0.00  0.00            
ATOM   1403  O   MET X  91      21.890  38.793  38.327  0.00  0.00            
ATOM   1404  N   GLN X  92      23.217  38.370  40.211  0.00  0.00            
ATOM   1405  H   GLN X  92      24.210  38.523  40.632  0.00  0.00            
ATOM   1406  CA  GLN X  92      22.299  37.562  41.019  0.00  0.00            
ATOM   1407  HA  GLN X  92      22.101  36.637  40.478  0.00  0.00            
ATOM   1408  CB  GLN X  92      22.986  37.136  42.322  0.00  0.00            
ATOM   1409  HB2 GLN X  92      23.986  36.751  42.121  0.00  0.00            
ATOM   1410  HB3 GLN X  92      23.133  37.981  42.995  0.00  0.00            
ATOM   1411  CG  GLN X  92      22.130  36.088  43.116  0.00  0.00            
ATOM   1412  HG2 GLN X  92      21.059  36.286  43.159  0.00  0.00            
ATOM   1413  HG3 GLN X  92      22.174  35.098  42.662  0.00  0.00            
ATOM   1414  CD  GLN X  92      22.330  35.876  44.583  0.00  0.00            
ATOM   1415  OE1 GLN X  92      23.243  36.425  45.221  0.00  0.00            
ATOM   1416  NE2 GLN X  92      21.520  34.966  45.122  0.00  0.00            
ATOM   1417 HE21 GLN X  92      21.640  34.615  46.147  0.00  0.00            
ATOM   1418 HE22 GLN X  92      21.070  34.351  44.459  0.00  0.00            
ATOM   1419  C   GLN X  92      20.965  38.264  41.263  0.00  0.00            
ATOM   1420  O   GLN X  92      19.895  37.614  41.052  0.00  0.00            
ATOM   1421  N   LYS X  93      21.009  39.519  41.711  0.00  0.00            
ATOM   1422  H   LYS X  93      21.938  39.949  42.087  0.00  0.00            
ATOM   1423  CA  LYS X  93      19.768  40.279  41.992  0.00  0.00            
ATOM   1424  HA  LYS X  93      19.194  39.861  42.805  0.00  0.00            
ATOM   1425  CB  LYS X  93      20.213  41.640  42.453  0.00  0.00            
ATOM   1426  HB2 LYS X  93      21.000  42.063  41.846  0.00  0.00            
ATOM   1427  HB3 LYS X  93      19.480  42.252  42.358  0.00  0.00            
ATOM   1428  CG  LYS X  93      20.676  41.527  43.951  0.00  0.00            
ATOM   1429  HG2 LYS X  93      19.860  41.571  44.657  0.00  0.00            
ATOM   1430  HG3 LYS X  93      21.063  40.553  44.211  0.00  0.00            
ATOM   1431  CD  LYS X  93      21.506  42.789  44.309  0.00  0.00            
ATOM   1432  HD2 LYS X  93      22.431  42.935  43.931  0.00  0.00            
ATOM   1433  HD3 LYS X  93      20.883  43.593  43.919  0.00  0.00            
ATOM   1434  CE  LYS X  93      21.525  42.897  45.848  0.00  0.00            
ATOM   1435  HE2 LYS X  93      21.985  43.849  46.115  0.00  0.00            
ATOM   1436  HE3 LYS X  93      20.520  42.928  46.267  0.00  0.00            
ATOM   1437  NZ  LYS X  93      22.262  41.802  46.590  0.00  0.00            
ATOM   1438  HZ1 LYS X  93      22.136  40.875  46.208  0.00  0.00            
ATOM   1439  HZ2 LYS X  93      23.340  41.958  46.558  0.00  0.00            
ATOM   1440  HZ3 LYS X  93      22.112  41.849  47.669  0.00  0.00            
ATOM   1441  C   LYS X  93      18.792  40.515  40.849  0.00  0.00            
ATOM   1442  O   LYS X  93      17.614  40.551  41.077  0.00  0.00            
ATOM   1443  N   ASP X  94      19.354  40.513  39.635  0.00  0.00            
ATOM   1444  H   ASP X  94      20.432  40.674  39.603  0.00  0.00            
ATOM   1445  CA  ASP X  94      18.760  40.820  38.329  0.00  0.00            
ATOM   1446  HA  ASP X  94      17.955  41.428  38.382  0.00  0.00            
ATOM   1447  CB  ASP X  94      19.791  41.568  37.500  0.00  0.00            
ATOM   1448  HB2 ASP X  94      20.711  40.990  37.582  0.00  0.00            
ATOM   1449  HB3 ASP X  94      19.436  41.546  36.469  0.00  0.00            
ATOM   1450  CG  ASP X  94      19.947  43.033  37.784  0.00  0.00            
ATOM   1451  OD1 ASP X  94      20.774  43.670  37.063  0.00  0.00            
ATOM   1452  OD2 ASP X  94      19.462  43.534  38.847  0.00  0.00            
ATOM   1453  C   ASP X  94      18.238  39.504  37.665  0.00  0.00            
ATOM   1454  O   ASP X  94      17.505  39.582  36.690  0.00  0.00            
ATOM   1455  N   TYR X  95      18.673  38.299  38.238  0.00  0.00            
ATOM   1456  H   TYR X  95      19.192  38.251  39.103  0.00  0.00            
ATOM   1457  CA  TYR X  95      18.278  36.939  37.797  0.00  0.00            
ATOM   1458  HA  TYR X  95      17.317  36.846  37.291  0.00  0.00            
ATOM   1459  CB  TYR X  95      19.137  36.472  36.639  0.00  0.00            
ATOM   1460  HB2 TYR X  95      20.184  36.438  36.940  0.00  0.00            
ATOM   1461  HB3 TYR X  95      18.955  35.428  36.386  0.00  0.00            
ATOM   1462  CG  TYR X  95      19.031  37.248  35.357  0.00  0.00            
ATOM   1463  CD1 TYR X  95      17.984  37.067  34.452  0.00  0.00            
ATOM   1464  HD1 TYR X  95      17.200  36.332  34.631  0.00  0.00            
ATOM   1465  CE1 TYR X  95      17.906  37.750  33.247  0.00  0.00            
ATOM   1466  HE1 TYR X  95      17.130  37.608  32.495  0.00  0.00            
ATOM   1467  CZ  TYR X  95      18.906  38.729  32.973  0.00  0.00            
ATOM   1468  OH  TYR X  95      18.923  39.434  31.804  0.00  0.00            
ATOM   1469  HH  TYR X  95      18.427  38.920  30.980  0.00  0.00            
ATOM   1470  CE2 TYR X  95      20.025  38.870  33.840  0.00  0.00            
ATOM   1471  HE2 TYR X  95      20.743  39.666  33.640  0.00  0.00            
ATOM   1472  CD2 TYR X  95      20.120  38.102  35.001  0.00  0.00            
ATOM   1473  HD2 TYR X  95      20.964  38.323  35.653  0.00  0.00            
ATOM   1474  C   TYR X  95      18.269  36.055  39.047  0.00  0.00            
ATOM   1475  O   TYR X  95      19.115  35.129  39.094  0.00  0.00            
ATOM   1476  N   PRO X  96      17.296  36.207  39.992  0.00  0.00            
ATOM   1477  CD  PRO X  96      16.188  37.175  40.101  0.00  0.00            
ATOM   1478  HD2 PRO X  96      15.321  36.789  39.564  0.00  0.00            
ATOM   1479  HD3 PRO X  96      16.502  38.110  39.637  0.00  0.00            
ATOM   1480  CG  PRO X  96      15.842  37.301  41.583  0.00  0.00            
ATOM   1481  HG2 PRO X  96      14.804  37.613  41.700  0.00  0.00            
ATOM   1482  HG3 PRO X  96      16.503  37.990  42.109  0.00  0.00            
ATOM   1483  CB  PRO X  96      16.080  35.815  41.971  0.00  0.00            
ATOM   1484  HB2 PRO X  96      15.169  35.221  41.895  0.00  0.00            
ATOM   1485  HB3 PRO X  96      16.434  35.661  42.990  0.00  0.00            
ATOM   1486  CA  PRO X  96      17.232  35.277  41.125  0.00  0.00            
ATOM   1487  HA  PRO X  96      18.139  35.284  41.729  0.00  0.00            
ATOM   1488  C   PRO X  96      16.973  33.801  40.692  0.00  0.00            
ATOM   1489  O   PRO X  96      16.192  33.547  39.770  0.00  0.00            
ATOM   1490  N   GLY X  97      17.645  32.878  41.357  0.00  0.00            
ATOM   1491  H   GLY X  97      18.318  33.184  42.157  0.00  0.00            
ATOM   1492  CA  GLY X  97      17.381  31.416  41.149  0.00  0.00            
ATOM   1493  HA2 GLY X  97      17.722  30.943  42.070  0.00  0.00            
ATOM   1494  HA3 GLY X  97      16.310  31.212  41.126  0.00  0.00            
ATOM   1495  C   GLY X  97      18.090  30.649  40.005  0.00  0.00            
ATOM   1496  O   GLY X  97      18.183  29.434  40.021  0.00  0.00            
ATOM   1497  N   LEU X  98      18.582  31.358  38.949  0.00  0.00            
ATOM   1498  H   LEU X  98      18.525  32.446  38.943  0.00  0.00            
ATOM   1499  CA  LEU X  98      19.590  30.717  38.097  0.00  0.00            
ATOM   1500  HA  LEU X  98      19.116  29.831  37.675  0.00  0.00            
ATOM   1501  CB  LEU X  98      20.103  31.611  37.007  0.00  0.00            
ATOM   1502  HB2 LEU X  98      20.502  32.475  37.539  0.00  0.00            
ATOM   1503  HB3 LEU X  98      20.942  31.029  36.626  0.00  0.00            
ATOM   1504  CG  LEU X  98      19.089  32.183  36.023  0.00  0.00            
ATOM   1505  HG  LEU X  98      18.506  32.992  36.464  0.00  0.00            
ATOM   1506  CD1 LEU X  98      19.946  32.803  34.923  0.00  0.00            
ATOM   1507 HD11 LEU X  98      19.204  33.153  34.206  0.00  0.00            
ATOM   1508 HD12 LEU X  98      20.555  33.636  35.276  0.00  0.00            
ATOM   1509 HD13 LEU X  98      20.594  32.114  34.381  0.00  0.00            
ATOM   1510  CD2 LEU X  98      18.201  31.087  35.591  0.00  0.00            
ATOM   1511 HD21 LEU X  98      18.745  30.201  35.266  0.00  0.00            
ATOM   1512 HD22 LEU X  98      17.619  30.794  36.465  0.00  0.00            
ATOM   1513 HD23 LEU X  98      17.588  31.395  34.849  0.00  0.00            
ATOM   1514  C   LEU X  98      20.887  30.261  38.904  0.00  0.00            
ATOM   1515  O   LEU X  98      21.347  30.984  39.787  0.00  0.00            
ATOM   1516  N   PRO X  99      21.553  29.133  38.583  0.00  0.00            
ATOM   1517  CD  PRO X  99      21.012  28.083  37.649  0.00  0.00            
ATOM   1518  HD2 PRO X  99      20.585  28.573  36.787  0.00  0.00            
ATOM   1519  HD3 PRO X  99      20.340  27.546  38.178  0.00  0.00            
ATOM   1520  CG  PRO X  99      22.201  27.198  37.289  0.00  0.00            
ATOM   1521  HG2 PRO X  99      22.729  27.610  36.429  0.00  0.00            
ATOM   1522  HG3 PRO X  99      21.737  26.252  37.011  0.00  0.00            
ATOM   1523  CB  PRO X  99      23.037  27.243  38.526  0.00  0.00            
ATOM   1524  HB2 PRO X  99      24.115  27.231  38.368  0.00  0.00            
ATOM   1525  HB3 PRO X  99      22.850  26.393  39.183  0.00  0.00            
ATOM   1526  CA  PRO X  99      22.866  28.659  39.137  0.00  0.00            
ATOM   1527  HA  PRO X  99      22.937  28.543  40.219  0.00  0.00            
ATOM   1528  C   PRO X  99      23.955  29.561  38.664  0.00  0.00            
ATOM   1529  O   PRO X  99      23.790  30.062  37.516  0.00  0.00            
ATOM   1530  N   VAL X 100      24.886  29.837  39.528  0.00  0.00            
ATOM   1531  H   VAL X 100      24.919  29.322  40.488  0.00  0.00            
ATOM   1532  CA  VAL X 100      26.055  30.695  39.230  0.00  0.00            
ATOM   1533  HA  VAL X 100      25.891  31.185  38.362  0.00  0.00            
ATOM   1534  CB  VAL X 100      26.366  31.742  40.323  0.00  0.00            
ATOM   1535  HB  VAL X 100      26.566  31.168  41.228  0.00  0.00            
ATOM   1536  CG1 VAL X 100      27.551  32.589  39.836  0.00  0.00            
ATOM   1537 HG11 VAL X 100      28.433  31.955  39.748  0.00  0.00            
ATOM   1538 HG12 VAL X 100      27.528  32.975  38.817  0.00  0.00            
ATOM   1539 HG13 VAL X 100      27.819  33.223  40.668  0.00  0.00            
ATOM   1540  CG2 VAL X 100      25.100  32.687  40.447  0.00  0.00            
ATOM   1541 HG21 VAL X 100      24.905  33.161  39.497  0.00  0.00            
ATOM   1542 HG22 VAL X 100      24.203  32.236  40.847  0.00  0.00            
ATOM   1543 HG23 VAL X 100      25.346  33.526  41.080  0.00  0.00            
ATOM   1544  C   VAL X 100      27.247  29.753  39.140  0.00  0.00            
ATOM   1545  O   VAL X 100      27.585  29.009  40.052  0.00  0.00            
ATOM   1546  N   PHE X 101      28.051  29.946  38.128  0.00  0.00            
ATOM   1547  H   PHE X 101      27.977  30.827  37.491  0.00  0.00            
ATOM   1548  CA  PHE X 101      29.353  29.261  37.905  0.00  0.00            
ATOM   1549  HA  PHE X 101      29.506  28.581  38.742  0.00  0.00            
ATOM   1550  CB  PHE X 101      29.329  28.341  36.642  0.00  0.00            
ATOM   1551  HB2 PHE X 101      29.161  28.884  35.711  0.00  0.00            
ATOM   1552  HB3 PHE X 101      30.346  28.025  36.407  0.00  0.00            
ATOM   1553  CG  PHE X 101      28.325  27.124  36.641  0.00  0.00            
ATOM   1554  CD1 PHE X 101      28.800  25.792  36.850  0.00  0.00            
ATOM   1555  HD1 PHE X 101      29.861  25.558  36.940  0.00  0.00            
ATOM   1556  CE1 PHE X 101      27.840  24.748  36.990  0.00  0.00            
ATOM   1557  HE1 PHE X 101      28.213  23.766  37.281  0.00  0.00            
ATOM   1558  CZ  PHE X 101      26.467  24.990  36.781  0.00  0.00            
ATOM   1559  HZ  PHE X 101      25.811  24.132  36.932  0.00  0.00            
ATOM   1560  CE2 PHE X 101      25.984  26.240  36.410  0.00  0.00            
ATOM   1561  HE2 PHE X 101      24.911  26.418  36.326  0.00  0.00            
ATOM   1562  CD2 PHE X 101      26.952  27.292  36.408  0.00  0.00            
ATOM   1563  HD2 PHE X 101      26.561  28.277  36.155  0.00  0.00            
ATOM   1564  C   PHE X 101      30.492  30.313  37.844  0.00  0.00            
ATOM   1565  O   PHE X 101      30.178  31.479  37.756  0.00  0.00            
ATOM   1566  N   LEU X 102      31.738  29.838  37.851  0.00  0.00            
ATOM   1567  H   LEU X 102      31.842  28.753  37.892  0.00  0.00            
ATOM   1568  CA  LEU X 102      33.020  30.596  37.693  0.00  0.00            
ATOM   1569  HA  LEU X 102      32.821  31.619  37.374  0.00  0.00            
ATOM   1570  CB  LEU X 102      33.736  30.672  39.031  0.00  0.00            
ATOM   1571  HB2 LEU X 102      34.028  29.677  39.368  0.00  0.00            
ATOM   1572  HB3 LEU X 102      34.684  31.185  38.867  0.00  0.00            
ATOM   1573  CG  LEU X 102      33.114  31.447  40.192  0.00  0.00            
ATOM   1574  HG  LEU X 102      32.073  31.140  40.290  0.00  0.00            
ATOM   1575  CD1 LEU X 102      33.707  31.231  41.532  0.00  0.00            
ATOM   1576 HD11 LEU X 102      33.554  30.185  41.799  0.00  0.00            
ATOM   1577 HD12 LEU X 102      34.776  31.433  41.468  0.00  0.00            
ATOM   1578 HD13 LEU X 102      33.185  31.668  42.384  0.00  0.00            
ATOM   1579  CD2 LEU X 102      33.166  32.976  40.018  0.00  0.00            
ATOM   1580 HD21 LEU X 102      32.740  33.305  39.070  0.00  0.00            
ATOM   1581 HD22 LEU X 102      32.569  33.520  40.750  0.00  0.00            
ATOM   1582 HD23 LEU X 102      34.108  33.333  40.082  0.00  0.00            
ATOM   1583  C   LEU X 102      33.925  29.895  36.696  0.00  0.00            
ATOM   1584  O   LEU X 102      33.908  28.665  36.665  0.00  0.00            
ATOM   1585  N   LEU X 103      34.769  30.645  36.018  0.00  0.00            
ATOM   1586  H   LEU X 103      34.448  31.596  35.907  0.00  0.00            
ATOM   1587  CA  LEU X 103      35.729  30.139  34.979  0.00  0.00            
ATOM   1588  HA  LEU X 103      35.935  29.111  35.280  0.00  0.00            
ATOM   1589  CB  LEU X 103      35.099  30.237  33.596  0.00  0.00            
ATOM   1590  HB2 LEU X 103      34.142  29.724  33.498  0.00  0.00            
ATOM   1591  HB3 LEU X 103      34.946  31.263  33.264  0.00  0.00            
ATOM   1592  CG  LEU X 103      36.044  29.634  32.531  0.00  0.00            
ATOM   1593  HG  LEU X 103      36.808  29.102  32.919  0.00  0.00            
ATOM   1594  CD1 LEU X 103      35.312  28.758  31.551  0.00  0.00            
ATOM   1595 HD11 LEU X 103      34.658  28.015  31.983  0.00  0.00            
ATOM   1596 HD12 LEU X 103      34.665  29.450  31.032  0.00  0.00            
ATOM   1597 HD13 LEU X 103      35.971  28.441  30.854  0.00  0.00            
ATOM   1598  CD2 LEU X 103      36.694  30.760  31.669  0.00  0.00            
ATOM   1599 HD21 LEU X 103      36.022  31.224  30.947  0.00  0.00            
ATOM   1600 HD22 LEU X 103      37.089  31.456  32.409  0.00  0.00            
ATOM   1601 HD23 LEU X 103      37.397  30.393  31.044  0.00  0.00            
ATOM   1602  C   LEU X 103      36.961  31.045  35.152  0.00  0.00            
ATOM   1603  O   LEU X 103      36.804  32.254  34.981  0.00  0.00            
ATOM   1604  N   GLY X 104      38.022  30.444  35.607  0.00  0.00            
ATOM   1605  H   GLY X 104      38.114  29.359  35.580  0.00  0.00            
ATOM   1606  CA  GLY X 104      39.165  31.258  36.073  0.00  0.00            
ATOM   1607  HA2 GLY X 104      38.971  32.285  35.764  0.00  0.00            
ATOM   1608  HA3 GLY X 104      39.306  31.112  37.011  0.00  0.00            
ATOM   1609  C   GLY X 104      40.429  30.674  35.419  0.00  0.00            
ATOM   1610  O   GLY X 104      40.855  29.579  35.732  0.00  0.00            
ATOM   1611  N   HID X 105      41.109  31.481  34.583  0.00  0.00            
ATOM   1612  H   HID X 105      40.727  32.501  34.546  0.00  0.00            
ATOM   1613  CA  HID X 105      42.368  31.200  34.025  0.00  0.00            
ATOM   1614  HA  HID X 105      42.639  30.150  33.913  0.00  0.00            
ATOM   1615  CB  HID X 105      42.397  31.852  32.645  0.00  0.00            
ATOM   1616  HB2 HID X 105      41.589  31.524  31.991  0.00  0.00            
ATOM   1617  HB3 HID X 105      42.360  32.933  32.779  0.00  0.00            
ATOM   1618  CG  HID X 105      43.676  31.604  31.914  0.00  0.00            
ATOM   1619  ND1 HID X 105      44.395  30.462  31.859  0.00  0.00            
ATOM   1620  HD1 HID X 105      44.186  29.558  32.432  0.00  0.00            
ATOM   1621  CE1 HID X 105      45.489  30.582  31.136  0.00  0.00            
ATOM   1622  HE1 HID X 105      46.212  29.900  30.959  0.00  0.00            
ATOM   1623  NE2 HID X 105      45.569  31.861  30.698  0.00  0.00            
ATOM   1624  CD2 HID X 105      44.434  32.498  31.206  0.00  0.00            
ATOM   1625  HD2 HID X 105      44.223  33.553  31.036  0.00  0.00            
ATOM   1626  C   HID X 105      43.525  31.827  34.836  0.00  0.00            
ATOM   1627  O   HID X 105      43.574  33.012  35.076  0.00  0.00            
ATOM   1628  N   SER X 106      44.504  30.983  35.062  0.00  0.00            
ATOM   1629  H   SER X 106      44.557  29.944  34.739  0.00  0.00            
ATOM   1630  CA  SER X 106      45.747  31.616  35.552  0.00  0.00            
ATOM   1631  HA  SER X 106      46.494  30.848  35.750  0.00  0.00            
ATOM   1632  CB  SER X 106      46.378  32.461  34.398  0.00  0.00            
ATOM   1633  HB2 SER X 106      46.191  31.953  33.469  0.00  0.00            
ATOM   1634  HB3 SER X 106      45.918  33.441  34.356  0.00  0.00            
ATOM   1635  OG  SER X 106      47.795  32.572  34.564  0.00  0.00            
ATOM   1636  HG  SER X 106      48.307  31.354  32.838  0.00  0.00            
ATOM   1637  C   SER X 106      45.529  32.339  36.892  0.00  0.00            
ATOM   1638  O   SER X 106      44.975  31.760  37.827  0.00  0.00            
ATOM   1639  N   MET X 107      46.012  33.576  37.075  0.00  0.00            
ATOM   1640  H   MET X 107      46.412  34.106  36.210  0.00  0.00            
ATOM   1641  CA  MET X 107      45.720  34.368  38.293  0.00  0.00            
ATOM   1642  HA  MET X 107      46.119  33.920  39.105  0.00  0.00            
ATOM   1643  CB  MET X 107      46.285  35.800  38.152  0.00  0.00            
ATOM   1644  HB2 MET X 107      47.373  35.759  38.215  0.00  0.00            
ATOM   1645  HB3 MET X 107      46.174  36.256  37.169  0.00  0.00            
ATOM   1646  CG  MET X 107      45.886  36.732  39.252  0.00  0.00            
ATOM   1647  HG2 MET X 107      44.894  36.924  39.241  0.00  0.00            
ATOM   1648  HG3 MET X 107      45.960  36.221  40.212  0.00  0.00            
ATOM   1649  SD  MET X 107      46.776  38.318  39.168  0.00  0.00            
ATOM   1650  CE  MET X 107      45.681  39.240  38.042  0.00  0.00            
ATOM   1651  HE1 MET X 107      46.228  39.981  37.459  0.00  0.00            
ATOM   1652  HE2 MET X 107      45.273  38.605  37.370  0.00  0.00            
ATOM   1653  HE3 MET X 107      44.841  39.709  38.554  0.00  0.00            
ATOM   1654  C   MET X 107      44.191  34.405  38.599  0.00  0.00            
ATOM   1655  O   MET X 107      43.821  34.175  39.721  0.00  0.00            
ATOM   1656  N   GLY X 108      43.434  34.647  37.569  0.00  0.00            
ATOM   1657  H   GLY X 108      43.771  34.597  36.534  0.00  0.00            
ATOM   1658  CA  GLY X 108      41.973  34.523  37.780  0.00  0.00            
ATOM   1659  HA2 GLY X 108      41.627  35.244  38.520  0.00  0.00            
ATOM   1660  HA3 GLY X 108      41.525  34.747  36.812  0.00  0.00            
ATOM   1661  C   GLY X 108      41.331  33.158  38.195  0.00  0.00            
ATOM   1662  O   GLY X 108      40.203  33.139  38.649  0.00  0.00            
ATOM   1663  N   GLY X 109      42.085  32.103  37.969  0.00  0.00            
ATOM   1664  H   GLY X 109      43.022  32.209  37.421  0.00  0.00            
ATOM   1665  CA  GLY X 109      41.850  30.879  38.683  0.00  0.00            
ATOM   1666  HA2 GLY X 109      40.834  30.584  38.422  0.00  0.00            
ATOM   1667  HA3 GLY X 109      42.539  30.248  38.298  0.00  0.00            
ATOM   1668  C   GLY X 109      42.053  30.901  40.218  0.00  0.00            
ATOM   1669  O   GLY X 109      41.271  30.308  40.941  0.00  0.00            
ATOM   1670  N   ALA X 110      43.042  31.591  40.728  0.00  0.00            
ATOM   1671  H   ALA X 110      43.780  32.103  40.111  0.00  0.00            
ATOM   1672  CA  ALA X 110      43.192  31.722  42.165  0.00  0.00            
ATOM   1673  HA  ALA X 110      43.015  30.724  42.563  0.00  0.00            
ATOM   1674  CB  ALA X 110      44.588  32.196  42.539  0.00  0.00            
ATOM   1675  HB1 ALA X 110      45.402  31.624  42.095  0.00  0.00            
ATOM   1676  HB2 ALA X 110      44.692  33.188  42.100  0.00  0.00            
ATOM   1677  HB3 ALA X 110      44.709  32.128  43.620  0.00  0.00            
ATOM   1678  C   ALA X 110      42.176  32.649  42.824  0.00  0.00            
ATOM   1679  O   ALA X 110      41.543  32.353  43.882  0.00  0.00            
ATOM   1680  N   ILE X 111      41.797  33.664  42.027  0.00  0.00            
ATOM   1681  H   ILE X 111      42.341  33.741  41.085  0.00  0.00            
ATOM   1682  CA  ILE X 111      40.671  34.595  42.344  0.00  0.00            
ATOM   1683  HA  ILE X 111      40.841  35.097  43.296  0.00  0.00            
ATOM   1684  CB  ILE X 111      40.624  35.678  41.202  0.00  0.00            
ATOM   1685  HB  ILE X 111      40.542  35.236  40.298  0.00  0.00            
ATOM   1686  CG2 ILE X 111      39.402  36.589  41.166  0.00  0.00            
ATOM   1687 HG21 ILE X 111      39.496  37.281  42.003  0.00  0.00            
ATOM   1688 HG22 ILE X 111      39.172  37.102  40.231  0.00  0.00            
ATOM   1689 HG23 ILE X 111      38.440  36.086  41.269  0.00  0.00            
ATOM   1690  CG1 ILE X 111      41.900  36.619  41.365  0.00  0.00            
ATOM   1691 HG12 ILE X 111      41.956  37.146  42.318  0.00  0.00            
ATOM   1692 HG13 ILE X 111      42.718  36.033  41.275  0.00  0.00            
ATOM   1693  CD1 ILE X 111      41.989  37.756  40.322  0.00  0.00            
ATOM   1694 HD11 ILE X 111      42.088  37.348  39.316  0.00  0.00            
ATOM   1695 HD12 ILE X 111      41.123  38.408  40.208  0.00  0.00            
ATOM   1696 HD13 ILE X 111      42.890  38.358  40.440  0.00  0.00            
ATOM   1697  C   ILE X 111      39.307  33.880  42.447  0.00  0.00            
ATOM   1698  O   ILE X 111      38.435  34.353  43.113  0.00  0.00            
ATOM   1699  N   ALA X 112      39.178  32.802  41.699  0.00  0.00            
ATOM   1700  H   ALA X 112      40.080  32.558  41.137  0.00  0.00            
ATOM   1701  CA  ALA X 112      37.955  31.990  41.684  0.00  0.00            
ATOM   1702  HA  ALA X 112      37.136  32.699  41.804  0.00  0.00            
ATOM   1703  CB  ALA X 112      37.844  31.150  40.380  0.00  0.00            
ATOM   1704  HB1 ALA X 112      38.684  30.480  40.196  0.00  0.00            
ATOM   1705  HB2 ALA X 112      36.947  30.531  40.345  0.00  0.00            
ATOM   1706  HB3 ALA X 112      37.799  31.851  39.547  0.00  0.00            
ATOM   1707  C   ALA X 112      37.893  31.058  42.949  0.00  0.00            
ATOM   1708  O   ALA X 112      36.918  31.145  43.680  0.00  0.00            
ATOM   1709  N   ILE X 113      38.974  30.326  43.167  0.00  0.00            
ATOM   1710  H   ILE X 113      39.705  30.237  42.364  0.00  0.00            
ATOM   1711  CA  ILE X 113      39.023  29.322  44.282  0.00  0.00            
ATOM   1712  HA  ILE X 113      38.236  28.567  44.286  0.00  0.00            
ATOM   1713  CB  ILE X 113      40.490  28.691  44.394  0.00  0.00            
ATOM   1714  HB  ILE X 113      41.271  29.440  44.266  0.00  0.00            
ATOM   1715  CG2 ILE X 113      40.849  27.946  45.771  0.00  0.00            
ATOM   1716 HG21 ILE X 113      40.766  28.611  46.630  0.00  0.00            
ATOM   1717 HG22 ILE X 113      40.303  27.039  46.030  0.00  0.00            
ATOM   1718 HG23 ILE X 113      41.873  27.574  45.750  0.00  0.00            
ATOM   1719  CG1 ILE X 113      40.619  27.692  43.143  0.00  0.00            
ATOM   1720 HG12 ILE X 113      40.169  26.743  43.435  0.00  0.00            
ATOM   1721 HG13 ILE X 113      40.172  28.088  42.329  0.00  0.00            
ATOM   1722  CD1 ILE X 113      42.145  27.471  42.878  0.00  0.00            
ATOM   1723 HD11 ILE X 113      42.267  27.006  41.900  0.00  0.00            
ATOM   1724 HD12 ILE X 113      42.729  28.389  42.808  0.00  0.00            
ATOM   1725 HD13 ILE X 113      42.646  26.805  43.580  0.00  0.00            
ATOM   1726  C   ILE X 113      38.828  30.161  45.575  0.00  0.00            
ATOM   1727  O   ILE X 113      38.229  29.755  46.542  0.00  0.00            
ATOM   1728  N   LEU X 114      39.354  31.408  45.612  0.00  0.00            
ATOM   1729  H   LEU X 114      40.107  31.667  44.991  0.00  0.00            
ATOM   1730  CA  LEU X 114      39.110  32.280  46.775  0.00  0.00            
ATOM   1731  HA  LEU X 114      39.145  31.651  47.665  0.00  0.00            
ATOM   1732  CB  LEU X 114      40.223  33.371  46.929  0.00  0.00            
ATOM   1733  HB2 LEU X 114      40.246  33.934  45.996  0.00  0.00            
ATOM   1734  HB3 LEU X 114      39.943  34.067  47.720  0.00  0.00            
ATOM   1735  CG  LEU X 114      41.654  32.835  47.196  0.00  0.00            
ATOM   1736  HG  LEU X 114      41.860  31.986  46.544  0.00  0.00            
ATOM   1737  CD1 LEU X 114      42.789  33.771  46.839  0.00  0.00            
ATOM   1738 HD11 LEU X 114      43.746  33.276  47.010  0.00  0.00            
ATOM   1739 HD12 LEU X 114      42.659  33.949  45.904  0.00  0.00            
ATOM   1740 HD13 LEU X 114      42.730  34.669  47.296  0.00  0.00            
ATOM   1741  CD2 LEU X 114      41.818  32.466  48.637  0.00  0.00            
ATOM   1742 HD21 LEU X 114      42.893  32.339  48.765  0.00  0.00            
ATOM   1743 HD22 LEU X 114      41.383  33.237  49.273  0.00  0.00            
ATOM   1744 HD23 LEU X 114      41.268  31.548  48.846  0.00  0.00            
ATOM   1745  C   LEU X 114      37.652  32.890  46.726  0.00  0.00            
ATOM   1746  O   LEU X 114      37.034  33.007  47.747  0.00  0.00            
ATOM   1747  N   THR X 115      37.086  33.142  45.529  0.00  0.00            
ATOM   1748  H   THR X 115      37.790  33.134  44.697  0.00  0.00            
ATOM   1749  CA  THR X 115      35.618  33.543  45.450  0.00  0.00            
ATOM   1750  HA  THR X 115      35.611  34.404  46.117  0.00  0.00            
ATOM   1751  CB  THR X 115      35.230  34.017  44.071  0.00  0.00            
ATOM   1752  HB  THR X 115      35.397  33.276  43.406  0.00  0.00            
ATOM   1753  CG2 THR X 115      33.795  34.486  43.795  0.00  0.00            
ATOM   1754 HG21 THR X 115      33.639  34.813  42.767  0.00  0.00            
ATOM   1755 HG22 THR X 115      33.130  33.743  44.236  0.00  0.00            
ATOM   1756 HG23 THR X 115      33.674  35.386  44.398  0.00  0.00            
ATOM   1757  OG1 THR X 115      36.033  35.161  43.742  0.00  0.00            
ATOM   1758  HG1 THR X 115      37.092  34.907  43.788  0.00  0.00            
ATOM   1759  C   THR X 115      34.704  32.422  46.015  0.00  0.00            
ATOM   1760  O   THR X 115      33.815  32.730  46.814  0.00  0.00            
ATOM   1761  N   ALA X 116      35.079  31.168  45.743  0.00  0.00            
ATOM   1762  H   ALA X 116      35.897  30.978  45.047  0.00  0.00            
ATOM   1763  CA  ALA X 116      34.316  30.003  46.260  0.00  0.00            
ATOM   1764  HA  ALA X 116      33.254  30.229  46.161  0.00  0.00            
ATOM   1765  CB  ALA X 116      34.586  28.724  45.555  0.00  0.00            
ATOM   1766  HB1 ALA X 116      34.108  27.947  45.987  0.00  0.00            
ATOM   1767  HB2 ALA X 116      34.326  28.720  44.497  0.00  0.00            
ATOM   1768  HB3 ALA X 116      35.671  28.631  45.604  0.00  0.00            
ATOM   1769  C   ALA X 116      34.526  29.864  47.788  0.00  0.00            
ATOM   1770  O   ALA X 116      33.594  29.490  48.489  0.00  0.00            
ATOM   1771  N   ALA X 117      35.793  30.066  48.287  0.00  0.00            
ATOM   1772  H   ALA X 117      36.530  30.336  47.651  0.00  0.00            
ATOM   1773  CA  ALA X 117      36.143  29.966  49.653  0.00  0.00            
ATOM   1774  HA  ALA X 117      35.887  29.034  49.946  0.00  0.00            
ATOM   1775  CB  ALA X 117      37.691  30.021  49.764  0.00  0.00            
ATOM   1776  HB1 ALA X 117      37.946  30.052  50.824  0.00  0.00            
ATOM   1777  HB2 ALA X 117      38.188  29.190  49.264  0.00  0.00            
ATOM   1778  HB3 ALA X 117      38.020  30.921  49.244  0.00  0.00            
ATOM   1779  C   ALA X 117      35.564  31.085  50.556  0.00  0.00            
ATOM   1780  O   ALA X 117      35.206  30.881  51.732  0.00  0.00            
ATOM   1781  N   GLU X 118      35.151  32.180  49.927  0.00  0.00            
ATOM   1782  H   GLU X 118      35.401  32.332  48.877  0.00  0.00            
ATOM   1783  CA  GLU X 118      34.337  33.240  50.592  0.00  0.00            
ATOM   1784  HA  GLU X 118      34.643  33.359  51.632  0.00  0.00            
ATOM   1785  CB  GLU X 118      34.669  34.628  49.935  0.00  0.00            
ATOM   1786  HB2 GLU X 118      35.527  34.704  49.409  0.00  0.00            
ATOM   1787  HB3 GLU X 118      33.884  34.732  49.309  0.00  0.00            
ATOM   1788  CG  GLU X 118      34.615  35.839  50.907  0.00  0.00            
ATOM   1789  HG2 GLU X 118      34.419  36.695  50.408  0.00  0.00            
ATOM   1790  HG3 GLU X 118      33.725  35.705  51.367  0.00  0.00            
ATOM   1791  CD  GLU X 118      35.799  35.965  51.859  0.00  0.00            
ATOM   1792  OE1 GLU X 118      36.904  35.475  51.568  0.00  0.00            
ATOM   1793  OE2 GLU X 118      35.622  36.786  52.797  0.00  0.00            
ATOM   1794  C   GLU X 118      32.767  32.980  50.577  0.00  0.00            
ATOM   1795  O   GLU X 118      32.087  33.506  51.449  0.00  0.00            
ATOM   1796  N   ARG X 119      32.222  32.249  49.603  0.00  0.00            
ATOM   1797  H   ARG X 119      32.941  31.881  48.871  0.00  0.00            
ATOM   1798  CA  ARG X 119      30.831  31.960  49.518  0.00  0.00            
ATOM   1799  HA  ARG X 119      30.282  32.305  50.394  0.00  0.00            
ATOM   1800  CB  ARG X 119      30.184  32.611  48.309  0.00  0.00            
ATOM   1801  HB2 ARG X 119      30.570  32.335  47.329  0.00  0.00            
ATOM   1802  HB3 ARG X 119      29.133  32.330  48.237  0.00  0.00            
ATOM   1803  CG  ARG X 119      30.222  34.117  48.455  0.00  0.00            
ATOM   1804  HG2 ARG X 119      31.272  34.406  48.489  0.00  0.00            
ATOM   1805  HG3 ARG X 119      29.585  34.504  47.659  0.00  0.00            
ATOM   1806  CD  ARG X 119      29.440  34.708  49.676  0.00  0.00            
ATOM   1807  HD2 ARG X 119      29.915  34.275  50.556  0.00  0.00            
ATOM   1808  HD3 ARG X 119      29.546  35.712  49.712  0.00  0.00            
ATOM   1809  NE  ARG X 119      28.006  34.349  49.676  0.00  0.00            
ATOM   1810  HE  ARG X 119      27.744  33.377  50.094  0.00  0.00            
ATOM   1811  CZ  ARG X 119      26.932  34.763  48.964  0.00  0.00            
ATOM   1812  NH1 ARG X 119      27.138  35.630  48.040  0.00  0.00            
ATOM   1813 HH11 ARG X 119      28.148  36.032  47.971  0.00  0.00            
ATOM   1814 HH12 ARG X 119      26.351  35.873  47.326  0.00  0.00            
ATOM   1815  NH2 ARG X 119      25.766  34.199  49.171  0.00  0.00            
ATOM   1816 HH21 ARG X 119      25.735  33.237  49.684  0.00  0.00            
ATOM   1817 HH22 ARG X 119      24.863  34.539  48.664  0.00  0.00            
ATOM   1818  C   ARG X 119      30.658  30.393  49.415  0.00  0.00            
ATOM   1819  O   ARG X 119      30.603  29.835  48.304  0.00  0.00            
ATOM   1820  N   PRO X 120      30.551  29.661  50.542  0.00  0.00            
ATOM   1821  CD  PRO X 120      31.029  30.115  51.865  0.00  0.00            
ATOM   1822  HD2 PRO X 120      30.116  30.406  52.384  0.00  0.00            
ATOM   1823  HD3 PRO X 120      31.620  30.934  51.849  0.00  0.00            
ATOM   1824  CG  PRO X 120      31.678  28.906  52.525  0.00  0.00            
ATOM   1825  HG2 PRO X 120      31.664  29.092  53.588  0.00  0.00            
ATOM   1826  HG3 PRO X 120      32.692  28.692  52.221  0.00  0.00            
ATOM   1827  CB  PRO X 120      30.695  27.833  52.045  0.00  0.00            
ATOM   1828  HB2 PRO X 120      29.866  27.907  52.617  0.00  0.00            
ATOM   1829  HB3 PRO X 120      31.160  26.858  52.188  0.00  0.00            
ATOM   1830  CA  PRO X 120      30.436  28.165  50.570  0.00  0.00            
ATOM   1831  HA  PRO X 120      31.145  27.783  49.835  0.00  0.00            
ATOM   1832  C   PRO X 120      29.042  27.765  50.038  0.00  0.00            
ATOM   1833  O   PRO X 120      28.043  28.295  50.448  0.00  0.00            
ATOM   1834  N   GLY X 121      29.096  26.811  49.080  0.00  0.00            
ATOM   1835  H   GLY X 121      29.882  26.209  48.880  0.00  0.00            
ATOM   1836  CA  GLY X 121      27.823  26.195  48.612  0.00  0.00            
ATOM   1837  HA2 GLY X 121      28.066  25.212  48.208  0.00  0.00            
ATOM   1838  HA3 GLY X 121      27.167  26.017  49.464  0.00  0.00            
ATOM   1839  C   GLY X 121      27.124  26.951  47.462  0.00  0.00            
ATOM   1840  O   GLY X 121      26.069  26.590  46.941  0.00  0.00            
ATOM   1841  N   HID X 122      27.587  28.172  47.269  0.00  0.00            
ATOM   1842  H   HID X 122      28.518  28.511  47.723  0.00  0.00            
ATOM   1843  CA  HID X 122      26.937  29.292  46.566  0.00  0.00            
ATOM   1844  HA  HID X 122      25.887  29.269  46.859  0.00  0.00            
ATOM   1845  CB  HID X 122      27.562  30.671  46.914  0.00  0.00            
ATOM   1846  HB2 HID X 122      27.674  30.765  47.984  0.00  0.00            
ATOM   1847  HB3 HID X 122      28.560  30.735  46.506  0.00  0.00            
ATOM   1848  CG  HID X 122      26.780  31.774  46.375  0.00  0.00            
ATOM   1849  ND1 HID X 122      25.461  32.176  46.639  0.00  0.00            
ATOM   1850  HD1 HID X 122      24.756  31.752  47.339  0.00  0.00            
ATOM   1851  CE1 HID X 122      25.092  33.185  45.861  0.00  0.00            
ATOM   1852  HE1 HID X 122      24.130  33.676  45.876  0.00  0.00            
ATOM   1853  NE2 HID X 122      26.148  33.533  45.070  0.00  0.00            
ATOM   1854  CD2 HID X 122      27.151  32.596  45.333  0.00  0.00            
ATOM   1855  HD2 HID X 122      28.095  32.550  44.810  0.00  0.00            
ATOM   1856  C   HID X 122      26.984  29.061  45.033  0.00  0.00            
ATOM   1857  O   HID X 122      26.009  29.431  44.329  0.00  0.00            
ATOM   1858  N   PHE X 123      28.188  28.705  44.557  0.00  0.00            
ATOM   1859  H   PHE X 123      28.993  28.435  45.240  0.00  0.00            
ATOM   1860  CA  PHE X 123      28.337  28.421  43.174  0.00  0.00            
ATOM   1861  HA  PHE X 123      27.681  29.008  42.532  0.00  0.00            
ATOM   1862  CB  PHE X 123      29.796  28.715  42.736  0.00  0.00            
ATOM   1863  HB2 PHE X 123      30.492  28.161  43.215  0.00  0.00            
ATOM   1864  HB3 PHE X 123      29.908  28.580  41.660  0.00  0.00            
ATOM   1865  CG  PHE X 123      30.176  30.155  42.828  0.00  0.00            
ATOM   1866  CD1 PHE X 123      29.890  31.034  41.770  0.00  0.00            
ATOM   1867  HD1 PHE X 123      29.542  30.584  40.840  0.00  0.00            
ATOM   1868  CE1 PHE X 123      30.176  32.418  41.871  0.00  0.00            
ATOM   1869  HE1 PHE X 123      30.114  33.078  41.006  0.00  0.00            
ATOM   1870  CZ  PHE X 123      30.695  32.964  43.053  0.00  0.00            
ATOM   1871  HZ  PHE X 123      30.946  34.016  43.186  0.00  0.00            
ATOM   1872  CE2 PHE X 123      30.861  32.115  44.149  0.00  0.00            
ATOM   1873  HE2 PHE X 123      31.156  32.493  45.038  0.00  0.00            
ATOM   1874  CD2 PHE X 123      30.603  30.731  44.079  0.00  0.00            
ATOM   1875  HD2 PHE X 123      30.763  30.055  44.919  0.00  0.00            
ATOM   1876  C   PHE X 123      28.048  26.933  42.804  0.00  0.00            
ATOM   1877  O   PHE X 123      28.538  26.032  43.484  0.00  0.00            
ATOM   1878  N   ALA X 124      27.338  26.803  41.678  0.00  0.00            
ATOM   1879  H   ALA X 124      26.988  27.738  41.241  0.00  0.00            
ATOM   1880  CA  ALA X 124      26.936  25.539  41.042  0.00  0.00            
ATOM   1881  HA  ALA X 124      26.341  24.849  41.642  0.00  0.00            
ATOM   1882  CB  ALA X 124      26.044  25.836  39.846  0.00  0.00            
ATOM   1883  HB1 ALA X 124      26.430  26.618  39.191  0.00  0.00            
ATOM   1884  HB2 ALA X 124      25.891  24.882  39.343  0.00  0.00            
ATOM   1885  HB3 ALA X 124      25.137  26.127  40.180  0.00  0.00            
ATOM   1886  C   ALA X 124      28.174  24.819  40.498  0.00  0.00            
ATOM   1887  O   ALA X 124      28.170  23.635  40.258  0.00  0.00            
ATOM   1888  N   GLY X 125      29.214  25.581  40.186  0.00  0.00            
ATOM   1889  H   GLY X 125      29.057  26.660  40.206  0.00  0.00            
ATOM   1890  CA  GLY X 125      30.533  25.001  39.869  0.00  0.00            
ATOM   1891  HA2 GLY X 125      30.844  24.489  40.779  0.00  0.00            
ATOM   1892  HA3 GLY X 125      30.327  24.415  38.973  0.00  0.00            
ATOM   1893  C   GLY X 125      31.627  26.054  39.386  0.00  0.00            
ATOM   1894  O   GLY X 125      31.424  27.276  39.202  0.00  0.00            
ATOM   1895  N   MET X 126      32.775  25.463  39.078  0.00  0.00            
ATOM   1896  H   MET X 126      32.864  24.405  39.325  0.00  0.00            
ATOM   1897  CA  MET X 126      34.046  26.191  38.931  0.00  0.00            
ATOM   1898  HA  MET X 126      33.905  27.165  38.462  0.00  0.00            
ATOM   1899  CB  MET X 126      34.813  26.301  40.298  0.00  0.00            
ATOM   1900  HB2 MET X 126      34.344  27.051  40.936  0.00  0.00            
ATOM   1901  HB3 MET X 126      34.745  25.357  40.839  0.00  0.00            
ATOM   1902  CG  MET X 126      36.262  26.695  40.246  0.00  0.00            
ATOM   1903  HG2 MET X 126      36.730  25.918  39.642  0.00  0.00            
ATOM   1904  HG3 MET X 126      36.310  27.643  39.711  0.00  0.00            
ATOM   1905  SD  MET X 126      37.187  26.848  41.774  0.00  0.00            
ATOM   1906  CE  MET X 126      37.823  25.023  41.913  0.00  0.00            
ATOM   1907  HE1 MET X 126      36.982  24.338  42.017  0.00  0.00            
ATOM   1908  HE2 MET X 126      38.461  24.859  41.148  0.00  0.00            
ATOM   1909  HE3 MET X 126      38.340  24.743  42.831  0.00  0.00            
ATOM   1910  C   MET X 126      34.852  25.416  37.869  0.00  0.00            
ATOM   1911  O   MET X 126      35.040  24.180  37.900  0.00  0.00            
ATOM   1912  N   VAL X 127      35.453  26.178  36.943  0.00  0.00            
ATOM   1913  H   VAL X 127      35.147  27.216  36.816  0.00  0.00            
ATOM   1914  CA  VAL X 127      36.318  25.610  35.846  0.00  0.00            
ATOM   1915  HA  VAL X 127      36.491  24.550  36.031  0.00  0.00            
ATOM   1916  CB  VAL X 127      35.631  25.832  34.422  0.00  0.00            
ATOM   1917  HB  VAL X 127      35.157  26.806  34.295  0.00  0.00            
ATOM   1918  CG1 VAL X 127      36.609  25.704  33.284  0.00  0.00            
ATOM   1919 HG11 VAL X 127      36.108  26.039  32.376  0.00  0.00            
ATOM   1920 HG12 VAL X 127      37.566  26.226  33.310  0.00  0.00            
ATOM   1921 HG13 VAL X 127      36.889  24.654  33.192  0.00  0.00            
ATOM   1922  CG2 VAL X 127      34.474  24.832  34.398  0.00  0.00            
ATOM   1923 HG21 VAL X 127      34.864  23.819  34.497  0.00  0.00            
ATOM   1924 HG22 VAL X 127      33.773  25.094  35.076  0.00  0.00            
ATOM   1925 HG23 VAL X 127      33.911  24.906  33.467  0.00  0.00            
ATOM   1926  C   VAL X 127      37.610  26.355  36.089  0.00  0.00            
ATOM   1927  O   VAL X 127      37.765  27.600  35.864  0.00  0.00            
ATOM   1928  N   LEU X 128      38.664  25.653  36.480  0.00  0.00            
ATOM   1929  H   LEU X 128      38.581  24.574  36.353  0.00  0.00            
ATOM   1930  CA  LEU X 128      40.067  26.162  36.329  0.00  0.00            
ATOM   1931  HA  LEU X 128      40.072  27.249  36.410  0.00  0.00            
ATOM   1932  CB  LEU X 128      40.916  25.585  37.428  0.00  0.00            
ATOM   1933  HB2 LEU X 128      40.902  24.511  37.244  0.00  0.00            
ATOM   1934  HB3 LEU X 128      41.893  26.049  37.287  0.00  0.00            
ATOM   1935  CG  LEU X 128      40.338  25.896  38.838  0.00  0.00            
ATOM   1936  HG  LEU X 128      39.281  25.645  38.923  0.00  0.00            
ATOM   1937  CD1 LEU X 128      40.971  25.083  39.926  0.00  0.00            
ATOM   1938 HD11 LEU X 128      40.962  24.021  39.679  0.00  0.00            
ATOM   1939 HD12 LEU X 128      42.001  25.422  40.032  0.00  0.00            
ATOM   1940 HD13 LEU X 128      40.478  25.263  40.789  0.00  0.00            
ATOM   1941  CD2 LEU X 128      40.445  27.394  39.197  0.00  0.00            
ATOM   1942 HD21 LEU X 128      39.867  28.005  38.505  0.00  0.00            
ATOM   1943 HD22 LEU X 128      40.148  27.608  40.224  0.00  0.00            
ATOM   1944 HD23 LEU X 128      41.492  27.675  39.082  0.00  0.00            
ATOM   1945  C   LEU X 128      40.754  25.787  34.921  0.00  0.00            
ATOM   1946  O   LEU X 128      40.698  24.660  34.526  0.00  0.00            
ATOM   1947  N   ILE X 129      41.566  26.777  34.426  0.00  0.00            
ATOM   1948  H   ILE X 129      41.627  27.777  34.853  0.00  0.00            
ATOM   1949  CA  ILE X 129      42.381  26.688  33.252  0.00  0.00            
ATOM   1950  HA  ILE X 129      42.458  25.698  32.803  0.00  0.00            
ATOM   1951  CB  ILE X 129      41.806  27.671  32.188  0.00  0.00            
ATOM   1952  HB  ILE X 129      42.005  28.591  32.553  0.00  0.00            
ATOM   1953  CG2 ILE X 129      42.654  27.427  30.899  0.00  0.00            
ATOM   1954 HG21 ILE X 129      43.720  27.396  31.123  0.00  0.00            
ATOM   1955 HG22 ILE X 129      42.337  26.557  30.324  0.00  0.00            
ATOM   1956 HG23 ILE X 129      42.564  28.318  30.279  0.00  0.00            
ATOM   1957  CG1 ILE X 129      40.274  27.480  31.820  0.00  0.00            
ATOM   1958 HG12 ILE X 129      40.090  26.638  31.399  0.00  0.00            
ATOM   1959 HG13 ILE X 129      39.724  27.527  32.666  0.00  0.00            
ATOM   1960  CD1 ILE X 129      39.868  28.681  30.805  0.00  0.00            
ATOM   1961 HD11 ILE X 129      40.145  29.651  31.219  0.00  0.00            
ATOM   1962 HD12 ILE X 129      40.329  28.596  29.821  0.00  0.00            
ATOM   1963 HD13 ILE X 129      38.811  28.587  30.560  0.00  0.00            
ATOM   1964  C   ILE X 129      43.786  27.084  33.674  0.00  0.00            
ATOM   1965  O   ILE X 129      44.002  28.280  33.932  0.00  0.00            
ATOM   1966  N   SER X 130      44.642  26.121  33.816  0.00  0.00            
ATOM   1967  H   SER X 130      44.363  25.078  33.663  0.00  0.00            
ATOM   1968  CA  SER X 130      46.055  26.337  34.179  0.00  0.00            
ATOM   1969  HA  SER X 130      46.424  25.380  34.547  0.00  0.00            
ATOM   1970  CB  SER X 130      46.988  26.726  33.010  0.00  0.00            
ATOM   1971  HB2 SER X 130      48.020  26.725  33.361  0.00  0.00            
ATOM   1972  HB3 SER X 130      46.858  25.874  32.344  0.00  0.00            
ATOM   1973  OG  SER X 130      46.590  27.910  32.318  0.00  0.00            
ATOM   1974  HG  SER X 130      46.787  27.839  31.249  0.00  0.00            
ATOM   1975  C   SER X 130      46.302  27.392  35.317  0.00  0.00            
ATOM   1976  O   SER X 130      46.839  28.487  35.165  0.00  0.00            
ATOM   1977  N   PRO X 131      45.732  27.076  36.520  0.00  0.00            
ATOM   1978  CD  PRO X 131      45.429  25.645  36.939  0.00  0.00            
ATOM   1979  HD2 PRO X 131      46.295  24.996  36.807  0.00  0.00            
ATOM   1980  HD3 PRO X 131      44.522  25.355  36.409  0.00  0.00            
ATOM   1981  CG  PRO X 131      44.874  25.768  38.368  0.00  0.00            
ATOM   1982  HG2 PRO X 131      45.597  25.510  39.142  0.00  0.00            
ATOM   1983  HG3 PRO X 131      44.035  25.078  38.458  0.00  0.00            
ATOM   1984  CB  PRO X 131      44.556  27.244  38.520  0.00  0.00            
ATOM   1985  HB2 PRO X 131      44.623  27.479  39.582  0.00  0.00            
ATOM   1986  HB3 PRO X 131      43.602  27.461  38.039  0.00  0.00            
ATOM   1987  CA  PRO X 131      45.655  28.004  37.663  0.00  0.00            
ATOM   1988  HA  PRO X 131      45.139  28.931  37.413  0.00  0.00            
ATOM   1989  C   PRO X 131      46.901  28.292  38.466  0.00  0.00            
ATOM   1990  O   PRO X 131      47.700  27.404  38.754  0.00  0.00            
ATOM   1991  N   LEU X 132      46.984  29.535  38.995  0.00  0.00            
ATOM   1992  H   LEU X 132      46.204  30.244  38.715  0.00  0.00            
ATOM   1993  CA  LEU X 132      47.933  30.072  40.018  0.00  0.00            
ATOM   1994  HA  LEU X 132      48.961  29.849  39.732  0.00  0.00            
ATOM   1995  CB  LEU X 132      47.723  31.639  40.031  0.00  0.00            
ATOM   1996  HB2 LEU X 132      47.915  32.036  39.034  0.00  0.00            
ATOM   1997  HB3 LEU X 132      46.686  31.794  40.328  0.00  0.00            
ATOM   1998  CG  LEU X 132      48.507  32.431  41.089  0.00  0.00            
ATOM   1999  HG  LEU X 132      48.141  32.208  42.091  0.00  0.00            
ATOM   2000  CD1 LEU X 132      50.022  32.099  40.977  0.00  0.00            
ATOM   2001 HD11 LEU X 132      50.558  32.722  41.693  0.00  0.00            
ATOM   2002 HD12 LEU X 132      50.169  31.041  41.191  0.00  0.00            
ATOM   2003 HD13 LEU X 132      50.352  32.333  40.052  0.00  0.00            
ATOM   2004  CD2 LEU X 132      48.320  33.939  40.900  0.00  0.00            
ATOM   2005 HD21 LEU X 132      47.247  34.128  40.939  0.00  0.00            
ATOM   2006 HD22 LEU X 132      48.863  34.498  41.662  0.00  0.00            
ATOM   2007 HD23 LEU X 132      48.784  34.219  39.955  0.00  0.00            
ATOM   2008  C   LEU X 132      47.743  29.411  41.389  0.00  0.00            
ATOM   2009  O   LEU X 132      47.071  29.996  42.250  0.00  0.00            
ATOM   2010  N   VAL X 133      48.357  28.223  41.532  0.00  0.00            
ATOM   2011  H   VAL X 133      48.805  27.871  40.603  0.00  0.00            
ATOM   2012  CA  VAL X 133      48.304  27.382  42.700  0.00  0.00            
ATOM   2013  HA  VAL X 133      48.019  28.098  43.471  0.00  0.00            
ATOM   2014  CB  VAL X 133      47.150  26.270  42.639  0.00  0.00            
ATOM   2015  HB  VAL X 133      46.989  25.992  43.681  0.00  0.00            
ATOM   2016  CG1 VAL X 133      45.804  26.771  41.989  0.00  0.00            
ATOM   2017 HG11 VAL X 133      45.433  27.514  42.694  0.00  0.00            
ATOM   2018 HG12 VAL X 133      46.076  27.224  41.036  0.00  0.00            
ATOM   2019 HG13 VAL X 133      44.935  26.112  41.962  0.00  0.00            
ATOM   2020  CG2 VAL X 133      47.537  24.950  41.948  0.00  0.00            
ATOM   2021 HG21 VAL X 133      46.720  24.242  41.809  0.00  0.00            
ATOM   2022 HG22 VAL X 133      47.790  25.115  40.984  0.00  0.00            
ATOM   2023 HG23 VAL X 133      48.431  24.516  42.396  0.00  0.00            
ATOM   2024  C   VAL X 133      49.654  26.769  43.216  0.00  0.00            
ATOM   2025  O   VAL X 133      49.587  25.942  44.141  0.00  0.00            
ATOM   2026  N   LEU X 134      50.812  27.169  42.646  0.00  0.00            
ATOM   2027  H   LEU X 134      50.766  27.775  41.840  0.00  0.00            
ATOM   2028  CA  LEU X 134      52.102  26.646  43.021  0.00  0.00            
ATOM   2029  HA  LEU X 134      52.253  26.605  44.019  0.00  0.00            
ATOM   2030  CB  LEU X 134      52.333  25.180  42.387  0.00  0.00            
ATOM   2031  HB2 LEU X 134      51.564  24.551  42.571  0.00  0.00            
ATOM   2032  HB3 LEU X 134      52.352  25.274  41.301  0.00  0.00            
ATOM   2033  CG  LEU X 134      53.630  24.588  42.990  0.00  0.00            
ATOM   2034  HG  LEU X 134      54.424  25.317  43.151  0.00  0.00            
ATOM   2035  CD1 LEU X 134      53.293  23.801  44.302  0.00  0.00            
ATOM   2036 HD11 LEU X 134      52.790  24.407  45.055  0.00  0.00            
ATOM   2037 HD12 LEU X 134      52.461  23.140  44.055  0.00  0.00            
ATOM   2038 HD13 LEU X 134      54.065  23.237  44.628  0.00  0.00            
ATOM   2039  CD2 LEU X 134      54.246  23.590  41.966  0.00  0.00            
ATOM   2040 HD21 LEU X 134      53.612  22.704  41.960  0.00  0.00            
ATOM   2041 HD22 LEU X 134      54.242  24.066  40.985  0.00  0.00            
ATOM   2042 HD23 LEU X 134      55.237  23.276  42.294  0.00  0.00            
ATOM   2043  C   LEU X 134      53.161  27.634  42.511  0.00  0.00            
ATOM   2044  O   LEU X 134      53.352  27.767  41.346  0.00  0.00            
ATOM   2045  N   ALA X 135      53.845  28.313  43.496  0.00  0.00            
ATOM   2046  H   ALA X 135      53.582  28.032  44.515  0.00  0.00            
ATOM   2047  CA  ALA X 135      55.099  29.059  43.340  0.00  0.00            
ATOM   2048  HA  ALA X 135      54.871  29.768  42.658  0.00  0.00            
ATOM   2049  CB  ALA X 135      55.601  29.747  44.682  0.00  0.00            
ATOM   2050  HB1 ALA X 135      54.877  30.469  45.058  0.00  0.00            
ATOM   2051  HB2 ALA X 135      55.697  29.048  45.512  0.00  0.00            
ATOM   2052  HB3 ALA X 135      56.420  30.456  44.557  0.00  0.00            
ATOM   2053  C   ALA X 135      56.327  28.182  42.720  0.00  0.00            
ATOM   2054  O   ALA X 135      56.267  26.944  42.664  0.00  0.00            
ATOM   2055  N   ASN X 136      57.468  28.840  42.585  0.00  0.00            
ATOM   2056  H   ASN X 136      57.530  29.925  42.670  0.00  0.00            
ATOM   2057  CA  ASN X 136      58.682  28.048  42.521  0.00  0.00            
ATOM   2058  HA  ASN X 136      58.546  27.050  42.103  0.00  0.00            
ATOM   2059  CB  ASN X 136      59.475  28.858  41.534  0.00  0.00            
ATOM   2060  HB2 ASN X 136      59.096  28.615  40.541  0.00  0.00            
ATOM   2061  HB3 ASN X 136      59.373  29.917  41.770  0.00  0.00            
ATOM   2062  CG  ASN X 136      60.972  28.556  41.565  0.00  0.00            
ATOM   2063  OD1 ASN X 136      61.767  29.291  42.129  0.00  0.00            
ATOM   2064  ND2 ASN X 136      61.413  27.375  41.038  0.00  0.00            
ATOM   2065 HD21 ASN X 136      62.400  27.075  41.387  0.00  0.00            
ATOM   2066 HD22 ASN X 136      60.719  26.602  40.705  0.00  0.00            
ATOM   2067  C   ASN X 136      59.265  28.031  43.915  0.00  0.00            
ATOM   2068  O   ASN X 136      59.285  29.041  44.657  0.00  0.00            
ATOM   2069  N   PRO X 137      59.758  26.948  44.455  0.00  0.00            
ATOM   2070  CD  PRO X 137      59.941  25.719  43.750  0.00  0.00            
ATOM   2071  HD2 PRO X 137      60.377  25.827  42.902  0.00  0.00            
ATOM   2072  HD3 PRO X 137      59.042  25.299  43.561  0.00  0.00            
ATOM   2073  CG  PRO X 137      60.752  24.798  44.637  0.00  0.00            
ATOM   2074  HG2 PRO X 137      61.812  25.004  44.490  0.00  0.00            
ATOM   2075  HG3 PRO X 137      60.493  23.740  44.588  0.00  0.00            
ATOM   2076  CB  PRO X 137      60.400  25.336  46.033  0.00  0.00            
ATOM   2077  HB2 PRO X 137      61.188  25.239  46.780  0.00  0.00            
ATOM   2078  HB3 PRO X 137      59.587  24.848  46.571  0.00  0.00            
ATOM   2079  CA  PRO X 137      60.090  26.763  45.882  0.00  0.00            
ATOM   2080  HA  PRO X 137      59.271  27.083  46.526  0.00  0.00            
ATOM   2081  C   PRO X 137      61.387  27.594  46.199  0.00  0.00            
ATOM   2082  O   PRO X 137      61.578  28.101  47.325  0.00  0.00            
ATOM   2083  N   GLU X 138      62.302  27.724  45.247  0.00  0.00            
ATOM   2084  H   GLU X 138      62.060  27.249  44.296  0.00  0.00            
ATOM   2085  CA  GLU X 138      63.548  28.411  45.459  0.00  0.00            
ATOM   2086  HA  GLU X 138      63.994  28.172  46.425  0.00  0.00            
ATOM   2087  CB  GLU X 138      64.568  28.126  44.310  0.00  0.00            
ATOM   2088  HB2 GLU X 138      64.157  28.479  43.457  0.00  0.00            
ATOM   2089  HB3 GLU X 138      65.424  28.786  44.449  0.00  0.00            
ATOM   2090  CG  GLU X 138      65.062  26.675  44.228  0.00  0.00            
ATOM   2091  HG2 GLU X 138      66.127  26.618  44.003  0.00  0.00            
ATOM   2092  HG3 GLU X 138      64.974  26.169  45.189  0.00  0.00            
ATOM   2093  CD  GLU X 138      64.275  25.837  43.202  0.00  0.00            
ATOM   2094  OE1 GLU X 138      63.171  26.227  42.788  0.00  0.00            
ATOM   2095  OE2 GLU X 138      64.849  24.815  42.724  0.00  0.00            
ATOM   2096  C   GLU X 138      63.416  29.941  45.427  0.00  0.00            
ATOM   2097  O   GLU X 138      64.300  30.637  45.865  0.00  0.00            
ATOM   2098  N   SER X 139      62.342  30.506  44.870  0.00  0.00            
ATOM   2099  H   SER X 139      61.780  29.842  44.213  0.00  0.00            
ATOM   2100  CA  SER X 139      61.927  31.931  44.855  0.00  0.00            
ATOM   2101  HA  SER X 139      62.701  32.498  44.839  0.00  0.00            
ATOM   2102  CB  SER X 139      61.120  32.238  43.558  0.00  0.00            
ATOM   2103  HB2 SER X 139      60.169  31.923  43.682  0.00  0.00            
ATOM   2104  HB3 SER X 139      61.089  33.322  43.444  0.00  0.00            
ATOM   2105  OG  SER X 139      61.817  31.780  42.418  0.00  0.00            
ATOM   2106  HG  SER X 139      61.796  30.698  42.296  0.00  0.00            
ATOM   2107  C   SER X 139      61.094  32.331  46.086  0.00  0.00            
ATOM   2108  O   SER X 139      60.932  33.536  46.299  0.00  0.00            
ATOM   2109  N   ALA X 140      60.596  31.333  46.771  0.00  0.00            
ATOM   2110  H   ALA X 140      60.807  30.401  46.444  0.00  0.00            
ATOM   2111  CA  ALA X 140      59.622  31.516  47.863  0.00  0.00            
ATOM   2112  HA  ALA X 140      59.294  32.545  48.003  0.00  0.00            
ATOM   2113  CB  ALA X 140      58.421  30.702  47.599  0.00  0.00            
ATOM   2114  HB1 ALA X 140      57.711  30.705  48.426  0.00  0.00            
ATOM   2115  HB2 ALA X 140      57.826  30.894  46.706  0.00  0.00            
ATOM   2116  HB3 ALA X 140      58.885  29.721  47.497  0.00  0.00            
ATOM   2117  C   ALA X 140      60.291  31.126  49.186  0.00  0.00            
ATOM   2118  O   ALA X 140      59.487  31.131  50.128  0.00  0.00            
ATOM   2119  N   THR X 141      61.575  30.769  49.170  0.00  0.00            
ATOM   2120  H   THR X 141      62.087  30.976  48.325  0.00  0.00            
ATOM   2121  CA  THR X 141      62.233  30.494  50.491  0.00  0.00            
ATOM   2122  HA  THR X 141      61.714  29.719  51.056  0.00  0.00            
ATOM   2123  CB  THR X 141      63.763  30.162  50.224  0.00  0.00            
ATOM   2124  HB  THR X 141      64.253  29.988  51.182  0.00  0.00            
ATOM   2125  CG2 THR X 141      64.103  28.966  49.328  0.00  0.00            
ATOM   2126 HG21 THR X 141      65.172  28.772  49.410  0.00  0.00            
ATOM   2127 HG22 THR X 141      63.522  28.110  49.673  0.00  0.00            
ATOM   2128 HG23 THR X 141      63.791  29.128  48.297  0.00  0.00            
ATOM   2129  OG1 THR X 141      64.399  31.276  49.639  0.00  0.00            
ATOM   2130  HG1 THR X 141      65.320  31.007  49.603  0.00  0.00            
ATOM   2131  C   THR X 141      62.273  31.802  51.304  0.00  0.00            
ATOM   2132  O   THR X 141      62.216  32.869  50.793  0.00  0.00            
ATOM   2133  N   THR X 142      62.628  31.694  52.595  0.00  0.00            
ATOM   2134  H   THR X 142      63.003  30.734  52.950  0.00  0.00            
ATOM   2135  CA  THR X 142      62.337  32.858  53.554  0.00  0.00            
ATOM   2136  HA  THR X 142      61.348  33.238  53.300  0.00  0.00            
ATOM   2137  CB  THR X 142      62.383  32.395  55.011  0.00  0.00            
ATOM   2138  HB  THR X 142      62.493  33.193  55.730  0.00  0.00            
ATOM   2139  CG2 THR X 142      61.086  31.590  55.283  0.00  0.00            
ATOM   2140 HG21 THR X 142      60.992  31.436  56.348  0.00  0.00            
ATOM   2141 HG22 THR X 142      60.189  32.130  55.017  0.00  0.00            
ATOM   2142 HG23 THR X 142      61.146  30.593  54.873  0.00  0.00            
ATOM   2143  OG1 THR X 142      63.496  31.556  55.266  0.00  0.00            
ATOM   2144  HG1 THR X 142      64.317  32.253  55.357  0.00  0.00            
ATOM   2145  C   THR X 142      63.343  34.008  53.347  0.00  0.00            
ATOM   2146  O   THR X 142      63.055  35.155  53.675  0.00  0.00            
ATOM   2147  N   PHE X 143      64.550  33.626  52.851  0.00  0.00            
ATOM   2148  H   PHE X 143      64.577  32.635  52.398  0.00  0.00            
ATOM   2149  CA  PHE X 143      65.576  34.617  52.395  0.00  0.00            
ATOM   2150  HA  PHE X 143      65.587  35.403  53.150  0.00  0.00            
ATOM   2151  CB  PHE X 143      66.936  33.957  52.220  0.00  0.00            
ATOM   2152  HB2 PHE X 143      67.346  33.565  53.151  0.00  0.00            
ATOM   2153  HB3 PHE X 143      66.758  33.058  51.631  0.00  0.00            
ATOM   2154  CG  PHE X 143      67.995  34.857  51.565  0.00  0.00            
ATOM   2155  CD1 PHE X 143      68.144  34.757  50.099  0.00  0.00            
ATOM   2156  HD1 PHE X 143      67.727  33.983  49.602  0.00  0.00            
ATOM   2157  CE1 PHE X 143      69.057  35.595  49.486  0.00  0.00            
ATOM   2158  HE1 PHE X 143      69.304  35.467  48.515  0.00  0.00            
ATOM   2159  CZ  PHE X 143      69.827  36.448  50.267  0.00  0.00            
ATOM   2160  HZ  PHE X 143      70.444  37.135  49.859  0.00  0.00            
ATOM   2161  CE2 PHE X 143      69.531  36.711  51.611  0.00  0.00            
ATOM   2162  HE2 PHE X 143      69.991  37.408  52.179  0.00  0.00            
ATOM   2163  CD2 PHE X 143      68.652  35.864  52.326  0.00  0.00            
ATOM   2164  HD2 PHE X 143      68.549  35.985  53.404  0.00  0.00            
ATOM   2165  C   PHE X 143      65.160  35.353  51.077  0.00  0.00            
ATOM   2166  O   PHE X 143      65.523  36.535  51.054  0.00  0.00            
ATOM   2167  N   LYS X 144      64.459  34.721  50.163  0.00  0.00            
ATOM   2168  H   LYS X 144      64.045  33.743  50.409  0.00  0.00            
ATOM   2169  CA  LYS X 144      64.099  35.374  48.827  0.00  0.00            
ATOM   2170  HA  LYS X 144      64.832  36.049  48.385  0.00  0.00            
ATOM   2171  CB  LYS X 144      63.848  34.247  47.748  0.00  0.00            
ATOM   2172  HB2 LYS X 144      62.984  33.653  48.045  0.00  0.00            
ATOM   2173  HB3 LYS X 144      63.637  34.721  46.790  0.00  0.00            
ATOM   2174  CG  LYS X 144      65.252  33.568  47.650  0.00  0.00            
ATOM   2175  HG2 LYS X 144      65.709  33.489  48.636  0.00  0.00            
ATOM   2176  HG3 LYS X 144      65.126  32.560  47.254  0.00  0.00            
ATOM   2177  CD  LYS X 144      66.233  34.246  46.655  0.00  0.00            
ATOM   2178  HD2 LYS X 144      66.360  35.325  46.744  0.00  0.00            
ATOM   2179  HD3 LYS X 144      67.147  33.956  46.972  0.00  0.00            
ATOM   2180  CE  LYS X 144      65.986  33.778  45.247  0.00  0.00            
ATOM   2181  HE2 LYS X 144      64.905  33.857  45.127  0.00  0.00            
ATOM   2182  HE3 LYS X 144      66.439  34.360  44.444  0.00  0.00            
ATOM   2183  NZ  LYS X 144      66.494  32.410  44.991  0.00  0.00            
ATOM   2184  HZ1 LYS X 144      67.581  32.326  45.017  0.00  0.00            
ATOM   2185  HZ2 LYS X 144      66.133  31.721  45.755  0.00  0.00            
ATOM   2186  HZ3 LYS X 144      66.157  31.984  44.046  0.00  0.00            
ATOM   2187  C   LYS X 144      62.878  36.223  48.990  0.00  0.00            
ATOM   2188  O   LYS X 144      62.862  37.334  48.474  0.00  0.00            
ATOM   2189  N   VAL X 145      61.983  35.836  49.886  0.00  0.00            
ATOM   2190  H   VAL X 145      62.056  34.796  50.204  0.00  0.00            
ATOM   2191  CA  VAL X 145      60.871  36.524  50.513  0.00  0.00            
ATOM   2192  HA  VAL X 145      60.148  36.867  49.774  0.00  0.00            
ATOM   2193  CB  VAL X 145      60.114  35.454  51.369  0.00  0.00            
ATOM   2194  HB  VAL X 145      60.734  35.030  52.158  0.00  0.00            
ATOM   2195  CG1 VAL X 145      58.900  36.091  52.147  0.00  0.00            
ATOM   2196 HG11 VAL X 145      58.294  36.628  51.416  0.00  0.00            
ATOM   2197 HG12 VAL X 145      58.274  35.560  52.864  0.00  0.00            
ATOM   2198 HG13 VAL X 145      59.145  36.957  52.763  0.00  0.00            
ATOM   2199  CG2 VAL X 145      59.429  34.379  50.486  0.00  0.00            
ATOM   2200 HG21 VAL X 145      58.898  33.618  51.058  0.00  0.00            
ATOM   2201 HG22 VAL X 145      58.795  34.791  49.817  0.00  0.00            
ATOM   2202 HG23 VAL X 145      60.222  33.847  49.960  0.00  0.00            
ATOM   2203  C   VAL X 145      61.301  37.775  51.216  0.00  0.00            
ATOM   2204  O   VAL X 145      60.774  38.854  50.880  0.00  0.00            
ATOM   2205  N   LEU X 146      62.293  37.656  52.042  0.00  0.00            
ATOM   2206  H   LEU X 146      62.658  36.659  52.287  0.00  0.00            
ATOM   2207  CA  LEU X 146      62.953  38.850  52.677  0.00  0.00            
ATOM   2208  HA  LEU X 146      62.140  39.429  53.115  0.00  0.00            
ATOM   2209  CB  LEU X 146      63.919  38.492  53.783  0.00  0.00            
ATOM   2210  HB2 LEU X 146      63.277  38.041  54.419  0.00  0.00            
ATOM   2211  HB3 LEU X 146      64.675  37.794  53.424  0.00  0.00            
ATOM   2212  CG  LEU X 146      64.635  39.597  54.483  0.00  0.00            
ATOM   2213  HG  LEU X 146      65.225  40.127  53.735  0.00  0.00            
ATOM   2214  CD1 LEU X 146      63.686  40.452  55.321  0.00  0.00            
ATOM   2215 HD11 LEU X 146      64.234  41.248  55.824  0.00  0.00            
ATOM   2216 HD12 LEU X 146      62.880  40.852  54.706  0.00  0.00            
ATOM   2217 HD13 LEU X 146      63.262  39.900  56.053  0.00  0.00            
ATOM   2218  CD2 LEU X 146      65.700  38.843  55.345  0.00  0.00            
ATOM   2219 HD21 LEU X 146      66.030  39.559  56.098  0.00  0.00            
ATOM   2220 HD22 LEU X 146      65.364  37.945  55.863  0.00  0.00            
ATOM   2221 HD23 LEU X 146      66.512  38.590  54.664  0.00  0.00            
ATOM   2222  C   LEU X 146      63.697  39.680  51.611  0.00  0.00            
ATOM   2223  O   LEU X 146      63.363  40.865  51.492  0.00  0.00            
ATOM   2224  N   ALA X 147      64.377  38.993  50.683  0.00  0.00            
ATOM   2225  H   ALA X 147      64.435  37.987  50.742  0.00  0.00            
ATOM   2226  CA  ALA X 147      65.075  39.793  49.623  0.00  0.00            
ATOM   2227  HA  ALA X 147      65.765  40.388  50.059  0.00  0.00            
ATOM   2228  CB  ALA X 147      65.825  38.902  48.642  0.00  0.00            
ATOM   2229  HB1 ALA X 147      65.112  38.295  48.264  0.00  0.00            
ATOM   2230  HB2 ALA X 147      66.334  39.427  47.833  0.00  0.00            
ATOM   2231  HB3 ALA X 147      66.583  38.417  49.256  0.00  0.00            
ATOM   2232  C   ALA X 147      64.057  40.583  48.817  0.00  0.00            
ATOM   2233  O   ALA X 147      64.415  41.708  48.553  0.00  0.00            
ATOM   2234  N   ALA X 148      62.879  40.056  48.498  0.00  0.00            
ATOM   2235  H   ALA X 148      62.753  39.008  48.772  0.00  0.00            
ATOM   2236  CA  ALA X 148      61.829  40.854  47.802  0.00  0.00            
ATOM   2237  HA  ALA X 148      62.398  41.291  46.981  0.00  0.00            
ATOM   2238  CB  ALA X 148      60.733  39.915  47.160  0.00  0.00            
ATOM   2239  HB1 ALA X 148      61.209  39.193  46.497  0.00  0.00            
ATOM   2240  HB2 ALA X 148      60.119  39.335  47.849  0.00  0.00            
ATOM   2241  HB3 ALA X 148      60.155  40.447  46.526  0.00  0.00            
ATOM   2242  C   ALA X 148      61.233  41.957  48.696  0.00  0.00            
ATOM   2243  O   ALA X 148      60.783  42.949  48.160  0.00  0.00            
ATOM   2244  N   LYS X 149      61.150  41.699  50.052  0.00  0.00            
ATOM   2245  H   LYS X 149      61.496  40.752  50.467  0.00  0.00            
ATOM   2246  CA  LYS X 149      60.387  42.632  50.927  0.00  0.00            
ATOM   2247  HA  LYS X 149      59.475  42.987  50.445  0.00  0.00            
ATOM   2248  CB  LYS X 149      59.937  41.813  52.218  0.00  0.00            
ATOM   2249  HB2 LYS X 149      59.456  40.884  51.914  0.00  0.00            
ATOM   2250  HB3 LYS X 149      60.838  41.595  52.792  0.00  0.00            
ATOM   2251  CG  LYS X 149      58.901  42.568  53.033  0.00  0.00            
ATOM   2252  HG2 LYS X 149      58.966  42.271  54.079  0.00  0.00            
ATOM   2253  HG3 LYS X 149      59.073  43.626  52.833  0.00  0.00            
ATOM   2254  CD  LYS X 149      57.492  42.311  52.476  0.00  0.00            
ATOM   2255  HD2 LYS X 149      56.957  43.260  52.517  0.00  0.00            
ATOM   2256  HD3 LYS X 149      57.566  41.958  51.532  0.00  0.00            
ATOM   2257  CE  LYS X 149      56.761  41.288  53.316  0.00  0.00            
ATOM   2258  HE2 LYS X 149      57.042  41.614  54.317  0.00  0.00            
ATOM   2259  HE3 LYS X 149      55.676  41.358  53.232  0.00  0.00            
ATOM   2260  NZ  LYS X 149      57.247  39.896  53.108  0.00  0.00            
ATOM   2261  HZ1 LYS X 149      58.318  39.812  53.289  0.00  0.00            
ATOM   2262  HZ2 LYS X 149      56.676  39.200  53.723  0.00  0.00            
ATOM   2263  HZ3 LYS X 149      57.032  39.714  52.055  0.00  0.00            
ATOM   2264  C   LYS X 149      61.179  43.924  51.243  0.00  0.00            
ATOM   2265  O   LYS X 149      60.607  45.004  51.229  0.00  0.00            
ATOM   2266  N   VAL X 150      62.501  43.741  51.409  0.00  0.00            
ATOM   2267  H   VAL X 150      62.834  42.704  51.377  0.00  0.00            
ATOM   2268  CA  VAL X 150      63.442  44.861  51.699  0.00  0.00            
ATOM   2269  HA  VAL X 150      62.873  45.532  52.343  0.00  0.00            
ATOM   2270  CB  VAL X 150      64.677  44.361  52.506  0.00  0.00            
ATOM   2271  HB  VAL X 150      65.343  45.184  52.765  0.00  0.00            
ATOM   2272  CG1 VAL X 150      64.227  43.528  53.711  0.00  0.00            
ATOM   2273 HG11 VAL X 150      63.544  44.052  54.379  0.00  0.00            
ATOM   2274 HG12 VAL X 150      63.704  42.622  53.402  0.00  0.00            
ATOM   2275 HG13 VAL X 150      65.134  43.387  54.299  0.00  0.00            
ATOM   2276  CG2 VAL X 150      65.551  43.397  51.641  0.00  0.00            
ATOM   2277 HG21 VAL X 150      66.125  42.742  52.296  0.00  0.00            
ATOM   2278 HG22 VAL X 150      64.896  42.892  51.062  0.00  0.00            
ATOM   2279 HG23 VAL X 150      66.301  43.944  51.070  0.00  0.00            
ATOM   2280  C   VAL X 150      63.769  45.497  50.405  0.00  0.00            
ATOM   2281  O   VAL X 150      64.045  46.697  50.526  0.00  0.00            
ATOM   2282  N   LEU X 151      63.688  44.825  49.202  0.00  0.00            
ATOM   2283  H   LEU X 151      63.475  43.758  49.262  0.00  0.00            
ATOM   2284  CA  LEU X 151      63.790  45.411  47.832  0.00  0.00            
ATOM   2285  HA  LEU X 151      64.640  45.942  47.711  0.00  0.00            
ATOM   2286  CB  LEU X 151      63.716  44.326  46.788  0.00  0.00            
ATOM   2287  HB2 LEU X 151      64.553  43.640  46.914  0.00  0.00            
ATOM   2288  HB3 LEU X 151      62.821  43.759  47.045  0.00  0.00            
ATOM   2289  CG  LEU X 151      63.688  44.739  45.300  0.00  0.00            
ATOM   2290  HG  LEU X 151      62.807  45.357  45.131  0.00  0.00            
ATOM   2291  CD1 LEU X 151      64.854  45.567  44.853  0.00  0.00            
ATOM   2292 HD11 LEU X 151      65.048  46.268  45.554  0.00  0.00            
ATOM   2293 HD12 LEU X 151      65.663  44.985  44.689  0.00  0.00            
ATOM   2294 HD13 LEU X 151      64.533  45.998  43.998  0.00  0.00            
ATOM   2295  CD2 LEU X 151      63.700  43.475  44.421  0.00  0.00            
ATOM   2296 HD21 LEU X 151      62.792  42.883  44.532  0.00  0.00            
ATOM   2297 HD22 LEU X 151      63.598  43.740  43.369  0.00  0.00            
ATOM   2298 HD23 LEU X 151      64.619  42.960  44.699  0.00  0.00            
ATOM   2299  C   LEU X 151      62.598  46.350  47.691  0.00  0.00            
ATOM   2300  O   LEU X 151      62.844  47.493  47.241  0.00  0.00            
ATOM   2301  N   ASN X 152      61.366  45.902  47.903  0.00  0.00            
ATOM   2302  H   ASN X 152      61.250  44.819  47.930  0.00  0.00            
ATOM   2303  CA  ASN X 152      60.141  46.657  47.775  0.00  0.00            
ATOM   2304  HA  ASN X 152      60.096  46.984  46.736  0.00  0.00            
ATOM   2305  CB  ASN X 152      58.915  45.711  48.052  0.00  0.00            
ATOM   2306  HB2 ASN X 152      58.958  44.947  47.277  0.00  0.00            
ATOM   2307  HB3 ASN X 152      58.980  45.208  49.017  0.00  0.00            
ATOM   2308  CG  ASN X 152      57.565  46.367  47.882  0.00  0.00            
ATOM   2309  OD1 ASN X 152      57.234  46.551  46.672  0.00  0.00            
ATOM   2310  ND2 ASN X 152      56.803  46.772  48.898  0.00  0.00            
ATOM   2311 HD21 ASN X 152      55.828  47.204  48.675  0.00  0.00            
ATOM   2312 HD22 ASN X 152      57.164  46.807  49.926  0.00  0.00            
ATOM   2313  C   ASN X 152      60.130  47.956  48.621  0.00  0.00            
ATOM   2314  O   ASN X 152      59.313  48.809  48.384  0.00  0.00            
ATOM   2315  N   LEU X 153      61.016  48.098  49.624  0.00  0.00            
ATOM   2316  H   LEU X 153      61.738  47.316  49.854  0.00  0.00            
ATOM   2317  CA  LEU X 153      61.139  49.293  50.437  0.00  0.00            
ATOM   2318  HA  LEU X 153      60.141  49.730  50.450  0.00  0.00            
ATOM   2319  CB  LEU X 153      61.708  48.938  51.774  0.00  0.00            
ATOM   2320  HB2 LEU X 153      61.304  48.013  52.185  0.00  0.00            
ATOM   2321  HB3 LEU X 153      62.770  48.725  51.652  0.00  0.00            
ATOM   2322  CG  LEU X 153      61.595  49.969  52.903  0.00  0.00            
ATOM   2323  HG  LEU X 153      61.966  50.937  52.568  0.00  0.00            
ATOM   2324  CD1 LEU X 153      60.203  50.109  53.376  0.00  0.00            
ATOM   2325 HD11 LEU X 153      59.885  49.148  53.780  0.00  0.00            
ATOM   2326 HD12 LEU X 153      60.117  50.875  54.146  0.00  0.00            
ATOM   2327 HD13 LEU X 153      59.624  50.238  52.559  0.00  0.00            
ATOM   2328  CD2 LEU X 153      62.479  49.499  54.017  0.00  0.00            
ATOM   2329 HD21 LEU X 153      62.465  50.147  54.894  0.00  0.00            
ATOM   2330 HD22 LEU X 153      62.121  48.565  54.449  0.00  0.00            
ATOM   2331 HD23 LEU X 153      63.534  49.570  53.753  0.00  0.00            
ATOM   2332  C   LEU X 153      61.967  50.422  49.732  0.00  0.00            
ATOM   2333  O   LEU X 153      61.806  51.623  50.111  0.00  0.00            
ATOM   2334  N   VAL X 154      62.727  49.980  48.694  0.00  0.00            
ATOM   2335  H   VAL X 154      62.936  48.939  48.447  0.00  0.00            
ATOM   2336  CA  VAL X 154      63.492  50.981  47.899  0.00  0.00            
ATOM   2337  HA  VAL X 154      63.295  51.978  48.294  0.00  0.00            
ATOM   2338  CB  VAL X 154      65.070  50.715  47.869  0.00  0.00            
ATOM   2339  HB  VAL X 154      65.427  51.358  47.064  0.00  0.00            
ATOM   2340  CG1 VAL X 154      65.649  51.244  49.145  0.00  0.00            
ATOM   2341 HG11 VAL X 154      66.739  51.217  49.134  0.00  0.00            
ATOM   2342 HG12 VAL X 154      65.555  52.330  49.161  0.00  0.00            
ATOM   2343 HG13 VAL X 154      65.299  50.799  50.076  0.00  0.00            
ATOM   2344  CG2 VAL X 154      65.480  49.235  47.607  0.00  0.00            
ATOM   2345 HG21 VAL X 154      65.299  49.001  46.558  0.00  0.00            
ATOM   2346 HG22 VAL X 154      66.456  49.070  47.810  0.00  0.00            
ATOM   2347 HG23 VAL X 154      64.951  48.572  48.291  0.00  0.00            
ATOM   2348  C   VAL X 154      62.934  51.118  46.493  0.00  0.00            
ATOM   2349  O   VAL X 154      62.816  52.203  45.942  0.00  0.00            
ATOM   2350  N   LEU X 155      62.717  49.950  45.930  0.00  0.00            
ATOM   2351  H   LEU X 155      63.044  49.057  46.463  0.00  0.00            
ATOM   2352  CA  LEU X 155      62.421  49.710  44.528  0.00  0.00            
ATOM   2353  HA  LEU X 155      62.134  50.609  43.982  0.00  0.00            
ATOM   2354  CB  LEU X 155      63.718  49.171  43.907  0.00  0.00            
ATOM   2355  HB2 LEU X 155      64.192  48.547  44.665  0.00  0.00            
ATOM   2356  HB3 LEU X 155      63.454  48.542  43.056  0.00  0.00            
ATOM   2357  CG  LEU X 155      64.703  50.310  43.541  0.00  0.00            
ATOM   2358  HG  LEU X 155      65.192  50.786  44.392  0.00  0.00            
ATOM   2359  CD1 LEU X 155      65.797  49.686  42.633  0.00  0.00            
ATOM   2360 HD11 LEU X 155      66.170  48.824  43.187  0.00  0.00            
ATOM   2361 HD12 LEU X 155      65.409  49.163  41.758  0.00  0.00            
ATOM   2362 HD13 LEU X 155      66.524  50.327  42.350  0.00  0.00            
ATOM   2363  CD2 LEU X 155      64.082  51.454  42.758  0.00  0.00            
ATOM   2364 HD21 LEU X 155      63.533  51.038  41.913  0.00  0.00            
ATOM   2365 HD22 LEU X 155      63.491  52.022  43.477  0.00  0.00            
ATOM   2366 HD23 LEU X 155      64.923  52.013  42.349  0.00  0.00            
ATOM   2367  C   LEU X 155      61.210  48.807  44.412  0.00  0.00            
ATOM   2368  O   LEU X 155      61.301  47.627  44.081  0.00  0.00            
ATOM   2369  N   PRO X 156      60.024  49.356  44.718  0.00  0.00            
ATOM   2370  CD  PRO X 156      59.683  50.750  45.014  0.00  0.00            
ATOM   2371  HD2 PRO X 156      60.154  51.433  44.307  0.00  0.00            
ATOM   2372  HD3 PRO X 156      59.960  51.083  45.926  0.00  0.00            
ATOM   2373  CG  PRO X 156      58.146  50.812  44.956  0.00  0.00            
ATOM   2374  HG2 PRO X 156      57.758  50.894  43.941  0.00  0.00            
ATOM   2375  HG3 PRO X 156      57.779  51.666  45.525  0.00  0.00            
ATOM   2376  CB  PRO X 156      57.719  49.419  45.386  0.00  0.00            
ATOM   2377  HB2 PRO X 156      56.761  49.217  44.907  0.00  0.00            
ATOM   2378  HB3 PRO X 156      57.855  49.351  46.385  0.00  0.00            
ATOM   2379  CA  PRO X 156      58.738  48.537  44.654  0.00  0.00            
ATOM   2380  HA  PRO X 156      58.842  47.664  45.151  0.00  0.00            
ATOM   2381  C   PRO X 156      58.288  48.201  43.196  0.00  0.00            
ATOM   2382  O   PRO X 156      57.607  47.228  42.980  0.00  0.00            
ATOM   2383  N   ASN X 157      58.835  48.870  42.198  0.00  0.00            
ATOM   2384  H   ASN X 157      59.508  49.695  42.432  0.00  0.00            
ATOM   2385  CA  ASN X 157      58.461  48.787  40.740  0.00  0.00            
ATOM   2386  HA  ASN X 157      57.585  48.141  40.695  0.00  0.00            
ATOM   2387  CB  ASN X 157      58.180  50.208  40.354  0.00  0.00            
ATOM   2388  HB2 ASN X 157      57.770  50.178  39.344  0.00  0.00            
ATOM   2389  HB3 ASN X 157      57.414  50.687  40.965  0.00  0.00            
ATOM   2390  CG  ASN X 157      59.434  51.118  40.334  0.00  0.00            
ATOM   2391  OD1 ASN X 157      60.412  50.932  41.090  0.00  0.00            
ATOM   2392  ND2 ASN X 157      59.441  52.146  39.567  0.00  0.00            
ATOM   2393 HD21 ASN X 157      60.454  52.548  39.582  0.00  0.00            
ATOM   2394 HD22 ASN X 157      58.640  52.333  38.853  0.00  0.00            
ATOM   2395  C   ASN X 157      59.563  48.146  39.866  0.00  0.00            
ATOM   2396  O   ASN X 157      59.416  48.196  38.643  0.00  0.00            
ATOM   2397  N   LEU X 158      60.611  47.636  40.488  0.00  0.00            
ATOM   2398  H   LEU X 158      60.710  47.491  41.564  0.00  0.00            
ATOM   2399  CA  LEU X 158      61.746  47.006  39.727  0.00  0.00            
ATOM   2400  HA  LEU X 158      62.037  47.687  38.926  0.00  0.00            
ATOM   2401  CB  LEU X 158      62.991  46.858  40.545  0.00  0.00            
ATOM   2402  HB2 LEU X 158      63.226  47.793  40.847  0.00  0.00            
ATOM   2403  HB3 LEU X 158      62.692  46.251  41.400  0.00  0.00            
ATOM   2404  CG  LEU X 158      64.208  46.349  39.834  0.00  0.00            
ATOM   2405  HG  LEU X 158      63.983  45.469  39.231  0.00  0.00            
ATOM   2406  CD1 LEU X 158      64.823  47.423  38.880  0.00  0.00            
ATOM   2407 HD11 LEU X 158      65.089  48.282  39.497  0.00  0.00            
ATOM   2408 HD12 LEU X 158      65.670  47.122  38.543  0.00  0.00            
ATOM   2409 HD13 LEU X 158      64.264  47.625  38.063  0.00  0.00            
ATOM   2410  CD2 LEU X 158      65.275  45.880  40.887  0.00  0.00            
ATOM   2411 HD21 LEU X 158      65.524  46.686  41.577  0.00  0.00            
ATOM   2412 HD22 LEU X 158      65.044  45.029  41.528  0.00  0.00            
ATOM   2413 HD23 LEU X 158      66.228  45.704  40.388  0.00  0.00            
ATOM   2414  C   LEU X 158      61.181  45.758  39.063  0.00  0.00            
ATOM   2415  O   LEU X 158      60.860  44.768  39.723  0.00  0.00            
ATOM   2416  N   SER X 159      61.053  45.820  37.725  0.00  0.00            
ATOM   2417  H   SER X 159      61.097  46.840  37.341  0.00  0.00            
ATOM   2418  CA  SER X 159      60.674  44.749  36.751  0.00  0.00            
ATOM   2419  HA  SER X 159      59.643  44.453  36.943  0.00  0.00            
ATOM   2420  CB  SER X 159      60.636  45.417  35.374  0.00  0.00            
ATOM   2421  HB2 SER X 159      59.988  46.291  35.443  0.00  0.00            
ATOM   2422  HB3 SER X 159      61.639  45.841  35.338  0.00  0.00            
ATOM   2423  OG  SER X 159      60.360  44.562  34.258  0.00  0.00            
ATOM   2424  HG  SER X 159      60.675  45.130  33.383  0.00  0.00            
ATOM   2425  C   SER X 159      61.582  43.512  36.843  0.00  0.00            
ATOM   2426  O   SER X 159      62.786  43.609  36.772  0.00  0.00            
ATOM   2427  N   LEU X 160      60.900  42.338  36.850  0.00  0.00            
ATOM   2428  H   LEU X 160      59.893  42.357  37.268  0.00  0.00            
ATOM   2429  CA  LEU X 160      61.583  41.081  36.649  0.00  0.00            
ATOM   2430  HA  LEU X 160      62.401  40.935  37.354  0.00  0.00            
ATOM   2431  CB  LEU X 160      60.539  40.022  37.051  0.00  0.00            
ATOM   2432  HB2 LEU X 160      60.226  40.169  38.085  0.00  0.00            
ATOM   2433  HB3 LEU X 160      59.686  40.171  36.390  0.00  0.00            
ATOM   2434  CG  LEU X 160      60.957  38.476  36.927  0.00  0.00            
ATOM   2435  HG  LEU X 160      61.101  38.308  35.941  0.00  0.00            
ATOM   2436  CD1 LEU X 160      62.091  38.088  37.817  0.00  0.00            
ATOM   2437 HD11 LEU X 160      62.970  38.648  37.498  0.00  0.00            
ATOM   2438 HD12 LEU X 160      61.967  38.401  38.853  0.00  0.00            
ATOM   2439 HD13 LEU X 160      62.330  37.113  37.709  0.00  0.00            
ATOM   2440  CD2 LEU X 160      59.824  37.585  37.278  0.00  0.00            
ATOM   2441 HD21 LEU X 160      59.003  37.966  36.671  0.00  0.00            
ATOM   2442 HD22 LEU X 160      60.116  36.555  37.074  0.00  0.00            
ATOM   2443 HD23 LEU X 160      59.586  37.855  38.307  0.00  0.00            
ATOM   2444  C   LEU X 160      62.108  40.827  35.233  0.00  0.00            
ATOM   2445  O   LEU X 160      62.761  39.803  34.996  0.00  0.00            
ATOM   2446  N   GLY X 161      61.849  41.750  34.336  0.00  0.00            
ATOM   2447  H   GLY X 161      61.553  42.752  34.648  0.00  0.00            
ATOM   2448  CA  GLY X 161      62.106  41.555  32.872  0.00  0.00            
ATOM   2449  HA2 GLY X 161      62.148  42.572  32.482  0.00  0.00            
ATOM   2450  HA3 GLY X 161      63.039  41.050  32.622  0.00  0.00            
ATOM   2451  C   GLY X 161      60.970  40.708  32.203  0.00  0.00            
ATOM   2452  O   GLY X 161      60.428  39.800  32.810  0.00  0.00            
ATOM   2453  N   PRO X 162      60.605  41.041  30.963  0.00  0.00            
ATOM   2454  CD  PRO X 162      61.452  41.905  30.146  0.00  0.00            
ATOM   2455  HD2 PRO X 162      62.482  41.559  30.222  0.00  0.00            
ATOM   2456  HD3 PRO X 162      61.349  42.916  30.541  0.00  0.00            
ATOM   2457  CG  PRO X 162      60.937  41.684  28.761  0.00  0.00            
ATOM   2458  HG2 PRO X 162      61.456  40.809  28.370  0.00  0.00            
ATOM   2459  HG3 PRO X 162      61.091  42.551  28.119  0.00  0.00            
ATOM   2460  CB  PRO X 162      59.501  41.258  28.892  0.00  0.00            
ATOM   2461  HB2 PRO X 162      59.150  40.690  28.031  0.00  0.00            
ATOM   2462  HB3 PRO X 162      58.802  42.064  29.116  0.00  0.00            
ATOM   2463  CA  PRO X 162      59.575  40.388  30.200  0.00  0.00            
ATOM   2464  HA  PRO X 162      58.654  40.413  30.782  0.00  0.00            
ATOM   2465  C   PRO X 162      59.985  38.907  29.948  0.00  0.00            
ATOM   2466  O   PRO X 162      61.150  38.473  29.757  0.00  0.00            
ATOM   2467  N   ILE X 163      58.927  38.057  29.869  0.00  0.00            
ATOM   2468  H   ILE X 163      57.887  38.377  29.932  0.00  0.00            
ATOM   2469  CA  ILE X 163      59.061  36.642  29.500  0.00  0.00            
ATOM   2470  HA  ILE X 163      59.903  36.252  30.072  0.00  0.00            
ATOM   2471  CB  ILE X 163      57.976  35.752  30.096  0.00  0.00            
ATOM   2472  HB  ILE X 163      58.205  34.835  29.925  0.00  0.00            
ATOM   2473  CG2 ILE X 163      57.830  35.957  31.606  0.00  0.00            
ATOM   2474 HG21 ILE X 163      58.757  36.166  31.949  0.00  0.00            
ATOM   2475 HG22 ILE X 163      57.160  36.747  31.944  0.00  0.00            
ATOM   2476 HG23 ILE X 163      57.456  35.033  32.046  0.00  0.00            
ATOM   2477  CG1 ILE X 163      56.557  36.030  29.418  0.00  0.00            
ATOM   2478 HG12 ILE X 163      56.257  37.027  29.741  0.00  0.00            
ATOM   2479 HG13 ILE X 163      56.703  35.913  28.426  0.00  0.00            
ATOM   2480  CD1 ILE X 163      55.461  35.088  29.897  0.00  0.00            
ATOM   2481 HD11 ILE X 163      55.740  34.036  29.847  0.00  0.00            
ATOM   2482 HD12 ILE X 163      55.149  35.243  30.930  0.00  0.00            
ATOM   2483 HD13 ILE X 163      54.595  35.212  29.247  0.00  0.00            
ATOM   2484  C   ILE X 163      59.256  36.361  27.975  0.00  0.00            
ATOM   2485  O   ILE X 163      59.015  37.242  27.108  0.00  0.00            
ATOM   2486  N   ASP X 164      59.622  35.149  27.670  0.00  0.00            
ATOM   2487  H   ASP X 164      59.813  34.351  28.388  0.00  0.00            
ATOM   2488  CA  ASP X 164      59.685  34.686  26.245  0.00  0.00            
ATOM   2489  HA  ASP X 164      59.888  35.362  25.594  0.00  0.00            
ATOM   2490  CB  ASP X 164      60.805  33.640  26.180  0.00  0.00            
ATOM   2491  HB2 ASP X 164      61.631  34.203  26.322  0.00  0.00            
ATOM   2492  HB3 ASP X 164      60.636  32.772  26.818  0.00  0.00            
ATOM   2493  CG  ASP X 164      61.070  33.157  24.716  0.00  0.00            
ATOM   2494  OD1 ASP X 164      60.105  32.960  23.961  0.00  0.00            
ATOM   2495  OD2 ASP X 164      62.240  32.953  24.303  0.00  0.00            
ATOM   2496  C   ASP X 164      58.218  34.215  25.919  0.00  0.00            
ATOM   2497  O   ASP X 164      57.765  33.237  26.474  0.00  0.00            
ATOM   2498  N   SER X 165      57.480  34.940  25.042  0.00  0.00            
ATOM   2499  H   SER X 165      57.943  35.852  24.666  0.00  0.00            
ATOM   2500  CA  SER X 165      56.101  34.684  24.657  0.00  0.00            
ATOM   2501  HA  SER X 165      55.492  34.710  25.560  0.00  0.00            
ATOM   2502  CB  SER X 165      55.525  35.788  23.792  0.00  0.00            
ATOM   2503  HB2 SER X 165      54.562  35.634  23.529  0.00  0.00            
ATOM   2504  HB3 SER X 165      55.538  36.717  24.362  0.00  0.00            
ATOM   2505  OG  SER X 165      56.215  35.885  22.547  0.00  0.00            
ATOM   2506  HG  SER X 165      57.188  36.322  22.772  0.00  0.00            
ATOM   2507  C   SER X 165      55.986  33.271  24.008  0.00  0.00            
ATOM   2508  O   SER X 165      54.924  32.737  24.124  0.00  0.00            
ATOM   2509  N   SER X 166      57.046  32.609  23.509  0.00  0.00            
ATOM   2510  H   SER X 166      58.011  33.115  23.501  0.00  0.00            
ATOM   2511  CA  SER X 166      56.883  31.231  23.059  0.00  0.00            
ATOM   2512  HA  SER X 166      56.137  31.180  22.266  0.00  0.00            
ATOM   2513  CB  SER X 166      58.104  30.777  22.280  0.00  0.00            
ATOM   2514  HB2 SER X 166      57.863  29.880  21.709  0.00  0.00            
ATOM   2515  HB3 SER X 166      58.291  31.511  21.496  0.00  0.00            
ATOM   2516  OG  SER X 166      59.281  30.678  23.057  0.00  0.00            
ATOM   2517  HG  SER X 166      59.490  31.641  23.522  0.00  0.00            
ATOM   2518  C   SER X 166      56.597  30.249  24.228  0.00  0.00            
ATOM   2519  O   SER X 166      56.184  29.104  23.988  0.00  0.00            
ATOM   2520  N   VAL X 167      56.815  30.626  25.463  0.00  0.00            
ATOM   2521  H   VAL X 167      57.261  31.595  25.685  0.00  0.00            
ATOM   2522  CA  VAL X 167      56.569  29.740  26.633  0.00  0.00            
ATOM   2523  HA  VAL X 167      56.793  28.683  26.491  0.00  0.00            
ATOM   2524  CB  VAL X 167      57.279  30.182  27.889  0.00  0.00            
ATOM   2525  HB  VAL X 167      56.946  31.188  28.142  0.00  0.00            
ATOM   2526  CG1 VAL X 167      57.144  29.348  29.098  0.00  0.00            
ATOM   2527 HG11 VAL X 167      57.342  28.313  28.816  0.00  0.00            
ATOM   2528 HG12 VAL X 167      57.743  29.677  29.947  0.00  0.00            
ATOM   2529 HG13 VAL X 167      56.122  29.568  29.408  0.00  0.00            
ATOM   2530  CG2 VAL X 167      58.768  30.233  27.583  0.00  0.00            
ATOM   2531 HG21 VAL X 167      59.131  29.220  27.407  0.00  0.00            
ATOM   2532 HG22 VAL X 167      58.844  30.748  26.718  0.00  0.00            
ATOM   2533 HG23 VAL X 167      59.397  30.663  28.363  0.00  0.00            
ATOM   2534  C   VAL X 167      54.972  29.768  26.959  0.00  0.00            
ATOM   2535  O   VAL X 167      54.446  29.000  27.755  0.00  0.00            
ATOM   2536  N   LEU X 168      54.262  30.630  26.293  0.00  0.00            
ATOM   2537  H   LEU X 168      54.718  31.271  25.659  0.00  0.00            
ATOM   2538  CA  LEU X 168      52.804  30.733  26.559  0.00  0.00            
ATOM   2539  HA  LEU X 168      52.652  30.620  27.551  0.00  0.00            
ATOM   2540  CB  LEU X 168      52.186  32.100  26.195  0.00  0.00            
ATOM   2541  HB2 LEU X 168      52.340  32.159  25.198  0.00  0.00            
ATOM   2542  HB3 LEU X 168      51.110  32.219  26.323  0.00  0.00            
ATOM   2543  CG  LEU X 168      52.800  33.279  26.909  0.00  0.00            
ATOM   2544  HG  LEU X 168      53.869  33.113  27.046  0.00  0.00            
ATOM   2545  CD1 LEU X 168      52.735  34.595  26.088  0.00  0.00            
ATOM   2546 HD11 LEU X 168      51.780  35.120  26.085  0.00  0.00            
ATOM   2547 HD12 LEU X 168      53.293  35.265  26.491  0.00  0.00            
ATOM   2548 HD13 LEU X 168      53.039  34.514  25.128  0.00  0.00            
ATOM   2549  CD2 LEU X 168      52.219  33.576  28.290  0.00  0.00            
ATOM   2550 HD21 LEU X 168      52.516  32.782  28.975  0.00  0.00            
ATOM   2551 HD22 LEU X 168      52.494  34.577  28.622  0.00  0.00            
ATOM   2552 HD23 LEU X 168      51.133  33.639  28.230  0.00  0.00            
ATOM   2553  C   LEU X 168      52.030  29.663  25.852  0.00  0.00            
ATOM   2554  O   LEU X 168      51.123  29.056  26.479  0.00  0.00            
ATOM   2555  N   SER X 169      52.403  29.381  24.621  0.00  0.00            
ATOM   2556  H   SER X 169      53.331  29.781  24.214  0.00  0.00            
ATOM   2557  CA  SER X 169      51.631  28.619  23.683  0.00  0.00            
ATOM   2558  HA  SER X 169      51.497  27.671  24.205  0.00  0.00            
ATOM   2559  CB  SER X 169      50.309  29.309  23.324  0.00  0.00            
ATOM   2560  HB2 SER X 169      49.689  29.107  24.094  0.00  0.00            
ATOM   2561  HB3 SER X 169      50.450  30.305  23.230  0.00  0.00            
ATOM   2562  OG  SER X 169      49.836  28.947  22.011  0.00  0.00            
ATOM   2563  HG  SER X 169      48.897  29.302  21.904  0.00  0.00            
ATOM   2564  C   SER X 169      52.467  28.304  22.448  0.00  0.00            
ATOM   2565  O   SER X 169      53.162  29.113  21.886  0.00  0.00            
ATOM   2566  N   ARG X 170      52.322  27.012  22.063  0.00  0.00            
ATOM   2567  H   ARG X 170      51.670  26.358  22.472  0.00  0.00            
ATOM   2568  CA  ARG X 170      53.117  26.466  20.938  0.00  0.00            
ATOM   2569  HA  ARG X 170      54.069  26.762  21.100  0.00  0.00            
ATOM   2570  CB  ARG X 170      52.988  24.959  20.992  0.00  0.00            
ATOM   2571  HB2 ARG X 170      51.921  24.732  20.983  0.00  0.00            
ATOM   2572  HB3 ARG X 170      53.532  24.479  20.179  0.00  0.00            
ATOM   2573  CG  ARG X 170      53.542  24.418  22.279  0.00  0.00            
ATOM   2574  HG2 ARG X 170      54.602  24.647  22.392  0.00  0.00            
ATOM   2575  HG3 ARG X 170      53.113  24.821  23.100  0.00  0.00            
ATOM   2576  CD  ARG X 170      53.214  22.886  22.454  0.00  0.00            
ATOM   2577  HD2 ARG X 170      53.726  22.361  21.758  0.00  0.00            
ATOM   2578  HD3 ARG X 170      53.498  22.655  23.395  0.00  0.00            
ATOM   2579  NE  ARG X 170      51.764  22.615  22.412  0.00  0.00            
ATOM   2580  HE  ARG X 170      51.036  23.426  22.439  0.00  0.00            
ATOM   2581  CZ  ARG X 170      51.101  21.471  22.251  0.00  0.00            
ATOM   2582  NH1 ARG X 170      51.668  20.343  22.043  0.00  0.00            
ATOM   2583 HH11 ARG X 170      52.732  20.318  21.808  0.00  0.00            
ATOM   2584 HH12 ARG X 170      51.149  19.385  22.048  0.00  0.00            
ATOM   2585  NH2 ARG X 170      49.794  21.606  22.192  0.00  0.00            
ATOM   2586 HH21 ARG X 170      49.360  22.605  22.143  0.00  0.00            
ATOM   2587 HH22 ARG X 170      49.284  20.726  21.800  0.00  0.00            
ATOM   2588  C   ARG X 170      52.598  26.982  19.613  0.00  0.00            
ATOM   2589  O   ARG X 170      53.350  26.854  18.626  0.00  0.00            
ATOM   2590  N   ASN X 171      51.384  27.667  19.634  0.00  0.00            
ATOM   2591  H   ASN X 171      50.940  27.901  20.602  0.00  0.00            
ATOM   2592  CA  ASN X 171      50.724  28.188  18.410  0.00  0.00            
ATOM   2593  HA  ASN X 171      50.941  27.568  17.540  0.00  0.00            
ATOM   2594  CB  ASN X 171      49.250  28.206  18.794  0.00  0.00            
ATOM   2595  HB2 ASN X 171      48.986  27.186  19.073  0.00  0.00            
ATOM   2596  HB3 ASN X 171      49.116  28.789  19.706  0.00  0.00            
ATOM   2597  CG  ASN X 171      48.337  28.783  17.717  0.00  0.00            
ATOM   2598  OD1 ASN X 171      48.794  29.545  16.898  0.00  0.00            
ATOM   2599  ND2 ASN X 171      47.042  28.534  17.721  0.00  0.00            
ATOM   2600 HD21 ASN X 171      46.539  28.840  16.900  0.00  0.00            
ATOM   2601 HD22 ASN X 171      46.700  27.844  18.375  0.00  0.00            
ATOM   2602  C   ASN X 171      51.306  29.594  18.202  0.00  0.00            
ATOM   2603  O   ASN X 171      51.205  30.526  18.967  0.00  0.00            
ATOM   2604  N   LYS X 172      51.858  29.770  17.013  0.00  0.00            
ATOM   2605  H   LYS X 172      51.866  28.949  16.425  0.00  0.00            
ATOM   2606  CA  LYS X 172      52.683  30.913  16.688  0.00  0.00            
ATOM   2607  HA  LYS X 172      53.219  31.235  17.581  0.00  0.00            
ATOM   2608  CB  LYS X 172      53.679  30.518  15.513  0.00  0.00            
ATOM   2609  HB2 LYS X 172      53.173  29.899  14.773  0.00  0.00            
ATOM   2610  HB3 LYS X 172      53.901  31.419  14.941  0.00  0.00            
ATOM   2611  CG  LYS X 172      55.030  29.969  15.900  0.00  0.00            
ATOM   2612  HG2 LYS X 172      55.784  30.353  15.214  0.00  0.00            
ATOM   2613  HG3 LYS X 172      55.387  30.253  16.890  0.00  0.00            
ATOM   2614  CD  LYS X 172      55.083  28.453  15.904  0.00  0.00            
ATOM   2615  HD2 LYS X 172      55.631  28.033  16.571  0.00  0.00            
ATOM   2616  HD3 LYS X 172      54.211  28.075  16.246  0.00  0.00            
ATOM   2617  CE  LYS X 172      55.276  27.974  14.500  0.00  0.00            
ATOM   2618  HE2 LYS X 172      54.651  27.093  14.347  0.00  0.00            
ATOM   2619  HE3 LYS X 172      54.784  28.631  13.782  0.00  0.00            
ATOM   2620  NZ  LYS X 172      56.669  27.587  14.157  0.00  0.00            
ATOM   2621  HZ1 LYS X 172      57.359  27.495  14.995  0.00  0.00            
ATOM   2622  HZ2 LYS X 172      56.623  26.582  13.737  0.00  0.00            
ATOM   2623  HZ3 LYS X 172      57.207  28.330  13.569  0.00  0.00            
ATOM   2624  C   LYS X 172      51.772  32.125  16.238  0.00  0.00            
ATOM   2625  O   LYS X 172      52.198  33.178  16.492  0.00  0.00            
ATOM   2626  N   THR X 173      50.584  31.789  15.599  0.00  0.00            
ATOM   2627  H   THR X 173      50.091  30.839  15.805  0.00  0.00            
ATOM   2628  CA  THR X 173      49.597  32.877  15.182  0.00  0.00            
ATOM   2629  HA  THR X 173      50.152  33.545  14.667  0.00  0.00            
ATOM   2630  CB  THR X 173      48.516  32.330  14.269  0.00  0.00            
ATOM   2631  HB  THR X 173      47.989  31.564  14.838  0.00  0.00            
ATOM   2632  CG2 THR X 173      47.528  33.431  13.851  0.00  0.00            
ATOM   2633 HG21 THR X 173      48.080  34.265  13.419  0.00  0.00            
ATOM   2634 HG22 THR X 173      46.856  33.106  13.057  0.00  0.00            
ATOM   2635 HG23 THR X 173      46.870  33.791  14.642  0.00  0.00            
ATOM   2636  OG1 THR X 173      49.121  31.774  13.058  0.00  0.00            
ATOM   2637  HG1 THR X 173      49.602  30.851  13.381  0.00  0.00            
ATOM   2638  C   THR X 173      49.025  33.555  16.416  0.00  0.00            
ATOM   2639  O   THR X 173      48.785  34.783  16.496  0.00  0.00            
ATOM   2640  N   GLU X 174      48.822  32.714  17.448  0.00  0.00            
ATOM   2641  H   GLU X 174      49.052  31.648  17.433  0.00  0.00            
ATOM   2642  CA  GLU X 174      48.346  33.231  18.756  0.00  0.00            
ATOM   2643  HA  GLU X 174      47.512  33.907  18.564  0.00  0.00            
ATOM   2644  CB  GLU X 174      47.719  32.034  19.533  0.00  0.00            
ATOM   2645  HB2 GLU X 174      48.342  31.144  19.447  0.00  0.00            
ATOM   2646  HB3 GLU X 174      47.635  32.388  20.560  0.00  0.00            
ATOM   2647  CG  GLU X 174      46.280  31.700  18.976  0.00  0.00            
ATOM   2648  HG2 GLU X 174      46.291  31.430  17.920  0.00  0.00            
ATOM   2649  HG3 GLU X 174      45.985  30.802  19.519  0.00  0.00            
ATOM   2650  CD  GLU X 174      45.223  32.797  19.204  0.00  0.00            
ATOM   2651  OE1 GLU X 174      44.117  32.416  18.814  0.00  0.00            
ATOM   2652  OE2 GLU X 174      45.453  33.933  19.691  0.00  0.00            
ATOM   2653  C   GLU X 174      49.436  33.981  19.556  0.00  0.00            
ATOM   2654  O   GLU X 174      49.112  35.022  20.178  0.00  0.00            
ATOM   2655  N   VAL X 175      50.646  33.387  19.573  0.00  0.00            
ATOM   2656  H   VAL X 175      50.895  32.574  18.891  0.00  0.00            
ATOM   2657  CA  VAL X 175      51.773  34.127  20.171  0.00  0.00            
ATOM   2658  HA  VAL X 175      51.595  34.406  21.209  0.00  0.00            
ATOM   2659  CB  VAL X 175      53.116  33.312  20.030  0.00  0.00            
ATOM   2660  HB  VAL X 175      53.209  32.945  19.008  0.00  0.00            
ATOM   2661  CG1 VAL X 175      54.313  34.104  20.487  0.00  0.00            
ATOM   2662 HG11 VAL X 175      54.241  34.402  21.449  0.00  0.00            
ATOM   2663 HG12 VAL X 175      55.192  33.460  20.452  0.00  0.00            
ATOM   2664 HG13 VAL X 175      54.423  34.916  19.767  0.00  0.00            
ATOM   2665  CG2 VAL X 175      53.030  32.053  20.941  0.00  0.00            
ATOM   2666 HG21 VAL X 175      52.048  31.583  20.885  0.00  0.00            
ATOM   2667 HG22 VAL X 175      53.713  31.404  20.578  0.00  0.00            
ATOM   2668 HG23 VAL X 175      53.340  32.222  21.972  0.00  0.00            
ATOM   2669  C   VAL X 175      51.949  35.468  19.548  0.00  0.00            
ATOM   2670  O   VAL X 175      52.183  36.443  20.204  0.00  0.00            
ATOM   2671  N   ASP X 176      51.856  35.579  18.212  0.00  0.00            
ATOM   2672  H   ASP X 176      51.629  34.716  17.586  0.00  0.00            
ATOM   2673  CA  ASP X 176      51.996  36.871  17.553  0.00  0.00            
ATOM   2674  HA  ASP X 176      52.984  37.238  17.833  0.00  0.00            
ATOM   2675  CB  ASP X 176      52.063  36.638  16.054  0.00  0.00            
ATOM   2676  HB2 ASP X 176      52.889  35.953  15.863  0.00  0.00            
ATOM   2677  HB3 ASP X 176      51.078  36.357  15.681  0.00  0.00            
ATOM   2678  CG  ASP X 176      52.498  37.928  15.392  0.00  0.00            
ATOM   2679  OD1 ASP X 176      51.609  38.578  14.871  0.00  0.00            
ATOM   2680  OD2 ASP X 176      53.644  38.397  15.598  0.00  0.00            
ATOM   2681  C   ASP X 176      50.856  37.894  17.972  0.00  0.00            
ATOM   2682  O   ASP X 176      51.106  39.057  18.278  0.00  0.00            
ATOM   2683  N   ILE X 177      49.556  37.440  18.034  0.00  0.00            
ATOM   2684  H   ILE X 177      49.404  36.455  17.593  0.00  0.00            
ATOM   2685  CA  ILE X 177      48.488  38.368  18.415  0.00  0.00            
ATOM   2686  HA  ILE X 177      48.662  39.181  17.710  0.00  0.00            
ATOM   2687  CB  ILE X 177      47.133  37.773  18.206  0.00  0.00            
ATOM   2688  HB  ILE X 177      46.995  36.907  18.836  0.00  0.00            
ATOM   2689  CG2 ILE X 177      46.041  38.793  18.646  0.00  0.00            
ATOM   2690 HG21 ILE X 177      45.038  38.443  18.453  0.00  0.00            
ATOM   2691 HG22 ILE X 177      46.231  38.941  19.575  0.00  0.00            
ATOM   2692 HG23 ILE X 177      46.189  39.641  17.994  0.00  0.00            
ATOM   2693  CG1 ILE X 177      46.972  37.416  16.683  0.00  0.00            
ATOM   2694 HG12 ILE X 177      46.428  38.206  16.187  0.00  0.00            
ATOM   2695 HG13 ILE X 177      47.868  37.245  16.251  0.00  0.00            
ATOM   2696  CD1 ILE X 177      46.003  36.258  16.499  0.00  0.00            
ATOM   2697 HD11 ILE X 177      45.099  36.477  17.067  0.00  0.00            
ATOM   2698 HD12 ILE X 177      45.722  36.184  15.448  0.00  0.00            
ATOM   2699 HD13 ILE X 177      46.391  35.304  16.854  0.00  0.00            
ATOM   2700  C   ILE X 177      48.713  38.819  19.891  0.00  0.00            
ATOM   2701  O   ILE X 177      48.544  39.999  20.167  0.00  0.00            
ATOM   2702  N   TYR X 178      49.177  37.983  20.831  0.00  0.00            
ATOM   2703  H   TYR X 178      49.391  37.111  20.489  0.00  0.00            
ATOM   2704  CA  TYR X 178      49.510  38.285  22.202  0.00  0.00            
ATOM   2705  HA  TYR X 178      48.745  38.661  22.745  0.00  0.00            
ATOM   2706  CB  TYR X 178      49.995  37.008  22.992  0.00  0.00            
ATOM   2707  HB2 TYR X 178      49.129  36.357  23.111  0.00  0.00            
ATOM   2708  HB3 TYR X 178      50.706  36.473  22.363  0.00  0.00            
ATOM   2709  CG  TYR X 178      50.589  37.285  24.340  0.00  0.00            
ATOM   2710  CD1 TYR X 178      49.828  37.235  25.554  0.00  0.00            
ATOM   2711  HD1 TYR X 178      48.774  36.963  25.507  0.00  0.00            
ATOM   2712  CE1 TYR X 178      50.510  37.598  26.762  0.00  0.00            
ATOM   2713  HE1 TYR X 178      49.963  37.531  27.608  0.00  0.00            
ATOM   2714  CZ  TYR X 178      51.781  38.132  26.803  0.00  0.00            
ATOM   2715  OH  TYR X 178      52.287  38.513  28.008  0.00  0.00            
ATOM   2716  HH  TYR X 178      53.291  38.619  28.005  0.00  0.00            
ATOM   2717  CE2 TYR X 178      52.472  38.228  25.592  0.00  0.00            
ATOM   2718  HE2 TYR X 178      53.395  38.635  25.629  0.00  0.00            
ATOM   2719  CD2 TYR X 178      51.873  37.818  24.392  0.00  0.00            
ATOM   2720  HD2 TYR X 178      52.471  37.829  23.480  0.00  0.00            
ATOM   2721  C   TYR X 178      50.559  39.474  22.134  0.00  0.00            
ATOM   2722  O   TYR X 178      50.419  40.407  22.862  0.00  0.00            
ATOM   2723  N   ASN X 179      51.525  39.377  21.219  0.00  0.00            
ATOM   2724  H   ASN X 179      51.683  38.451  20.666  0.00  0.00            
ATOM   2725  CA  ASN X 179      52.571  40.443  21.019  0.00  0.00            
ATOM   2726  HA  ASN X 179      52.957  40.815  21.968  0.00  0.00            
ATOM   2727  CB  ASN X 179      53.751  39.894  20.208  0.00  0.00            
ATOM   2728  HB2 ASN X 179      53.407  39.355  19.426  0.00  0.00            
ATOM   2729  HB3 ASN X 179      54.385  40.715  19.874  0.00  0.00            
ATOM   2730  CG  ASN X 179      54.599  39.066  21.050  0.00  0.00            
ATOM   2731  OD1 ASN X 179      55.500  39.535  21.721  0.00  0.00            
ATOM   2732  ND2 ASN X 179      54.402  37.777  21.010  0.00  0.00            
ATOM   2733 HD21 ASN X 179      54.977  37.097  21.637  0.00  0.00            
ATOM   2734 HD22 ASN X 179      53.586  37.326  20.445  0.00  0.00            
ATOM   2735  C   ASN X 179      51.978  41.750  20.365  0.00  0.00            
ATOM   2736  O   ASN X 179      52.699  42.764  20.376  0.00  0.00            
ATOM   2737  N   SER X 180      50.711  41.699  19.866  0.00  0.00            
ATOM   2738  H   SER X 180      50.115  40.788  19.936  0.00  0.00            
ATOM   2739  CA  SER X 180      50.036  42.877  19.236  0.00  0.00            
ATOM   2740  HA  SER X 180      50.782  43.572  18.852  0.00  0.00            
ATOM   2741  CB  SER X 180      49.177  42.398  18.034  0.00  0.00            
ATOM   2742  HB2 SER X 180      48.422  41.689  18.374  0.00  0.00            
ATOM   2743  HB3 SER X 180      48.592  43.159  17.720  0.00  0.00            
ATOM   2744  OG  SER X 180      50.079  41.823  17.065  0.00  0.00            
ATOM   2745  HG  SER X 180      50.423  40.821  17.320  0.00  0.00            
ATOM   2746  C   SER X 180      49.199  43.685  20.109  0.00  0.00            
ATOM   2747  O   SER X 180      49.204  44.908  20.168  0.00  0.00            
ATOM   2748  N   ASP X 181      48.411  42.923  20.923  0.00  0.00            
ATOM   2749  H   ASP X 181      48.639  41.862  21.029  0.00  0.00            
ATOM   2750  CA  ASP X 181      47.287  43.373  21.690  0.00  0.00            
ATOM   2751  HA  ASP X 181      46.490  43.582  20.976  0.00  0.00            
ATOM   2752  CB  ASP X 181      46.709  42.173  22.467  0.00  0.00            
ATOM   2753  HB2 ASP X 181      46.582  41.355  21.758  0.00  0.00            
ATOM   2754  HB3 ASP X 181      47.459  41.797  23.162  0.00  0.00            
ATOM   2755  CG  ASP X 181      45.378  42.544  23.149  0.00  0.00            
ATOM   2756  OD1 ASP X 181      44.484  41.679  23.114  0.00  0.00            
ATOM   2757  OD2 ASP X 181      45.117  43.701  23.549  0.00  0.00            
ATOM   2758  C   ASP X 181      47.643  44.641  22.601  0.00  0.00            
ATOM   2759  O   ASP X 181      48.399  44.451  23.529  0.00  0.00            
ATOM   2760  N   PRO X 182      47.128  45.869  22.412  0.00  0.00            
ATOM   2761  CD  PRO X 182      46.571  46.397  21.162  0.00  0.00            
ATOM   2762  HD2 PRO X 182      45.507  46.613  21.252  0.00  0.00            
ATOM   2763  HD3 PRO X 182      46.719  45.711  20.328  0.00  0.00            
ATOM   2764  CG  PRO X 182      47.191  47.776  20.932  0.00  0.00            
ATOM   2765  HG2 PRO X 182      46.519  48.383  20.326  0.00  0.00            
ATOM   2766  HG3 PRO X 182      48.206  47.738  20.537  0.00  0.00            
ATOM   2767  CB  PRO X 182      47.165  48.270  22.348  0.00  0.00            
ATOM   2768  HB2 PRO X 182      46.156  48.670  22.457  0.00  0.00            
ATOM   2769  HB3 PRO X 182      47.865  49.088  22.518  0.00  0.00            
ATOM   2770  CA  PRO X 182      47.408  47.057  23.271  0.00  0.00            
ATOM   2771  HA  PRO X 182      48.419  47.133  23.669  0.00  0.00            
ATOM   2772  C   PRO X 182      46.592  47.085  24.610  0.00  0.00            
ATOM   2773  O   PRO X 182      46.792  47.998  25.374  0.00  0.00            
ATOM   2774  N   LEU X 183      45.753  46.082  24.962  0.00  0.00            
ATOM   2775  H   LEU X 183      45.456  45.373  24.189  0.00  0.00            
ATOM   2776  CA  LEU X 183      45.114  45.791  26.284  0.00  0.00            
ATOM   2777  HA  LEU X 183      45.225  46.737  26.814  0.00  0.00            
ATOM   2778  CB  LEU X 183      43.599  45.372  26.120  0.00  0.00            
ATOM   2779  HB2 LEU X 183      43.479  44.787  25.208  0.00  0.00            
ATOM   2780  HB3 LEU X 183      43.306  44.897  27.056  0.00  0.00            
ATOM   2781  CG  LEU X 183      42.834  46.711  25.824  0.00  0.00            
ATOM   2782  HG  LEU X 183      43.468  47.303  25.164  0.00  0.00            
ATOM   2783  CD1 LEU X 183      41.518  46.326  25.083  0.00  0.00            
ATOM   2784 HD11 LEU X 183      40.860  47.132  24.758  0.00  0.00            
ATOM   2785 HD12 LEU X 183      41.700  45.631  24.263  0.00  0.00            
ATOM   2786 HD13 LEU X 183      40.964  45.794  25.739  0.00  0.00            
ATOM   2787  CD2 LEU X 183      42.362  47.452  27.050  0.00  0.00            
ATOM   2788 HD21 LEU X 183      43.282  47.716  27.570  0.00  0.00            
ATOM   2789 HD22 LEU X 183      41.884  48.411  26.853  0.00  0.00            
ATOM   2790 HD23 LEU X 183      41.700  46.840  27.663  0.00  0.00            
ATOM   2791  C   LEU X 183      45.851  44.810  27.145  0.00  0.00            
ATOM   2792  O   LEU X 183      45.434  44.671  28.311  0.00  0.00            
ATOM   2793  N   ILE X 184      46.914  44.181  26.670  0.00  0.00            
ATOM   2794  H   ILE X 184      47.158  44.447  25.727  0.00  0.00            
ATOM   2795  CA  ILE X 184      47.917  43.281  27.391  0.00  0.00            
ATOM   2796  HA  ILE X 184      47.502  42.974  28.259  0.00  0.00            
ATOM   2797  CB  ILE X 184      48.268  42.004  26.536  0.00  0.00            
ATOM   2798  HB  ILE X 184      48.888  42.293  25.792  0.00  0.00            
ATOM   2799  CG2 ILE X 184      49.083  40.979  27.369  0.00  0.00            
ATOM   2800 HG21 ILE X 184      48.412  40.460  28.053  0.00  0.00            
ATOM   2801 HG22 ILE X 184      49.344  40.224  26.628  0.00  0.00            
ATOM   2802 HG23 ILE X 184      49.867  41.496  27.923  0.00  0.00            
ATOM   2803  CG1 ILE X 184      46.970  41.350  25.914  0.00  0.00            
ATOM   2804 HG12 ILE X 184      46.262  41.062  27.010  0.00  0.00            
ATOM   2805 HG13 ILE X 184      46.442  42.031  25.387  0.00  0.00            
ATOM   2806  CD1 ILE X 184      47.037  40.080  25.095  0.00  0.00            
ATOM   2807 HD11 ILE X 184      46.155  39.988  24.461  0.00  0.00            
ATOM   2808 HD12 ILE X 184      47.961  40.191  24.527  0.00  0.00            
ATOM   2809 HD13 ILE X 184      47.080  39.217  25.759  0.00  0.00            
ATOM   2810  C   ILE X 184      49.152  44.196  27.614  0.00  0.00            
ATOM   2811  O   ILE X 184      49.568  44.914  26.704  0.00  0.00            
ATOM   2812  N   CYS X 185      49.488  44.047  28.929  0.00  0.00            
ATOM   2813  H   CYS X 185      49.041  43.217  29.475  0.00  0.00            
ATOM   2814  CA  CYS X 185      50.702  44.633  29.523  0.00  0.00            
ATOM   2815  HA  CYS X 185      51.089  45.475  28.950  0.00  0.00            
ATOM   2816  CB  CYS X 185      50.544  44.983  31.002  0.00  0.00            
ATOM   2817  HB2 CYS X 185      49.945  44.303  31.447  0.00  0.00            
ATOM   2818  HB3 CYS X 185      51.476  44.877  31.376  0.00  0.00            
ATOM   2819  SG  CYS X 185      49.902  46.671  31.231  0.00  0.00            
ATOM   2820  HG  CYS X 185      48.915  46.458  31.185  0.00  0.00            
ATOM   2821  C   CYS X 185      51.729  43.563  29.284  0.00  0.00            
ATOM   2822  O   CYS X 185      51.561  42.466  29.835  0.00  0.00            
ATOM   2823  N   ARG X 186      52.726  43.792  28.474  0.00  0.00            
ATOM   2824  H   ARG X 186      52.720  44.652  27.804  0.00  0.00            
ATOM   2825  CA  ARG X 186      53.862  42.817  28.315  0.00  0.00            
ATOM   2826  HA  ARG X 186      53.558  41.807  28.589  0.00  0.00            
ATOM   2827  CB  ARG X 186      54.158  42.600  26.795  0.00  0.00            
ATOM   2828  HB2 ARG X 186      54.457  43.435  26.311  0.00  0.00            
ATOM   2829  HB3 ARG X 186      55.057  42.019  26.588  0.00  0.00            
ATOM   2830  CG  ARG X 186      53.022  41.869  26.148  0.00  0.00            
ATOM   2831  HG2 ARG X 186      53.039  40.890  26.627  0.00  0.00            
ATOM   2832  HG3 ARG X 186      52.134  42.491  26.262  0.00  0.00            
ATOM   2833  CD  ARG X 186      53.277  41.472  24.667  0.00  0.00            
ATOM   2834  HD2 ARG X 186      54.168  40.857  24.542  0.00  0.00            
ATOM   2835  HD3 ARG X 186      52.572  40.862  24.280  0.00  0.00            
ATOM   2836  NE  ARG X 186      53.398  42.715  23.956  0.00  0.00            
ATOM   2837  HE  ARG X 186      54.375  43.198  23.927  0.00  0.00            
ATOM   2838  CZ  ARG X 186      52.448  43.476  23.581  0.00  0.00            
ATOM   2839  NH1 ARG X 186      51.212  43.084  23.624  0.00  0.00            
ATOM   2840 HH11 ARG X 186      51.062  42.007  23.551  0.00  0.00            
ATOM   2841 HH12 ARG X 186      50.355  43.710  23.374  0.00  0.00            
ATOM   2842  NH2 ARG X 186      52.716  44.655  23.124  0.00  0.00            
ATOM   2843 HH21 ARG X 186      53.783  44.878  23.128  0.00  0.00            
ATOM   2844 HH22 ARG X 186      51.972  45.320  22.687  0.00  0.00            
ATOM   2845  C   ARG X 186      55.130  43.064  29.123  0.00  0.00            
ATOM   2846  O   ARG X 186      55.888  42.131  29.178  0.00  0.00            
ATOM   2847  N   ALA X 187      55.241  44.185  29.769  0.00  0.00            
ATOM   2848  H   ALA X 187      54.600  45.053  29.615  0.00  0.00            
ATOM   2849  CA  ALA X 187      56.311  44.513  30.699  0.00  0.00            
ATOM   2850  HA  ALA X 187      57.247  44.425  30.147  0.00  0.00            
ATOM   2851  CB  ALA X 187      56.041  45.898  31.347  0.00  0.00            
ATOM   2852  HB1 ALA X 187      55.231  45.821  32.073  0.00  0.00            
ATOM   2853  HB2 ALA X 187      56.894  46.241  31.932  0.00  0.00            
ATOM   2854  HB3 ALA X 187      55.805  46.500  30.570  0.00  0.00            
ATOM   2855  C   ALA X 187      56.445  43.523  31.868  0.00  0.00            
ATOM   2856  O   ALA X 187      55.478  42.812  32.293  0.00  0.00            
ATOM   2857  N   GLY X 188      57.695  43.370  32.314  0.00  0.00            
ATOM   2858  H   GLY X 188      58.555  43.980  32.039  0.00  0.00            
ATOM   2859  CA  GLY X 188      57.920  42.406  33.432  0.00  0.00            
ATOM   2860  HA2 GLY X 188      57.411  41.460  33.248  0.00  0.00            
ATOM   2861  HA3 GLY X 188      58.970  42.156  33.583  0.00  0.00            
ATOM   2862  C   GLY X 188      57.369  42.877  34.798  0.00  0.00            
ATOM   2863  O   GLY X 188      56.791  43.937  34.911  0.00  0.00            
ATOM   2864  N   LEU X 189      57.283  41.914  35.747  0.00  0.00            
ATOM   2865  H   LEU X 189      57.672  40.940  35.449  0.00  0.00            
ATOM   2866  CA  LEU X 189      56.473  41.863  36.995  0.00  0.00            
ATOM   2867  HA  LEU X 189      55.484  42.225  36.715  0.00  0.00            
ATOM   2868  CB  LEU X 189      56.250  40.371  37.309  0.00  0.00            
ATOM   2869  HB2 LEU X 189      55.641  39.940  36.514  0.00  0.00            
ATOM   2870  HB3 LEU X 189      57.249  39.935  37.287  0.00  0.00            
ATOM   2871  CG  LEU X 189      55.648  40.152  38.709  0.00  0.00            
ATOM   2872  HG  LEU X 189      56.141  40.648  39.438  0.00  0.00            
ATOM   2873  CD1 LEU X 189      54.261  40.783  38.644  0.00  0.00            
ATOM   2874 HD11 LEU X 189      54.391  41.784  38.610  0.00  0.00            
ATOM   2875 HD12 LEU X 189      53.777  40.497  37.805  0.00  0.00            
ATOM   2876 HD13 LEU X 189      53.854  40.513  39.528  0.00  0.00            
ATOM   2877  CD2 LEU X 189      55.585  38.626  39.086  0.00  0.00            
ATOM   2878 HD21 LEU X 189      56.546  38.111  39.116  0.00  0.00            
ATOM   2879 HD22 LEU X 189      55.117  38.465  40.057  0.00  0.00            
ATOM   2880 HD23 LEU X 189      54.996  38.167  38.293  0.00  0.00            
ATOM   2881  C   LEU X 189      57.151  42.805  38.039  0.00  0.00            
ATOM   2882  O   LEU X 189      58.346  42.619  38.357  0.00  0.00            
ATOM   2883  N   LYS X 190      56.483  43.854  38.483  0.00  0.00            
ATOM   2884  H   LYS X 190      55.418  43.951  38.274  0.00  0.00            
ATOM   2885  CA  LYS X 190      57.001  44.758  39.496  0.00  0.00            
ATOM   2886  HA  LYS X 190      58.002  45.075  39.203  0.00  0.00            
ATOM   2887  CB  LYS X 190      56.047  45.977  39.507  0.00  0.00            
ATOM   2888  HB2 LYS X 190      54.989  45.722  39.570  0.00  0.00            
ATOM   2889  HB3 LYS X 190      56.325  46.551  40.392  0.00  0.00            
ATOM   2890  CG  LYS X 190      56.335  46.838  38.315  0.00  0.00            
ATOM   2891  HG2 LYS X 190      57.383  47.137  38.287  0.00  0.00            
ATOM   2892  HG3 LYS X 190      56.158  46.269  37.402  0.00  0.00            
ATOM   2893  CD  LYS X 190      55.384  48.057  38.216  0.00  0.00            
ATOM   2894  HD2 LYS X 190      55.312  48.516  39.202  0.00  0.00            
ATOM   2895  HD3 LYS X 190      55.764  48.698  37.535  0.00  0.00            
ATOM   2896  CE  LYS X 190      53.943  47.735  37.741  0.00  0.00            
ATOM   2897  HE2 LYS X 190      53.624  46.819  38.237  0.00  0.00            
ATOM   2898  HE3 LYS X 190      53.303  48.570  38.027  0.00  0.00            
ATOM   2899  NZ  LYS X 190      53.896  47.520  36.255  0.00  0.00            
ATOM   2900  HZ1 LYS X 190      53.955  48.478  35.740  0.00  0.00            
ATOM   2901  HZ2 LYS X 190      54.504  46.741  35.796  0.00  0.00            
ATOM   2902  HZ3 LYS X 190      52.898  47.091  36.165  0.00  0.00            
ATOM   2903  C   LYS X 190      56.955  44.016  40.833  0.00  0.00            
ATOM   2904  O   LYS X 190      56.038  43.210  41.126  0.00  0.00            
ATOM   2905  N   VAL X 191      57.976  44.209  41.731  0.00  0.00            
ATOM   2906  H   VAL X 191      58.853  44.714  41.354  0.00  0.00            
ATOM   2907  CA  VAL X 191      58.095  43.523  43.072  0.00  0.00            
ATOM   2908  HA  VAL X 191      58.206  42.465  42.885  0.00  0.00            
ATOM   2909  CB  VAL X 191      59.361  43.951  43.915  0.00  0.00            
ATOM   2910  HB  VAL X 191      59.120  44.692  44.558  0.00  0.00            
ATOM   2911  CG1 VAL X 191      59.829  42.839  44.831  0.00  0.00            
ATOM   2912 HG11 VAL X 191      60.366  42.105  44.230  0.00  0.00            
ATOM   2913 HG12 VAL X 191      60.521  43.211  45.587  0.00  0.00            
ATOM   2914 HG13 VAL X 191      59.039  42.300  45.353  0.00  0.00            
ATOM   2915  CG2 VAL X 191      60.497  44.369  43.018  0.00  0.00            
ATOM   2916 HG21 VAL X 191      60.274  45.544  42.422  0.00  0.00            
ATOM   2917 HG22 VAL X 191      61.250  44.710  43.599  0.00  0.00            
ATOM   2918 HG23 VAL X 191      60.977  43.594  42.421  0.00  0.00            
ATOM   2919  C   VAL X 191      56.860  43.660  43.983  0.00  0.00            
ATOM   2920  O   VAL X 191      56.547  42.681  44.634  0.00  0.00            
ATOM   2921  N   CYS X 192      56.274  44.837  43.999  0.00  0.00            
ATOM   2922  H   CYS X 192      56.746  45.713  43.554  0.00  0.00            
ATOM   2923  CA  CYS X 192      55.084  45.084  44.834  0.00  0.00            
ATOM   2924  HA  CYS X 192      55.332  44.759  45.845  0.00  0.00            
ATOM   2925  CB  CYS X 192      54.652  46.542  44.694  0.00  0.00            
ATOM   2926  HB2 CYS X 192      53.679  46.550  45.163  0.00  0.00            
ATOM   2927  HB3 CYS X 192      55.231  47.196  45.328  0.00  0.00            
ATOM   2928  SG  CYS X 192      54.550  47.194  42.990  0.00  0.00            
ATOM   2929  HG  CYS X 192      55.607  47.325  42.814  0.00  0.00            
ATOM   2930  C   CYS X 192      53.840  44.215  44.432  0.00  0.00            
ATOM   2931  O   CYS X 192      52.963  43.928  45.278  0.00  0.00            
ATOM   2932  N   PHE X 193      53.802  43.836  43.144  0.00  0.00            
ATOM   2933  H   PHE X 193      54.527  44.288  42.467  0.00  0.00            
ATOM   2934  CA  PHE X 193      52.822  42.923  42.557  0.00  0.00            
ATOM   2935  HA  PHE X 193      51.948  43.114  43.180  0.00  0.00            
ATOM   2936  CB  PHE X 193      52.298  43.277  41.139  0.00  0.00            
ATOM   2937  HB2 PHE X 193      52.162  44.356  41.061  0.00  0.00            
ATOM   2938  HB3 PHE X 193      53.079  42.929  40.463  0.00  0.00            
ATOM   2939  CG  PHE X 193      50.978  42.630  40.827  0.00  0.00            
ATOM   2940  CD1 PHE X 193      49.774  43.052  41.457  0.00  0.00            
ATOM   2941  HD1 PHE X 193      49.771  43.750  42.187  0.00  0.00            
ATOM   2942  CE1 PHE X 193      48.583  42.532  40.950  0.00  0.00            
ATOM   2943  HE1 PHE X 193      47.670  42.910  41.411  0.00  0.00            
ATOM   2944  CZ  PHE X 193      48.498  41.592  39.910  0.00  0.00            
ATOM   2945  HZ  PHE X 193      47.590  41.050  39.645  0.00  0.00            
ATOM   2946  CE2 PHE X 193      49.736  41.125  39.426  0.00  0.00            
ATOM   2947  HE2 PHE X 193      49.720  40.461  38.664  0.00  0.00            
ATOM   2948  CD2 PHE X 193      50.931  41.705  39.783  0.00  0.00            
ATOM   2949  HD2 PHE X 193      51.842  41.348  39.303  0.00  0.00            
ATOM   2950  C   PHE X 193      53.181  41.482  42.830  0.00  0.00            
ATOM   2951  O   PHE X 193      52.366  40.732  43.307  0.00  0.00            
ATOM   2952  N   GLY X 194      54.450  41.081  42.556  0.00  0.00            
ATOM   2953  H   GLY X 194      55.240  41.757  42.229  0.00  0.00            
ATOM   2954  CA  GLY X 194      55.037  39.748  42.872  0.00  0.00            
ATOM   2955  HA2 GLY X 194      54.685  39.041  42.121  0.00  0.00            
ATOM   2956  HA3 GLY X 194      56.116  39.711  42.729  0.00  0.00            
ATOM   2957  C   GLY X 194      54.746  39.245  44.241  0.00  0.00            
ATOM   2958  O   GLY X 194      54.392  38.081  44.529  0.00  0.00            
ATOM   2959  N   ILE X 195      54.756  40.154  45.246  0.00  0.00            
ATOM   2960  H   ILE X 195      55.111  41.158  45.011  0.00  0.00            
ATOM   2961  CA  ILE X 195      54.364  39.810  46.640  0.00  0.00            
ATOM   2962  HA  ILE X 195      55.041  38.995  46.896  0.00  0.00            
ATOM   2963  CB  ILE X 195      54.712  40.972  47.649  0.00  0.00            
ATOM   2964  HB  ILE X 195      54.406  41.944  47.261  0.00  0.00            
ATOM   2965  CG2 ILE X 195      53.869  40.823  48.926  0.00  0.00            
ATOM   2966 HG21 ILE X 195      52.804  40.891  48.705  0.00  0.00            
ATOM   2967 HG22 ILE X 195      54.148  39.957  49.525  0.00  0.00            
ATOM   2968 HG23 ILE X 195      53.994  41.643  49.502  0.00  0.00            
ATOM   2969  CG1 ILE X 195      56.221  40.913  47.933  0.00  0.00            
ATOM   2970 HG12 ILE X 195      56.287  40.176  48.621  0.00  0.00            
ATOM   2971 HG13 ILE X 195      56.832  40.602  47.192  0.00  0.00            
ATOM   2972  CD1 ILE X 195      56.602  42.262  48.560  0.00  0.00            
ATOM   2973 HD11 ILE X 195      56.102  42.312  49.527  0.00  0.00            
ATOM   2974 HD12 ILE X 195      57.668  42.454  48.684  0.00  0.00            
ATOM   2975 HD13 ILE X 195      56.292  43.106  47.943  0.00  0.00            
ATOM   2976  C   ILE X 195      52.907  39.235  46.764  0.00  0.00            
ATOM   2977  O   ILE X 195      52.557  38.283  47.443  0.00  0.00            
ATOM   2978  N   GLN X 196      51.976  39.882  46.002  0.00  0.00            
ATOM   2979  H   GLN X 196      52.362  40.624  45.303  0.00  0.00            
ATOM   2980  CA  GLN X 196      50.520  39.564  45.888  0.00  0.00            
ATOM   2981  HA  GLN X 196      50.186  39.305  46.893  0.00  0.00            
ATOM   2982  CB  GLN X 196      49.748  40.850  45.443  0.00  0.00            
ATOM   2983  HB2 GLN X 196      49.987  41.192  44.436  0.00  0.00            
ATOM   2984  HB3 GLN X 196      48.725  40.513  45.273  0.00  0.00            
ATOM   2985  CG  GLN X 196      49.786  42.064  46.363  0.00  0.00            
ATOM   2986  HG2 GLN X 196      50.757  42.550  46.456  0.00  0.00            
ATOM   2987  HG3 GLN X 196      49.176  42.809  45.853  0.00  0.00            
ATOM   2988  CD  GLN X 196      49.305  41.858  47.753  0.00  0.00            
ATOM   2989  OE1 GLN X 196      48.490  40.959  48.026  0.00  0.00            
ATOM   2990  NE2 GLN X 196      49.667  42.622  48.729  0.00  0.00            
ATOM   2991 HE21 GLN X 196      49.360  42.260  49.710  0.00  0.00            
ATOM   2992 HE22 GLN X 196      50.425  43.277  48.600  0.00  0.00            
ATOM   2993  C   GLN X 196      50.198  38.290  44.981  0.00  0.00            
ATOM   2994  O   GLN X 196      49.216  37.618  45.369  0.00  0.00            
ATOM   2995  N   LEU X 197      50.985  37.957  43.943  0.00  0.00            
ATOM   2996  H   LEU X 197      51.602  38.735  43.494  0.00  0.00            
ATOM   2997  CA  LEU X 197      50.910  36.584  43.357  0.00  0.00            
ATOM   2998  HA  LEU X 197      49.903  36.318  43.039  0.00  0.00            
ATOM   2999  CB  LEU X 197      51.856  36.509  42.134  0.00  0.00            
ATOM   3000  HB2 LEU X 197      52.833  36.801  42.518  0.00  0.00            
ATOM   3001  HB3 LEU X 197      51.745  35.457  41.871  0.00  0.00            
ATOM   3002  CG  LEU X 197      51.536  37.387  40.939  0.00  0.00            
ATOM   3003  HG  LEU X 197      51.896  38.392  41.157  0.00  0.00            
ATOM   3004  CD1 LEU X 197      52.168  36.988  39.637  0.00  0.00            
ATOM   3005 HD11 LEU X 197      52.228  37.841  38.961  0.00  0.00            
ATOM   3006 HD12 LEU X 197      53.217  36.708  39.735  0.00  0.00            
ATOM   3007 HD13 LEU X 197      51.740  36.178  39.212  0.00  0.00            
ATOM   3008  CD2 LEU X 197      50.045  37.515  40.697  0.00  0.00            
ATOM   3009 HD21 LEU X 197      49.566  36.541  40.596  0.00  0.00            
ATOM   3010 HD22 LEU X 197      49.654  38.074  41.547  0.00  0.00            
ATOM   3011 HD23 LEU X 197      49.898  38.129  39.809  0.00  0.00            
ATOM   3012  C   LEU X 197      51.284  35.520  44.387  0.00  0.00            
ATOM   3013  O   LEU X 197      50.670  34.416  44.541  0.00  0.00            
ATOM   3014  N   LEU X 198      52.292  35.828  45.179  0.00  0.00            
ATOM   3015  H   LEU X 198      52.895  36.720  45.008  0.00  0.00            
ATOM   3016  CA  LEU X 198      52.771  34.924  46.265  0.00  0.00            
ATOM   3017  HA  LEU X 198      52.851  34.009  45.845  0.00  0.00            
ATOM   3018  CB  LEU X 198      54.111  35.347  46.910  0.00  0.00            
ATOM   3019  HB2 LEU X 198      54.828  35.522  46.108  0.00  0.00            
ATOM   3020  HB3 LEU X 198      53.988  36.280  47.461  0.00  0.00            
ATOM   3021  CG  LEU X 198      54.869  34.349  47.829  0.00  0.00            
ATOM   3022  HG  LEU X 198      54.184  34.315  48.677  0.00  0.00            
ATOM   3023  CD1 LEU X 198      55.190  33.003  47.071  0.00  0.00            
ATOM   3024 HD11 LEU X 198      55.814  33.173  46.295  0.00  0.00            
ATOM   3025 HD12 LEU X 198      55.660  32.364  47.695  0.00  0.00            
ATOM   3026 HD13 LEU X 198      54.314  32.563  46.825  0.00  0.00            
ATOM   3027  CD2 LEU X 198      56.150  35.026  48.235  0.00  0.00            
ATOM   3028 HD21 LEU X 198      55.854  35.924  48.779  0.00  0.00            
ATOM   3029 HD22 LEU X 198      56.624  34.248  48.833  0.00  0.00            
ATOM   3030 HD23 LEU X 198      56.815  35.198  47.390  0.00  0.00            
ATOM   3031  C   LEU X 198      51.688  34.655  47.315  0.00  0.00            
ATOM   3032  O   LEU X 198      51.343  33.515  47.730  0.00  0.00            
ATOM   3033  N   ASN X 199      51.043  35.786  47.684  0.00  0.00            
ATOM   3034  H   ASN X 199      51.559  36.694  47.372  0.00  0.00            
ATOM   3035  CA  ASN X 199      49.998  35.929  48.685  0.00  0.00            
ATOM   3036  HA  ASN X 199      50.354  35.611  49.665  0.00  0.00            
ATOM   3037  CB  ASN X 199      49.511  37.396  48.711  0.00  0.00            
ATOM   3038  HB2 ASN X 199      50.362  37.937  48.654  0.00  0.00            
ATOM   3039  HB3 ASN X 199      49.006  37.773  47.821  0.00  0.00            
ATOM   3040  CG  ASN X 199      48.795  37.750  50.000  0.00  0.00            
ATOM   3041  OD1 ASN X 199      48.667  36.918  50.879  0.00  0.00            
ATOM   3042  ND2 ASN X 199      48.294  38.953  50.150  0.00  0.00            
ATOM   3043 HD21 ASN X 199      48.478  39.649  49.332  0.00  0.00            
ATOM   3044 HD22 ASN X 199      47.948  39.197  51.155  0.00  0.00            
ATOM   3045  C   ASN X 199      48.773  35.148  48.174  0.00  0.00            
ATOM   3046  O   ASN X 199      48.189  34.415  48.930  0.00  0.00            
ATOM   3047  N   ALA X 200      48.355  35.143  46.906  0.00  0.00            
ATOM   3048  H   ALA X 200      48.894  35.757  46.185  0.00  0.00            
ATOM   3049  CA  ALA X 200      47.250  34.366  46.342  0.00  0.00            
ATOM   3050  HA  ALA X 200      46.298  34.614  46.812  0.00  0.00            
ATOM   3051  CB  ALA X 200      47.180  34.680  44.876  0.00  0.00            
ATOM   3052  HB1 ALA X 200      46.386  34.101  44.405  0.00  0.00            
ATOM   3053  HB2 ALA X 200      46.970  35.744  44.772  0.00  0.00            
ATOM   3054  HB3 ALA X 200      48.117  34.439  44.373  0.00  0.00            
ATOM   3055  C   ALA X 200      47.516  32.821  46.456  0.00  0.00            
ATOM   3056  O   ALA X 200      46.565  32.100  46.686  0.00  0.00            
ATOM   3057  N   VAL X 201      48.789  32.354  46.324  0.00  0.00            
ATOM   3058  H   VAL X 201      49.587  32.921  46.075  0.00  0.00            
ATOM   3059  CA  VAL X 201      49.016  30.919  46.420  0.00  0.00            
ATOM   3060  HA  VAL X 201      48.191  30.559  45.961  0.00  0.00            
ATOM   3061  CB  VAL X 201      50.364  30.703  45.709  0.00  0.00            
ATOM   3062  HB  VAL X 201      51.017  31.396  46.044  0.00  0.00            
ATOM   3063  CG1 VAL X 201      50.911  29.354  45.900  0.00  0.00            
ATOM   3064 HG11 VAL X 201      51.845  29.074  45.413  0.00  0.00            
ATOM   3065 HG12 VAL X 201      51.075  29.152  46.958  0.00  0.00            
ATOM   3066 HG13 VAL X 201      50.241  28.551  45.593  0.00  0.00            
ATOM   3067  CG2 VAL X 201      50.124  30.832  44.269  0.00  0.00            
ATOM   3068 HG21 VAL X 201      49.902  31.748  44.090  0.00  0.00            
ATOM   3069 HG22 VAL X 201      50.994  30.684  43.779  0.00  0.00            
ATOM   3070 HG23 VAL X 201      49.472  30.039  43.903  0.00  0.00            
ATOM   3071  C   VAL X 201      48.995  30.562  47.882  0.00  0.00            
ATOM   3072  O   VAL X 201      48.566  29.432  48.270  0.00  0.00            
ATOM   3073  N   SER X 202      49.425  31.484  48.758  0.00  0.00            
ATOM   3074  H   SER X 202      49.674  32.466  48.358  0.00  0.00            
ATOM   3075  CA  SER X 202      49.451  31.283  50.227  0.00  0.00            
ATOM   3076  HA  SER X 202      49.975  30.359  50.471  0.00  0.00            
ATOM   3077  CB  SER X 202      50.191  32.393  50.974  0.00  0.00            
ATOM   3078  HB2 SER X 202      49.556  33.169  50.859  0.00  0.00            
ATOM   3079  HB3 SER X 202      50.225  32.206  51.966  0.00  0.00            
ATOM   3080  OG  SER X 202      51.458  32.624  50.425  0.00  0.00            
ATOM   3081  HG  SER X 202      51.313  32.714  49.430  0.00  0.00            
ATOM   3082  C   SER X 202      48.018  31.294  50.758  0.00  0.00            
ATOM   3083  O   SER X 202      47.759  30.712  51.825  0.00  0.00            
ATOM   3084  N   ARG X 203      47.092  31.979  50.067  0.00  0.00            
ATOM   3085  H   ARG X 203      47.296  32.699  49.275  0.00  0.00            
ATOM   3086  CA  ARG X 203      45.699  31.924  50.495  0.00  0.00            
ATOM   3087  HA  ARG X 203      45.697  31.873  51.584  0.00  0.00            
ATOM   3088  CB  ARG X 203      45.023  33.293  50.469  0.00  0.00            
ATOM   3089  HB2 ARG X 203      45.110  33.588  49.424  0.00  0.00            
ATOM   3090  HB3 ARG X 203      43.978  33.167  50.753  0.00  0.00            
ATOM   3091  CG  ARG X 203      45.599  34.491  51.336  0.00  0.00            
ATOM   3092  HG2 ARG X 203      45.371  34.214  52.365  0.00  0.00            
ATOM   3093  HG3 ARG X 203      46.683  34.543  51.240  0.00  0.00            
ATOM   3094  CD  ARG X 203      44.915  35.838  50.993  0.00  0.00            
ATOM   3095  HD2 ARG X 203      44.973  36.054  49.927  0.00  0.00            
ATOM   3096  HD3 ARG X 203      43.977  35.828  51.369  0.00  0.00            
ATOM   3097  NE  ARG X 203      45.680  36.871  51.720  0.00  0.00            
ATOM   3098  HE  ARG X 203      45.939  36.644  52.754  0.00  0.00            
ATOM   3099  CZ  ARG X 203      45.484  38.194  51.511  0.00  0.00            
ATOM   3100  NH1 ARG X 203      44.846  38.621  50.420  0.00  0.00            
ATOM   3101 HH11 ARG X 203      44.211  37.975  49.815  0.00  0.00            
ATOM   3102 HH12 ARG X 203      44.839  39.689  50.198  0.00  0.00            
ATOM   3103  NH2 ARG X 203      45.899  39.118  52.352  0.00  0.00            
ATOM   3104 HH21 ARG X 203      46.582  38.797  53.138  0.00  0.00            
ATOM   3105 HH22 ARG X 203      45.568  40.119  52.075  0.00  0.00            
ATOM   3106  C   ARG X 203      44.959  30.665  49.890  0.00  0.00            
ATOM   3107  O   ARG X 203      44.091  30.077  50.515  0.00  0.00            
ATOM   3108  N   VAL X 204      45.349  30.307  48.631  0.00  0.00            
ATOM   3109  H   VAL X 204      46.045  30.902  48.204  0.00  0.00            
ATOM   3110  CA  VAL X 204      44.859  29.060  47.942  0.00  0.00            
ATOM   3111  HA  VAL X 204      43.882  29.136  47.697  0.00  0.00            
ATOM   3112  CB  VAL X 204      45.646  28.919  46.620  0.00  0.00            
ATOM   3113  HB  VAL X 204      46.652  29.236  46.892  0.00  0.00            
ATOM   3114  CG1 VAL X 204      45.623  27.459  46.008  0.00  0.00            
ATOM   3115 HG11 VAL X 204      46.104  27.407  45.032  0.00  0.00            
ATOM   3116 HG12 VAL X 204      45.974  26.674  46.679  0.00  0.00            
ATOM   3117 HG13 VAL X 204      44.589  27.229  45.753  0.00  0.00            
ATOM   3118  CG2 VAL X 204      45.017  29.922  45.582  0.00  0.00            
ATOM   3119 HG21 VAL X 204      45.738  29.975  44.766  0.00  0.00            
ATOM   3120 HG22 VAL X 204      44.088  29.623  45.322  0.00  0.00            
ATOM   3121 HG23 VAL X 204      44.797  30.865  46.083  0.00  0.00            
ATOM   3122  C   VAL X 204      45.051  27.833  48.794  0.00  0.00            
ATOM   3123  O   VAL X 204      44.087  27.077  49.101  0.00  0.00            
ATOM   3124  N   GLU X 205      46.255  27.558  49.290  0.00  0.00            
ATOM   3125  H   GLU X 205      47.034  28.213  48.900  0.00  0.00            
ATOM   3126  CA  GLU X 205      46.656  26.353  50.128  0.00  0.00            
ATOM   3127  HA  GLU X 205      46.608  25.456  49.510  0.00  0.00            
ATOM   3128  CB  GLU X 205      48.165  26.504  50.510  0.00  0.00            
ATOM   3129  HB2 GLU X 205      48.378  25.617  50.944  0.00  0.00            
ATOM   3130  HB3 GLU X 205      48.670  26.545  49.637  0.00  0.00            
ATOM   3131  CG  GLU X 205      48.581  27.681  51.459  0.00  0.00            
ATOM   3132  HG2 GLU X 205      49.438  28.124  51.160  0.00  0.00            
ATOM   3133  HG3 GLU X 205      47.953  28.472  51.456  0.00  0.00            
ATOM   3134  CD  GLU X 205      48.784  27.340  52.955  0.00  0.00            
ATOM   3135  OE1 GLU X 205      48.293  26.323  53.454  0.00  0.00            
ATOM   3136  OE2 GLU X 205      49.488  28.087  53.657  0.00  0.00            
ATOM   3137  C   GLU X 205      45.810  26.160  51.390  0.00  0.00            
ATOM   3138  O   GLU X 205      45.322  25.025  51.563  0.00  0.00            
ATOM   3139  N   ARG X 206      45.459  27.357  52.016  0.00  0.00            
ATOM   3140  H   ARG X 206      45.815  28.304  51.609  0.00  0.00            
ATOM   3141  CA  ARG X 206      44.756  27.531  53.303  0.00  0.00            
ATOM   3142  HA  ARG X 206      45.114  26.764  53.991  0.00  0.00            
ATOM   3143  CB  ARG X 206      45.179  28.871  53.911  0.00  0.00            
ATOM   3144  HB2 ARG X 206      46.156  29.095  53.793  0.00  0.00            
ATOM   3145  HB3 ARG X 206      44.707  29.760  53.493  0.00  0.00            
ATOM   3146  CG  ARG X 206      44.974  28.938  55.496  0.00  0.00            
ATOM   3147  HG2 ARG X 206      45.547  29.827  55.759  0.00  0.00            
ATOM   3148  HG3 ARG X 206      43.956  29.130  55.834  0.00  0.00            
ATOM   3149  CD  ARG X 206      45.452  27.698  56.198  0.00  0.00            
ATOM   3150  HD2 ARG X 206      45.404  28.047  57.229  0.00  0.00            
ATOM   3151  HD3 ARG X 206      44.733  26.991  56.145  0.00  0.00            
ATOM   3152  NE  ARG X 206      46.836  27.241  55.878  0.00  0.00            
ATOM   3153  HE  ARG X 206      47.111  27.255  54.823  0.00  0.00            
ATOM   3154  CZ  ARG X 206      47.737  26.792  56.734  0.00  0.00            
ATOM   3155  NH1 ARG X 206      47.585  26.751  58.015  0.00  0.00            
ATOM   3156 HH11 ARG X 206      47.075  27.636  58.393  0.00  0.00            
ATOM   3157 HH12 ARG X 206      48.256  26.165  58.644  0.00  0.00            
ATOM   3158  NH2 ARG X 206      48.738  26.179  56.223  0.00  0.00            
ATOM   3159 HH21 ARG X 206      48.931  26.080  55.155  0.00  0.00            
ATOM   3160 HH22 ARG X 206      49.453  25.750  56.924  0.00  0.00            
ATOM   3161  C   ARG X 206      43.218  27.459  53.100  0.00  0.00            
ATOM   3162  O   ARG X 206      42.471  27.173  54.027  0.00  0.00            
ATOM   3163  N   ALA X 207      42.734  27.780  51.965  0.00  0.00            
ATOM   3164  H   ALA X 207      43.425  28.328  51.324  0.00  0.00            
ATOM   3165  CA  ALA X 207      41.367  27.696  51.541  0.00  0.00            
ATOM   3166  HA  ALA X 207      40.751  27.979  52.395  0.00  0.00            
ATOM   3167  CB  ALA X 207      41.110  28.580  50.297  0.00  0.00            
ATOM   3168  HB1 ALA X 207      40.061  28.867  50.225  0.00  0.00            
ATOM   3169  HB2 ALA X 207      41.568  29.554  50.473  0.00  0.00            
ATOM   3170  HB3 ALA X 207      41.476  28.093  49.393  0.00  0.00            
ATOM   3171  C   ALA X 207      41.073  26.177  51.159  0.00  0.00            
ATOM   3172  O   ALA X 207      39.880  25.819  51.166  0.00  0.00            
ATOM   3173  N   LEU X 208      42.042  25.422  50.675  0.00  0.00            
ATOM   3174  H   LEU X 208      43.046  25.793  50.471  0.00  0.00            
ATOM   3175  CA  LEU X 208      41.791  24.084  50.168  0.00  0.00            
ATOM   3176  HA  LEU X 208      41.062  24.108  49.358  0.00  0.00            
ATOM   3177  CB  LEU X 208      43.094  23.374  49.654  0.00  0.00            
ATOM   3178  HB2 LEU X 208      43.855  23.343  50.434  0.00  0.00            
ATOM   3179  HB3 LEU X 208      42.792  22.339  49.496  0.00  0.00            
ATOM   3180  CG  LEU X 208      43.640  23.919  48.293  0.00  0.00            
ATOM   3181  HG  LEU X 208      44.290  24.738  48.599  0.00  0.00            
ATOM   3182  CD1 LEU X 208      44.487  22.842  47.550  0.00  0.00            
ATOM   3183 HD11 LEU X 208      44.847  23.164  46.573  0.00  0.00            
ATOM   3184 HD12 LEU X 208      45.326  22.689  48.229  0.00  0.00            
ATOM   3185 HD13 LEU X 208      43.940  22.015  47.356  0.00  0.00            
ATOM   3186  CD2 LEU X 208      42.600  24.435  47.301  0.00  0.00            
ATOM   3187 HD21 LEU X 208      43.103  24.760  46.391  0.00  0.00            
ATOM   3188 HD22 LEU X 208      41.932  23.593  47.118  0.00  0.00            
ATOM   3189 HD23 LEU X 208      42.116  25.334  47.682  0.00  0.00            
ATOM   3190  C   LEU X 208      41.071  23.141  51.160  0.00  0.00            
ATOM   3191  O   LEU X 208      40.280  22.344  50.670  0.00  0.00            
ATOM   3192  N   PRO X 209      41.397  23.148  52.446  0.00  0.00            
ATOM   3193  CD  PRO X 209      42.474  23.750  53.097  0.00  0.00            
ATOM   3194  HD2 PRO X 209      42.404  24.825  53.260  0.00  0.00            
ATOM   3195  HD3 PRO X 209      43.357  23.708  52.458  0.00  0.00            
ATOM   3196  CG  PRO X 209      42.733  22.993  54.386  0.00  0.00            
ATOM   3197  HG2 PRO X 209      43.244  23.612  55.123  0.00  0.00            
ATOM   3198  HG3 PRO X 209      43.330  22.111  54.154  0.00  0.00            
ATOM   3199  CB  PRO X 209      41.338  22.636  54.708  0.00  0.00            
ATOM   3200  HB2 PRO X 209      40.848  23.438  55.078  0.00  0.00            
ATOM   3201  HB3 PRO X 209      41.196  21.856  55.334  0.00  0.00            
ATOM   3202  CA  PRO X 209      40.706  22.294  53.355  0.00  0.00            
ATOM   3203  HA  PRO X 209      40.871  21.329  53.108  0.00  0.00            
ATOM   3204  C   PRO X 209      39.201  22.607  53.532  0.00  0.00            
ATOM   3205  O   PRO X 209      38.623  21.733  54.192  0.00  0.00            
ATOM   3206  N   LYS X 210      38.598  23.670  52.990  0.00  0.00            
ATOM   3207  H   LYS X 210      39.269  24.478  52.696  0.00  0.00            
ATOM   3208  CA  LYS X 210      37.142  23.876  53.094  0.00  0.00            
ATOM   3209  HA  LYS X 210      36.773  22.976  53.587  0.00  0.00            
ATOM   3210  CB  LYS X 210      36.876  25.046  54.115  0.00  0.00            
ATOM   3211  HB2 LYS X 210      35.806  25.183  54.271  0.00  0.00            
ATOM   3212  HB3 LYS X 210      37.342  24.652  55.018  0.00  0.00            
ATOM   3213  CG  LYS X 210      37.450  26.426  53.825  0.00  0.00            
ATOM   3214  HG2 LYS X 210      37.665  26.935  54.765  0.00  0.00            
ATOM   3215  HG3 LYS X 210      38.373  26.124  53.332  0.00  0.00            
ATOM   3216  CD  LYS X 210      36.720  27.462  52.934  0.00  0.00            
ATOM   3217  HD2 LYS X 210      37.369  28.291  52.653  0.00  0.00            
ATOM   3218  HD3 LYS X 210      36.484  26.991  52.072  0.00  0.00            
ATOM   3219  CE  LYS X 210      35.397  27.978  53.498  0.00  0.00            
ATOM   3220  HE2 LYS X 210      34.636  28.142  52.735  0.00  0.00            
ATOM   3221  HE3 LYS X 210      35.032  27.262  54.234  0.00  0.00            
ATOM   3222  NZ  LYS X 210      35.548  29.300  54.087  0.00  0.00            
ATOM   3223  HZ1 LYS X 210      34.702  29.613  54.698  0.00  0.00            
ATOM   3224  HZ2 LYS X 210      36.468  29.301  54.672  0.00  0.00            
ATOM   3225  HZ3 LYS X 210      35.746  30.002  53.277  0.00  0.00            
ATOM   3226  C   LYS X 210      36.429  24.133  51.755  0.00  0.00            
ATOM   3227  O   LYS X 210      35.229  24.213  51.720  0.00  0.00            
ATOM   3228  N   LEU X 211      37.218  24.137  50.689  0.00  0.00            
ATOM   3229  H   LEU X 211      38.208  24.000  50.836  0.00  0.00            
ATOM   3230  CA  LEU X 211      36.787  24.295  49.354  0.00  0.00            
ATOM   3231  HA  LEU X 211      36.077  25.121  49.314  0.00  0.00            
ATOM   3232  CB  LEU X 211      37.999  24.586  48.560  0.00  0.00            
ATOM   3233  HB2 LEU X 211      38.757  25.250  48.974  0.00  0.00            
ATOM   3234  HB3 LEU X 211      38.534  23.638  48.510  0.00  0.00            
ATOM   3235  CG  LEU X 211      37.651  24.999  47.115  0.00  0.00            
ATOM   3236  HG  LEU X 211      36.703  24.510  46.892  0.00  0.00            
ATOM   3237  CD1 LEU X 211      37.319  26.504  47.063  0.00  0.00            
ATOM   3238 HD11 LEU X 211      38.242  27.061  47.222  0.00  0.00            
ATOM   3239 HD12 LEU X 211      37.031  26.675  46.163  0.00  0.00            
ATOM   3240 HD13 LEU X 211      36.562  26.751  47.685  0.00  0.00            
ATOM   3241  CD2 LEU X 211      38.802  24.575  46.245  0.00  0.00            
ATOM   3242 HD21 LEU X 211      39.028  23.509  46.292  0.00  0.00            
ATOM   3243 HD22 LEU X 211      38.593  24.926  45.235  0.00  0.00            
ATOM   3244 HD23 LEU X 211      39.702  25.110  46.548  0.00  0.00            
ATOM   3245  C   LEU X 211      36.057  22.991  48.931  0.00  0.00            
ATOM   3246  O   LEU X 211      36.675  21.922  48.817  0.00  0.00            
ATOM   3247  N   THR X 212      34.743  23.212  48.702  0.00  0.00            
ATOM   3248  H   THR X 212      34.354  24.192  48.979  0.00  0.00            
ATOM   3249  CA  THR X 212      33.887  22.077  48.270  0.00  0.00            
ATOM   3250  HA  THR X 212      34.534  21.225  48.059  0.00  0.00            
ATOM   3251  CB  THR X 212      32.735  21.757  49.211  0.00  0.00            
ATOM   3252  HB  THR X 212      32.309  20.810  48.880  0.00  0.00            
ATOM   3253  CG2 THR X 212      33.163  21.569  50.656  0.00  0.00            
ATOM   3254 HG21 THR X 212      33.674  22.451  51.044  0.00  0.00            
ATOM   3255 HG22 THR X 212      32.271  21.364  51.249  0.00  0.00            
ATOM   3256 HG23 THR X 212      33.818  20.699  50.613  0.00  0.00            
ATOM   3257  OG1 THR X 212      31.725  22.722  49.075  0.00  0.00            
ATOM   3258  HG1 THR X 212      30.738  22.332  49.322  0.00  0.00            
ATOM   3259  C   THR X 212      33.291  22.263  46.855  0.00  0.00            
ATOM   3260  O   THR X 212      32.625  21.373  46.289  0.00  0.00            
ATOM   3261  N   VAL X 213      33.521  23.418  46.257  0.00  0.00            
ATOM   3262  H   VAL X 213      34.165  24.116  46.792  0.00  0.00            
ATOM   3263  CA  VAL X 213      32.996  23.779  44.945  0.00  0.00            
ATOM   3264  HA  VAL X 213      31.921  23.852  45.107  0.00  0.00            
ATOM   3265  CB  VAL X 213      33.469  25.194  44.488  0.00  0.00            
ATOM   3266  HB  VAL X 213      33.312  25.953  45.255  0.00  0.00            
ATOM   3267  CG1 VAL X 213      34.930  25.367  44.083  0.00  0.00            
ATOM   3268 HG11 VAL X 213      35.199  24.655  43.302  0.00  0.00            
ATOM   3269 HG12 VAL X 213      35.158  26.374  43.736  0.00  0.00            
ATOM   3270 HG13 VAL X 213      35.564  25.185  44.951  0.00  0.00            
ATOM   3271  CG2 VAL X 213      32.668  25.665  43.283  0.00  0.00            
ATOM   3272 HG21 VAL X 213      32.868  26.689  42.965  0.00  0.00            
ATOM   3273 HG22 VAL X 213      32.805  25.104  42.455  0.00  0.00            
ATOM   3274 HG23 VAL X 213      31.603  25.586  43.504  0.00  0.00            
ATOM   3275  C   VAL X 213      33.332  22.709  43.881  0.00  0.00            
ATOM   3276  O   VAL X 213      34.513  22.320  43.830  0.00  0.00            
ATOM   3277  N   PRO X 214      32.389  22.237  43.035  0.00  0.00            
ATOM   3278  CD  PRO X 214      31.020  22.468  42.986  0.00  0.00            
ATOM   3279  HD2 PRO X 214      30.655  23.495  43.003  0.00  0.00            
ATOM   3280  HD3 PRO X 214      30.560  21.921  43.809  0.00  0.00            
ATOM   3281  CG  PRO X 214      30.560  21.842  41.711  0.00  0.00            
ATOM   3282  HG2 PRO X 214      30.855  22.359  40.809  0.00  0.00            
ATOM   3283  HG3 PRO X 214      29.522  21.564  41.817  0.00  0.00            
ATOM   3284  CB  PRO X 214      31.394  20.547  41.640  0.00  0.00            
ATOM   3285  HB2 PRO X 214      31.453  20.246  40.605  0.00  0.00            
ATOM   3286  HB3 PRO X 214      31.082  19.819  42.375  0.00  0.00            
ATOM   3287  CA  PRO X 214      32.761  21.141  42.132  0.00  0.00            
ATOM   3288  HA  PRO X 214      33.338  20.413  42.683  0.00  0.00            
ATOM   3289  C   PRO X 214      33.580  21.683  40.912  0.00  0.00            
ATOM   3290  O   PRO X 214      33.397  22.849  40.557  0.00  0.00            
ATOM   3291  N   PHE X 215      34.527  20.889  40.461  0.00  0.00            
ATOM   3292  H   PHE X 215      34.540  19.844  40.772  0.00  0.00            
ATOM   3293  CA  PHE X 215      35.320  21.465  39.400  0.00  0.00            
ATOM   3294  HA  PHE X 215      34.719  22.113  38.763  0.00  0.00            
ATOM   3295  CB  PHE X 215      36.418  22.282  40.145  0.00  0.00            
ATOM   3296  HB2 PHE X 215      36.924  22.816  39.340  0.00  0.00            
ATOM   3297  HB3 PHE X 215      35.997  23.070  40.770  0.00  0.00            
ATOM   3298  CG  PHE X 215      37.595  21.510  40.769  0.00  0.00            
ATOM   3299  CD1 PHE X 215      37.849  21.579  42.143  0.00  0.00            
ATOM   3300  HD1 PHE X 215      37.077  22.124  42.687  0.00  0.00            
ATOM   3301  CE1 PHE X 215      39.031  21.036  42.758  0.00  0.00            
ATOM   3302  HE1 PHE X 215      39.317  21.134  43.806  0.00  0.00            
ATOM   3303  CZ  PHE X 215      39.946  20.433  41.896  0.00  0.00            
ATOM   3304  HZ  PHE X 215      40.878  20.133  42.374  0.00  0.00            
ATOM   3305  CE2 PHE X 215      39.779  20.499  40.513  0.00  0.00            
ATOM   3306  HE2 PHE X 215      40.511  20.146  39.914  0.00  0.00            
ATOM   3307  CD2 PHE X 215      38.594  21.044  39.917  0.00  0.00            
ATOM   3308  HD2 PHE X 215      38.463  21.212  38.848  0.00  0.00            
ATOM   3309  C   PHE X 215      35.902  20.601  38.354  0.00  0.00            
ATOM   3310  O   PHE X 215      36.220  19.411  38.566  0.00  0.00            
ATOM   3311  N   LEU X 216      36.187  21.261  37.273  0.00  0.00            
ATOM   3312  H   LEU X 216      35.983  22.331  37.241  0.00  0.00            
ATOM   3313  CA  LEU X 216      36.871  20.802  36.096  0.00  0.00            
ATOM   3314  HA  LEU X 216      37.051  19.728  36.130  0.00  0.00            
ATOM   3315  CB  LEU X 216      36.033  21.238  34.851  0.00  0.00            
ATOM   3316  HB2 LEU X 216      35.036  20.799  34.863  0.00  0.00            
ATOM   3317  HB3 LEU X 216      35.952  22.325  34.880  0.00  0.00            
ATOM   3318  CG  LEU X 216      36.742  21.014  33.499  0.00  0.00            
ATOM   3319  HG  LEU X 216      37.673  21.578  33.436  0.00  0.00            
ATOM   3320  CD1 LEU X 216      36.955  19.578  33.286  0.00  0.00            
ATOM   3321 HD11 LEU X 216      37.641  19.225  34.056  0.00  0.00            
ATOM   3322 HD12 LEU X 216      36.071  18.948  33.377  0.00  0.00            
ATOM   3323 HD13 LEU X 216      37.437  19.439  32.410  0.00  0.00            
ATOM   3324  CD2 LEU X 216      35.796  21.476  32.397  0.00  0.00            
ATOM   3325 HD21 LEU X 216      36.409  21.484  31.496  0.00  0.00            
ATOM   3326 HD22 LEU X 216      34.889  20.904  32.199  0.00  0.00            
ATOM   3327 HD23 LEU X 216      35.587  22.540  32.510  0.00  0.00            
ATOM   3328  C   LEU X 216      38.179  21.597  36.177  0.00  0.00            
ATOM   3329  O   LEU X 216      38.145  22.828  36.321  0.00  0.00            
ATOM   3330  N   LEU X 217      39.305  20.928  35.995  0.00  0.00            
ATOM   3331  H   LEU X 217      39.393  19.842  35.969  0.00  0.00            
ATOM   3332  CA  LEU X 217      40.674  21.496  35.999  0.00  0.00            
ATOM   3333  HA  LEU X 217      40.613  22.576  36.140  0.00  0.00            
ATOM   3334  CB  LEU X 217      41.330  20.972  37.299  0.00  0.00            
ATOM   3335  HB2 LEU X 217      40.768  21.447  38.104  0.00  0.00            
ATOM   3336  HB3 LEU X 217      41.205  19.891  37.376  0.00  0.00            
ATOM   3337  CG  LEU X 217      42.859  21.167  37.298  0.00  0.00            
ATOM   3338  HG  LEU X 217      43.362  20.607  36.509  0.00  0.00            
ATOM   3339  CD1 LEU X 217      43.138  22.678  37.200  0.00  0.00            
ATOM   3340 HD11 LEU X 217      44.199  22.883  37.340  0.00  0.00            
ATOM   3341 HD12 LEU X 217      42.914  23.055  36.202  0.00  0.00            
ATOM   3342 HD13 LEU X 217      42.628  23.161  37.926  0.00  0.00            
ATOM   3343  CD2 LEU X 217      43.353  20.651  38.610  0.00  0.00            
ATOM   3344 HD21 LEU X 217      44.434  20.787  38.636  0.00  0.00            
ATOM   3345 HD22 LEU X 217      42.773  21.081  39.427  0.00  0.00            
ATOM   3346 HD23 LEU X 217      43.264  19.568  38.693  0.00  0.00            
ATOM   3347  C   LEU X 217      41.403  21.057  34.772  0.00  0.00            
ATOM   3348  O   LEU X 217      41.463  19.800  34.582  0.00  0.00            
ATOM   3349  N   LEU X 218      41.716  21.989  33.850  0.00  0.00            
ATOM   3350  H   LEU X 218      41.540  23.032  34.113  0.00  0.00            
ATOM   3351  CA  LEU X 218      42.492  21.637  32.688  0.00  0.00            
ATOM   3352  HA  LEU X 218      42.498  20.550  32.612  0.00  0.00            
ATOM   3353  CB  LEU X 218      41.865  22.296  31.430  0.00  0.00            
ATOM   3354  HB2 LEU X 218      42.162  23.336  31.293  0.00  0.00            
ATOM   3355  HB3 LEU X 218      42.265  21.812  30.538  0.00  0.00            
ATOM   3356  CG  LEU X 218      40.395  22.255  31.062  0.00  0.00            
ATOM   3357  HG  LEU X 218      40.367  22.526  30.007  0.00  0.00            
ATOM   3358  CD1 LEU X 218      39.793  20.844  31.201  0.00  0.00            
ATOM   3359 HD11 LEU X 218      40.391  20.115  30.838  0.00  0.00            
ATOM   3360 HD12 LEU X 218      39.718  20.536  32.160  0.00  0.00            
ATOM   3361 HD13 LEU X 218      38.902  20.799  30.726  0.00  0.00            
ATOM   3362  CD2 LEU X 218      39.507  23.288  31.770  0.00  0.00            
ATOM   3363 HD21 LEU X 218      39.449  23.014  32.824  0.00  0.00            
ATOM   3364 HD22 LEU X 218      39.998  24.256  31.665  0.00  0.00            
ATOM   3365 HD23 LEU X 218      38.574  23.226  31.210  0.00  0.00            
ATOM   3366  C   LEU X 218      43.913  22.205  32.788  0.00  0.00            
ATOM   3367  O   LEU X 218      44.047  23.365  33.240  0.00  0.00            
ATOM   3368  N   GLN X 219      44.952  21.444  32.359  0.00  0.00            
ATOM   3369  H   GLN X 219      44.771  20.448  31.953  0.00  0.00            
ATOM   3370  CA  GLN X 219      46.327  21.815  32.581  0.00  0.00            
ATOM   3371  HA  GLN X 219      46.367  22.904  32.582  0.00  0.00            
ATOM   3372  CB  GLN X 219      46.649  21.251  33.994  0.00  0.00            
ATOM   3373  HB2 GLN X 219      46.097  21.684  34.828  0.00  0.00            
ATOM   3374  HB3 GLN X 219      46.385  20.338  34.129  0.00  0.00            
ATOM   3375  CG  GLN X 219      48.206  21.264  34.404  0.00  0.00            
ATOM   3376  HG2 GLN X 219      48.176  20.775  35.287  0.00  0.00            
ATOM   3377  HG3 GLN X 219      48.741  20.607  33.718  0.00  0.00            
ATOM   3378  CD  GLN X 219      48.750  22.658  34.560  0.00  0.00            
ATOM   3379  OE1 GLN X 219      48.164  23.534  35.208  0.00  0.00            
ATOM   3380  NE2 GLN X 219      49.955  22.882  34.049  0.00  0.00            
ATOM   3381 HE21 GLN X 219      50.548  23.699  34.461  0.00  0.00            
ATOM   3382 HE22 GLN X 219      50.442  22.291  33.390  0.00  0.00            
ATOM   3383  C   GLN X 219      47.234  21.228  31.473  0.00  0.00            
ATOM   3384  O   GLN X 219      47.066  20.092  31.113  0.00  0.00            
ATOM   3385  N   GLY X 220      48.292  21.985  31.137  0.00  0.00            
ATOM   3386  H   GLY X 220      48.446  22.993  31.522  0.00  0.00            
ATOM   3387  CA  GLY X 220      49.285  21.401  30.186  0.00  0.00            
ATOM   3388  HA2 GLY X 220      48.854  20.523  29.704  0.00  0.00            
ATOM   3389  HA3 GLY X 220      49.701  22.017  29.503  0.00  0.00            
ATOM   3390  C   GLY X 220      50.551  20.892  30.879  0.00  0.00            
ATOM   3391  O   GLY X 220      50.999  21.367  31.880  0.00  0.00            
ATOM   3392  N   SER X 221      50.967  19.767  30.310  0.00  0.00            
ATOM   3393  H   SER X 221      50.476  19.293  29.460  0.00  0.00            
ATOM   3394  CA  SER X 221      52.127  18.957  30.962  0.00  0.00            
ATOM   3395  HA  SER X 221      51.995  18.889  32.042  0.00  0.00            
ATOM   3396  CB  SER X 221      52.149  17.548  30.326  0.00  0.00            
ATOM   3397  HB2 SER X 221      52.657  16.961  30.971  0.00  0.00            
ATOM   3398  HB3 SER X 221      51.146  17.122  30.324  0.00  0.00            
ATOM   3399  OG  SER X 221      52.913  17.589  29.163  0.00  0.00            
ATOM   3400  HG  SER X 221      53.982  17.455  29.331  0.00  0.00            
ATOM   3401  C   SER X 221      53.455  19.696  30.874  0.00  0.00            
ATOM   3402  O   SER X 221      54.343  19.572  31.730  0.00  0.00            
ATOM   3403  N   ALA X 222      53.603  20.512  29.830  0.00  0.00            
ATOM   3404  H   ALA X 222      52.801  20.974  29.425  0.00  0.00            
ATOM   3405  CA  ALA X 222      54.868  21.145  29.493  0.00  0.00            
ATOM   3406  HA  ALA X 222      55.607  20.709  30.025  0.00  0.00            
ATOM   3407  CB  ALA X 222      55.059  20.947  28.003  0.00  0.00            
ATOM   3408  HB1 ALA X 222      54.359  21.436  27.463  0.00  0.00            
ATOM   3409  HB2 ALA X 222      55.998  21.150  27.693  0.00  0.00            
ATOM   3410  HB3 ALA X 222      55.001  19.904  27.692  0.00  0.00            
ATOM   3411  C   ALA X 222      54.901  22.585  29.992  0.00  0.00            
ATOM   3412  O   ALA X 222      55.961  23.190  29.962  0.00  0.00            
ATOM   3413  N   ASP X 223      53.874  23.053  30.757  0.00  0.00            
ATOM   3414  H   ASP X 223      53.062  22.495  30.980  0.00  0.00            
ATOM   3415  CA  ASP X 223      53.763  24.396  31.286  0.00  0.00            
ATOM   3416  HA  ASP X 223      53.847  25.098  30.565  0.00  0.00            
ATOM   3417  CB  ASP X 223      52.413  24.544  31.973  0.00  0.00            
ATOM   3418  HB2 ASP X 223      51.629  24.125  31.332  0.00  0.00            
ATOM   3419  HB3 ASP X 223      52.428  24.020  32.960  0.00  0.00            
ATOM   3420  CG  ASP X 223      51.987  25.950  32.330  0.00  0.00            
ATOM   3421  OD1 ASP X 223      52.702  26.970  32.205  0.00  0.00            
ATOM   3422  OD2 ASP X 223      50.765  26.103  32.818  0.00  0.00            
ATOM   3423  C   ASP X 223      54.873  24.566  32.321  0.00  0.00            
ATOM   3424  O   ASP X 223      55.086  23.638  33.184  0.00  0.00            
ATOM   3425  N   ARG X 224      55.457  25.746  32.287  0.00  0.00            
ATOM   3426  H   ARG X 224      55.248  26.331  31.391  0.00  0.00            
ATOM   3427  CA  ARG X 224      56.602  26.191  33.162  0.00  0.00            
ATOM   3428  HA  ARG X 224      57.021  25.406  33.792  0.00  0.00            
ATOM   3429  CB  ARG X 224      57.853  26.453  32.201  0.00  0.00            
ATOM   3430  HB2 ARG X 224      57.471  26.808  31.244  0.00  0.00            
ATOM   3431  HB3 ARG X 224      58.466  27.226  32.663  0.00  0.00            
ATOM   3432  CG  ARG X 224      58.764  25.255  31.998  0.00  0.00            
ATOM   3433  HG2 ARG X 224      59.429  25.013  32.827  0.00  0.00            
ATOM   3434  HG3 ARG X 224      58.177  24.495  31.685  0.00  0.00            
ATOM   3435  CD  ARG X 224      59.673  25.555  30.903  0.00  0.00            
ATOM   3436  HD2 ARG X 224      60.309  26.420  31.093  0.00  0.00            
ATOM   3437  HD3 ARG X 224      60.265  24.644  30.822  0.00  0.00            
ATOM   3438  NE  ARG X 224      58.953  25.835  29.606  0.00  0.00            
ATOM   3439  HE  ARG X 224      58.079  25.201  29.455  0.00  0.00            
ATOM   3440  CZ  ARG X 224      59.350  26.429  28.517  0.00  0.00            
ATOM   3441  NH1 ARG X 224      60.271  27.267  28.457  0.00  0.00            
ATOM   3442 HH11 ARG X 224      60.902  27.446  29.328  0.00  0.00            
ATOM   3443 HH12 ARG X 224      60.683  27.546  27.488  0.00  0.00            
ATOM   3444  NH2 ARG X 224      58.664  26.266  27.448  0.00  0.00            
ATOM   3445 HH21 ARG X 224      59.028  26.617  26.483  0.00  0.00            
ATOM   3446 HH22 ARG X 224      57.895  25.495  27.407  0.00  0.00            
ATOM   3447  C   ARG X 224      56.289  27.436  33.985  0.00  0.00            
ATOM   3448  O   ARG X 224      57.033  27.764  34.909  0.00  0.00            
ATOM   3449  N   LEU X 225      55.148  28.079  33.591  0.00  0.00            
ATOM   3450  H   LEU X 225      54.567  27.611  32.909  0.00  0.00            
ATOM   3451  CA  LEU X 225      54.568  29.265  34.294  0.00  0.00            
ATOM   3452  HA  LEU X 225      55.405  29.830  34.704  0.00  0.00            
ATOM   3453  CB  LEU X 225      53.801  30.189  33.350  0.00  0.00            
ATOM   3454  HB2 LEU X 225      52.997  29.600  32.908  0.00  0.00            
ATOM   3455  HB3 LEU X 225      53.286  30.945  33.942  0.00  0.00            
ATOM   3456  CG  LEU X 225      54.644  30.661  32.092  0.00  0.00            
ATOM   3457  HG  LEU X 225      55.084  29.606  31.399  0.00  0.00            
ATOM   3458  CD1 LEU X 225      53.674  31.498  31.244  0.00  0.00            
ATOM   3459 HD11 LEU X 225      52.716  31.191  31.338  0.00  0.00            
ATOM   3460 HD12 LEU X 225      53.656  32.523  31.613  0.00  0.00            
ATOM   3461 HD13 LEU X 225      53.879  31.386  30.179  0.00  0.00            
ATOM   3462  CD2 LEU X 225      55.830  31.544  32.574  0.00  0.00            
ATOM   3463 HD21 LEU X 225      56.576  30.909  33.053  0.00  0.00            
ATOM   3464 HD22 LEU X 225      56.258  32.146  31.773  0.00  0.00            
ATOM   3465 HD23 LEU X 225      55.511  32.235  33.355  0.00  0.00            
ATOM   3466  C   LEU X 225      53.692  28.806  35.419  0.00  0.00            
ATOM   3467  O   LEU X 225      53.863  29.368  36.509  0.00  0.00            
ATOM   3468  N   CYS X 226      53.023  27.630  35.208  0.00  0.00            
ATOM   3469  H   CYS X 226      52.901  27.273  34.325  0.00  0.00            
ATOM   3470  CA  CYS X 226      52.281  26.864  36.265  0.00  0.00            
ATOM   3471  HA  CYS X 226      52.736  27.139  37.124  0.00  0.00            
ATOM   3472  CB  CYS X 226      50.776  27.128  36.275  0.00  0.00            
ATOM   3473  HB2 CYS X 226      50.487  26.812  35.272  0.00  0.00            
ATOM   3474  HB3 CYS X 226      50.288  26.519  37.036  0.00  0.00            
ATOM   3475  SG  CYS X 226      50.494  28.961  36.695  0.00  0.00            
ATOM   3476  HG  CYS X 226      49.801  29.162  35.878  0.00  0.00            
ATOM   3477  C   CYS X 226      52.534  25.374  36.114  0.00  0.00            
ATOM   3478  O   CYS X 226      51.911  24.662  35.293  0.00  0.00            
ATOM   3479  N   ASP X 227      53.533  24.943  36.904  0.00  0.00            
ATOM   3480  H   ASP X 227      54.011  25.533  37.570  0.00  0.00            
ATOM   3481  CA  ASP X 227      53.983  23.551  36.908  0.00  0.00            
ATOM   3482  HA  ASP X 227      54.297  23.200  35.925  0.00  0.00            
ATOM   3483  CB  ASP X 227      55.245  23.475  37.765  0.00  0.00            
ATOM   3484  HB2 ASP X 227      56.042  24.161  37.478  0.00  0.00            
ATOM   3485  HB3 ASP X 227      54.986  23.653  38.809  0.00  0.00            
ATOM   3486  CG  ASP X 227      55.661  22.002  37.611  0.00  0.00            
ATOM   3487  OD1 ASP X 227      56.452  21.824  36.645  0.00  0.00            
ATOM   3488  OD2 ASP X 227      55.355  21.118  38.427  0.00  0.00            
ATOM   3489  C   ASP X 227      52.813  22.600  37.356  0.00  0.00            
ATOM   3490  O   ASP X 227      52.107  22.862  38.363  0.00  0.00            
ATOM   3491  N   SER X 228      52.722  21.474  36.650  0.00  0.00            
ATOM   3492  H   SER X 228      53.244  21.318  35.705  0.00  0.00            
ATOM   3493  CA  SER X 228      51.553  20.604  36.825  0.00  0.00            
ATOM   3494  HA  SER X 228      50.614  21.139  36.681  0.00  0.00            
ATOM   3495  CB  SER X 228      51.428  19.557  35.736  0.00  0.00            
ATOM   3496  HB2 SER X 228      52.227  18.939  35.740  0.00  0.00            
ATOM   3497  HB3 SER X 228      50.532  19.092  35.717  0.00  0.00            
ATOM   3498  OG  SER X 228      51.436  20.178  34.454  0.00  0.00            
ATOM   3499  HG  SER X 228      52.389  20.443  34.250  0.00  0.00            
ATOM   3500  C   SER X 228      51.523  19.882  38.193  0.00  0.00            
ATOM   3501  O   SER X 228      50.499  19.445  38.702  0.00  0.00            
ATOM   3502  N   LYS X 229      52.657  19.852  38.882  0.00  0.00            
ATOM   3503  H   LYS X 229      53.580  20.280  38.490  0.00  0.00            
ATOM   3504  CA  LYS X 229      52.685  19.416  40.332  0.00  0.00            
ATOM   3505  HA  LYS X 229      52.591  18.330  40.323  0.00  0.00            
ATOM   3506  CB  LYS X 229      54.087  19.770  40.780  0.00  0.00            
ATOM   3507  HB2 LYS X 229      54.730  19.282  40.173  0.00  0.00            
ATOM   3508  HB3 LYS X 229      54.228  20.835  40.595  0.00  0.00            
ATOM   3509  CG  LYS X 229      54.461  19.431  42.246  0.00  0.00            
ATOM   3510  HG2 LYS X 229      55.469  19.831  42.353  0.00  0.00            
ATOM   3511  HG3 LYS X 229      53.825  19.921  42.859  0.00  0.00            
ATOM   3512  CD  LYS X 229      54.469  18.019  42.744  0.00  0.00            
ATOM   3513  HD2 LYS X 229      54.546  18.097  43.829  0.00  0.00            
ATOM   3514  HD3 LYS X 229      53.494  17.537  42.678  0.00  0.00            
ATOM   3515  CE  LYS X 229      55.565  17.125  42.177  0.00  0.00            
ATOM   3516  HE2 LYS X 229      55.544  16.129  42.620  0.00  0.00            
ATOM   3517  HE3 LYS X 229      55.500  16.983  41.099  0.00  0.00            
ATOM   3518  NZ  LYS X 229      56.879  17.556  42.559  0.00  0.00            
ATOM   3519  HZ1 LYS X 229      57.094  17.491  43.626  0.00  0.00            
ATOM   3520  HZ2 LYS X 229      57.649  16.863  42.221  0.00  0.00            
ATOM   3521  HZ3 LYS X 229      57.176  18.548  42.219  0.00  0.00            
ATOM   3522  C   LYS X 229      51.607  20.163  41.115  0.00  0.00            
ATOM   3523  O   LYS X 229      50.832  19.473  41.813  0.00  0.00            
ATOM   3524  N   GLY X 230      51.453  21.408  40.809  0.00  0.00            
ATOM   3525  H   GLY X 230      52.005  21.828  40.074  0.00  0.00            
ATOM   3526  CA  GLY X 230      50.502  22.222  41.521  0.00  0.00            
ATOM   3527  HA2 GLY X 230      50.793  22.117  42.566  0.00  0.00            
ATOM   3528  HA3 GLY X 230      50.559  23.276  41.248  0.00  0.00            
ATOM   3529  C   GLY X 230      49.046  21.730  41.306  0.00  0.00            
ATOM   3530  O   GLY X 230      48.279  21.605  42.234  0.00  0.00            
ATOM   3531  N   ALA X 231      48.735  21.392  40.070  0.00  0.00            
ATOM   3532  H   ALA X 231      49.546  21.238  39.374  0.00  0.00            
ATOM   3533  CA  ALA X 231      47.438  20.979  39.653  0.00  0.00            
ATOM   3534  HA  ALA X 231      46.702  21.685  40.010  0.00  0.00            
ATOM   3535  CB  ALA X 231      47.332  20.930  38.145  0.00  0.00            
ATOM   3536  HB1 ALA X 231      48.010  20.373  37.756  0.00  0.00            
ATOM   3537  HB2 ALA X 231      46.409  20.468  37.828  0.00  0.00            
ATOM   3538  HB3 ALA X 231      47.273  21.886  37.646  0.00  0.00            
ATOM   3539  C   ALA X 231      47.109  19.599  40.256  0.00  0.00            
ATOM   3540  O   ALA X 231      45.991  19.299  40.765  0.00  0.00            
ATOM   3541  N   TYR X 232      48.039  18.611  40.179  0.00  0.00            
ATOM   3542  H   TYR X 232      49.009  18.874  39.758  0.00  0.00            
ATOM   3543  CA  TYR X 232      47.910  17.243  40.675  0.00  0.00            
ATOM   3544  HA  TYR X 232      47.032  16.725  40.289  0.00  0.00            
ATOM   3545  CB  TYR X 232      49.125  16.390  40.306  0.00  0.00            
ATOM   3546  HB2 TYR X 232      50.050  16.908  40.559  0.00  0.00            
ATOM   3547  HB3 TYR X 232      49.054  15.551  40.998  0.00  0.00            
ATOM   3548  CG  TYR X 232      49.248  15.929  38.855  0.00  0.00            
ATOM   3549  CD1 TYR X 232      50.413  16.290  38.149  0.00  0.00            
ATOM   3550  HD1 TYR X 232      51.195  16.800  38.712  0.00  0.00            
ATOM   3551  CE1 TYR X 232      50.525  15.832  36.796  0.00  0.00            
ATOM   3552  HE1 TYR X 232      51.422  16.007  36.366  0.00  0.00            
ATOM   3553  CZ  TYR X 232      49.538  15.033  36.207  0.00  0.00            
ATOM   3554  OH  TYR X 232      49.839  14.628  34.930  0.00  0.00            
ATOM   3555  HH  TYR X 232      49.042  13.935  34.659  0.00  0.00            
ATOM   3556  CE2 TYR X 232      48.362  14.742  36.937  0.00  0.00            
ATOM   3557  HE2 TYR X 232      47.647  14.090  36.435  0.00  0.00            
ATOM   3558  CD2 TYR X 232      48.221  15.160  38.281  0.00  0.00            
ATOM   3559  HD2 TYR X 232      47.371  14.769  38.838  0.00  0.00            
ATOM   3560  C   TYR X 232      47.793  17.276  42.253  0.00  0.00            
ATOM   3561  O   TYR X 232      47.178  16.341  42.750  0.00  0.00            
ATOM   3562  N   LEU X 233      48.419  18.265  42.934  0.00  0.00            
ATOM   3563  H   LEU X 233      49.180  18.796  42.362  0.00  0.00            
ATOM   3564  CA  LEU X 233      48.383  18.429  44.426  0.00  0.00            
ATOM   3565  HA  LEU X 233      48.570  17.503  44.968  0.00  0.00            
ATOM   3566  CB  LEU X 233      49.420  19.395  44.909  0.00  0.00            
ATOM   3567  HB2 LEU X 233      49.619  19.964  44.001  0.00  0.00            
ATOM   3568  HB3 LEU X 233      49.026  19.900  45.791  0.00  0.00            
ATOM   3569  CG  LEU X 233      50.625  18.667  45.390  0.00  0.00            
ATOM   3570  HG  LEU X 233      50.732  17.779  44.767  0.00  0.00            
ATOM   3571  CD1 LEU X 233      51.893  19.578  45.285  0.00  0.00            
ATOM   3572 HD11 LEU X 233      52.652  19.177  45.818  0.00  0.00            
ATOM   3573 HD12 LEU X 233      52.192  19.619  44.238  0.00  0.00            
ATOM   3574 HD13 LEU X 233      51.790  20.578  45.705  0.00  0.00            
ATOM   3575  CD2 LEU X 233      50.633  18.158  46.829  0.00  0.00            
ATOM   3576 HD21 LEU X 233      51.490  17.545  47.106  0.00  0.00            
ATOM   3577 HD22 LEU X 233      50.690  19.070  47.424  0.00  0.00            
ATOM   3578 HD23 LEU X 233      49.737  17.614  47.128  0.00  0.00            
ATOM   3579  C   LEU X 233      47.016  19.007  44.811  0.00  0.00            
ATOM   3580  O   LEU X 233      46.445  18.644  45.853  0.00  0.00            
ATOM   3581  N   LEU X 234      46.579  19.955  43.987  0.00  0.00            
ATOM   3582  H   LEU X 234      47.314  20.199  43.220  0.00  0.00            
ATOM   3583  CA  LEU X 234      45.298  20.674  44.113  0.00  0.00            
ATOM   3584  HA  LEU X 234      45.175  21.222  45.048  0.00  0.00            
ATOM   3585  CB  LEU X 234      45.113  21.734  42.998  0.00  0.00            
ATOM   3586  HB2 LEU X 234      45.920  22.467  42.970  0.00  0.00            
ATOM   3587  HB3 LEU X 234      45.194  21.183  42.061  0.00  0.00            
ATOM   3588  CG  LEU X 234      43.738  22.472  42.938  0.00  0.00            
ATOM   3589  HG  LEU X 234      42.910  21.784  42.775  0.00  0.00            
ATOM   3590  CD1 LEU X 234      43.444  23.518  43.997  0.00  0.00            
ATOM   3591 HD11 LEU X 234      42.620  24.083  43.850  0.00  0.00            
ATOM   3592 HD12 LEU X 234      43.491  23.048  44.979  0.00  0.00            
ATOM   3593 HD13 LEU X 234      44.268  24.224  43.900  0.00  0.00            
ATOM   3594  CD2 LEU X 234      43.743  23.090  41.526  0.00  0.00            
ATOM   3595 HD21 LEU X 234      44.626  23.703  41.344  0.00  0.00            
ATOM   3596 HD22 LEU X 234      43.629  22.307  40.777  0.00  0.00            
ATOM   3597 HD23 LEU X 234      42.879  23.752  41.457  0.00  0.00            
ATOM   3598  C   LEU X 234      44.158  19.604  44.126  0.00  0.00            
ATOM   3599  O   LEU X 234      43.237  19.651  44.967  0.00  0.00            
ATOM   3600  N   MET X 235      44.134  18.731  43.122  0.00  0.00            
ATOM   3601  H   MET X 235      44.906  18.903  42.373  0.00  0.00            
ATOM   3602  CA  MET X 235      43.240  17.588  43.076  0.00  0.00            
ATOM   3603  HA  MET X 235      42.214  17.921  42.919  0.00  0.00            
ATOM   3604  CB  MET X 235      43.740  16.623  41.929  0.00  0.00            
ATOM   3605  HB2 MET X 235      44.805  16.423  42.042  0.00  0.00            
ATOM   3606  HB3 MET X 235      43.270  15.651  42.083  0.00  0.00            
ATOM   3607  CG  MET X 235      43.414  17.135  40.514  0.00  0.00            
ATOM   3608  HG2 MET X 235      44.103  17.962  40.342  0.00  0.00            
ATOM   3609  HG3 MET X 235      43.662  16.403  39.864  0.00  0.00            
ATOM   3610  SD  MET X 235      41.724  17.528  40.060  0.00  0.00            
ATOM   3611  CE  MET X 235      40.868  15.997  40.178  0.00  0.00            
ATOM   3612  HE1 MET X 235      41.272  15.262  39.482  0.00  0.00            
ATOM   3613  HE2 MET X 235      41.019  15.644  41.198  0.00  0.00            
ATOM   3614  HE3 MET X 235      39.824  16.203  39.943  0.00  0.00            
ATOM   3615  C   MET X 235      43.157  16.754  44.394  0.00  0.00            
ATOM   3616  O   MET X 235      42.086  16.416  44.887  0.00  0.00            
ATOM   3617  N   GLU X 236      44.305  16.514  44.966  0.00  0.00            
ATOM   3618  H   GLU X 236      45.253  16.880  44.572  0.00  0.00            
ATOM   3619  CA  GLU X 236      44.324  15.724  46.136  0.00  0.00            
ATOM   3620  HA  GLU X 236      43.623  14.893  46.064  0.00  0.00            
ATOM   3621  CB  GLU X 236      45.776  15.100  46.146  0.00  0.00            
ATOM   3622  HB2 GLU X 236      46.025  14.841  45.116  0.00  0.00            
ATOM   3623  HB3 GLU X 236      46.484  15.852  46.495  0.00  0.00            
ATOM   3624  CG  GLU X 236      45.892  13.918  47.163  0.00  0.00            
ATOM   3625  HG2 GLU X 236      46.944  13.630  47.156  0.00  0.00            
ATOM   3626  HG3 GLU X 236      45.712  14.272  48.092  0.00  0.00            
ATOM   3627  CD  GLU X 236      45.072  12.709  46.849  0.00  0.00            
ATOM   3628  OE1 GLU X 236      44.882  12.389  45.627  0.00  0.00            
ATOM   3629  OE2 GLU X 236      44.576  12.064  47.726  0.00  0.00            
ATOM   3630  C   GLU X 236      43.962  16.566  47.409  0.00  0.00            
ATOM   3631  O   GLU X 236      43.521  15.987  48.387  0.00  0.00            
ATOM   3632  N   LEU X 237      44.077  17.914  47.468  0.00  0.00            
ATOM   3633  H   LEU X 237      44.364  18.428  46.648  0.00  0.00            
ATOM   3634  CA  LEU X 237      44.012  18.629  48.727  0.00  0.00            
ATOM   3635  HA  LEU X 237      43.883  17.897  49.523  0.00  0.00            
ATOM   3636  CB  LEU X 237      45.277  19.444  49.077  0.00  0.00            
ATOM   3637  HB2 LEU X 237      45.425  20.167  48.275  0.00  0.00            
ATOM   3638  HB3 LEU X 237      45.054  20.041  49.961  0.00  0.00            
ATOM   3639  CG  LEU X 237      46.584  18.612  49.298  0.00  0.00            
ATOM   3640  HG  LEU X 237      46.700  17.874  48.504  0.00  0.00            
ATOM   3641  CD1 LEU X 237      47.725  19.572  49.256  0.00  0.00            
ATOM   3642 HD11 LEU X 237      47.619  20.273  49.974  0.00  0.00            
ATOM   3643 HD12 LEU X 237      48.690  19.073  49.355  0.00  0.00            
ATOM   3644 HD13 LEU X 237      47.775  20.118  48.314  0.00  0.00            
ATOM   3645  CD2 LEU X 237      46.605  17.843  50.620  0.00  0.00            
ATOM   3646 HD21 LEU X 237      45.695  17.254  50.731  0.00  0.00            
ATOM   3647 HD22 LEU X 237      47.353  17.053  50.549  0.00  0.00            
ATOM   3648 HD23 LEU X 237      46.686  18.579  51.421  0.00  0.00            
ATOM   3649  C   LEU X 237      42.690  19.408  48.866  0.00  0.00            
ATOM   3650  O   LEU X 237      42.441  19.945  49.949  0.00  0.00            
ATOM   3651  N   ALA X 238      41.833  19.341  47.834  0.00  0.00            
ATOM   3652  H   ALA X 238      42.108  18.780  46.941  0.00  0.00            
ATOM   3653  CA  ALA X 238      40.493  20.038  47.808  0.00  0.00            
ATOM   3654  HA  ALA X 238      40.500  20.909  48.463  0.00  0.00            
ATOM   3655  CB  ALA X 238      40.246  20.543  46.317  0.00  0.00            
ATOM   3656  HB1 ALA X 238      40.350  19.809  45.631  0.00  0.00            
ATOM   3657  HB2 ALA X 238      39.289  20.868  46.289  0.00  0.00            
ATOM   3658  HB3 ALA X 238      40.962  21.227  46.117  0.00  0.00            
ATOM   3659  C   ALA X 238      39.450  19.022  48.268  0.00  0.00            
ATOM   3660  O   ALA X 238      39.421  17.928  47.714  0.00  0.00            
ATOM   3661  N   LYS X 239      38.471  19.563  49.002  0.00  0.00            
ATOM   3662  H   LYS X 239      38.421  20.545  49.232  0.00  0.00            
ATOM   3663  CA  LYS X 239      37.480  18.592  49.470  0.00  0.00            
ATOM   3664  HA  LYS X 239      37.923  17.672  49.852  0.00  0.00            
ATOM   3665  CB  LYS X 239      36.918  19.149  50.827  0.00  0.00            
ATOM   3666  HB2 LYS X 239      36.361  20.047  50.561  0.00  0.00            
ATOM   3667  HB3 LYS X 239      36.203  18.482  51.311  0.00  0.00            
ATOM   3668  CG  LYS X 239      38.007  19.467  51.887  0.00  0.00            
ATOM   3669  HG2 LYS X 239      38.844  19.653  51.455  0.00  0.00            
ATOM   3670  HG3 LYS X 239      37.749  20.346  52.313  0.00  0.00            
ATOM   3671  CD  LYS X 239      38.373  18.237  52.865  0.00  0.00            
ATOM   3672  HD2 LYS X 239      38.460  17.328  52.270  0.00  0.00            
ATOM   3673  HD3 LYS X 239      39.347  18.436  53.314  0.00  0.00            
ATOM   3674  CE  LYS X 239      37.410  18.055  54.057  0.00  0.00            
ATOM   3675  HE2 LYS X 239      36.447  17.796  53.617  0.00  0.00            
ATOM   3676  HE3 LYS X 239      37.832  17.245  54.652  0.00  0.00            
ATOM   3677  NZ  LYS X 239      37.377  19.184  54.946  0.00  0.00            
ATOM   3678  HZ1 LYS X 239      36.568  19.883  54.731  0.00  0.00            
ATOM   3679  HZ2 LYS X 239      37.304  18.915  55.999  0.00  0.00            
ATOM   3680  HZ3 LYS X 239      38.336  19.690  54.835  0.00  0.00            
ATOM   3681  C   LYS X 239      36.345  18.090  48.562  0.00  0.00            
ATOM   3682  O   LYS X 239      35.710  17.042  48.811  0.00  0.00            
ATOM   3683  N   SER X 240      36.168  18.930  47.541  0.00  0.00            
ATOM   3684  H   SER X 240      36.652  19.907  47.530  0.00  0.00            
ATOM   3685  CA  SER X 240      35.242  18.791  46.454  0.00  0.00            
ATOM   3686  HA  SER X 240      34.317  19.229  46.829  0.00  0.00            
ATOM   3687  CB  SER X 240      35.687  19.653  45.203  0.00  0.00            
ATOM   3688  HB2 SER X 240      36.550  19.175  44.739  0.00  0.00            
ATOM   3689  HB3 SER X 240      34.914  19.804  44.570  0.00  0.00            
ATOM   3690  OG  SER X 240      36.136  20.939  45.641  0.00  0.00            
ATOM   3691  HG  SER X 240      35.505  21.587  45.193  0.00  0.00            
ATOM   3692  C   SER X 240      34.992  17.318  46.002  0.00  0.00            
ATOM   3693  O   SER X 240      35.845  16.464  45.804  0.00  0.00            
ATOM   3694  N   GLN X 241      33.669  16.936  46.020  0.00  0.00            
ATOM   3695  H   GLN X 241      32.955  17.546  46.391  0.00  0.00            
ATOM   3696  CA  GLN X 241      33.312  15.525  45.788  0.00  0.00            
ATOM   3697  HA  GLN X 241      34.011  14.957  46.245  0.00  0.00            
ATOM   3698  CB  GLN X 241      31.879  15.240  46.267  0.00  0.00            
ATOM   3699  HB2 GLN X 241      31.829  15.264  47.355  0.00  0.00            
ATOM   3700  HB3 GLN X 241      31.261  16.061  45.903  0.00  0.00            
ATOM   3701  CG  GLN X 241      31.086  14.097  45.692  0.00  0.00            
ATOM   3702  HG2 GLN X 241      30.158  14.209  46.254  0.00  0.00            
ATOM   3703  HG3 GLN X 241      30.893  14.185  44.705  0.00  0.00            
ATOM   3704  CD  GLN X 241      31.725  12.757  46.003  0.00  0.00            
ATOM   3705  OE1 GLN X 241      31.525  12.136  47.024  0.00  0.00            
ATOM   3706  NE2 GLN X 241      32.412  12.091  45.121  0.00  0.00            
ATOM   3707 HE21 GLN X 241      32.794  11.093  45.338  0.00  0.00            
ATOM   3708 HE22 GLN X 241      32.813  12.631  44.263  0.00  0.00            
ATOM   3709  C   GLN X 241      33.435  15.213  44.282  0.00  0.00            
ATOM   3710  O   GLN X 241      34.033  14.204  43.876  0.00  0.00            
ATOM   3711  N   ASP X 242      32.916  16.148  43.484  0.00  0.00            
ATOM   3712  H   ASP X 242      32.380  16.973  43.952  0.00  0.00            
ATOM   3713  CA  ASP X 242      32.768  16.167  42.006  0.00  0.00            
ATOM   3714  HA  ASP X 242      32.994  15.184  41.593  0.00  0.00            
ATOM   3715  CB  ASP X 242      31.398  16.598  41.514  0.00  0.00            
ATOM   3716  HB2 ASP X 242      30.703  15.911  41.766  0.00  0.00            
ATOM   3717  HB3 ASP X 242      31.173  17.498  41.914  0.00  0.00            
ATOM   3718  CG  ASP X 242      31.386  16.615  40.022  0.00  0.00            
ATOM   3719  OD1 ASP X 242      32.226  15.988  39.355  0.00  0.00            
ATOM   3720  OD2 ASP X 242      30.569  17.435  39.488  0.00  0.00            
ATOM   3721  C   ASP X 242      33.929  17.057  41.455  0.00  0.00            
ATOM   3722  O   ASP X 242      33.731  18.206  41.103  0.00  0.00            
ATOM   3723  N   LYS X 243      35.152  16.436  41.339  0.00  0.00            
ATOM   3724  H   LYS X 243      35.309  15.411  41.674  0.00  0.00            
ATOM   3725  CA  LYS X 243      36.332  16.972  40.609  0.00  0.00            
ATOM   3726  HA  LYS X 243      35.930  17.843  40.091  0.00  0.00            
ATOM   3727  CB  LYS X 243      37.385  17.483  41.576  0.00  0.00            
ATOM   3728  HB2 LYS X 243      38.107  17.939  40.899  0.00  0.00            
ATOM   3729  HB3 LYS X 243      37.009  18.246  42.257  0.00  0.00            
ATOM   3730  CG  LYS X 243      38.050  16.345  42.337  0.00  0.00            
ATOM   3731  HG2 LYS X 243      37.475  15.918  42.977  0.00  0.00            
ATOM   3732  HG3 LYS X 243      38.226  15.595  41.684  0.00  0.00            
ATOM   3733  CD  LYS X 243      39.372  16.794  43.012  0.00  0.00            
ATOM   3734  HD2 LYS X 243      39.979  15.893  43.093  0.00  0.00            
ATOM   3735  HD3 LYS X 243      39.896  17.512  42.381  0.00  0.00            
ATOM   3736  CE  LYS X 243      39.093  17.375  44.388  0.00  0.00            
ATOM   3737  HE2 LYS X 243      39.864  18.111  44.614  0.00  0.00            
ATOM   3738  HE3 LYS X 243      38.199  17.997  44.353  0.00  0.00            
ATOM   3739  NZ  LYS X 243      39.146  16.319  45.452  0.00  0.00            
ATOM   3740  HZ1 LYS X 243      40.127  15.895  45.663  0.00  0.00            
ATOM   3741  HZ2 LYS X 243      39.034  16.753  46.446  0.00  0.00            
ATOM   3742  HZ3 LYS X 243      38.314  15.661  45.198  0.00  0.00            
ATOM   3743  C   LYS X 243      36.771  16.107  39.476  0.00  0.00            
ATOM   3744  O   LYS X 243      36.662  14.902  39.528  0.00  0.00            
ATOM   3745  N   THR X 244      37.283  16.752  38.397  0.00  0.00            
ATOM   3746  H   THR X 244      37.193  17.838  38.376  0.00  0.00            
ATOM   3747  CA  THR X 244      37.738  16.048  37.137  0.00  0.00            
ATOM   3748  HA  THR X 244      38.053  15.060  37.474  0.00  0.00            
ATOM   3749  CB  THR X 244      36.683  15.995  35.988  0.00  0.00            
ATOM   3750  HB  THR X 244      37.153  16.017  35.005  0.00  0.00            
ATOM   3751  CG2 THR X 244      35.969  14.706  36.176  0.00  0.00            
ATOM   3752 HG21 THR X 244      35.199  14.742  36.946  0.00  0.00            
ATOM   3753 HG22 THR X 244      35.385  14.453  35.291  0.00  0.00            
ATOM   3754 HG23 THR X 244      36.582  13.916  36.323  0.00  0.00            
ATOM   3755  OG1 THR X 244      35.814  17.092  35.995  0.00  0.00            
ATOM   3756  HG1 THR X 244      35.252  17.053  36.929  0.00  0.00            
ATOM   3757  C   THR X 244      38.913  16.920  36.624  0.00  0.00            
ATOM   3758  O   THR X 244      38.885  18.068  36.259  0.00  0.00            
ATOM   3759  N   LEU X 245      40.113  16.285  36.683  0.00  0.00            
ATOM   3760  H   LEU X 245      40.124  15.270  37.080  0.00  0.00            
ATOM   3761  CA  LEU X 245      41.303  16.735  36.027  0.00  0.00            
ATOM   3762  HA  LEU X 245      41.457  17.814  36.002  0.00  0.00            
ATOM   3763  CB  LEU X 245      42.452  15.992  36.830  0.00  0.00            
ATOM   3764  HB2 LEU X 245      42.525  16.193  37.817  0.00  0.00            
ATOM   3765  HB3 LEU X 245      42.201  15.016  36.755  0.00  0.00            
ATOM   3766  CG  LEU X 245      43.858  16.206  36.204  0.00  0.00            
ATOM   3767  HG  LEU X 245      43.768  16.152  35.199  0.00  0.00            
ATOM   3768  CD1 LEU X 245      44.250  17.671  36.534  0.00  0.00            
ATOM   3769 HD11 LEU X 245      44.086  17.852  37.514  0.00  0.00            
ATOM   3770 HD12 LEU X 245      45.247  17.974  36.214  0.00  0.00            
ATOM   3771 HD13 LEU X 245      43.671  18.302  35.859  0.00  0.00            
ATOM   3772  CD2 LEU X 245      44.921  15.219  36.716  0.00  0.00            
ATOM   3773 HD21 LEU X 245      44.682  14.247  36.285  0.00  0.00            
ATOM   3774 HD22 LEU X 245      45.933  15.536  36.463  0.00  0.00            
ATOM   3775 HD23 LEU X 245      44.870  15.103  37.799  0.00  0.00            
ATOM   3776  C   LEU X 245      41.333  16.283  34.518  0.00  0.00            
ATOM   3777  O   LEU X 245      40.929  15.149  34.204  0.00  0.00            
ATOM   3778  N   LYS X 246      41.922  17.106  33.660  0.00  0.00            
ATOM   3779  H   LYS X 246      42.146  18.147  33.890  0.00  0.00            
ATOM   3780  CA  LYS X 246      42.555  16.638  32.415  0.00  0.00            
ATOM   3781  HA  LYS X 246      42.792  15.574  32.409  0.00  0.00            
ATOM   3782  CB  LYS X 246      41.526  16.973  31.314  0.00  0.00            
ATOM   3783  HB2 LYS X 246      41.216  17.994  31.540  0.00  0.00            
ATOM   3784  HB3 LYS X 246      42.015  16.805  30.354  0.00  0.00            
ATOM   3785  CG  LYS X 246      40.294  16.008  31.417  0.00  0.00            
ATOM   3786  HG2 LYS X 246      40.094  15.872  30.354  0.00  0.00            
ATOM   3787  HG3 LYS X 246      40.551  15.096  31.768  0.00  0.00            
ATOM   3788  CD  LYS X 246      39.022  16.597  31.994  0.00  0.00            
ATOM   3789  HD2 LYS X 246      39.264  17.029  32.965  0.00  0.00            
ATOM   3790  HD3 LYS X 246      38.549  17.241  31.252  0.00  0.00            
ATOM   3791  CE  LYS X 246      37.948  15.480  32.254  0.00  0.00            
ATOM   3792  HE2 LYS X 246      38.305  14.770  33.000  0.00  0.00            
ATOM   3793  HE3 LYS X 246      37.038  15.983  32.582  0.00  0.00            
ATOM   3794  NZ  LYS X 246      37.707  14.734  31.017  0.00  0.00            
ATOM   3795  HZ1 LYS X 246      37.279  15.405  30.273  0.00  0.00            
ATOM   3796  HZ2 LYS X 246      38.631  14.275  30.663  0.00  0.00            
ATOM   3797  HZ3 LYS X 246      36.967  13.951  31.183  0.00  0.00            
ATOM   3798  C   LYS X 246      43.845  17.391  32.129  0.00  0.00            
ATOM   3799  O   LYS X 246      44.049  18.553  32.487  0.00  0.00            
ATOM   3800  N   ILE X 247      44.771  16.644  31.576  0.00  0.00            
ATOM   3801  H   ILE X 247      44.662  15.580  31.424  0.00  0.00            
ATOM   3802  CA  ILE X 247      46.166  16.993  31.296  0.00  0.00            
ATOM   3803  HA  ILE X 247      46.215  18.063  31.432  0.00  0.00            
ATOM   3804  CB  ILE X 247      47.208  16.175  32.151  0.00  0.00            
ATOM   3805  HB  ILE X 247      47.017  15.290  31.832  0.00  0.00            
ATOM   3806  CG2 ILE X 247      48.544  16.569  31.600  0.00  0.00            
ATOM   3807 HG21 ILE X 247      48.567  17.624  31.828  0.00  0.00            
ATOM   3808 HG22 ILE X 247      49.321  16.055  32.147  0.00  0.00            
ATOM   3809 HG23 ILE X 247      48.757  16.391  30.629  0.00  0.00            
ATOM   3810  CG1 ILE X 247      47.015  16.155  33.595  0.00  0.00            
ATOM   3811 HG12 ILE X 247      45.962  15.942  33.781  0.00  0.00            
ATOM   3812 HG13 ILE X 247      47.601  15.315  33.969  0.00  0.00            
ATOM   3813  CD1 ILE X 247      47.344  17.534  34.131  0.00  0.00            
ATOM   3814 HD11 ILE X 247      48.376  17.720  34.429  0.00  0.00            
ATOM   3815 HD12 ILE X 247      46.952  18.326  33.493  0.00  0.00            
ATOM   3816 HD13 ILE X 247      46.789  17.512  35.068  0.00  0.00            
ATOM   3817  C   ILE X 247      46.374  16.775  29.822  0.00  0.00            
ATOM   3818  O   ILE X 247      46.142  15.716  29.270  0.00  0.00            
ATOM   3819  N   TYR X 248      46.833  17.845  29.171  0.00  0.00            
ATOM   3820  H   TYR X 248      47.069  18.745  29.739  0.00  0.00            
ATOM   3821  CA  TYR X 248      47.096  17.988  27.748  0.00  0.00            
ATOM   3822  HA  TYR X 248      46.545  17.311  27.095  0.00  0.00            
ATOM   3823  CB  TYR X 248      46.563  19.431  27.408  0.00  0.00            
ATOM   3824  HB2 TYR X 248      46.976  20.112  28.152  0.00  0.00            
ATOM   3825  HB3 TYR X 248      46.882  19.520  26.369  0.00  0.00            
ATOM   3826  CG  TYR X 248      44.992  19.546  27.525  0.00  0.00            
ATOM   3827  CD1 TYR X 248      44.335  19.335  26.302  0.00  0.00            
ATOM   3828  HD1 TYR X 248      44.902  19.029  25.423  0.00  0.00            
ATOM   3829  CE1 TYR X 248      42.919  19.288  26.258  0.00  0.00            
ATOM   3830  HE1 TYR X 248      42.450  19.114  25.381  0.00  0.00            
ATOM   3831  CZ  TYR X 248      42.075  19.549  27.383  0.00  0.00            
ATOM   3832  OH  TYR X 248      40.785  19.501  27.377  0.00  0.00            
ATOM   3833  HH  TYR X 248      40.408  18.494  27.551  0.00  0.00            
ATOM   3834  CE2 TYR X 248      42.774  19.822  28.620  0.00  0.00            
ATOM   3835  HE2 TYR X 248      42.239  19.879  29.568  0.00  0.00            
ATOM   3836  CD2 TYR X 248      44.188  19.825  28.721  0.00  0.00            
ATOM   3837  HD2 TYR X 248      44.681  20.124  29.646  0.00  0.00            
ATOM   3838  C   TYR X 248      48.667  17.880  27.608  0.00  0.00            
ATOM   3839  O   TYR X 248      49.483  18.744  27.943  0.00  0.00            
ATOM   3840  N   GLU X 249      49.075  16.666  27.236  0.00  0.00            
ATOM   3841  H   GLU X 249      48.580  15.698  27.321  0.00  0.00            
ATOM   3842  CA  GLU X 249      50.485  16.410  26.922  0.00  0.00            
ATOM   3843  HA  GLU X 249      51.083  16.617  27.810  0.00  0.00            
ATOM   3844  CB  GLU X 249      50.772  14.870  26.670  0.00  0.00            
ATOM   3845  HB2 GLU X 249      51.749  14.619  26.609  0.00  0.00            
ATOM   3846  HB3 GLU X 249      50.561  14.376  27.618  0.00  0.00            
ATOM   3847  CG  GLU X 249      50.071  14.308  25.383  0.00  0.00            
ATOM   3848  HG2 GLU X 249      50.189  15.011  24.557  0.00  0.00            
ATOM   3849  HG3 GLU X 249      50.560  13.493  25.043  0.00  0.00            
ATOM   3850  CD  GLU X 249      48.607  13.976  25.542  0.00  0.00            
ATOM   3851  OE1 GLU X 249      48.218  13.864  26.723  0.00  0.00            
ATOM   3852  OE2 GLU X 249      47.951  13.782  24.526  0.00  0.00            
ATOM   3853  C   GLU X 249      51.184  17.343  25.901  0.00  0.00            
ATOM   3854  O   GLU X 249      50.703  17.548  24.820  0.00  0.00            
ATOM   3855  N   GLY X 250      52.321  17.947  26.348  0.00  0.00            
ATOM   3856  H   GLY X 250      52.532  17.950  27.336  0.00  0.00            
ATOM   3857  CA  GLY X 250      53.082  18.786  25.331  0.00  0.00            
ATOM   3858  HA2 GLY X 250      54.137  18.556  25.476  0.00  0.00            
ATOM   3859  HA3 GLY X 250      53.018  18.467  24.291  0.00  0.00            
ATOM   3860  C   GLY X 250      52.676  20.220  25.358  0.00  0.00            
ATOM   3861  O   GLY X 250      53.499  21.052  24.916  0.00  0.00            
ATOM   3862  N   ALA X 251      51.432  20.505  25.728  0.00  0.00            
ATOM   3863  H   ALA X 251      50.850  19.620  25.937  0.00  0.00            
ATOM   3864  CA  ALA X 251      50.910  21.854  25.836  0.00  0.00            
ATOM   3865  HA  ALA X 251      51.163  22.323  24.896  0.00  0.00            
ATOM   3866  CB  ALA X 251      49.404  21.669  25.967  0.00  0.00            
ATOM   3867  HB1 ALA X 251      48.954  21.271  25.218  0.00  0.00            
ATOM   3868  HB2 ALA X 251      49.238  21.156  26.903  0.00  0.00            
ATOM   3869  HB3 ALA X 251      48.862  22.589  26.125  0.00  0.00            
ATOM   3870  C   ALA X 251      51.469  22.643  26.912  0.00  0.00            
ATOM   3871  O   ALA X 251      51.903  22.122  27.924  0.00  0.00            
ATOM   3872  N   TYR X 252      51.482  23.917  26.634  0.00  0.00            
ATOM   3873  H   TYR X 252      50.857  24.234  25.799  0.00  0.00            
ATOM   3874  CA  TYR X 252      51.919  24.949  27.509  0.00  0.00            
ATOM   3875  HA  TYR X 252      52.574  24.481  28.244  0.00  0.00            
ATOM   3876  CB  TYR X 252      52.736  25.905  26.686  0.00  0.00            
ATOM   3877  HB2 TYR X 252      52.176  26.334  25.964  0.00  0.00            
ATOM   3878  HB3 TYR X 252      53.004  26.729  27.331  0.00  0.00            
ATOM   3879  CG  TYR X 252      54.054  25.494  26.011  0.00  0.00            
ATOM   3880  CD1 TYR X 252      54.796  26.394  25.171  0.00  0.00            
ATOM   3881  HD1 TYR X 252      54.404  27.363  24.900  0.00  0.00            
ATOM   3882  CE1 TYR X 252      55.967  25.968  24.512  0.00  0.00            
ATOM   3883  HE1 TYR X 252      56.494  26.534  23.862  0.00  0.00            
ATOM   3884  CZ  TYR X 252      56.442  24.624  24.624  0.00  0.00            
ATOM   3885  OH  TYR X 252      57.566  24.155  24.144  0.00  0.00            
ATOM   3886  HH  TYR X 252      57.981  23.303  24.682  0.00  0.00            
ATOM   3887  CE2 TYR X 252      55.795  23.810  25.551  0.00  0.00            
ATOM   3888  HE2 TYR X 252      56.164  22.799  25.726  0.00  0.00            
ATOM   3889  CD2 TYR X 252      54.560  24.166  26.131  0.00  0.00            
ATOM   3890  HD2 TYR X 252      54.067  23.386  26.712  0.00  0.00            
ATOM   3891  C   TYR X 252      50.785  25.467  28.336  0.00  0.00            
ATOM   3892  O   TYR X 252      50.044  24.654  28.885  0.00  0.00            
ATOM   3893  N   HID X 253      50.627  26.823  28.329  0.00  0.00            
ATOM   3894  H   HID X 253      51.037  27.454  27.655  0.00  0.00            
ATOM   3895  CA  HID X 253      49.853  27.420  29.415  0.00  0.00            
ATOM   3896  HA  HID X 253      49.756  26.644  30.174  0.00  0.00            
ATOM   3897  CB  HID X 253      50.793  28.521  30.020  0.00  0.00            
ATOM   3898  HB2 HID X 253      51.805  28.084  30.196  0.00  0.00            
ATOM   3899  HB3 HID X 253      50.924  29.208  29.178  0.00  0.00            
ATOM   3900  CG  HID X 253      50.154  29.222  31.199  0.00  0.00            
ATOM   3901  ND1 HID X 253      50.101  28.719  32.474  0.00  0.00            
ATOM   3902  HD1 HID X 253      50.543  27.797  32.750  0.00  0.00            
ATOM   3903  CE1 HID X 253      49.234  29.463  33.244  0.00  0.00            
ATOM   3904  HE1 HID X 253      48.985  29.111  34.244  0.00  0.00            
ATOM   3905  NE2 HID X 253      48.830  30.543  32.470  0.00  0.00            
ATOM   3906  CD2 HID X 253      49.462  30.412  31.225  0.00  0.00            
ATOM   3907  HD2 HID X 253      49.242  31.188  30.508  0.00  0.00            
ATOM   3908  C   HID X 253      48.508  27.984  29.003  0.00  0.00            
ATOM   3909  O   HID X 253      47.580  27.856  29.755  0.00  0.00            
ATOM   3910  N   VAL X 254      48.479  28.599  27.857  0.00  0.00            
ATOM   3911  H   VAL X 254      49.250  28.591  27.204  0.00  0.00            
ATOM   3912  CA  VAL X 254      47.263  29.283  27.420  0.00  0.00            
ATOM   3913  HA  VAL X 254      46.651  29.492  28.298  0.00  0.00            
ATOM   3914  CB  VAL X 254      47.601  30.607  26.687  0.00  0.00            
ATOM   3915  HB  VAL X 254      48.104  30.373  25.749  0.00  0.00            
ATOM   3916  CG1 VAL X 254      46.340  31.377  26.380  0.00  0.00            
ATOM   3917 HG11 VAL X 254      46.615  32.168  25.683  0.00  0.00            
ATOM   3918 HG12 VAL X 254      45.553  30.721  26.009  0.00  0.00            
ATOM   3919 HG13 VAL X 254      45.901  31.680  27.331  0.00  0.00            
ATOM   3920  CG2 VAL X 254      48.601  31.481  27.569  0.00  0.00            
ATOM   3921 HG21 VAL X 254      49.552  30.948  27.585  0.00  0.00            
ATOM   3922 HG22 VAL X 254      48.754  32.403  27.008  0.00  0.00            
ATOM   3923 HG23 VAL X 254      48.083  31.603  28.520  0.00  0.00            
ATOM   3924  C   VAL X 254      46.508  28.253  26.589  0.00  0.00            
ATOM   3925  O   VAL X 254      46.541  28.237  25.338  0.00  0.00            
ATOM   3926  N   LEU X 255      45.806  27.334  27.326  0.00  0.00            
ATOM   3927  H   LEU X 255      45.837  27.435  28.331  0.00  0.00            
ATOM   3928  CA  LEU X 255      45.348  26.071  26.678  0.00  0.00            
ATOM   3929  HA  LEU X 255      46.218  25.644  26.179  0.00  0.00            
ATOM   3930  CB  LEU X 255      44.781  25.082  27.690  0.00  0.00            
ATOM   3931  HB2 LEU X 255      43.943  25.538  28.218  0.00  0.00            
ATOM   3932  HB3 LEU X 255      44.359  24.218  27.177  0.00  0.00            
ATOM   3933  CG  LEU X 255      45.770  24.506  28.751  0.00  0.00            
ATOM   3934  HG  LEU X 255      46.524  25.264  28.963  0.00  0.00            
ATOM   3935  CD1 LEU X 255      45.074  23.849  29.907  0.00  0.00            
ATOM   3936 HD11 LEU X 255      44.513  22.964  29.604  0.00  0.00            
ATOM   3937 HD12 LEU X 255      45.727  23.658  30.759  0.00  0.00            
ATOM   3938 HD13 LEU X 255      44.296  24.496  30.311  0.00  0.00            
ATOM   3939  CD2 LEU X 255      46.560  23.396  28.060  0.00  0.00            
ATOM   3940 HD21 LEU X 255      45.942  22.618  27.613  0.00  0.00            
ATOM   3941 HD22 LEU X 255      47.283  23.739  27.321  0.00  0.00            
ATOM   3942 HD23 LEU X 255      47.147  22.800  28.759  0.00  0.00            
ATOM   3943  C   LEU X 255      44.145  26.343  25.746  0.00  0.00            
ATOM   3944  O   LEU X 255      43.686  25.435  25.072  0.00  0.00            
ATOM   3945  N   HIE X 256      43.603  27.598  25.771  0.00  0.00            
ATOM   3946  H   HIE X 256      44.006  28.326  26.343  0.00  0.00            
ATOM   3947  CA  HIE X 256      42.403  27.933  25.047  0.00  0.00            
ATOM   3948  HA  HIE X 256      41.863  27.092  24.611  0.00  0.00            
ATOM   3949  CB  HIE X 256      41.425  28.518  26.111  0.00  0.00            
ATOM   3950  HB2 HIE X 256      40.625  28.929  25.496  0.00  0.00            
ATOM   3951  HB3 HIE X 256      41.055  27.701  26.731  0.00  0.00            
ATOM   3952  CG  HIE X 256      41.959  29.656  27.004  0.00  0.00            
ATOM   3953  ND1 HIE X 256      43.271  29.914  27.437  0.00  0.00            
ATOM   3954  CE1 HIE X 256      43.230  31.005  28.154  0.00  0.00            
ATOM   3955  HE1 HIE X 256      44.080  31.489  28.612  0.00  0.00            
ATOM   3956  NE2 HIE X 256      42.012  31.470  28.333  0.00  0.00            
ATOM   3957  HE2 HIE X 256      41.830  32.395  28.696  0.00  0.00            
ATOM   3958  CD2 HIE X 256      41.194  30.631  27.525  0.00  0.00            
ATOM   3959  HD2 HIE X 256      40.144  30.791  27.328  0.00  0.00            
ATOM   3960  C   HIE X 256      42.818  28.964  23.964  0.00  0.00            
ATOM   3961  O   HIE X 256      41.924  29.621  23.378  0.00  0.00            
ATOM   3962  N   LYS X 257      44.105  29.133  23.733  0.00  0.00            
ATOM   3963  H   LYS X 257      44.773  28.522  24.179  0.00  0.00            
ATOM   3964  CA  LYS X 257      44.747  29.666  22.577  0.00  0.00            
ATOM   3965  HA  LYS X 257      44.145  29.825  21.683  0.00  0.00            
ATOM   3966  CB  LYS X 257      45.176  31.057  22.983  0.00  0.00            
ATOM   3967  HB2 LYS X 257      45.610  31.151  23.979  0.00  0.00            
ATOM   3968  HB3 LYS X 257      45.851  31.450  22.222  0.00  0.00            
ATOM   3969  CG  LYS X 257      44.024  32.011  22.955  0.00  0.00            
ATOM   3970  HG2 LYS X 257      43.453  31.804  22.050  0.00  0.00            
ATOM   3971  HG3 LYS X 257      43.424  31.694  23.808  0.00  0.00            
ATOM   3972  CD  LYS X 257      44.530  33.439  22.994  0.00  0.00            
ATOM   3973  HD2 LYS X 257      44.908  33.592  24.005  0.00  0.00            
ATOM   3974  HD3 LYS X 257      45.396  33.559  22.343  0.00  0.00            
ATOM   3975  CE  LYS X 257      43.550  34.502  22.623  0.00  0.00            
ATOM   3976  HE2 LYS X 257      42.675  34.486  23.272  0.00  0.00            
ATOM   3977  HE3 LYS X 257      44.092  35.440  22.739  0.00  0.00            
ATOM   3978  NZ  LYS X 257      43.107  34.419  21.258  0.00  0.00            
ATOM   3979  HZ1 LYS X 257      43.850  34.202  20.609  0.00  0.00            
ATOM   3980  HZ2 LYS X 257      42.442  33.660  21.218  0.00  0.00            
ATOM   3981  HZ3 LYS X 257      42.792  35.361  21.072  0.00  0.00            
ATOM   3982  C   LYS X 257      46.051  28.906  22.222  0.00  0.00            
ATOM   3983  O   LYS X 257      47.023  29.326  21.647  0.00  0.00            
ATOM   3984  N   GLU X 258      46.036  27.602  22.364  0.00  0.00            
ATOM   3985  H   GLU X 258      45.081  27.276  22.397  0.00  0.00            
ATOM   3986  CA  GLU X 258      47.038  26.593  22.077  0.00  0.00            
ATOM   3987  HA  GLU X 258      48.010  27.085  22.108  0.00  0.00            
ATOM   3988  CB  GLU X 258      46.916  25.473  23.154  0.00  0.00            
ATOM   3989  HB2 GLU X 258      46.100  25.753  23.820  0.00  0.00            
ATOM   3990  HB3 GLU X 258      46.855  24.477  22.715  0.00  0.00            
ATOM   3991  CG  GLU X 258      48.156  25.445  24.072  0.00  0.00            
ATOM   3992  HG2 GLU X 258      48.425  26.438  24.433  0.00  0.00            
ATOM   3993  HG3 GLU X 258      47.871  24.828  24.924  0.00  0.00            
ATOM   3994  CD  GLU X 258      49.416  24.947  23.333  0.00  0.00            
ATOM   3995  OE1 GLU X 258      49.276  24.328  22.262  0.00  0.00            
ATOM   3996  OE2 GLU X 258      50.527  25.166  23.874  0.00  0.00            
ATOM   3997  C   GLU X 258      47.025  26.131  20.572  0.00  0.00            
ATOM   3998  O   GLU X 258      46.368  26.779  19.737  0.00  0.00            
ATOM   3999  N   LEU X 259      47.660  25.016  20.243  0.00  0.00            
ATOM   4000  H   LEU X 259      48.388  24.665  20.849  0.00  0.00            
ATOM   4001  CA  LEU X 259      47.329  24.394  18.948  0.00  0.00            
ATOM   4002  HA  LEU X 259      47.620  25.119  18.188  0.00  0.00            
ATOM   4003  CB  LEU X 259      48.258  23.195  18.663  0.00  0.00            
ATOM   4004  HB2 LEU X 259      48.005  22.362  19.318  0.00  0.00            
ATOM   4005  HB3 LEU X 259      48.079  22.842  17.647  0.00  0.00            
ATOM   4006  CG  LEU X 259      49.788  23.490  18.797  0.00  0.00            
ATOM   4007  HG  LEU X 259      49.918  24.113  19.682  0.00  0.00            
ATOM   4008  CD1 LEU X 259      50.591  22.142  18.997  0.00  0.00            
ATOM   4009 HD11 LEU X 259      51.538  22.440  19.447  0.00  0.00            
ATOM   4010 HD12 LEU X 259      50.055  21.434  19.629  0.00  0.00            
ATOM   4011 HD13 LEU X 259      50.799  21.701  18.022  0.00  0.00            
ATOM   4012  CD2 LEU X 259      50.336  24.090  17.456  0.00  0.00            
ATOM   4013 HD21 LEU X 259      50.402  23.307  16.701  0.00  0.00            
ATOM   4014 HD22 LEU X 259      49.679  24.916  17.185  0.00  0.00            
ATOM   4015 HD23 LEU X 259      51.353  24.398  17.696  0.00  0.00            
ATOM   4016  C   LEU X 259      45.801  24.017  18.815  0.00  0.00            
ATOM   4017  O   LEU X 259      45.160  23.804  19.835  0.00  0.00            
ATOM   4018  N   PRO X 260      45.312  23.978  17.537  0.00  0.00            
ATOM   4019  CD  PRO X 260      45.932  24.397  16.257  0.00  0.00            
ATOM   4020  HD2 PRO X 260      46.359  23.530  15.753  0.00  0.00            
ATOM   4021  HD3 PRO X 260      46.774  25.074  16.406  0.00  0.00            
ATOM   4022  CG  PRO X 260      44.751  24.910  15.452  0.00  0.00            
ATOM   4023  HG2 PRO X 260      44.964  24.899  14.383  0.00  0.00            
ATOM   4024  HG3 PRO X 260      44.555  25.949  15.715  0.00  0.00            
ATOM   4025  CB  PRO X 260      43.526  24.092  15.892  0.00  0.00            
ATOM   4026  HB2 PRO X 260      43.521  23.120  15.398  0.00  0.00            
ATOM   4027  HB3 PRO X 260      42.550  24.568  15.799  0.00  0.00            
ATOM   4028  CA  PRO X 260      43.892  23.776  17.388  0.00  0.00            
ATOM   4029  HA  PRO X 260      43.415  24.552  17.987  0.00  0.00            
ATOM   4030  C   PRO X 260      43.279  22.456  17.804  0.00  0.00            
ATOM   4031  O   PRO X 260      42.077  22.347  18.019  0.00  0.00            
ATOM   4032  N   GLU X 261      44.138  21.420  17.966  0.00  0.00            
ATOM   4033  H   GLU X 261      45.043  21.483  17.522  0.00  0.00            
ATOM   4034  CA  GLU X 261      43.828  20.144  18.567  0.00  0.00            
ATOM   4035  HA  GLU X 261      42.969  19.689  18.075  0.00  0.00            
ATOM   4036  CB  GLU X 261      44.940  19.101  18.365  0.00  0.00            
ATOM   4037  HB2 GLU X 261      44.727  18.272  19.040  0.00  0.00            
ATOM   4038  HB3 GLU X 261      44.875  18.719  17.346  0.00  0.00            
ATOM   4039  CG  GLU X 261      46.339  19.714  18.643  0.00  0.00            
ATOM   4040  HG2 GLU X 261      46.355  20.605  19.271  0.00  0.00            
ATOM   4041  HG3 GLU X 261      46.867  18.912  19.158  0.00  0.00            
ATOM   4042  CD  GLU X 261      47.034  19.991  17.349  0.00  0.00            
ATOM   4043  OE1 GLU X 261      46.522  20.850  16.591  0.00  0.00            
ATOM   4044  OE2 GLU X 261      48.083  19.378  17.149  0.00  0.00            
ATOM   4045  C   GLU X 261      43.406  20.306  20.017  0.00  0.00            
ATOM   4046  O   GLU X 261      42.404  19.778  20.472  0.00  0.00            
ATOM   4047  N   VAL X 262      44.245  21.017  20.760  0.00  0.00            
ATOM   4048  H   VAL X 262      45.125  21.354  20.397  0.00  0.00            
ATOM   4049  CA  VAL X 262      44.013  21.172  22.185  0.00  0.00            
ATOM   4050  HA  VAL X 262      43.766  20.207  22.628  0.00  0.00            
ATOM   4051  CB  VAL X 262      45.197  21.740  23.017  0.00  0.00            
ATOM   4052  HB  VAL X 262      45.443  22.736  22.649  0.00  0.00            
ATOM   4053  CG1 VAL X 262      44.908  22.148  24.455  0.00  0.00            
ATOM   4054 HG11 VAL X 262      44.181  21.525  24.976  0.00  0.00            
ATOM   4055 HG12 VAL X 262      45.799  22.017  25.070  0.00  0.00            
ATOM   4056 HG13 VAL X 262      44.579  23.176  24.611  0.00  0.00            
ATOM   4057  CG2 VAL X 262      46.465  20.895  22.982  0.00  0.00            
ATOM   4058 HG21 VAL X 262      46.946  21.071  22.020  0.00  0.00            
ATOM   4059 HG22 VAL X 262      47.182  21.115  23.773  0.00  0.00            
ATOM   4060 HG23 VAL X 262      46.207  19.845  23.113  0.00  0.00            
ATOM   4061  C   VAL X 262      42.816  22.157  22.301  0.00  0.00            
ATOM   4062  O   VAL X 262      41.900  21.959  23.021  0.00  0.00            
ATOM   4063  N   THR X 263      42.976  23.271  21.631  0.00  0.00            
ATOM   4064  H   THR X 263      43.830  23.479  21.132  0.00  0.00            
ATOM   4065  CA  THR X 263      41.959  24.381  21.778  0.00  0.00            
ATOM   4066  HA  THR X 263      41.960  24.677  22.828  0.00  0.00            
ATOM   4067  CB  THR X 263      42.328  25.567  20.885  0.00  0.00            
ATOM   4068  HB  THR X 263      42.209  25.372  19.819  0.00  0.00            
ATOM   4069  CG2 THR X 263      41.462  26.817  21.133  0.00  0.00            
ATOM   4070 HG21 THR X 263      41.770  27.739  20.640  0.00  0.00            
ATOM   4071 HG22 THR X 263      40.430  26.575  20.877  0.00  0.00            
ATOM   4072 HG23 THR X 263      41.463  27.029  22.202  0.00  0.00            
ATOM   4073  OG1 THR X 263      43.717  25.776  21.123  0.00  0.00            
ATOM   4074  HG1 THR X 263      44.192  25.031  20.746  0.00  0.00            
ATOM   4075  C   THR X 263      40.549  23.947  21.368  0.00  0.00            
ATOM   4076  O   THR X 263      39.620  24.209  22.174  0.00  0.00            
ATOM   4077  N   ASN X 264      40.280  23.164  20.331  0.00  0.00            
ATOM   4078  H   ASN X 264      41.011  22.835  19.717  0.00  0.00            
ATOM   4079  CA  ASN X 264      39.009  22.487  20.076  0.00  0.00            
ATOM   4080  HA  ASN X 264      38.283  23.299  20.073  0.00  0.00            
ATOM   4081  CB  ASN X 264      38.974  21.605  18.812  0.00  0.00            
ATOM   4082  HB2 ASN X 264      39.309  22.193  17.957  0.00  0.00            
ATOM   4083  HB3 ASN X 264      39.719  20.812  18.881  0.00  0.00            
ATOM   4084  CG  ASN X 264      37.682  21.047  18.401  0.00  0.00            
ATOM   4085  OD1 ASN X 264      36.626  21.708  18.489  0.00  0.00            
ATOM   4086  ND2 ASN X 264      37.638  19.869  17.858  0.00  0.00            
ATOM   4087 HD21 ASN X 264      36.729  19.527  17.583  0.00  0.00            
ATOM   4088 HD22 ASN X 264      38.475  19.315  17.749  0.00  0.00            
ATOM   4089  C   ASN X 264      38.624  21.609  21.280  0.00  0.00            
ATOM   4090  O   ASN X 264      37.410  21.550  21.617  0.00  0.00            
ATOM   4091  N   SER X 265      39.580  20.820  21.844  0.00  0.00            
ATOM   4092  H   SER X 265      40.475  20.641  21.412  0.00  0.00            
ATOM   4093  CA  SER X 265      39.210  19.822  22.862  0.00  0.00            
ATOM   4094  HA  SER X 265      38.477  19.096  22.510  0.00  0.00            
ATOM   4095  CB  SER X 265      40.337  18.828  23.054  0.00  0.00            
ATOM   4096  HB2 SER X 265      41.180  19.309  23.549  0.00  0.00            
ATOM   4097  HB3 SER X 265      40.015  18.106  23.803  0.00  0.00            
ATOM   4098  OG  SER X 265      40.629  18.182  21.922  0.00  0.00            
ATOM   4099  HG  SER X 265      41.391  18.577  21.492  0.00  0.00            
ATOM   4100  C   SER X 265      38.757  20.505  24.165  0.00  0.00            
ATOM   4101  O   SER X 265      37.887  19.999  24.904  0.00  0.00            
ATOM   4102  N   VAL X 266      39.514  21.587  24.569  0.00  0.00            
ATOM   4103  H   VAL X 266      40.293  21.913  24.013  0.00  0.00            
ATOM   4104  CA  VAL X 266      39.242  22.350  25.770  0.00  0.00            
ATOM   4105  HA  VAL X 266      39.225  21.778  26.697  0.00  0.00            
ATOM   4106  CB  VAL X 266      40.306  23.477  25.980  0.00  0.00            
ATOM   4107  HB  VAL X 266      40.464  24.091  25.094  0.00  0.00            
ATOM   4108  CG1 VAL X 266      39.953  24.444  27.154  0.00  0.00            
ATOM   4109 HG11 VAL X 266      39.035  24.899  26.782  0.00  0.00            
ATOM   4110 HG12 VAL X 266      39.856  23.930  28.110  0.00  0.00            
ATOM   4111 HG13 VAL X 266      40.719  25.220  27.149  0.00  0.00            
ATOM   4112  CG2 VAL X 266      41.718  22.886  26.456  0.00  0.00            
ATOM   4113 HG21 VAL X 266      41.690  22.544  27.491  0.00  0.00            
ATOM   4114 HG22 VAL X 266      41.991  21.957  25.956  0.00  0.00            
ATOM   4115 HG23 VAL X 266      42.362  23.765  26.449  0.00  0.00            
ATOM   4116  C   VAL X 266      37.827  22.900  25.629  0.00  0.00            
ATOM   4117  O   VAL X 266      37.038  22.919  26.567  0.00  0.00            
ATOM   4118  N   PHE X 267      37.554  23.418  24.456  0.00  0.00            
ATOM   4119  H   PHE X 267      38.294  23.745  23.852  0.00  0.00            
ATOM   4120  CA  PHE X 267      36.188  23.892  24.121  0.00  0.00            
ATOM   4121  HA  PHE X 267      36.039  24.700  24.838  0.00  0.00            
ATOM   4122  CB  PHE X 267      36.042  24.488  22.789  0.00  0.00            
ATOM   4123  HB2 PHE X 267      36.751  23.977  22.137  0.00  0.00            
ATOM   4124  HB3 PHE X 267      35.066  24.333  22.328  0.00  0.00            
ATOM   4125  CG  PHE X 267      36.468  25.982  22.749  0.00  0.00            
ATOM   4126  CD1 PHE X 267      35.539  26.826  22.165  0.00  0.00            
ATOM   4127  HD1 PHE X 267      34.573  26.526  21.784  0.00  0.00            
ATOM   4128  CE1 PHE X 267      35.807  28.207  22.128  0.00  0.00            
ATOM   4129  HE1 PHE X 267      35.090  28.954  21.821  0.00  0.00            
ATOM   4130  CZ  PHE X 267      37.004  28.624  22.664  0.00  0.00            
ATOM   4131  HZ  PHE X 267      37.127  29.694  22.590  0.00  0.00            
ATOM   4132  CE2 PHE X 267      37.990  27.784  23.161  0.00  0.00            
ATOM   4133  HE2 PHE X 267      38.867  28.228  23.608  0.00  0.00            
ATOM   4134  CD2 PHE X 267      37.652  26.470  23.302  0.00  0.00            
ATOM   4135  HD2 PHE X 267      38.425  25.831  23.703  0.00  0.00            
ATOM   4136  C   PHE X 267      35.064  22.872  24.303  0.00  0.00            
ATOM   4137  O   PHE X 267      33.939  23.145  24.766  0.00  0.00            
ATOM   4138  N   HID X 268      35.474  21.683  23.846  0.00  0.00            
ATOM   4139  H   HID X 268      36.330  21.504  23.340  0.00  0.00            
ATOM   4140  CA  HID X 268      34.429  20.592  23.956  0.00  0.00            
ATOM   4141  HA  HID X 268      33.440  21.033  23.828  0.00  0.00            
ATOM   4142  CB  HID X 268      34.685  19.559  22.823  0.00  0.00            
ATOM   4143  HB2 HID X 268      35.691  19.198  22.613  0.00  0.00            
ATOM   4144  HB3 HID X 268      34.105  18.700  23.162  0.00  0.00            
ATOM   4145  CG  HID X 268      34.172  20.108  21.529  0.00  0.00            
ATOM   4146  ND1 HID X 268      34.735  21.014  20.605  0.00  0.00            
ATOM   4147  HD1 HID X 268      35.602  21.531  20.604  0.00  0.00            
ATOM   4148  CE1 HID X 268      33.830  21.250  19.675  0.00  0.00            
ATOM   4149  HE1 HID X 268      34.006  21.878  18.814  0.00  0.00            
ATOM   4150  NE2 HID X 268      32.684  20.562  19.939  0.00  0.00            
ATOM   4151  CD2 HID X 268      32.827  19.943  21.148  0.00  0.00            
ATOM   4152  HD2 HID X 268      32.047  19.442  21.702  0.00  0.00            
ATOM   4153  C   HID X 268      34.390  20.100  25.463  0.00  0.00            
ATOM   4154  O   HID X 268      33.279  19.766  25.920  0.00  0.00            
ATOM   4155  N   GLU X 269      35.478  19.995  26.181  0.00  0.00            
ATOM   4156  H   GLU X 269      36.384  20.136  25.757  0.00  0.00            
ATOM   4157  CA  GLU X 269      35.487  19.562  27.609  0.00  0.00            
ATOM   4158  HA  GLU X 269      35.162  18.524  27.680  0.00  0.00            
ATOM   4159  CB  GLU X 269      36.921  19.484  28.069  0.00  0.00            
ATOM   4160  HB2 GLU X 269      37.549  18.913  27.384  0.00  0.00            
ATOM   4161  HB3 GLU X 269      37.461  20.427  28.148  0.00  0.00            
ATOM   4162  CG  GLU X 269      36.981  18.811  29.492  0.00  0.00            
ATOM   4163  HG2 GLU X 269      38.043  18.921  29.713  0.00  0.00            
ATOM   4164  HG3 GLU X 269      36.335  19.344  30.189  0.00  0.00            
ATOM   4165  CD  GLU X 269      36.650  17.415  29.380  0.00  0.00            
ATOM   4166  OE1 GLU X 269      35.716  17.071  30.139  0.00  0.00            
ATOM   4167  OE2 GLU X 269      37.257  16.648  28.598  0.00  0.00            
ATOM   4168  C   GLU X 269      34.530  20.515  28.421  0.00  0.00            
ATOM   4169  O   GLU X 269      33.488  20.089  28.940  0.00  0.00            
ATOM   4170  N   ILE X 270      34.833  21.833  28.397  0.00  0.00            
ATOM   4171  H   ILE X 270      35.406  22.192  27.647  0.00  0.00            
ATOM   4172  CA  ILE X 270      34.012  22.840  29.164  0.00  0.00            
ATOM   4173  HA  ILE X 270      34.048  22.612  30.229  0.00  0.00            
ATOM   4174  CB  ILE X 270      34.582  24.250  28.931  0.00  0.00            
ATOM   4175  HB  ILE X 270      34.592  24.547  27.882  0.00  0.00            
ATOM   4176  CG2 ILE X 270      33.803  25.302  29.696  0.00  0.00            
ATOM   4177 HG21 ILE X 270      33.800  25.089  30.765  0.00  0.00            
ATOM   4178 HG22 ILE X 270      34.278  26.264  29.500  0.00  0.00            
ATOM   4179 HG23 ILE X 270      32.812  25.361  29.246  0.00  0.00            
ATOM   4180  CG1 ILE X 270      36.064  24.240  29.489  0.00  0.00            
ATOM   4181 HG12 ILE X 270      36.078  23.922  30.532  0.00  0.00            
ATOM   4182 HG13 ILE X 270      36.626  23.451  28.990  0.00  0.00            
ATOM   4183  CD1 ILE X 270      36.917  25.521  29.270  0.00  0.00            
ATOM   4184 HD11 ILE X 270      37.944  25.209  29.458  0.00  0.00            
ATOM   4185 HD12 ILE X 270      36.880  25.802  28.217  0.00  0.00            
ATOM   4186 HD13 ILE X 270      36.695  26.329  29.966  0.00  0.00            
ATOM   4187  C   ILE X 270      32.513  22.738  28.853  0.00  0.00            
ATOM   4188  O   ILE X 270      31.692  22.856  29.792  0.00  0.00            
ATOM   4189  N   ASN X 271      32.242  22.764  27.528  0.00  0.00            
ATOM   4190  H   ASN X 271      33.065  22.530  26.991  0.00  0.00            
ATOM   4191  CA  ASN X 271      30.873  22.656  26.953  0.00  0.00            
ATOM   4192  HA  ASN X 271      30.288  23.575  26.977  0.00  0.00            
ATOM   4193  CB  ASN X 271      30.937  22.347  25.394  0.00  0.00            
ATOM   4194  HB2 ASN X 271      31.471  23.123  24.846  0.00  0.00            
ATOM   4195  HB3 ASN X 271      31.445  21.401  25.204  0.00  0.00            
ATOM   4196  CG  ASN X 271      29.548  22.372  24.705  0.00  0.00            
ATOM   4197  OD1 ASN X 271      28.665  21.551  24.963  0.00  0.00            
ATOM   4198  ND2 ASN X 271      29.377  23.234  23.759  0.00  0.00            
ATOM   4199 HD21 ASN X 271      28.445  23.441  23.429  0.00  0.00            
ATOM   4200 HD22 ASN X 271      30.112  23.857  23.455  0.00  0.00            
ATOM   4201  C   ASN X 271      30.094  21.570  27.710  0.00  0.00            
ATOM   4202  O   ASN X 271      28.967  21.747  28.114  0.00  0.00            
ATOM   4203  N   MET X 272      30.640  20.382  27.681  0.00  0.00            
ATOM   4204  H   MET X 272      31.496  20.269  27.159  0.00  0.00            
ATOM   4205  CA  MET X 272      29.888  19.178  28.134  0.00  0.00            
ATOM   4206  HA  MET X 272      28.890  19.409  27.760  0.00  0.00            
ATOM   4207  CB  MET X 272      30.282  17.901  27.501  0.00  0.00            
ATOM   4208  HB2 MET X 272      31.274  17.662  27.885  0.00  0.00            
ATOM   4209  HB3 MET X 272      29.570  17.133  27.803  0.00  0.00            
ATOM   4210  CG  MET X 272      30.120  18.020  25.900  0.00  0.00            
ATOM   4211  HG2 MET X 272      29.087  18.365  25.855  0.00  0.00            
ATOM   4212  HG3 MET X 272      30.730  18.855  25.554  0.00  0.00            
ATOM   4213  SD  MET X 272      30.395  16.597  24.806  0.00  0.00            
ATOM   4214  CE  MET X 272      28.864  15.617  25.001  0.00  0.00            
ATOM   4215  HE1 MET X 272      28.520  15.354  26.002  0.00  0.00            
ATOM   4216  HE2 MET X 272      28.057  16.165  24.514  0.00  0.00            
ATOM   4217  HE3 MET X 272      29.110  14.687  24.489  0.00  0.00            
ATOM   4218  C   MET X 272      29.703  19.052  29.660  0.00  0.00            
ATOM   4219  O   MET X 272      28.618  18.664  30.109  0.00  0.00            
ATOM   4220  N   TRP X 273      30.737  19.482  30.353  0.00  0.00            
ATOM   4221  H   TRP X 273      31.649  19.634  29.946  0.00  0.00            
ATOM   4222  CA  TRP X 273      30.703  19.498  31.809  0.00  0.00            
ATOM   4223  HA  TRP X 273      30.446  18.500  32.166  0.00  0.00            
ATOM   4224  CB  TRP X 273      32.093  19.865  32.357  0.00  0.00            
ATOM   4225  HB2 TRP X 273      32.795  19.169  31.899  0.00  0.00            
ATOM   4226  HB3 TRP X 273      32.262  20.874  31.980  0.00  0.00            
ATOM   4227  CG  TRP X 273      32.280  19.774  33.821  0.00  0.00            
ATOM   4228  CD1 TRP X 273      32.824  18.749  34.464  0.00  0.00            
ATOM   4229  HD1 TRP X 273      33.217  17.835  34.043  0.00  0.00            
ATOM   4230  NE1 TRP X 273      32.787  18.995  35.820  0.00  0.00            
ATOM   4231  HE1 TRP X 273      33.168  18.251  36.386  0.00  0.00            
ATOM   4232  CE2 TRP X 273      32.520  20.285  36.075  0.00  0.00            
ATOM   4233  CZ2 TRP X 273      32.344  20.963  37.269  0.00  0.00            
ATOM   4234  HZ2 TRP X 273      32.588  20.506  38.217  0.00  0.00            
ATOM   4235  CH2 TRP X 273      31.893  22.337  37.298  0.00  0.00            
ATOM   4236  HH2 TRP X 273      31.856  22.912  38.212  0.00  0.00            
ATOM   4237  CZ3 TRP X 273      31.511  22.959  36.078  0.00  0.00            
ATOM   4238  HZ3 TRP X 273      31.194  23.990  36.137  0.00  0.00            
ATOM   4239  CE3 TRP X 273      31.584  22.196  34.892  0.00  0.00            
ATOM   4240  HE3 TRP X 273      31.350  22.653  33.942  0.00  0.00            
ATOM   4241  CD2 TRP X 273      31.978  20.822  34.837  0.00  0.00            
ATOM   4242  C   TRP X 273      29.686  20.487  32.384  0.00  0.00            
ATOM   4243  O   TRP X 273      28.936  20.125  33.255  0.00  0.00            
ATOM   4244  N   VAL X 274      29.626  21.727  31.839  0.00  0.00            
ATOM   4245  H   VAL X 274      30.241  22.002  31.086  0.00  0.00            
ATOM   4246  CA  VAL X 274      28.678  22.718  32.280  0.00  0.00            
ATOM   4247  HA  VAL X 274      28.707  22.851  33.361  0.00  0.00            
ATOM   4248  CB  VAL X 274      29.049  24.049  31.580  0.00  0.00            
ATOM   4249  HB  VAL X 274      29.299  23.777  30.555  0.00  0.00            
ATOM   4250  CG1 VAL X 274      27.923  25.105  31.411  0.00  0.00            
ATOM   4251 HG11 VAL X 274      28.211  26.058  30.967  0.00  0.00            
ATOM   4252 HG12 VAL X 274      27.077  24.682  30.871  0.00  0.00            
ATOM   4253 HG13 VAL X 274      27.531  25.314  32.406  0.00  0.00            
ATOM   4254  CG2 VAL X 274      30.386  24.652  32.129  0.00  0.00            
ATOM   4255 HG21 VAL X 274      31.272  24.044  31.945  0.00  0.00            
ATOM   4256 HG22 VAL X 274      30.556  25.586  31.593  0.00  0.00            
ATOM   4257 HG23 VAL X 274      30.513  24.929  33.175  0.00  0.00            
ATOM   4258  C   VAL X 274      27.292  22.287  31.816  0.00  0.00            
ATOM   4259  O   VAL X 274      26.304  22.362  32.569  0.00  0.00            
ATOM   4260  N   SER X 275      27.258  21.678  30.613  0.00  0.00            
ATOM   4261  H   SER X 275      28.072  21.661  30.015  0.00  0.00            
ATOM   4262  CA  SER X 275      25.918  21.088  30.154  0.00  0.00            
ATOM   4263  HA  SER X 275      25.238  21.939  30.156  0.00  0.00            
ATOM   4264  CB  SER X 275      25.960  20.539  28.670  0.00  0.00            
ATOM   4265  HB2 SER X 275      26.695  19.736  28.618  0.00  0.00            
ATOM   4266  HB3 SER X 275      24.963  20.122  28.530  0.00  0.00            
ATOM   4267  OG  SER X 275      26.194  21.572  27.824  0.00  0.00            
ATOM   4268  HG  SER X 275      27.130  21.777  27.763  0.00  0.00            
ATOM   4269  C   SER X 275      25.290  20.029  31.046  0.00  0.00            
ATOM   4270  O   SER X 275      24.097  20.157  31.446  0.00  0.00            
ATOM   4271  N   GLN X 276      26.155  19.134  31.582  0.00  0.00            
ATOM   4272  H   GLN X 276      27.130  19.003  31.352  0.00  0.00            
ATOM   4273  CA  GLN X 276      25.690  18.129  32.542  0.00  0.00            
ATOM   4274  HA  GLN X 276      24.817  17.648  32.101  0.00  0.00            
ATOM   4275  CB  GLN X 276      26.886  17.130  32.859  0.00  0.00            
ATOM   4276  HB2 GLN X 276      27.204  16.727  31.898  0.00  0.00            
ATOM   4277  HB3 GLN X 276      27.598  17.814  33.321  0.00  0.00            
ATOM   4278  CG  GLN X 276      26.615  15.930  33.818  0.00  0.00            
ATOM   4279  HG2 GLN X 276      27.464  15.259  33.688  0.00  0.00            
ATOM   4280  HG3 GLN X 276      26.399  16.114  34.871  0.00  0.00            
ATOM   4281  CD  GLN X 276      25.424  15.049  33.418  0.00  0.00            
ATOM   4282  OE1 GLN X 276      24.693  15.344  32.506  0.00  0.00            
ATOM   4283  NE2 GLN X 276      25.063  14.121  34.220  0.00  0.00            
ATOM   4284 HE21 GLN X 276      24.178  13.651  34.092  0.00  0.00            
ATOM   4285 HE22 GLN X 276      25.827  13.760  34.772  0.00  0.00            
ATOM   4286  C   GLN X 276      25.092  18.672  33.833  0.00  0.00            
ATOM   4287  O   GLN X 276      24.178  18.026  34.369  0.00  0.00            
ATOM   4288  N   ARG X 277      25.491  19.903  34.237  0.00  0.00            
ATOM   4289  H   ARG X 277      26.209  20.413  33.744  0.00  0.00            
ATOM   4290  CA  ARG X 277      25.182  20.494  35.600  0.00  0.00            
ATOM   4291  HA  ARG X 277      24.768  19.765  36.296  0.00  0.00            
ATOM   4292  CB  ARG X 277      26.468  20.920  36.369  0.00  0.00            
ATOM   4293  HB2 ARG X 277      27.129  21.630  35.872  0.00  0.00            
ATOM   4294  HB3 ARG X 277      26.166  21.423  37.288  0.00  0.00            
ATOM   4295  CG  ARG X 277      27.345  19.704  36.935  0.00  0.00            
ATOM   4296  HG2 ARG X 277      27.240  19.593  38.014  0.00  0.00            
ATOM   4297  HG3 ARG X 277      26.997  18.739  36.566  0.00  0.00            
ATOM   4298  CD  ARG X 277      28.852  19.853  36.689  0.00  0.00            
ATOM   4299  HD2 ARG X 277      28.992  20.088  35.633  0.00  0.00            
ATOM   4300  HD3 ARG X 277      29.345  20.589  37.324  0.00  0.00            
ATOM   4301  NE  ARG X 277      29.490  18.514  36.994  0.00  0.00            
ATOM   4302  HE  ARG X 277      29.836  18.488  37.942  0.00  0.00            
ATOM   4303  CZ  ARG X 277      29.953  17.589  36.244  0.00  0.00            
ATOM   4304  NH1 ARG X 277      29.764  17.733  34.933  0.00  0.00            
ATOM   4305 HH11 ARG X 277      29.458  18.629  34.581  0.00  0.00            
ATOM   4306 HH12 ARG X 277      30.151  17.071  34.276  0.00  0.00            
ATOM   4307  NH2 ARG X 277      30.571  16.497  36.683  0.00  0.00            
ATOM   4308 HH21 ARG X 277      30.743  16.544  37.678  0.00  0.00            
ATOM   4309 HH22 ARG X 277      31.232  16.038  36.072  0.00  0.00            
ATOM   4310  C   ARG X 277      24.106  21.545  35.297  0.00  0.00            
ATOM   4311  O   ARG X 277      23.918  22.385  36.179  0.00  0.00            
ATOM   4312  N   THR X 278      23.417  21.562  34.181  0.00  0.00            
ATOM   4313  H   THR X 278      23.756  20.899  33.499  0.00  0.00            
ATOM   4314  CA  THR X 278      22.365  22.580  33.841  0.00  0.00            
ATOM   4315  HA  THR X 278      21.949  22.971  34.770  0.00  0.00            
ATOM   4316  CB  THR X 278      22.980  23.713  33.063  0.00  0.00            
ATOM   4317  HB  THR X 278      22.157  24.324  32.692  0.00  0.00            
ATOM   4318  CG2 THR X 278      23.887  24.601  33.882  0.00  0.00            
ATOM   4319 HG21 THR X 278      24.766  24.019  34.156  0.00  0.00            
ATOM   4320 HG22 THR X 278      24.265  25.458  33.325  0.00  0.00            
ATOM   4321 HG23 THR X 278      23.408  25.012  34.771  0.00  0.00            
ATOM   4322  OG1 THR X 278      23.797  23.299  31.977  0.00  0.00            
ATOM   4323  HG1 THR X 278      24.618  22.933  32.314  0.00  0.00            
ATOM   4324  C   THR X 278      21.261  21.883  33.038  0.00  0.00            
ATOM   4325  O   THR X 278      21.561  20.840  32.434  0.00  0.00            
ATOM   4326  N   ALA X 279      20.011  22.408  33.251  0.00  0.00            
ATOM   4327  H   ALA X 279      19.885  23.319  33.668  0.00  0.00            
ATOM   4328  CA  ALA X 279      18.825  21.684  32.733  0.00  0.00            
ATOM   4329  HA  ALA X 279      18.811  20.731  33.261  0.00  0.00            
ATOM   4330  CB  ALA X 279      17.531  22.471  32.898  0.00  0.00            
ATOM   4331  HB1 ALA X 279      17.404  22.704  33.956  0.00  0.00            
ATOM   4332  HB2 ALA X 279      17.528  23.422  32.365  0.00  0.00            
ATOM   4333  HB3 ALA X 279      16.678  21.814  32.726  0.00  0.00            
ATOM   4334  C   ALA X 279      19.069  21.469  31.232  0.00  0.00            
ATOM   4335  O   ALA X 279      19.807  22.202  30.555  0.00  0.00            
ATOM   4336  N   NME X 280      18.415  20.457  30.730  0.00  0.00            
ATOM   4337  H   NME X 280      17.680  20.069  31.304  0.00  0.00            
ATOM   4338  CH3 NME X 280      18.337  20.158  29.309  0.00  0.00            
ATOM   4339 HH31 NME X 280      17.424  20.583  28.894  0.00  0.00            
ATOM   4340 HH32 NME X 280      19.184  20.554  28.750  0.00  0.00            
ATOM   4341 HH33 NME X 280      18.384  19.088  29.106  0.00  0.00            
ATOM   4342  N5  PYR X 281      47.680  36.174  28.504  0.00  0.00            
ATOM   4343  C30 PYR X 281      47.853  35.766  29.569  0.00  0.00            
ATOM   4344  C16 PYR X 281      48.177  34.901  30.650  0.00  0.00            
ATOM   4345  C17 PYR X 281      49.135  33.794  30.658  0.00  0.00            
ATOM   4346  N4  PYR X 281      49.326  33.415  31.933  0.00  0.00            
ATOM   4347  H17 PYR X 281      49.659  33.304  29.831  0.00  0.00            
ATOM   4348  C15 PYR X 281      47.931  35.165  31.999  0.00  0.00            
ATOM   4349  H16 PYR X 281      47.411  35.993  32.451  0.00  0.00            
ATOM   4350  N3  PYR X 281      48.641  34.270  32.737  0.00  0.00            
ATOM   4351  C1  PYR X 281      48.371  33.817  34.700  0.00  0.00            
ATOM   4352  O1  PYR X 281      47.513  34.743  35.056  0.00  0.00            
ATOM   4353  N1  PYR X 281      49.683  33.760  35.171  0.00  0.00            
ATOM   4354  C5  PYR X 281      49.777  33.904  36.625  0.00  0.00            
ATOM   4355  C4  PYR X 281      51.024  33.281  37.178  0.00  0.00            
ATOM   4356  H5  PYR X 281      50.946  33.353  38.256  0.00  0.00            
ATOM   4357  H6  PYR X 281      50.928  32.203  36.971  0.00  0.00            
ATOM   4358  H7  PYR X 281      48.930  33.409  37.146  0.00  0.00            
ATOM   4359  H8  PYR X 281      49.779  34.984  36.934  0.00  0.00            
ATOM   4360  C2  PYR X 281      50.745  34.521  34.579  0.00  0.00            
ATOM   4361  H1  PYR X 281      50.718  35.587  34.975  0.00  0.00            
ATOM   4362  H2  PYR X 281      50.790  34.469  33.510  0.00  0.00            
ATOM   4363  C3  PYR X 281      52.092  33.922  35.050  0.00  0.00            
ATOM   4364  H3  PYR X 281      52.949  34.460  34.573  0.00  0.00            
ATOM   4365  H4  PYR X 281      52.343  32.895  34.629  0.00  0.00            
ATOM   4366  N2  PYR X 281      52.290  33.891  36.544  0.00  0.00            
ATOM   4367  C6  PYR X 281      53.458  33.008  36.900  0.00  0.00            
ATOM   4368  C11 PYR X 281      54.772  33.636  36.328  0.00  0.00            
ATOM   4369  C12 PYR X 281      55.841  32.774  36.424  0.00  0.00            
ATOM   4370  H13 PYR X 281      55.784  31.752  36.798  0.00  0.00            
ATOM   4371  C24 PYR X 281      57.051  33.211  35.859  0.00  0.00            
ATOM   4372  C25 PYR X 281      57.208  34.553  35.431  0.00  0.00            
ATOM   4373  C13 PYR X 281      56.185  35.501  35.553  0.00  0.00            
ATOM   4374  C14 PYR X 281      54.933  34.976  35.971  0.00  0.00            
ATOM   4375  H15 PYR X 281      54.112  35.677  36.119  0.00  0.00            
ATOM   4376  H14 PYR X 281      56.379  36.507  35.178  0.00  0.00            
ATOM   4377  C26 PYR X 281      58.500  35.003  35.001  0.00  0.00            
ATOM   4378  C27 PYR X 281      59.568  34.106  34.805  0.00  0.00            
ATOM   4379  C28 PYR X 281      59.331  32.744  35.138  0.00  0.00            
ATOM   4380  C29 PYR X 281      58.099  32.313  35.686  0.00  0.00            
ATOM   4381  H25 PYR X 281      58.031  31.337  35.933  0.00  0.00            
ATOM   4382  H24 PYR X 281      60.107  32.012  34.915  0.00  0.00            
ATOM   4383  H23 PYR X 281      60.514  34.449  34.386  0.00  0.00            
ATOM   4384  H22 PYR X 281      58.723  36.054  34.813  0.00  0.00            
ATOM   4385  H9  PYR X 281      53.310  32.102  36.333  0.00  0.00            
ATOM   4386  C7  PYR X 281      53.464  32.788  38.428  0.00  0.00            
ATOM   4387  C10 PYR X 281      54.066  33.739  39.266  0.00  0.00            
ATOM   4388  H12 PYR X 281      54.472  34.639  38.806  0.00  0.00            
ATOM   4389  C8  PYR X 281      52.972  31.563  38.988  0.00  0.00            
ATOM   4390  H10 PYR X 281      52.537  30.786  38.359  0.00  0.00            
ATOM   4391  C9  PYR X 281      53.048  31.300  40.370  0.00  0.00            
ATOM   4392  H11 PYR X 281      52.703  30.344  40.762  0.00  0.00            
ATOM   4393  C18 PYR X 281      53.584  32.299  41.184  0.00  0.00            
ATOM   4394  C19 PYR X 281      54.105  33.481  40.613  0.00  0.00            
ATOM   4395  C20 PYR X 281      54.837  34.349  41.359  0.00  0.00            
ATOM   4396  H18 PYR X 281      55.188  35.279  40.933  0.00  0.00            
ATOM   4397  C21 PYR X 281      54.937  34.208  42.735  0.00  0.00            
ATOM   4398  H19 PYR X 281      55.462  35.001  43.251  0.00  0.00            
ATOM   4399  C22 PYR X 281      54.361  33.111  43.383  0.00  0.00            
ATOM   4400  H20 PYR X 281      54.473  32.927  44.459  0.00  0.00            
ATOM   4401  C23 PYR X 281      53.718  32.113  42.610  0.00  0.00            
ATOM   4402  H21 PYR X 281      53.204  31.250  43.051  0.00  0.00            
ATOM   4403  Na+ Na+ X 282      18.615  42.984  33.191  0.00  0.00            
ATOM   4404  Na+ Na+ X 283      16.078  10.016  34.922  0.00  0.00            
ATOM   4405  Na+ Na+ X 284       6.672  22.830  14.272  0.00  0.00            
ATOM   4406  O   WAT X 285      76.876  64.075  55.313  0.00  0.00            
ATOM   4407  H1  WAT X 285      77.223  63.260  54.950  0.00  0.00            
ATOM   4408  H2  WAT X 285      76.049  64.210  54.850  0.00  0.00            
ATOM   4409  O   WAT X 286      54.642  53.759  18.179  0.00  0.00            
ATOM   4410  H1  WAT X 286      55.525  53.606  17.843  0.00  0.00            
ATOM   4411  H2  WAT X 286      54.194  52.921  18.066  0.00  0.00            
ATOM   4412  O   WAT X 287       6.909  33.538  60.875  0.00  0.00            
ATOM   4413  H1  WAT X 287       6.115  33.139  61.230  0.00  0.00            
ATOM   4414  H2  WAT X 287       7.624  33.029  61.257  0.00  0.00            
ATOM   4415  O   WAT X 288      73.509  31.960  15.375  0.00  0.00            
ATOM   4416  H1  WAT X 288      74.034  32.498  14.782  0.00  0.00            
ATOM   4417  H2  WAT X 288      73.688  32.318  16.245  0.00  0.00            
ATOM   4418  O   WAT X 289      49.388  54.097  32.942  0.00  0.00            
ATOM   4419  H1  WAT X 289      50.223  54.484  33.204  0.00  0.00            
ATOM   4420  H2  WAT X 289      48.773  54.368  33.624  0.00  0.00            
ATOM   4421  O   WAT X 290       3.757  53.839  50.326  0.00  0.00            
ATOM   4422  H1  WAT X 290       3.856  54.035  49.394  0.00  0.00            
ATOM   4423  H2  WAT X 290       4.654  53.783  50.656  0.00  0.00            
ATOM   4424  O   WAT X 291      16.159  41.963  54.926  0.00  0.00            
ATOM   4425  H1  WAT X 291      15.620  42.318  54.220  0.00  0.00            
ATOM   4426  H2  WAT X 291      16.439  42.731  55.424  0.00  0.00            
ATOM   4427  O   WAT X 292       1.076  19.769  14.174  0.00  0.00            
ATOM   4428  H1  WAT X 292       1.062  19.366  13.306  0.00  0.00            
ATOM   4429  H2  WAT X 292       0.193  19.629  14.517  0.00  0.00            
ATOM   4430  O   WAT X 293      47.928  60.257  26.381  0.00  0.00            
ATOM   4431  H1  WAT X 293      47.479  59.454  26.644  0.00  0.00            
ATOM   4432  H2  WAT X 293      48.661  59.957  25.843  0.00  0.00            
ATOM   4433  O   WAT X 294      36.998  52.156   7.486  0.00  0.00            
ATOM   4434  H1  WAT X 294      37.947  52.277   7.498  0.00  0.00            
ATOM   4435  H2  WAT X 294      36.653  52.993   7.176  0.00  0.00            
ATOM   4436  O   WAT X 295      41.039  64.714  26.981  0.00  0.00            
ATOM   4437  H1  WAT X 295      40.123  64.897  26.771  0.00  0.00            
ATOM   4438  H2  WAT X 295      41.019  64.402  27.886  0.00  0.00            
ATOM   4439  O   WAT X 296      26.498  -0.256  26.638  0.00  0.00            
ATOM   4440  H1  WAT X 296      26.810   0.152  25.830  0.00  0.00            
ATOM   4441  H2  WAT X 296      26.731   0.367  27.327  0.00  0.00            
ATOM   4442  O   WAT X 297       8.519  25.734  40.327  0.00  0.00            
ATOM   4443  H1  WAT X 297       8.610  24.793  40.481  0.00  0.00            
ATOM   4444  H2  WAT X 297       9.378  26.096  40.542  0.00  0.00            
ATOM   4445  O   WAT X 298      66.567  16.149  59.462  0.00  0.00            
ATOM   4446  H1  WAT X 298      65.885  15.601  59.849  0.00  0.00            
ATOM   4447  H2  WAT X 298      66.874  15.652  58.704  0.00  0.00            
ATOM   4448  O   WAT X 299      43.779  11.985   2.584  0.00  0.00            
ATOM   4449  H1  WAT X 299      43.770  12.684   1.930  0.00  0.00            
ATOM   4450  H2  WAT X 299      44.315  12.332   3.298  0.00  0.00            
ATOM   4451  O   WAT X 300      64.276  13.835  58.879  0.00  0.00            
ATOM   4452  H1  WAT X 300      63.576  13.209  59.066  0.00  0.00            
ATOM   4453  H2  WAT X 300      64.955  13.315  58.450  0.00  0.00            
ATOM   4454  O   WAT X 301      53.443   7.972  32.148  0.00  0.00            
ATOM   4455  H1  WAT X 301      53.789   7.268  31.599  0.00  0.00            
ATOM   4456  H2  WAT X 301      52.515   7.759  32.253  0.00  0.00            
ATOM   4457  O   WAT X 302      70.321  18.611  19.726  0.00  0.00            
ATOM   4458  H1  WAT X 302      69.445  18.456  20.080  0.00  0.00            
ATOM   4459  H2  WAT X 302      70.820  17.833  19.974  0.00  0.00            
ATOM   4460  O   WAT X 303      72.798  27.409  15.093  0.00  0.00            
ATOM   4461  H1  WAT X 303      72.247  28.084  15.490  0.00  0.00            
ATOM   4462  H2  WAT X 303      72.761  26.677  15.709  0.00  0.00            
ATOM   4463  O   WAT X 304      71.713  56.759  61.562  0.00  0.00            
ATOM   4464  H1  WAT X 304      71.366  57.544  61.139  0.00  0.00            
ATOM   4465  H2  WAT X 304      72.447  57.075  62.089  0.00  0.00            
ATOM   4466  O   WAT X 305      16.704  43.972  24.477  0.00  0.00            
ATOM   4467  H1  WAT X 305      16.430  43.468  25.244  0.00  0.00            
ATOM   4468  H2  WAT X 305      16.735  43.330  23.768  0.00  0.00            
ATOM   4469  O   WAT X 306      32.239  50.342   1.769  0.00  0.00            
ATOM   4470  H1  WAT X 306      32.688  49.829   2.441  0.00  0.00            
ATOM   4471  H2  WAT X 306      32.258  49.787   0.990  0.00  0.00            
ATOM   4472  O   WAT X 307      39.906  61.628  24.681  0.00  0.00            
ATOM   4473  H1  WAT X 307      39.566  60.733  24.714  0.00  0.00            
ATOM   4474  H2  WAT X 307      39.294  62.096  24.113  0.00  0.00            
ATOM   4475  O   WAT X 308      71.750  48.743   5.928  0.00  0.00            
ATOM   4476  H1  WAT X 308      71.541  48.716   6.862  0.00  0.00            
ATOM   4477  H2  WAT X 308      71.908  47.829   5.691  0.00  0.00            
ATOM   4478  O   WAT X 309      53.805  38.194   8.020  0.00  0.00            
ATOM   4479  H1  WAT X 309      53.281  38.135   8.819  0.00  0.00            
ATOM   4480  H2  WAT X 309      54.538  37.596   8.170  0.00  0.00            
ATOM   4481  O   WAT X 310      25.755  60.338  50.409  0.00  0.00            
ATOM   4482  H1  WAT X 310      25.697  59.556  49.861  0.00  0.00            
ATOM   4483  H2  WAT X 310      24.884  60.423  50.798  0.00  0.00            
ATOM   4484  O   WAT X 311      60.866  19.669  64.223  0.00  0.00            
ATOM   4485  H1  WAT X 311      60.942  20.124  63.384  0.00  0.00            
ATOM   4486  H2  WAT X 311      61.631  19.958  64.721  0.00  0.00            
ATOM   4487  O   WAT X 312      30.974  55.235   8.005  0.00  0.00            
ATOM   4488  H1  WAT X 312      31.727  54.878   7.533  0.00  0.00            
ATOM   4489  H2  WAT X 312      30.889  56.130   7.678  0.00  0.00            
ATOM   4490  O   WAT X 313      70.209  37.625  23.513  0.00  0.00            
ATOM   4491  H1  WAT X 313      70.231  37.917  24.424  0.00  0.00            
ATOM   4492  H2  WAT X 313      71.016  37.121  23.404  0.00  0.00            
ATOM   4493  O   WAT X 314      36.323  24.896   7.899  0.00  0.00            
ATOM   4494  H1  WAT X 314      35.748  25.200   8.600  0.00  0.00            
ATOM   4495  H2  WAT X 314      36.465  23.969   8.089  0.00  0.00            
ATOM   4496  O   WAT X 315      57.869   7.855  33.615  0.00  0.00            
ATOM   4497  H1  WAT X 315      56.946   8.014  33.816  0.00  0.00            
ATOM   4498  H2  WAT X 315      57.888   6.964  33.265  0.00  0.00            
ATOM   4499  O   WAT X 316      69.564  16.468  33.081  0.00  0.00            
ATOM   4500  H1  WAT X 316      70.322  16.388  32.502  0.00  0.00            
ATOM   4501  H2  WAT X 316      69.891  16.956  33.837  0.00  0.00            
ATOM   4502  O   WAT X 317      28.612  63.669  31.215  0.00  0.00            
ATOM   4503  H1  WAT X 317      28.048  63.319  31.904  0.00  0.00            
ATOM   4504  H2  WAT X 317      28.293  64.561  31.074  0.00  0.00            
ATOM   4505  O   WAT X 318      26.972  52.008  28.591  0.00  0.00            
ATOM   4506  H1  WAT X 318      27.595  52.653  28.255  0.00  0.00            
ATOM   4507  H2  WAT X 318      26.601  51.602  27.808  0.00  0.00            
ATOM   4508  O   WAT X 319      52.863  22.588  61.246  0.00  0.00            
ATOM   4509  H1  WAT X 319      53.771  22.380  61.466  0.00  0.00            
ATOM   4510  H2  WAT X 319      52.350  21.906  61.678  0.00  0.00            
ATOM   4511  O   WAT X 320      68.134  41.686  47.804  0.00  0.00            
ATOM   4512  H1  WAT X 320      68.134  42.641  47.871  0.00  0.00            
ATOM   4513  H2  WAT X 320      68.450  41.509  46.918  0.00  0.00            
ATOM   4514  O   WAT X 321      23.206  13.110  43.508  0.00  0.00            
ATOM   4515  H1  WAT X 321      23.054  12.838  42.603  0.00  0.00            
ATOM   4516  H2  WAT X 321      22.972  14.038  43.521  0.00  0.00            
ATOM   4517  O   WAT X 322      66.482  11.233  19.421  0.00  0.00            
ATOM   4518  H1  WAT X 322      67.412  11.251  19.198  0.00  0.00            
ATOM   4519  H2  WAT X 322      66.352  12.006  19.971  0.00  0.00            
ATOM   4520  O   WAT X 323      39.963  35.705   3.802  0.00  0.00            
ATOM   4521  H1  WAT X 323      40.154  35.415   2.911  0.00  0.00            
ATOM   4522  H2  WAT X 323      40.600  35.243   4.347  0.00  0.00            
ATOM   4523  O   WAT X 324       7.430  49.581  11.270  0.00  0.00            
ATOM   4524  H1  WAT X 324       7.290  50.208  11.980  0.00  0.00            
ATOM   4525  H2  WAT X 324       6.685  48.983  11.328  0.00  0.00            
ATOM   4526  O   WAT X 325       0.046   8.037  56.152  0.00  0.00            
ATOM   4527  H1  WAT X 325       0.078   8.028  57.109  0.00  0.00            
ATOM   4528  H2  WAT X 325       0.959   8.133  55.882  0.00  0.00            
ATOM   4529  O   WAT X 326      28.091   5.239  47.853  0.00  0.00            
ATOM   4530  H1  WAT X 326      28.875   5.736  47.619  0.00  0.00            
ATOM   4531  H2  WAT X 326      28.253   4.360  47.510  0.00  0.00            
ATOM   4532  O   WAT X 327      40.778   9.455  31.722  0.00  0.00            
ATOM   4533  H1  WAT X 327      39.920   9.864  31.610  0.00  0.00            
ATOM   4534  H2  WAT X 327      41.069   9.740  32.588  0.00  0.00            
ATOM   4535  O   WAT X 328      29.436  35.189   0.786  0.00  0.00            
ATOM   4536  H1  WAT X 328      28.925  35.994   0.872  0.00  0.00            
ATOM   4537  H2  WAT X 328      29.213  34.856  -0.083  0.00  0.00            
ATOM   4538  O   WAT X 329      16.422  55.648  47.057  0.00  0.00            
ATOM   4539  H1  WAT X 329      16.656  55.846  47.964  0.00  0.00            
ATOM   4540  H2  WAT X 329      17.165  55.965  46.543  0.00  0.00            
ATOM   4541  O   WAT X 330      64.800  27.998  21.525  0.00  0.00            
ATOM   4542  H1  WAT X 330      64.636  27.459  22.299  0.00  0.00            
ATOM   4543  H2  WAT X 330      64.051  27.830  20.953  0.00  0.00            
ATOM   4544  O   WAT X 331       8.141  17.290  21.441  0.00  0.00            
ATOM   4545  H1  WAT X 331       8.706  17.374  22.209  0.00  0.00            
ATOM   4546  H2  WAT X 331       8.513  17.897  20.802  0.00  0.00            
ATOM   4547  O   WAT X 332      30.063   8.190  57.881  0.00  0.00            
ATOM   4548  H1  WAT X 332      30.530   8.672  57.198  0.00  0.00            
ATOM   4549  H2  WAT X 332      30.720   7.598  58.247  0.00  0.00            
ATOM   4550  O   WAT X 333      53.931   2.780  29.434  0.00  0.00            
ATOM   4551  H1  WAT X 333      53.852   2.779  28.480  0.00  0.00            
ATOM   4552  H2  WAT X 333      53.061   2.532  29.747  0.00  0.00            
ATOM   4553  O   WAT X 334       5.783  51.178  25.717  0.00  0.00            
ATOM   4554  H1  WAT X 334       5.415  52.047  25.882  0.00  0.00            
ATOM   4555  H2  WAT X 334       6.724  51.328  25.634  0.00  0.00            
ATOM   4556  O   WAT X 335      10.186  49.351  24.159  0.00  0.00            
ATOM   4557  H1  WAT X 335      10.607  50.131  24.521  0.00  0.00            
ATOM   4558  H2  WAT X 335      10.830  48.994  23.547  0.00  0.00            
ATOM   4559  O   WAT X 336      30.430   2.187  32.114  0.00  0.00            
ATOM   4560  H1  WAT X 336      29.882   1.616  32.651  0.00  0.00            
ATOM   4561  H2  WAT X 336      29.895   2.376  31.343  0.00  0.00            
ATOM   4562  O   WAT X 337      23.720  52.935   3.947  0.00  0.00            
ATOM   4563  H1  WAT X 337      23.721  51.989   4.095  0.00  0.00            
ATOM   4564  H2  WAT X 337      22.988  53.082   3.348  0.00  0.00            
ATOM   4565  O   WAT X 338       4.560  36.833  36.580  0.00  0.00            
ATOM   4566  H1  WAT X 338       3.993  37.122  37.295  0.00  0.00            
ATOM   4567  H2  WAT X 338       3.956  36.562  35.889  0.00  0.00            
ATOM   4568  O   WAT X 339      59.977  32.871  58.657  0.00  0.00            
ATOM   4569  H1  WAT X 339      60.191  32.570  59.540  0.00  0.00            
ATOM   4570  H2  WAT X 339      60.822  32.923  58.210  0.00  0.00            
ATOM   4571  O   WAT X 340      49.688  52.191  49.646  0.00  0.00            
ATOM   4572  H1  WAT X 340      50.186  51.405  49.870  0.00  0.00            
ATOM   4573  H2  WAT X 340      48.786  51.885  49.555  0.00  0.00            
ATOM   4574  O   WAT X 341      43.241  50.855  48.542  0.00  0.00            
ATOM   4575  H1  WAT X 341      43.749  50.511  47.808  0.00  0.00            
ATOM   4576  H2  WAT X 341      43.229  51.802  48.403  0.00  0.00            
ATOM   4577  O   WAT X 342      18.494  47.957  63.938  0.00  0.00            
ATOM   4578  H1  WAT X 342      18.908  48.671  64.424  0.00  0.00            
ATOM   4579  H2  WAT X 342      18.056  48.389  63.205  0.00  0.00            
ATOM   4580  O   WAT X 343       0.232  58.198  56.590  0.00  0.00            
ATOM   4581  H1  WAT X 343       0.401  57.327  56.230  0.00  0.00            
ATOM   4582  H2  WAT X 343      -0.258  58.650  55.903  0.00  0.00            
ATOM   4583  O   WAT X 344      18.449  20.334  12.352  0.00  0.00            
ATOM   4584  H1  WAT X 344      18.516  20.678  11.461  0.00  0.00            
ATOM   4585  H2  WAT X 344      19.270  20.595  12.771  0.00  0.00            
ATOM   4586  O   WAT X 345      46.821  37.514  54.892  0.00  0.00            
ATOM   4587  H1  WAT X 345      47.373  37.282  55.639  0.00  0.00            
ATOM   4588  H2  WAT X 345      46.110  38.030  55.271  0.00  0.00            
ATOM   4589  O   WAT X 346      16.334  18.856  43.578  0.00  0.00            
ATOM   4590  H1  WAT X 346      16.166  19.147  42.682  0.00  0.00            
ATOM   4591  H2  WAT X 346      17.273  18.990  43.702  0.00  0.00            
ATOM   4592  O   WAT X 347      57.005  23.347  57.802  0.00  0.00            
ATOM   4593  H1  WAT X 347      57.254  22.942  56.971  0.00  0.00            
ATOM   4594  H2  WAT X 347      57.239  22.697  58.464  0.00  0.00            
ATOM   4595  O   WAT X 348       9.551  48.352  11.762  0.00  0.00            
ATOM   4596  H1  WAT X 348       9.325  47.424  11.824  0.00  0.00            
ATOM   4597  H2  WAT X 348       8.716  48.792  11.601  0.00  0.00            
ATOM   4598  O   WAT X 349      77.456  19.521  49.516  0.00  0.00            
ATOM   4599  H1  WAT X 349      76.916  18.791  49.819  0.00  0.00            
ATOM   4600  H2  WAT X 349      76.871  20.278  49.540  0.00  0.00            
ATOM   4601  O   WAT X 350      59.625  20.331  23.514  0.00  0.00            
ATOM   4602  H1  WAT X 350      58.849  19.779  23.607  0.00  0.00            
ATOM   4603  H2  WAT X 350      60.360  19.744  23.691  0.00  0.00            
ATOM   4604  O   WAT X 351      15.947  60.074  30.010  0.00  0.00            
ATOM   4605  H1  WAT X 351      15.857  59.514  30.780  0.00  0.00            
ATOM   4606  H2  WAT X 351      15.685  60.943  30.314  0.00  0.00            
ATOM   4607  O   WAT X 352       2.710  37.618  38.509  0.00  0.00            
ATOM   4608  H1  WAT X 352       2.960  38.530  38.654  0.00  0.00            
ATOM   4609  H2  WAT X 352       2.616  37.252  39.388  0.00  0.00            
ATOM   4610  O   WAT X 353      14.674   7.445  55.811  0.00  0.00            
ATOM   4611  H1  WAT X 353      15.082   6.595  55.979  0.00  0.00            
ATOM   4612  H2  WAT X 353      15.395   8.072  55.870  0.00  0.00            
ATOM   4613  O   WAT X 354       7.520  32.447  26.844  0.00  0.00            
ATOM   4614  H1  WAT X 354       6.984  31.674  27.018  0.00  0.00            
ATOM   4615  H2  WAT X 354       6.990  32.978  26.250  0.00  0.00            
ATOM   4616  O   WAT X 355      41.225   4.512  10.157  0.00  0.00            
ATOM   4617  H1  WAT X 355      42.016   4.653  10.677  0.00  0.00            
ATOM   4618  H2  WAT X 355      40.583   5.118  10.527  0.00  0.00            
ATOM   4619  O   WAT X 356      75.389  29.580  60.973  0.00  0.00            
ATOM   4620  H1  WAT X 356      76.105  29.231  60.442  0.00  0.00            
ATOM   4621  H2  WAT X 356      74.808  30.004  60.343  0.00  0.00            
ATOM   4622  O   WAT X 357      49.942  55.975  12.869  0.00  0.00            
ATOM   4623  H1  WAT X 357      49.395  55.829  12.097  0.00  0.00            
ATOM   4624  H2  WAT X 357      50.839  55.953  12.535  0.00  0.00            
ATOM   4625  O   WAT X 358      15.239  60.962  59.686  0.00  0.00            
ATOM   4626  H1  WAT X 358      14.923  60.087  59.463  0.00  0.00            
ATOM   4627  H2  WAT X 358      15.362  60.939  60.635  0.00  0.00            
ATOM   4628  O   WAT X 359      30.482  58.043  13.448  0.00  0.00            
ATOM   4629  H1  WAT X 359      29.632  57.945  13.876  0.00  0.00            
ATOM   4630  H2  WAT X 359      31.097  58.187  14.168  0.00  0.00            
ATOM   4631  O   WAT X 360      46.319  27.504  14.255  0.00  0.00            
ATOM   4632  H1  WAT X 360      45.491  27.784  14.646  0.00  0.00            
ATOM   4633  H2  WAT X 360      46.643  28.280  13.799  0.00  0.00            
ATOM   4634  O   WAT X 361      21.366  56.266  52.714  0.00  0.00            
ATOM   4635  H1  WAT X 361      21.243  55.973  53.617  0.00  0.00            
ATOM   4636  H2  WAT X 361      21.817  55.538  52.286  0.00  0.00            
ATOM   4637  O   WAT X 362      44.479  51.577  51.066  0.00  0.00            
ATOM   4638  H1  WAT X 362      43.912  52.135  51.599  0.00  0.00            
ATOM   4639  H2  WAT X 362      43.963  51.392  50.281  0.00  0.00            
ATOM   4640  O   WAT X 363      40.395  15.215  20.593  0.00  0.00            
ATOM   4641  H1  WAT X 363      41.042  15.065  19.903  0.00  0.00            
ATOM   4642  H2  WAT X 363      39.844  15.921  20.255  0.00  0.00            
ATOM   4643  O   WAT X 364      11.344  21.026  17.547  0.00  0.00            
ATOM   4644  H1  WAT X 364      11.103  21.468  18.362  0.00  0.00            
ATOM   4645  H2  WAT X 364      10.582  21.140  16.979  0.00  0.00            
ATOM   4646  O   WAT X 365      11.100  52.176  25.604  0.00  0.00            
ATOM   4647  H1  WAT X 365      11.880  52.303  25.065  0.00  0.00            
ATOM   4648  H2  WAT X 365      10.392  52.575  25.099  0.00  0.00            
ATOM   4649  O   WAT X 366      36.222   8.175  54.515  0.00  0.00            
ATOM   4650  H1  WAT X 366      35.913   7.299  54.288  0.00  0.00            
ATOM   4651  H2  WAT X 366      37.160   8.156  54.324  0.00  0.00            
ATOM   4652  O   WAT X 367       6.372  43.649  22.667  0.00  0.00            
ATOM   4653  H1  WAT X 367       5.759  43.212  22.077  0.00  0.00            
ATOM   4654  H2  WAT X 367       6.016  44.531  22.773  0.00  0.00            
ATOM   4655  O   WAT X 368      57.169  38.786  55.783  0.00  0.00            
ATOM   4656  H1  WAT X 368      57.890  39.040  56.358  0.00  0.00            
ATOM   4657  H2  WAT X 368      57.092  37.839  55.899  0.00  0.00            
ATOM   4658  O   WAT X 369      26.293   6.178  33.637  0.00  0.00            
ATOM   4659  H1  WAT X 369      26.558   7.046  33.334  0.00  0.00            
ATOM   4660  H2  WAT X 369      26.010   6.316  34.541  0.00  0.00            
ATOM   4661  O   WAT X 370      31.546  15.967  30.649  0.00  0.00            
ATOM   4662  H1  WAT X 370      32.294  16.407  30.246  0.00  0.00            
ATOM   4663  H2  WAT X 370      31.172  15.437  29.945  0.00  0.00            
ATOM   4664  O   WAT X 371      12.342  12.632  31.684  0.00  0.00            
ATOM   4665  H1  WAT X 371      11.924  12.086  31.018  0.00  0.00            
ATOM   4666  H2  WAT X 371      12.074  12.241  32.516  0.00  0.00            
ATOM   4667  O   WAT X 372      75.094  59.572  38.751  0.00  0.00            
ATOM   4668  H1  WAT X 372      75.873  60.005  39.099  0.00  0.00            
ATOM   4669  H2  WAT X 372      75.277  59.462  37.818  0.00  0.00            
ATOM   4670  O   WAT X 373      66.704  32.791  35.841  0.00  0.00            
ATOM   4671  H1  WAT X 373      67.486  33.164  35.434  0.00  0.00            
ATOM   4672  H2  WAT X 373      66.002  33.402  35.617  0.00  0.00            
ATOM   4673  O   WAT X 374      66.526  57.902  26.980  0.00  0.00            
ATOM   4674  H1  WAT X 374      65.735  57.768  26.457  0.00  0.00            
ATOM   4675  H2  WAT X 374      66.903  57.027  27.072  0.00  0.00            
ATOM   4676  O   WAT X 375      18.578  60.671  61.017  0.00  0.00            
ATOM   4677  H1  WAT X 375      18.457  60.168  60.212  0.00  0.00            
ATOM   4678  H2  WAT X 375      18.197  61.527  60.825  0.00  0.00            
ATOM   4679  O   WAT X 376      45.027  64.312  34.761  0.00  0.00            
ATOM   4680  H1  WAT X 376      44.200  64.138  35.211  0.00  0.00            
ATOM   4681  H2  WAT X 376      45.456  63.457  34.711  0.00  0.00            
ATOM   4682  O   WAT X 377      22.832  60.899  16.210  0.00  0.00            
ATOM   4683  H1  WAT X 377      23.076  61.726  16.624  0.00  0.00            
ATOM   4684  H2  WAT X 377      23.632  60.374  16.233  0.00  0.00            
ATOM   4685  O   WAT X 378      35.090  17.687  14.207  0.00  0.00            
ATOM   4686  H1  WAT X 378      35.318  18.353  13.558  0.00  0.00            
ATOM   4687  H2  WAT X 378      35.439  16.872  13.846  0.00  0.00            
ATOM   4688  O   WAT X 379      50.058  52.454   8.273  0.00  0.00            
ATOM   4689  H1  WAT X 379      49.741  53.258   7.861  0.00  0.00            
ATOM   4690  H2  WAT X 379      50.479  52.749   9.081  0.00  0.00            
ATOM   4691  O   WAT X 380      76.646  14.605  53.888  0.00  0.00            
ATOM   4692  H1  WAT X 380      77.142  13.915  53.449  0.00  0.00            
ATOM   4693  H2  WAT X 380      76.563  15.296  53.230  0.00  0.00            
ATOM   4694  O   WAT X 381      69.127  13.798  53.309  0.00  0.00            
ATOM   4695  H1  WAT X 381      68.557  13.823  52.540  0.00  0.00            
ATOM   4696  H2  WAT X 381      69.541  12.936  53.273  0.00  0.00            
ATOM   4697  O   WAT X 382      46.817   1.820  56.557  0.00  0.00            
ATOM   4698  H1  WAT X 382      46.521   2.334  55.806  0.00  0.00            
ATOM   4699  H2  WAT X 382      47.724   1.593  56.349  0.00  0.00            
ATOM   4700  O   WAT X 383      63.723  55.051  59.986  0.00  0.00            
ATOM   4701  H1  WAT X 383      64.589  55.109  60.388  0.00  0.00            
ATOM   4702  H2  WAT X 383      63.122  54.955  60.725  0.00  0.00            
ATOM   4703  O   WAT X 384      45.583  55.469  45.445  0.00  0.00            
ATOM   4704  H1  WAT X 384      45.863  54.877  46.142  0.00  0.00            
ATOM   4705  H2  WAT X 384      44.665  55.656  45.643  0.00  0.00            
ATOM   4706  O   WAT X 385      71.242  40.582  23.028  0.00  0.00            
ATOM   4707  H1  WAT X 385      70.852  39.717  23.150  0.00  0.00            
ATOM   4708  H2  WAT X 385      70.739  40.972  22.312  0.00  0.00            
ATOM   4709  O   WAT X 386      64.031  15.562   3.558  0.00  0.00            
ATOM   4710  H1  WAT X 386      63.596  14.824   3.985  0.00  0.00            
ATOM   4711  H2  WAT X 386      64.963  15.417   3.721  0.00  0.00            
ATOM   4712  O   WAT X 387      59.314  64.470  12.433  0.00  0.00            
ATOM   4713  H1  WAT X 387      59.632  64.339  13.326  0.00  0.00            
ATOM   4714  H2  WAT X 387      59.892  63.931  11.892  0.00  0.00            
ATOM   4715  O   WAT X 388       8.932   1.811  22.288  0.00  0.00            
ATOM   4716  H1  WAT X 388       9.648   1.893  21.658  0.00  0.00            
ATOM   4717  H2  WAT X 388       9.355   1.895  23.143  0.00  0.00            
ATOM   4718  O   WAT X 389      16.542  44.060  11.387  0.00  0.00            
ATOM   4719  H1  WAT X 389      16.711  44.986  11.558  0.00  0.00            
ATOM   4720  H2  WAT X 389      17.347  43.742  10.977  0.00  0.00            
ATOM   4721  O   WAT X 390      54.246  55.386   5.680  0.00  0.00            
ATOM   4722  H1  WAT X 390      53.378  55.198   6.037  0.00  0.00            
ATOM   4723  H2  WAT X 390      54.179  55.158   4.753  0.00  0.00            
ATOM   4724  O   WAT X 391      36.628   6.366   9.814  0.00  0.00            
ATOM   4725  H1  WAT X 391      35.785   6.118  10.195  0.00  0.00            
ATOM   4726  H2  WAT X 391      36.535   7.298   9.616  0.00  0.00            
ATOM   4727  O   WAT X 392       9.658  24.354  47.688  0.00  0.00            
ATOM   4728  H1  WAT X 392      10.213  25.122  47.553  0.00  0.00            
ATOM   4729  H2  WAT X 392       9.722  24.173  48.625  0.00  0.00            
ATOM   4730  O   WAT X 393      59.110   0.756  27.776  0.00  0.00            
ATOM   4731  H1  WAT X 393      59.541   0.571  28.611  0.00  0.00            
ATOM   4732  H2  WAT X 393      58.215   0.439  27.894  0.00  0.00            
ATOM   4733  O   WAT X 394      24.806  50.449   5.055  0.00  0.00            
ATOM   4734  H1  WAT X 394      24.616  49.728   4.454  0.00  0.00            
ATOM   4735  H2  WAT X 394      25.762  50.488   5.086  0.00  0.00            
ATOM   4736  O   WAT X 395      14.199  35.630  46.967  0.00  0.00            
ATOM   4737  H1  WAT X 395      13.370  35.612  47.445  0.00  0.00            
ATOM   4738  H2  WAT X 395      14.270  34.759  46.578  0.00  0.00            
ATOM   4739  O   WAT X 396      57.983  55.239   9.541  0.00  0.00            
ATOM   4740  H1  WAT X 396      57.583  54.412   9.271  0.00  0.00            
ATOM   4741  H2  WAT X 396      58.238  55.661   8.721  0.00  0.00            
ATOM   4742  O   WAT X 397      73.880  33.377  55.921  0.00  0.00            
ATOM   4743  H1  WAT X 397      73.227  33.139  55.263  0.00  0.00            
ATOM   4744  H2  WAT X 397      73.369  33.570  56.706  0.00  0.00            
ATOM   4745  O   WAT X 398      27.838  30.832   2.881  0.00  0.00            
ATOM   4746  H1  WAT X 398      28.108  31.123   3.752  0.00  0.00            
ATOM   4747  H2  WAT X 398      28.657  30.748   2.392  0.00  0.00            
ATOM   4748  O   WAT X 399      65.764   6.246   9.036  0.00  0.00            
ATOM   4749  H1  WAT X 399      66.069   5.376   9.293  0.00  0.00            
ATOM   4750  H2  WAT X 399      66.401   6.540   8.385  0.00  0.00            
ATOM   4751  O   WAT X 400      71.613  25.545  33.612  0.00  0.00            
ATOM   4752  H1  WAT X 400      71.252  26.387  33.891  0.00  0.00            
ATOM   4753  H2  WAT X 400      72.557  25.634  33.741  0.00  0.00            
ATOM   4754  O   WAT X 401       6.848  26.756  33.348  0.00  0.00            
ATOM   4755  H1  WAT X 401       7.596  27.228  33.714  0.00  0.00            
ATOM   4756  H2  WAT X 401       6.479  27.357  32.701  0.00  0.00            
ATOM   4757  O   WAT X 402      56.556  19.054  25.729  0.00  0.00            
ATOM   4758  H1  WAT X 402      56.971  18.192  25.757  0.00  0.00            
ATOM   4759  H2  WAT X 402      56.969  19.541  26.442  0.00  0.00            
ATOM   4760  O   WAT X 403      58.501  21.434  31.978  0.00  0.00            
ATOM   4761  H1  WAT X 403      57.976  21.743  32.716  0.00  0.00            
ATOM   4762  H2  WAT X 403      58.056  20.640  31.684  0.00  0.00            
ATOM   4763  O   WAT X 404      28.197  58.030  14.535  0.00  0.00            
ATOM   4764  H1  WAT X 404      27.896  58.797  14.049  0.00  0.00            
ATOM   4765  H2  WAT X 404      27.518  57.881  15.192  0.00  0.00            
ATOM   4766  O   WAT X 405      43.449  10.456  44.582  0.00  0.00            
ATOM   4767  H1  WAT X 405      43.903  11.206  44.967  0.00  0.00            
ATOM   4768  H2  WAT X 405      43.189   9.922  45.333  0.00  0.00            
ATOM   4769  O   WAT X 406      29.918  24.236  51.439  0.00  0.00            
ATOM   4770  H1  WAT X 406      30.119  23.581  52.107  0.00  0.00            
ATOM   4771  H2  WAT X 406      28.970  24.354  51.497  0.00  0.00            
ATOM   4772  O   WAT X 407      55.159  42.018  59.444  0.00  0.00            
ATOM   4773  H1  WAT X 407      56.035  41.690  59.647  0.00  0.00            
ATOM   4774  H2  WAT X 407      55.159  42.127  58.493  0.00  0.00            
ATOM   4775  O   WAT X 408      72.182   8.412  28.155  0.00  0.00            
ATOM   4776  H1  WAT X 408      73.094   8.690  28.236  0.00  0.00            
ATOM   4777  H2  WAT X 408      72.075   7.742  28.830  0.00  0.00            
ATOM   4778  O   WAT X 409      50.698  33.045  59.658  0.00  0.00            
ATOM   4779  H1  WAT X 409      49.893  32.591  59.910  0.00  0.00            
ATOM   4780  H2  WAT X 409      50.634  33.900  60.084  0.00  0.00            
ATOM   4781  O   WAT X 410      14.818  15.699   8.873  0.00  0.00            
ATOM   4782  H1  WAT X 410      14.137  15.316   9.426  0.00  0.00            
ATOM   4783  H2  WAT X 410      14.355  15.987   8.087  0.00  0.00            
ATOM   4784  O   WAT X 411       6.459  34.994  42.335  0.00  0.00            
ATOM   4785  H1  WAT X 411       6.097  35.383  43.131  0.00  0.00            
ATOM   4786  H2  WAT X 411       5.850  34.289  42.114  0.00  0.00            
ATOM   4787  O   WAT X 412       3.909  44.283  53.470  0.00  0.00            
ATOM   4788  H1  WAT X 412       4.122  45.018  52.894  0.00  0.00            
ATOM   4789  H2  WAT X 412       3.882  44.666  54.347  0.00  0.00            
ATOM   4790  O   WAT X 413      26.267  11.199  13.500  0.00  0.00            
ATOM   4791  H1  WAT X 413      26.873  10.809  12.870  0.00  0.00            
ATOM   4792  H2  WAT X 413      26.809  11.796  14.016  0.00  0.00            
ATOM   4793  O   WAT X 414      62.307  40.408  41.034  0.00  0.00            
ATOM   4794  H1  WAT X 414      61.500  40.918  41.096  0.00  0.00            
ATOM   4795  H2  WAT X 414      62.854  40.899  40.420  0.00  0.00            
ATOM   4796  O   WAT X 415      50.234  62.180  10.582  0.00  0.00            
ATOM   4797  H1  WAT X 415      49.278  62.197  10.628  0.00  0.00            
ATOM   4798  H2  WAT X 415      50.425  61.874   9.695  0.00  0.00            
ATOM   4799  O   WAT X 416      68.740  44.598  50.801  0.00  0.00            
ATOM   4800  H1  WAT X 416      68.656  44.437  49.861  0.00  0.00            
ATOM   4801  H2  WAT X 416      69.171  45.450  50.861  0.00  0.00            
ATOM   4802  O   WAT X 417      41.839  10.518  14.712  0.00  0.00            
ATOM   4803  H1  WAT X 417      41.699  10.619  13.770  0.00  0.00            
ATOM   4804  H2  WAT X 417      42.644  11.006  14.888  0.00  0.00            
ATOM   4805  O   WAT X 418      63.528  39.999  44.339  0.00  0.00            
ATOM   4806  H1  WAT X 418      63.862  39.348  44.955  0.00  0.00            
ATOM   4807  H2  WAT X 418      64.298  40.512  44.091  0.00  0.00            
ATOM   4808  O   WAT X 419      50.275  14.169  16.469  0.00  0.00            
ATOM   4809  H1  WAT X 419      50.753  14.183  17.298  0.00  0.00            
ATOM   4810  H2  WAT X 419      50.163  15.092  16.242  0.00  0.00            
ATOM   4811  O   WAT X 420       7.431  27.631   9.133  0.00  0.00            
ATOM   4812  H1  WAT X 420       6.979  27.490   8.301  0.00  0.00            
ATOM   4813  H2  WAT X 420       7.515  28.582   9.202  0.00  0.00            
ATOM   4814  O   WAT X 421      67.879  45.301   1.878  0.00  0.00            
ATOM   4815  H1  WAT X 421      67.367  45.464   2.671  0.00  0.00            
ATOM   4816  H2  WAT X 421      68.159  46.171   1.592  0.00  0.00            
ATOM   4817  O   WAT X 422      50.385  60.571   8.031  0.00  0.00            
ATOM   4818  H1  WAT X 422      49.833  60.142   7.377  0.00  0.00            
ATOM   4819  H2  WAT X 422      51.240  60.651   7.608  0.00  0.00            
ATOM   4820  O   WAT X 423      40.095  41.666  12.059  0.00  0.00            
ATOM   4821  H1  WAT X 423      40.813  41.040  11.968  0.00  0.00            
ATOM   4822  H2  WAT X 423      39.588  41.569  11.253  0.00  0.00            
ATOM   4823  O   WAT X 424      67.962  49.766  16.505  0.00  0.00            
ATOM   4824  H1  WAT X 424      67.394  49.322  15.875  0.00  0.00            
ATOM   4825  H2  WAT X 424      67.452  50.521  16.796  0.00  0.00            
ATOM   4826  O   WAT X 425      54.573   6.887  50.911  0.00  0.00            
ATOM   4827  H1  WAT X 425      54.860   7.360  51.692  0.00  0.00            
ATOM   4828  H2  WAT X 425      54.007   7.507  50.450  0.00  0.00            
ATOM   4829  O   WAT X 426      18.528   8.023  37.422  0.00  0.00            
ATOM   4830  H1  WAT X 426      18.395   7.229  36.904  0.00  0.00            
ATOM   4831  H2  WAT X 426      17.773   8.574  37.213  0.00  0.00            
ATOM   4832  O   WAT X 427      19.813  62.718  56.403  0.00  0.00            
ATOM   4833  H1  WAT X 427      20.652  62.471  56.014  0.00  0.00            
ATOM   4834  H2  WAT X 427      20.048  63.246  57.166  0.00  0.00            
ATOM   4835  O   WAT X 428      65.184   4.240  48.539  0.00  0.00            
ATOM   4836  H1  WAT X 428      64.942   4.756  49.308  0.00  0.00            
ATOM   4837  H2  WAT X 428      65.653   4.856  47.976  0.00  0.00            
ATOM   4838  O   WAT X 429      56.195  11.856  39.992  0.00  0.00            
ATOM   4839  H1  WAT X 429      56.643  11.498  39.226  0.00  0.00            
ATOM   4840  H2  WAT X 429      55.649  11.137  40.308  0.00  0.00            
ATOM   4841  O   WAT X 430      45.775   5.311  62.601  0.00  0.00            
ATOM   4842  H1  WAT X 430      46.000   4.381  62.622  0.00  0.00            
ATOM   4843  H2  WAT X 430      46.559   5.740  62.258  0.00  0.00            
ATOM   4844  O   WAT X 431      29.519  26.393   3.514  0.00  0.00            
ATOM   4845  H1  WAT X 431      29.276  25.843   4.259  0.00  0.00            
ATOM   4846  H2  WAT X 431      28.735  26.911   3.333  0.00  0.00            
ATOM   4847  O   WAT X 432      53.196  44.316  48.610  0.00  0.00            
ATOM   4848  H1  WAT X 432      52.287  44.614  48.607  0.00  0.00            
ATOM   4849  H2  WAT X 432      53.350  44.008  47.717  0.00  0.00            
ATOM   4850  O   WAT X 433      70.715  49.385  44.865  0.00  0.00            
ATOM   4851  H1  WAT X 433      70.489  49.256  43.944  0.00  0.00            
ATOM   4852  H2  WAT X 433      70.039  48.908  45.347  0.00  0.00            
ATOM   4853  O   WAT X 434      66.816  65.068  54.893  0.00  0.00            
ATOM   4854  H1  WAT X 434      67.402  65.616  55.416  0.00  0.00            
ATOM   4855  H2  WAT X 434      67.370  64.348  54.590  0.00  0.00            
ATOM   4856  O   WAT X 435      61.214  60.961  51.163  0.00  0.00            
ATOM   4857  H1  WAT X 435      61.973  60.536  51.564  0.00  0.00            
ATOM   4858  H2  WAT X 435      60.623  61.136  51.894  0.00  0.00            
ATOM   4859  O   WAT X 436      31.922  22.042  56.925  0.00  0.00            
ATOM   4860  H1  WAT X 436      31.774  21.186  57.328  0.00  0.00            
ATOM   4861  H2  WAT X 436      31.143  22.550  57.149  0.00  0.00            
ATOM   4862  O   WAT X 437      33.790  12.004  54.573  0.00  0.00            
ATOM   4863  H1  WAT X 437      34.629  11.905  54.124  0.00  0.00            
ATOM   4864  H2  WAT X 437      33.569  12.930  54.466  0.00  0.00            
ATOM   4865  O   WAT X 438      32.853  47.229   6.293  0.00  0.00            
ATOM   4866  H1  WAT X 438      33.217  46.395   5.997  0.00  0.00            
ATOM   4867  H2  WAT X 438      32.117  46.983   6.853  0.00  0.00            
ATOM   4868  O   WAT X 439       8.837  50.726  46.202  0.00  0.00            
ATOM   4869  H1  WAT X 439       9.364  51.087  46.915  0.00  0.00            
ATOM   4870  H2  WAT X 439       9.473  50.513  45.519  0.00  0.00            
ATOM   4871  O   WAT X 440      53.854  47.000  54.049  0.00  0.00            
ATOM   4872  H1  WAT X 440      54.702  46.880  54.478  0.00  0.00            
ATOM   4873  H2  WAT X 440      53.275  46.373  54.483  0.00  0.00            
ATOM   4874  O   WAT X 441      59.803   3.027  54.820  0.00  0.00            
ATOM   4875  H1  WAT X 441      60.356   3.307  54.091  0.00  0.00            
ATOM   4876  H2  WAT X 441      60.421   2.808  55.518  0.00  0.00            
ATOM   4877  O   WAT X 442      29.865  43.776  61.029  0.00  0.00            
ATOM   4878  H1  WAT X 442      29.728  42.884  60.711  0.00  0.00            
ATOM   4879  H2  WAT X 442      30.418  44.186  60.364  0.00  0.00            
ATOM   4880  O   WAT X 443      62.942  25.106   0.339  0.00  0.00            
ATOM   4881  H1  WAT X 443      63.734  25.304  -0.160  0.00  0.00            
ATOM   4882  H2  WAT X 443      63.262  24.709   1.150  0.00  0.00            
ATOM   4883  O   WAT X 444       3.283  39.558   9.985  0.00  0.00            
ATOM   4884  H1  WAT X 444       2.362  39.313   9.896  0.00  0.00            
ATOM   4885  H2  WAT X 444       3.522  39.277  10.868  0.00  0.00            
ATOM   4886  O   WAT X 445      33.886  22.362   6.304  0.00  0.00            
ATOM   4887  H1  WAT X 445      34.069  22.509   7.232  0.00  0.00            
ATOM   4888  H2  WAT X 445      33.707  21.424   6.241  0.00  0.00            
ATOM   4889  O   WAT X 446      76.497  64.661  43.176  0.00  0.00            
ATOM   4890  H1  WAT X 446      76.695  65.596  43.212  0.00  0.00            
ATOM   4891  H2  WAT X 446      75.624  64.615  42.787  0.00  0.00            
ATOM   4892  O   WAT X 447      61.244  58.101  54.143  0.00  0.00            
ATOM   4893  H1  WAT X 447      61.879  58.424  54.782  0.00  0.00            
ATOM   4894  H2  WAT X 447      61.020  57.223  54.452  0.00  0.00            
ATOM   4895  O   WAT X 448      37.817  55.714  54.635  0.00  0.00            
ATOM   4896  H1  WAT X 448      37.059  55.168  54.844  0.00  0.00            
ATOM   4897  H2  WAT X 448      38.037  55.484  53.732  0.00  0.00            
ATOM   4898  O   WAT X 449      23.862  51.906  40.986  0.00  0.00            
ATOM   4899  H1  WAT X 449      23.681  51.470  40.154  0.00  0.00            
ATOM   4900  H2  WAT X 449      23.169  51.602  41.572  0.00  0.00            
ATOM   4901  O   WAT X 450      75.451  52.413  52.995  0.00  0.00            
ATOM   4902  H1  WAT X 450      75.783  51.549  53.237  0.00  0.00            
ATOM   4903  H2  WAT X 450      75.330  52.366  52.046  0.00  0.00            
ATOM   4904  O   WAT X 451      15.288  53.082  51.119  0.00  0.00            
ATOM   4905  H1  WAT X 451      15.270  53.065  52.075  0.00  0.00            
ATOM   4906  H2  WAT X 451      16.213  53.197  50.898  0.00  0.00            
ATOM   4907  O   WAT X 452      37.034  50.525  49.877  0.00  0.00            
ATOM   4908  H1  WAT X 452      36.350  50.969  49.375  0.00  0.00            
ATOM   4909  H2  WAT X 452      37.829  50.648  49.359  0.00  0.00            
ATOM   4910  O   WAT X 453      46.523  38.045   8.811  0.00  0.00            
ATOM   4911  H1  WAT X 453      45.572  38.057   8.914  0.00  0.00            
ATOM   4912  H2  WAT X 453      46.674  37.491   8.045  0.00  0.00            
ATOM   4913  O   WAT X 454      29.950   3.925  14.702  0.00  0.00            
ATOM   4914  H1  WAT X 454      29.906   3.942  13.746  0.00  0.00            
ATOM   4915  H2  WAT X 454      30.179   4.821  14.948  0.00  0.00            
ATOM   4916  O   WAT X 455      13.651  33.495  21.987  0.00  0.00            
ATOM   4917  H1  WAT X 455      14.323  32.981  22.436  0.00  0.00            
ATOM   4918  H2  WAT X 455      12.982  33.647  22.654  0.00  0.00            
ATOM   4919  O   WAT X 456      57.784   4.028  44.663  0.00  0.00            
ATOM   4920  H1  WAT X 456      57.279   3.430  45.214  0.00  0.00            
ATOM   4921  H2  WAT X 456      58.408   4.437  45.262  0.00  0.00            
ATOM   4922  O   WAT X 457      69.565  28.897  46.828  0.00  0.00            
ATOM   4923  H1  WAT X 457      70.134  28.311  46.329  0.00  0.00            
ATOM   4924  H2  WAT X 457      70.086  29.144  47.592  0.00  0.00            
ATOM   4925  O   WAT X 458      55.705  15.492  56.999  0.00  0.00            
ATOM   4926  H1  WAT X 458      55.637  15.557  57.951  0.00  0.00            
ATOM   4927  H2  WAT X 458      54.969  14.936  56.743  0.00  0.00            
ATOM   4928  O   WAT X 459      32.259  61.656  38.986  0.00  0.00            
ATOM   4929  H1  WAT X 459      32.807  61.160  38.377  0.00  0.00            
ATOM   4930  H2  WAT X 459      32.205  61.102  39.765  0.00  0.00            
ATOM   4931  O   WAT X 460       5.671   7.337  16.588  0.00  0.00            
ATOM   4932  H1  WAT X 460       5.454   6.481  16.957  0.00  0.00            
ATOM   4933  H2  WAT X 460       5.136   7.398  15.796  0.00  0.00            
ATOM   4934  O   WAT X 461      74.956   4.932  39.748  0.00  0.00            
ATOM   4935  H1  WAT X 461      74.240   4.840  39.120  0.00  0.00            
ATOM   4936  H2  WAT X 461      75.643   4.355  39.414  0.00  0.00            
ATOM   4937  O   WAT X 462      25.192  47.966   7.288  0.00  0.00            
ATOM   4938  H1  WAT X 462      24.866  48.844   7.486  0.00  0.00            
ATOM   4939  H2  WAT X 462      24.543  47.377   7.672  0.00  0.00            
ATOM   4940  O   WAT X 463      50.330  64.821  10.771  0.00  0.00            
ATOM   4941  H1  WAT X 463      49.799  64.840  11.567  0.00  0.00            
ATOM   4942  H2  WAT X 463      50.386  63.892  10.543  0.00  0.00            
ATOM   4943  O   WAT X 464      56.184  64.834  33.434  0.00  0.00            
ATOM   4944  H1  WAT X 464      55.631  65.256  32.776  0.00  0.00            
ATOM   4945  H2  WAT X 464      56.951  64.535  32.946  0.00  0.00            
ATOM   4946  O   WAT X 465      21.445  61.330  23.316  0.00  0.00            
ATOM   4947  H1  WAT X 465      21.463  60.376  23.384  0.00  0.00            
ATOM   4948  H2  WAT X 465      20.625  61.586  23.738  0.00  0.00            
ATOM   4949  O   WAT X 466      73.866  60.578  43.460  0.00  0.00            
ATOM   4950  H1  WAT X 466      73.277  60.457  42.715  0.00  0.00            
ATOM   4951  H2  WAT X 466      73.588  61.406  43.853  0.00  0.00            
ATOM   4952  O   WAT X 467      50.884  11.739  29.081  0.00  0.00            
ATOM   4953  H1  WAT X 467      51.799  11.673  29.354  0.00  0.00            
ATOM   4954  H2  WAT X 467      50.383  11.511  29.864  0.00  0.00            
ATOM   4955  O   WAT X 468      14.541  26.228  36.967  0.00  0.00            
ATOM   4956  H1  WAT X 468      14.901  25.386  37.246  0.00  0.00            
ATOM   4957  H2  WAT X 468      14.065  26.550  37.733  0.00  0.00            
ATOM   4958  O   WAT X 469      13.878  16.463  23.878  0.00  0.00            
ATOM   4959  H1  WAT X 469      14.078  15.593  23.534  0.00  0.00            
ATOM   4960  H2  WAT X 469      13.891  17.033  23.109  0.00  0.00            
ATOM   4961  O   WAT X 470      23.763  55.414  28.096  0.00  0.00            
ATOM   4962  H1  WAT X 470      24.339  56.169  28.212  0.00  0.00            
ATOM   4963  H2  WAT X 470      24.178  54.716  28.603  0.00  0.00            
ATOM   4964  O   WAT X 471      68.178  16.118  36.992  0.00  0.00            
ATOM   4965  H1  WAT X 471      68.910  15.556  37.244  0.00  0.00            
ATOM   4966  H2  WAT X 471      67.625  16.156  37.772  0.00  0.00            
ATOM   4967  O   WAT X 472      52.061  23.196  58.793  0.00  0.00            
ATOM   4968  H1  WAT X 472      52.876  23.120  58.297  0.00  0.00            
ATOM   4969  H2  WAT X 472      52.323  23.067  59.705  0.00  0.00            
ATOM   4970  O   WAT X 473      46.832  42.894  62.347  0.00  0.00            
ATOM   4971  H1  WAT X 473      47.594  43.015  61.779  0.00  0.00            
ATOM   4972  H2  WAT X 473      46.275  43.650  62.164  0.00  0.00            
ATOM   4973  O   WAT X 474      24.875  18.310   6.443  0.00  0.00            
ATOM   4974  H1  WAT X 474      25.128  18.376   5.522  0.00  0.00            
ATOM   4975  H2  WAT X 474      23.918  18.293   6.428  0.00  0.00            
ATOM   4976  O   WAT X 475      56.771  14.634  10.606  0.00  0.00            
ATOM   4977  H1  WAT X 475      57.210  15.015   9.845  0.00  0.00            
ATOM   4978  H2  WAT X 475      55.844  14.828  10.470  0.00  0.00            
ATOM   4979  O   WAT X 476      31.954  53.159   1.746  0.00  0.00            
ATOM   4980  H1  WAT X 476      32.813  53.349   2.124  0.00  0.00            
ATOM   4981  H2  WAT X 476      31.723  52.299   2.098  0.00  0.00            
ATOM   4982  O   WAT X 477      60.424  46.569  20.655  0.00  0.00            
ATOM   4983  H1  WAT X 477      60.373  46.783  19.724  0.00  0.00            
ATOM   4984  H2  WAT X 477      61.039  45.837  20.700  0.00  0.00            
ATOM   4985  O   WAT X 478      38.056  55.659  19.088  0.00  0.00            
ATOM   4986  H1  WAT X 478      38.870  55.584  19.585  0.00  0.00            
ATOM   4987  H2  WAT X 478      37.439  56.065  19.698  0.00  0.00            
ATOM   4988  O   WAT X 479      45.274  54.575  51.274  0.00  0.00            
ATOM   4989  H1  WAT X 479      45.106  53.991  52.014  0.00  0.00            
ATOM   4990  H2  WAT X 479      44.935  54.101  50.514  0.00  0.00            
ATOM   4991  O   WAT X 480      68.392  26.318  35.392  0.00  0.00            
ATOM   4992  H1  WAT X 480      67.801  26.964  35.779  0.00  0.00            
ATOM   4993  H2  WAT X 480      68.462  26.578  34.473  0.00  0.00            
ATOM   4994  O   WAT X 481      30.649  27.500  46.462  0.00  0.00            
ATOM   4995  H1  WAT X 481      30.517  26.665  46.912  0.00  0.00            
ATOM   4996  H2  WAT X 481      30.727  28.142  47.168  0.00  0.00            
ATOM   4997  O   WAT X 482      47.485  25.665   4.278  0.00  0.00            
ATOM   4998  H1  WAT X 482      46.935  25.408   5.018  0.00  0.00            
ATOM   4999  H2  WAT X 482      47.601  24.860   3.774  0.00  0.00            
ATOM   5000  O   WAT X 483       0.992  33.982  39.235  0.00  0.00            
ATOM   5001  H1  WAT X 483       0.947  34.040  38.280  0.00  0.00            
ATOM   5002  H2  WAT X 483       0.150  33.607  39.492  0.00  0.00            
ATOM   5003  O   WAT X 484      70.752  13.253   9.705  0.00  0.00            
ATOM   5004  H1  WAT X 484      71.436  13.846   9.394  0.00  0.00            
ATOM   5005  H2  WAT X 484      70.329  13.730  10.420  0.00  0.00            
ATOM   5006  O   WAT X 485      45.603  11.589  18.167  0.00  0.00            
ATOM   5007  H1  WAT X 485      46.197  10.848  18.054  0.00  0.00            
ATOM   5008  H2  WAT X 485      45.926  12.038  18.949  0.00  0.00            
ATOM   5009  O   WAT X 486      19.818  44.191  13.806  0.00  0.00            
ATOM   5010  H1  WAT X 486      19.445  44.215  14.687  0.00  0.00            
ATOM   5011  H2  WAT X 486      19.734  43.277  13.534  0.00  0.00            
ATOM   5012  O   WAT X 487      28.277  59.570  63.873  0.00  0.00            
ATOM   5013  H1  WAT X 487      28.440  58.745  63.416  0.00  0.00            
ATOM   5014  H2  WAT X 487      27.337  59.718  63.773  0.00  0.00            
ATOM   5015  O   WAT X 488      16.403   1.110  60.495  0.00  0.00            
ATOM   5016  H1  WAT X 488      16.002   1.322  61.337  0.00  0.00            
ATOM   5017  H2  WAT X 488      15.735   0.605  60.031  0.00  0.00            
ATOM   5018  O   WAT X 489      39.973  52.197   6.472  0.00  0.00            
ATOM   5019  H1  WAT X 489      40.215  52.544   5.614  0.00  0.00            
ATOM   5020  H2  WAT X 489      40.554  51.446   6.599  0.00  0.00            
ATOM   5021  O   WAT X 490      15.647  19.286  31.707  0.00  0.00            
ATOM   5022  H1  WAT X 490      14.742  19.578  31.818  0.00  0.00            
ATOM   5023  H2  WAT X 490      15.989  19.221  32.599  0.00  0.00            
ATOM   5024  O   WAT X 491      76.043  41.224  44.794  0.00  0.00            
ATOM   5025  H1  WAT X 491      76.163  41.256  43.845  0.00  0.00            
ATOM   5026  H2  WAT X 491      75.778  40.322  44.972  0.00  0.00            
ATOM   5027  O   WAT X 492      59.813  56.270  63.527  0.00  0.00            
ATOM   5028  H1  WAT X 492      59.975  57.213  63.500  0.00  0.00            
ATOM   5029  H2  WAT X 492      58.967  56.184  63.966  0.00  0.00            
ATOM   5030  O   WAT X 493      37.265   8.666  36.975  0.00  0.00            
ATOM   5031  H1  WAT X 493      37.503   9.568  36.760  0.00  0.00            
ATOM   5032  H2  WAT X 493      36.540   8.751  37.594  0.00  0.00            
ATOM   5033  O   WAT X 494      10.226   8.099   1.968  0.00  0.00            
ATOM   5034  H1  WAT X 494      10.934   8.547   2.429  0.00  0.00            
ATOM   5035  H2  WAT X 494      10.269   8.438   1.074  0.00  0.00            
ATOM   5036  O   WAT X 495      68.397  50.127  10.420  0.00  0.00            
ATOM   5037  H1  WAT X 495      67.626  50.644  10.651  0.00  0.00            
ATOM   5038  H2  WAT X 495      69.135  50.633  10.760  0.00  0.00            
ATOM   5039  O   WAT X 496      38.261  59.249   2.914  0.00  0.00            
ATOM   5040  H1  WAT X 496      38.581  59.762   3.656  0.00  0.00            
ATOM   5041  H2  WAT X 496      38.702  58.403   3.000  0.00  0.00            
ATOM   5042  O   WAT X 497      26.753  38.796  21.859  0.00  0.00            
ATOM   5043  H1  WAT X 497      26.013  38.903  22.457  0.00  0.00            
ATOM   5044  H2  WAT X 497      27.439  39.356  22.225  0.00  0.00            
ATOM   5045  O   WAT X 498      13.471  37.165   9.745  0.00  0.00            
ATOM   5046  H1  WAT X 498      13.436  38.117   9.652  0.00  0.00            
ATOM   5047  H2  WAT X 498      13.629  37.021  10.678  0.00  0.00            
ATOM   5048  O   WAT X 499      14.862  21.877  58.037  0.00  0.00            
ATOM   5049  H1  WAT X 499      14.417  21.136  57.626  0.00  0.00            
ATOM   5050  H2  WAT X 499      15.518  21.476  58.608  0.00  0.00            
ATOM   5051  O   WAT X 500       1.738  10.549   6.648  0.00  0.00            
ATOM   5052  H1  WAT X 500       1.638  10.278   5.736  0.00  0.00            
ATOM   5053  H2  WAT X 500       2.518  10.086   6.952  0.00  0.00            
ATOM   5054  O   WAT X 501      64.463   5.417  62.005  0.00  0.00            
ATOM   5055  H1  WAT X 501      64.509   4.559  61.584  0.00  0.00            
ATOM   5056  H2  WAT X 501      64.723   6.034  61.321  0.00  0.00            
ATOM   5057  O   WAT X 502      28.089  15.616   3.433  0.00  0.00            
ATOM   5058  H1  WAT X 502      27.617  16.445   3.356  0.00  0.00            
ATOM   5059  H2  WAT X 502      28.067  15.245   2.551  0.00  0.00            
ATOM   5060  O   WAT X 503       4.345  44.906  11.941  0.00  0.00            
ATOM   5061  H1  WAT X 503       3.472  44.514  11.926  0.00  0.00            
ATOM   5062  H2  WAT X 503       4.937  44.166  12.080  0.00  0.00
[truncated: 2,154,809 more chars]
