# Supplementary material for: Mechanistic Modeling of Monoglyceride Lipase Covalent Modification Elucidates the Role of Leaving Group Expulsion and Discriminates Inhibitors with High and Low Potency
Source: J Chem Inf Model. 2022 May 17;62(11):2771–87. doi: 10.1021/acs.jcim.2c00140 (PMC9198976; doi:10.1021/acs.jcim.2c00140)
Supplement: Supplementary file 4 — ci2c00140_si_004.zip [file ci2c00140_si_004.zip › geometries/cpd7_react.pdb]

CRYST1   77.174   65.067   64.137  90.00  90.00  90.00               1
ATOM      1 HH31 ACE     1      30.998  56.548  32.260  1.00  0.00           H  
ATOM      2  CH3 ACE     1      31.491  55.970  31.478  1.00  0.00           C  
ATOM      3 HH32 ACE     1      31.977  55.052  31.810  1.00  0.00           H  
ATOM      4 HH33 ACE     1      32.213  56.590  30.947  1.00  0.00           H  
ATOM      5  C   ACE     1      30.455  55.450  30.472  1.00  0.00           C  
ATOM      6  O   ACE     1      29.549  54.712  30.816  1.00  0.00           O  
ATOM      7  N   ASP     2      30.490  55.921  29.247  1.00  0.00           N  
ATOM      8  H   ASP     2      31.157  56.781  29.184  1.00  0.00           H  
ATOM      9  CA  ASP     2      29.782  55.582  28.007  1.00  0.00           C  
ATOM     10  HA  ASP     2      28.738  55.516  28.313  1.00  0.00           H  
ATOM     11  CB  ASP     2      29.952  56.661  26.969  1.00  0.00           C  
ATOM     12  HB2 ASP     2      29.354  56.390  26.099  1.00  0.00           H  
ATOM     13  HB3 ASP     2      29.528  57.635  27.213  1.00  0.00           H  
ATOM     14  CG  ASP     2      31.429  56.822  26.633  1.00  0.00           C  
ATOM     15  OD1 ASP     2      32.132  57.651  27.241  1.00  0.00           O  
ATOM     16  OD2 ASP     2      31.875  56.117  25.659  1.00  0.00           O  
ATOM     17  C   ASP     2      30.124  54.165  27.361  1.00  0.00           C  
ATOM     18  O   ASP     2      29.447  53.776  26.358  1.00  0.00           O  
ATOM     19  N   LEU     3      31.002  53.413  28.014  1.00  0.00           N  
ATOM     20  H   LEU     3      31.265  53.813  28.903  1.00  0.00           H  
ATOM     21  CA  LEU     3      31.085  51.933  27.947  1.00  0.00           C  
ATOM     22  HA  LEU     3      30.659  51.595  27.014  1.00  0.00           H  
ATOM     23  CB  LEU     3      32.556  51.591  27.934  1.00  0.00           C  
ATOM     24  HB2 LEU     3      32.953  52.104  28.798  1.00  0.00           H  
ATOM     25  HB3 LEU     3      32.786  50.545  28.136  1.00  0.00           H  
ATOM     26  CG  LEU     3      33.377  51.943  26.666  1.00  0.00           C  
ATOM     27  HG  LEU     3      33.314  52.998  26.398  1.00  0.00           H  
ATOM     28  CD1 LEU     3      34.890  51.611  26.995  1.00  0.00           C  
ATOM     29 HD11 LEU     3      35.531  51.891  26.159  1.00  0.00           H  
ATOM     30 HD12 LEU     3      35.166  52.209  27.863  1.00  0.00           H  
ATOM     31 HD13 LEU     3      34.766  50.558  27.249  1.00  0.00           H  
ATOM     32  CD2 LEU     3      32.978  51.171  25.459  1.00  0.00           C  
ATOM     33 HD21 LEU     3      33.624  51.524  24.655  1.00  0.00           H  
ATOM     34 HD22 LEU     3      32.974  50.093  25.619  1.00  0.00           H  
ATOM     35 HD23 LEU     3      32.046  51.523  25.294  1.00  0.00           H  
ATOM     36  C   LEU     3      30.309  51.348  29.166  1.00  0.00           C  
ATOM     37  O   LEU     3      30.388  51.919  30.251  1.00  0.00           O  
ATOM     38  N   PRO     4      29.623  50.172  29.072  1.00  0.00           N  
ATOM     39  CD  PRO     4      29.378  49.311  27.931  1.00  0.00           C  
ATOM     40  HD2 PRO     4      30.215  48.655  27.693  1.00  0.00           H  
ATOM     41  HD3 PRO     4      29.176  49.830  26.995  1.00  0.00           H  
ATOM     42  CG  PRO     4      28.206  48.352  28.278  1.00  0.00           C  
ATOM     43  HG2 PRO     4      28.187  47.505  27.592  1.00  0.00           H  
ATOM     44  HG3 PRO     4      27.324  48.844  28.276  1.00  0.00           H  
ATOM     45  CB  PRO     4      28.602  47.997  29.711  1.00  0.00           C  
ATOM     46  HB2 PRO     4      29.326  47.183  29.724  1.00  0.00           H  
ATOM     47  HB3 PRO     4      27.733  47.674  30.285  1.00  0.00           H  
ATOM     48  CA  PRO     4      29.179  49.345  30.226  1.00  0.00           C  
ATOM     49  HA  PRO     4      28.363  49.904  30.683  1.00  0.00           H  
ATOM     50  C   PRO     4      30.289  49.067  31.266  1.00  0.00           C  
ATOM     51  O   PRO     4      31.379  48.532  31.018  1.00  0.00           O  
ATOM     52  N   HID     5      30.091  49.530  32.502  1.00  0.00           N  
ATOM     53  H   HID     5      29.104  49.957  32.674  1.00  0.00           H  
ATOM     54  CA  HID     5      30.998  49.374  33.640  1.00  0.00           C  
ATOM     55  HA  HID     5      31.641  48.520  33.426  1.00  0.00           H  
ATOM     56  CB  HID     5      31.815  50.661  33.882  1.00  0.00           C  
ATOM     57  HB2 HID     5      32.542  50.510  34.680  1.00  0.00           H  
ATOM     58  HB3 HID     5      32.440  50.864  33.013  1.00  0.00           H  
ATOM     59  CG  HID     5      30.910  51.851  34.067  1.00  0.00           C  
ATOM     60  ND1 HID     5      30.239  52.509  33.055  1.00  0.00           N  
ATOM     61  HD1 HID     5      30.265  52.209  32.008  1.00  0.00           H  
ATOM     62  CE1 HID     5      29.477  53.483  33.610  1.00  0.00           C  
ATOM     63  HE1 HID     5      28.808  54.205  33.142  1.00  0.00           H  
ATOM     64  NE2 HID     5      29.660  53.437  34.988  1.00  0.00           N  
ATOM     65  CD2 HID     5      30.573  52.433  35.252  1.00  0.00           C  
ATOM     66  HD2 HID     5      31.069  52.164  36.185  1.00  0.00           H  
ATOM     67  C   HID     5      30.189  49.045  34.971  1.00  0.00           C  
ATOM     68  O   HID     5      28.933  49.029  35.123  1.00  0.00           O  
ATOM     69  N   LEU     6      31.008  48.698  35.897  1.00  0.00           N  
ATOM     70  H   LEU     6      31.926  48.464  35.546  1.00  0.00           H  
ATOM     71  CA  LEU     6      30.836  48.861  37.340  1.00  0.00           C  
ATOM     72  HA  LEU     6      29.865  48.961  37.599  1.00  0.00           H  
ATOM     73  CB  LEU     6      31.211  47.493  37.996  1.00  0.00           C  
ATOM     74  HB2 LEU     6      32.251  47.349  37.703  1.00  0.00           H  
ATOM     75  HB3 LEU     6      31.192  47.611  39.079  1.00  0.00           H  
ATOM     76  CG  LEU     6      30.379  46.227  37.656  1.00  0.00           C  
ATOM     77  HG  LEU     6      30.446  45.588  38.536  1.00  0.00           H  
ATOM     78  CD1 LEU     6      28.870  46.577  37.594  1.00  0.00           C  
ATOM     79 HD11 LEU     6      28.659  47.217  36.737  1.00  0.00           H  
ATOM     80 HD12 LEU     6      28.254  45.680  37.532  1.00  0.00           H  
ATOM     81 HD13 LEU     6      28.611  47.031  38.550  1.00  0.00           H  
ATOM     82  CD2 LEU     6      30.820  45.467  36.492  1.00  0.00           C  
ATOM     83 HD21 LEU     6      30.747  46.081  35.595  1.00  0.00           H  
ATOM     84 HD22 LEU     6      31.864  45.175  36.607  1.00  0.00           H  
ATOM     85 HD23 LEU     6      30.297  44.605  36.439  1.00  0.00           H  
ATOM     86  C   LEU     6      31.757  49.863  38.017  1.00  0.00           C  
ATOM     87  O   LEU     6      32.785  50.152  37.497  1.00  0.00           O  
ATOM     88  N   VAL     7      31.359  50.207  39.265  1.00  0.00           N  
ATOM     89  H   VAL     7      30.468  49.726  39.669  1.00  0.00           H  
ATOM     90  CA  VAL     7      32.263  50.925  40.203  1.00  0.00           C  
ATOM     91  HA  VAL     7      33.225  50.960  39.693  1.00  0.00           H  
ATOM     92  CB  VAL     7      31.838  52.411  40.434  1.00  0.00           C  
ATOM     93  HB  VAL     7      30.765  52.343  40.611  1.00  0.00           H  
ATOM     94  CG1 VAL     7      32.384  53.061  41.680  1.00  0.00           C  
ATOM     95 HG11 VAL     7      32.025  54.088  41.616  1.00  0.00           H  
ATOM     96 HG12 VAL     7      32.094  52.638  42.550  1.00  0.00           H  
ATOM     97 HG13 VAL     7      33.463  53.039  41.527  1.00  0.00           H  
ATOM     98  CG2 VAL     7      32.119  53.179  39.161  1.00  0.00           C  
ATOM     99 HG21 VAL     7      31.632  52.772  38.275  1.00  0.00           H  
ATOM    100 HG22 VAL     7      31.642  54.156  39.242  1.00  0.00           H  
ATOM    101 HG23 VAL     7      33.111  53.268  38.990  1.00  0.00           H  
ATOM    102  C   VAL     7      32.352  50.153  41.530  1.00  0.00           C  
ATOM    103  O   VAL     7      31.337  49.720  42.125  1.00  0.00           O  
ATOM    104  N   ASN     8      33.618  49.861  41.886  1.00  0.00           N  
ATOM    105  H   ASN     8      34.425  50.220  41.248  1.00  0.00           H  
ATOM    106  CA  ASN     8      34.029  49.136  43.129  1.00  0.00           C  
ATOM    107  HA  ASN     8      33.359  48.420  43.373  1.00  0.00           H  
ATOM    108  CB  ASN     8      35.308  48.248  42.838  1.00  0.00           C  
ATOM    109  HB2 ASN     8      35.417  47.708  43.778  1.00  0.00           H  
ATOM    110  HB3 ASN     8      35.201  47.593  41.974  1.00  0.00           H  
ATOM    111  CG  ASN     8      36.634  49.025  42.863  1.00  0.00           C  
ATOM    112  OD1 ASN     8      36.775  50.149  43.354  1.00  0.00           O  
ATOM    113  ND2 ASN     8      37.704  48.480  42.321  1.00  0.00           N  
ATOM    114 HD21 ASN     8      38.671  48.865  42.646  1.00  0.00           H  
ATOM    115 HD22 ASN     8      37.605  47.522  42.016  1.00  0.00           H  
ATOM    116  C   ASN     8      34.051  49.988  44.405  1.00  0.00           C  
ATOM    117  O   ASN     8      33.840  51.205  44.250  1.00  0.00           O  
ATOM    118  N   ALA     9      34.244  49.312  45.528  1.00  0.00           N  
ATOM    119  H   ALA     9      34.095  48.233  45.544  1.00  0.00           H  
ATOM    120  CA  ALA     9      34.289  49.876  46.939  1.00  0.00           C  
ATOM    121  HA  ALA     9      33.446  50.389  47.155  1.00  0.00           H  
ATOM    122  CB  ALA     9      34.561  48.621  47.913  1.00  0.00           C  
ATOM    123  HB1 ALA     9      34.521  48.788  48.909  1.00  0.00           H  
ATOM    124  HB2 ALA     9      33.879  47.879  47.841  1.00  0.00           H  
ATOM    125  HB3 ALA     9      35.466  48.086  47.626  1.00  0.00           H  
ATOM    126  C   ALA     9      35.407  50.908  47.155  1.00  0.00           C  
ATOM    127  O   ALA     9      35.516  51.488  48.255  1.00  0.00           O  
ATOM    128  N   ASP    10      36.340  51.087  46.218  1.00  0.00           N  
ATOM    129  H   ASP    10      36.226  50.548  45.277  1.00  0.00           H  
ATOM    130  CA  ASP    10      37.448  52.056  46.214  1.00  0.00           C  
ATOM    131  HA  ASP    10      37.650  52.454  47.209  1.00  0.00           H  
ATOM    132  CB  ASP    10      38.748  51.407  45.605  1.00  0.00           C  
ATOM    133  HB2 ASP    10      38.587  51.388  44.527  1.00  0.00           H  
ATOM    134  HB3 ASP    10      39.631  52.028  45.754  1.00  0.00           H  
ATOM    135  CG  ASP    10      39.056  50.096  46.229  1.00  0.00           C  
ATOM    136  OD1 ASP    10      39.414  49.190  45.485  1.00  0.00           O  
ATOM    137  OD2 ASP    10      39.008  49.963  47.462  1.00  0.00           O  
ATOM    138  C   ASP    10      36.883  53.298  45.344  1.00  0.00           C  
ATOM    139  O   ASP    10      37.444  54.399  45.545  1.00  0.00           O  
ATOM    140  N   GLY    11      35.968  53.116  44.424  1.00  0.00           N  
ATOM    141  H   GLY    11      35.545  52.123  44.394  1.00  0.00           H  
ATOM    142  CA  GLY    11      35.598  54.140  43.559  1.00  0.00           C  
ATOM    143  HA2 GLY    11      34.534  54.043  43.400  1.00  0.00           H  
ATOM    144  HA3 GLY    11      35.601  54.976  44.126  1.00  0.00           H  
ATOM    145  C   GLY    11      36.426  54.126  42.236  1.00  0.00           C  
ATOM    146  O   GLY    11      36.276  55.030  41.416  1.00  0.00           O  
ATOM    147  N   GLN    12      37.060  52.953  42.013  1.00  0.00           N  
ATOM    148  H   GLN    12      36.784  52.053  42.564  1.00  0.00           H  
ATOM    149  CA  GLN    12      37.696  52.682  40.727  1.00  0.00           C  
ATOM    150  HA  GLN    12      38.145  53.525  40.400  1.00  0.00           H  
ATOM    151  CB  GLN    12      38.844  51.721  40.757  1.00  0.00           C  
ATOM    152  HB2 GLN    12      38.425  50.785  41.126  1.00  0.00           H  
ATOM    153  HB3 GLN    12      39.153  51.414  39.758  1.00  0.00           H  
ATOM    154  CG  GLN    12      40.039  52.217  41.578  1.00  0.00           C  
ATOM    155  HG2 GLN    12      40.409  53.136  41.125  1.00  0.00           H  
ATOM    156  HG3 GLN    12      39.732  52.237  42.613  1.00  0.00           H  
ATOM    157  CD  GLN    12      41.105  51.130  41.722  1.00  0.00           C  
ATOM    158  OE1 GLN    12      40.879  50.045  42.264  1.00  0.00           O  
ATOM    159  NE2 GLN    12      42.271  51.336  41.202  1.00  0.00           N  
ATOM    160 HE21 GLN    12      43.119  50.710  41.437  1.00  0.00           H  
ATOM    161 HE22 GLN    12      42.469  52.231  40.917  1.00  0.00           H  
ATOM    162  C   GLN    12      36.623  52.284  39.720  1.00  0.00           C  
ATOM    163  O   GLN    12      35.663  51.521  40.002  1.00  0.00           O  
ATOM    164  N   TYR    13      36.722  52.833  38.494  1.00  0.00           N  
ATOM    165  H   TYR    13      37.490  53.590  38.335  1.00  0.00           H  
ATOM    166  CA  TYR    13      35.986  52.290  37.327  1.00  0.00           C  
ATOM    167  HA  TYR    13      34.932  52.204  37.590  1.00  0.00           H  
ATOM    168  CB  TYR    13      36.113  53.168  36.099  1.00  0.00           C  
ATOM    169  HB2 TYR    13      35.583  54.096  36.313  1.00  0.00           H  
ATOM    170  HB3 TYR    13      37.170  53.384  35.945  1.00  0.00           H  
ATOM    171  CG  TYR    13      35.665  52.718  34.767  1.00  0.00           C  
ATOM    172  CD1 TYR    13      34.399  52.949  34.246  1.00  0.00           C  
ATOM    173  HD1 TYR    13      33.737  53.635  34.776  1.00  0.00           H  
ATOM    174  CE1 TYR    13      34.117  52.805  32.838  1.00  0.00           C  
ATOM    175  HE1 TYR    13      33.266  53.307  32.380  1.00  0.00           H  
ATOM    176  CZ  TYR    13      35.030  52.154  31.992  1.00  0.00           C  
ATOM    177  OH  TYR    13      34.890  52.046  30.683  1.00  0.00           O  
ATOM    178  HH  TYR    13      34.754  53.047  30.274  1.00  0.00           H  
ATOM    179  CE2 TYR    13      36.240  51.734  32.591  1.00  0.00           C  
ATOM    180  HE2 TYR    13      36.993  51.275  31.950  1.00  0.00           H  
ATOM    181  CD2 TYR    13      36.587  51.964  33.940  1.00  0.00           C  
ATOM    182  HD2 TYR    13      37.549  51.606  34.307  1.00  0.00           H  
ATOM    183  C   TYR    13      36.551  50.846  36.923  1.00  0.00           C  
ATOM    184  O   TYR    13      37.786  50.714  36.656  1.00  0.00           O  
ATOM    185  N   LEU    14      35.665  49.888  36.728  1.00  0.00           N  
ATOM    186  H   LEU    14      34.425  50.247  37.072  1.00  0.00           H  
ATOM    187  CA  LEU    14      35.916  48.589  36.273  1.00  0.00           C  
ATOM    188  HA  LEU    14      36.887  48.519  36.006  1.00  0.00           H  
ATOM    189  CB  LEU    14      35.518  47.613  37.382  1.00  0.00           C  
ATOM    190  HB2 LEU    14      34.440  47.537  37.528  1.00  0.00           H  
ATOM    191  HB3 LEU    14      35.754  46.654  36.922  1.00  0.00           H  
ATOM    192  CG  LEU    14      36.276  47.640  38.749  1.00  0.00           C  
ATOM    193  HG  LEU    14      35.833  48.488  39.270  1.00  0.00           H  
ATOM    194  CD1 LEU    14      36.000  46.372  39.579  1.00  0.00           C  
ATOM    195 HD11 LEU    14      35.010  46.175  39.963  1.00  0.00           H  
ATOM    196 HD12 LEU    14      36.402  45.488  39.105  1.00  0.00           H  
ATOM    197 HD13 LEU    14      36.626  46.290  40.455  1.00  0.00           H  
ATOM    198  CD2 LEU    14      37.780  47.802  38.607  1.00  0.00           C  
ATOM    199 HD21 LEU    14      37.987  48.745  38.124  1.00  0.00           H  
ATOM    200 HD22 LEU    14      38.196  47.822  39.604  1.00  0.00           H  
ATOM    201 HD23 LEU    14      38.071  47.050  37.999  1.00  0.00           H  
ATOM    202  C   LEU    14      35.020  48.246  35.023  1.00  0.00           C  
ATOM    203  O   LEU    14      33.812  48.265  35.108  1.00  0.00           O  
ATOM    204  N   PHE    15      35.661  48.077  33.863  1.00  0.00           N  
ATOM    205  H   PHE    15      36.565  47.634  33.945  1.00  0.00           H  
ATOM    206  CA  PHE    15      34.939  47.880  32.565  1.00  0.00           C  
ATOM    207  HA  PHE    15      34.075  48.401  32.517  1.00  0.00           H  
ATOM    208  CB  PHE    15      35.897  48.328  31.434  1.00  0.00           C  
ATOM    209  HB2 PHE    15      35.977  49.334  31.392  1.00  0.00           H  
ATOM    210  HB3 PHE    15      36.834  47.982  31.580  1.00  0.00           H  
ATOM    211  CG  PHE    15      35.393  47.790  30.105  1.00  0.00           C  
ATOM    212  CD1 PHE    15      34.422  48.427  29.335  1.00  0.00           C  
ATOM    213  HD1 PHE    15      34.032  49.300  29.658  1.00  0.00           H  
ATOM    214  CE1 PHE    15      34.032  47.896  28.100  1.00  0.00           C  
ATOM    215  HE1 PHE    15      33.409  48.483  27.564  1.00  0.00           H  
ATOM    216  CZ  PHE    15      34.684  46.800  27.521  1.00  0.00           C  
ATOM    217  HZ  PHE    15      34.398  46.581  26.492  1.00  0.00           H  
ATOM    218  CE2 PHE    15      35.722  46.168  28.288  1.00  0.00           C  
ATOM    219  HE2 PHE    15      36.288  45.385  27.785  1.00  0.00           H  
ATOM    220  CD2 PHE    15      35.977  46.608  29.622  1.00  0.00           C  
ATOM    221  HD2 PHE    15      36.670  46.081  30.277  1.00  0.00           H  
ATOM    222  C   PHE    15      34.523  46.376  32.379  1.00  0.00           C  
ATOM    223  O   PHE    15      35.219  45.474  32.835  1.00  0.00           O  
ATOM    224  N   CYS    16      33.366  46.167  31.853  1.00  0.00           N  
ATOM    225  H   CYS    16      32.893  47.016  31.359  1.00  0.00           H  
ATOM    226  CA  CYS    16      32.774  44.829  31.854  1.00  0.00           C  
ATOM    227  HA  CYS    16      33.436  44.032  32.193  1.00  0.00           H  
ATOM    228  CB  CYS    16      31.685  44.882  32.900  1.00  0.00           C  
ATOM    229  HB2 CYS    16      31.248  43.883  32.870  1.00  0.00           H  
ATOM    230  HB3 CYS    16      32.154  45.057  33.868  1.00  0.00           H  
ATOM    231  SG  CYS    16      30.280  45.972  32.599  1.00  0.00           S  
ATOM    232  HG  CYS    16      30.913  46.850  32.470  1.00  0.00           H  
ATOM    233  C   CYS    16      32.277  44.532  30.392  1.00  0.00           C  
ATOM    234  O   CYS    16      32.165  45.428  29.532  1.00  0.00           O  
ATOM    235  N   ARG    17      31.955  43.212  30.302  1.00  0.00           N  
ATOM    236  H   ARG    17      31.937  42.590  31.185  1.00  0.00           H  
ATOM    237  CA  ARG    17      31.454  42.576  29.091  1.00  0.00           C  
ATOM    238  HA  ARG    17      31.101  43.238  28.415  1.00  0.00           H  
ATOM    239  CB  ARG    17      32.496  41.728  28.356  1.00  0.00           C  
ATOM    240  HB2 ARG    17      32.838  40.891  28.965  1.00  0.00           H  
ATOM    241  HB3 ARG    17      32.071  41.244  27.477  1.00  0.00           H  
ATOM    242  CG  ARG    17      33.822  42.447  27.982  1.00  0.00           C  
ATOM    243  HG2 ARG    17      34.194  42.833  28.931  1.00  0.00           H  
ATOM    244  HG3 ARG    17      34.445  41.661  27.583  1.00  0.00           H  
ATOM    245  CD  ARG    17      33.552  43.536  26.895  1.00  0.00           C  
ATOM    246  HD2 ARG    17      33.002  44.279  27.454  1.00  0.00           H  
ATOM    247  HD3 ARG    17      34.359  44.030  26.730  1.00  0.00           H  
ATOM    248  NE  ARG    17      32.857  43.002  25.680  1.00  0.00           N  
ATOM    249  HE  ARG    17      31.785  43.086  25.580  1.00  0.00           H  
ATOM    250  CZ  ARG    17      33.410  42.300  24.788  1.00  0.00           C  
ATOM    251  NH1 ARG    17      34.697  41.983  24.878  1.00  0.00           N  
ATOM    252 HH11 ARG    17      35.363  42.381  25.629  1.00  0.00           H  
ATOM    253 HH12 ARG    17      35.025  41.524  24.040  1.00  0.00           H  
ATOM    254  NH2 ARG    17      32.869  41.846  23.785  1.00  0.00           N  
ATOM    255 HH21 ARG    17      31.860  42.121  23.475  1.00  0.00           H  
ATOM    256 HH22 ARG    17      33.421  41.159  23.144  1.00  0.00           H  
ATOM    257  C   ARG    17      30.383  41.570  29.595  1.00  0.00           C  
ATOM    258  O   ARG    17      30.553  40.923  30.612  1.00  0.00           O  
ATOM    259  N   TYR    18      29.418  41.395  28.749  1.00  0.00           N  
ATOM    260  H   TYR    18      29.407  41.974  27.921  1.00  0.00           H  
ATOM    261  CA  TYR    18      28.460  40.270  28.876  1.00  0.00           C  
ATOM    262  HA  TYR    18      29.056  39.480  29.333  1.00  0.00           H  
ATOM    263  CB  TYR    18      27.364  40.725  29.778  1.00  0.00           C  
ATOM    264  HB2 TYR    18      26.524  40.031  29.760  1.00  0.00           H  
ATOM    265  HB3 TYR    18      27.790  40.678  30.780  1.00  0.00           H  
ATOM    266  CG  TYR    18      26.854  42.161  29.574  1.00  0.00           C  
ATOM    267  CD1 TYR    18      27.187  43.170  30.447  1.00  0.00           C  
ATOM    268  HD1 TYR    18      27.740  42.881  31.329  1.00  0.00           H  
ATOM    269  CE1 TYR    18      26.879  44.498  30.190  1.00  0.00           C  
ATOM    270  HE1 TYR    18      27.166  45.210  30.847  1.00  0.00           H  
ATOM    271  CZ  TYR    18      26.061  44.812  29.040  1.00  0.00           C  
ATOM    272  OH  TYR    18      25.705  46.118  28.921  1.00  0.00           O  
ATOM    273  HH  TYR    18      25.154  46.286  28.007  1.00  0.00           H  
ATOM    274  CE2 TYR    18      25.782  43.852  28.145  1.00  0.00           C  
ATOM    275  HE2 TYR    18      25.152  44.020  27.284  1.00  0.00           H  
ATOM    276  CD2 TYR    18      26.170  42.488  28.365  1.00  0.00           C  
ATOM    277  HD2 TYR    18      25.863  41.715  27.676  1.00  0.00           H  
ATOM    278  C   TYR    18      28.123  39.833  27.477  1.00  0.00           C  
ATOM    279  O   TYR    18      28.051  40.663  26.578  1.00  0.00           O  
ATOM    280  N   TRP    19      27.879  38.573  27.347  1.00  0.00           N  
ATOM    281  H   TRP    19      27.764  37.945  28.231  1.00  0.00           H  
ATOM    282  CA  TRP    19      27.438  37.938  26.132  1.00  0.00           C  
ATOM    283  HA  TRP    19      27.326  38.666  25.328  1.00  0.00           H  
ATOM    284  CB  TRP    19      28.379  36.956  25.563  1.00  0.00           C  
ATOM    285  HB2 TRP    19      28.640  36.142  26.239  1.00  0.00           H  
ATOM    286  HB3 TRP    19      27.861  36.496  24.721  1.00  0.00           H  
ATOM    287  CG  TRP    19      29.660  37.637  25.104  1.00  0.00           C  
ATOM    288  CD1 TRP    19      29.904  38.086  23.819  1.00  0.00           C  
ATOM    289  HD1 TRP    19      29.317  37.969  22.908  1.00  0.00           H  
ATOM    290  NE1 TRP    19      31.230  38.472  23.719  1.00  0.00           N  
ATOM    291  HE1 TRP    19      31.580  38.923  22.791  1.00  0.00           H  
ATOM    292  CE2 TRP    19      31.828  38.478  24.956  1.00  0.00           C  
ATOM    293  CZ2 TRP    19      33.105  38.794  25.348  1.00  0.00           C  
ATOM    294  HZ2 TRP    19      33.830  39.159  24.619  1.00  0.00           H  
ATOM    295  CH2 TRP    19      33.482  38.641  26.697  1.00  0.00           C  
ATOM    296  HH2 TRP    19      34.453  38.818  26.911  1.00  0.00           H  
ATOM    297  CZ3 TRP    19      32.567  38.124  27.605  1.00  0.00           C  
ATOM    298  HZ3 TRP    19      32.904  37.909  28.532  1.00  0.00           H  
ATOM    299  CE3 TRP    19      31.260  37.803  27.172  1.00  0.00           C  
ATOM    300  HE3 TRP    19      30.566  37.396  27.784  1.00  0.00           H  
ATOM    301  CD2 TRP    19      30.847  37.955  25.874  1.00  0.00           C  
ATOM    302  C   TRP    19      26.099  37.254  26.567  1.00  0.00           C  
ATOM    303  O   TRP    19      26.106  36.192  27.208  1.00  0.00           O  
ATOM    304  N   LYS    20      25.002  37.846  26.157  1.00  0.00           N  
ATOM    305  H   LYS    20      25.077  38.433  25.242  1.00  0.00           H  
ATOM    306  CA  LYS    20      23.715  37.418  26.607  1.00  0.00           C  
ATOM    307  HA  LYS    20      23.800  36.823  27.516  1.00  0.00           H  
ATOM    308  CB  LYS    20      23.031  38.791  27.034  1.00  0.00           C  
ATOM    309  HB2 LYS    20      23.531  39.120  27.785  1.00  0.00           H  
ATOM    310  HB3 LYS    20      23.133  39.546  26.254  1.00  0.00           H  
ATOM    311  CG  LYS    20      21.649  38.479  27.438  1.00  0.00           C  
ATOM    312  HG2 LYS    20      21.083  38.103  26.586  1.00  0.00           H  
ATOM    313  HG3 LYS    20      21.620  37.762  28.258  1.00  0.00           H  
ATOM    314  CD  LYS    20      20.977  39.736  27.967  1.00  0.00           C  
ATOM    315  HD2 LYS    20      20.280  39.482  28.765  1.00  0.00           H  
ATOM    316  HD3 LYS    20      21.747  40.392  28.372  1.00  0.00           H  
ATOM    317  CE  LYS    20      20.141  40.580  27.035  1.00  0.00           C  
ATOM    318  HE2 LYS    20      19.625  41.370  27.581  1.00  0.00           H  
ATOM    319  HE3 LYS    20      20.826  40.990  26.293  1.00  0.00           H  
ATOM    320  NZ  LYS    20      19.149  39.756  26.444  1.00  0.00           N  
ATOM    321  HZ1 LYS    20      19.556  39.035  25.865  1.00  0.00           H  
ATOM    322  HZ2 LYS    20      18.365  39.235  26.994  1.00  0.00           H  
ATOM    323  HZ3 LYS    20      18.586  40.335  25.711  1.00  0.00           H  
ATOM    324  C   LYS    20      22.993  36.651  25.495  1.00  0.00           C  
ATOM    325  O   LYS    20      22.942  37.033  24.341  1.00  0.00           O  
ATOM    326  N   PRO    21      22.432  35.508  25.898  1.00  0.00           N  
ATOM    327  CD  PRO    21      22.389  34.836  27.181  1.00  0.00           C  
ATOM    328  HD2 PRO    21      22.168  35.470  27.936  1.00  0.00           H  
ATOM    329  HD3 PRO    21      23.355  34.334  27.236  1.00  0.00           H  
ATOM    330  CG  PRO    21      21.331  33.732  27.130  1.00  0.00           C  
ATOM    331  HG2 PRO    21      20.413  34.133  27.560  1.00  0.00           H  
ATOM    332  HG3 PRO    21      21.640  33.001  27.755  1.00  0.00           H  
ATOM    333  CB  PRO    21      21.205  33.407  25.625  1.00  0.00           C  
ATOM    334  HB2 PRO    21      20.198  33.084  25.360  1.00  0.00           H  
ATOM    335  HB3 PRO    21      21.938  32.625  25.427  1.00  0.00           H  
ATOM    336  CA  PRO    21      21.605  34.741  25.001  1.00  0.00           C  
ATOM    337  HA  PRO    21      22.168  34.657  24.071  1.00  0.00           H  
ATOM    338  C   PRO    21      20.329  35.491  24.703  1.00  0.00           C  
ATOM    339  O   PRO    21      19.837  36.282  25.500  1.00  0.00           O  
ATOM    340  N   THR    22      19.789  35.268  23.473  1.00  0.00           N  
ATOM    341  H   THR    22      20.211  34.594  22.851  1.00  0.00           H  
ATOM    342  CA  THR    22      18.562  35.925  22.958  1.00  0.00           C  
ATOM    343  HA  THR    22      18.629  36.980  23.224  1.00  0.00           H  
ATOM    344  CB  THR    22      18.368  35.890  21.405  1.00  0.00           C  
ATOM    345  HB  THR    22      17.358  36.290  21.312  1.00  0.00           H  
ATOM    346  CG2 THR    22      19.362  36.759  20.623  1.00  0.00           C  
ATOM    347 HG21 THR    22      20.352  36.316  20.733  1.00  0.00           H  
ATOM    348 HG22 THR    22      19.103  36.758  19.564  1.00  0.00           H  
ATOM    349 HG23 THR    22      19.417  37.739  21.096  1.00  0.00           H  
ATOM    350  OG1 THR    22      18.313  34.608  20.920  1.00  0.00           O  
ATOM    351  HG1 THR    22      19.189  34.270  20.722  1.00  0.00           H  
ATOM    352  C   THR    22      17.352  35.226  23.631  1.00  0.00           C  
ATOM    353  O   THR    22      16.393  35.946  23.955  1.00  0.00           O  
ATOM    354  N   GLY    23      17.471  33.897  23.886  1.00  0.00           N  
ATOM    355  H   GLY    23      18.228  33.287  23.393  1.00  0.00           H  
ATOM    356  CA  GLY    23      16.433  33.285  24.818  1.00  0.00           C  
ATOM    357  HA2 GLY    23      15.442  33.681  24.595  1.00  0.00           H  
ATOM    358  HA3 GLY    23      16.451  32.203  24.688  1.00  0.00           H  
ATOM    359  C   GLY    23      16.714  33.525  26.299  1.00  0.00           C  
ATOM    360  O   GLY    23      17.423  34.428  26.667  1.00  0.00           O  
ATOM    361  N   THR    24      15.977  32.739  27.112  1.00  0.00           N  
ATOM    362  H   THR    24      15.145  32.321  26.720  1.00  0.00           H  
ATOM    363  CA  THR    24      16.021  32.936  28.558  1.00  0.00           C  
ATOM    364  HA  THR    24      16.216  33.901  28.784  1.00  0.00           H  
ATOM    365  CB  THR    24      14.710  32.565  29.311  1.00  0.00           C  
ATOM    366  HB  THR    24      14.807  32.707  30.306  1.00  0.00           H  
ATOM    367  CG2 THR    24      13.520  33.460  28.928  1.00  0.00           C  
ATOM    368 HG21 THR    24      13.686  34.520  29.122  1.00  0.00           H  
ATOM    369 HG22 THR    24      13.300  33.413  27.862  1.00  0.00           H  
ATOM    370 HG23 THR    24      12.695  33.111  29.549  1.00  0.00           H  
ATOM    371  OG1 THR    24      14.289  31.239  29.097  1.00  0.00           O  
ATOM    372  HG1 THR    24      14.322  30.902  28.061  1.00  0.00           H  
ATOM    373  C   THR    24      17.300  32.168  29.074  1.00  0.00           C  
ATOM    374  O   THR    24      17.468  30.983  28.756  1.00  0.00           O  
ATOM    375  N   PRO    25      18.265  32.900  29.744  1.00  0.00           N  
ATOM    376  CD  PRO    25      18.299  34.346  30.103  1.00  0.00           C  
ATOM    377  HD2 PRO    25      17.302  34.758  30.261  1.00  0.00           H  
ATOM    378  HD3 PRO    25      18.815  34.827  29.272  1.00  0.00           H  
ATOM    379  CG  PRO    25      19.233  34.366  31.290  1.00  0.00           C  
ATOM    380  HG2 PRO    25      18.853  34.136  32.285  1.00  0.00           H  
ATOM    381  HG3 PRO    25      19.669  35.348  31.474  1.00  0.00           H  
ATOM    382  CB  PRO    25      20.251  33.320  31.014  1.00  0.00           C  
ATOM    383  HB2 PRO    25      20.800  33.060  31.919  1.00  0.00           H  
ATOM    384  HB3 PRO    25      20.903  33.805  30.289  1.00  0.00           H  
ATOM    385  CA  PRO    25      19.417  32.228  30.348  1.00  0.00           C  
ATOM    386  HA  PRO    25      20.128  31.839  29.619  1.00  0.00           H  
ATOM    387  C   PRO    25      19.013  31.149  31.383  1.00  0.00           C  
ATOM    388  O   PRO    25      18.011  31.217  32.078  1.00  0.00           O  
ATOM    389  N   LYS    26      19.740  29.990  31.326  1.00  0.00           N  
ATOM    390  H   LYS    26      20.461  29.939  30.510  1.00  0.00           H  
ATOM    391  CA  LYS    26      19.567  28.845  32.282  1.00  0.00           C  
ATOM    392  HA  LYS    26      18.647  28.980  32.850  1.00  0.00           H  
ATOM    393  CB  LYS    26      19.227  27.489  31.586  1.00  0.00           C  
ATOM    394  HB2 LYS    26      20.195  27.159  31.208  1.00  0.00           H  
ATOM    395  HB3 LYS    26      18.891  26.714  32.275  1.00  0.00           H  
ATOM    396  CG  LYS    26      18.218  27.466  30.484  1.00  0.00           C  
ATOM    397  HG2 LYS    26      18.393  28.425  29.997  1.00  0.00           H  
ATOM    398  HG3 LYS    26      18.415  26.675  29.888  1.00  0.00           H  
ATOM    399  CD  LYS    26      16.785  27.415  31.149  1.00  0.00           C  
ATOM    400  HD2 LYS    26      16.212  26.642  30.637  1.00  0.00           H  
ATOM    401  HD3 LYS    26      16.713  27.592  32.223  1.00  0.00           H  
ATOM    402  CE  LYS    26      16.034  28.701  30.625  1.00  0.00           C  
ATOM    403  HE2 LYS    26      16.626  29.612  30.713  1.00  0.00           H  
ATOM    404  HE3 LYS    26      15.980  28.424  29.572  1.00  0.00           H  
ATOM    405  NZ  LYS    26      14.786  28.875  31.306  1.00  0.00           N  
ATOM    406  HZ1 LYS    26      14.071  28.185  31.125  1.00  0.00           H  
ATOM    407  HZ2 LYS    26      14.984  28.785  32.374  1.00  0.00           H  
ATOM    408  HZ3 LYS    26      14.421  29.888  31.137  1.00  0.00           H  
ATOM    409  C   LYS    26      20.635  28.750  33.377  1.00  0.00           C  
ATOM    410  O   LYS    26      20.637  27.841  34.209  1.00  0.00           O  
ATOM    411  N   ALA    27      21.613  29.643  33.352  1.00  0.00           N  
ATOM    412  H   ALA    27      21.782  30.387  32.574  1.00  0.00           H  
ATOM    413  CA  ALA    27      22.764  29.603  34.302  1.00  0.00           C  
ATOM    414  HA  ALA    27      22.471  29.649  35.351  1.00  0.00           H  
ATOM    415  CB  ALA    27      23.746  28.427  34.148  1.00  0.00           C  
ATOM    416  HB1 ALA    27      23.963  28.232  33.097  1.00  0.00           H  
ATOM    417  HB2 ALA    27      24.700  28.508  34.668  1.00  0.00           H  
ATOM    418  HB3 ALA    27      23.260  27.535  34.543  1.00  0.00           H  
ATOM    419  C   ALA    27      23.586  30.875  34.064  1.00  0.00           C  
ATOM    420  O   ALA    27      23.441  31.531  33.015  1.00  0.00           O  
ATOM    421  N   LEU    28      24.444  31.260  35.024  1.00  0.00           N  
ATOM    422  H   LEU    28      24.612  30.589  35.866  1.00  0.00           H  
ATOM    423  CA  LEU    28      25.232  32.490  34.915  1.00  0.00           C  
ATOM    424  HA  LEU    28      25.011  33.045  34.003  1.00  0.00           H  
ATOM    425  CB  LEU    28      24.873  33.240  36.168  1.00  0.00           C  
ATOM    426  HB2 LEU    28      24.880  32.554  37.015  1.00  0.00           H  
ATOM    427  HB3 LEU    28      25.647  33.983  36.361  1.00  0.00           H  
ATOM    428  CG  LEU    28      23.438  33.947  36.127  1.00  0.00           C  
ATOM    429  HG  LEU    28      22.680  33.169  36.042  1.00  0.00           H  
ATOM    430  CD1 LEU    28      23.211  34.641  37.472  1.00  0.00           C  
ATOM    431 HD11 LEU    28      22.224  35.098  37.529  1.00  0.00           H  
ATOM    432 HD12 LEU    28      23.299  33.920  38.285  1.00  0.00           H  
ATOM    433 HD13 LEU    28      23.994  35.360  37.711  1.00  0.00           H  
ATOM    434  CD2 LEU    28      23.263  34.924  34.971  1.00  0.00           C  
ATOM    435 HD21 LEU    28      24.215  35.425  34.796  1.00  0.00           H  
ATOM    436 HD22 LEU    28      22.903  34.424  34.071  1.00  0.00           H  
ATOM    437 HD23 LEU    28      22.517  35.552  35.235  1.00  0.00           H  
ATOM    438  C   LEU    28      26.635  32.091  35.090  1.00  0.00           C  
ATOM    439  O   LEU    28      27.042  31.302  35.944  1.00  0.00           O  
ATOM    440  N   ILE    29      27.404  32.596  34.117  1.00  0.00           N  
ATOM    441  H   ILE    29      27.070  33.464  33.549  1.00  0.00           H  
ATOM    442  CA  ILE    29      28.839  32.233  34.132  1.00  0.00           C  
ATOM    443  HA  ILE    29      29.037  31.636  34.921  1.00  0.00           H  
ATOM    444  CB  ILE    29      29.317  31.491  32.820  1.00  0.00           C  
ATOM    445  HB  ILE    29      29.518  32.293  32.110  1.00  0.00           H  
ATOM    446  CG2 ILE    29      30.727  30.946  33.011  1.00  0.00           C  
ATOM    447 HG21 ILE    29      30.916  30.218  32.221  1.00  0.00           H  
ATOM    448 HG22 ILE    29      31.422  31.785  32.977  1.00  0.00           H  
ATOM    449 HG23 ILE    29      30.881  30.308  33.868  1.00  0.00           H  
ATOM    450  CG1 ILE    29      28.317  30.423  32.224  1.00  0.00           C  
ATOM    451 HG12 ILE    29      27.352  30.879  32.059  1.00  0.00           H  
ATOM    452 HG13 ILE    29      28.644  30.154  31.230  1.00  0.00           H  
ATOM    453  CD1 ILE    29      27.981  29.280  33.070  1.00  0.00           C  
ATOM    454 HD11 ILE    29      27.274  28.563  32.679  1.00  0.00           H  
ATOM    455 HD12 ILE    29      28.830  28.702  33.404  1.00  0.00           H  
ATOM    456 HD13 ILE    29      27.670  29.637  33.962  1.00  0.00           H  
ATOM    457  C   ILE    29      29.650  33.532  34.322  1.00  0.00           C  
ATOM    458  O   ILE    29      29.474  34.384  33.491  1.00  0.00           O  
ATOM    459  N   PHE    30      30.620  33.518  35.294  1.00  0.00           N  
ATOM    460  H   PHE    30      30.727  32.791  35.912  1.00  0.00           H  
ATOM    461  CA  PHE    30      31.500  34.662  35.574  1.00  0.00           C  
ATOM    462  HA  PHE    30      31.233  35.380  34.915  1.00  0.00           H  
ATOM    463  CB  PHE    30      31.364  35.103  36.968  1.00  0.00           C  
ATOM    464  HB2 PHE    30      31.233  34.223  37.597  1.00  0.00           H  
ATOM    465  HB3 PHE    30      32.311  35.511  37.320  1.00  0.00           H  
ATOM    466  CG  PHE    30      30.351  36.104  37.133  1.00  0.00           C  
ATOM    467  CD1 PHE    30      29.011  35.770  37.350  1.00  0.00           C  
ATOM    468  HD1 PHE    30      28.719  34.733  37.191  1.00  0.00           H  
ATOM    469  CE1 PHE    30      28.060  36.788  37.529  1.00  0.00           C  
ATOM    470  HE1 PHE    30      27.016  36.530  37.709  1.00  0.00           H  
ATOM    471  CZ  PHE    30      28.393  38.143  37.421  1.00  0.00           C  
ATOM    472  HZ  PHE    30      27.670  38.954  37.503  1.00  0.00           H  
ATOM    473  CE2 PHE    30      29.678  38.487  37.221  1.00  0.00           C  
ATOM    474  HE2 PHE    30      30.035  39.517  37.225  1.00  0.00           H  
ATOM    475  CD2 PHE    30      30.644  37.477  37.091  1.00  0.00           C  
ATOM    476  HD2 PHE    30      31.692  37.709  36.903  1.00  0.00           H  
ATOM    477  C   PHE    30      32.996  34.289  35.181  1.00  0.00           C  
ATOM    478  O   PHE    30      33.592  33.305  35.561  1.00  0.00           O  
ATOM    479  N   VAL    31      33.604  35.166  34.354  1.00  0.00           N  
ATOM    480  H   VAL    31      33.029  36.066  34.138  1.00  0.00           H  
ATOM    481  CA  VAL    31      34.989  34.924  33.831  1.00  0.00           C  
ATOM    482  HA  VAL    31      35.280  33.877  33.918  1.00  0.00           H  
ATOM    483  CB  VAL    31      35.146  35.206  32.283  1.00  0.00           C  
ATOM    484  HB  VAL    31      35.059  36.212  32.250  1.00  0.00           H  
ATOM    485  CG1 VAL    31      36.491  34.657  31.764  1.00  0.00           C  
ATOM    486 HG11 VAL    31      37.246  35.183  32.329  1.00  0.00           H  
ATOM    487 HG12 VAL    31      36.571  33.590  31.907  1.00  0.00           H  
ATOM    488 HG13 VAL    31      36.463  34.844  30.772  1.00  0.00           H  
ATOM    489  CG2 VAL    31      33.899  34.678  31.560  1.00  0.00           C  
ATOM    490 HG21 VAL    31      33.724  33.648  31.871  1.00  0.00           H  
ATOM    491 HG22 VAL    31      33.014  35.304  31.674  1.00  0.00           H  
ATOM    492 HG23 VAL    31      34.146  34.781  30.504  1.00  0.00           H  
ATOM    493  C   VAL    31      36.009  35.801  34.564  1.00  0.00           C  
ATOM    494  O   VAL    31      35.848  37.034  34.737  1.00  0.00           O  
ATOM    495  N   SER    32      37.058  35.076  35.067  1.00  0.00           N  
ATOM    496  H   SER    32      37.081  34.085  34.874  1.00  0.00           H  
ATOM    497  CA  SER    32      38.142  35.617  35.892  1.00  0.00           C  
ATOM    498  HA  SER    32      38.038  36.698  35.987  1.00  0.00           H  
ATOM    499  CB  SER    32      38.092  34.976  37.262  1.00  0.00           C  
ATOM    500  HB2 SER    32      37.151  35.128  37.792  1.00  0.00           H  
ATOM    501  HB3 SER    32      38.304  33.994  37.159  1.00  0.00           H  
ATOM    502  OG  SER    32      39.221  35.442  38.026  1.00  0.00           O  
ATOM    503  HG  SER    32      39.698  34.529  38.383  1.00  0.00           H  
ATOM    504  C   SER    32      39.415  35.381  35.122  1.00  0.00           C  
ATOM    505  O   SER    32      39.887  34.280  34.956  1.00  0.00           O  
ATOM    506  N   HID    33      40.015  36.482  34.613  1.00  0.00           N  
ATOM    507  H   HID    33      39.567  37.326  35.136  1.00  0.00           H  
ATOM    508  CA  HID    33      41.137  36.683  33.684  1.00  0.00           C  
ATOM    509  HA  HID    33      41.048  35.792  33.062  1.00  0.00           H  
ATOM    510  CB  HID    33      40.904  38.037  32.883  1.00  0.00           C  
ATOM    511  HB2 HID    33      41.143  38.818  33.477  1.00  0.00           H  
ATOM    512  HB3 HID    33      41.498  38.045  31.968  1.00  0.00           H  
ATOM    513  CG  HID    33      39.506  38.243  32.448  1.00  0.00           C  
ATOM    514  ND1 HID    33      38.629  39.287  32.834  1.00  0.00           N  
ATOM    515  HD1 HID    33      38.902  40.121  33.481  1.00  0.00           H  
ATOM    516  CE1 HID    33      37.398  39.037  32.302  1.00  0.00           C  
ATOM    517  HE1 HID    33      36.508  39.660  32.391  1.00  0.00           H  
ATOM    518  NE2 HID    33      37.402  37.875  31.625  1.00  0.00           N  
ATOM    519  CD2 HID    33      38.698  37.382  31.756  1.00  0.00           C  
ATOM    520  HD2 HID    33      38.817  36.308  31.615  1.00  0.00           H  
ATOM    521  C   HID    33      42.473  36.593  34.447  1.00  0.00           C  
ATOM    522  O   HID    33      42.579  36.658  35.665  1.00  0.00           O  
ATOM    523  N   GLY    34      43.530  36.293  33.632  1.00  0.00           N  
ATOM    524  H   GLY    34      43.433  36.028  32.579  1.00  0.00           H  
ATOM    525  CA  GLY    34      44.831  36.252  34.148  1.00  0.00           C  
ATOM    526  HA2 GLY    34      44.825  35.654  35.060  1.00  0.00           H  
ATOM    527  HA3 GLY    34      45.373  35.817  33.415  1.00  0.00           H  
ATOM    528  C   GLY    34      45.536  37.702  34.300  1.00  0.00           C  
ATOM    529  O   GLY    34      45.071  38.776  33.931  1.00  0.00           O  
ATOM    530  N   ALA    35      46.784  37.578  34.816  1.00  0.00           N  
ATOM    531  H   ALA    35      47.067  36.549  34.984  1.00  0.00           H  
ATOM    532  CA  ALA    35      47.708  38.632  35.027  1.00  0.00           C  
ATOM    533  HA  ALA    35      47.289  39.333  35.621  1.00  0.00           H  
ATOM    534  CB  ALA    35      48.951  38.135  35.767  1.00  0.00           C  
ATOM    535  HB1 ALA    35      49.672  38.951  35.812  1.00  0.00           H  
ATOM    536  HB2 ALA    35      48.682  37.671  36.715  1.00  0.00           H  
ATOM    537  HB3 ALA    35      49.347  37.317  35.165  1.00  0.00           H  
ATOM    538  C   ALA    35      47.951  39.328  33.659  1.00  0.00           C  
ATOM    539  O   ALA    35      48.280  38.662  32.640  1.00  0.00           O  
ATOM    540  N   GLY    36      47.734  40.631  33.640  1.00  0.00           N  
ATOM    541  H   GLY    36      47.607  41.113  34.609  1.00  0.00           H  
ATOM    542  CA  GLY    36      48.064  41.504  32.557  1.00  0.00           C  
ATOM    543  HA2 GLY    36      47.921  42.531  32.861  1.00  0.00           H  
ATOM    544  HA3 GLY    36      49.036  41.492  32.281  1.00  0.00           H  
ATOM    545  C   GLY    36      47.383  41.217  31.164  1.00  0.00           C  
ATOM    546  O   GLY    36      47.724  41.742  30.131  1.00  0.00           O  
ATOM    547  N   GLU    37      46.317  40.397  31.182  1.00  0.00           N  
ATOM    548  H   GLU    37      45.885  40.002  32.102  1.00  0.00           H  
ATOM    549  CA  GLU    37      45.391  40.183  29.990  1.00  0.00           C  
ATOM    550  HA  GLU    37      45.744  40.764  29.137  1.00  0.00           H  
ATOM    551  CB  GLU    37      45.296  38.696  29.536  1.00  0.00           C  
ATOM    552  HB2 GLU    37      44.619  38.678  28.855  1.00  0.00           H  
ATOM    553  HB3 GLU    37      46.206  38.460  29.167  1.00  0.00           H  
ATOM    554  CG  GLU    37      44.813  37.715  30.589  1.00  0.00           C  
ATOM    555  HG2 GLU    37      45.723  37.354  31.068  1.00  0.00           H  
ATOM    556  HG3 GLU    37      44.285  38.305  31.339  1.00  0.00           H  
ATOM    557  CD  GLU    37      43.936  36.556  30.095  1.00  0.00           C  
ATOM    558  OE1 GLU    37      43.722  36.398  28.888  1.00  0.00           O  
ATOM    559  OE2 GLU    37      43.299  35.860  30.940  1.00  0.00           O  
ATOM    560  C   GLU    37      44.005  40.956  30.263  1.00  0.00           C  
ATOM    561  O   GLU    37      44.070  41.973  30.939  1.00  0.00           O  
ATOM    562  N   HIE    38      42.873  40.606  29.602  1.00  0.00           N  
ATOM    563  H   HIE    38      42.741  39.659  29.277  1.00  0.00           H  
ATOM    564  CA  HIE    38      41.669  41.478  29.546  1.00  0.00           C  
ATOM    565  HA  HIE    38      41.472  41.787  30.487  1.00  0.00           H  
ATOM    566  CB  HIE    38      41.945  42.729  28.706  1.00  0.00           C  
ATOM    567  HB2 HIE    38      41.156  43.305  28.962  1.00  0.00           H  
ATOM    568  HB3 HIE    38      42.886  43.209  28.975  1.00  0.00           H  
ATOM    569  CG  HIE    38      41.884  42.535  27.202  1.00  0.00           C  
ATOM    570  ND1 HIE    38      40.818  42.647  26.291  1.00  0.00           N  
ATOM    571  CE1 HIE    38      41.353  42.593  25.033  1.00  0.00           C  
ATOM    572  HE1 HIE    38      40.760  42.924  24.180  1.00  0.00           H  
ATOM    573  NE2 HIE    38      42.649  42.390  25.093  1.00  0.00           N  
ATOM    574  HE2 HIE    38      43.234  42.546  24.284  1.00  0.00           H  
ATOM    575  CD2 HIE    38      43.044  42.473  26.426  1.00  0.00           C  
ATOM    576  HD2 HIE    38      44.072  42.306  26.750  1.00  0.00           H  
ATOM    577  C   HIE    38      40.505  40.571  29.007  1.00  0.00           C  
ATOM    578  O   HIE    38      40.744  39.580  28.353  1.00  0.00           O  
ATOM    579  N   SER    39      39.249  40.904  29.397  1.00  0.00           N  
ATOM    580  H   SER    39      39.143  41.775  30.044  1.00  0.00           H  
ATOM    581  CA  SER    39      37.979  40.157  29.121  1.00  0.00           C  
ATOM    582  HA  SER    39      37.995  39.144  29.523  1.00  0.00           H  
ATOM    583  CB  SER    39      36.898  40.990  29.760  1.00  0.00           C  
ATOM    584  HB2 SER    39      36.027  40.484  29.686  1.00  0.00           H  
ATOM    585  HB3 SER    39      37.077  41.164  30.739  1.00  0.00           H  
ATOM    586  OG  SER    39      36.830  42.233  29.116  1.00  0.00           O  
ATOM    587  HG  SER    39      37.562  42.698  29.634  1.00  0.00           H  
ATOM    588  C   SER    39      37.746  40.013  27.566  1.00  0.00           C  
ATOM    589  O   SER    39      37.171  39.050  27.135  1.00  0.00           O  
ATOM    590  N   GLY    40      38.327  40.921  26.720  1.00  0.00           N  
ATOM    591  H   GLY    40      38.770  41.806  27.178  1.00  0.00           H  
ATOM    592  CA  GLY    40      38.155  40.805  25.254  1.00  0.00           C  
ATOM    593  HA2 GLY    40      37.103  40.646  25.019  1.00  0.00           H  
ATOM    594  HA3 GLY    40      38.522  41.721  24.793  1.00  0.00           H  
ATOM    595  C   GLY    40      38.899  39.655  24.609  1.00  0.00           C  
ATOM    596  O   GLY    40      38.868  39.471  23.364  1.00  0.00           O  
ATOM    597  N   ARG    41      39.695  38.897  25.430  1.00  0.00           N  
ATOM    598  H   ARG    41      39.934  39.292  26.417  1.00  0.00           H  
ATOM    599  CA  ARG    41      40.441  37.721  24.939  1.00  0.00           C  
ATOM    600  HA  ARG    41      40.676  37.873  23.969  1.00  0.00           H  
ATOM    601  CB  ARG    41      41.774  37.514  25.719  1.00  0.00           C  
ATOM    602  HB2 ARG    41      41.435  37.341  26.741  1.00  0.00           H  
ATOM    603  HB3 ARG    41      42.394  36.672  25.414  1.00  0.00           H  
ATOM    604  CG  ARG    41      42.653  38.771  25.801  1.00  0.00           C  
ATOM    605  HG2 ARG    41      41.976  39.625  25.813  1.00  0.00           H  
ATOM    606  HG3 ARG    41      43.191  38.732  26.736  1.00  0.00           H  
ATOM    607  CD  ARG    41      43.560  38.840  24.609  1.00  0.00           C  
ATOM    608  HD2 ARG    41      42.945  38.622  23.748  1.00  0.00           H  
ATOM    609  HD3 ARG    41      44.002  39.692  24.638  1.00  0.00           H  
ATOM    610  NE  ARG    41      44.614  37.907  24.624  1.00  0.00           N  
ATOM    611  HE  ARG    41      45.168  37.894  25.551  1.00  0.00           H  
ATOM    612  CZ  ARG    41      45.047  37.062  23.762  1.00  0.00           C  
ATOM    613  NH1 ARG    41      44.707  37.079  22.529  1.00  0.00           N  
ATOM    614 HH11 ARG    41      44.201  37.977  22.206  1.00  0.00           H  
ATOM    615 HH12 ARG    41      45.199  36.592  21.794  1.00  0.00           H  
ATOM    616  NH2 ARG    41      45.968  36.199  24.077  1.00  0.00           N  
ATOM    617 HH21 ARG    41      46.195  36.023  25.129  1.00  0.00           H  
ATOM    618 HH22 ARG    41      46.429  35.676  23.240  1.00  0.00           H  
ATOM    619  C   ARG    41      39.736  36.453  25.047  1.00  0.00           C  
ATOM    620  O   ARG    41      40.260  35.386  24.679  1.00  0.00           O  
ATOM    621  N   TYR    42      38.543  36.452  25.614  1.00  0.00           N  
ATOM    622  H   TYR    42      37.993  37.391  25.551  1.00  0.00           H  
ATOM    623  CA  TYR    42      37.754  35.285  25.832  1.00  0.00           C  
ATOM    624  HA  TYR    42      38.439  34.440  25.768  1.00  0.00           H  
ATOM    625  CB  TYR    42      37.263  35.312  27.258  1.00  0.00           C  
ATOM    626  HB2 TYR    42      36.822  36.298  27.402  1.00  0.00           H  
ATOM    627  HB3 TYR    42      36.588  34.466  27.389  1.00  0.00           H  
ATOM    628  CG  TYR    42      38.341  35.092  28.287  1.00  0.00           C  
ATOM    629  CD1 TYR    42      38.682  33.757  28.610  1.00  0.00           C  
ATOM    630  HD1 TYR    42      38.127  32.969  28.309  1.00  0.00           H  
ATOM    631  CE1 TYR    42      39.757  33.424  29.509  1.00  0.00           C  
ATOM    632  HE1 TYR    42      39.936  32.433  29.927  1.00  0.00           H  
ATOM    633  CZ  TYR    42      40.523  34.521  30.009  1.00  0.00           C  
ATOM    634  OH  TYR    42      41.471  34.219  30.876  1.00  0.00           O  
ATOM    635  HH  TYR    42      42.255  34.971  30.800  1.00  0.00           H  
ATOM    636  CE2 TYR    42      40.212  35.884  29.665  1.00  0.00           C  
ATOM    637  HE2 TYR    42      40.812  36.680  30.107  1.00  0.00           H  
ATOM    638  CD2 TYR    42      39.153  36.133  28.742  1.00  0.00           C  
ATOM    639  HD2 TYR    42      39.037  37.149  28.367  1.00  0.00           H  
ATOM    640  C   TYR    42      36.639  35.138  24.900  1.00  0.00           C  
ATOM    641  O   TYR    42      35.654  34.411  25.130  1.00  0.00           O  
ATOM    642  N   GLU    43      36.693  35.898  23.823  1.00  0.00           N  
ATOM    643  H   GLU    43      37.673  36.214  23.466  1.00  0.00           H  
ATOM    644  CA  GLU    43      35.518  36.328  22.961  1.00  0.00           C  
ATOM    645  HA  GLU    43      34.802  36.925  23.526  1.00  0.00           H  
ATOM    646  CB  GLU    43      36.150  37.403  22.000  1.00  0.00           C  
ATOM    647  HB2 GLU    43      36.695  38.160  22.565  1.00  0.00           H  
ATOM    648  HB3 GLU    43      36.754  36.859  21.274  1.00  0.00           H  
ATOM    649  CG  GLU    43      35.071  38.158  21.175  1.00  0.00           C  
ATOM    650  HG2 GLU    43      35.485  38.484  20.313  1.00  0.00           H  
ATOM    651  HG3 GLU    43      34.294  37.420  20.974  1.00  0.00           H  
ATOM    652  CD  GLU    43      34.436  39.317  21.868  1.00  0.00           C  
ATOM    653  OE1 GLU    43      33.188  39.451  21.707  1.00  0.00           O  
ATOM    654  OE2 GLU    43      35.113  40.156  22.579  1.00  0.00           O  
ATOM    655  C   GLU    43      34.807  35.143  22.318  1.00  0.00           C  
ATOM    656  O   GLU    43      33.603  35.031  22.253  1.00  0.00           O  
ATOM    657  N   GLU    44      35.647  34.151  21.902  1.00  0.00           N  
ATOM    658  H   GLU    44      36.672  34.378  21.610  1.00  0.00           H  
ATOM    659  CA  GLU    44      35.196  32.920  21.226  1.00  0.00           C  
ATOM    660  HA  GLU    44      34.429  33.246  20.523  1.00  0.00           H  
ATOM    661  CB  GLU    44      36.254  32.250  20.360  1.00  0.00           C  
ATOM    662  HB2 GLU    44      35.821  31.443  19.769  1.00  0.00           H  
ATOM    663  HB3 GLU    44      36.553  32.988  19.616  1.00  0.00           H  
ATOM    664  CG  GLU    44      37.628  31.874  20.994  1.00  0.00           C  
ATOM    665  HG2 GLU    44      37.469  31.153  21.796  1.00  0.00           H  
ATOM    666  HG3 GLU    44      38.183  31.397  20.186  1.00  0.00           H  
ATOM    667  CD  GLU    44      38.565  32.923  21.490  1.00  0.00           C  
ATOM    668  OE1 GLU    44      38.325  34.100  21.203  1.00  0.00           O  
ATOM    669  OE2 GLU    44      39.598  32.601  22.162  1.00  0.00           O  
ATOM    670  C   GLU    44      34.570  32.005  22.264  1.00  0.00           C  
ATOM    671  O   GLU    44      33.614  31.312  21.948  1.00  0.00           O  
ATOM    672  N   LEU    45      35.152  31.923  23.500  1.00  0.00           N  
ATOM    673  H   LEU    45      35.840  32.652  23.625  1.00  0.00           H  
ATOM    674  CA  LEU    45      34.870  31.128  24.621  1.00  0.00           C  
ATOM    675  HA  LEU    45      34.805  30.159  24.344  1.00  0.00           H  
ATOM    676  CB  LEU    45      35.954  31.113  25.704  1.00  0.00           C  
ATOM    677  HB2 LEU    45      36.831  30.893  25.256  1.00  0.00           H  
ATOM    678  HB3 LEU    45      35.996  31.978  26.225  1.00  0.00           H  
ATOM    679  CG  LEU    45      35.789  30.038  26.853  1.00  0.00           C  
ATOM    680  HG  LEU    45      34.875  30.245  27.230  1.00  0.00           H  
ATOM    681  CD1 LEU    45      35.601  28.592  26.352  1.00  0.00           C  
ATOM    682 HD11 LEU    45      35.983  28.416  25.434  1.00  0.00           H  
ATOM    683 HD12 LEU    45      35.895  27.813  27.055  1.00  0.00           H  
ATOM    684 HD13 LEU    45      34.527  28.496  26.191  1.00  0.00           H  
ATOM    685  CD2 LEU    45      36.900  29.996  27.912  1.00  0.00           C  
ATOM    686 HD21 LEU    45      36.410  29.548  28.777  1.00  0.00           H  
ATOM    687 HD22 LEU    45      37.855  29.554  27.630  1.00  0.00           H  
ATOM    688 HD23 LEU    45      37.067  30.964  28.151  1.00  0.00           H  
ATOM    689  C   LEU    45      33.529  31.587  25.197  1.00  0.00           C  
ATOM    690  O   LEU    45      32.744  30.750  25.655  1.00  0.00           O  
ATOM    691  N   ALA    46      33.263  32.903  25.286  1.00  0.00           N  
ATOM    692  H   ALA    46      33.996  33.675  25.052  1.00  0.00           H  
ATOM    693  CA  ALA    46      32.076  33.468  25.784  1.00  0.00           C  
ATOM    694  HA  ALA    46      31.746  32.903  26.656  1.00  0.00           H  
ATOM    695  CB  ALA    46      32.196  34.972  26.011  1.00  0.00           C  
ATOM    696  HB1 ALA    46      33.015  35.120  26.716  1.00  0.00           H  
ATOM    697  HB2 ALA    46      32.480  35.361  25.033  1.00  0.00           H  
ATOM    698  HB3 ALA    46      31.289  35.371  26.466  1.00  0.00           H  
ATOM    699  C   ALA    46      30.961  33.295  24.710  1.00  0.00           C  
ATOM    700  O   ALA    46      29.879  32.890  25.081  1.00  0.00           O  
ATOM    701  N   ARG    47      31.200  33.452  23.407  1.00  0.00           N  
ATOM    702  H   ARG    47      32.091  33.974  23.058  1.00  0.00           H  
ATOM    703  CA  ARG    47      30.169  33.207  22.308  1.00  0.00           C  
ATOM    704  HA  ARG    47      29.376  33.802  22.500  1.00  0.00           H  
ATOM    705  CB  ARG    47      30.696  33.585  20.914  1.00  0.00           C  
ATOM    706  HB2 ARG    47      31.717  33.202  20.934  1.00  0.00           H  
ATOM    707  HB3 ARG    47      30.098  33.044  20.181  1.00  0.00           H  
ATOM    708  CG  ARG    47      30.629  35.075  20.592  1.00  0.00           C  
ATOM    709  HG2 ARG    47      29.714  35.476  21.026  1.00  0.00           H  
ATOM    710  HG3 ARG    47      31.602  35.433  20.928  1.00  0.00           H  
ATOM    711  CD  ARG    47      30.400  35.359  19.093  1.00  0.00           C  
ATOM    712  HD2 ARG    47      29.486  34.858  18.773  1.00  0.00           H  
ATOM    713  HD3 ARG    47      30.218  36.405  18.848  1.00  0.00           H  
ATOM    714  NE  ARG    47      31.420  34.853  18.209  1.00  0.00           N  
ATOM    715  HE  ARG    47      31.131  33.867  17.845  1.00  0.00           H  
ATOM    716  CZ  ARG    47      32.611  35.378  17.893  1.00  0.00           C  
ATOM    717  NH1 ARG    47      32.926  36.654  18.175  1.00  0.00           N  
ATOM    718 HH11 ARG    47      32.288  37.190  18.878  1.00  0.00           H  
ATOM    719 HH12 ARG    47      33.880  36.974  18.093  1.00  0.00           H  
ATOM    720  NH2 ARG    47      33.530  34.666  17.238  1.00  0.00           N  
ATOM    721 HH21 ARG    47      33.329  33.623  16.994  1.00  0.00           H  
ATOM    722 HH22 ARG    47      34.559  35.023  17.276  1.00  0.00           H  
ATOM    723  C   ARG    47      29.700  31.713  22.373  1.00  0.00           C  
ATOM    724  O   ARG    47      28.563  31.433  22.227  1.00  0.00           O  
ATOM    725  N   MET    48      30.626  30.839  22.599  1.00  0.00           N  
ATOM    726  H   MET    48      31.665  31.132  22.747  1.00  0.00           H  
ATOM    727  CA  MET    48      30.369  29.401  22.744  1.00  0.00           C  
ATOM    728  HA  MET    48      30.040  28.962  21.802  1.00  0.00           H  
ATOM    729  CB  MET    48      31.690  28.687  22.999  1.00  0.00           C  
ATOM    730  HB2 MET    48      32.347  29.045  22.206  1.00  0.00           H  
ATOM    731  HB3 MET    48      32.023  29.011  23.985  1.00  0.00           H  
ATOM    732  CG  MET    48      31.708  27.224  22.912  1.00  0.00           C  
ATOM    733  HG2 MET    48      31.193  26.867  22.020  1.00  0.00           H  
ATOM    734  HG3 MET    48      32.733  26.855  22.890  1.00  0.00           H  
ATOM    735  SD  MET    48      30.830  26.393  24.356  1.00  0.00           S  
ATOM    736  CE  MET    48      32.233  26.391  25.454  1.00  0.00           C  
ATOM    737  HE1 MET    48      31.860  25.809  26.297  1.00  0.00           H  
ATOM    738  HE2 MET    48      33.026  25.793  25.004  1.00  0.00           H  
ATOM    739  HE3 MET    48      32.495  27.391  25.799  1.00  0.00           H  
ATOM    740  C   MET    48      29.352  29.102  23.978  1.00  0.00           C  
ATOM    741  O   MET    48      28.381  28.396  23.894  1.00  0.00           O  
ATOM    742  N   LEU    49      29.662  29.724  25.095  1.00  0.00           N  
ATOM    743  H   LEU    49      30.572  30.321  25.031  1.00  0.00           H  
ATOM    744  CA  LEU    49      28.872  29.554  26.320  1.00  0.00           C  
ATOM    745  HA  LEU    49      28.669  28.582  26.504  1.00  0.00           H  
ATOM    746  CB  LEU    49      29.716  30.055  27.449  1.00  0.00           C  
ATOM    747  HB2 LEU    49      30.264  30.912  27.058  1.00  0.00           H  
ATOM    748  HB3 LEU    49      29.207  30.471  28.318  1.00  0.00           H  
ATOM    749  CG  LEU    49      30.845  29.123  27.989  1.00  0.00           C  
ATOM    750  HG  LEU    49      31.336  28.797  27.072  1.00  0.00           H  
ATOM    751  CD1 LEU    49      31.901  29.836  28.885  1.00  0.00           C  
ATOM    752 HD11 LEU    49      32.847  29.297  28.931  1.00  0.00           H  
ATOM    753 HD12 LEU    49      32.097  30.864  28.583  1.00  0.00           H  
ATOM    754 HD13 LEU    49      31.430  30.049  29.845  1.00  0.00           H  
ATOM    755  CD2 LEU    49      30.353  27.908  28.829  1.00  0.00           C  
ATOM    756 HD21 LEU    49      29.761  28.352  29.629  1.00  0.00           H  
ATOM    757 HD22 LEU    49      29.728  27.269  28.206  1.00  0.00           H  
ATOM    758 HD23 LEU    49      31.103  27.331  29.184  1.00  0.00           H  
ATOM    759  C   LEU    49      27.453  30.233  26.240  1.00  0.00           C  
ATOM    760  O   LEU    49      26.448  29.588  26.593  1.00  0.00           O  
ATOM    761  N   MET    50      27.387  31.460  25.698  1.00  0.00           N  
ATOM    762  H   MET    50      28.270  32.046  25.441  1.00  0.00           H  
ATOM    763  CA  MET    50      26.149  32.107  25.254  1.00  0.00           C  
ATOM    764  HA  MET    50      25.505  32.228  26.125  1.00  0.00           H  
ATOM    765  CB  MET    50      26.372  33.451  24.561  1.00  0.00           C  
ATOM    766  HB2 MET    50      26.947  34.116  25.206  1.00  0.00           H  
ATOM    767  HB3 MET    50      27.137  33.337  23.793  1.00  0.00           H  
ATOM    768  CG  MET    50      25.155  34.307  23.981  1.00  0.00           C  
ATOM    769  HG2 MET    50      24.317  34.373  24.675  1.00  0.00           H  
ATOM    770  HG3 MET    50      25.454  35.339  23.801  1.00  0.00           H  
ATOM    771  SD  MET    50      24.581  33.743  22.344  1.00  0.00           S  
ATOM    772  CE  MET    50      26.028  34.011  21.281  1.00  0.00           C  
ATOM    773  HE1 MET    50      26.375  35.029  21.458  1.00  0.00           H  
ATOM    774  HE2 MET    50      26.698  33.299  21.534  1.00  0.00           H  
ATOM    775  HE3 MET    50      25.821  33.783  20.235  1.00  0.00           H  
ATOM    776  C   MET    50      25.280  31.121  24.393  1.00  0.00           C  
ATOM    777  O   MET    50      24.035  30.984  24.521  1.00  0.00           O  
ATOM    778  N   GLY    51      25.957  30.384  23.462  1.00  0.00           N  
ATOM    779  H   GLY    51      27.034  30.554  23.447  1.00  0.00           H  
ATOM    780  CA  GLY    51      25.380  29.425  22.572  1.00  0.00           C  
ATOM    781  HA2 GLY    51      24.699  29.889  21.859  1.00  0.00           H  
ATOM    782  HA3 GLY    51      26.171  28.950  21.991  1.00  0.00           H  
ATOM    783  C   GLY    51      24.543  28.346  23.194  1.00  0.00           C  
ATOM    784  O   GLY    51      23.493  27.996  22.668  1.00  0.00           O  
ATOM    785  N   LEU    52      25.047  27.806  24.289  1.00  0.00           N  
ATOM    786  H   LEU    52      25.956  28.228  24.717  1.00  0.00           H  
ATOM    787  CA  LEU    52      24.387  26.735  25.047  1.00  0.00           C  
ATOM    788  HA  LEU    52      23.838  26.080  24.370  1.00  0.00           H  
ATOM    789  CB  LEU    52      25.349  26.019  25.953  1.00  0.00           C  
ATOM    790  HB2 LEU    52      25.710  26.593  26.806  1.00  0.00           H  
ATOM    791  HB3 LEU    52      24.915  25.161  26.467  1.00  0.00           H  
ATOM    792  CG  LEU    52      26.547  25.470  25.195  1.00  0.00           C  
ATOM    793  HG  LEU    52      27.132  26.344  24.910  1.00  0.00           H  
ATOM    794  CD1 LEU    52      27.474  24.591  26.099  1.00  0.00           C  
ATOM    795 HD11 LEU    52      28.247  24.249  25.411  1.00  0.00           H  
ATOM    796 HD12 LEU    52      27.860  25.186  26.818  1.00  0.00           H  
ATOM    797 HD13 LEU    52      26.955  23.690  26.424  1.00  0.00           H  
ATOM    798  CD2 LEU    52      26.243  24.656  23.895  1.00  0.00           C  
ATOM    799 HD21 LEU    52      27.079  23.989  23.682  1.00  0.00           H  
ATOM    800 HD22 LEU    52      25.383  24.032  24.138  1.00  0.00           H  
ATOM    801 HD23 LEU    52      26.042  25.276  23.124  1.00  0.00           H  
ATOM    802  C   LEU    52      23.237  27.246  25.954  1.00  0.00           C  
ATOM    803  O   LEU    52      22.674  26.491  26.718  1.00  0.00           O  
ATOM    804  N   ASP    53      22.804  28.498  25.714  1.00  0.00           N  
ATOM    805  H   ASP    53      23.370  29.068  24.977  1.00  0.00           H  
ATOM    806  CA  ASP    53      21.803  29.245  26.417  1.00  0.00           C  
ATOM    807  HA  ASP    53      21.580  30.099  25.777  1.00  0.00           H  
ATOM    808  CB  ASP    53      20.422  28.569  26.442  1.00  0.00           C  
ATOM    809  HB2 ASP    53      20.475  27.636  27.002  1.00  0.00           H  
ATOM    810  HB3 ASP    53      19.744  29.222  26.991  1.00  0.00           H  
ATOM    811  CG  ASP    53      19.886  28.362  25.039  1.00  0.00           C  
ATOM    812  OD1 ASP    53      19.175  27.314  24.861  1.00  0.00           O  
ATOM    813  OD2 ASP    53      20.202  29.091  24.016  1.00  0.00           O  
ATOM    814  C   ASP    53      22.284  29.872  27.783  1.00  0.00           C  
ATOM    815  O   ASP    53      21.424  29.865  28.695  1.00  0.00           O  
ATOM    816  N   LEU    54      23.553  30.358  27.960  1.00  0.00           N  
ATOM    817  H   LEU    54      24.335  30.432  27.204  1.00  0.00           H  
ATOM    818  CA  LEU    54      24.031  30.804  29.262  1.00  0.00           C  
ATOM    819  HA  LEU    54      23.271  30.827  30.043  1.00  0.00           H  
ATOM    820  CB  LEU    54      25.228  29.906  29.766  1.00  0.00           C  
ATOM    821  HB2 LEU    54      26.096  30.376  29.303  1.00  0.00           H  
ATOM    822  HB3 LEU    54      25.449  29.956  30.832  1.00  0.00           H  
ATOM    823  CG  LEU    54      25.218  28.362  29.288  1.00  0.00           C  
ATOM    824  HG  LEU    54      25.183  28.326  28.199  1.00  0.00           H  
ATOM    825  CD1 LEU    54      26.619  27.766  29.595  1.00  0.00           C  
ATOM    826 HD11 LEU    54      26.606  26.691  29.419  1.00  0.00           H  
ATOM    827 HD12 LEU    54      27.366  28.207  28.934  1.00  0.00           H  
ATOM    828 HD13 LEU    54      26.742  27.924  30.666  1.00  0.00           H  
ATOM    829  CD2 LEU    54      24.059  27.638  29.925  1.00  0.00           C  
ATOM    830 HD21 LEU    54      24.287  26.591  29.723  1.00  0.00           H  
ATOM    831 HD22 LEU    54      24.047  27.763  31.008  1.00  0.00           H  
ATOM    832 HD23 LEU    54      23.158  27.899  29.550  1.00  0.00           H  
ATOM    833  C   LEU    54      24.423  32.292  29.186  1.00  0.00           C  
ATOM    834  O   LEU    54      25.107  32.773  28.252  1.00  0.00           O  
ATOM    835  N   LEU    55      24.232  33.014  30.288  1.00  0.00           N  
ATOM    836  H   LEU    55      23.922  32.515  31.194  1.00  0.00           H  
ATOM    837  CA  LEU    55      24.563  34.457  30.388  1.00  0.00           C  
ATOM    838  HA  LEU    55      24.484  34.815  29.447  1.00  0.00           H  
ATOM    839  CB  LEU    55      23.519  35.125  31.258  1.00  0.00           C  
ATOM    840  HB2 LEU    55      22.631  35.200  30.630  1.00  0.00           H  
ATOM    841  HB3 LEU    55      23.260  34.450  32.073  1.00  0.00           H  
ATOM    842  CG  LEU    55      23.897  36.547  31.715  1.00  0.00           C  
ATOM    843  HG  LEU    55      24.745  36.597  32.397  1.00  0.00           H  
ATOM    844  CD1 LEU    55      24.286  37.507  30.622  1.00  0.00           C  
ATOM    845 HD11 LEU    55      24.491  38.520  30.968  1.00  0.00           H  
ATOM    846 HD12 LEU    55      25.180  37.199  30.079  1.00  0.00           H  
ATOM    847 HD13 LEU    55      23.472  37.563  29.899  1.00  0.00           H  
ATOM    848  CD2 LEU    55      22.610  37.139  32.397  1.00  0.00           C  
ATOM    849 HD21 LEU    55      22.252  36.582  33.263  1.00  0.00           H  
ATOM    850 HD22 LEU    55      22.840  38.133  32.781  1.00  0.00           H  
ATOM    851 HD23 LEU    55      21.892  37.281  31.702  1.00  0.00           H  
ATOM    852  C   LEU    55      25.950  34.618  31.007  1.00  0.00           C  
ATOM    853  O   LEU    55      26.215  34.339  32.176  1.00  0.00           O  
ATOM    854  N   VAL    56      26.870  34.965  30.122  1.00  0.00           N  
ATOM    855  H   VAL    56      26.552  35.342  29.150  1.00  0.00           H  
ATOM    856  CA  VAL    56      28.239  35.150  30.505  1.00  0.00           C  
ATOM    857  HA  VAL    56      28.526  34.541  31.258  1.00  0.00           H  
ATOM    858  CB  VAL    56      29.217  34.792  29.354  1.00  0.00           C  
ATOM    859  HB  VAL    56      28.985  35.426  28.498  1.00  0.00           H  
ATOM    860  CG1 VAL    56      30.700  35.178  29.731  1.00  0.00           C  
ATOM    861 HG11 VAL    56      31.210  34.444  30.355  1.00  0.00           H  
ATOM    862 HG12 VAL    56      31.280  35.231  28.809  1.00  0.00           H  
ATOM    863 HG13 VAL    56      30.861  36.112  30.249  1.00  0.00           H  
ATOM    864  CG2 VAL    56      29.147  33.326  28.846  1.00  0.00           C  
ATOM    865 HG21 VAL    56      29.211  32.654  29.689  1.00  0.00           H  
ATOM    866 HG22 VAL    56      28.164  33.104  28.457  1.00  0.00           H  
ATOM    867 HG23 VAL    56      29.832  33.110  28.040  1.00  0.00           H  
ATOM    868  C   VAL    56      28.327  36.623  30.964  1.00  0.00           C  
ATOM    869  O   VAL    56      27.867  37.472  30.274  1.00  0.00           O  
ATOM    870  N   PHE    57      29.100  36.855  32.017  1.00  0.00           N  
ATOM    871  H   PHE    57      29.540  36.052  32.608  1.00  0.00           H  
ATOM    872  CA  PHE    57      29.516  38.253  32.343  1.00  0.00           C  
ATOM    873  HA  PHE    57      29.381  38.859  31.447  1.00  0.00           H  
ATOM    874  CB  PHE    57      28.579  38.706  33.499  1.00  0.00           C  
ATOM    875  HB2 PHE    57      27.597  38.371  33.202  1.00  0.00           H  
ATOM    876  HB3 PHE    57      28.754  38.198  34.354  1.00  0.00           H  
ATOM    877  CG  PHE    57      28.599  40.161  33.918  1.00  0.00           C  
ATOM    878  CD1 PHE    57      29.748  40.700  34.525  1.00  0.00           C  
ATOM    879  HD1 PHE    57      30.523  40.018  34.843  1.00  0.00           H  
ATOM    880  CE1 PHE    57      29.921  42.069  34.644  1.00  0.00           C  
ATOM    881  HE1 PHE    57      30.707  42.477  35.129  1.00  0.00           H  
ATOM    882  CZ  PHE    57      28.774  42.892  34.462  1.00  0.00           C  
ATOM    883  HZ  PHE    57      28.945  43.952  34.653  1.00  0.00           H  
ATOM    884  CE2 PHE    57      27.635  42.408  33.861  1.00  0.00           C  
ATOM    885  HE2 PHE    57      26.818  43.109  33.693  1.00  0.00           H  
ATOM    886  CD2 PHE    57      27.506  41.012  33.653  1.00  0.00           C  
ATOM    887  HD2 PHE    57      26.645  40.550  33.168  1.00  0.00           H  
ATOM    888  C   PHE    57      30.983  38.194  32.804  1.00  0.00           C  
ATOM    889  O   PHE    57      31.443  37.118  33.224  1.00  0.00           O  
ATOM    890  N   ALA    58      31.665  39.296  32.692  1.00  0.00           N  
ATOM    891  H   ALA    58      31.213  40.107  32.121  1.00  0.00           H  
ATOM    892  CA  ALA    58      33.108  39.319  32.774  1.00  0.00           C  
ATOM    893  HA  ALA    58      33.319  38.586  33.553  1.00  0.00           H  
ATOM    894  CB  ALA    58      33.780  38.850  31.456  1.00  0.00           C  
ATOM    895  HB1 ALA    58      33.532  39.547  30.655  1.00  0.00           H  
ATOM    896  HB2 ALA    58      34.777  38.920  31.604  1.00  0.00           H  
ATOM    897  HB3 ALA    58      33.618  37.831  31.105  1.00  0.00           H  
ATOM    898  C   ALA    58      33.513  40.779  33.134  1.00  0.00           C  
ATOM    899  O   ALA    58      32.785  41.727  32.713  1.00  0.00           O  
ATOM    900  N   HIE    59      34.702  40.970  33.694  1.00  0.00           N  
ATOM    901  H   HIE    59      35.244  40.112  34.091  1.00  0.00           H  
ATOM    902  CA  HIE    59      35.347  42.345  33.774  1.00  0.00           C  
ATOM    903  HA  HIE    59      35.035  42.756  32.814  1.00  0.00           H  
ATOM    904  CB  HIE    59      34.827  43.211  34.996  1.00  0.00           C  
ATOM    905  HB2 HIE    59      35.328  44.176  34.922  1.00  0.00           H  
ATOM    906  HB3 HIE    59      33.754  43.313  34.929  1.00  0.00           H  
ATOM    907  CG  HIE    59      35.346  42.608  36.307  1.00  0.00           C  
ATOM    908  ND1 HIE    59      34.862  41.423  36.930  1.00  0.00           N  
ATOM    909  CE1 HIE    59      35.743  41.238  37.990  1.00  0.00           C  
ATOM    910  HE1 HIE    59      35.593  40.539  38.704  1.00  0.00           H  
ATOM    911  NE2 HIE    59      36.625  42.210  38.047  1.00  0.00           N  
ATOM    912  HE2 HIE    59      37.426  42.332  38.761  1.00  0.00           H  
ATOM    913  CD2 HIE    59      36.445  43.058  36.946  1.00  0.00           C  
ATOM    914  HD2 HIE    59      37.060  43.809  36.667  1.00  0.00           H  
ATOM    915  C   HIE    59      36.891  42.235  33.789  1.00  0.00           C  
ATOM    916  O   HIE    59      37.474  41.229  34.192  1.00  0.00           O  
ATOM    917  N   ASP    60      37.452  43.340  33.273  1.00  0.00           N  
ATOM    918  H   ASP    60      36.798  44.192  33.086  1.00  0.00           H  
ATOM    919  CA  ASP    60      38.908  43.589  33.333  1.00  0.00           C  
ATOM    920  HA  ASP    60      39.494  42.703  33.085  1.00  0.00           H  
ATOM    921  CB  ASP    60      39.381  44.706  32.356  1.00  0.00           C  
ATOM    922  HB2 ASP    60      38.806  45.619  32.512  1.00  0.00           H  
ATOM    923  HB3 ASP    60      40.346  44.931  32.553  1.00  0.00           H  
ATOM    924  CG  ASP    60      39.138  44.470  30.895  1.00  0.00           C  
ATOM    925  OD1 ASP    60      38.725  43.352  30.571  1.00  0.00           O  
ATOM    926  OD2 ASP    60      39.292  45.417  30.092  1.00  0.00           O  
ATOM    927  C   ASP    60      39.324  43.985  34.830  1.00  0.00           C  
ATOM    928  O   ASP    60      38.738  44.914  35.347  1.00  0.00           O  
ATOM    929  N   HIE    61      40.375  43.321  35.333  1.00  0.00           N  
ATOM    930  H   HIE    61      40.920  42.551  34.786  1.00  0.00           H  
ATOM    931  CA  HIE    61      40.719  43.454  36.778  1.00  0.00           C  
ATOM    932  HA  HIE    61      39.928  43.383  37.401  1.00  0.00           H  
ATOM    933  CB  HIE    61      41.656  42.260  36.975  1.00  0.00           C  
ATOM    934  HB2 HIE    61      42.569  42.481  36.421  1.00  0.00           H  
ATOM    935  HB3 HIE    61      42.090  42.449  37.957  1.00  0.00           H  
ATOM    936  CG  HIE    61      41.164  40.864  36.984  1.00  0.00           C  
ATOM    937  ND1 HIE    61      40.223  40.341  37.898  1.00  0.00           N  
ATOM    938  CE1 HIE    61      40.110  39.028  37.601  1.00  0.00           C  
ATOM    939  HE1 HIE    61      39.712  38.241  38.241  1.00  0.00           H  
ATOM    940  NE2 HIE    61      40.904  38.737  36.563  1.00  0.00           N  
ATOM    941  HE2 HIE    61      41.161  37.729  36.237  1.00  0.00           H  
ATOM    942  CD2 HIE    61      41.553  39.831  36.237  1.00  0.00           C  
ATOM    943  HD2 HIE    61      42.329  39.875  35.473  1.00  0.00           H  
ATOM    944  C   HIE    61      41.278  44.922  37.023  1.00  0.00           C  
ATOM    945  O   HIE    61      41.654  45.599  36.151  1.00  0.00           O  
ATOM    946  N   VAL    62      41.360  45.280  38.260  1.00  0.00           N  
ATOM    947  H   VAL    62      40.849  44.779  38.973  1.00  0.00           H  
ATOM    948  CA  VAL    62      41.876  46.590  38.639  1.00  0.00           C  
ATOM    949  HA  VAL    62      41.295  47.448  38.300  1.00  0.00           H  
ATOM    950  CB  VAL    62      41.938  46.708  40.260  1.00  0.00           C  
ATOM    951  HB  VAL    62      42.400  45.794  40.634  1.00  0.00           H  
ATOM    952  CG1 VAL    62      42.844  47.900  40.571  1.00  0.00           C  
ATOM    953 HG11 VAL    62      42.964  48.142  41.627  1.00  0.00           H  
ATOM    954 HG12 VAL    62      43.780  47.783  40.208  1.00  0.00           H  
ATOM    955 HG13 VAL    62      42.390  48.743  40.072  1.00  0.00           H  
ATOM    956  CG2 VAL    62      40.587  46.904  40.860  1.00  0.00           C  
ATOM    957 HG21 VAL    62      40.285  47.919  40.651  1.00  0.00           H  
ATOM    958 HG22 VAL    62      39.925  46.267  40.439  1.00  0.00           H  
ATOM    959 HG23 VAL    62      40.582  46.793  41.945  1.00  0.00           H  
ATOM    960  C   VAL    62      43.351  46.684  38.071  1.00  0.00           C  
ATOM    961  O   VAL    62      44.020  45.665  38.209  1.00  0.00           O  
ATOM    962  N   GLY    63      43.746  47.780  37.511  1.00  0.00           N  
ATOM    963  H   GLY    63      43.130  48.579  37.491  1.00  0.00           H  
ATOM    964  CA  GLY    63      45.131  47.907  36.916  1.00  0.00           C  
ATOM    965  HA2 GLY    63      45.280  48.962  36.688  1.00  0.00           H  
ATOM    966  HA3 GLY    63      45.908  47.527  37.580  1.00  0.00           H  
ATOM    967  C   GLY    63      45.234  47.151  35.561  1.00  0.00           C  
ATOM    968  O   GLY    63      46.327  46.906  35.140  1.00  0.00           O  
ATOM    969  N   HID    64      44.170  46.570  35.033  1.00  0.00           N  
ATOM    970  H   HID    64      43.175  46.534  35.477  1.00  0.00           H  
ATOM    971  CA  HID    64      44.220  45.808  33.759  1.00  0.00           C  
ATOM    972  HA  HID    64      45.205  45.953  33.314  1.00  0.00           H  
ATOM    973  CB  HID    64      43.963  44.318  34.109  1.00  0.00           C  
ATOM    974  HB2 HID    64      42.951  44.235  34.506  1.00  0.00           H  
ATOM    975  HB3 HID    64      43.916  43.748  33.181  1.00  0.00           H  
ATOM    976  CG  HID    64      44.991  43.638  35.031  1.00  0.00           C  
ATOM    977  ND1 HID    64      45.323  44.056  36.250  1.00  0.00           N  
ATOM    978  HD1 HID    64      44.819  44.908  36.708  1.00  0.00           H  
ATOM    979  CE1 HID    64      46.272  43.254  36.797  1.00  0.00           C  
ATOM    980  HE1 HID    64      46.450  43.328  37.788  1.00  0.00           H  
ATOM    981  NE2 HID    64      46.481  42.233  35.922  1.00  0.00           N  
ATOM    982  CD2 HID    64      45.685  42.485  34.784  1.00  0.00           C  
ATOM    983  HD2 HID    64      45.565  41.878  33.987  1.00  0.00           H  
ATOM    984  C   HID    64      43.229  46.388  32.763  1.00  0.00           C  
ATOM    985  O   HID    64      42.198  46.939  33.082  1.00  0.00           O  
ATOM    986  N   GLY    65      43.549  46.152  31.459  1.00  0.00           N  
ATOM    987  H   GLY    65      44.480  45.631  31.235  1.00  0.00           H  
ATOM    988  CA  GLY    65      42.673  46.400  30.259  1.00  0.00           C  
ATOM    989  HA2 GLY    65      43.195  46.221  29.473  1.00  0.00           H  
ATOM    990  HA3 GLY    65      41.871  45.792  30.339  1.00  0.00           H  
ATOM    991  C   GLY    65      42.214  47.806  30.225  1.00  0.00           C  
ATOM    992  O   GLY    65      43.032  48.731  30.263  1.00  0.00           O  
ATOM    993  N   GLN    66      40.851  47.966  30.038  1.00  0.00           N  
ATOM    994  H   GLN    66      40.246  47.073  29.879  1.00  0.00           H  
ATOM    995  CA  GLN    66      40.105  49.174  30.015  1.00  0.00           C  
ATOM    996  HA  GLN    66      40.624  49.950  29.452  1.00  0.00           H  
ATOM    997  CB  GLN    66      38.825  48.937  29.242  1.00  0.00           C  
ATOM    998  HB2 GLN    66      38.254  48.113  29.670  1.00  0.00           H  
ATOM    999  HB3 GLN    66      38.269  49.849  29.455  1.00  0.00           H  
ATOM   1000  CG  GLN    66      38.876  48.822  27.689  1.00  0.00           C  
ATOM   1001  HG2 GLN    66      39.632  48.098  27.386  1.00  0.00           H  
ATOM   1002  HG3 GLN    66      37.970  48.476  27.406  1.00  0.00           H  
ATOM   1003  CD  GLN    66      39.233  50.061  26.987  1.00  0.00           C  
ATOM   1004  OE1 GLN    66      40.437  50.298  26.725  1.00  0.00           O  
ATOM   1005  NE2 GLN    66      38.341  50.978  26.718  1.00  0.00           N  
ATOM   1006 HE21 GLN    66      38.622  51.829  26.098  1.00  0.00           H  
ATOM   1007 HE22 GLN    66      37.294  50.704  26.590  1.00  0.00           H  
ATOM   1008  C   GLN    66      39.784  49.814  31.426  1.00  0.00           C  
ATOM   1009  O   GLN    66      39.425  50.990  31.538  1.00  0.00           O  
ATOM   1010  N   SER    67      40.029  48.980  32.469  1.00  0.00           N  
ATOM   1011  H   SER    67      40.408  47.965  32.350  1.00  0.00           H  
ATOM   1012  CA  SER    67      39.638  49.384  33.851  1.00  0.00           C  
ATOM   1013  HA  SER    67      38.718  49.800  33.869  1.00  0.00           H  
ATOM   1014  CB  SER    67      39.511  48.094  34.711  1.00  0.00           C  
ATOM   1015  HB2 SER    67      40.449  47.541  34.775  1.00  0.00           H  
ATOM   1016  HB3 SER    67      39.249  48.170  35.767  1.00  0.00           H  
ATOM   1017  OG  SER    67      38.502  47.400  34.131  1.00  0.00           O  
ATOM   1018  HG  SER    67      38.532  46.458  34.495  1.00  0.00           H  
ATOM   1019  C   SER    67      40.747  50.325  34.395  1.00  0.00           C  
ATOM   1020  O   SER    67      41.780  50.539  33.782  1.00  0.00           O  
ATOM   1021  N   GLU    68      40.410  50.976  35.490  1.00  0.00           N  
ATOM   1022  H   GLU    68      39.589  50.683  36.001  1.00  0.00           H  
ATOM   1023  CA  GLU    68      41.153  52.026  36.191  1.00  0.00           C  
ATOM   1024  HA  GLU    68      41.613  52.585  35.487  1.00  0.00           H  
ATOM   1025  CB  GLU    68      40.124  52.858  37.000  1.00  0.00           C  
ATOM   1026  HB2 GLU    68      39.565  53.445  36.272  1.00  0.00           H  
ATOM   1027  HB3 GLU    68      39.445  52.185  37.524  1.00  0.00           H  
ATOM   1028  CG  GLU    68      40.592  53.932  37.969  1.00  0.00           C  
ATOM   1029  HG2 GLU    68      39.646  54.317  38.350  1.00  0.00           H  
ATOM   1030  HG3 GLU    68      41.217  53.478  38.738  1.00  0.00           H  
ATOM   1031  CD  GLU    68      41.373  55.015  37.265  1.00  0.00           C  
ATOM   1032  OE1 GLU    68      41.544  54.975  36.059  1.00  0.00           O  
ATOM   1033  OE2 GLU    68      41.848  55.951  37.883  1.00  0.00           O  
ATOM   1034  C   GLU    68      42.255  51.373  37.049  1.00  0.00           C  
ATOM   1035  O   GLU    68      42.052  50.260  37.591  1.00  0.00           O  
ATOM   1036  N   GLY    69      43.321  52.094  37.275  1.00  0.00           N  
ATOM   1037  H   GLY    69      43.354  53.040  36.923  1.00  0.00           H  
ATOM   1038  CA  GLY    69      44.499  51.600  38.040  1.00  0.00           C  
ATOM   1039  HA2 GLY    69      44.634  52.158  38.871  1.00  0.00           H  
ATOM   1040  HA3 GLY    69      44.266  50.690  38.410  1.00  0.00           H  
ATOM   1041  C   GLY    69      45.844  51.533  37.297  1.00  0.00           C  
ATOM   1042  O   GLY    69      46.024  51.183  36.118  1.00  0.00           O  
ATOM   1043  N   GLU    70      46.809  51.899  38.084  1.00  0.00           N  
ATOM   1044  H   GLU    70      46.609  52.136  39.128  1.00  0.00           H  
ATOM   1045  CA  GLU    70      48.186  51.585  37.714  1.00  0.00           C  
ATOM   1046  HA  GLU    70      48.509  52.149  36.839  1.00  0.00           H  
ATOM   1047  CB  GLU    70      49.125  52.080  38.791  1.00  0.00           C  
ATOM   1048  HB2 GLU    70      50.106  51.745  38.455  1.00  0.00           H  
ATOM   1049  HB3 GLU    70      49.313  53.154  38.781  1.00  0.00           H  
ATOM   1050  CG  GLU    70      48.959  51.752  40.259  1.00  0.00           C  
ATOM   1051  HG2 GLU    70      48.369  50.854  40.440  1.00  0.00           H  
ATOM   1052  HG3 GLU    70      49.877  51.785  40.679  1.00  0.00           H  
ATOM   1053  CD  GLU    70      48.179  52.882  41.011  1.00  0.00           C  
ATOM   1054  OE1 GLU    70      48.716  53.532  41.904  1.00  0.00           O  
ATOM   1055  OE2 GLU    70      47.033  53.197  40.532  1.00  0.00           O  
ATOM   1056  C   GLU    70      48.418  50.071  37.380  1.00  0.00           C  
ATOM   1057  O   GLU    70      47.841  49.210  38.037  1.00  0.00           O  
ATOM   1058  N   ARG    71      49.136  49.962  36.291  1.00  0.00           N  
ATOM   1059  H   ARG    71      49.628  50.809  35.814  1.00  0.00           H  
ATOM   1060  CA  ARG    71      49.126  48.757  35.490  1.00  0.00           C  
ATOM   1061  HA  ARG    71      48.235  48.397  35.179  1.00  0.00           H  
ATOM   1062  CB  ARG    71      49.878  49.023  34.182  1.00  0.00           C  
ATOM   1063  HB2 ARG    71      50.927  49.249  34.376  1.00  0.00           H  
ATOM   1064  HB3 ARG    71      49.846  48.106  33.595  1.00  0.00           H  
ATOM   1065  CG  ARG    71      49.285  50.096  33.269  1.00  0.00           C  
ATOM   1066  HG2 ARG    71      49.064  51.026  33.793  1.00  0.00           H  
ATOM   1067  HG3 ARG    71      50.021  50.448  32.547  1.00  0.00           H  
ATOM   1068  CD  ARG    71      47.955  49.726  32.507  1.00  0.00           C  
ATOM   1069  HD2 ARG    71      47.882  50.611  31.876  1.00  0.00           H  
ATOM   1070  HD3 ARG    71      48.057  48.836  31.886  1.00  0.00           H  
ATOM   1071  NE  ARG    71      46.813  49.672  33.421  1.00  0.00           N  
ATOM   1072  HE  ARG    71      46.969  50.005  34.447  1.00  0.00           H  
ATOM   1073  CZ  ARG    71      45.557  49.601  33.039  1.00  0.00           C  
ATOM   1074  NH1 ARG    71      45.240  49.223  31.801  1.00  0.00           N  
ATOM   1075 HH11 ARG    71      45.986  48.898  31.076  1.00  0.00           H  
ATOM   1076 HH12 ARG    71      44.287  48.942  31.623  1.00  0.00           H  
ATOM   1077  NH2 ARG    71      44.631  49.774  33.921  1.00  0.00           N  
ATOM   1078 HH21 ARG    71      44.854  50.265  34.868  1.00  0.00           H  
ATOM   1079 HH22 ARG    71      43.632  49.991  33.542  1.00  0.00           H  
ATOM   1080  C   ARG    71      49.727  47.550  36.268  1.00  0.00           C  
ATOM   1081  O   ARG    71      50.893  47.612  36.520  1.00  0.00           O  
ATOM   1082  N   MET    72      48.967  46.515  36.544  1.00  0.00           N  
ATOM   1083  H   MET    72      47.979  46.504  36.083  1.00  0.00           H  
ATOM   1084  CA  MET    72      49.399  45.356  37.343  1.00  0.00           C  
ATOM   1085  HA  MET    72      48.661  44.686  37.502  1.00  0.00           H  
ATOM   1086  CB  MET    72      50.350  44.482  36.409  1.00  0.00           C  
ATOM   1087  HB2 MET    72      51.231  45.111  36.279  1.00  0.00           H  
ATOM   1088  HB3 MET    72      50.650  43.699  37.105  1.00  0.00           H  
ATOM   1089  CG  MET    72      49.779  43.850  35.108  1.00  0.00           C  
ATOM   1090  HG2 MET    72      48.780  43.494  35.363  1.00  0.00           H  
ATOM   1091  HG3 MET    72      49.659  44.667  34.397  1.00  0.00           H  
ATOM   1092  SD  MET    72      50.775  42.516  34.489  1.00  0.00           S  
ATOM   1093  CE  MET    72      51.135  41.366  35.868  1.00  0.00           C  
ATOM   1094  HE1 MET    72      51.387  40.357  35.540  1.00  0.00           H  
ATOM   1095  HE2 MET    72      52.014  41.764  36.375  1.00  0.00           H  
ATOM   1096  HE3 MET    72      50.233  41.344  36.480  1.00  0.00           H  
ATOM   1097  C   MET    72      50.165  45.766  38.603  1.00  0.00           C  
ATOM   1098  O   MET    72      51.260  45.244  38.854  1.00  0.00           O  
ATOM   1099  N   VAL    73      49.498  46.595  39.333  1.00  0.00           N  
ATOM   1100  H   VAL    73      48.661  46.861  38.945  1.00  0.00           H  
ATOM   1101  CA  VAL    73      49.702  46.839  40.775  1.00  0.00           C  
ATOM   1102  HA  VAL    73      50.227  46.035  41.091  1.00  0.00           H  
ATOM   1103  CB  VAL    73      50.489  48.123  41.079  1.00  0.00           C  
ATOM   1104  HB  VAL    73      49.832  48.972  40.890  1.00  0.00           H  
ATOM   1105  CG1 VAL    73      50.996  48.316  42.570  1.00  0.00           C  
ATOM   1106 HG11 VAL    73      51.591  49.226  42.638  1.00  0.00           H  
ATOM   1107 HG12 VAL    73      50.134  48.375  43.234  1.00  0.00           H  
ATOM   1108 HG13 VAL    73      51.567  47.419  42.810  1.00  0.00           H  
ATOM   1109  CG2 VAL    73      51.714  48.244  40.149  1.00  0.00           C  
ATOM   1110 HG21 VAL    73      52.312  49.055  40.565  1.00  0.00           H  
ATOM   1111 HG22 VAL    73      52.280  47.353  40.422  1.00  0.00           H  
ATOM   1112 HG23 VAL    73      51.466  48.348  39.093  1.00  0.00           H  
ATOM   1113  C   VAL    73      48.309  46.759  41.487  1.00  0.00           C  
ATOM   1114  O   VAL    73      47.276  47.035  40.826  1.00  0.00           O  
ATOM   1115  N   VAL    74      48.289  46.253  42.764  1.00  0.00           N  
ATOM   1116  H   VAL    74      49.239  46.046  43.233  1.00  0.00           H  
ATOM   1117  CA  VAL    74      47.180  46.266  43.661  1.00  0.00           C  
ATOM   1118  HA  VAL    74      46.611  47.070  43.438  1.00  0.00           H  
ATOM   1119  CB  VAL    74      46.345  44.967  43.430  1.00  0.00           C  
ATOM   1120  HB  VAL    74      46.221  44.764  42.366  1.00  0.00           H  
ATOM   1121  CG1 VAL    74      46.872  43.733  44.135  1.00  0.00           C  
ATOM   1122 HG11 VAL    74      47.872  43.438  43.815  1.00  0.00           H  
ATOM   1123 HG12 VAL    74      46.958  43.860  45.214  1.00  0.00           H  
ATOM   1124 HG13 VAL    74      46.210  42.991  43.956  1.00  0.00           H  
ATOM   1125  CG2 VAL    74      44.921  45.201  43.940  1.00  0.00           C  
ATOM   1126 HG21 VAL    74      44.243  44.418  43.601  1.00  0.00           H  
ATOM   1127 HG22 VAL    74      44.865  45.194  45.029  1.00  0.00           H  
ATOM   1128 HG23 VAL    74      44.570  46.153  43.541  1.00  0.00           H  
ATOM   1129  C   VAL    74      47.666  46.517  45.130  1.00  0.00           C  
ATOM   1130  O   VAL    74      48.810  46.229  45.455  1.00  0.00           O  
ATOM   1131  N   SER    75      46.789  46.994  45.986  1.00  0.00           N  
ATOM   1132  H   SER    75      45.989  47.542  45.488  1.00  0.00           H  
ATOM   1133  CA  SER    75      46.984  47.261  47.469  1.00  0.00           C  
ATOM   1134  HA  SER    75      47.986  47.598  47.693  1.00  0.00           H  
ATOM   1135  CB  SER    75      46.099  48.452  47.918  1.00  0.00           C  
ATOM   1136  HB2 SER    75      46.164  48.642  48.979  1.00  0.00           H  
ATOM   1137  HB3 SER    75      46.382  49.331  47.358  1.00  0.00           H  
ATOM   1138  OG  SER    75      44.731  48.128  47.567  1.00  0.00           O  
ATOM   1139  HG  SER    75      44.159  49.030  47.410  1.00  0.00           H  
ATOM   1140  C   SER    75      46.819  46.024  48.336  1.00  0.00           C  
ATOM   1141  O   SER    75      47.307  45.910  49.437  1.00  0.00           O  
ATOM   1142  N   ASP    76      46.054  45.044  47.781  1.00  0.00           N  
ATOM   1143  H   ASP    76      45.659  45.106  46.778  1.00  0.00           H  
ATOM   1144  CA  ASP    76      45.790  43.765  48.425  1.00  0.00           C  
ATOM   1145  HA  ASP    76      46.703  43.368  48.598  1.00  0.00           H  
ATOM   1146  CB  ASP    76      44.834  43.961  49.594  1.00  0.00           C  
ATOM   1147  HB2 ASP    76      45.332  44.516  50.389  1.00  0.00           H  
ATOM   1148  HB3 ASP    76      43.990  44.561  49.253  1.00  0.00           H  
ATOM   1149  CG  ASP    76      44.356  42.599  50.186  1.00  0.00           C  
ATOM   1150  OD1 ASP    76      45.212  41.723  50.328  1.00  0.00           O  
ATOM   1151  OD2 ASP    76      43.164  42.517  50.392  1.00  0.00           O  
ATOM   1152  C   ASP    76      45.118  42.791  47.377  1.00  0.00           C  
ATOM   1153  O   ASP    76      44.432  43.189  46.431  1.00  0.00           O  
ATOM   1154  N   PHE    77      45.411  41.512  47.515  1.00  0.00           N  
ATOM   1155  H   PHE    77      45.791  41.099  48.450  1.00  0.00           H  
ATOM   1156  CA  PHE    77      45.063  40.591  46.450  1.00  0.00           C  
ATOM   1157  HA  PHE    77      45.327  41.001  45.476  1.00  0.00           H  
ATOM   1158  CB  PHE    77      45.947  39.354  46.476  1.00  0.00           C  
ATOM   1159  HB2 PHE    77      46.998  39.615  46.599  1.00  0.00           H  
ATOM   1160  HB3 PHE    77      45.740  38.817  47.306  1.00  0.00           H  
ATOM   1161  CG  PHE    77      45.792  38.426  45.246  1.00  0.00           C  
ATOM   1162  CD1 PHE    77      46.530  38.761  44.129  1.00  0.00           C  
ATOM   1163  HD1 PHE    77      47.097  39.688  44.049  1.00  0.00           H  
ATOM   1164  CE1 PHE    77      46.339  37.956  42.983  1.00  0.00           C  
ATOM   1165  HE1 PHE    77      46.781  38.205  42.019  1.00  0.00           H  
ATOM   1166  CZ  PHE    77      45.455  36.882  42.913  1.00  0.00           C  
ATOM   1167  HZ  PHE    77      45.148  36.466  41.953  1.00  0.00           H  
ATOM   1168  CE2 PHE    77      44.707  36.569  44.060  1.00  0.00           C  
ATOM   1169  HE2 PHE    77      44.022  35.744  43.934  1.00  0.00           H  
ATOM   1170  CD2 PHE    77      44.849  37.356  45.251  1.00  0.00           C  
ATOM   1171  HD2 PHE    77      44.303  37.125  46.069  1.00  0.00           H  
ATOM   1172  C   PHE    77      43.524  40.277  46.484  1.00  0.00           C  
ATOM   1173  O   PHE    77      42.867  40.099  45.427  1.00  0.00           O  
ATOM   1174  N   HIE    78      42.943  40.412  47.648  1.00  0.00           N  
ATOM   1175  H   HIE    78      43.551  40.790  48.457  1.00  0.00           H  
ATOM   1176  CA  HIE    78      41.559  40.213  47.953  1.00  0.00           C  
ATOM   1177  HA  HIE    78      41.346  39.301  47.574  1.00  0.00           H  
ATOM   1178  CB  HIE    78      41.386  39.963  49.466  1.00  0.00           C  
ATOM   1179  HB2 HIE    78      42.275  39.535  49.930  1.00  0.00           H  
ATOM   1180  HB3 HIE    78      41.288  40.905  50.005  1.00  0.00           H  
ATOM   1181  CG  HIE    78      40.196  39.049  49.762  1.00  0.00           C  
ATOM   1182  ND1 HIE    78      40.354  37.707  49.977  1.00  0.00           N  
ATOM   1183  CE1 HIE    78      39.104  37.214  50.144  1.00  0.00           C  
ATOM   1184  HE1 HIE    78      38.824  36.169  50.271  1.00  0.00           H  
ATOM   1185  NE2 HIE    78      38.244  38.214  49.994  1.00  0.00           N  
ATOM   1186  HE2 HIE    78      37.162  38.187  50.121  1.00  0.00           H  
ATOM   1187  CD2 HIE    78      38.898  39.390  49.773  1.00  0.00           C  
ATOM   1188  HD2 HIE    78      38.427  40.331  49.492  1.00  0.00           H  
ATOM   1189  C   HIE    78      40.705  41.240  47.197  1.00  0.00           C  
ATOM   1190  O   HIE    78      39.490  41.037  47.036  1.00  0.00           O  
ATOM   1191  N   VAL    79      41.268  42.377  46.689  1.00  0.00           N  
ATOM   1192  H   VAL    79      42.352  42.491  46.704  1.00  0.00           H  
ATOM   1193  CA  VAL    79      40.551  43.456  46.025  1.00  0.00           C  
ATOM   1194  HA  VAL    79      39.868  43.949  46.582  1.00  0.00           H  
ATOM   1195  CB  VAL    79      41.498  44.581  45.495  1.00  0.00           C  
ATOM   1196  HB  VAL    79      42.397  44.116  45.090  1.00  0.00           H  
ATOM   1197  CG1 VAL    79      40.909  45.502  44.415  1.00  0.00           C  
ATOM   1198 HG11 VAL    79      39.894  45.805  44.673  1.00  0.00           H  
ATOM   1199 HG12 VAL    79      41.501  46.396  44.215  1.00  0.00           H  
ATOM   1200 HG13 VAL    79      40.901  44.812  43.584  1.00  0.00           H  
ATOM   1201  CG2 VAL    79      41.967  45.549  46.666  1.00  0.00           C  
ATOM   1202 HG21 VAL    79      41.101  45.951  47.169  1.00  0.00           H  
ATOM   1203 HG22 VAL    79      42.612  44.926  47.269  1.00  0.00           H  
ATOM   1204 HG23 VAL    79      42.600  46.361  46.340  1.00  0.00           H  
ATOM   1205  C   VAL    79      39.796  42.827  44.872  1.00  0.00           C  
ATOM   1206  O   VAL    79      38.577  42.940  44.742  1.00  0.00           O  
ATOM   1207  N   PHE    80      40.557  42.024  44.075  1.00  0.00           N  
ATOM   1208  H   PHE    80      41.549  42.002  44.264  1.00  0.00           H  
ATOM   1209  CA  PHE    80      40.039  41.291  42.912  1.00  0.00           C  
ATOM   1210  HA  PHE    80      39.672  41.977  42.267  1.00  0.00           H  
ATOM   1211  CB  PHE    80      41.065  40.392  42.230  1.00  0.00           C  
ATOM   1212  HB2 PHE    80      41.425  39.639  42.931  1.00  0.00           H  
ATOM   1213  HB3 PHE    80      40.531  39.928  41.401  1.00  0.00           H  
ATOM   1214  CG  PHE    80      42.316  41.077  41.647  1.00  0.00           C  
ATOM   1215  CD1 PHE    80      42.205  42.163  40.806  1.00  0.00           C  
ATOM   1216  HD1 PHE    80      41.219  42.594  40.628  1.00  0.00           H  
ATOM   1217  CE1 PHE    80      43.321  42.750  40.180  1.00  0.00           C  
ATOM   1218  HE1 PHE    80      43.111  43.555  39.475  1.00  0.00           H  
ATOM   1219  CZ  PHE    80      44.621  42.238  40.386  1.00  0.00           C  
ATOM   1220  HZ  PHE    80      45.439  42.720  39.852  1.00  0.00           H  
ATOM   1221  CE2 PHE    80      44.784  41.144  41.248  1.00  0.00           C  
ATOM   1222  HE2 PHE    80      45.809  40.818  41.426  1.00  0.00           H  
ATOM   1223  CD2 PHE    80      43.668  40.568  41.843  1.00  0.00           C  
ATOM   1224  HD2 PHE    80      43.944  39.773  42.536  1.00  0.00           H  
ATOM   1225  C   PHE    80      38.833  40.424  43.258  1.00  0.00           C  
ATOM   1226  O   PHE    80      37.860  40.290  42.545  1.00  0.00           O  
ATOM   1227  N   VAL    81      39.058  39.634  44.332  1.00  0.00           N  
ATOM   1228  H   VAL    81      40.011  39.715  44.855  1.00  0.00           H  
ATOM   1229  CA  VAL    81      38.124  38.659  44.803  1.00  0.00           C  
ATOM   1230  HA  VAL    81      37.842  37.960  44.015  1.00  0.00           H  
ATOM   1231  CB  VAL    81      38.694  37.870  45.972  1.00  0.00           C  
ATOM   1232  HB  VAL    81      38.564  38.465  46.875  1.00  0.00           H  
ATOM   1233  CG1 VAL    81      37.807  36.637  46.328  1.00  0.00           C  
ATOM   1234 HG11 VAL    81      37.590  36.031  45.448  1.00  0.00           H  
ATOM   1235 HG12 VAL    81      38.337  36.009  47.045  1.00  0.00           H  
ATOM   1236 HG13 VAL    81      36.914  36.920  46.705  1.00  0.00           H  
ATOM   1237  CG2 VAL    81      40.127  37.437  45.771  1.00  0.00           C  
ATOM   1238 HG21 VAL    81      40.734  38.244  45.758  1.00  0.00           H  
ATOM   1239 HG22 VAL    81      40.298  36.812  46.545  1.00  0.00           H  
ATOM   1240 HG23 VAL    81      40.220  36.851  44.954  1.00  0.00           H  
ATOM   1241  C   VAL    81      36.814  39.313  45.306  1.00  0.00           C  
ATOM   1242  O   VAL    81      35.685  38.922  44.969  1.00  0.00           O  
ATOM   1243  N   ARG    82      36.988  40.516  45.937  1.00  0.00           N  
ATOM   1244  H   ARG    82      38.025  40.814  46.094  1.00  0.00           H  
ATOM   1245  CA  ARG    82      35.860  41.265  46.543  1.00  0.00           C  
ATOM   1246  HA  ARG    82      35.211  40.680  47.195  1.00  0.00           H  
ATOM   1247  CB  ARG    82      36.447  42.446  47.332  1.00  0.00           C  
ATOM   1248  HB2 ARG    82      36.790  42.141  48.320  1.00  0.00           H  
ATOM   1249  HB3 ARG    82      37.284  42.930  46.829  1.00  0.00           H  
ATOM   1250  CG  ARG    82      35.479  43.589  47.785  1.00  0.00           C  
ATOM   1251  HG2 ARG    82      34.771  43.835  46.993  1.00  0.00           H  
ATOM   1252  HG3 ARG    82      34.775  43.276  48.556  1.00  0.00           H  
ATOM   1253  CD  ARG    82      36.259  44.901  48.039  1.00  0.00           C  
ATOM   1254  HD2 ARG    82      35.619  45.565  48.450  1.00  0.00           H  
ATOM   1255  HD3 ARG    82      37.137  44.663  48.640  1.00  0.00           H  
ATOM   1256  NE  ARG    82      36.732  45.535  46.787  1.00  0.00           N  
ATOM   1257  HE  ARG    82      36.341  45.109  45.863  1.00  0.00           H  
ATOM   1258  CZ  ARG    82      37.535  46.521  46.688  1.00  0.00           C  
ATOM   1259  NH1 ARG    82      38.166  47.090  47.725  1.00  0.00           N  
ATOM   1260 HH11 ARG    82      38.608  48.061  47.502  1.00  0.00           H  
ATOM   1261 HH12 ARG    82      38.310  46.486  48.522  1.00  0.00           H  
ATOM   1262  NH2 ARG    82      37.758  46.901  45.507  1.00  0.00           N  
ATOM   1263 HH21 ARG    82      37.425  46.323  44.645  1.00  0.00           H  
ATOM   1264 HH22 ARG    82      38.489  47.685  45.310  1.00  0.00           H  
ATOM   1265  C   ARG    82      34.991  41.790  45.414  1.00  0.00           C  
ATOM   1266  O   ARG    82      33.782  41.605  45.543  1.00  0.00           O  
ATOM   1267  N   ASP    83      35.608  42.276  44.305  1.00  0.00           N  
ATOM   1268  H   ASP    83      36.617  42.667  44.444  1.00  0.00           H  
ATOM   1269  CA  ASP    83      34.972  42.938  43.233  1.00  0.00           C  
ATOM   1270  HA  ASP    83      34.287  43.577  43.612  1.00  0.00           H  
ATOM   1271  CB  ASP    83      35.917  43.730  42.341  1.00  0.00           C  
ATOM   1272  HB2 ASP    83      36.843  43.213  42.089  1.00  0.00           H  
ATOM   1273  HB3 ASP    83      35.423  44.134  41.458  1.00  0.00           H  
ATOM   1274  CG  ASP    83      36.444  44.925  43.131  1.00  0.00           C  
ATOM   1275  OD1 ASP    83      37.362  45.610  42.652  1.00  0.00           O  
ATOM   1276  OD2 ASP    83      35.840  45.309  44.191  1.00  0.00           O  
ATOM   1277  C   ASP    83      34.250  41.912  42.292  1.00  0.00           C  
ATOM   1278  O   ASP    83      33.045  42.116  42.186  1.00  0.00           O  
ATOM   1279  N   VAL    84      34.849  40.732  42.077  1.00  0.00           N  
ATOM   1280  H   VAL    84      35.779  40.570  42.621  1.00  0.00           H  
ATOM   1281  CA  VAL    84      34.219  39.522  41.580  1.00  0.00           C  
ATOM   1282  HA  VAL    84      33.916  39.723  40.552  1.00  0.00           H  
ATOM   1283  CB  VAL    84      35.239  38.331  41.506  1.00  0.00           C  
ATOM   1284  HB  VAL    84      35.787  38.253  42.444  1.00  0.00           H  
ATOM   1285  CG1 VAL    84      34.624  36.973  41.217  1.00  0.00           C  
ATOM   1286 HG11 VAL    84      33.727  36.763  41.800  1.00  0.00           H  
ATOM   1287 HG12 VAL    84      34.378  36.914  40.156  1.00  0.00           H  
ATOM   1288 HG13 VAL    84      35.349  36.230  41.550  1.00  0.00           H  
ATOM   1289  CG2 VAL    84      36.331  38.483  40.439  1.00  0.00           C  
ATOM   1290 HG21 VAL    84      37.023  37.641  40.409  1.00  0.00           H  
ATOM   1291 HG22 VAL    84      35.740  38.575  39.528  1.00  0.00           H  
ATOM   1292 HG23 VAL    84      36.820  39.451  40.551  1.00  0.00           H  
ATOM   1293  C   VAL    84      32.963  39.227  42.404  1.00  0.00           C  
ATOM   1294  O   VAL    84      31.891  39.120  41.780  1.00  0.00           O  
ATOM   1295  N   LEU    85      33.038  39.098  43.715  1.00  0.00           N  
ATOM   1296  H   LEU    85      34.028  38.928  44.111  1.00  0.00           H  
ATOM   1297  CA  LEU    85      31.928  38.757  44.578  1.00  0.00           C  
ATOM   1298  HA  LEU    85      31.510  37.840  44.191  1.00  0.00           H  
ATOM   1299  CB  LEU    85      32.393  38.552  45.973  1.00  0.00           C  
ATOM   1300  HB2 LEU    85      33.012  39.322  46.183  1.00  0.00           H  
ATOM   1301  HB3 LEU    85      31.555  38.564  46.670  1.00  0.00           H  
ATOM   1302  CG  LEU    85      33.072  37.209  46.129  1.00  0.00           C  
ATOM   1303  HG  LEU    85      33.770  36.970  45.327  1.00  0.00           H  
ATOM   1304  CD1 LEU    85      33.942  37.358  47.317  1.00  0.00           C  
ATOM   1305 HD11 LEU    85      33.350  37.488  48.223  1.00  0.00           H  
ATOM   1306 HD12 LEU    85      34.475  36.410  47.398  1.00  0.00           H  
ATOM   1307 HD13 LEU    85      34.651  38.178  47.204  1.00  0.00           H  
ATOM   1308  CD2 LEU    85      32.132  36.015  46.499  1.00  0.00           C  
ATOM   1309 HD21 LEU    85      31.347  35.989  45.864  1.00  0.00           H  
ATOM   1310 HD22 LEU    85      32.516  35.085  46.579  1.00  0.00           H  
ATOM   1311 HD23 LEU    85      31.720  36.327  47.367  1.00  0.00           H  
ATOM   1312  C   LEU    85      30.785  39.841  44.498  1.00  0.00           C  
ATOM   1313  O   LEU    85      29.636  39.397  44.506  1.00  0.00           O  
ATOM   1314  N   GLN    86      31.011  41.060  44.173  1.00  0.00           N  
ATOM   1315  H   GLN    86      32.058  41.295  43.984  1.00  0.00           H  
ATOM   1316  CA  GLN    86      30.044  42.155  44.111  1.00  0.00           C  
ATOM   1317  HA  GLN    86      29.286  42.016  44.882  1.00  0.00           H  
ATOM   1318  CB  GLN    86      30.662  43.482  44.407  1.00  0.00           C  
ATOM   1319  HB2 GLN    86      31.295  43.341  45.284  1.00  0.00           H  
ATOM   1320  HB3 GLN    86      31.172  43.785  43.590  1.00  0.00           H  
ATOM   1321  CG  GLN    86      29.822  44.661  44.793  1.00  0.00           C  
ATOM   1322  HG2 GLN    86      29.205  44.499  45.677  1.00  0.00           H  
ATOM   1323  HG3 GLN    86      30.501  45.479  45.033  1.00  0.00           H  
ATOM   1324  CD  GLN    86      28.925  45.119  43.637  1.00  0.00           C  
ATOM   1325  OE1 GLN    86      29.385  45.306  42.479  1.00  0.00           O  
ATOM   1326  NE2 GLN    86      27.637  45.158  43.887  1.00  0.00           N  
ATOM   1327 HE21 GLN    86      26.956  45.767  43.292  1.00  0.00           H  
ATOM   1328 HE22 GLN    86      27.321  44.982  44.830  1.00  0.00           H  
ATOM   1329  C   GLN    86      29.338  42.113  42.808  1.00  0.00           C  
ATOM   1330  O   GLN    86      28.134  42.093  42.727  1.00  0.00           O  
ATOM   1331  N   HID    87      30.109  41.998  41.705  1.00  0.00           N  
ATOM   1332  H   HID    87      31.189  41.949  41.842  1.00  0.00           H  
ATOM   1333  CA  HID    87      29.630  41.725  40.351  1.00  0.00           C  
ATOM   1334  HA  HID    87      29.146  42.560  40.052  1.00  0.00           H  
ATOM   1335  CB  HID    87      30.816  41.507  39.434  1.00  0.00           C  
ATOM   1336  HB2 HID    87      31.320  40.614  39.803  1.00  0.00           H  
ATOM   1337  HB3 HID    87      30.512  41.354  38.398  1.00  0.00           H  
ATOM   1338  CG  HID    87      31.778  42.697  39.417  1.00  0.00           C  
ATOM   1339  ND1 HID    87      33.042  42.664  38.784  1.00  0.00           N  
ATOM   1340  HD1 HID    87      33.510  41.831  38.259  1.00  0.00           H  
ATOM   1341  CE1 HID    87      33.595  43.897  38.916  1.00  0.00           C  
ATOM   1342  HE1 HID    87      34.542  44.253  38.510  1.00  0.00           H  
ATOM   1343  NE2 HID    87      32.800  44.680  39.699  1.00  0.00           N  
ATOM   1344  CD2 HID    87      31.684  43.917  40.026  1.00  0.00           C  
ATOM   1345  HD2 HID    87      30.780  44.237  40.542  1.00  0.00           H  
ATOM   1346  C   HID    87      28.713  40.487  40.241  1.00  0.00           C  
ATOM   1347  O   HID    87      27.701  40.538  39.617  1.00  0.00           O  
ATOM   1348  N   VAL    88      28.992  39.454  41.020  1.00  0.00           N  
ATOM   1349  H   VAL    88      29.995  39.599  41.422  1.00  0.00           H  
ATOM   1350  CA  VAL    88      28.207  38.190  41.126  1.00  0.00           C  
ATOM   1351  HA  VAL    88      27.892  37.812  40.243  1.00  0.00           H  
ATOM   1352  CB  VAL    88      28.969  37.097  41.959  1.00  0.00           C  
ATOM   1353  HB  VAL    88      29.539  37.541  42.776  1.00  0.00           H  
ATOM   1354  CG1 VAL    88      28.083  35.969  42.503  1.00  0.00           C  
ATOM   1355 HG11 VAL    88      27.276  36.341  43.135  1.00  0.00           H  
ATOM   1356 HG12 VAL    88      27.715  35.299  41.726  1.00  0.00           H  
ATOM   1357 HG13 VAL    88      28.579  35.444  43.135  1.00  0.00           H  
ATOM   1358  CG2 VAL    88      29.984  36.418  41.081  1.00  0.00           C  
ATOM   1359 HG21 VAL    88      29.587  35.958  40.274  1.00  0.00           H  
ATOM   1360 HG22 VAL    88      30.635  37.230  40.758  1.00  0.00           H  
ATOM   1361 HG23 VAL    88      30.595  35.723  41.657  1.00  0.00           H  
ATOM   1362  C   VAL    88      26.925  38.517  41.825  1.00  0.00           C  
ATOM   1363  O   VAL    88      25.838  38.369  41.200  1.00  0.00           O  
ATOM   1364  N   ASP    89      26.997  39.117  42.981  1.00  0.00           N  
ATOM   1365  H   ASP    89      27.991  39.409  43.318  1.00  0.00           H  
ATOM   1366  CA  ASP    89      25.822  39.439  43.842  1.00  0.00           C  
ATOM   1367  HA  ASP    89      25.288  38.552  44.186  1.00  0.00           H  
ATOM   1368  CB  ASP    89      26.233  40.089  45.137  1.00  0.00           C  
ATOM   1369  HB2 ASP    89      26.751  39.334  45.729  1.00  0.00           H  
ATOM   1370  HB3 ASP    89      26.958  40.868  44.905  1.00  0.00           H  
ATOM   1371  CG  ASP    89      25.040  40.650  45.887  1.00  0.00           C  
ATOM   1372  OD1 ASP    89      24.183  39.812  46.206  1.00  0.00           O  
ATOM   1373  OD2 ASP    89      24.934  41.874  45.999  1.00  0.00           O  
ATOM   1374  C   ASP    89      24.803  40.379  43.036  1.00  0.00           C  
ATOM   1375  O   ASP    89      23.598  40.054  43.044  1.00  0.00           O  
ATOM   1376  N   SER    90      25.231  41.391  42.354  1.00  0.00           N  
ATOM   1377  H   SER    90      26.195  41.676  42.450  1.00  0.00           H  
ATOM   1378  CA  SER    90      24.386  42.271  41.599  1.00  0.00           C  
ATOM   1379  HA  SER    90      23.692  42.524  42.287  1.00  0.00           H  
ATOM   1380  CB  SER    90      25.164  43.532  41.174  1.00  0.00           C  
ATOM   1381  HB2 SER    90      25.589  43.999  42.063  1.00  0.00           H  
ATOM   1382  HB3 SER    90      26.008  43.176  40.584  1.00  0.00           H  
ATOM   1383  OG  SER    90      24.541  44.510  40.334  1.00  0.00           O  
ATOM   1384  HG  SER    90      25.056  45.469  40.393  1.00  0.00           H  
ATOM   1385  C   SER    90      23.746  41.584  40.392  1.00  0.00           C  
ATOM   1386  O   SER    90      22.678  42.074  40.024  1.00  0.00           O  
ATOM   1387  N   MET    91      24.344  40.536  39.808  1.00  0.00           N  
ATOM   1388  H   MET    91      25.245  40.326  40.214  1.00  0.00           H  
ATOM   1389  CA  MET    91      23.789  39.745  38.714  1.00  0.00           C  
ATOM   1390  HA  MET    91      23.206  40.299  38.103  1.00  0.00           H  
ATOM   1391  CB  MET    91      24.915  39.089  37.952  1.00  0.00           C  
ATOM   1392  HB2 MET    91      25.503  39.853  37.649  1.00  0.00           H  
ATOM   1393  HB3 MET    91      25.490  38.388  38.557  1.00  0.00           H  
ATOM   1394  CG  MET    91      24.584  38.240  36.746  1.00  0.00           C  
ATOM   1395  HG2 MET    91      25.540  38.004  36.279  1.00  0.00           H  
ATOM   1396  HG3 MET    91      24.040  37.347  37.053  1.00  0.00           H  
ATOM   1397  SD  MET    91      23.515  39.183  35.580  1.00  0.00           S  
ATOM   1398  CE  MET    91      24.645  40.391  35.079  1.00  0.00           C  
ATOM   1399  HE1 MET    91      25.621  39.920  34.964  1.00  0.00           H  
ATOM   1400  HE2 MET    91      24.277  40.743  34.115  1.00  0.00           H  
ATOM   1401  HE3 MET    91      24.629  41.159  35.735  1.00  0.00           H  
ATOM   1402  C   MET    91      22.714  38.701  39.194  1.00  0.00           C  
ATOM   1403  O   MET    91      21.675  38.573  38.624  1.00  0.00           O  
ATOM   1404  N   GLN    92      23.049  38.045  40.304  1.00  0.00           N  
ATOM   1405  H   GLN    92      24.057  38.234  40.674  1.00  0.00           H  
ATOM   1406  CA  GLN    92      22.038  37.096  40.922  1.00  0.00           C  
ATOM   1407  HA  GLN    92      21.526  36.638  40.077  1.00  0.00           H  
ATOM   1408  CB  GLN    92      22.805  36.071  41.782  1.00  0.00           C  
ATOM   1409  HB2 GLN    92      22.156  35.271  42.138  1.00  0.00           H  
ATOM   1410  HB3 GLN    92      23.596  35.707  41.126  1.00  0.00           H  
ATOM   1411  CG  GLN    92      23.510  36.682  42.980  1.00  0.00           C  
ATOM   1412  HG2 GLN    92      24.320  36.005  43.253  1.00  0.00           H  
ATOM   1413  HG3 GLN    92      23.804  37.718  42.808  1.00  0.00           H  
ATOM   1414  CD  GLN    92      22.681  36.655  44.237  1.00  0.00           C  
ATOM   1415  OE1 GLN    92      22.169  35.566  44.537  1.00  0.00           O  
ATOM   1416  NE2 GLN    92      22.683  37.692  45.046  1.00  0.00           N  
ATOM   1417 HE21 GLN    92      22.039  37.700  45.926  1.00  0.00           H  
ATOM   1418 HE22 GLN    92      23.247  38.493  44.801  1.00  0.00           H  
ATOM   1419  C   GLN    92      20.942  37.902  41.623  1.00  0.00           C  
ATOM   1420  O   GLN    92      19.934  37.268  42.020  1.00  0.00           O  
ATOM   1421  N   LYS    93      20.954  39.216  41.756  1.00  0.00           N  
ATOM   1422  H   LYS    93      21.927  39.670  41.945  1.00  0.00           H  
ATOM   1423  CA  LYS    93      19.748  40.002  42.082  1.00  0.00           C  
ATOM   1424  HA  LYS    93      19.224  39.433  42.836  1.00  0.00           H  
ATOM   1425  CB  LYS    93      20.110  41.323  42.697  1.00  0.00           C  
ATOM   1426  HB2 LYS    93      20.967  41.801  42.244  1.00  0.00           H  
ATOM   1427  HB3 LYS    93      19.347  41.905  42.705  1.00  0.00           H  
ATOM   1428  CG  LYS    93      20.512  40.910  44.160  1.00  0.00           C  
ATOM   1429  HG2 LYS    93      19.628  40.598  44.695  1.00  0.00           H  
ATOM   1430  HG3 LYS    93      21.225  40.099  44.169  1.00  0.00           H  
ATOM   1431  CD  LYS    93      21.142  42.165  44.904  1.00  0.00           C  
ATOM   1432  HD2 LYS    93      22.132  42.203  44.707  1.00  0.00           H  
ATOM   1433  HD3 LYS    93      20.581  43.042  44.581  1.00  0.00           H  
ATOM   1434  CE  LYS    93      20.941  42.028  46.424  1.00  0.00           C  
ATOM   1435  HE2 LYS    93      21.066  43.036  46.820  1.00  0.00           H  
ATOM   1436  HE3 LYS    93      19.888  41.836  46.627  1.00  0.00           H  
ATOM   1437  NZ  LYS    93      21.730  40.972  47.023  1.00  0.00           N  
ATOM   1438  HZ1 LYS    93      21.176  40.127  47.015  1.00  0.00           H  
ATOM   1439  HZ2 LYS    93      22.647  40.703  46.499  1.00  0.00           H  
ATOM   1440  HZ3 LYS    93      22.033  41.193  48.046  1.00  0.00           H  
ATOM   1441  C   LYS    93      18.917  40.238  40.892  1.00  0.00           C  
ATOM   1442  O   LYS    93      17.707  40.394  41.016  1.00  0.00           O  
ATOM   1443  N   ASP    94      19.495  40.236  39.699  1.00  0.00           N  
ATOM   1444  H   ASP    94      20.574  40.083  39.669  1.00  0.00           H  
ATOM   1445  CA  ASP    94      18.816  40.615  38.508  1.00  0.00           C  
ATOM   1446  HA  ASP    94      18.133  41.338  38.683  1.00  0.00           H  
ATOM   1447  CB  ASP    94      19.721  41.301  37.492  1.00  0.00           C  
ATOM   1448  HB2 ASP    94      20.491  41.967  37.882  1.00  0.00           H  
ATOM   1449  HB3 ASP    94      20.376  40.524  37.096  1.00  0.00           H  
ATOM   1450  CG  ASP    94      19.181  42.001  36.285  1.00  0.00           C  
ATOM   1451  OD1 ASP    94      19.926  42.560  35.483  1.00  0.00           O  
ATOM   1452  OD2 ASP    94      17.945  42.083  36.221  1.00  0.00           O  
ATOM   1453  C   ASP    94      18.188  39.253  37.893  1.00  0.00           C  
ATOM   1454  O   ASP    94      17.199  39.246  37.177  1.00  0.00           O  
ATOM   1455  N   TYR    95      18.857  38.087  38.174  1.00  0.00           N  
ATOM   1456  H   TYR    95      19.605  38.058  38.852  1.00  0.00           H  
ATOM   1457  CA  TYR    95      18.407  36.788  37.690  1.00  0.00           C  
ATOM   1458  HA  TYR    95      17.385  36.794  37.313  1.00  0.00           H  
ATOM   1459  CB  TYR    95      19.364  36.186  36.627  1.00  0.00           C  
ATOM   1460  HB2 TYR    95      20.407  36.176  36.942  1.00  0.00           H  
ATOM   1461  HB3 TYR    95      19.017  35.170  36.440  1.00  0.00           H  
ATOM   1462  CG  TYR    95      19.178  36.962  35.330  1.00  0.00           C  
ATOM   1463  CD1 TYR    95      18.259  36.537  34.406  1.00  0.00           C  
ATOM   1464  HD1 TYR    95      17.682  35.627  34.568  1.00  0.00           H  
ATOM   1465  CE1 TYR    95      18.174  37.219  33.207  1.00  0.00           C  
ATOM   1466  HE1 TYR    95      17.461  36.884  32.454  1.00  0.00           H  
ATOM   1467  CZ  TYR    95      18.931  38.329  32.902  1.00  0.00           C  
ATOM   1468  OH  TYR    95      18.745  38.865  31.714  1.00  0.00           O  
ATOM   1469  HH  TYR    95      18.237  38.102  31.125  1.00  0.00           H  
ATOM   1470  CE2 TYR    95      19.842  38.792  33.875  1.00  0.00           C  
ATOM   1471  HE2 TYR    95      20.453  39.683  33.728  1.00  0.00           H  
ATOM   1472  CD2 TYR    95      19.994  38.111  35.091  1.00  0.00           C  
ATOM   1473  HD2 TYR    95      20.708  38.448  35.842  1.00  0.00           H  
ATOM   1474  C   TYR    95      18.417  35.925  39.003  1.00  0.00           C  
ATOM   1475  O   TYR    95      19.345  35.131  39.210  1.00  0.00           O  
ATOM   1476  N   PRO    96      17.414  36.001  39.874  1.00  0.00           N  
ATOM   1477  CD  PRO    96      16.309  37.006  39.850  1.00  0.00           C  
ATOM   1478  HD2 PRO    96      15.327  36.729  39.470  1.00  0.00           H  
ATOM   1479  HD3 PRO    96      16.521  37.847  39.189  1.00  0.00           H  
ATOM   1480  CG  PRO    96      16.143  37.450  41.278  1.00  0.00           C  
ATOM   1481  HG2 PRO    96      15.183  37.948  41.408  1.00  0.00           H  
ATOM   1482  HG3 PRO    96      17.015  37.998  41.636  1.00  0.00           H  
ATOM   1483  CB  PRO    96      16.225  36.035  41.922  1.00  0.00           C  
ATOM   1484  HB2 PRO    96      15.316  35.440  41.838  1.00  0.00           H  
ATOM   1485  HB3 PRO    96      16.567  35.968  42.955  1.00  0.00           H  
ATOM   1486  CA  PRO    96      17.334  35.280  41.165  1.00  0.00           C  
ATOM   1487  HA  PRO    96      18.240  35.331  41.770  1.00  0.00           H  
ATOM   1488  C   PRO    96      17.028  33.837  40.925  1.00  0.00           C  
ATOM   1489  O   PRO    96      16.157  33.475  40.062  1.00  0.00           O  
ATOM   1490  N   GLY    97      17.634  32.937  41.741  1.00  0.00           N  
ATOM   1491  H   GLY    97      18.225  33.299  42.582  1.00  0.00           H  
ATOM   1492  CA  GLY    97      17.377  31.439  41.648  1.00  0.00           C  
ATOM   1493  HA2 GLY    97      17.916  30.893  42.423  1.00  0.00           H  
ATOM   1494  HA3 GLY    97      16.333  31.136  41.728  1.00  0.00           H  
ATOM   1495  C   GLY    97      17.931  30.837  40.362  1.00  0.00           C  
ATOM   1496  O   GLY    97      17.350  29.923  39.861  1.00  0.00           O  
ATOM   1497  N   LEU    98      19.030  31.293  39.888  1.00  0.00           N  
ATOM   1498  H   LEU    98      19.418  32.267  40.185  1.00  0.00           H  
ATOM   1499  CA  LEU    98      19.687  30.786  38.643  1.00  0.00           C  
ATOM   1500  HA  LEU    98      19.214  29.835  38.396  1.00  0.00           H  
ATOM   1501  CB  LEU    98      19.672  31.927  37.556  1.00  0.00           C  
ATOM   1502  HB2 LEU    98      18.698  32.370  37.761  1.00  0.00           H  
ATOM   1503  HB3 LEU    98      20.546  32.564  37.694  1.00  0.00           H  
ATOM   1504  CG  LEU    98      19.824  31.415  36.137  1.00  0.00           C  
ATOM   1505  HG  LEU    98      20.837  31.026  36.036  1.00  0.00           H  
ATOM   1506  CD1 LEU    98      18.801  30.373  35.674  1.00  0.00           C  
ATOM   1507 HD11 LEU    98      18.555  30.393  34.613  1.00  0.00           H  
ATOM   1508 HD12 LEU    98      19.152  29.372  35.922  1.00  0.00           H  
ATOM   1509 HD13 LEU    98      17.919  30.677  36.239  1.00  0.00           H  
ATOM   1510  CD2 LEU    98      19.866  32.629  35.164  1.00  0.00           C  
ATOM   1511 HD21 LEU    98      20.394  33.445  35.658  1.00  0.00           H  
ATOM   1512 HD22 LEU    98      20.468  32.533  34.261  1.00  0.00           H  
ATOM   1513 HD23 LEU    98      19.002  33.056  34.859  1.00  0.00           H  
ATOM   1514  C   LEU    98      21.118  30.457  39.054  1.00  0.00           C  
ATOM   1515  O   LEU    98      21.805  31.300  39.683  1.00  0.00           O  
ATOM   1516  N   PRO    99      21.669  29.257  38.719  1.00  0.00           N  
ATOM   1517  CD  PRO    99      21.090  28.226  37.877  1.00  0.00           C  
ATOM   1518  HD2 PRO    99      20.738  28.572  36.917  1.00  0.00           H  
ATOM   1519  HD3 PRO    99      20.352  27.771  38.396  1.00  0.00           H  
ATOM   1520  CG  PRO    99      22.264  27.238  37.564  1.00  0.00           C  
ATOM   1521  HG2 PRO    99      22.887  27.658  36.774  1.00  0.00           H  
ATOM   1522  HG3 PRO    99      21.946  26.238  37.267  1.00  0.00           H  
ATOM   1523  CB  PRO    99      23.008  27.303  38.852  1.00  0.00           C  
ATOM   1524  HB2 PRO    99      24.017  26.900  38.759  1.00  0.00           H  
ATOM   1525  HB3 PRO    99      22.392  26.711  39.530  1.00  0.00           H  
ATOM   1526  CA  PRO    99      22.957  28.806  39.175  1.00  0.00           C  
ATOM   1527  HA  PRO    99      22.963  28.848  40.264  1.00  0.00           H  
ATOM   1528  C   PRO    99      24.208  29.507  38.668  1.00  0.00           C  
ATOM   1529  O   PRO    99      24.226  29.916  37.524  1.00  0.00           O  
ATOM   1530  N   VAL   100      25.264  29.685  39.484  1.00  0.00           N  
ATOM   1531  H   VAL   100      25.277  29.170  40.445  1.00  0.00           H  
ATOM   1532  CA  VAL   100      26.472  30.476  39.083  1.00  0.00           C  
ATOM   1533  HA  VAL   100      26.413  30.869  38.154  1.00  0.00           H  
ATOM   1534  CB  VAL   100      26.684  31.615  40.048  1.00  0.00           C  
ATOM   1535  HB  VAL   100      27.227  31.225  40.908  1.00  0.00           H  
ATOM   1536  CG1 VAL   100      27.558  32.709  39.330  1.00  0.00           C  
ATOM   1537 HG11 VAL   100      27.832  33.431  40.099  1.00  0.00           H  
ATOM   1538 HG12 VAL   100      28.395  32.160  38.898  1.00  0.00           H  
ATOM   1539 HG13 VAL   100      27.079  33.224  38.510  1.00  0.00           H  
ATOM   1540  CG2 VAL   100      25.437  32.297  40.532  1.00  0.00           C  
ATOM   1541 HG21 VAL   100      25.688  33.200  41.068  1.00  0.00           H  
ATOM   1542 HG22 VAL   100      24.804  32.576  39.702  1.00  0.00           H  
ATOM   1543 HG23 VAL   100      24.943  31.570  41.159  1.00  0.00           H  
ATOM   1544  C   VAL   100      27.659  29.455  38.983  1.00  0.00           C  
ATOM   1545  O   VAL   100      27.902  28.702  39.915  1.00  0.00           O  
ATOM   1546  N   PHE   101      28.407  29.608  37.876  1.00  0.00           N  
ATOM   1547  H   PHE   101      28.164  30.451  37.229  1.00  0.00           H  
ATOM   1548  CA  PHE   101      29.672  28.879  37.541  1.00  0.00           C  
ATOM   1549  HA  PHE   101      29.987  28.239  38.366  1.00  0.00           H  
ATOM   1550  CB  PHE   101      29.432  28.188  36.185  1.00  0.00           C  
ATOM   1551  HB2 PHE   101      29.036  28.961  35.526  1.00  0.00           H  
ATOM   1552  HB3 PHE   101      30.406  27.818  35.865  1.00  0.00           H  
ATOM   1553  CG  PHE   101      28.523  27.032  36.200  1.00  0.00           C  
ATOM   1554  CD1 PHE   101      29.109  25.814  36.567  1.00  0.00           C  
ATOM   1555  HD1 PHE   101      30.175  25.752  36.787  1.00  0.00           H  
ATOM   1556  CE1 PHE   101      28.243  24.743  36.672  1.00  0.00           C  
ATOM   1557  HE1 PHE   101      28.661  23.750  36.841  1.00  0.00           H  
ATOM   1558  CZ  PHE   101      26.815  24.863  36.560  1.00  0.00           C  
ATOM   1559  HZ  PHE   101      26.237  23.950  36.699  1.00  0.00           H  
ATOM   1560  CE2 PHE   101      26.237  26.108  36.261  1.00  0.00           C  
ATOM   1561  HE2 PHE   101      25.148  26.099  36.300  1.00  0.00           H  
ATOM   1562  CD2 PHE   101      27.127  27.248  36.114  1.00  0.00           C  
ATOM   1563  HD2 PHE   101      26.701  28.247  36.018  1.00  0.00           H  
ATOM   1564  C   PHE   101      30.734  29.913  37.357  1.00  0.00           C  
ATOM   1565  O   PHE   101      30.554  30.949  36.718  1.00  0.00           O  
ATOM   1566  N   LEU   102      31.913  29.640  37.939  1.00  0.00           N  
ATOM   1567  H   LEU   102      32.086  28.639  38.334  1.00  0.00           H  
ATOM   1568  CA  LEU   102      33.101  30.496  37.737  1.00  0.00           C  
ATOM   1569  HA  LEU   102      32.735  31.466  37.401  1.00  0.00           H  
ATOM   1570  CB  LEU   102      33.961  30.547  38.960  1.00  0.00           C  
ATOM   1571  HB2 LEU   102      34.150  29.538  39.329  1.00  0.00           H  
ATOM   1572  HB3 LEU   102      34.929  30.959  38.676  1.00  0.00           H  
ATOM   1573  CG  LEU   102      33.356  31.422  40.114  1.00  0.00           C  
ATOM   1574  HG  LEU   102      32.280  31.294  40.239  1.00  0.00           H  
ATOM   1575  CD1 LEU   102      34.052  30.983  41.462  1.00  0.00           C  
ATOM   1576 HD11 LEU   102      34.990  31.460  41.744  1.00  0.00           H  
ATOM   1577 HD12 LEU   102      33.327  30.974  42.275  1.00  0.00           H  
ATOM   1578 HD13 LEU   102      34.279  29.925  41.326  1.00  0.00           H  
ATOM   1579  CD2 LEU   102      33.498  32.975  39.865  1.00  0.00           C  
ATOM   1580 HD21 LEU   102      33.050  33.281  38.920  1.00  0.00           H  
ATOM   1581 HD22 LEU   102      32.923  33.482  40.640  1.00  0.00           H  
ATOM   1582 HD23 LEU   102      34.470  33.246  39.909  1.00  0.00           H  
ATOM   1583  C   LEU   102      33.858  29.842  36.594  1.00  0.00           C  
ATOM   1584  O   LEU   102      33.567  28.674  36.254  1.00  0.00           O  
ATOM   1585  N   LEU   103      34.789  30.567  36.005  1.00  0.00           N  
ATOM   1586  H   LEU   103      34.756  31.569  36.121  1.00  0.00           H  
ATOM   1587  CA  LEU   103      35.707  30.046  34.951  1.00  0.00           C  
ATOM   1588  HA  LEU   103      36.092  29.036  35.089  1.00  0.00           H  
ATOM   1589  CB  LEU   103      35.046  30.267  33.544  1.00  0.00           C  
ATOM   1590  HB2 LEU   103      34.099  29.729  33.576  1.00  0.00           H  
ATOM   1591  HB3 LEU   103      34.832  31.310  33.313  1.00  0.00           H  
ATOM   1592  CG  LEU   103      35.757  29.700  32.302  1.00  0.00           C  
ATOM   1593  HG  LEU   103      36.002  28.740  32.499  1.00  0.00           H  
ATOM   1594  CD1 LEU   103      34.692  29.525  31.240  1.00  0.00           C  
ATOM   1595 HD11 LEU   103      34.035  28.706  31.493  1.00  0.00           H  
ATOM   1596 HD12 LEU   103      34.208  30.450  30.963  1.00  0.00           H  
ATOM   1597 HD13 LEU   103      35.125  29.184  30.393  1.00  0.00           H  
ATOM   1598  CD2 LEU   103      36.975  30.573  31.788  1.00  0.00           C  
ATOM   1599 HD21 LEU   103      37.829  30.467  32.457  1.00  0.00           H  
ATOM   1600 HD22 LEU   103      37.372  30.230  30.833  1.00  0.00           H  
ATOM   1601 HD23 LEU   103      36.633  31.524  31.795  1.00  0.00           H  
ATOM   1602  C   LEU   103      36.958  30.971  34.990  1.00  0.00           C  
ATOM   1603  O   LEU   103      36.957  32.090  34.548  1.00  0.00           O  
ATOM   1604  N   GLY   104      37.974  30.545  35.777  1.00  0.00           N  
ATOM   1605  H   GLY   104      37.970  29.491  36.056  1.00  0.00           H  
ATOM   1606  CA  GLY   104      39.242  31.296  36.035  1.00  0.00           C  
ATOM   1607  HA2 GLY   104      39.079  32.267  35.567  1.00  0.00           H  
ATOM   1608  HA3 GLY   104      39.388  31.443  36.973  1.00  0.00           H  
ATOM   1609  C   GLY   104      40.500  30.658  35.383  1.00  0.00           C  
ATOM   1610  O   GLY   104      40.868  29.485  35.646  1.00  0.00           O  
ATOM   1611  N   HID   105      41.395  31.439  34.757  1.00  0.00           N  
ATOM   1612  H   HID   105      41.204  32.504  34.621  1.00  0.00           H  
ATOM   1613  CA  HID   105      42.606  30.960  34.138  1.00  0.00           C  
ATOM   1614  HA  HID   105      42.739  29.883  34.235  1.00  0.00           H  
ATOM   1615  CB  HID   105      42.662  31.297  32.629  1.00  0.00           C  
ATOM   1616  HB2 HID   105      41.983  30.671  32.050  1.00  0.00           H  
ATOM   1617  HB3 HID   105      42.301  32.317  32.502  1.00  0.00           H  
ATOM   1618  CG  HID   105      44.074  31.302  32.003  1.00  0.00           C  
ATOM   1619  ND1 HID   105      44.886  30.190  31.874  1.00  0.00           N  
ATOM   1620  HD1 HID   105      44.563  29.176  32.110  1.00  0.00           H  
ATOM   1621  CE1 HID   105      46.143  30.594  31.462  1.00  0.00           C  
ATOM   1622  HE1 HID   105      46.935  29.994  31.278  1.00  0.00           H  
ATOM   1623  NE2 HID   105      46.121  31.972  31.357  1.00  0.00           N  
ATOM   1624  CD2 HID   105      44.844  32.390  31.656  1.00  0.00           C  
ATOM   1625  HD2 HID   105      44.555  33.441  31.659  1.00  0.00           H  
ATOM   1626  C   HID   105      43.796  31.587  34.822  1.00  0.00           C  
ATOM   1627  O   HID   105      43.879  32.812  35.042  1.00  0.00           O  
ATOM   1628  N   SER   106      44.776  30.782  35.176  1.00  0.00           N  
ATOM   1629  H   SER   106      44.889  29.844  34.633  1.00  0.00           H  
ATOM   1630  CA  SER   106      46.019  31.188  35.733  1.00  0.00           C  
ATOM   1631  HA  SER   106      46.511  30.270  36.054  1.00  0.00           H  
ATOM   1632  CB  SER   106      46.788  31.929  34.605  1.00  0.00           C  
ATOM   1633  HB2 SER   106      46.745  31.375  33.643  1.00  0.00           H  
ATOM   1634  HB3 SER   106      46.321  32.939  34.402  1.00  0.00           H  
ATOM   1635  OG  SER   106      48.118  32.148  35.088  1.00  0.00           O  
ATOM   1636  HG  SER   106      48.809  31.647  34.518  1.00  0.00           H  
ATOM   1637  C   SER   106      45.719  32.049  37.006  1.00  0.00           C  
ATOM   1638  O   SER   106      45.003  31.598  37.900  1.00  0.00           O  
ATOM   1639  N   MET   107      46.153  33.313  37.123  1.00  0.00           N  
ATOM   1640  H   MET   107      46.748  33.713  36.301  1.00  0.00           H  
ATOM   1641  CA  MET   107      45.724  34.129  38.254  1.00  0.00           C  
ATOM   1642  HA  MET   107      46.084  33.696  39.092  1.00  0.00           H  
ATOM   1643  CB  MET   107      46.360  35.587  38.028  1.00  0.00           C  
ATOM   1644  HB2 MET   107      47.445  35.493  37.988  1.00  0.00           H  
ATOM   1645  HB3 MET   107      46.069  35.968  37.048  1.00  0.00           H  
ATOM   1646  CG  MET   107      45.934  36.596  39.109  1.00  0.00           C  
ATOM   1647  HG2 MET   107      44.925  36.616  39.060  1.00  0.00           H  
ATOM   1648  HG3 MET   107      46.138  36.159  40.086  1.00  0.00           H  
ATOM   1649  SD  MET   107      46.594  38.282  38.780  1.00  0.00           S  
ATOM   1650  CE  MET   107      45.106  38.851  37.896  1.00  0.00           C  
ATOM   1651  HE1 MET   107      44.258  39.004  38.564  1.00  0.00           H  
ATOM   1652  HE2 MET   107      45.207  39.774  37.497  1.00  0.00           H  
ATOM   1653  HE3 MET   107      44.813  38.122  37.140  1.00  0.00           H  
ATOM   1654  C   MET   107      44.197  34.228  38.402  1.00  0.00           C  
ATOM   1655  O   MET   107      43.682  34.117  39.534  1.00  0.00           O  
ATOM   1656  N   GLY   108      43.463  34.372  37.287  1.00  0.00           N  
ATOM   1657  H   GLY   108      43.946  34.146  36.337  1.00  0.00           H  
ATOM   1658  CA  GLY   108      42.018  34.326  37.439  1.00  0.00           C  
ATOM   1659  HA2 GLY   108      41.703  35.039  38.201  1.00  0.00           H  
ATOM   1660  HA3 GLY   108      41.431  34.639  36.576  1.00  0.00           H  
ATOM   1661  C   GLY   108      41.424  32.983  38.058  1.00  0.00           C  
ATOM   1662  O   GLY   108      40.375  33.000  38.642  1.00  0.00           O  
ATOM   1663  N   GLY   109      42.144  31.920  37.784  1.00  0.00           N  
ATOM   1664  H   GLY   109      43.122  32.005  37.310  1.00  0.00           H  
ATOM   1665  CA  GLY   109      41.900  30.629  38.480  1.00  0.00           C  
ATOM   1666  HA2 GLY   109      40.900  30.261  38.249  1.00  0.00           H  
ATOM   1667  HA3 GLY   109      42.575  29.947  38.163  1.00  0.00           H  
ATOM   1668  C   GLY   109      42.060  30.757  39.986  1.00  0.00           C  
ATOM   1669  O   GLY   109      41.182  30.216  40.695  1.00  0.00           O  
ATOM   1670  N   ALA   110      43.131  31.383  40.502  1.00  0.00           N  
ATOM   1671  H   ALA   110      43.865  31.898  39.881  1.00  0.00           H  
ATOM   1672  CA  ALA   110      43.363  31.601  41.946  1.00  0.00           C  
ATOM   1673  HA  ALA   110      43.365  30.682  42.532  1.00  0.00           H  
ATOM   1674  CB  ALA   110      44.760  32.203  42.133  1.00  0.00           C  
ATOM   1675  HB1 ALA   110      45.432  31.651  41.476  1.00  0.00           H  
ATOM   1676  HB2 ALA   110      44.891  33.255  41.881  1.00  0.00           H  
ATOM   1677  HB3 ALA   110      45.128  31.987  43.136  1.00  0.00           H  
ATOM   1678  C   ALA   110      42.236  32.524  42.501  1.00  0.00           C  
ATOM   1679  O   ALA   110      41.902  32.322  43.667  1.00  0.00           O  
ATOM   1680  N   ILE   111      41.781  33.494  41.687  1.00  0.00           N  
ATOM   1681  H   ILE   111      42.380  33.666  40.793  1.00  0.00           H  
ATOM   1682  CA  ILE   111      40.727  34.460  42.092  1.00  0.00           C  
ATOM   1683  HA  ILE   111      41.003  34.649  43.130  1.00  0.00           H  
ATOM   1684  CB  ILE   111      40.841  35.695  41.193  1.00  0.00           C  
ATOM   1685  HB  ILE   111      40.815  35.389  40.231  1.00  0.00           H  
ATOM   1686  CG2 ILE   111      39.569  36.607  41.280  1.00  0.00           C  
ATOM   1687 HG21 ILE   111      39.671  37.415  40.555  1.00  0.00           H  
ATOM   1688 HG22 ILE   111      38.646  36.061  41.085  1.00  0.00           H  
ATOM   1689 HG23 ILE   111      39.495  37.022  42.286  1.00  0.00           H  
ATOM   1690  CG1 ILE   111      42.099  36.535  41.440  1.00  0.00           C  
ATOM   1691 HG12 ILE   111      41.930  37.085  42.365  1.00  0.00           H  
ATOM   1692 HG13 ILE   111      42.873  35.894  41.544  1.00  0.00           H  
ATOM   1693  CD1 ILE   111      42.361  37.539  40.310  1.00  0.00           C  
ATOM   1694 HD11 ILE   111      42.318  36.979  39.376  1.00  0.00           H  
ATOM   1695 HD12 ILE   111      41.723  38.418  40.215  1.00  0.00           H  
ATOM   1696 HD13 ILE   111      43.372  37.942  40.351  1.00  0.00           H  
ATOM   1697  C   ILE   111      39.341  33.799  42.150  1.00  0.00           C  
ATOM   1698  O   ILE   111      38.520  34.110  43.029  1.00  0.00           O  
ATOM   1699  N   ALA   112      39.047  32.905  41.235  1.00  0.00           N  
ATOM   1700  H   ALA   112      39.820  32.542  40.557  1.00  0.00           H  
ATOM   1701  CA  ALA   112      37.908  31.991  41.310  1.00  0.00           C  
ATOM   1702  HA  ALA   112      37.031  32.638  41.298  1.00  0.00           H  
ATOM   1703  CB  ALA   112      37.967  31.090  40.094  1.00  0.00           C  
ATOM   1704  HB1 ALA   112      37.729  31.738  39.250  1.00  0.00           H  
ATOM   1705  HB2 ALA   112      38.963  30.656  40.004  1.00  0.00           H  
ATOM   1706  HB3 ALA   112      37.277  30.261  40.249  1.00  0.00           H  
ATOM   1707  C   ALA   112      37.925  31.081  42.575  1.00  0.00           C  
ATOM   1708  O   ALA   112      36.903  31.081  43.275  1.00  0.00           O  
ATOM   1709  N   ILE   113      39.012  30.385  42.874  1.00  0.00           N  
ATOM   1710  H   ILE   113      39.728  30.261  42.061  1.00  0.00           H  
ATOM   1711  CA  ILE   113      39.162  29.464  44.069  1.00  0.00           C  
ATOM   1712  HA  ILE   113      38.440  28.649  44.012  1.00  0.00           H  
ATOM   1713  CB  ILE   113      40.597  28.835  44.061  1.00  0.00           C  
ATOM   1714  HB  ILE   113      41.396  29.576  44.051  1.00  0.00           H  
ATOM   1715  CG2 ILE   113      40.925  27.965  45.335  1.00  0.00           C  
ATOM   1716 HG21 ILE   113      40.062  27.350  45.592  1.00  0.00           H  
ATOM   1717 HG22 ILE   113      41.812  27.344  45.209  1.00  0.00           H  
ATOM   1718 HG23 ILE   113      41.251  28.687  46.083  1.00  0.00           H  
ATOM   1719  CG1 ILE   113      40.856  27.891  42.878  1.00  0.00           C  
ATOM   1720 HG12 ILE   113      40.216  27.009  42.850  1.00  0.00           H  
ATOM   1721 HG13 ILE   113      40.617  28.468  42.085  1.00  0.00           H  
ATOM   1722  CD1 ILE   113      42.358  27.474  42.730  1.00  0.00           C  
ATOM   1723 HD11 ILE   113      43.078  28.166  43.166  1.00  0.00           H  
ATOM   1724 HD12 ILE   113      42.594  26.543  43.245  1.00  0.00           H  
ATOM   1725 HD13 ILE   113      42.535  27.316  41.666  1.00  0.00           H  
ATOM   1726  C   ILE   113      38.919  30.252  45.384  1.00  0.00           C  
ATOM   1727  O   ILE   113      38.138  29.776  46.216  1.00  0.00           O  
ATOM   1728  N   LEU   114      39.539  31.412  45.553  1.00  0.00           N  
ATOM   1729  H   LEU   114      40.236  31.680  44.873  1.00  0.00           H  
ATOM   1730  CA  LEU   114      39.314  32.289  46.704  1.00  0.00           C  
ATOM   1731  HA  LEU   114      39.565  31.656  47.556  1.00  0.00           H  
ATOM   1732  CB  LEU   114      40.332  33.472  46.807  1.00  0.00           C  
ATOM   1733  HB2 LEU   114      40.340  34.151  45.955  1.00  0.00           H  
ATOM   1734  HB3 LEU   114      40.029  33.994  47.715  1.00  0.00           H  
ATOM   1735  CG  LEU   114      41.715  32.932  46.931  1.00  0.00           C  
ATOM   1736  HG  LEU   114      41.918  31.998  46.408  1.00  0.00           H  
ATOM   1737  CD1 LEU   114      42.852  33.887  46.506  1.00  0.00           C  
ATOM   1738 HD11 LEU   114      42.844  33.981  45.420  1.00  0.00           H  
ATOM   1739 HD12 LEU   114      42.788  34.725  46.970  1.00  0.00           H  
ATOM   1740 HD13 LEU   114      43.769  33.515  46.705  1.00  0.00           H  
ATOM   1741  CD2 LEU   114      41.989  32.617  48.450  1.00  0.00           C  
ATOM   1742 HD21 LEU   114      41.144  32.090  48.893  1.00  0.00           H  
ATOM   1743 HD22 LEU   114      42.957  32.189  48.710  1.00  0.00           H  
ATOM   1744 HD23 LEU   114      42.124  33.493  49.083  1.00  0.00           H  
ATOM   1745  C   LEU   114      37.816  32.788  46.789  1.00  0.00           C  
ATOM   1746  O   LEU   114      37.202  32.800  47.828  1.00  0.00           O  
ATOM   1747  N   THR   115      37.195  33.176  45.649  1.00  0.00           N  
ATOM   1748  H   THR   115      37.734  33.125  44.702  1.00  0.00           H  
ATOM   1749  CA  THR   115      35.835  33.602  45.513  1.00  0.00           C  
ATOM   1750  HA  THR   115      35.721  34.516  46.095  1.00  0.00           H  
ATOM   1751  CB  THR   115      35.346  33.839  44.047  1.00  0.00           C  
ATOM   1752  HB  THR   115      35.641  33.037  43.510  1.00  0.00           H  
ATOM   1753  CG2 THR   115      33.950  34.158  43.698  1.00  0.00           C  
ATOM   1754 HG21 THR   115      33.568  34.933  44.362  1.00  0.00           H  
ATOM   1755 HG22 THR   115      33.945  34.438  42.645  1.00  0.00           H  
ATOM   1756 HG23 THR   115      33.385  33.245  43.884  1.00  0.00           H  
ATOM   1757  OG1 THR   115      36.063  34.942  43.600  1.00  0.00           O  
ATOM   1758  HG1 THR   115      37.090  34.602  43.469  1.00  0.00           H  
ATOM   1759  C   THR   115      34.858  32.496  46.065  1.00  0.00           C  
ATOM   1760  O   THR   115      34.002  32.774  46.905  1.00  0.00           O  
ATOM   1761  N   ALA   116      35.160  31.217  45.700  1.00  0.00           N  
ATOM   1762  H   ALA   116      35.891  31.049  44.909  1.00  0.00           H  
ATOM   1763  CA  ALA   116      34.320  30.092  46.035  1.00  0.00           C  
ATOM   1764  HA  ALA   116      33.259  30.173  45.799  1.00  0.00           H  
ATOM   1765  CB  ALA   116      34.752  28.910  45.145  1.00  0.00           C  
ATOM   1766  HB1 ALA   116      34.381  28.042  45.503  1.00  0.00           H  
ATOM   1767  HB2 ALA   116      34.268  29.019  44.174  1.00  0.00           H  
ATOM   1768  HB3 ALA   116      35.828  28.803  45.005  1.00  0.00           H  
ATOM   1769  C   ALA   116      34.465  29.626  47.493  1.00  0.00           C  
ATOM   1770  O   ALA   116      33.448  29.116  48.009  1.00  0.00           O  
ATOM   1771  N   ALA   117      35.625  29.875  48.132  1.00  0.00           N  
ATOM   1772  H   ALA   117      36.393  30.335  47.665  1.00  0.00           H  
ATOM   1773  CA  ALA   117      35.728  29.583  49.602  1.00  0.00           C  
ATOM   1774  HA  ALA   117      35.304  28.691  49.815  1.00  0.00           H  
ATOM   1775  CB  ALA   117      37.252  29.448  49.956  1.00  0.00           C  
ATOM   1776  HB1 ALA   117      37.399  29.336  51.031  1.00  0.00           H  
ATOM   1777  HB2 ALA   117      37.695  28.555  49.517  1.00  0.00           H  
ATOM   1778  HB3 ALA   117      37.824  30.343  49.709  1.00  0.00           H  
ATOM   1779  C   ALA   117      35.137  30.729  50.549  1.00  0.00           C  
ATOM   1780  O   ALA   117      34.856  30.541  51.724  1.00  0.00           O  
ATOM   1781  N   GLU   118      35.067  31.967  49.951  1.00  0.00           N  
ATOM   1782  H   GLU   118      35.592  31.975  48.996  1.00  0.00           H  
ATOM   1783  CA  GLU   118      34.566  33.199  50.542  1.00  0.00           C  
ATOM   1784  HA  GLU   118      34.925  33.302  51.566  1.00  0.00           H  
ATOM   1785  CB  GLU   118      35.072  34.409  49.617  1.00  0.00           C  
ATOM   1786  HB2 GLU   118      36.022  34.305  49.291  1.00  0.00           H  
ATOM   1787  HB3 GLU   118      34.580  34.446  48.736  1.00  0.00           H  
ATOM   1788  CG  GLU   118      34.773  35.738  50.370  1.00  0.00           C  
ATOM   1789  HG2 GLU   118      34.936  36.510  49.740  1.00  0.00           H  
ATOM   1790  HG3 GLU   118      33.825  35.777  50.716  1.00  0.00           H  
ATOM   1791  CD  GLU   118      35.687  35.929  51.618  1.00  0.00           C  
ATOM   1792  OE1 GLU   118      36.776  35.305  51.624  1.00  0.00           O  
ATOM   1793  OE2 GLU   118      35.310  36.760  52.501  1.00  0.00           O  
ATOM   1794  C   GLU   118      32.947  33.094  50.612  1.00  0.00           C  
ATOM   1795  O   GLU   118      32.384  33.818  51.401  1.00  0.00           O  
ATOM   1796  N   ARG   119      32.336  32.224  49.757  1.00  0.00           N  
ATOM   1797  H   ARG   119      32.974  31.691  49.052  1.00  0.00           H  
ATOM   1798  CA  ARG   119      30.851  31.928  49.645  1.00  0.00           C  
ATOM   1799  HA  ARG   119      30.344  32.341  50.517  1.00  0.00           H  
ATOM   1800  CB  ARG   119      30.270  32.701  48.440  1.00  0.00           C  
ATOM   1801  HB2 ARG   119      30.765  32.377  47.524  1.00  0.00           H  
ATOM   1802  HB3 ARG   119      29.230  32.418  48.279  1.00  0.00           H  
ATOM   1803  CG  ARG   119      30.367  34.256  48.642  1.00  0.00           C  
ATOM   1804  HG2 ARG   119      31.410  34.574  48.623  1.00  0.00           H  
ATOM   1805  HG3 ARG   119      29.887  34.750  47.797  1.00  0.00           H  
ATOM   1806  CD  ARG   119      29.712  34.867  49.889  1.00  0.00           C  
ATOM   1807  HD2 ARG   119      30.265  34.831  50.828  1.00  0.00           H  
ATOM   1808  HD3 ARG   119      29.519  35.827  49.640  1.00  0.00           H  
ATOM   1809  NE  ARG   119      28.463  34.131  50.120  1.00  0.00           N  
ATOM   1810  HE  ARG   119      28.487  33.139  50.569  1.00  0.00           H  
ATOM   1811  CZ  ARG   119      27.224  34.646  49.948  1.00  0.00           C  
ATOM   1812  NH1 ARG   119      26.192  34.042  50.473  1.00  0.00           N  
ATOM   1813 HH11 ARG   119      26.186  32.975  50.695  1.00  0.00           H  
ATOM   1814 HH12 ARG   119      25.220  34.527  50.375  1.00  0.00           H  
ATOM   1815  NH2 ARG   119      27.060  35.812  49.359  1.00  0.00           N  
ATOM   1816 HH21 ARG   119      27.775  36.343  48.730  1.00  0.00           H  
ATOM   1817 HH22 ARG   119      26.084  36.285  49.242  1.00  0.00           H  
ATOM   1818  C   ARG   119      30.634  30.422  49.605  1.00  0.00           C  
ATOM   1819  O   ARG   119      30.460  29.885  48.526  1.00  0.00           O  
ATOM   1820  N   PRO   120      30.763  29.649  50.684  1.00  0.00           N  
ATOM   1821  CD  PRO   120      30.883  30.145  51.996  1.00  0.00           C  
ATOM   1822  HD2 PRO   120      30.135  30.886  52.276  1.00  0.00           H  
ATOM   1823  HD3 PRO   120      31.822  30.502  52.098  1.00  0.00           H  
ATOM   1824  CG  PRO   120      30.734  29.003  52.915  1.00  0.00           C  
ATOM   1825  HG2 PRO   120      29.695  28.864  53.175  1.00  0.00           H  
ATOM   1826  HG3 PRO   120      31.254  29.013  53.862  1.00  0.00           H  
ATOM   1827  CB  PRO   120      31.192  27.816  52.063  1.00  0.00           C  
ATOM   1828  HB2 PRO   120      30.717  26.978  52.366  1.00  0.00           H  
ATOM   1829  HB3 PRO   120      32.282  27.829  52.079  1.00  0.00           H  
ATOM   1830  CA  PRO   120      30.713  28.188  50.654  1.00  0.00           C  
ATOM   1831  HA  PRO   120      31.419  27.755  49.945  1.00  0.00           H  
ATOM   1832  C   PRO   120      29.278  27.715  50.267  1.00  0.00           C  
ATOM   1833  O   PRO   120      28.300  28.341  50.820  1.00  0.00           O  
ATOM   1834  N   GLY   121      29.150  26.893  49.274  1.00  0.00           N  
ATOM   1835  H   GLY   121      30.007  26.496  48.916  1.00  0.00           H  
ATOM   1836  CA  GLY   121      27.867  26.330  48.863  1.00  0.00           C  
ATOM   1837  HA2 GLY   121      28.120  25.450  48.272  1.00  0.00           H  
ATOM   1838  HA3 GLY   121      27.355  26.138  49.807  1.00  0.00           H  
ATOM   1839  C   GLY   121      27.102  27.390  48.006  1.00  0.00           C  
ATOM   1840  O   GLY   121      26.032  26.984  47.606  1.00  0.00           O  
ATOM   1841  N   HID   122      27.692  28.500  47.620  1.00  0.00           N  
ATOM   1842  H   HID   122      28.713  28.666  47.963  1.00  0.00           H  
ATOM   1843  CA  HID   122      26.965  29.446  46.734  1.00  0.00           C  
ATOM   1844  HA  HID   122      25.952  29.547  47.123  1.00  0.00           H  
ATOM   1845  CB  HID   122      27.397  30.874  46.875  1.00  0.00           C  
ATOM   1846  HB2 HID   122      27.022  31.186  47.839  1.00  0.00           H  
ATOM   1847  HB3 HID   122      28.472  30.814  46.796  1.00  0.00           H  
ATOM   1848  CG  HID   122      26.976  31.932  45.889  1.00  0.00           C  
ATOM   1849  ND1 HID   122      27.657  32.211  44.660  1.00  0.00           N  
ATOM   1850  HD1 HID   122      28.607  31.778  44.381  1.00  0.00           H  
ATOM   1851  CE1 HID   122      26.933  33.141  44.005  1.00  0.00           C  
ATOM   1852  HE1 HID   122      27.175  33.467  43.004  1.00  0.00           H  
ATOM   1853  NE2 HID   122      25.920  33.562  44.749  1.00  0.00           N  
ATOM   1854  CD2 HID   122      25.878  32.745  45.933  1.00  0.00           C  
ATOM   1855  HD2 HID   122      25.135  32.799  46.715  1.00  0.00           H  
ATOM   1856  C   HID   122      26.958  28.978  45.260  1.00  0.00           C  
ATOM   1857  O   HID   122      25.934  28.908  44.589  1.00  0.00           O  
ATOM   1858  N   PHE   123      28.170  28.665  44.740  1.00  0.00           N  
ATOM   1859  H   PHE   123      29.087  28.561  45.320  1.00  0.00           H  
ATOM   1860  CA  PHE   123      28.390  28.321  43.339  1.00  0.00           C  
ATOM   1861  HA  PHE   123      27.713  28.890  42.701  1.00  0.00           H  
ATOM   1862  CB  PHE   123      29.893  28.632  43.105  1.00  0.00           C  
ATOM   1863  HB2 PHE   123      30.453  28.000  43.659  1.00  0.00           H  
ATOM   1864  HB3 PHE   123      30.039  28.350  42.063  1.00  0.00           H  
ATOM   1865  CG  PHE   123      30.287  30.117  43.139  1.00  0.00           C  
ATOM   1866  CD1 PHE   123      30.010  30.919  42.005  1.00  0.00           C  
ATOM   1867  HD1 PHE   123      29.731  30.421  41.077  1.00  0.00           H  
ATOM   1868  CE1 PHE   123      30.253  32.295  42.030  1.00  0.00           C  
ATOM   1869  HE1 PHE   123      30.068  32.934  41.167  1.00  0.00           H  
ATOM   1870  CZ  PHE   123      30.549  32.901  43.296  1.00  0.00           C  
ATOM   1871  HZ  PHE   123      30.596  33.989  43.347  1.00  0.00           H  
ATOM   1872  CE2 PHE   123      30.705  32.152  44.488  1.00  0.00           C  
ATOM   1873  HE2 PHE   123      30.895  32.580  45.383  1.00  0.00           H  
ATOM   1874  CD2 PHE   123      30.631  30.749  44.332  1.00  0.00           C  
ATOM   1875  HD2 PHE   123      30.860  30.132  45.200  1.00  0.00           H  
ATOM   1876  C   PHE   123      28.032  26.850  43.038  1.00  0.00           C  
ATOM   1877  O   PHE   123      28.348  25.918  43.822  1.00  0.00           O  
ATOM   1878  N   ALA   124      27.485  26.643  41.827  1.00  0.00           N  
ATOM   1879  H   ALA   124      27.114  27.495  41.258  1.00  0.00           H  
ATOM   1880  CA  ALA   124      27.264  25.295  41.152  1.00  0.00           C  
ATOM   1881  HA  ALA   124      27.029  24.585  41.945  1.00  0.00           H  
ATOM   1882  CB  ALA   124      26.207  25.354  40.013  1.00  0.00           C  
ATOM   1883  HB1 ALA   124      26.613  26.010  39.243  1.00  0.00           H  
ATOM   1884  HB2 ALA   124      26.082  24.368  39.566  1.00  0.00           H  
ATOM   1885  HB3 ALA   124      25.347  25.685  40.426  1.00  0.00           H  
ATOM   1886  C   ALA   124      28.544  24.713  40.538  1.00  0.00           C  
ATOM   1887  O   ALA   124      28.623  23.483  40.433  1.00  0.00           O  
ATOM   1888  N   GLY   125      29.517  25.561  40.170  1.00  0.00           N  
ATOM   1889  H   GLY   125      29.309  26.624  40.051  1.00  0.00           H  
ATOM   1890  CA  GLY   125      30.725  25.043  39.644  1.00  0.00           C  
ATOM   1891  HA2 GLY   125      31.248  24.334  40.285  1.00  0.00           H  
ATOM   1892  HA3 GLY   125      30.508  24.429  38.769  1.00  0.00           H  
ATOM   1893  C   GLY   125      31.793  26.124  39.360  1.00  0.00           C  
ATOM   1894  O   GLY   125      31.635  27.316  39.496  1.00  0.00           O  
ATOM   1895  N   MET   126      32.876  25.644  38.826  1.00  0.00           N  
ATOM   1896  H   MET   126      32.876  24.614  38.469  1.00  0.00           H  
ATOM   1897  CA  MET   126      34.142  26.289  38.622  1.00  0.00           C  
ATOM   1898  HA  MET   126      33.953  27.259  38.161  1.00  0.00           H  
ATOM   1899  CB  MET   126      34.898  26.393  39.976  1.00  0.00           C  
ATOM   1900  HB2 MET   126      34.303  26.845  40.769  1.00  0.00           H  
ATOM   1901  HB3 MET   126      35.161  25.401  40.343  1.00  0.00           H  
ATOM   1902  CG  MET   126      36.205  27.213  39.746  1.00  0.00           C  
ATOM   1903  HG2 MET   126      36.901  26.733  39.057  1.00  0.00           H  
ATOM   1904  HG3 MET   126      36.073  28.255  39.453  1.00  0.00           H  
ATOM   1905  SD  MET   126      37.071  27.487  41.337  1.00  0.00           S  
ATOM   1906  CE  MET   126      37.413  25.802  41.908  1.00  0.00           C  
ATOM   1907  HE1 MET   126      38.043  25.279  41.189  1.00  0.00           H  
ATOM   1908  HE2 MET   126      37.822  25.915  42.825  1.00  0.00           H  
ATOM   1909  HE3 MET   126      36.453  25.287  41.930  1.00  0.00           H  
ATOM   1910  C   MET   126      34.952  25.505  37.462  1.00  0.00           C  
ATOM   1911  O   MET   126      35.177  24.277  37.542  1.00  0.00           O  
ATOM   1912  N   VAL   127      35.224  26.274  36.390  1.00  0.00           N  
ATOM   1913  H   VAL   127      34.860  27.299  36.319  1.00  0.00           H  
ATOM   1914  CA  VAL   127      36.272  25.769  35.372  1.00  0.00           C  
ATOM   1915  HA  VAL   127      36.375  24.688  35.464  1.00  0.00           H  
ATOM   1916  CB  VAL   127      35.720  26.090  33.993  1.00  0.00           C  
ATOM   1917  HB  VAL   127      35.625  27.174  33.933  1.00  0.00           H  
ATOM   1918  CG1 VAL   127      36.848  25.772  32.980  1.00  0.00           C  
ATOM   1919 HG11 VAL   127      37.688  26.457  33.091  1.00  0.00           H  
ATOM   1920 HG12 VAL   127      37.218  24.752  32.877  1.00  0.00           H  
ATOM   1921 HG13 VAL   127      36.449  26.160  32.043  1.00  0.00           H  
ATOM   1922  CG2 VAL   127      34.430  25.330  33.554  1.00  0.00           C  
ATOM   1923 HG21 VAL   127      34.075  25.565  32.551  1.00  0.00           H  
ATOM   1924 HG22 VAL   127      34.546  24.327  33.561  1.00  0.00           H  
ATOM   1925 HG23 VAL   127      33.570  25.517  34.197  1.00  0.00           H  
ATOM   1926  C   VAL   127      37.641  26.441  35.731  1.00  0.00           C  
ATOM   1927  O   VAL   127      37.703  27.592  36.090  1.00  0.00           O  
ATOM   1928  N   LEU   128      38.722  25.669  35.718  1.00  0.00           N  
ATOM   1929  H   LEU   128      38.691  24.595  35.533  1.00  0.00           H  
ATOM   1930  CA  LEU   128      40.038  26.181  36.051  1.00  0.00           C  
ATOM   1931  HA  LEU   128      39.882  27.258  36.120  1.00  0.00           H  
ATOM   1932  CB  LEU   128      40.646  25.655  37.378  1.00  0.00           C  
ATOM   1933  HB2 LEU   128      40.576  24.568  37.341  1.00  0.00           H  
ATOM   1934  HB3 LEU   128      41.676  26.001  37.467  1.00  0.00           H  
ATOM   1935  CG  LEU   128      39.964  26.088  38.682  1.00  0.00           C  
ATOM   1936  HG  LEU   128      38.911  25.814  38.738  1.00  0.00           H  
ATOM   1937  CD1 LEU   128      40.603  25.393  39.875  1.00  0.00           C  
ATOM   1938 HD11 LEU   128      40.146  24.429  40.099  1.00  0.00           H  
ATOM   1939 HD12 LEU   128      41.666  25.179  39.758  1.00  0.00           H  
ATOM   1940 HD13 LEU   128      40.489  25.879  40.753  1.00  0.00           H  
ATOM   1941  CD2 LEU   128      40.092  27.577  38.855  1.00  0.00           C  
ATOM   1942 HD21 LEU   128      39.577  28.133  38.071  1.00  0.00           H  
ATOM   1943 HD22 LEU   128      39.589  27.844  39.785  1.00  0.00           H  
ATOM   1944 HD23 LEU   128      41.153  27.823  38.889  1.00  0.00           H  
ATOM   1945  C   LEU   128      40.876  25.714  34.861  1.00  0.00           C  
ATOM   1946  O   LEU   128      40.701  24.578  34.423  1.00  0.00           O  
ATOM   1947  N   ILE   129      41.731  26.609  34.406  1.00  0.00           N  
ATOM   1948  H   ILE   129      41.651  27.576  34.903  1.00  0.00           H  
ATOM   1949  CA  ILE   129      42.564  26.500  33.252  1.00  0.00           C  
ATOM   1950  HA  ILE   129      42.646  25.471  32.904  1.00  0.00           H  
ATOM   1951  CB  ILE   129      42.011  27.344  32.114  1.00  0.00           C  
ATOM   1952  HB  ILE   129      42.269  28.315  32.220  1.00  0.00           H  
ATOM   1953  CG2 ILE   129      42.707  26.853  30.869  1.00  0.00           C  
ATOM   1954 HG21 ILE   129      42.447  27.546  30.069  1.00  0.00           H  
ATOM   1955 HG22 ILE   129      43.794  26.924  30.833  1.00  0.00           H  
ATOM   1956 HG23 ILE   129      42.461  25.834  30.571  1.00  0.00           H  
ATOM   1957  CG1 ILE   129      40.443  27.285  31.877  1.00  0.00           C  
ATOM   1958 HG12 ILE   129      40.174  26.390  31.660  1.00  0.00           H  
ATOM   1959 HG13 ILE   129      39.919  27.501  32.713  1.00  0.00           H  
ATOM   1960  CD1 ILE   129      40.031  28.294  30.827  1.00  0.00           C  
ATOM   1961 HD11 ILE   129      40.511  29.251  31.032  1.00  0.00           H  
ATOM   1962 HD12 ILE   129      40.381  27.968  29.847  1.00  0.00           H  
ATOM   1963 HD13 ILE   129      38.947  28.412  30.814  1.00  0.00           H  
ATOM   1964  C   ILE   129      44.000  26.932  33.710  1.00  0.00           C  
ATOM   1965  O   ILE   129      44.274  28.084  33.856  1.00  0.00           O  
ATOM   1966  N   SER   130      44.793  25.906  34.037  1.00  0.00           N  
ATOM   1967  H   SER   130      44.460  24.880  33.877  1.00  0.00           H  
ATOM   1968  CA  SER   130      46.170  26.065  34.407  1.00  0.00           C  
ATOM   1969  HA  SER   130      46.511  25.070  34.691  1.00  0.00           H  
ATOM   1970  CB  SER   130      47.111  26.371  33.293  1.00  0.00           C  
ATOM   1971  HB2 SER   130      46.954  27.410  33.001  1.00  0.00           H  
ATOM   1972  HB3 SER   130      48.124  26.198  33.656  1.00  0.00           H  
ATOM   1973  OG  SER   130      46.816  25.368  32.367  1.00  0.00           O  
ATOM   1974  HG  SER   130      47.745  25.166  31.834  1.00  0.00           H  
ATOM   1975  C   SER   130      46.415  27.008  35.598  1.00  0.00           C  
ATOM   1976  O   SER   130      47.185  28.016  35.493  1.00  0.00           O  
ATOM   1977  N   PRO   131      45.692  26.871  36.772  1.00  0.00           N  
ATOM   1978  CD  PRO   131      44.972  25.664  37.158  1.00  0.00           C  
ATOM   1979  HD2 PRO   131      45.433  24.677  37.103  1.00  0.00           H  
ATOM   1980  HD3 PRO   131      44.081  25.622  36.532  1.00  0.00           H  
ATOM   1981  CG  PRO   131      44.661  25.920  38.632  1.00  0.00           C  
ATOM   1982  HG2 PRO   131      45.533  25.690  39.245  1.00  0.00           H  
ATOM   1983  HG3 PRO   131      43.794  25.332  38.932  1.00  0.00           H  
ATOM   1984  CB  PRO   131      44.369  27.455  38.618  1.00  0.00           C  
ATOM   1985  HB2 PRO   131      44.264  27.962  39.577  1.00  0.00           H  
ATOM   1986  HB3 PRO   131      43.488  27.685  38.019  1.00  0.00           H  
ATOM   1987  CA  PRO   131      45.511  27.967  37.700  1.00  0.00           C  
ATOM   1988  HA  PRO   131      45.280  28.916  37.215  1.00  0.00           H  
ATOM   1989  C   PRO   131      46.863  28.227  38.460  1.00  0.00           C  
ATOM   1990  O   PRO   131      47.576  27.247  38.706  1.00  0.00           O  
ATOM   1991  N   LEU   132      47.107  29.468  38.789  1.00  0.00           N  
ATOM   1992  H   LEU   132      46.272  30.168  38.770  1.00  0.00           H  
ATOM   1993  CA  LEU   132      48.114  29.794  39.781  1.00  0.00           C  
ATOM   1994  HA  LEU   132      49.020  29.298  39.433  1.00  0.00           H  
ATOM   1995  CB  LEU   132      48.298  31.349  39.757  1.00  0.00           C  
ATOM   1996  HB2 LEU   132      48.787  31.633  38.825  1.00  0.00           H  
ATOM   1997  HB3 LEU   132      47.291  31.745  39.627  1.00  0.00           H  
ATOM   1998  CG  LEU   132      49.010  32.004  40.856  1.00  0.00           C  
ATOM   1999  HG  LEU   132      48.588  31.790  41.838  1.00  0.00           H  
ATOM   2000  CD1 LEU   132      50.493  31.649  40.862  1.00  0.00           C  
ATOM   2001 HD11 LEU   132      50.980  32.020  39.959  1.00  0.00           H  
ATOM   2002 HD12 LEU   132      50.902  32.057  41.786  1.00  0.00           H  
ATOM   2003 HD13 LEU   132      50.537  30.641  40.851  1.00  0.00           H  
ATOM   2004  CD2 LEU   132      48.854  33.468  40.785  1.00  0.00           C  
ATOM   2005 HD21 LEU   132      49.412  33.866  41.632  1.00  0.00           H  
ATOM   2006 HD22 LEU   132      49.303  33.847  39.867  1.00  0.00           H  
ATOM   2007 HD23 LEU   132      47.837  33.807  40.981  1.00  0.00           H  
ATOM   2008  C   LEU   132      47.793  29.172  41.155  1.00  0.00           C  
ATOM   2009  O   LEU   132      46.718  29.509  41.761  1.00  0.00           O  
ATOM   2010  N   VAL   133      48.723  28.342  41.529  1.00  0.00           N  
ATOM   2011  H   VAL   133      49.531  28.125  40.830  1.00  0.00           H  
ATOM   2012  CA  VAL   133      48.543  27.586  42.836  1.00  0.00           C  
ATOM   2013  HA  VAL   133      47.955  28.212  43.507  1.00  0.00           H  
ATOM   2014  CB  VAL   133      47.847  26.209  42.699  1.00  0.00           C  
ATOM   2015  HB  VAL   133      47.946  25.699  43.657  1.00  0.00           H  
ATOM   2016  CG1 VAL   133      46.445  26.348  42.258  1.00  0.00           C  
ATOM   2017 HG11 VAL   133      46.271  26.455  41.187  1.00  0.00           H  
ATOM   2018 HG12 VAL   133      45.832  25.552  42.680  1.00  0.00           H  
ATOM   2019 HG13 VAL   133      45.998  27.222  42.732  1.00  0.00           H  
ATOM   2020  CG2 VAL   133      48.512  25.368  41.624  1.00  0.00           C  
ATOM   2021 HG21 VAL   133      49.569  25.190  41.823  1.00  0.00           H  
ATOM   2022 HG22 VAL   133      48.153  24.425  41.663  1.00  0.00           H  
ATOM   2023 HG23 VAL   133      48.351  25.845  40.658  1.00  0.00           H  
ATOM   2024  C   VAL   133      49.881  27.380  43.577  1.00  0.00           C  
ATOM   2025  O   VAL   133      49.863  27.348  44.797  1.00  0.00           O  
ATOM   2026  N   LEU   134      50.988  27.139  42.810  1.00  0.00           N  
ATOM   2027  H   LEU   134      50.805  27.087  41.818  1.00  0.00           H  
ATOM   2028  CA  LEU   134      52.234  26.599  43.264  1.00  0.00           C  
ATOM   2029  HA  LEU   134      52.173  26.371  44.246  1.00  0.00           H  
ATOM   2030  CB  LEU   134      52.510  25.289  42.504  1.00  0.00           C  
ATOM   2031  HB2 LEU   134      51.709  24.682  42.604  1.00  0.00           H  
ATOM   2032  HB3 LEU   134      52.610  25.539  41.447  1.00  0.00           H  
ATOM   2033  CG  LEU   134      53.789  24.526  42.900  1.00  0.00           C  
ATOM   2034  HG  LEU   134      54.668  25.150  42.739  1.00  0.00           H  
ATOM   2035  CD1 LEU   134      53.706  24.064  44.336  1.00  0.00           C  
ATOM   2036 HD11 LEU   134      54.529  23.372  44.519  1.00  0.00           H  
ATOM   2037 HD12 LEU   134      53.816  24.927  44.991  1.00  0.00           H  
ATOM   2038 HD13 LEU   134      52.861  23.568  44.581  1.00  0.00           H  
ATOM   2039  CD2 LEU   134      53.849  23.264  41.916  1.00  0.00           C  
ATOM   2040 HD21 LEU   134      53.020  22.597  42.153  1.00  0.00           H  
ATOM   2041 HD22 LEU   134      53.565  23.508  40.893  1.00  0.00           H  
ATOM   2042 HD23 LEU   134      54.726  22.621  41.995  1.00  0.00           H  
ATOM   2043  C   LEU   134      53.356  27.624  43.118  1.00  0.00           C  
ATOM   2044  O   LEU   134      53.554  28.130  41.985  1.00  0.00           O  
ATOM   2045  N   ALA   135      54.033  28.049  44.157  1.00  0.00           N  
ATOM   2046  H   ALA   135      53.653  27.614  45.082  1.00  0.00           H  
ATOM   2047  CA  ALA   135      55.358  28.760  44.139  1.00  0.00           C  
ATOM   2048  HA  ALA   135      55.379  29.430  43.384  1.00  0.00           H  
ATOM   2049  CB  ALA   135      55.617  29.496  45.427  1.00  0.00           C  
ATOM   2050  HB1 ALA   135      54.823  30.223  45.600  1.00  0.00           H  
ATOM   2051  HB2 ALA   135      55.738  28.818  46.272  1.00  0.00           H  
ATOM   2052  HB3 ALA   135      56.566  30.031  45.416  1.00  0.00           H  
ATOM   2053  C   ALA   135      56.355  27.635  43.809  1.00  0.00           C  
ATOM   2054  O   ALA   135      56.353  26.555  44.415  1.00  0.00           O  
ATOM   2055  N   ASN   136      57.348  28.034  43.042  1.00  0.00           N  
ATOM   2056  H   ASN   136      57.257  28.944  42.450  1.00  0.00           H  
ATOM   2057  CA  ASN   136      58.609  27.305  42.831  1.00  0.00           C  
ATOM   2058  HA  ASN   136      58.386  26.265  42.592  1.00  0.00           H  
ATOM   2059  CB  ASN   136      59.319  27.971  41.674  1.00  0.00           C  
ATOM   2060  HB2 ASN   136      58.882  27.599  40.747  1.00  0.00           H  
ATOM   2061  HB3 ASN   136      59.171  29.049  41.612  1.00  0.00           H  
ATOM   2062  CG  ASN   136      60.796  27.708  41.627  1.00  0.00           C  
ATOM   2063  OD1 ASN   136      61.322  26.790  42.309  1.00  0.00           O  
ATOM   2064  ND2 ASN   136      61.568  28.438  40.888  1.00  0.00           N  
ATOM   2065 HD21 ASN   136      62.528  27.954  40.705  1.00  0.00           H  
ATOM   2066 HD22 ASN   136      61.173  29.283  40.325  1.00  0.00           H  
ATOM   2067  C   ASN   136      59.423  27.526  44.117  1.00  0.00           C  
ATOM   2068  O   ASN   136      59.836  28.677  44.382  1.00  0.00           O  
ATOM   2069  N   PRO   137      59.912  26.484  44.857  1.00  0.00           N  
ATOM   2070  CD  PRO   137      59.802  25.091  44.529  1.00  0.00           C  
ATOM   2071  HD2 PRO   137      60.068  24.982  43.613  1.00  0.00           H  
ATOM   2072  HD3 PRO   137      58.831  24.857  44.676  1.00  0.00           H  
ATOM   2073  CG  PRO   137      60.780  24.334  45.438  1.00  0.00           C  
ATOM   2074  HG2 PRO   137      61.789  24.536  45.081  1.00  0.00           H  
ATOM   2075  HG3 PRO   137      60.400  23.314  45.490  1.00  0.00           H  
ATOM   2076  CB  PRO   137      60.511  25.105  46.738  1.00  0.00           C  
ATOM   2077  HB2 PRO   137      61.303  24.942  47.469  1.00  0.00           H  
ATOM   2078  HB3 PRO   137      59.579  24.849  47.241  1.00  0.00           H  
ATOM   2079  CA  PRO   137      60.491  26.624  46.187  1.00  0.00           C  
ATOM   2080  HA  PRO   137      59.881  27.232  46.854  1.00  0.00           H  
ATOM   2081  C   PRO   137      61.893  27.276  46.110  1.00  0.00           C  
ATOM   2082  O   PRO   137      62.230  27.995  47.005  1.00  0.00           O  
ATOM   2083  N   GLU   138      62.613  27.278  44.943  1.00  0.00           N  
ATOM   2084  H   GLU   138      62.109  26.709  44.161  1.00  0.00           H  
ATOM   2085  CA  GLU   138      63.818  28.108  44.672  1.00  0.00           C  
ATOM   2086  HA  GLU   138      64.545  27.813  45.428  1.00  0.00           H  
ATOM   2087  CB  GLU   138      64.500  27.818  43.302  1.00  0.00           C  
ATOM   2088  HB2 GLU   138      63.853  28.069  42.568  1.00  0.00           H  
ATOM   2089  HB3 GLU   138      65.506  28.227  43.207  1.00  0.00           H  
ATOM   2090  CG  GLU   138      64.686  26.331  43.122  1.00  0.00           C  
ATOM   2091  HG2 GLU   138      63.891  25.702  43.524  1.00  0.00           H  
ATOM   2092  HG3 GLU   138      64.691  26.027  42.076  1.00  0.00           H  
ATOM   2093  CD  GLU   138      65.961  25.752  43.748  1.00  0.00           C  
ATOM   2094  OE1 GLU   138      66.640  24.933  43.079  1.00  0.00           O  
ATOM   2095  OE2 GLU   138      66.344  26.195  44.851  1.00  0.00           O  
ATOM   2096  C   GLU   138      63.581  29.628  44.765  1.00  0.00           C  
ATOM   2097  O   GLU   138      64.375  30.276  45.362  1.00  0.00           O  
ATOM   2098  N   SER   139      62.525  30.072  44.120  1.00  0.00           N  
ATOM   2099  H   SER   139      61.905  29.267  43.725  1.00  0.00           H  
ATOM   2100  CA  SER   139      62.029  31.468  44.154  1.00  0.00           C  
ATOM   2101  HA  SER   139      62.724  32.089  43.922  1.00  0.00           H  
ATOM   2102  CB  SER   139      60.840  31.657  43.148  1.00  0.00           C  
ATOM   2103  HB2 SER   139      60.792  32.662  43.054  1.00  0.00           H  
ATOM   2104  HB3 SER   139      61.103  31.169  42.210  1.00  0.00           H  
ATOM   2105  OG  SER   139      59.632  31.208  43.701  1.00  0.00           O  
ATOM   2106  HG  SER   139      59.845  30.238  44.149  1.00  0.00           H  
ATOM   2107  C   SER   139      61.580  31.851  45.558  1.00  0.00           C  
ATOM   2108  O   SER   139      61.592  33.079  45.932  1.00  0.00           O  
ATOM   2109  N   ALA   140      61.051  30.912  46.354  1.00  0.00           N  
ATOM   2110  H   ALA   140      61.294  29.948  46.178  1.00  0.00           H  
ATOM   2111  CA  ALA   140      60.246  31.153  47.612  1.00  0.00           C  
ATOM   2112  HA  ALA   140      60.320  32.220  47.823  1.00  0.00           H  
ATOM   2113  CB  ALA   140      58.837  30.788  47.236  1.00  0.00           C  
ATOM   2114  HB1 ALA   140      58.827  29.729  46.976  1.00  0.00           H  
ATOM   2115  HB2 ALA   140      58.106  31.035  48.006  1.00  0.00           H  
ATOM   2116  HB3 ALA   140      58.462  31.187  46.294  1.00  0.00           H  
ATOM   2117  C   ALA   140      60.817  30.370  48.881  1.00  0.00           C  
ATOM   2118  O   ALA   140      60.196  29.435  49.504  1.00  0.00           O  
ATOM   2119  N   THR   141      61.980  30.928  49.219  1.00  0.00           N  
ATOM   2120  H   THR   141      62.353  31.670  48.644  1.00  0.00           H  
ATOM   2121  CA  THR   141      62.608  30.644  50.529  1.00  0.00           C  
ATOM   2122  HA  THR   141      62.026  29.881  51.045  1.00  0.00           H  
ATOM   2123  CB  THR   141      64.097  30.220  50.355  1.00  0.00           C  
ATOM   2124  HB  THR   141      64.439  29.796  51.299  1.00  0.00           H  
ATOM   2125  CG2 THR   141      64.354  29.251  49.238  1.00  0.00           C  
ATOM   2126 HG21 THR   141      63.883  28.296  49.470  1.00  0.00           H  
ATOM   2127 HG22 THR   141      64.054  29.620  48.258  1.00  0.00           H  
ATOM   2128 HG23 THR   141      65.402  28.977  49.114  1.00  0.00           H  
ATOM   2129  OG1 THR   141      64.871  31.323  50.056  1.00  0.00           O  
ATOM   2130  HG1 THR   141      65.718  30.962  49.785  1.00  0.00           H  
ATOM   2131  C   THR   141      62.503  31.933  51.355  1.00  0.00           C  
ATOM   2132  O   THR   141      62.391  33.004  50.833  1.00  0.00           O  
ATOM   2133  N   THR   142      62.556  31.728  52.688  1.00  0.00           N  
ATOM   2134  H   THR   142      62.439  30.699  53.028  1.00  0.00           H  
ATOM   2135  CA  THR   142      62.664  32.790  53.730  1.00  0.00           C  
ATOM   2136  HA  THR   142      61.670  33.235  53.765  1.00  0.00           H  
ATOM   2137  CB  THR   142      63.120  32.065  55.021  1.00  0.00           C  
ATOM   2138  HB  THR   142      63.354  32.765  55.810  1.00  0.00           H  
ATOM   2139  CG2 THR   142      62.156  31.006  55.632  1.00  0.00           C  
ATOM   2140 HG21 THR   142      61.900  30.234  54.921  1.00  0.00           H  
ATOM   2141 HG22 THR   142      62.727  30.495  56.393  1.00  0.00           H  
ATOM   2142 HG23 THR   142      61.242  31.427  56.023  1.00  0.00           H  
ATOM   2143  OG1 THR   142      64.368  31.390  54.721  1.00  0.00           O  
ATOM   2144  HG1 THR   142      65.087  32.195  54.714  1.00  0.00           H  
ATOM   2145  C   THR   142      63.577  33.926  53.492  1.00  0.00           C  
ATOM   2146  O   THR   142      63.253  35.069  53.730  1.00  0.00           O  
ATOM   2147  N   PHE   143      64.709  33.603  52.884  1.00  0.00           N  
ATOM   2148  H   PHE   143      64.795  32.537  52.673  1.00  0.00           H  
ATOM   2149  CA  PHE   143      65.674  34.516  52.280  1.00  0.00           C  
ATOM   2150  HA  PHE   143      65.911  35.206  53.090  1.00  0.00           H  
ATOM   2151  CB  PHE   143      66.897  33.664  51.808  1.00  0.00           C  
ATOM   2152  HB2 PHE   143      66.498  32.682  51.554  1.00  0.00           H  
ATOM   2153  HB3 PHE   143      67.360  34.141  50.944  1.00  0.00           H  
ATOM   2154  CG  PHE   143      68.068  33.565  52.778  1.00  0.00           C  
ATOM   2155  CD1 PHE   143      68.642  34.677  53.285  1.00  0.00           C  
ATOM   2156  HD1 PHE   143      68.414  35.616  52.990  1.00  0.00           H  
ATOM   2157  CE1 PHE   143      69.800  34.542  54.107  1.00  0.00           C  
ATOM   2158  HE1 PHE   143      70.229  35.432  54.315  1.00  0.00           H  
ATOM   2159  CZ  PHE   143      70.284  33.275  54.441  1.00  0.00           C  
ATOM   2160  HZ  PHE   143      71.134  33.158  54.975  1.00  0.00           H  
ATOM   2161  CE2 PHE   143      69.583  32.096  53.996  1.00  0.00           C  
ATOM   2162  HE2 PHE   143      70.046  31.229  54.229  1.00  0.00           H  
ATOM   2163  CD2 PHE   143      68.425  32.260  53.184  1.00  0.00           C  
ATOM   2164  HD2 PHE   143      67.891  31.351  52.907  1.00  0.00           H  
ATOM   2165  C   PHE   143      65.129  35.323  51.042  1.00  0.00           C  
ATOM   2166  O   PHE   143      65.288  36.527  51.048  1.00  0.00           O  
ATOM   2167  N   LYS   144      64.556  34.632  50.092  1.00  0.00           N  
ATOM   2168  H   LYS   144      64.085  33.657  50.217  1.00  0.00           H  
ATOM   2169  CA  LYS   144      64.070  35.266  48.826  1.00  0.00           C  
ATOM   2170  HA  LYS   144      64.931  35.796  48.417  1.00  0.00           H  
ATOM   2171  CB  LYS   144      63.564  34.185  47.821  1.00  0.00           C  
ATOM   2172  HB2 LYS   144      62.869  33.519  48.332  1.00  0.00           H  
ATOM   2173  HB3 LYS   144      63.049  34.718  47.022  1.00  0.00           H  
ATOM   2174  CG  LYS   144      64.638  33.241  47.234  1.00  0.00           C  
ATOM   2175  HG2 LYS   144      65.146  32.824  48.103  1.00  0.00           H  
ATOM   2176  HG3 LYS   144      64.155  32.430  46.689  1.00  0.00           H  
ATOM   2177  CD  LYS   144      65.547  33.860  46.182  1.00  0.00           C  
ATOM   2178  HD2 LYS   144      65.048  33.730  45.222  1.00  0.00           H  
ATOM   2179  HD3 LYS   144      65.700  34.847  46.336  1.00  0.00           H  
ATOM   2180  CE  LYS   144      66.873  32.984  46.115  1.00  0.00           C  
ATOM   2181  HE2 LYS   144      67.437  33.235  45.218  1.00  0.00           H  
ATOM   2182  HE3 LYS   144      67.438  33.254  47.007  1.00  0.00           H  
ATOM   2183  NZ  LYS   144      66.706  31.520  46.015  1.00  0.00           N  
ATOM   2184  HZ1 LYS   144      67.460  31.069  45.370  1.00  0.00           H  
ATOM   2185  HZ2 LYS   144      66.770  31.134  47.032  1.00  0.00           H  
ATOM   2186  HZ3 LYS   144      65.824  31.198  45.461  1.00  0.00           H  
ATOM   2187  C   LYS   144      63.000  36.271  49.122  1.00  0.00           C  
ATOM   2188  O   LYS   144      62.922  37.389  48.626  1.00  0.00           O  
ATOM   2189  N   VAL   145      62.089  35.874  49.954  1.00  0.00           N  
ATOM   2190  H   VAL   145      62.235  34.854  50.311  1.00  0.00           H  
ATOM   2191  CA  VAL   145      61.010  36.728  50.464  1.00  0.00           C  
ATOM   2192  HA  VAL   145      60.453  37.023  49.575  1.00  0.00           H  
ATOM   2193  CB  VAL   145      59.991  35.982  51.337  1.00  0.00           C  
ATOM   2194  HB  VAL   145      60.488  35.540  52.200  1.00  0.00           H  
ATOM   2195  CG1 VAL   145      58.863  36.928  51.800  1.00  0.00           C  
ATOM   2196 HG11 VAL   145      59.198  37.931  52.063  1.00  0.00           H  
ATOM   2197 HG12 VAL   145      58.162  37.118  50.987  1.00  0.00           H  
ATOM   2198 HG13 VAL   145      58.328  36.477  52.636  1.00  0.00           H  
ATOM   2199  CG2 VAL   145      59.266  34.789  50.614  1.00  0.00           C  
ATOM   2200 HG21 VAL   145      58.472  34.372  51.234  1.00  0.00           H  
ATOM   2201 HG22 VAL   145      58.845  35.089  49.747  1.00  0.00           H  
ATOM   2202 HG23 VAL   145      60.043  34.043  50.449  1.00  0.00           H  
ATOM   2203  C   VAL   145      61.522  37.971  51.208  1.00  0.00           C  
ATOM   2204  O   VAL   145      61.126  39.045  50.867  1.00  0.00           O  
ATOM   2205  N   LEU   146      62.541  37.809  52.082  1.00  0.00           N  
ATOM   2206  H   LEU   146      62.791  36.809  52.436  1.00  0.00           H  
ATOM   2207  CA  LEU   146      63.221  38.940  52.818  1.00  0.00           C  
ATOM   2208  HA  LEU   146      62.489  39.536  53.362  1.00  0.00           H  
ATOM   2209  CB  LEU   146      64.209  38.328  53.796  1.00  0.00           C  
ATOM   2210  HB2 LEU   146      63.819  37.694  54.479  1.00  0.00           H  
ATOM   2211  HB3 LEU   146      64.880  37.703  53.206  1.00  0.00           H  
ATOM   2212  CG  LEU   146      65.019  39.416  54.571  1.00  0.00           C  
ATOM   2213  HG  LEU   146      65.635  40.009  53.895  1.00  0.00           H  
ATOM   2214  CD1 LEU   146      64.114  40.326  55.478  1.00  0.00           C  
ATOM   2215 HD11 LEU   146      63.499  39.657  56.080  1.00  0.00           H  
ATOM   2216 HD12 LEU   146      64.740  40.870  56.186  1.00  0.00           H  
ATOM   2217 HD13 LEU   146      63.583  40.908  54.846  1.00  0.00           H  
ATOM   2218  CD2 LEU   146      66.026  38.617  55.408  1.00  0.00           C  
ATOM   2219 HD21 LEU   146      66.773  38.137  54.776  1.00  0.00           H  
ATOM   2220 HD22 LEU   146      66.574  39.330  56.025  1.00  0.00           H  
ATOM   2221 HD23 LEU   146      65.477  37.898  56.016  1.00  0.00           H  
ATOM   2222  C   LEU   146      63.806  39.827  51.709  1.00  0.00           C  
ATOM   2223  O   LEU   146      63.525  41.021  51.621  1.00  0.00           O  
ATOM   2224  N   ALA   147      64.602  39.295  50.737  1.00  0.00           N  
ATOM   2225  H   ALA   147      64.628  38.287  50.780  1.00  0.00           H  
ATOM   2226  CA  ALA   147      65.207  40.070  49.600  1.00  0.00           C  
ATOM   2227  HA  ALA   147      65.813  40.741  50.050  1.00  0.00           H  
ATOM   2228  CB  ALA   147      66.104  39.199  48.660  1.00  0.00           C  
ATOM   2229  HB1 ALA   147      66.751  38.714  49.266  1.00  0.00           H  
ATOM   2230  HB2 ALA   147      65.519  38.448  48.130  1.00  0.00           H  
ATOM   2231  HB3 ALA   147      66.620  39.834  47.940  1.00  0.00           H  
ATOM   2232  C   ALA   147      64.175  40.914  48.858  1.00  0.00           C  
ATOM   2233  O   ALA   147      64.426  42.083  48.503  1.00  0.00           O  
ATOM   2234  N   ALA   148      63.005  40.310  48.626  1.00  0.00           N  
ATOM   2235  H   ALA   148      63.046  39.226  48.730  1.00  0.00           H  
ATOM   2236  CA  ALA   148      61.882  40.889  47.937  1.00  0.00           C  
ATOM   2237  HA  ALA   148      62.231  41.406  47.043  1.00  0.00           H  
ATOM   2238  CB  ALA   148      60.901  39.864  47.441  1.00  0.00           C  
ATOM   2239  HB1 ALA   148      60.019  40.413  47.112  1.00  0.00           H  
ATOM   2240  HB2 ALA   148      61.253  39.269  46.598  1.00  0.00           H  
ATOM   2241  HB3 ALA   148      60.583  39.196  48.129  1.00  0.00           H  
ATOM   2242  C   ALA   148      61.264  42.024  48.774  1.00  0.00           C  
ATOM   2243  O   ALA   148      60.939  42.999  48.277  1.00  0.00           O  
ATOM   2244  N   LYS   149      61.207  41.821  50.103  1.00  0.00           N  
ATOM   2245  H   LYS   149      61.612  40.902  50.528  1.00  0.00           H  
ATOM   2246  CA  LYS   149      60.393  42.782  50.879  1.00  0.00           C  
ATOM   2247  HA  LYS   149      59.575  43.091  50.229  1.00  0.00           H  
ATOM   2248  CB  LYS   149      59.644  42.067  52.068  1.00  0.00           C  
ATOM   2249  HB2 LYS   149      59.355  41.083  51.699  1.00  0.00           H  
ATOM   2250  HB3 LYS   149      60.296  41.994  52.939  1.00  0.00           H  
ATOM   2251  CG  LYS   149      58.345  42.734  52.466  1.00  0.00           C  
ATOM   2252  HG2 LYS   149      57.909  42.336  53.382  1.00  0.00           H  
ATOM   2253  HG3 LYS   149      58.483  43.805  52.615  1.00  0.00           H  
ATOM   2254  CD  LYS   149      57.138  42.570  51.496  1.00  0.00           C  
ATOM   2255  HD2 LYS   149      56.245  43.058  51.886  1.00  0.00           H  
ATOM   2256  HD3 LYS   149      57.413  43.061  50.657  1.00  0.00           H  
ATOM   2257  CE  LYS   149      56.855  41.101  51.099  1.00  0.00           C  
ATOM   2258  HE2 LYS   149      55.993  41.115  50.433  1.00  0.00           H  
ATOM   2259  HE3 LYS   149      57.736  40.717  50.583  1.00  0.00           H  
ATOM   2260  NZ  LYS   149      56.705  40.085  52.197  1.00  0.00           N  
ATOM   2261  HZ1 LYS   149      55.879  40.275  52.882  1.00  0.00           H  
ATOM   2262  HZ2 LYS   149      56.344  39.208  51.659  1.00  0.00           H  
ATOM   2263  HZ3 LYS   149      57.596  39.795  52.754  1.00  0.00           H  
ATOM   2264  C   LYS   149      61.225  44.049  51.237  1.00  0.00           C  
ATOM   2265  O   LYS   149      60.672  45.139  51.434  1.00  0.00           O  
ATOM   2266  N   VAL   150      62.562  43.859  51.410  1.00  0.00           N  
ATOM   2267  H   VAL   150      62.867  42.822  51.273  1.00  0.00           H  
ATOM   2268  CA  VAL   150      63.584  44.964  51.627  1.00  0.00           C  
ATOM   2269  HA  VAL   150      63.077  45.651  52.305  1.00  0.00           H  
ATOM   2270  CB  VAL   150      64.886  44.474  52.444  1.00  0.00           C  
ATOM   2271  HB  VAL   150      65.457  45.339  52.779  1.00  0.00           H  
ATOM   2272  CG1 VAL   150      64.595  43.631  53.693  1.00  0.00           C  
ATOM   2273 HG11 VAL   150      64.653  42.577  53.423  1.00  0.00           H  
ATOM   2274 HG12 VAL   150      65.314  43.816  54.491  1.00  0.00           H  
ATOM   2275 HG13 VAL   150      63.559  43.832  53.967  1.00  0.00           H  
ATOM   2276  CG2 VAL   150      65.872  43.716  51.605  1.00  0.00           C  
ATOM   2277 HG21 VAL   150      66.243  44.239  50.723  1.00  0.00           H  
ATOM   2278 HG22 VAL   150      66.615  43.336  52.175  1.00  0.00           H  
ATOM   2279 HG23 VAL   150      65.407  42.809  51.217  1.00  0.00           H  
ATOM   2280  C   VAL   150      63.861  45.701  50.306  1.00  0.00           C  
ATOM   2281  O   VAL   150      63.961  46.908  50.359  1.00  0.00           O  
ATOM   2282  N   LEU   151      63.802  45.007  49.181  1.00  0.00           N  
ATOM   2283  H   LEU   151      63.562  43.944  49.211  1.00  0.00           H  
ATOM   2284  CA  LEU   151      63.779  45.657  47.845  1.00  0.00           C  
ATOM   2285  HA  LEU   151      64.525  46.324  47.707  1.00  0.00           H  
ATOM   2286  CB  LEU   151      63.806  44.571  46.767  1.00  0.00           C  
ATOM   2287  HB2 LEU   151      64.813  44.192  46.594  1.00  0.00           H  
ATOM   2288  HB3 LEU   151      63.298  43.668  47.106  1.00  0.00           H  
ATOM   2289  CG  LEU   151      63.288  44.891  45.317  1.00  0.00           C  
ATOM   2290  HG  LEU   151      62.284  45.306  45.408  1.00  0.00           H  
ATOM   2291  CD1 LEU   151      64.208  45.950  44.651  1.00  0.00           C  
ATOM   2292 HD11 LEU   151      63.847  46.051  43.714  1.00  0.00           H  
ATOM   2293 HD12 LEU   151      64.350  46.838  45.110  1.00  0.00           H  
ATOM   2294 HD13 LEU   151      65.123  45.538  44.532  1.00  0.00           H  
ATOM   2295  CD2 LEU   151      63.351  43.595  44.492  1.00  0.00           C  
ATOM   2296 HD21 LEU   151      64.368  43.410  44.146  1.00  0.00           H  
ATOM   2297 HD22 LEU   151      63.048  42.757  45.119  1.00  0.00           H  
ATOM   2298 HD23 LEU   151      62.800  43.620  43.552  1.00  0.00           H  
ATOM   2299  C   LEU   151      62.488  46.486  47.739  1.00  0.00           C  
ATOM   2300  O   LEU   151      62.497  47.588  47.268  1.00  0.00           O  
ATOM   2301  N   ASN   152      61.354  45.862  48.068  1.00  0.00           N  
ATOM   2302  H   ASN   152      61.350  44.776  48.158  1.00  0.00           H  
ATOM   2303  CA  ASN   152      60.011  46.538  47.993  1.00  0.00           C  
ATOM   2304  HA  ASN   152      59.872  46.902  46.975  1.00  0.00           H  
ATOM   2305  CB  ASN   152      58.917  45.514  48.373  1.00  0.00           C  
ATOM   2306  HB2 ASN   152      59.028  44.628  47.748  1.00  0.00           H  
ATOM   2307  HB3 ASN   152      58.986  45.139  49.394  1.00  0.00           H  
ATOM   2308  CG  ASN   152      57.472  45.861  48.127  1.00  0.00           C  
ATOM   2309  OD1 ASN   152      56.990  46.119  47.016  1.00  0.00           O  
ATOM   2310  ND2 ASN   152      56.729  46.071  49.211  1.00  0.00           N  
ATOM   2311 HD21 ASN   152      57.307  46.168  50.130  1.00  0.00           H  
ATOM   2312 HD22 ASN   152      55.790  46.610  49.083  1.00  0.00           H  
ATOM   2313  C   ASN   152      59.904  47.780  48.841  1.00  0.00           C  
ATOM   2314  O   ASN   152      59.305  48.750  48.482  1.00  0.00           O  
ATOM   2315  N   LEU   153      60.737  47.975  49.877  1.00  0.00           N  
ATOM   2316  H   LEU   153      61.509  47.218  50.014  1.00  0.00           H  
ATOM   2317  CA  LEU   153      60.872  49.195  50.667  1.00  0.00           C  
ATOM   2318  HA  LEU   153      59.869  49.440  51.018  1.00  0.00           H  
ATOM   2319  CB  LEU   153      61.864  49.009  51.889  1.00  0.00           C  
ATOM   2320  HB2 LEU   153      62.783  48.559  51.515  1.00  0.00           H  
ATOM   2321  HB3 LEU   153      62.039  50.007  52.292  1.00  0.00           H  
ATOM   2322  CG  LEU   153      61.345  48.139  53.015  1.00  0.00           C  
ATOM   2323  HG  LEU   153      61.174  47.124  52.654  1.00  0.00           H  
ATOM   2324  CD1 LEU   153      62.355  48.082  54.181  1.00  0.00           C  
ATOM   2325 HD11 LEU   153      63.234  47.619  53.733  1.00  0.00           H  
ATOM   2326 HD12 LEU   153      62.605  49.037  54.644  1.00  0.00           H  
ATOM   2327 HD13 LEU   153      61.994  47.389  54.821  1.00  0.00           H  
ATOM   2328  CD2 LEU   153      60.083  48.650  53.691  1.00  0.00           C  
ATOM   2329 HD21 LEU   153      60.287  49.549  54.272  1.00  0.00           H  
ATOM   2330 HD22 LEU   153      59.275  48.776  52.970  1.00  0.00           H  
ATOM   2331 HD23 LEU   153      59.678  47.830  54.283  1.00  0.00           H  
ATOM   2332  C   LEU   153      61.389  50.402  49.932  1.00  0.00           C  
ATOM   2333  O   LEU   153      61.107  51.545  50.271  1.00  0.00           O  
ATOM   2334  N   VAL   154      62.233  50.142  48.902  1.00  0.00           N  
ATOM   2335  H   VAL   154      62.250  49.122  48.519  1.00  0.00           H  
ATOM   2336  CA  VAL   154      63.175  51.075  48.229  1.00  0.00           C  
ATOM   2337  HA  VAL   154      62.866  52.045  48.619  1.00  0.00           H  
ATOM   2338  CB  VAL   154      64.661  50.850  48.490  1.00  0.00           C  
ATOM   2339  HB  VAL   154      65.200  51.776  48.290  1.00  0.00           H  
ATOM   2340  CG1 VAL   154      64.805  50.671  50.015  1.00  0.00           C  
ATOM   2341 HG11 VAL   154      65.883  50.602  50.162  1.00  0.00           H  
ATOM   2342 HG12 VAL   154      64.312  51.411  50.646  1.00  0.00           H  
ATOM   2343 HG13 VAL   154      64.320  49.725  50.255  1.00  0.00           H  
ATOM   2344  CG2 VAL   154      65.360  49.612  47.751  1.00  0.00           C  
ATOM   2345 HG21 VAL   154      65.401  49.887  46.696  1.00  0.00           H  
ATOM   2346 HG22 VAL   154      66.283  49.586  48.159  1.00  0.00           H  
ATOM   2347 HG23 VAL   154      64.814  48.687  47.933  1.00  0.00           H  
ATOM   2348  C   VAL   154      62.866  51.179  46.709  1.00  0.00           C  
ATOM   2349  O   VAL   154      63.031  52.280  46.184  1.00  0.00           O  
ATOM   2350  N   LEU   155      62.384  50.096  45.994  1.00  0.00           N  
ATOM   2351  H   LEU   155      62.440  49.098  46.430  1.00  0.00           H  
ATOM   2352  CA  LEU   155      62.070  50.031  44.537  1.00  0.00           C  
ATOM   2353  HA  LEU   155      61.726  50.995  44.161  1.00  0.00           H  
ATOM   2354  CB  LEU   155      63.280  49.490  43.740  1.00  0.00           C  
ATOM   2355  HB2 LEU   155      63.739  48.697  44.331  1.00  0.00           H  
ATOM   2356  HB3 LEU   155      63.118  49.006  42.777  1.00  0.00           H  
ATOM   2357  CG  LEU   155      64.352  50.555  43.441  1.00  0.00           C  
ATOM   2358  HG  LEU   155      64.426  51.111  44.375  1.00  0.00           H  
ATOM   2359  CD1 LEU   155      65.720  50.014  43.079  1.00  0.00           C  
ATOM   2360 HD11 LEU   155      65.634  49.346  42.222  1.00  0.00           H  
ATOM   2361 HD12 LEU   155      66.394  50.847  42.883  1.00  0.00           H  
ATOM   2362 HD13 LEU   155      66.181  49.572  43.862  1.00  0.00           H  
ATOM   2363  CD2 LEU   155      63.961  51.505  42.341  1.00  0.00           C  
ATOM   2364 HD21 LEU   155      62.911  51.713  42.546  1.00  0.00           H  
ATOM   2365 HD22 LEU   155      64.683  52.321  42.292  1.00  0.00           H  
ATOM   2366 HD23 LEU   155      64.066  51.024  41.368  1.00  0.00           H  
ATOM   2367  C   LEU   155      60.905  49.062  44.428  1.00  0.00           C  
ATOM   2368  O   LEU   155      61.075  47.885  43.948  1.00  0.00           O  
ATOM   2369  N   PRO   156      59.661  49.411  44.856  1.00  0.00           N  
ATOM   2370  CD  PRO   156      59.362  50.552  45.686  1.00  0.00           C  
ATOM   2371  HD2 PRO   156      59.978  51.398  45.381  1.00  0.00           H  
ATOM   2372  HD3 PRO   156      59.579  50.383  46.658  1.00  0.00           H  
ATOM   2373  CG  PRO   156      57.855  50.844  45.337  1.00  0.00           C  
ATOM   2374  HG2 PRO   156      57.772  51.416  44.413  1.00  0.00           H  
ATOM   2375  HG3 PRO   156      57.289  51.337  46.127  1.00  0.00           H  
ATOM   2376  CB  PRO   156      57.304  49.437  45.261  1.00  0.00           C  
ATOM   2377  HB2 PRO   156      56.331  49.396  44.772  1.00  0.00           H  
ATOM   2378  HB3 PRO   156      57.180  49.155  46.223  1.00  0.00           H  
ATOM   2379  CA  PRO   156      58.409  48.592  44.695  1.00  0.00           C  
ATOM   2380  HA  PRO   156      58.478  47.712  45.185  1.00  0.00           H  
ATOM   2381  C   PRO   156      58.051  48.381  43.168  1.00  0.00           C  
ATOM   2382  O   PRO   156      57.341  47.475  42.874  1.00  0.00           O  
ATOM   2383  N   ASN   157      58.532  49.231  42.268  1.00  0.00           N  
ATOM   2384  H   ASN   157      59.268  49.986  42.543  1.00  0.00           H  
ATOM   2385  CA  ASN   157      58.335  49.171  40.779  1.00  0.00           C  
ATOM   2386  HA  ASN   157      57.503  48.509  40.539  1.00  0.00           H  
ATOM   2387  CB  ASN   157      57.829  50.523  40.180  1.00  0.00           C  
ATOM   2388  HB2 ASN   157      58.635  51.244  40.312  1.00  0.00           H  
ATOM   2389  HB3 ASN   157      57.658  50.284  39.130  1.00  0.00           H  
ATOM   2390  CG  ASN   157      56.623  51.022  40.898  1.00  0.00           C  
ATOM   2391  OD1 ASN   157      55.505  50.883  40.488  1.00  0.00           O  
ATOM   2392  ND2 ASN   157      56.821  51.745  41.958  1.00  0.00           N  
ATOM   2393 HD21 ASN   157      57.874  51.987  42.106  1.00  0.00           H  
ATOM   2394 HD22 ASN   157      56.043  52.083  42.642  1.00  0.00           H  
ATOM   2395  C   ASN   157      59.577  48.518  40.036  1.00  0.00           C  
ATOM   2396  O   ASN   157      59.834  48.888  38.904  1.00  0.00           O  
ATOM   2397  N   LEU   158      60.256  47.640  40.728  1.00  0.00           N  
ATOM   2398  H   LEU   158      60.155  47.584  41.812  1.00  0.00           H  
ATOM   2399  CA  LEU   158      61.359  46.948  40.032  1.00  0.00           C  
ATOM   2400  HA  LEU   158      61.901  47.704  39.462  1.00  0.00           H  
ATOM   2401  CB  LEU   158      62.339  46.336  41.026  1.00  0.00           C  
ATOM   2402  HB2 LEU   158      62.609  47.037  41.701  1.00  0.00           H  
ATOM   2403  HB3 LEU   158      61.812  45.613  41.648  1.00  0.00           H  
ATOM   2404  CG  LEU   158      63.507  45.619  40.331  1.00  0.00           C  
ATOM   2405  HG  LEU   158      63.404  45.830  39.267  1.00  0.00           H  
ATOM   2406  CD1 LEU   158      64.927  46.054  40.815  1.00  0.00           C  
ATOM   2407 HD11 LEU   158      65.089  45.927  41.885  1.00  0.00           H  
ATOM   2408 HD12 LEU   158      65.624  45.616  40.320  1.00  0.00           H  
ATOM   2409 HD13 LEU   158      64.975  47.043  40.616  1.00  0.00           H  
ATOM   2410  CD2 LEU   158      63.424  44.083  40.504  1.00  0.00           C  
ATOM   2411 HD21 LEU   158      63.474  43.806  41.557  1.00  0.00           H  
ATOM   2412 HD22 LEU   158      62.450  43.865  40.066  1.00  0.00           H  
ATOM   2413 HD23 LEU   158      64.231  43.595  39.957  1.00  0.00           H  
ATOM   2414  C   LEU   158      60.764  45.875  39.140  1.00  0.00           C  
ATOM   2415  O   LEU   158      60.068  45.038  39.615  1.00  0.00           O  
ATOM   2416  N   SER   159      61.075  45.991  37.841  1.00  0.00           N  
ATOM   2417  H   SER   159      61.625  46.845  37.444  1.00  0.00           H  
ATOM   2418  CA  SER   159      60.855  44.848  36.973  1.00  0.00           C  
ATOM   2419  HA  SER   159      59.860  44.415  37.076  1.00  0.00           H  
ATOM   2420  CB  SER   159      61.018  45.306  35.545  1.00  0.00           C  
ATOM   2421  HB2 SER   159      60.314  46.104  35.309  1.00  0.00           H  
ATOM   2422  HB3 SER   159      62.031  45.617  35.288  1.00  0.00           H  
ATOM   2423  OG  SER   159      60.719  44.234  34.710  1.00  0.00           O  
ATOM   2424  HG  SER   159      60.426  44.509  33.697  1.00  0.00           H  
ATOM   2425  C   SER   159      61.899  43.777  37.276  1.00  0.00           C  
ATOM   2426  O   SER   159      63.128  43.927  37.233  1.00  0.00           O  
ATOM   2427  N   LEU   160      61.373  42.560  37.492  1.00  0.00           N  
ATOM   2428  H   LEU   160      60.290  42.555  37.610  1.00  0.00           H  
ATOM   2429  CA  LEU   160      62.151  41.257  37.559  1.00  0.00           C  
ATOM   2430  HA  LEU   160      62.978  41.361  38.260  1.00  0.00           H  
ATOM   2431  CB  LEU   160      61.248  40.100  38.039  1.00  0.00           C  
ATOM   2432  HB2 LEU   160      60.451  39.937  37.314  1.00  0.00           H  
ATOM   2433  HB3 LEU   160      61.924  39.245  38.051  1.00  0.00           H  
ATOM   2434  CG  LEU   160      60.671  40.393  39.477  1.00  0.00           C  
ATOM   2435  HG  LEU   160      60.168  41.268  39.509  1.00  0.00           H  
ATOM   2436  CD1 LEU   160      59.618  39.345  39.821  1.00  0.00           C  
ATOM   2437 HD11 LEU   160      59.022  38.959  38.994  1.00  0.00           H  
ATOM   2438 HD12 LEU   160      60.122  38.424  40.115  1.00  0.00           H  
ATOM   2439 HD13 LEU   160      59.090  39.656  40.623  1.00  0.00           H  
ATOM   2440  CD2 LEU   160      61.615  40.436  40.665  1.00  0.00           C  
ATOM   2441 HD21 LEU   160      60.973  40.448  41.546  1.00  0.00           H  
ATOM   2442 HD22 LEU   160      62.261  39.561  40.735  1.00  0.00           H  
ATOM   2443 HD23 LEU   160      62.264  41.309  40.586  1.00  0.00           H  
ATOM   2444  C   LEU   160      62.707  40.950  36.144  1.00  0.00           C  
ATOM   2445  O   LEU   160      63.498  40.068  36.004  1.00  0.00           O  
ATOM   2446  N   GLY   161      62.169  41.616  35.130  1.00  0.00           N  
ATOM   2447  H   GLY   161      61.420  42.362  35.395  1.00  0.00           H  
ATOM   2448  CA  GLY   161      62.409  41.525  33.715  1.00  0.00           C  
ATOM   2449  HA2 GLY   161      62.503  42.508  33.252  1.00  0.00           H  
ATOM   2450  HA3 GLY   161      63.308  40.915  33.637  1.00  0.00           H  
ATOM   2451  C   GLY   161      61.360  40.748  32.944  1.00  0.00           C  
ATOM   2452  O   GLY   161      60.414  40.231  33.466  1.00  0.00           O  
ATOM   2453  N   PRO   162      61.479  40.778  31.577  1.00  0.00           N  
ATOM   2454  CD  PRO   162      62.557  41.511  30.754  1.00  0.00           C  
ATOM   2455  HD2 PRO   162      63.564  41.325  31.128  1.00  0.00           H  
ATOM   2456  HD3 PRO   162      62.524  42.587  30.929  1.00  0.00           H  
ATOM   2457  CG  PRO   162      62.366  41.129  29.268  1.00  0.00           C  
ATOM   2458  HG2 PRO   162      62.993  40.267  29.045  1.00  0.00           H  
ATOM   2459  HG3 PRO   162      62.594  41.957  28.597  1.00  0.00           H  
ATOM   2460  CB  PRO   162      60.852  40.861  29.266  1.00  0.00           C  
ATOM   2461  HB2 PRO   162      60.729  39.969  28.650  1.00  0.00           H  
ATOM   2462  HB3 PRO   162      60.286  41.731  28.934  1.00  0.00           H  
ATOM   2463  CA  PRO   162      60.416  40.368  30.667  1.00  0.00           C  
ATOM   2464  HA  PRO   162      59.404  40.730  30.850  1.00  0.00           H  
ATOM   2465  C   PRO   162      60.368  38.809  30.594  1.00  0.00           C  
ATOM   2466  O   PRO   162      61.354  38.090  30.442  1.00  0.00           O  
ATOM   2467  N   ILE   163      59.119  38.333  30.504  1.00  0.00           N  
ATOM   2468  H   ILE   163      58.253  38.924  30.803  1.00  0.00           H  
ATOM   2469  CA  ILE   163      58.853  36.919  30.096  1.00  0.00           C  
ATOM   2470  HA  ILE   163      59.421  36.191  30.676  1.00  0.00           H  
ATOM   2471  CB  ILE   163      57.335  36.585  30.399  1.00  0.00           C  
ATOM   2472  HB  ILE   163      56.814  37.233  29.919  1.00  0.00           H  
ATOM   2473  CG2 ILE   163      57.018  35.198  29.752  1.00  0.00           C  
ATOM   2474 HG21 ILE   163      57.624  34.517  30.187  1.00  0.00           H  
ATOM   2475 HG22 ILE   163      55.996  34.961  30.050  1.00  0.00           H  
ATOM   2476 HG23 ILE   163      56.939  35.177  28.665  1.00  0.00           H  
ATOM   2477  CG1 ILE   163      57.005  36.674  31.898  1.00  0.00           C  
ATOM   2478 HG12 ILE   163      57.269  35.783  32.468  1.00  0.00           H  
ATOM   2479 HG13 ILE   163      57.556  37.407  32.320  1.00  0.00           H  
ATOM   2480  CD1 ILE   163      55.485  36.944  32.067  1.00  0.00           C  
ATOM   2481 HD11 ILE   163      55.253  36.866  33.129  1.00  0.00           H  
ATOM   2482 HD12 ILE   163      55.048  37.903  31.787  1.00  0.00           H  
ATOM   2483 HD13 ILE   163      54.856  36.197  31.582  1.00  0.00           H  
ATOM   2484  C   ILE   163      59.091  36.783  28.592  1.00  0.00           C  
ATOM   2485  O   ILE   163      58.643  37.672  27.823  1.00  0.00           O  
ATOM   2486  N   ASP   164      59.692  35.692  28.085  1.00  0.00           N  
ATOM   2487  H   ASP   164      59.952  34.868  28.750  1.00  0.00           H  
ATOM   2488  CA  ASP   164      59.724  35.337  26.692  1.00  0.00           C  
ATOM   2489  HA  ASP   164      59.880  36.083  26.108  1.00  0.00           H  
ATOM   2490  CB  ASP   164      60.806  34.398  26.366  1.00  0.00           C  
ATOM   2491  HB2 ASP   164      61.698  34.815  26.593  1.00  0.00           H  
ATOM   2492  HB3 ASP   164      60.622  33.456  26.882  1.00  0.00           H  
ATOM   2493  CG  ASP   164      60.818  34.068  24.884  1.00  0.00           C  
ATOM   2494  OD1 ASP   164      61.579  34.667  24.046  1.00  0.00           O  
ATOM   2495  OD2 ASP   164      60.046  33.222  24.467  1.00  0.00           O  
ATOM   2496  C   ASP   164      58.363  34.714  26.295  1.00  0.00           C  
ATOM   2497  O   ASP   164      57.944  33.720  26.883  1.00  0.00           O  
ATOM   2498  N   SER   165      57.787  35.189  25.149  1.00  0.00           N  
ATOM   2499  H   SER   165      58.255  36.045  24.663  1.00  0.00           H  
ATOM   2500  CA  SER   165      56.329  34.861  24.845  1.00  0.00           C  
ATOM   2501  HA  SER   165      55.769  34.995  25.771  1.00  0.00           H  
ATOM   2502  CB  SER   165      55.624  35.804  23.927  1.00  0.00           C  
ATOM   2503  HB2 SER   165      56.011  35.791  22.994  1.00  0.00           H  
ATOM   2504  HB3 SER   165      54.568  35.540  23.877  1.00  0.00           H  
ATOM   2505  OG  SER   165      55.631  37.130  24.450  1.00  0.00           O  
ATOM   2506  HG  SER   165      55.133  37.797  23.746  1.00  0.00           H  
ATOM   2507  C   SER   165      56.100  33.439  24.373  1.00  0.00           C  
ATOM   2508  O   SER   165      54.893  33.121  24.322  1.00  0.00           O  
ATOM   2509  N   SER   166      57.165  32.787  23.939  1.00  0.00           N  
ATOM   2510  H   SER   166      58.207  33.093  24.028  1.00  0.00           H  
ATOM   2511  CA  SER   166      56.983  31.465  23.349  1.00  0.00           C  
ATOM   2512  HA  SER   166      56.164  31.526  22.632  1.00  0.00           H  
ATOM   2513  CB  SER   166      58.258  30.908  22.618  1.00  0.00           C  
ATOM   2514  HB2 SER   166      58.143  29.863  22.329  1.00  0.00           H  
ATOM   2515  HB3 SER   166      58.654  31.568  21.846  1.00  0.00           H  
ATOM   2516  OG  SER   166      59.209  30.935  23.682  1.00  0.00           O  
ATOM   2517  HG  SER   166      59.478  31.968  23.903  1.00  0.00           H  
ATOM   2518  C   SER   166      56.637  30.430  24.459  1.00  0.00           C  
ATOM   2519  O   SER   166      56.296  29.248  24.105  1.00  0.00           O  
ATOM   2520  N   VAL   167      56.665  30.759  25.763  1.00  0.00           N  
ATOM   2521  H   VAL   167      57.046  31.744  26.032  1.00  0.00           H  
ATOM   2522  CA  VAL   167      56.157  29.917  26.890  1.00  0.00           C  
ATOM   2523  HA  VAL   167      56.338  28.883  26.598  1.00  0.00           H  
ATOM   2524  CB  VAL   167      56.846  30.165  28.286  1.00  0.00           C  
ATOM   2525  HB  VAL   167      56.675  29.282  28.901  1.00  0.00           H  
ATOM   2526  CG1 VAL   167      58.345  30.149  28.229  1.00  0.00           C  
ATOM   2527 HG11 VAL   167      58.674  29.130  28.028  1.00  0.00           H  
ATOM   2528 HG12 VAL   167      58.697  30.852  27.474  1.00  0.00           H  
ATOM   2529 HG13 VAL   167      58.744  30.335  29.226  1.00  0.00           H  
ATOM   2530  CG2 VAL   167      56.319  31.446  28.940  1.00  0.00           C  
ATOM   2531 HG21 VAL   167      55.461  31.191  29.563  1.00  0.00           H  
ATOM   2532 HG22 VAL   167      56.963  31.903  29.569  1.00  0.00           H  
ATOM   2533 HG23 VAL   167      55.996  32.188  28.209  1.00  0.00           H  
ATOM   2534  C   VAL   167      54.602  30.035  27.094  1.00  0.00           C  
ATOM   2535  O   VAL   167      54.002  29.302  27.846  1.00  0.00           O  
ATOM   2536  N   LEU   168      53.985  30.931  26.314  1.00  0.00           N  
ATOM   2537  H   LEU   168      54.421  31.432  25.553  1.00  0.00           H  
ATOM   2538  CA  LEU   168      52.533  31.088  26.386  1.00  0.00           C  
ATOM   2539  HA  LEU   168      52.316  31.034  27.371  1.00  0.00           H  
ATOM   2540  CB  LEU   168      52.153  32.503  25.899  1.00  0.00           C  
ATOM   2541  HB2 LEU   168      52.471  32.553  24.942  1.00  0.00           H  
ATOM   2542  HB3 LEU   168      51.064  32.545  25.939  1.00  0.00           H  
ATOM   2543  CG  LEU   168      52.729  33.602  26.810  1.00  0.00           C  
ATOM   2544  HG  LEU   168      53.804  33.425  26.781  1.00  0.00           H  
ATOM   2545  CD1 LEU   168      52.331  34.976  26.118  1.00  0.00           C  
ATOM   2546 HD11 LEU   168      51.254  35.129  26.043  1.00  0.00           H  
ATOM   2547 HD12 LEU   168      52.730  35.711  26.588  1.00  0.00           H  
ATOM   2548 HD13 LEU   168      52.686  34.951  25.172  1.00  0.00           H  
ATOM   2549  CD2 LEU   168      52.292  33.699  28.313  1.00  0.00           C  
ATOM   2550 HD21 LEU   168      52.651  32.852  28.898  1.00  0.00           H  
ATOM   2551 HD22 LEU   168      52.552  34.606  28.860  1.00  0.00           H  
ATOM   2552 HD23 LEU   168      51.203  33.726  28.319  1.00  0.00           H  
ATOM   2553  C   LEU   168      51.835  29.998  25.606  1.00  0.00           C  
ATOM   2554  O   LEU   168      50.843  29.398  26.057  1.00  0.00           O  
ATOM   2555  N   SER   169      52.258  29.734  24.393  1.00  0.00           N  
ATOM   2556  H   SER   169      52.931  30.445  23.913  1.00  0.00           H  
ATOM   2557  CA  SER   169      51.498  28.852  23.431  1.00  0.00           C  
ATOM   2558  HA  SER   169      51.229  27.945  23.971  1.00  0.00           H  
ATOM   2559  CB  SER   169      50.346  29.604  22.728  1.00  0.00           C  
ATOM   2560  HB2 SER   169      49.591  29.762  23.380  1.00  0.00           H  
ATOM   2561  HB3 SER   169      50.726  30.448  22.324  1.00  0.00           H  
ATOM   2562  OG  SER   169      49.817  28.812  21.716  1.00  0.00           O  
ATOM   2563  HG  SER   169      48.844  29.058  21.602  1.00  0.00           H  
ATOM   2564  C   SER   169      52.591  28.421  22.355  1.00  0.00           C  
ATOM   2565  O   SER   169      53.444  29.222  21.922  1.00  0.00           O  
ATOM   2566  N   ARG   170      52.355  27.166  21.906  1.00  0.00           N  
ATOM   2567  H   ARG   170      51.675  26.600  22.392  1.00  0.00           H  
ATOM   2568  CA  ARG   170      53.074  26.560  20.715  1.00  0.00           C  
ATOM   2569  HA  ARG   170      54.076  26.677  20.746  1.00  0.00           H  
ATOM   2570  CB  ARG   170      52.807  25.093  20.796  1.00  0.00           C  
ATOM   2571  HB2 ARG   170      51.760  24.869  21.003  1.00  0.00           H  
ATOM   2572  HB3 ARG   170      52.986  24.603  19.839  1.00  0.00           H  
ATOM   2573  CG  ARG   170      53.680  24.450  21.875  1.00  0.00           C  
ATOM   2574  HG2 ARG   170      54.664  24.555  21.420  1.00  0.00           H  
ATOM   2575  HG3 ARG   170      53.588  24.956  22.744  1.00  0.00           H  
ATOM   2576  CD  ARG   170      53.411  22.957  22.002  1.00  0.00           C  
ATOM   2577  HD2 ARG   170      53.783  22.579  21.143  1.00  0.00           H  
ATOM   2578  HD3 ARG   170      53.922  22.499  22.743  1.00  0.00           H  
ATOM   2579  NE  ARG   170      52.021  22.753  22.294  1.00  0.00           N  
ATOM   2580  HE  ARG   170      51.548  23.525  22.901  1.00  0.00           H  
ATOM   2581  CZ  ARG   170      51.338  21.667  22.094  1.00  0.00           C  
ATOM   2582  NH1 ARG   170      51.834  20.551  21.647  1.00  0.00           N  
ATOM   2583 HH11 ARG   170      52.921  20.518  21.722  1.00  0.00           H  
ATOM   2584 HH12 ARG   170      51.276  19.624  21.773  1.00  0.00           H  
ATOM   2585  NH2 ARG   170      50.037  21.703  22.315  1.00  0.00           N  
ATOM   2586 HH21 ARG   170      49.532  22.669  22.320  1.00  0.00           H  
ATOM   2587 HH22 ARG   170      49.519  20.757  22.475  1.00  0.00           H  
ATOM   2588  C   ARG   170      52.525  27.061  19.399  1.00  0.00           C  
ATOM   2589  O   ARG   170      53.209  27.013  18.400  1.00  0.00           O  
ATOM   2590  N   ASN   171      51.354  27.652  19.417  1.00  0.00           N  
ATOM   2591  H   ASN   171      50.807  27.671  20.360  1.00  0.00           H  
ATOM   2592  CA  ASN   171      50.632  28.274  18.336  1.00  0.00           C  
ATOM   2593  HA  ASN   171      50.931  27.693  17.464  1.00  0.00           H  
ATOM   2594  CB  ASN   171      49.094  28.155  18.569  1.00  0.00           C  
ATOM   2595  HB2 ASN   171      48.947  27.116  18.867  1.00  0.00           H  
ATOM   2596  HB3 ASN   171      48.723  28.876  19.297  1.00  0.00           H  
ATOM   2597  CG  ASN   171      48.315  28.313  17.273  1.00  0.00           C  
ATOM   2598  OD1 ASN   171      48.797  28.721  16.213  1.00  0.00           O  
ATOM   2599  ND2 ASN   171      47.068  27.970  17.335  1.00  0.00           N  
ATOM   2600 HD21 ASN   171      46.599  28.031  16.443  1.00  0.00           H  
ATOM   2601 HD22 ASN   171      46.663  27.750  18.234  1.00  0.00           H  
ATOM   2602  C   ASN   171      51.129  29.727  18.094  1.00  0.00           C  
ATOM   2603  O   ASN   171      50.696  30.650  18.754  1.00  0.00           O  
ATOM   2604  N   LYS   172      52.124  29.878  17.103  1.00  0.00           N  
ATOM   2605  H   LYS   172      52.545  29.052  16.704  1.00  0.00           H  
ATOM   2606  CA  LYS   172      52.833  31.088  16.711  1.00  0.00           C  
ATOM   2607  HA  LYS   172      53.483  31.323  17.554  1.00  0.00           H  
ATOM   2608  CB  LYS   172      53.679  30.921  15.397  1.00  0.00           C  
ATOM   2609  HB2 LYS   172      53.013  30.721  14.557  1.00  0.00           H  
ATOM   2610  HB3 LYS   172      54.230  31.843  15.211  1.00  0.00           H  
ATOM   2611  CG  LYS   172      54.777  29.845  15.408  1.00  0.00           C  
ATOM   2612  HG2 LYS   172      54.349  28.869  15.179  1.00  0.00           H  
ATOM   2613  HG3 LYS   172      55.572  30.052  14.692  1.00  0.00           H  
ATOM   2614  CD  LYS   172      55.547  29.865  16.772  1.00  0.00           C  
ATOM   2615  HD2 LYS   172      55.422  30.672  17.278  1.00  0.00           H  
ATOM   2616  HD3 LYS   172      55.131  29.088  17.265  1.00  0.00           H  
ATOM   2617  CE  LYS   172      57.006  29.642  16.650  1.00  0.00           C  
ATOM   2618  HE2 LYS   172      57.248  30.181  15.734  1.00  0.00           H  
ATOM   2619  HE3 LYS   172      57.443  30.170  17.499  1.00  0.00           H  
ATOM   2620  NZ  LYS   172      57.324  28.203  16.751  1.00  0.00           N  
ATOM   2621  HZ1 LYS   172      58.264  27.966  16.254  1.00  0.00           H  
ATOM   2622  HZ2 LYS   172      57.331  27.895  17.796  1.00  0.00           H  
ATOM   2623  HZ3 LYS   172      56.494  27.656  16.303  1.00  0.00           H  
ATOM   2624  C   LYS   172      51.821  32.218  16.565  1.00  0.00           C  
ATOM   2625  O   LYS   172      52.018  33.230  17.193  1.00  0.00           O  
ATOM   2626  N   THR   173      50.774  31.996  15.844  1.00  0.00           N  
ATOM   2627  H   THR   173      50.429  30.994  15.591  1.00  0.00           H  
ATOM   2628  CA  THR   173      49.900  33.095  15.437  1.00  0.00           C  
ATOM   2629  HA  THR   173      50.470  33.807  15.003  1.00  0.00           H  
ATOM   2630  CB  THR   173      48.773  32.510  14.556  1.00  0.00           C  
ATOM   2631  HB  THR   173      48.135  33.375  14.377  1.00  0.00           H  
ATOM   2632  CG2 THR   173      49.357  32.108  13.194  1.00  0.00           C  
ATOM   2633 HG21 THR   173      49.976  31.218  13.314  1.00  0.00           H  
ATOM   2634 HG22 THR   173      48.518  31.848  12.549  1.00  0.00           H  
ATOM   2635 HG23 THR   173      49.909  32.914  12.711  1.00  0.00           H  
ATOM   2636  OG1 THR   173      47.994  31.466  15.007  1.00  0.00           O  
ATOM   2637  HG1 THR   173      47.098  31.919  15.430  1.00  0.00           H  
ATOM   2638  C   THR   173      49.187  33.716  16.665  1.00  0.00           C  
ATOM   2639  O   THR   173      49.012  34.933  16.751  1.00  0.00           O  
ATOM   2640  N   GLU   174      48.784  32.906  17.640  1.00  0.00           N  
ATOM   2641  H   GLU   174      48.709  31.861  17.338  1.00  0.00           H  
ATOM   2642  CA  GLU   174      48.310  33.318  18.935  1.00  0.00           C  
ATOM   2643  HA  GLU   174      47.489  34.030  18.857  1.00  0.00           H  
ATOM   2644  CB  GLU   174      47.829  32.081  19.821  1.00  0.00           C  
ATOM   2645  HB2 GLU   174      48.570  31.287  19.905  1.00  0.00           H  
ATOM   2646  HB3 GLU   174      47.561  32.444  20.813  1.00  0.00           H  
ATOM   2647  CG  GLU   174      46.548  31.535  19.063  1.00  0.00           C  
ATOM   2648  HG2 GLU   174      46.969  31.227  18.106  1.00  0.00           H  
ATOM   2649  HG3 GLU   174      46.024  30.738  19.591  1.00  0.00           H  
ATOM   2650  CD  GLU   174      45.396  32.523  18.909  1.00  0.00           C  
ATOM   2651  OE1 GLU   174      45.337  33.480  19.679  1.00  0.00           O  
ATOM   2652  OE2 GLU   174      44.503  32.258  18.142  1.00  0.00           O  
ATOM   2653  C   GLU   174      49.365  34.068  19.800  1.00  0.00           C  
ATOM   2654  O   GLU   174      48.969  35.014  20.457  1.00  0.00           O  
ATOM   2655  N   VAL   175      50.688  33.679  19.800  1.00  0.00           N  
ATOM   2656  H   VAL   175      51.038  32.826  19.219  1.00  0.00           H  
ATOM   2657  CA  VAL   175      51.736  34.453  20.445  1.00  0.00           C  
ATOM   2658  HA  VAL   175      51.417  34.592  21.478  1.00  0.00           H  
ATOM   2659  CB  VAL   175      53.062  33.721  20.411  1.00  0.00           C  
ATOM   2660  HB  VAL   175      53.222  33.247  19.443  1.00  0.00           H  
ATOM   2661  CG1 VAL   175      54.239  34.551  20.854  1.00  0.00           C  
ATOM   2662 HG11 VAL   175      54.225  34.858  21.816  1.00  0.00           H  
ATOM   2663 HG12 VAL   175      55.195  34.033  20.776  1.00  0.00           H  
ATOM   2664 HG13 VAL   175      54.290  35.455  20.247  1.00  0.00           H  
ATOM   2665  CG2 VAL   175      53.006  32.509  21.350  1.00  0.00           C  
ATOM   2666 HG21 VAL   175      52.268  31.798  20.979  1.00  0.00           H  
ATOM   2667 HG22 VAL   175      53.908  32.058  21.301  1.00  0.00           H  
ATOM   2668 HG23 VAL   175      52.765  32.807  22.370  1.00  0.00           H  
ATOM   2669  C   VAL   175      51.829  35.827  19.797  1.00  0.00           C  
ATOM   2670  O   VAL   175      52.117  36.818  20.401  1.00  0.00           O  
ATOM   2671  N   ASP   176      51.648  35.911  18.449  1.00  0.00           N  
ATOM   2672  H   ASP   176      51.392  34.976  17.949  1.00  0.00           H  
ATOM   2673  CA  ASP   176      51.882  37.183  17.637  1.00  0.00           C  
ATOM   2674  HA  ASP   176      52.770  37.688  18.017  1.00  0.00           H  
ATOM   2675  CB  ASP   176      52.018  37.081  16.102  1.00  0.00           C  
ATOM   2676  HB2 ASP   176      51.075  36.822  15.620  1.00  0.00           H  
ATOM   2677  HB3 ASP   176      52.267  38.105  15.825  1.00  0.00           H  
ATOM   2678  CG  ASP   176      53.234  36.328  15.640  1.00  0.00           C  
ATOM   2679  OD1 ASP   176      53.196  35.959  14.436  1.00  0.00           O  
ATOM   2680  OD2 ASP   176      54.258  36.264  16.399  1.00  0.00           O  
ATOM   2681  C   ASP   176      50.693  38.162  18.054  1.00  0.00           C  
ATOM   2682  O   ASP   176      50.897  39.348  18.343  1.00  0.00           O  
ATOM   2683  N   ILE   177      49.499  37.602  18.034  1.00  0.00           N  
ATOM   2684  H   ILE   177      49.555  36.529  17.850  1.00  0.00           H  
ATOM   2685  CA  ILE   177      48.219  38.253  18.562  1.00  0.00           C  
ATOM   2686  HA  ILE   177      48.196  39.148  17.940  1.00  0.00           H  
ATOM   2687  CB  ILE   177      47.004  37.319  18.285  1.00  0.00           C  
ATOM   2688  HB  ILE   177      47.259  36.369  18.732  1.00  0.00           H  
ATOM   2689  CG2 ILE   177      45.664  37.883  18.978  1.00  0.00           C  
ATOM   2690 HG21 ILE   177      45.121  38.496  18.273  1.00  0.00           H  
ATOM   2691 HG22 ILE   177      44.997  37.225  19.188  1.00  0.00           H  
ATOM   2692 HG23 ILE   177      45.967  38.386  19.884  1.00  0.00           H  
ATOM   2693  CG1 ILE   177      46.756  37.038  16.808  1.00  0.00           C  
ATOM   2694 HG12 ILE   177      46.223  37.909  16.455  1.00  0.00           H  
ATOM   2695 HG13 ILE   177      47.613  37.028  16.274  1.00  0.00           H  
ATOM   2696  CD1 ILE   177      45.900  35.754  16.374  1.00  0.00           C  
ATOM   2697 HD11 ILE   177      44.926  35.860  16.852  1.00  0.00           H  
ATOM   2698 HD12 ILE   177      45.751  35.754  15.294  1.00  0.00           H  
ATOM   2699 HD13 ILE   177      46.355  34.875  16.830  1.00  0.00           H  
ATOM   2700  C   ILE   177      48.444  38.741  20.016  1.00  0.00           C  
ATOM   2701  O   ILE   177      48.131  39.898  20.312  1.00  0.00           O  
ATOM   2702  N   TYR   178      49.045  37.925  20.807  1.00  0.00           N  
ATOM   2703  H   TYR   178      49.138  36.991  20.607  1.00  0.00           H  
ATOM   2704  CA  TYR   178      49.320  38.330  22.188  1.00  0.00           C  
ATOM   2705  HA  TYR   178      48.520  38.673  22.700  1.00  0.00           H  
ATOM   2706  CB  TYR   178      49.827  37.130  22.980  1.00  0.00           C  
ATOM   2707  HB2 TYR   178      48.979  36.514  23.278  1.00  0.00           H  
ATOM   2708  HB3 TYR   178      50.645  36.661  22.434  1.00  0.00           H  
ATOM   2709  CG  TYR   178      50.298  37.498  24.400  1.00  0.00           C  
ATOM   2710  CD1 TYR   178      49.396  37.571  25.455  1.00  0.00           C  
ATOM   2711  HD1 TYR   178      48.325  37.507  25.265  1.00  0.00           H  
ATOM   2712  CE1 TYR   178      49.781  38.043  26.674  1.00  0.00           C  
ATOM   2713  HE1 TYR   178      49.090  38.140  27.404  1.00  0.00           H  
ATOM   2714  CZ  TYR   178      51.120  38.381  26.936  1.00  0.00           C  
ATOM   2715  OH  TYR   178      51.542  38.778  28.178  1.00  0.00           O  
ATOM   2716  HH  TYR   178      50.721  38.953  28.740  1.00  0.00           H  
ATOM   2717  CE2 TYR   178      52.090  38.184  25.916  1.00  0.00           C  
ATOM   2718  HE2 TYR   178      53.070  38.353  26.092  1.00  0.00           H  
ATOM   2719  CD2 TYR   178      51.622  37.795  24.653  1.00  0.00           C  
ATOM   2720  HD2 TYR   178      52.374  37.668  23.875  1.00  0.00           H  
ATOM   2721  C   TYR   178      50.375  39.448  22.196  1.00  0.00           C  
ATOM   2722  O   TYR   178      50.253  40.454  22.916  1.00  0.00           O  
ATOM   2723  N   ASN   179      51.331  39.338  21.276  1.00  0.00           N  
ATOM   2724  H   ASN   179      51.361  38.423  20.684  1.00  0.00           H  
ATOM   2725  CA  ASN   179      52.525  40.233  21.242  1.00  0.00           C  
ATOM   2726  HA  ASN   179      52.862  40.411  22.263  1.00  0.00           H  
ATOM   2727  CB  ASN   179      53.672  39.548  20.567  1.00  0.00           C  
ATOM   2728  HB2 ASN   179      53.383  39.106  19.706  1.00  0.00           H  
ATOM   2729  HB3 ASN   179      54.398  40.316  20.299  1.00  0.00           H  
ATOM   2730  CG  ASN   179      54.476  38.630  21.452  1.00  0.00           C  
ATOM   2731  OD1 ASN   179      54.530  38.733  22.706  1.00  0.00           O  
ATOM   2732  ND2 ASN   179      55.281  37.799  20.850  1.00  0.00           N  
ATOM   2733 HD21 ASN   179      56.148  37.388  21.367  1.00  0.00           H  
ATOM   2734 HD22 ASN   179      55.326  37.747  19.762  1.00  0.00           H  
ATOM   2735  C   ASN   179      52.215  41.562  20.582  1.00  0.00           C  
ATOM   2736  O   ASN   179      52.990  42.488  20.547  1.00  0.00           O  
ATOM   2737  N   SER   180      50.939  41.769  20.181  1.00  0.00           N  
ATOM   2738  H   SER   180      50.158  41.039  20.393  1.00  0.00           H  
ATOM   2739  CA  SER   180      50.542  42.949  19.390  1.00  0.00           C  
ATOM   2740  HA  SER   180      51.332  43.670  19.598  1.00  0.00           H  
ATOM   2741  CB  SER   180      50.354  42.640  17.981  1.00  0.00           C  
ATOM   2742  HB2 SER   180      49.999  43.538  17.476  1.00  0.00           H  
ATOM   2743  HB3 SER   180      51.219  42.311  17.577  1.00  0.00           H  
ATOM   2744  OG  SER   180      49.468  41.603  17.806  1.00  0.00           O  
ATOM   2745  HG  SER   180      50.022  40.676  17.959  1.00  0.00           H  
ATOM   2746  C   SER   180      49.335  43.750  19.964  1.00  0.00           C  
ATOM   2747  O   SER   180      49.011  44.834  19.497  1.00  0.00           O  
ATOM   2748  N   ASP   181      48.680  43.253  20.990  1.00  0.00           N  
ATOM   2749  H   ASP   181      49.000  42.349  21.509  1.00  0.00           H  
ATOM   2750  CA  ASP   181      47.395  43.745  21.491  1.00  0.00           C  
ATOM   2751  HA  ASP   181      46.763  44.073  20.666  1.00  0.00           H  
ATOM   2752  CB  ASP   181      46.690  42.583  22.191  1.00  0.00           C  
ATOM   2753  HB2 ASP   181      46.558  41.790  21.456  1.00  0.00           H  
ATOM   2754  HB3 ASP   181      47.374  42.226  22.961  1.00  0.00           H  
ATOM   2755  CG  ASP   181      45.365  43.019  22.853  1.00  0.00           C  
ATOM   2756  OD1 ASP   181      44.413  42.205  22.810  1.00  0.00           O  
ATOM   2757  OD2 ASP   181      45.201  44.201  23.321  1.00  0.00           O  
ATOM   2758  C   ASP   181      47.791  44.855  22.456  1.00  0.00           C  
ATOM   2759  O   ASP   181      48.574  44.570  23.338  1.00  0.00           O  
ATOM   2760  N   PRO   182      47.287  46.116  22.362  1.00  0.00           N  
ATOM   2761  CD  PRO   182      46.409  46.584  21.305  1.00  0.00           C  
ATOM   2762  HD2 PRO   182      45.497  45.989  21.255  1.00  0.00           H  
ATOM   2763  HD3 PRO   182      46.923  46.676  20.348  1.00  0.00           H  
ATOM   2764  CG  PRO   182      45.844  47.945  21.550  1.00  0.00           C  
ATOM   2765  HG2 PRO   182      44.997  47.838  22.227  1.00  0.00           H  
ATOM   2766  HG3 PRO   182      45.649  48.450  20.604  1.00  0.00           H  
ATOM   2767  CB  PRO   182      47.024  48.482  22.337  1.00  0.00           C  
ATOM   2768  HB2 PRO   182      46.682  49.208  23.074  1.00  0.00           H  
ATOM   2769  HB3 PRO   182      47.776  48.955  21.705  1.00  0.00           H  
ATOM   2770  CA  PRO   182      47.654  47.347  23.107  1.00  0.00           C  
ATOM   2771  HA  PRO   182      48.736  47.391  23.233  1.00  0.00           H  
ATOM   2772  C   PRO   182      47.097  47.287  24.550  1.00  0.00           C  
ATOM   2773  O   PRO   182      47.458  48.013  25.426  1.00  0.00           O  
ATOM   2774  N   LEU   183      46.082  46.414  24.772  1.00  0.00           N  
ATOM   2775  H   LEU   183      45.873  45.783  23.908  1.00  0.00           H  
ATOM   2776  CA  LEU   183      45.446  46.245  26.050  1.00  0.00           C  
ATOM   2777  HA  LEU   183      45.678  47.141  26.626  1.00  0.00           H  
ATOM   2778  CB  LEU   183      43.951  46.177  25.935  1.00  0.00           C  
ATOM   2779  HB2 LEU   183      43.762  45.306  25.307  1.00  0.00           H  
ATOM   2780  HB3 LEU   183      43.497  46.077  26.921  1.00  0.00           H  
ATOM   2781  CG  LEU   183      43.276  47.405  25.319  1.00  0.00           C  
ATOM   2782  HG  LEU   183      43.742  47.694  24.377  1.00  0.00           H  
ATOM   2783  CD1 LEU   183      41.821  47.041  25.170  1.00  0.00           C  
ATOM   2784 HD11 LEU   183      41.495  46.887  26.198  1.00  0.00           H  
ATOM   2785 HD12 LEU   183      41.326  47.956  24.843  1.00  0.00           H  
ATOM   2786 HD13 LEU   183      41.622  46.249  24.576  1.00  0.00           H  
ATOM   2787  CD2 LEU   183      43.403  48.640  26.242  1.00  0.00           C  
ATOM   2788 HD21 LEU   183      42.853  49.500  25.859  1.00  0.00           H  
ATOM   2789 HD22 LEU   183      43.208  48.359  27.277  1.00  0.00           H  
ATOM   2790 HD23 LEU   183      44.435  48.991  26.228  1.00  0.00           H  
ATOM   2791  C   LEU   183      46.029  45.096  26.936  1.00  0.00           C  
ATOM   2792  O   LEU   183      45.346  44.835  27.918  1.00  0.00           O  
ATOM   2793  N   ILE   184      47.271  44.653  26.676  1.00  0.00           N  
ATOM   2794  H   ILE   184      47.661  44.879  25.772  1.00  0.00           H  
ATOM   2795  CA  ILE   184      47.961  43.653  27.553  1.00  0.00           C  
ATOM   2796  HA  ILE   184      47.323  43.396  28.293  1.00  0.00           H  
ATOM   2797  CB  ILE   184      48.341  42.514  26.563  1.00  0.00           C  
ATOM   2798  HB  ILE   184      48.753  43.020  25.792  1.00  0.00           H  
ATOM   2799  CG2 ILE   184      49.356  41.476  27.077  1.00  0.00           C  
ATOM   2800 HG21 ILE   184      48.929  40.904  27.900  1.00  0.00           H  
ATOM   2801 HG22 ILE   184      49.616  40.837  26.233  1.00  0.00           H  
ATOM   2802 HG23 ILE   184      50.207  42.019  27.489  1.00  0.00           H  
ATOM   2803  CG1 ILE   184      47.052  41.832  25.954  1.00  0.00           C  
ATOM   2804 HG12 ILE   184      46.138  41.649  26.912  1.00  0.00           H  
ATOM   2805 HG13 ILE   184      46.545  42.439  25.327  1.00  0.00           H  
ATOM   2806  CD1 ILE   184      47.288  40.453  25.440  1.00  0.00           C  
ATOM   2807 HD11 ILE   184      46.355  40.173  24.951  1.00  0.00           H  
ATOM   2808 HD12 ILE   184      48.087  40.409  24.700  1.00  0.00           H  
ATOM   2809 HD13 ILE   184      47.429  39.763  26.271  1.00  0.00           H  
ATOM   2810  C   ILE   184      49.231  44.221  28.156  1.00  0.00           C  
ATOM   2811  O   ILE   184      49.939  44.853  27.399  1.00  0.00           O  
ATOM   2812  N   CYS   185      49.397  43.990  29.459  1.00  0.00           N  
ATOM   2813  H   CYS   185      48.760  43.228  29.911  1.00  0.00           H  
ATOM   2814  CA  CYS   185      50.492  44.616  30.224  1.00  0.00           C  
ATOM   2815  HA  CYS   185      50.801  45.555  29.765  1.00  0.00           H  
ATOM   2816  CB  CYS   185      50.056  44.784  31.646  1.00  0.00           C  
ATOM   2817  HB2 CYS   185      49.843  43.916  32.117  1.00  0.00           H  
ATOM   2818  HB3 CYS   185      50.816  45.197  32.166  1.00  0.00           H  
ATOM   2819  SG  CYS   185      48.661  45.932  31.693  1.00  0.00           S  
ATOM   2820  HG  CYS   185      47.893  45.464  31.233  1.00  0.00           H  
ATOM   2821  C   CYS   185      51.643  43.620  30.134  1.00  0.00           C  
ATOM   2822  O   CYS   185      51.812  42.731  30.905  1.00  0.00           O  
ATOM   2823  N   ARG   186      52.330  43.748  28.992  1.00  0.00           N  
ATOM   2824  H   ARG   186      51.764  44.274  28.224  1.00  0.00           H  
ATOM   2825  CA  ARG   186      53.323  42.783  28.410  1.00  0.00           C  
ATOM   2826  HA  ARG   186      53.100  41.740  28.635  1.00  0.00           H  
ATOM   2827  CB  ARG   186      53.128  42.757  26.818  1.00  0.00           C  
ATOM   2828  HB2 ARG   186      52.128  42.703  26.688  1.00  0.00           H  
ATOM   2829  HB3 ARG   186      53.437  43.718  26.407  1.00  0.00           H  
ATOM   2830  CG  ARG   186      53.830  41.516  26.092  1.00  0.00           C  
ATOM   2831  HG2 ARG   186      54.893  41.739  25.998  1.00  0.00           H  
ATOM   2832  HG3 ARG   186      53.785  40.605  26.689  1.00  0.00           H  
ATOM   2833  CD  ARG   186      53.389  41.239  24.687  1.00  0.00           C  
ATOM   2834  HD2 ARG   186      53.830  40.275  24.432  1.00  0.00           H  
ATOM   2835  HD3 ARG   186      52.387  41.115  24.726  1.00  0.00           H  
ATOM   2836  NE  ARG   186      53.795  42.355  23.803  1.00  0.00           N  
ATOM   2837  HE  ARG   186      53.082  43.140  23.551  1.00  0.00           H  
ATOM   2838  CZ  ARG   186      55.008  42.457  23.220  1.00  0.00           C  
ATOM   2839  NH1 ARG   186      55.920  41.507  23.114  1.00  0.00           N  
ATOM   2840 HH11 ARG   186      55.567  40.492  23.294  1.00  0.00           H  
ATOM   2841 HH12 ARG   186      56.930  41.754  22.786  1.00  0.00           H  
ATOM   2842  NH2 ARG   186      55.321  43.555  22.692  1.00  0.00           N  
ATOM   2843 HH21 ARG   186      54.660  44.327  23.086  1.00  0.00           H  
ATOM   2844 HH22 ARG   186      56.399  43.714  22.670  1.00  0.00           H  
ATOM   2845  C   ARG   186      54.773  43.000  28.842  1.00  0.00           C  
ATOM   2846  O   ARG   186      55.640  42.155  28.522  1.00  0.00           O  
ATOM   2847  N   ALA   187      55.045  44.081  29.613  1.00  0.00           N  
ATOM   2848  H   ALA   187      54.287  44.791  29.944  1.00  0.00           H  
ATOM   2849  CA  ALA   187      56.301  44.299  30.354  1.00  0.00           C  
ATOM   2850  HA  ALA   187      57.126  44.160  29.655  1.00  0.00           H  
ATOM   2851  CB  ALA   187      56.243  45.788  30.740  1.00  0.00           C  
ATOM   2852  HB1 ALA   187      55.727  45.903  31.693  1.00  0.00           H  
ATOM   2853  HB2 ALA   187      57.253  46.187  30.834  1.00  0.00           H  
ATOM   2854  HB3 ALA   187      55.914  46.360  29.974  1.00  0.00           H  
ATOM   2855  C   ALA   187      56.417  43.414  31.598  1.00  0.00           C  
ATOM   2856  O   ALA   187      55.559  42.626  32.014  1.00  0.00           O  
ATOM   2857  N   GLY   188      57.609  43.403  32.184  1.00  0.00           N  
ATOM   2858  H   GLY   188      58.260  44.228  31.896  1.00  0.00           H  
ATOM   2859  CA  GLY   188      57.925  42.537  33.335  1.00  0.00           C  
ATOM   2860  HA2 GLY   188      57.866  41.474  33.102  1.00  0.00           H  
ATOM   2861  HA3 GLY   188      58.953  42.733  33.638  1.00  0.00           H  
ATOM   2862  C   GLY   188      57.033  42.781  34.561  1.00  0.00           C  
ATOM   2863  O   GLY   188      56.544  43.862  34.769  1.00  0.00           O  
ATOM   2864  N   LEU   189      57.023  41.787  35.393  1.00  0.00           N  
ATOM   2865  H   LEU   189      57.545  40.861  35.155  1.00  0.00           H  
ATOM   2866  CA  LEU   189      56.352  41.758  36.658  1.00  0.00           C  
ATOM   2867  HA  LEU   189      55.330  42.104  36.505  1.00  0.00           H  
ATOM   2868  CB  LEU   189      56.275  40.255  37.104  1.00  0.00           C  
ATOM   2869  HB2 LEU   189      55.785  39.620  36.366  1.00  0.00           H  
ATOM   2870  HB3 LEU   189      57.300  39.886  37.124  1.00  0.00           H  
ATOM   2871  CG  LEU   189      55.623  39.807  38.456  1.00  0.00           C  
ATOM   2872  HG  LEU   189      56.124  40.245  39.216  1.00  0.00           H  
ATOM   2873  CD1 LEU   189      54.200  40.363  38.477  1.00  0.00           C  
ATOM   2874 HD11 LEU   189      54.178  41.371  38.531  1.00  0.00           H  
ATOM   2875 HD12 LEU   189      53.661  39.984  37.711  1.00  0.00           H  
ATOM   2876 HD13 LEU   189      53.873  40.047  39.379  1.00  0.00           H  
ATOM   2877  CD2 LEU   189      55.721  38.277  38.675  1.00  0.00           C  
ATOM   2878 HD21 LEU   189      55.261  38.144  39.654  1.00  0.00           H  
ATOM   2879 HD22 LEU   189      55.071  37.658  38.056  1.00  0.00           H  
ATOM   2880 HD23 LEU   189      56.758  37.957  38.579  1.00  0.00           H  
ATOM   2881  C   LEU   189      57.147  42.635  37.662  1.00  0.00           C  
ATOM   2882  O   LEU   189      58.364  42.374  37.820  1.00  0.00           O  
ATOM   2883  N   LYS   190      56.388  43.467  38.401  1.00  0.00           N  
ATOM   2884  H   LYS   190      55.304  43.362  38.453  1.00  0.00           H  
ATOM   2885  CA  LYS   190      56.922  44.253  39.519  1.00  0.00           C  
ATOM   2886  HA  LYS   190      57.839  44.625  39.060  1.00  0.00           H  
ATOM   2887  CB  LYS   190      55.987  45.494  39.629  1.00  0.00           C  
ATOM   2888  HB2 LYS   190      54.973  45.095  39.641  1.00  0.00           H  
ATOM   2889  HB3 LYS   190      56.319  46.093  40.477  1.00  0.00           H  
ATOM   2890  CG  LYS   190      56.175  46.308  38.348  1.00  0.00           C  
ATOM   2891  HG2 LYS   190      57.227  46.593  38.353  1.00  0.00           H  
ATOM   2892  HG3 LYS   190      55.943  45.858  37.383  1.00  0.00           H  
ATOM   2893  CD  LYS   190      55.475  47.628  38.408  1.00  0.00           C  
ATOM   2894  HD2 LYS   190      55.472  47.943  39.452  1.00  0.00           H  
ATOM   2895  HD3 LYS   190      56.013  48.272  37.847  1.00  0.00           H  
ATOM   2896  CE  LYS   190      54.082  47.473  37.843  1.00  0.00           C  
ATOM   2897  HE2 LYS   190      53.631  46.538  38.173  1.00  0.00           H  
ATOM   2898  HE3 LYS   190      53.506  48.337  38.177  1.00  0.00           H  
ATOM   2899  NZ  LYS   190      53.984  47.432  36.377  1.00  0.00           N  
ATOM   2900  HZ1 LYS   190      54.350  48.358  35.932  1.00  0.00           H  
ATOM   2901  HZ2 LYS   190      54.509  46.558  35.991  1.00  0.00           H  
ATOM   2902  HZ3 LYS   190      52.944  47.200  36.148  1.00  0.00           H  
ATOM   2903  C   LYS   190      57.009  43.467  40.793  1.00  0.00           C  
ATOM   2904  O   LYS   190      56.090  42.763  41.121  1.00  0.00           O  
ATOM   2905  N   VAL   191      58.080  43.836  41.521  1.00  0.00           N  
ATOM   2906  H   VAL   191      58.934  44.341  41.094  1.00  0.00           H  
ATOM   2907  CA  VAL   191      58.283  43.244  42.852  1.00  0.00           C  
ATOM   2908  HA  VAL   191      58.339  42.167  42.795  1.00  0.00           H  
ATOM   2909  CB  VAL   191      59.443  43.716  43.670  1.00  0.00           C  
ATOM   2910  HB  VAL   191      60.247  43.564  43.077  1.00  0.00           H  
ATOM   2911  CG1 VAL   191      59.481  45.121  44.161  1.00  0.00           C  
ATOM   2912 HG11 VAL   191      60.138  45.263  45.019  1.00  0.00           H  
ATOM   2913 HG12 VAL   191      59.710  45.787  43.329  1.00  0.00           H  
ATOM   2914 HG13 VAL   191      58.529  45.397  44.613  1.00  0.00           H  
ATOM   2915  CG2 VAL   191      59.614  42.709  44.905  1.00  0.00           C  
ATOM   2916 HG21 VAL   191      60.040  41.603  44.288  1.00  0.00           H  
ATOM   2917 HG22 VAL   191      60.313  43.027  45.562  1.00  0.00           H  
ATOM   2918 HG23 VAL   191      58.619  42.571  45.328  1.00  0.00           H  
ATOM   2919  C   VAL   191      56.969  43.361  43.670  1.00  0.00           C  
ATOM   2920  O   VAL   191      56.487  42.327  44.205  1.00  0.00           O  
ATOM   2921  N   CYS   192      56.340  44.577  43.620  1.00  0.00           N  
ATOM   2922  H   CYS   192      56.853  45.374  43.082  1.00  0.00           H  
ATOM   2923  CA  CYS   192      55.104  44.868  44.443  1.00  0.00           C  
ATOM   2924  HA  CYS   192      55.309  44.641  45.489  1.00  0.00           H  
ATOM   2925  CB  CYS   192      54.731  46.308  44.344  1.00  0.00           C  
ATOM   2926  HB2 CYS   192      53.831  46.528  44.898  1.00  0.00           H  
ATOM   2927  HB3 CYS   192      55.555  46.914  44.690  1.00  0.00           H  
ATOM   2928  SG  CYS   192      54.375  46.653  42.587  1.00  0.00           S  
ATOM   2929  HG  CYS   192      55.390  47.011  42.492  1.00  0.00           H  
ATOM   2930  C   CYS   192      53.869  44.009  44.163  1.00  0.00           C  
ATOM   2931  O   CYS   192      53.025  44.018  45.073  1.00  0.00           O  
ATOM   2932  N   PHE   193      53.830  43.379  43.025  1.00  0.00           N  
ATOM   2933  H   PHE   193      54.658  43.521  42.331  1.00  0.00           H  
ATOM   2934  CA  PHE   193      52.760  42.544  42.525  1.00  0.00           C  
ATOM   2935  HA  PHE   193      51.981  42.726  43.266  1.00  0.00           H  
ATOM   2936  CB  PHE   193      52.440  42.962  41.141  1.00  0.00           C  
ATOM   2937  HB2 PHE   193      52.493  44.050  41.146  1.00  0.00           H  
ATOM   2938  HB3 PHE   193      53.196  42.714  40.397  1.00  0.00           H  
ATOM   2939  CG  PHE   193      51.099  42.441  40.669  1.00  0.00           C  
ATOM   2940  CD1 PHE   193      49.950  43.125  40.996  1.00  0.00           C  
ATOM   2941  HD1 PHE   193      50.031  43.942  41.584  1.00  0.00           H  
ATOM   2942  CE1 PHE   193      48.682  42.675  40.617  1.00  0.00           C  
ATOM   2943  HE1 PHE   193      47.758  43.152  40.945  1.00  0.00           H  
ATOM   2944  CZ  PHE   193      48.519  41.562  39.823  1.00  0.00           C  
ATOM   2945  HZ  PHE   193      47.510  41.313  39.493  1.00  0.00           H  
ATOM   2946  CE2 PHE   193      49.674  40.832  39.427  1.00  0.00           C  
ATOM   2947  HE2 PHE   193      49.596  40.033  38.814  1.00  0.00           H  
ATOM   2948  CD2 PHE   193      50.927  41.322  39.818  1.00  0.00           C  
ATOM   2949  HD2 PHE   193      51.719  40.617  39.567  1.00  0.00           H  
ATOM   2950  C   PHE   193      53.158  41.049  42.669  1.00  0.00           C  
ATOM   2951  O   PHE   193      52.341  40.246  43.138  1.00  0.00           O  
ATOM   2952  N   GLY   194      54.450  40.733  42.414  1.00  0.00           N  
ATOM   2953  H   GLY   194      55.036  41.526  41.948  1.00  0.00           H  
ATOM   2954  CA  GLY   194      55.120  39.434  42.736  1.00  0.00           C  
ATOM   2955  HA2 GLY   194      54.832  38.680  42.003  1.00  0.00           H  
ATOM   2956  HA3 GLY   194      56.208  39.398  42.677  1.00  0.00           H  
ATOM   2957  C   GLY   194      54.762  38.973  44.177  1.00  0.00           C  
ATOM   2958  O   GLY   194      54.282  37.838  44.278  1.00  0.00           O  
ATOM   2959  N   ILE   195      54.966  39.908  45.126  1.00  0.00           N  
ATOM   2960  H   ILE   195      55.305  40.906  44.847  1.00  0.00           H  
ATOM   2961  CA  ILE   195      54.694  39.568  46.572  1.00  0.00           C  
ATOM   2962  HA  ILE   195      55.282  38.663  46.727  1.00  0.00           H  
ATOM   2963  CB  ILE   195      55.140  40.699  47.491  1.00  0.00           C  
ATOM   2964  HB  ILE   195      54.957  40.390  48.520  1.00  0.00           H  
ATOM   2965  CG2 ILE   195      56.649  40.903  47.502  1.00  0.00           C  
ATOM   2966 HG21 ILE   195      56.936  41.746  48.130  1.00  0.00           H  
ATOM   2967 HG22 ILE   195      57.141  40.017  47.903  1.00  0.00           H  
ATOM   2968 HG23 ILE   195      57.000  41.169  46.593  1.00  0.00           H  
ATOM   2969  CG1 ILE   195      54.322  42.047  47.401  1.00  0.00           C  
ATOM   2970 HG12 ILE   195      54.707  42.496  46.582  1.00  0.00           H  
ATOM   2971 HG13 ILE   195      53.336  41.847  47.308  1.00  0.00           H  
ATOM   2972  CD1 ILE   195      54.526  43.107  48.461  1.00  0.00           C  
ATOM   2973 HD11 ILE   195      53.741  43.833  48.253  1.00  0.00           H  
ATOM   2974 HD12 ILE   195      54.380  42.567  49.396  1.00  0.00           H  
ATOM   2975 HD13 ILE   195      55.547  43.476  48.359  1.00  0.00           H  
ATOM   2976  C   ILE   195      53.204  39.248  46.801  1.00  0.00           C  
ATOM   2977  O   ILE   195      52.826  38.368  47.594  1.00  0.00           O  
ATOM   2978  N   GLN   196      52.264  39.922  46.119  1.00  0.00           N  
ATOM   2979  H   GLN   196      52.609  40.528  45.280  1.00  0.00           H  
ATOM   2980  CA  GLN   196      50.846  39.645  46.307  1.00  0.00           C  
ATOM   2981  HA  GLN   196      50.608  39.586  47.369  1.00  0.00           H  
ATOM   2982  CB  GLN   196      49.995  40.717  45.560  1.00  0.00           C  
ATOM   2983  HB2 GLN   196      50.212  40.822  44.497  1.00  0.00           H  
ATOM   2984  HB3 GLN   196      48.953  40.402  45.604  1.00  0.00           H  
ATOM   2985  CG  GLN   196      50.002  42.103  46.161  1.00  0.00           C  
ATOM   2986  HG2 GLN   196      50.946  42.648  46.171  1.00  0.00           H  
ATOM   2987  HG3 GLN   196      49.333  42.806  45.663  1.00  0.00           H  
ATOM   2988  CD  GLN   196      49.524  42.146  47.608  1.00  0.00           C  
ATOM   2989  OE1 GLN   196      48.769  41.377  48.054  1.00  0.00           O  
ATOM   2990  NE2 GLN   196      50.051  43.100  48.348  1.00  0.00           N  
ATOM   2991 HE21 GLN   196      49.854  43.145  49.419  1.00  0.00           H  
ATOM   2992 HE22 GLN   196      50.557  43.869  47.933  1.00  0.00           H  
ATOM   2993  C   GLN   196      50.471  38.265  45.713  1.00  0.00           C  
ATOM   2994  O   GLN   196      49.545  37.615  46.178  1.00  0.00           O  
ATOM   2995  N   LEU   197      51.203  37.783  44.721  1.00  0.00           N  
ATOM   2996  H   LEU   197      51.924  38.461  44.266  1.00  0.00           H  
ATOM   2997  CA  LEU   197      50.997  36.508  44.048  1.00  0.00           C  
ATOM   2998  HA  LEU   197      49.925  36.361  43.919  1.00  0.00           H  
ATOM   2999  CB  LEU   197      51.728  36.445  42.673  1.00  0.00           C  
ATOM   3000  HB2 LEU   197      52.809  36.450  42.815  1.00  0.00           H  
ATOM   3001  HB3 LEU   197      51.593  35.456  42.233  1.00  0.00           H  
ATOM   3002  CG  LEU   197      51.268  37.457  41.529  1.00  0.00           C  
ATOM   3003  HG  LEU   197      51.356  38.430  42.013  1.00  0.00           H  
ATOM   3004  CD1 LEU   197      52.242  37.528  40.271  1.00  0.00           C  
ATOM   3005 HD11 LEU   197      53.285  37.507  40.589  1.00  0.00           H  
ATOM   3006 HD12 LEU   197      52.129  36.711  39.558  1.00  0.00           H  
ATOM   3007 HD13 LEU   197      52.028  38.426  39.860  1.00  0.00           H  
ATOM   3008  CD2 LEU   197      49.865  37.369  41.040  1.00  0.00           C  
ATOM   3009 HD21 LEU   197      49.916  36.721  40.165  1.00  0.00           H  
ATOM   3010 HD22 LEU   197      49.167  36.933  41.755  1.00  0.00           H  
ATOM   3011 HD23 LEU   197      49.432  38.341  40.806  1.00  0.00           H  
ATOM   3012  C   LEU   197      51.606  35.348  44.850  1.00  0.00           C  
ATOM   3013  O   LEU   197      51.054  34.294  44.753  1.00  0.00           O  
ATOM   3014  N   LEU   198      52.601  35.558  45.650  1.00  0.00           N  
ATOM   3015  H   LEU   198      52.933  36.573  45.865  1.00  0.00           H  
ATOM   3016  CA  LEU   198      52.899  34.615  46.709  1.00  0.00           C  
ATOM   3017  HA  LEU   198      52.821  33.695  46.302  1.00  0.00           H  
ATOM   3018  CB  LEU   198      54.353  34.883  47.136  1.00  0.00           C  
ATOM   3019  HB2 LEU   198      54.951  34.799  46.228  1.00  0.00           H  
ATOM   3020  HB3 LEU   198      54.445  35.915  47.472  1.00  0.00           H  
ATOM   3021  CG  LEU   198      54.864  33.875  48.190  1.00  0.00           C  
ATOM   3022  HG  LEU   198      54.278  33.894  49.109  1.00  0.00           H  
ATOM   3023  CD1 LEU   198      54.719  32.424  47.723  1.00  0.00           C  
ATOM   3024 HD11 LEU   198      55.439  31.897  48.197  1.00  0.00           H  
ATOM   3025 HD12 LEU   198      53.839  31.946  47.855  1.00  0.00           H  
ATOM   3026 HD13 LEU   198      54.788  32.342  46.719  1.00  0.00           H  
ATOM   3027  CD2 LEU   198      56.353  34.242  48.497  1.00  0.00           C  
ATOM   3028 HD21 LEU   198      57.004  33.940  47.676  1.00  0.00           H  
ATOM   3029 HD22 LEU   198      56.473  35.267  48.848  1.00  0.00           H  
ATOM   3030 HD23 LEU   198      56.679  33.681  49.373  1.00  0.00           H  
ATOM   3031  C   LEU   198      51.910  34.694  47.933  1.00  0.00           C  
ATOM   3032  O   LEU   198      51.551  33.616  48.476  1.00  0.00           O  
ATOM   3033  N   ASN   199      51.397  35.843  48.318  1.00  0.00           N  
ATOM   3034  H   ASN   199      51.827  36.752  47.899  1.00  0.00           H  
ATOM   3035  CA  ASN   199      50.297  35.935  49.271  1.00  0.00           C  
ATOM   3036  HA  ASN   199      50.590  35.566  50.254  1.00  0.00           H  
ATOM   3037  CB  ASN   199      49.877  37.432  49.441  1.00  0.00           C  
ATOM   3038  HB2 ASN   199      49.461  37.876  48.634  1.00  0.00           H  
ATOM   3039  HB3 ASN   199      49.041  37.325  50.133  1.00  0.00           H  
ATOM   3040  CG  ASN   199      50.823  38.365  50.164  1.00  0.00           C  
ATOM   3041  OD1 ASN   199      51.758  37.877  50.822  1.00  0.00           O  
ATOM   3042  ND2 ASN   199      50.533  39.630  50.215  1.00  0.00           N  
ATOM   3043 HD21 ASN   199      51.145  40.302  50.817  1.00  0.00           H  
ATOM   3044 HD22 ASN   199      49.735  40.029  49.589  1.00  0.00           H  
ATOM   3045  C   ASN   199      49.076  35.102  48.697  1.00  0.00           C  
ATOM   3046  O   ASN   199      48.312  34.545  49.447  1.00  0.00           O  
ATOM   3047  N   ALA   200      48.755  35.216  47.377  1.00  0.00           N  
ATOM   3048  H   ALA   200      49.252  35.970  46.768  1.00  0.00           H  
ATOM   3049  CA  ALA   200      47.785  34.355  46.633  1.00  0.00           C  
ATOM   3050  HA  ALA   200      46.856  34.439  47.197  1.00  0.00           H  
ATOM   3051  CB  ALA   200      47.613  34.898  45.203  1.00  0.00           C  
ATOM   3052  HB1 ALA   200      46.821  34.396  44.646  1.00  0.00           H  
ATOM   3053  HB2 ALA   200      47.544  35.986  45.210  1.00  0.00           H  
ATOM   3054  HB3 ALA   200      48.556  34.571  44.765  1.00  0.00           H  
ATOM   3055  C   ALA   200      48.113  32.890  46.672  1.00  0.00           C  
ATOM   3056  O   ALA   200      47.213  32.136  46.940  1.00  0.00           O  
ATOM   3057  N   VAL   201      49.373  32.456  46.367  1.00  0.00           N  
ATOM   3058  H   VAL   201      50.051  33.073  45.942  1.00  0.00           H  
ATOM   3059  CA  VAL   201      49.770  30.986  46.506  1.00  0.00           C  
ATOM   3060  HA  VAL   201      49.235  30.465  45.827  1.00  0.00           H  
ATOM   3061  CB  VAL   201      51.328  30.853  46.296  1.00  0.00           C  
ATOM   3062  HB  VAL   201      51.780  31.572  46.842  1.00  0.00           H  
ATOM   3063  CG1 VAL   201      51.834  29.547  46.851  1.00  0.00           C  
ATOM   3064 HG11 VAL   201      51.846  29.626  47.938  1.00  0.00           H  
ATOM   3065 HG12 VAL   201      51.187  28.739  46.511  1.00  0.00           H  
ATOM   3066 HG13 VAL   201      52.870  29.427  46.533  1.00  0.00           H  
ATOM   3067  CG2 VAL   201      51.713  30.937  44.760  1.00  0.00           C  
ATOM   3068 HG21 VAL   201      51.184  30.340  44.225  1.00  0.00           H  
ATOM   3069 HG22 VAL   201      51.678  31.909  44.488  1.00  0.00           H  
ATOM   3070 HG23 VAL   201      52.762  30.669  44.631  1.00  0.00           H  
ATOM   3071  C   VAL   201      49.399  30.449  47.910  1.00  0.00           C  
ATOM   3072  O   VAL   201      48.723  29.457  48.070  1.00  0.00           O  
ATOM   3073  N   SER   202      49.736  31.313  48.889  1.00  0.00           N  
ATOM   3074  H   SER   202      50.413  32.112  48.588  1.00  0.00           H  
ATOM   3075  CA  SER   202      49.617  31.012  50.343  1.00  0.00           C  
ATOM   3076  HA  SER   202      49.981  30.014  50.590  1.00  0.00           H  
ATOM   3077  CB  SER   202      50.253  32.004  51.223  1.00  0.00           C  
ATOM   3078  HB2 SER   202      49.763  32.885  51.276  1.00  0.00           H  
ATOM   3079  HB3 SER   202      50.202  31.635  52.162  1.00  0.00           H  
ATOM   3080  OG  SER   202      51.560  32.141  50.722  1.00  0.00           O  
ATOM   3081  HG  SER   202      51.653  32.689  49.879  1.00  0.00           H  
ATOM   3082  C   SER   202      48.086  30.950  50.781  1.00  0.00           C  
ATOM   3083  O   SER   202      47.788  30.160  51.693  1.00  0.00           O  
ATOM   3084  N   ARG   203      47.220  31.720  50.260  1.00  0.00           N  
ATOM   3085  H   ARG   203      47.593  32.403  49.497  1.00  0.00           H  
ATOM   3086  CA  ARG   203      45.799  31.770  50.618  1.00  0.00           C  
ATOM   3087  HA  ARG   203      45.566  31.592  51.668  1.00  0.00           H  
ATOM   3088  CB  ARG   203      45.301  33.154  50.264  1.00  0.00           C  
ATOM   3089  HB2 ARG   203      45.554  33.373  49.226  1.00  0.00           H  
ATOM   3090  HB3 ARG   203      44.219  33.047  50.344  1.00  0.00           H  
ATOM   3091  CG  ARG   203      45.668  34.316  51.163  1.00  0.00           C  
ATOM   3092  HG2 ARG   203      46.717  34.284  51.459  1.00  0.00           H  
ATOM   3093  HG3 ARG   203      45.525  35.245  50.611  1.00  0.00           H  
ATOM   3094  CD  ARG   203      44.805  34.449  52.466  1.00  0.00           C  
ATOM   3095  HD2 ARG   203      44.628  33.453  52.873  1.00  0.00           H  
ATOM   3096  HD3 ARG   203      45.286  35.084  53.086  1.00  0.00           H  
ATOM   3097  NE  ARG   203      43.507  34.984  52.014  1.00  0.00           N  
ATOM   3098  HE  ARG   203      43.327  35.004  50.939  1.00  0.00           H  
ATOM   3099  CZ  ARG   203      42.357  35.084  52.679  1.00  0.00           C  
ATOM   3100  NH1 ARG   203      42.251  34.762  53.998  1.00  0.00           N  
ATOM   3101 HH11 ARG   203      43.119  34.477  54.592  1.00  0.00           H  
ATOM   3102 HH12 ARG   203      41.298  35.056  54.438  1.00  0.00           H  
ATOM   3103  NH2 ARG   203      41.340  35.621  52.079  1.00  0.00           N  
ATOM   3104 HH21 ARG   203      41.463  36.252  51.199  1.00  0.00           H  
ATOM   3105 HH22 ARG   203      40.360  35.499  52.542  1.00  0.00           H  
ATOM   3106  C   ARG   203      45.070  30.706  49.914  1.00  0.00           C  
ATOM   3107  O   ARG   203      44.143  30.144  50.498  1.00  0.00           O  
ATOM   3108  N   VAL   204      45.452  30.385  48.712  1.00  0.00           N  
ATOM   3109  H   VAL   204      46.148  31.005  48.324  1.00  0.00           H  
ATOM   3110  CA  VAL   204      44.874  29.341  47.953  1.00  0.00           C  
ATOM   3111  HA  VAL   204      43.865  29.348  47.911  1.00  0.00           H  
ATOM   3112  CB  VAL   204      45.261  29.432  46.430  1.00  0.00           C  
ATOM   3113  HB  VAL   204      46.341  29.474  46.290  1.00  0.00           H  
ATOM   3114  CG1 VAL   204      44.857  28.181  45.665  1.00  0.00           C  
ATOM   3115 HG11 VAL   204      45.277  27.271  46.092  1.00  0.00           H  
ATOM   3116 HG12 VAL   204      43.770  28.135  45.594  1.00  0.00           H  
ATOM   3117 HG13 VAL   204      45.363  28.355  44.715  1.00  0.00           H  
ATOM   3118  CG2 VAL   204      44.696  30.692  45.722  1.00  0.00           C  
ATOM   3119 HG21 VAL   204      45.166  31.590  46.122  1.00  0.00           H  
ATOM   3120 HG22 VAL   204      45.113  30.655  44.802  1.00  0.00           H  
ATOM   3121 HG23 VAL   204      43.618  30.838  45.665  1.00  0.00           H  
ATOM   3122  C   VAL   204      45.210  28.016  48.592  1.00  0.00           C  
ATOM   3123  O   VAL   204      44.399  27.170  48.765  1.00  0.00           O  
ATOM   3124  N   GLU   205      46.436  27.909  49.143  1.00  0.00           N  
ATOM   3125  H   GLU   205      47.062  28.801  49.110  1.00  0.00           H  
ATOM   3126  CA  GLU   205      46.958  26.842  50.046  1.00  0.00           C  
ATOM   3127  HA  GLU   205      46.905  25.957  49.412  1.00  0.00           H  
ATOM   3128  CB  GLU   205      48.434  27.140  50.506  1.00  0.00           C  
ATOM   3129  HB2 GLU   205      48.968  27.488  49.723  1.00  0.00           H  
ATOM   3130  HB3 GLU   205      48.437  27.883  51.191  1.00  0.00           H  
ATOM   3131  CG  GLU   205      49.130  25.821  50.933  1.00  0.00           C  
ATOM   3132  HG2 GLU   205      48.956  25.133  50.214  1.00  0.00           H  
ATOM   3133  HG3 GLU   205      50.124  25.992  50.994  1.00  0.00           H  
ATOM   3134  CD  GLU   205      48.786  25.415  52.345  1.00  0.00           C  
ATOM   3135  OE1 GLU   205      48.543  26.264  53.200  1.00  0.00           O  
ATOM   3136  OE2 GLU   205      48.853  24.201  52.702  1.00  0.00           O  
ATOM   3137  C   GLU   205      46.021  26.587  51.206  1.00  0.00           C  
ATOM   3138  O   GLU   205      45.753  25.409  51.543  1.00  0.00           O  
ATOM   3139  N   ARG   206      45.425  27.596  51.804  1.00  0.00           N  
ATOM   3140  H   ARG   206      45.666  28.613  51.493  1.00  0.00           H  
ATOM   3141  CA  ARG   206      44.494  27.510  52.978  1.00  0.00           C  
ATOM   3142  HA  ARG   206      44.795  26.653  53.580  1.00  0.00           H  
ATOM   3143  CB  ARG   206      44.515  28.806  53.756  1.00  0.00           C  
ATOM   3144  HB2 ARG   206      44.304  29.579  53.140  1.00  0.00           H  
ATOM   3145  HB3 ARG   206      43.821  28.719  54.592  1.00  0.00           H  
ATOM   3146  CG  ARG   206      45.866  29.252  54.371  1.00  0.00           C  
ATOM   3147  HG2 ARG   206      46.602  29.289  53.568  1.00  0.00           H  
ATOM   3148  HG3 ARG   206      45.858  30.320  54.587  1.00  0.00           H  
ATOM   3149  CD  ARG   206      46.588  28.535  55.514  1.00  0.00           C  
ATOM   3150  HD2 ARG   206      47.449  29.143  55.792  1.00  0.00           H  
ATOM   3151  HD3 ARG   206      45.925  28.558  56.274  1.00  0.00           H  
ATOM   3152  NE  ARG   206      46.826  27.145  55.164  1.00  0.00           N  
ATOM   3153  HE  ARG   206      47.206  26.940  54.163  1.00  0.00           H  
ATOM   3154  CZ  ARG   206      46.552  25.950  55.809  1.00  0.00           C  
ATOM   3155  NH1 ARG   206      46.292  25.849  57.096  1.00  0.00           N  
ATOM   3156 HH11 ARG   206      46.377  26.706  57.764  1.00  0.00           H  
ATOM   3157 HH12 ARG   206      46.440  24.844  57.490  1.00  0.00           H  
ATOM   3158  NH2 ARG   206      46.712  24.808  55.150  1.00  0.00           N  
ATOM   3159 HH21 ARG   206      47.204  24.851  54.179  1.00  0.00           H  
ATOM   3160 HH22 ARG   206      46.503  23.877  55.678  1.00  0.00           H  
ATOM   3161  C   ARG   206      43.083  27.126  52.567  1.00  0.00           C  
ATOM   3162  O   ARG   206      42.389  26.588  53.458  1.00  0.00           O  
ATOM   3163  N   ALA   207      42.777  27.364  51.318  1.00  0.00           N  
ATOM   3164  H   ALA   207      43.501  27.949  50.752  1.00  0.00           H  
ATOM   3165  CA  ALA   207      41.370  27.236  50.861  1.00  0.00           C  
ATOM   3166  HA  ALA   207      40.695  27.535  51.663  1.00  0.00           H  
ATOM   3167  CB  ALA   207      41.037  27.960  49.538  1.00  0.00           C  
ATOM   3168  HB1 ALA   207      40.089  27.592  49.144  1.00  0.00           H  
ATOM   3169  HB2 ALA   207      41.064  29.048  49.599  1.00  0.00           H  
ATOM   3170  HB3 ALA   207      41.772  27.668  48.788  1.00  0.00           H  
ATOM   3171  C   ALA   207      41.054  25.765  50.642  1.00  0.00           C  
ATOM   3172  O   ALA   207      39.933  25.319  50.896  1.00  0.00           O  
ATOM   3173  N   LEU   208      42.076  24.979  50.252  1.00  0.00           N  
ATOM   3174  H   LEU   208      43.073  25.400  50.120  1.00  0.00           H  
ATOM   3175  CA  LEU   208      41.756  23.628  49.731  1.00  0.00           C  
ATOM   3176  HA  LEU   208      41.053  23.736  48.905  1.00  0.00           H  
ATOM   3177  CB  LEU   208      43.059  23.064  49.102  1.00  0.00           C  
ATOM   3178  HB2 LEU   208      43.812  22.996  49.888  1.00  0.00           H  
ATOM   3179  HB3 LEU   208      42.835  22.065  48.730  1.00  0.00           H  
ATOM   3180  CG  LEU   208      43.732  23.852  47.988  1.00  0.00           C  
ATOM   3181  HG  LEU   208      44.413  24.612  48.370  1.00  0.00           H  
ATOM   3182  CD1 LEU   208      44.621  22.860  47.234  1.00  0.00           C  
ATOM   3183 HD11 LEU   208      45.363  22.571  47.979  1.00  0.00           H  
ATOM   3184 HD12 LEU   208      44.081  22.008  46.821  1.00  0.00           H  
ATOM   3185 HD13 LEU   208      45.094  23.339  46.482  1.00  0.00           H  
ATOM   3186  CD2 LEU   208      42.742  24.460  47.020  1.00  0.00           C  
ATOM   3187 HD21 LEU   208      43.333  24.881  46.207  1.00  0.00           H  
ATOM   3188 HD22 LEU   208      42.020  23.745  46.626  1.00  0.00           H  
ATOM   3189 HD23 LEU   208      42.183  25.251  47.519  1.00  0.00           H  
ATOM   3190  C   LEU   208      41.137  22.626  50.750  1.00  0.00           C  
ATOM   3191  O   LEU   208      40.095  22.077  50.347  1.00  0.00           O  
ATOM   3192  N   PRO   209      41.585  22.528  52.048  1.00  0.00           N  
ATOM   3193  CD  PRO   209      42.596  23.218  52.655  1.00  0.00           C  
ATOM   3194  HD2 PRO   209      42.240  24.140  53.114  1.00  0.00           H  
ATOM   3195  HD3 PRO   209      43.479  23.524  52.093  1.00  0.00           H  
ATOM   3196  CG  PRO   209      43.091  22.324  53.788  1.00  0.00           C  
ATOM   3197  HG2 PRO   209      43.675  22.793  54.580  1.00  0.00           H  
ATOM   3198  HG3 PRO   209      43.689  21.569  53.278  1.00  0.00           H  
ATOM   3199  CB  PRO   209      41.698  21.955  54.257  1.00  0.00           C  
ATOM   3200  HB2 PRO   209      41.438  22.769  54.795  1.00  0.00           H  
ATOM   3201  HB3 PRO   209      41.677  21.163  54.884  1.00  0.00           H  
ATOM   3202  CA  PRO   209      40.853  21.711  53.012  1.00  0.00           C  
ATOM   3203  HA  PRO   209      40.806  20.736  52.754  1.00  0.00           H  
ATOM   3204  C   PRO   209      39.360  22.050  53.341  1.00  0.00           C  
ATOM   3205  O   PRO   209      38.656  21.247  53.961  1.00  0.00           O  
ATOM   3206  N   LYS   210      38.879  23.231  52.880  1.00  0.00           N  
ATOM   3207  H   LYS   210      39.481  23.842  52.207  1.00  0.00           H  
ATOM   3208  CA  LYS   210      37.455  23.626  53.032  1.00  0.00           C  
ATOM   3209  HA  LYS   210      36.859  22.774  53.360  1.00  0.00           H  
ATOM   3210  CB  LYS   210      37.442  24.707  54.197  1.00  0.00           C  
ATOM   3211  HB2 LYS   210      36.430  25.100  54.296  1.00  0.00           H  
ATOM   3212  HB3 LYS   210      37.791  24.233  55.114  1.00  0.00           H  
ATOM   3213  CG  LYS   210      38.177  26.077  53.928  1.00  0.00           C  
ATOM   3214  HG2 LYS   210      38.212  26.619  54.873  1.00  0.00           H  
ATOM   3215  HG3 LYS   210      39.152  25.776  53.545  1.00  0.00           H  
ATOM   3216  CD  LYS   210      37.461  27.105  52.933  1.00  0.00           C  
ATOM   3217  HD2 LYS   210      38.220  27.869  52.767  1.00  0.00           H  
ATOM   3218  HD3 LYS   210      37.328  26.758  51.994  1.00  0.00           H  
ATOM   3219  CE  LYS   210      36.181  27.787  53.427  1.00  0.00           C  
ATOM   3220  HE2 LYS   210      35.998  28.534  52.655  1.00  0.00           H  
ATOM   3221  HE3 LYS   210      35.350  27.085  53.361  1.00  0.00           H  
ATOM   3222  NZ  LYS   210      36.238  28.441  54.717  1.00  0.00           N  
ATOM   3223  HZ1 LYS   210      36.297  27.643  55.458  1.00  0.00           H  
ATOM   3224  HZ2 LYS   210      37.033  29.174  54.853  1.00  0.00           H  
ATOM   3225  HZ3 LYS   210      35.305  28.999  54.792  1.00  0.00           H  
ATOM   3226  C   LYS   210      36.867  24.171  51.755  1.00  0.00           C  
ATOM   3227  O   LYS   210      35.882  24.909  51.729  1.00  0.00           O  
ATOM   3228  N   LEU   211      37.537  23.912  50.620  1.00  0.00           N  
ATOM   3229  H   LEU   211      38.491  23.583  50.667  1.00  0.00           H  
ATOM   3230  CA  LEU   211      36.999  24.132  49.208  1.00  0.00           C  
ATOM   3231  HA  LEU   211      36.334  24.995  49.227  1.00  0.00           H  
ATOM   3232  CB  LEU   211      38.194  24.574  48.226  1.00  0.00           C  
ATOM   3233  HB2 LEU   211      38.613  25.462  48.699  1.00  0.00           H  
ATOM   3234  HB3 LEU   211      38.958  23.798  48.178  1.00  0.00           H  
ATOM   3235  CG  LEU   211      37.756  24.826  46.727  1.00  0.00           C  
ATOM   3236  HG  LEU   211      37.078  24.023  46.436  1.00  0.00           H  
ATOM   3237  CD1 LEU   211      37.017  26.128  46.584  1.00  0.00           C  
ATOM   3238 HD11 LEU   211      36.563  26.231  45.599  1.00  0.00           H  
ATOM   3239 HD12 LEU   211      36.402  26.278  47.305  1.00  0.00           H  
ATOM   3240 HD13 LEU   211      37.750  26.823  46.572  1.00  0.00           H  
ATOM   3241  CD2 LEU   211      38.911  24.655  45.709  1.00  0.00           C  
ATOM   3242 HD21 LEU   211      39.146  23.594  45.629  1.00  0.00           H  
ATOM   3243 HD22 LEU   211      38.563  24.951  44.719  1.00  0.00           H  
ATOM   3244 HD23 LEU   211      39.772  25.267  45.978  1.00  0.00           H  
ATOM   3245  C   LEU   211      36.187  22.891  48.714  1.00  0.00           C  
ATOM   3246  O   LEU   211      36.736  21.816  48.477  1.00  0.00           O  
ATOM   3247  N   THR   212      34.855  23.148  48.629  1.00  0.00           N  
ATOM   3248  H   THR   212      34.613  24.205  48.518  1.00  0.00           H  
ATOM   3249  CA  THR   212      33.779  22.163  48.396  1.00  0.00           C  
ATOM   3250  HA  THR   212      34.122  21.146  48.582  1.00  0.00           H  
ATOM   3251  CB  THR   212      32.647  22.372  49.503  1.00  0.00           C  
ATOM   3252  HB  THR   212      31.770  21.748  49.330  1.00  0.00           H  
ATOM   3253  CG2 THR   212      33.092  21.917  50.922  1.00  0.00           C  
ATOM   3254 HG21 THR   212      34.088  22.239  51.226  1.00  0.00           H  
ATOM   3255 HG22 THR   212      32.486  22.354  51.715  1.00  0.00           H  
ATOM   3256 HG23 THR   212      33.061  20.828  50.902  1.00  0.00           H  
ATOM   3257  OG1 THR   212      32.269  23.801  49.614  1.00  0.00           O  
ATOM   3258  HG1 THR   212      31.347  23.860  50.193  1.00  0.00           H  
ATOM   3259  C   THR   212      33.027  22.285  47.059  1.00  0.00           C  
ATOM   3260  O   THR   212      32.078  21.521  46.824  1.00  0.00           O  
ATOM   3261  N   VAL   213      33.366  23.219  46.193  1.00  0.00           N  
ATOM   3262  H   VAL   213      34.075  23.996  46.481  1.00  0.00           H  
ATOM   3263  CA  VAL   213      32.604  23.571  44.927  1.00  0.00           C  
ATOM   3264  HA  VAL   213      31.566  23.604  45.257  1.00  0.00           H  
ATOM   3265  CB  VAL   213      33.007  25.006  44.382  1.00  0.00           C  
ATOM   3266  HB  VAL   213      33.085  25.736  45.187  1.00  0.00           H  
ATOM   3267  CG1 VAL   213      34.401  24.973  43.670  1.00  0.00           C  
ATOM   3268 HG11 VAL   213      35.224  24.596  44.278  1.00  0.00           H  
ATOM   3269 HG12 VAL   213      34.370  24.250  42.855  1.00  0.00           H  
ATOM   3270 HG13 VAL   213      34.646  25.954  43.263  1.00  0.00           H  
ATOM   3271  CG2 VAL   213      31.935  25.539  43.337  1.00  0.00           C  
ATOM   3272 HG21 VAL   213      30.938  25.410  43.759  1.00  0.00           H  
ATOM   3273 HG22 VAL   213      32.095  26.504  43.086  1.00  0.00           H  
ATOM   3274 HG23 VAL   213      31.871  24.960  42.415  1.00  0.00           H  
ATOM   3275  C   VAL   213      32.915  22.401  43.969  1.00  0.00           C  
ATOM   3276  O   VAL   213      34.010  21.849  44.059  1.00  0.00           O  
ATOM   3277  N   PRO   214      32.030  22.073  43.027  1.00  0.00           N  
ATOM   3278  CD  PRO   214      30.632  22.403  43.087  1.00  0.00           C  
ATOM   3279  HD2 PRO   214      30.485  23.275  42.449  1.00  0.00           H  
ATOM   3280  HD3 PRO   214      30.267  22.486  44.111  1.00  0.00           H  
ATOM   3281  CG  PRO   214      30.001  21.176  42.420  1.00  0.00           C  
ATOM   3282  HG2 PRO   214      29.006  21.281  42.013  1.00  0.00           H  
ATOM   3283  HG3 PRO   214      30.054  20.290  43.035  1.00  0.00           H  
ATOM   3284  CB  PRO   214      30.944  20.932  41.204  1.00  0.00           C  
ATOM   3285  HB2 PRO   214      30.880  21.717  40.465  1.00  0.00           H  
ATOM   3286  HB3 PRO   214      30.895  19.968  40.720  1.00  0.00           H  
ATOM   3287  CA  PRO   214      32.349  21.151  41.869  1.00  0.00           C  
ATOM   3288  HA  PRO   214      32.743  20.211  42.227  1.00  0.00           H  
ATOM   3289  C   PRO   214      33.394  21.876  40.973  1.00  0.00           C  
ATOM   3290  O   PRO   214      33.114  23.004  40.579  1.00  0.00           O  
ATOM   3291  N   PHE   215      34.361  21.181  40.373  1.00  0.00           N  
ATOM   3292  H   PHE   215      34.657  20.155  40.596  1.00  0.00           H  
ATOM   3293  CA  PHE   215      35.357  21.862  39.538  1.00  0.00           C  
ATOM   3294  HA  PHE   215      34.726  22.531  38.952  1.00  0.00           H  
ATOM   3295  CB  PHE   215      36.339  22.766  40.379  1.00  0.00           C  
ATOM   3296  HB2 PHE   215      36.843  23.420  39.667  1.00  0.00           H  
ATOM   3297  HB3 PHE   215      35.755  23.426  41.020  1.00  0.00           H  
ATOM   3298  CG  PHE   215      37.391  22.121  41.330  1.00  0.00           C  
ATOM   3299  CD1 PHE   215      37.221  22.188  42.738  1.00  0.00           C  
ATOM   3300  HD1 PHE   215      36.297  22.622  43.118  1.00  0.00           H  
ATOM   3301  CE1 PHE   215      38.262  21.745  43.565  1.00  0.00           C  
ATOM   3302  HE1 PHE   215      38.139  21.803  44.646  1.00  0.00           H  
ATOM   3303  CZ  PHE   215      39.373  21.092  42.950  1.00  0.00           C  
ATOM   3304  HZ  PHE   215      40.061  20.539  43.590  1.00  0.00           H  
ATOM   3305  CE2 PHE   215      39.537  21.034  41.541  1.00  0.00           C  
ATOM   3306  HE2 PHE   215      40.298  20.504  41.141  1.00  0.00           H  
ATOM   3307  CD2 PHE   215      38.492  21.554  40.729  1.00  0.00           C  
ATOM   3308  HD2 PHE   215      38.648  21.483  39.653  1.00  0.00           H  
ATOM   3309  C   PHE   215      35.960  20.935  38.533  1.00  0.00           C  
ATOM   3310  O   PHE   215      36.110  19.720  38.682  1.00  0.00           O  
ATOM   3311  N   LEU   216      36.139  21.600  37.379  1.00  0.00           N  
ATOM   3312  H   LEU   216      35.919  22.667  37.400  1.00  0.00           H  
ATOM   3313  CA  LEU   216      36.881  21.065  36.232  1.00  0.00           C  
ATOM   3314  HA  LEU   216      36.971  19.998  36.437  1.00  0.00           H  
ATOM   3315  CB  LEU   216      36.088  21.388  35.031  1.00  0.00           C  
ATOM   3316  HB2 LEU   216      35.070  21.042  35.211  1.00  0.00           H  
ATOM   3317  HB3 LEU   216      36.171  22.468  34.910  1.00  0.00           H  
ATOM   3318  CG  LEU   216      36.598  20.783  33.714  1.00  0.00           C  
ATOM   3319  HG  LEU   216      37.662  20.972  33.569  1.00  0.00           H  
ATOM   3320  CD1 LEU   216      36.328  19.258  33.728  1.00  0.00           C  
ATOM   3321 HD11 LEU   216      36.866  18.767  34.539  1.00  0.00           H  
ATOM   3322 HD12 LEU   216      35.260  19.068  33.839  1.00  0.00           H  
ATOM   3323 HD13 LEU   216      36.826  18.831  32.960  1.00  0.00           H  
ATOM   3324  CD2 LEU   216      36.035  21.506  32.417  1.00  0.00           C  
ATOM   3325 HD21 LEU   216      36.400  22.533  32.451  1.00  0.00           H  
ATOM   3326 HD22 LEU   216      36.591  21.151  31.549  1.00  0.00           H  
ATOM   3327 HD23 LEU   216      34.998  21.360  32.117  1.00  0.00           H  
ATOM   3328  C   LEU   216      38.260  21.802  36.267  1.00  0.00           C  
ATOM   3329  O   LEU   216      38.307  23.002  36.587  1.00  0.00           O  
ATOM   3330  N   LEU   217      39.255  21.080  35.935  1.00  0.00           N  
ATOM   3331  H   LEU   217      39.058  20.082  35.543  1.00  0.00           H  
ATOM   3332  CA  LEU   217      40.675  21.430  35.967  1.00  0.00           C  
ATOM   3333  HA  LEU   217      40.736  22.513  36.068  1.00  0.00           H  
ATOM   3334  CB  LEU   217      41.331  20.853  37.171  1.00  0.00           C  
ATOM   3335  HB2 LEU   217      40.688  21.031  38.033  1.00  0.00           H  
ATOM   3336  HB3 LEU   217      41.269  19.765  37.157  1.00  0.00           H  
ATOM   3337  CG  LEU   217      42.748  21.337  37.491  1.00  0.00           C  
ATOM   3338  HG  LEU   217      43.444  20.972  36.735  1.00  0.00           H  
ATOM   3339  CD1 LEU   217      42.787  22.792  37.560  1.00  0.00           C  
ATOM   3340 HD11 LEU   217      42.064  23.136  38.300  1.00  0.00           H  
ATOM   3341 HD12 LEU   217      43.759  23.114  37.934  1.00  0.00           H  
ATOM   3342 HD13 LEU   217      42.610  23.226  36.665  1.00  0.00           H  
ATOM   3343  CD2 LEU   217      43.103  20.698  38.856  1.00  0.00           C  
ATOM   3344 HD21 LEU   217      44.168  20.833  39.047  1.00  0.00           H  
ATOM   3345 HD22 LEU   217      42.562  21.153  39.686  1.00  0.00           H  
ATOM   3346 HD23 LEU   217      42.939  19.622  38.800  1.00  0.00           H  
ATOM   3347  C   LEU   217      41.284  20.953  34.636  1.00  0.00           C  
ATOM   3348  O   LEU   217      41.032  19.811  34.259  1.00  0.00           O  
ATOM   3349  N   LEU   218      42.080  21.879  34.133  1.00  0.00           N  
ATOM   3350  H   LEU   218      41.783  22.912  34.314  1.00  0.00           H  
ATOM   3351  CA  LEU   218      42.658  21.708  32.858  1.00  0.00           C  
ATOM   3352  HA  LEU   218      42.628  20.728  32.381  1.00  0.00           H  
ATOM   3353  CB  LEU   218      41.872  22.627  31.856  1.00  0.00           C  
ATOM   3354  HB2 LEU   218      41.782  23.645  32.236  1.00  0.00           H  
ATOM   3355  HB3 LEU   218      42.331  22.713  30.871  1.00  0.00           H  
ATOM   3356  CG  LEU   218      40.412  22.244  31.540  1.00  0.00           C  
ATOM   3357  HG  LEU   218      39.887  21.993  32.462  1.00  0.00           H  
ATOM   3358  CD1 LEU   218      39.732  23.445  30.762  1.00  0.00           C  
ATOM   3359 HD11 LEU   218      40.374  23.848  30.094  1.00  0.00           H  
ATOM   3360 HD12 LEU   218      38.851  23.101  30.407  1.00  0.00           H  
ATOM   3361 HD13 LEU   218      39.506  24.129  31.470  1.00  0.00           H  
ATOM   3362  CD2 LEU   218      40.429  20.984  30.624  1.00  0.00           C  
ATOM   3363 HD21 LEU   218      40.942  21.215  29.691  1.00  0.00           H  
ATOM   3364 HD22 LEU   218      41.031  20.209  31.099  1.00  0.00           H  
ATOM   3365 HD23 LEU   218      39.429  20.600  30.423  1.00  0.00           H  
ATOM   3366  C   LEU   218      44.127  22.139  32.951  1.00  0.00           C  
ATOM   3367  O   LEU   218      44.433  23.008  33.797  1.00  0.00           O  
ATOM   3368  N   GLN   219      44.970  21.477  32.178  1.00  0.00           N  
ATOM   3369  H   GLN   219      44.622  20.653  31.555  1.00  0.00           H  
ATOM   3370  CA  GLN   219      46.391  21.637  32.490  1.00  0.00           C  
ATOM   3371  HA  GLN   219      46.564  22.682  32.748  1.00  0.00           H  
ATOM   3372  CB  GLN   219      46.735  20.991  33.823  1.00  0.00           C  
ATOM   3373  HB2 GLN   219      46.066  21.355  34.602  1.00  0.00           H  
ATOM   3374  HB3 GLN   219      46.747  20.031  33.814  1.00  0.00           H  
ATOM   3375  CG  GLN   219      48.189  21.366  34.302  1.00  0.00           C  
ATOM   3376  HG2 GLN   219      48.334  20.762  35.098  1.00  0.00           H  
ATOM   3377  HG3 GLN   219      48.917  21.081  33.541  1.00  0.00           H  
ATOM   3378  CD  GLN   219      48.522  22.863  34.582  1.00  0.00           C  
ATOM   3379  OE1 GLN   219      47.944  23.506  35.445  1.00  0.00           O  
ATOM   3380  NE2 GLN   219      49.423  23.494  33.874  1.00  0.00           N  
ATOM   3381 HE21 GLN   219      49.901  24.307  34.421  1.00  0.00           H  
ATOM   3382 HE22 GLN   219      50.048  22.991  33.261  1.00  0.00           H  
ATOM   3383  C   GLN   219      47.336  21.178  31.421  1.00  0.00           C  
ATOM   3384  O   GLN   219      47.225  20.020  30.923  1.00  0.00           O  
ATOM   3385  N   GLY   220      48.358  22.042  31.100  1.00  0.00           N  
ATOM   3386  H   GLY   220      48.526  23.046  31.488  1.00  0.00           H  
ATOM   3387  CA  GLY   220      49.386  21.504  30.181  1.00  0.00           C  
ATOM   3388  HA2 GLY   220      49.128  20.712  29.477  1.00  0.00           H  
ATOM   3389  HA3 GLY   220      49.687  22.266  29.591  1.00  0.00           H  
ATOM   3390  C   GLY   220      50.605  21.023  30.969  1.00  0.00           C  
ATOM   3391  O   GLY   220      51.092  21.541  32.018  1.00  0.00           O  
ATOM   3392  N   SER   221      51.136  19.908  30.461  1.00  0.00           N  
ATOM   3393  H   SER   221      50.409  19.370  29.852  1.00  0.00           H  
ATOM   3394  CA  SER   221      52.223  19.146  31.123  1.00  0.00           C  
ATOM   3395  HA  SER   221      52.089  19.102  32.204  1.00  0.00           H  
ATOM   3396  CB  SER   221      52.168  17.665  30.655  1.00  0.00           C  
ATOM   3397  HB2 SER   221      52.781  17.047  31.167  1.00  0.00           H  
ATOM   3398  HB3 SER   221      51.174  17.222  30.721  1.00  0.00           H  
ATOM   3399  OG  SER   221      52.484  17.682  29.323  1.00  0.00           O  
ATOM   3400  HG  SER   221      53.441  17.166  29.247  1.00  0.00           H  
ATOM   3401  C   SER   221      53.620  19.647  30.713  1.00  0.00           C  
ATOM   3402  O   SER   221      54.565  19.189  31.371  1.00  0.00           O  
ATOM   3403  N   ALA   222      53.697  20.605  29.776  1.00  0.00           N  
ATOM   3404  H   ALA   222      52.836  20.923  29.355  1.00  0.00           H  
ATOM   3405  CA  ALA   222      54.956  21.163  29.321  1.00  0.00           C  
ATOM   3406  HA  ALA   222      55.761  20.638  29.633  1.00  0.00           H  
ATOM   3407  CB  ALA   222      54.823  21.075  27.764  1.00  0.00           C  
ATOM   3408  HB1 ALA   222      53.992  21.463  27.340  1.00  0.00           H  
ATOM   3409  HB2 ALA   222      55.618  21.511  27.320  1.00  0.00           H  
ATOM   3410  HB3 ALA   222      54.827  20.023  27.480  1.00  0.00           H  
ATOM   3411  C   ALA   222      55.108  22.610  29.785  1.00  0.00           C  
ATOM   3412  O   ALA   222      56.056  23.297  29.452  1.00  0.00           O  
ATOM   3413  N   ASP   223      54.100  23.132  30.512  1.00  0.00           N  
ATOM   3414  H   ASP   223      53.174  22.730  30.466  1.00  0.00           H  
ATOM   3415  CA  ASP   223      53.946  24.472  31.096  1.00  0.00           C  
ATOM   3416  HA  ASP   223      54.004  25.106  30.312  1.00  0.00           H  
ATOM   3417  CB  ASP   223      52.612  24.611  31.771  1.00  0.00           C  
ATOM   3418  HB2 ASP   223      51.854  24.195  31.050  1.00  0.00           H  
ATOM   3419  HB3 ASP   223      52.625  23.967  32.580  1.00  0.00           H  
ATOM   3420  CG  ASP   223      52.130  26.081  32.190  1.00  0.00           C  
ATOM   3421  OD1 ASP   223      52.951  27.024  32.014  1.00  0.00           O  
ATOM   3422  OD2 ASP   223      50.859  26.166  32.525  1.00  0.00           O  
ATOM   3423  C   ASP   223      55.064  24.706  32.067  1.00  0.00           C  
ATOM   3424  O   ASP   223      55.440  23.874  32.863  1.00  0.00           O  
ATOM   3425  N   ARG   224      55.629  25.934  31.918  1.00  0.00           N  
ATOM   3426  H   ARG   224      55.191  26.652  31.225  1.00  0.00           H  
ATOM   3427  CA  ARG   224      56.843  26.512  32.512  1.00  0.00           C  
ATOM   3428  HA  ARG   224      57.301  25.826  33.225  1.00  0.00           H  
ATOM   3429  CB  ARG   224      57.856  26.794  31.425  1.00  0.00           C  
ATOM   3430  HB2 ARG   224      57.356  27.284  30.591  1.00  0.00           H  
ATOM   3431  HB3 ARG   224      58.605  27.503  31.778  1.00  0.00           H  
ATOM   3432  CG  ARG   224      58.588  25.558  30.961  1.00  0.00           C  
ATOM   3433  HG2 ARG   224      58.007  24.636  30.944  1.00  0.00           H  
ATOM   3434  HG3 ARG   224      58.837  25.578  29.982  1.00  0.00           H  
ATOM   3435  CD  ARG   224      59.898  25.413  31.815  1.00  0.00           C  
ATOM   3436  HD2 ARG   224      60.513  26.294  31.629  1.00  0.00           H  
ATOM   3437  HD3 ARG   224      59.576  25.431  32.857  1.00  0.00           H  
ATOM   3438  NE  ARG   224      60.681  24.276  31.358  1.00  0.00           N  
ATOM   3439  HE  ARG   224      61.261  24.452  30.451  1.00  0.00           H  
ATOM   3440  CZ  ARG   224      60.639  22.975  31.699  1.00  0.00           C  
ATOM   3441  NH1 ARG   224      60.029  22.552  32.810  1.00  0.00           N  
ATOM   3442 HH11 ARG   224      59.641  23.272  33.529  1.00  0.00           H  
ATOM   3443 HH12 ARG   224      60.204  21.533  33.155  1.00  0.00           H  
ATOM   3444  NH2 ARG   224      61.312  22.069  31.017  1.00  0.00           N  
ATOM   3445 HH21 ARG   224      62.001  22.270  30.197  1.00  0.00           H  
ATOM   3446 HH22 ARG   224      61.155  21.034  31.319  1.00  0.00           H  
ATOM   3447  C   ARG   224      56.533  27.749  33.351  1.00  0.00           C  
ATOM   3448  O   ARG   224      57.476  28.387  33.833  1.00  0.00           O  
ATOM   3449  N   LEU   225      55.244  28.011  33.530  1.00  0.00           N  
ATOM   3450  H   LEU   225      54.606  27.332  33.142  1.00  0.00           H  
ATOM   3451  CA  LEU   225      54.654  28.980  34.392  1.00  0.00           C  
ATOM   3452  HA  LEU   225      55.481  29.516  34.857  1.00  0.00           H  
ATOM   3453  CB  LEU   225      53.721  29.862  33.599  1.00  0.00           C  
ATOM   3454  HB2 LEU   225      52.909  29.268  33.181  1.00  0.00           H  
ATOM   3455  HB3 LEU   225      53.429  30.542  34.399  1.00  0.00           H  
ATOM   3456  CG  LEU   225      54.354  30.744  32.564  1.00  0.00           C  
ATOM   3457  HG  LEU   225      55.099  30.098  31.662  1.00  0.00           H  
ATOM   3458  CD1 LEU   225      53.362  31.514  31.706  1.00  0.00           C  
ATOM   3459 HD11 LEU   225      52.791  32.164  32.227  1.00  0.00           H  
ATOM   3460 HD12 LEU   225      53.983  32.054  30.990  1.00  0.00           H  
ATOM   3461 HD13 LEU   225      52.871  30.823  31.021  1.00  0.00           H  
ATOM   3462  CD2 LEU   225      55.276  31.859  33.176  1.00  0.00           C  
ATOM   3463 HD21 LEU   225      55.843  31.477  34.025  1.00  0.00           H  
ATOM   3464 HD22 LEU   225      55.997  32.088  32.392  1.00  0.00           H  
ATOM   3465 HD23 LEU   225      54.807  32.839  33.266  1.00  0.00           H  
ATOM   3466  C   LEU   225      53.992  28.315  35.576  1.00  0.00           C  
ATOM   3467  O   LEU   225      54.350  28.565  36.724  1.00  0.00           O  
ATOM   3468  N   CYS   226      52.988  27.503  35.254  1.00  0.00           N  
ATOM   3469  H   CYS   226      52.734  27.371  34.338  1.00  0.00           H  
ATOM   3470  CA  CYS   226      52.190  26.712  36.246  1.00  0.00           C  
ATOM   3471  HA  CYS   226      52.445  27.106  37.140  1.00  0.00           H  
ATOM   3472  CB  CYS   226      50.696  26.898  35.964  1.00  0.00           C  
ATOM   3473  HB2 CYS   226      50.100  26.188  36.538  1.00  0.00           H  
ATOM   3474  HB3 CYS   226      50.495  26.760  34.901  1.00  0.00           H  
ATOM   3475  SG  CYS   226      50.333  28.657  36.435  1.00  0.00           S  
ATOM   3476  HG  CYS   226      50.680  29.016  35.466  1.00  0.00           H  
ATOM   3477  C   CYS   226      52.612  25.277  36.150  1.00  0.00           C  
ATOM   3478  O   CYS   226      51.973  24.532  35.372  1.00  0.00           O  
ATOM   3479  N   ASP   227      53.599  24.928  36.915  1.00  0.00           N  
ATOM   3480  H   ASP   227      53.872  25.605  37.614  1.00  0.00           H  
ATOM   3481  CA  ASP   227      54.152  23.561  36.928  1.00  0.00           C  
ATOM   3482  HA  ASP   227      54.572  23.325  35.950  1.00  0.00           H  
ATOM   3483  CB  ASP   227      55.386  23.388  37.844  1.00  0.00           C  
ATOM   3484  HB2 ASP   227      56.117  24.153  37.582  1.00  0.00           H  
ATOM   3485  HB3 ASP   227      55.024  23.620  38.846  1.00  0.00           H  
ATOM   3486  CG  ASP   227      56.000  21.964  38.018  1.00  0.00           C  
ATOM   3487  OD1 ASP   227      57.238  21.858  37.936  1.00  0.00           O  
ATOM   3488  OD2 ASP   227      55.234  20.947  38.143  1.00  0.00           O  
ATOM   3489  C   ASP   227      52.992  22.592  37.345  1.00  0.00           C  
ATOM   3490  O   ASP   227      52.324  22.789  38.355  1.00  0.00           O  
ATOM   3491  N   SER   228      52.773  21.617  36.444  1.00  0.00           N  
ATOM   3492  H   SER   228      53.244  21.733  35.467  1.00  0.00           H  
ATOM   3493  CA  SER   228      51.512  20.765  36.408  1.00  0.00           C  
ATOM   3494  HA  SER   228      50.627  21.401  36.426  1.00  0.00           H  
ATOM   3495  CB  SER   228      51.412  19.896  35.187  1.00  0.00           C  
ATOM   3496  HB2 SER   228      50.572  19.347  35.301  1.00  0.00           H  
ATOM   3497  HB3 SER   228      51.252  20.490  34.386  1.00  0.00           H  
ATOM   3498  OG  SER   228      52.459  18.957  34.896  1.00  0.00           O  
ATOM   3499  HG  SER   228      53.214  19.564  34.612  1.00  0.00           H  
ATOM   3500  C   SER   228      51.380  19.914  37.682  1.00  0.00           C  
ATOM   3501  O   SER   228      50.263  19.579  38.052  1.00  0.00           O  
ATOM   3502  N   LYS   229      52.457  19.732  38.420  1.00  0.00           N  
ATOM   3503  H   LYS   229      53.322  20.244  37.998  1.00  0.00           H  
ATOM   3504  CA  LYS   229      52.490  19.035  39.743  1.00  0.00           C  
ATOM   3505  HA  LYS   229      51.996  18.066  39.676  1.00  0.00           H  
ATOM   3506  CB  LYS   229      53.913  18.908  40.262  1.00  0.00           C  
ATOM   3507  HB2 LYS   229      54.435  19.769  40.191  1.00  0.00           H  
ATOM   3508  HB3 LYS   229      54.040  18.649  41.313  1.00  0.00           H  
ATOM   3509  CG  LYS   229      54.605  17.775  39.488  1.00  0.00           C  
ATOM   3510  HG2 LYS   229      53.956  16.907  39.610  1.00  0.00           H  
ATOM   3511  HG3 LYS   229      54.671  17.987  38.503  1.00  0.00           H  
ATOM   3512  CD  LYS   229      55.975  17.311  40.049  1.00  0.00           C  
ATOM   3513  HD2 LYS   229      55.864  17.013  41.091  1.00  0.00           H  
ATOM   3514  HD3 LYS   229      56.281  16.408  39.521  1.00  0.00           H  
ATOM   3515  CE  LYS   229      57.187  18.203  39.841  1.00  0.00           C  
ATOM   3516  HE2 LYS   229      57.149  18.956  40.628  1.00  0.00           H  
ATOM   3517  HE3 LYS   229      58.120  17.665  40.011  1.00  0.00           H  
ATOM   3518  NZ  LYS   229      57.221  18.991  38.514  1.00  0.00           N  
ATOM   3519  HZ1 LYS   229      58.175  19.517  38.462  1.00  0.00           H  
ATOM   3520  HZ2 LYS   229      57.320  18.407  37.599  1.00  0.00           H  
ATOM   3521  HZ3 LYS   229      56.398  19.696  38.401  1.00  0.00           H  
ATOM   3522  C   LYS   229      51.697  19.853  40.778  1.00  0.00           C  
ATOM   3523  O   LYS   229      51.114  19.184  41.638  1.00  0.00           O  
ATOM   3524  N   GLY   230      51.406  21.156  40.542  1.00  0.00           N  
ATOM   3525  H   GLY   230      51.989  21.677  39.903  1.00  0.00           H  
ATOM   3526  CA  GLY   230      50.434  21.872  41.360  1.00  0.00           C  
ATOM   3527  HA2 GLY   230      50.722  21.709  42.399  1.00  0.00           H  
ATOM   3528  HA3 GLY   230      50.574  22.929  41.133  1.00  0.00           H  
ATOM   3529  C   GLY   230      48.919  21.483  41.144  1.00  0.00           C  
ATOM   3530  O   GLY   230      48.139  21.485  42.110  1.00  0.00           O  
ATOM   3531  N   ALA   231      48.623  21.007  39.924  1.00  0.00           N  
ATOM   3532  H   ALA   231      49.432  20.789  39.243  1.00  0.00           H  
ATOM   3533  CA  ALA   231      47.301  20.513  39.574  1.00  0.00           C  
ATOM   3534  HA  ALA   231      46.702  21.248  40.089  1.00  0.00           H  
ATOM   3535  CB  ALA   231      47.050  20.446  38.087  1.00  0.00           C  
ATOM   3536  HB1 ALA   231      47.757  19.941  37.678  1.00  0.00           H  
ATOM   3537  HB2 ALA   231      46.128  19.944  37.836  1.00  0.00           H  
ATOM   3538  HB3 ALA   231      47.056  21.433  37.648  1.00  0.00           H  
ATOM   3539  C   ALA   231      47.035  19.194  40.321  1.00  0.00           C  
ATOM   3540  O   ALA   231      45.994  19.043  40.971  1.00  0.00           O  
ATOM   3541  N   TYR   232      48.046  18.317  40.329  1.00  0.00           N  
ATOM   3542  H   TYR   232      48.979  18.458  39.784  1.00  0.00           H  
ATOM   3543  CA  TYR   232      47.802  17.044  41.025  1.00  0.00           C  
ATOM   3544  HA  TYR   232      46.794  16.766  40.718  1.00  0.00           H  
ATOM   3545  CB  TYR   232      48.894  16.060  40.752  1.00  0.00           C  
ATOM   3546  HB2 TYR   232      49.816  16.590  40.994  1.00  0.00           H  
ATOM   3547  HB3 TYR   232      48.781  15.141  41.326  1.00  0.00           H  
ATOM   3548  CG  TYR   232      49.013  15.640  39.286  1.00  0.00           C  
ATOM   3549  CD1 TYR   232      49.744  16.292  38.277  1.00  0.00           C  
ATOM   3550  HD1 TYR   232      50.371  17.171  38.425  1.00  0.00           H  
ATOM   3551  CE1 TYR   232      49.910  15.694  37.005  1.00  0.00           C  
ATOM   3552  HE1 TYR   232      50.485  16.121  36.293  1.00  0.00           H  
ATOM   3553  CZ  TYR   232      49.288  14.453  36.756  1.00  0.00           C  
ATOM   3554  OH  TYR   232      49.560  13.718  35.627  1.00  0.00           O  
ATOM   3555  HH  TYR   232      49.341  12.657  35.747  1.00  0.00           H  
ATOM   3556  CE2 TYR   232      48.431  13.918  37.721  1.00  0.00           C  
ATOM   3557  HE2 TYR   232      47.880  12.988  37.578  1.00  0.00           H  
ATOM   3558  CD2 TYR   232      48.241  14.471  39.004  1.00  0.00           C  
ATOM   3559  HD2 TYR   232      47.621  14.007  39.770  1.00  0.00           H  
ATOM   3560  C   TYR   232      47.773  17.303  42.583  1.00  0.00           C  
ATOM   3561  O   TYR   232      46.987  16.655  43.264  1.00  0.00           O  
ATOM   3562  N   LEU   233      48.520  18.296  43.175  1.00  0.00           N  
ATOM   3563  H   LEU   233      49.459  18.526  42.671  1.00  0.00           H  
ATOM   3564  CA  LEU   233      48.293  18.791  44.556  1.00  0.00           C  
ATOM   3565  HA  LEU   233      48.285  17.975  45.277  1.00  0.00           H  
ATOM   3566  CB  LEU   233      49.352  19.826  45.049  1.00  0.00           C  
ATOM   3567  HB2 LEU   233      49.565  20.400  44.148  1.00  0.00           H  
ATOM   3568  HB3 LEU   233      48.857  20.498  45.750  1.00  0.00           H  
ATOM   3569  CG  LEU   233      50.666  19.237  45.765  1.00  0.00           C  
ATOM   3570  HG  LEU   233      50.906  18.220  45.454  1.00  0.00           H  
ATOM   3571  CD1 LEU   233      51.844  20.154  45.430  1.00  0.00           C  
ATOM   3572 HD11 LEU   233      51.752  21.035  45.914  1.00  0.00           H  
ATOM   3573 HD12 LEU   233      52.764  19.688  45.781  1.00  0.00           H  
ATOM   3574 HD13 LEU   233      51.981  20.288  44.357  1.00  0.00           H  
ATOM   3575  CD2 LEU   233      50.380  19.298  47.288  1.00  0.00           C  
ATOM   3576 HD21 LEU   233      49.622  18.582  47.604  1.00  0.00           H  
ATOM   3577 HD22 LEU   233      51.266  18.909  47.791  1.00  0.00           H  
ATOM   3578 HD23 LEU   233      50.040  20.286  47.599  1.00  0.00           H  
ATOM   3579  C   LEU   233      46.891  19.329  44.786  1.00  0.00           C  
ATOM   3580  O   LEU   233      46.311  19.013  45.826  1.00  0.00           O  
ATOM   3581  N   LEU   234      46.364  20.161  43.875  1.00  0.00           N  
ATOM   3582  H   LEU   234      46.935  20.324  42.961  1.00  0.00           H  
ATOM   3583  CA  LEU   234      45.035  20.733  43.946  1.00  0.00           C  
ATOM   3584  HA  LEU   234      44.951  21.229  44.913  1.00  0.00           H  
ATOM   3585  CB  LEU   234      44.763  21.688  42.743  1.00  0.00           C  
ATOM   3586  HB2 LEU   234      45.445  22.526  42.887  1.00  0.00           H  
ATOM   3587  HB3 LEU   234      45.031  21.079  41.880  1.00  0.00           H  
ATOM   3588  CG  LEU   234      43.310  22.283  42.502  1.00  0.00           C  
ATOM   3589  HG  LEU   234      42.594  21.493  42.276  1.00  0.00           H  
ATOM   3590  CD1 LEU   234      42.791  22.870  43.795  1.00  0.00           C  
ATOM   3591 HD11 LEU   234      42.559  22.198  44.512  1.00  0.00           H  
ATOM   3592 HD12 LEU   234      43.481  23.638  44.144  1.00  0.00           H  
ATOM   3593 HD13 LEU   234      41.889  23.467  43.660  1.00  0.00           H  
ATOM   3594  CD2 LEU   234      43.229  23.346  41.397  1.00  0.00           C  
ATOM   3595 HD21 LEU   234      43.489  22.936  40.421  1.00  0.00           H  
ATOM   3596 HD22 LEU   234      42.246  23.816  41.433  1.00  0.00           H  
ATOM   3597 HD23 LEU   234      44.021  24.071  41.579  1.00  0.00           H  
ATOM   3598  C   LEU   234      43.965  19.628  43.977  1.00  0.00           C  
ATOM   3599  O   LEU   234      42.973  19.784  44.684  1.00  0.00           O  
ATOM   3600  N   MET   235      44.150  18.488  43.300  1.00  0.00           N  
ATOM   3601  H   MET   235      44.930  18.525  42.539  1.00  0.00           H  
ATOM   3602  CA  MET   235      43.184  17.383  43.230  1.00  0.00           C  
ATOM   3603  HA  MET   235      42.151  17.730  43.249  1.00  0.00           H  
ATOM   3604  CB  MET   235      43.451  16.685  41.875  1.00  0.00           C  
ATOM   3605  HB2 MET   235      44.508  16.500  41.688  1.00  0.00           H  
ATOM   3606  HB3 MET   235      42.929  15.729  41.910  1.00  0.00           H  
ATOM   3607  CG  MET   235      42.809  17.530  40.803  1.00  0.00           C  
ATOM   3608  HG2 MET   235      43.228  18.525  40.952  1.00  0.00           H  
ATOM   3609  HG3 MET   235      43.115  17.314  39.864  1.00  0.00           H  
ATOM   3610  SD  MET   235      41.009  17.513  40.650  1.00  0.00           S  
ATOM   3611  CE  MET   235      40.829  15.876  39.943  1.00  0.00           C  
ATOM   3612  HE1 MET   235      41.348  15.801  38.988  1.00  0.00           H  
ATOM   3613  HE2 MET   235      41.119  15.088  40.639  1.00  0.00           H  
ATOM   3614  HE3 MET   235      39.797  15.771  39.609  1.00  0.00           H  
ATOM   3615  C   MET   235      43.427  16.440  44.393  1.00  0.00           C  
ATOM   3616  O   MET   235      42.524  15.704  44.768  1.00  0.00           O  
ATOM   3617  N   GLU   236      44.565  16.553  45.108  1.00  0.00           N  
ATOM   3618  H   GLU   236      45.210  17.399  44.869  1.00  0.00           H  
ATOM   3619  CA  GLU   236      44.881  15.778  46.288  1.00  0.00           C  
ATOM   3620  HA  GLU   236      44.407  14.811  46.117  1.00  0.00           H  
ATOM   3621  CB  GLU   236      46.341  15.402  46.294  1.00  0.00           C  
ATOM   3622  HB2 GLU   236      46.567  14.788  45.422  1.00  0.00           H  
ATOM   3623  HB3 GLU   236      46.876  16.351  46.249  1.00  0.00           H  
ATOM   3624  CG  GLU   236      46.860  14.686  47.579  1.00  0.00           C  
ATOM   3625  HG2 GLU   236      47.939  14.727  47.723  1.00  0.00           H  
ATOM   3626  HG3 GLU   236      46.376  15.115  48.355  1.00  0.00           H  
ATOM   3627  CD  GLU   236      46.510  13.166  47.506  1.00  0.00           C  
ATOM   3628  OE1 GLU   236      47.041  12.340  48.249  1.00  0.00           O  
ATOM   3629  OE2 GLU   236      45.634  12.806  46.655  1.00  0.00           O  
ATOM   3630  C   GLU   236      44.332  16.355  47.637  1.00  0.00           C  
ATOM   3631  O   GLU   236      43.858  15.545  48.434  1.00  0.00           O  
ATOM   3632  N   LEU   237      44.295  17.760  47.664  1.00  0.00           N  
ATOM   3633  H   LEU   237      44.851  18.219  46.956  1.00  0.00           H  
ATOM   3634  CA  LEU   237      43.960  18.460  48.910  1.00  0.00           C  
ATOM   3635  HA  LEU   237      44.064  17.793  49.765  1.00  0.00           H  
ATOM   3636  CB  LEU   237      45.013  19.540  49.187  1.00  0.00           C  
ATOM   3637  HB2 LEU   237      45.095  20.314  48.424  1.00  0.00           H  
ATOM   3638  HB3 LEU   237      44.706  20.221  49.981  1.00  0.00           H  
ATOM   3639  CG  LEU   237      46.432  18.929  49.327  1.00  0.00           C  
ATOM   3640  HG  LEU   237      46.558  18.390  48.388  1.00  0.00           H  
ATOM   3641  CD1 LEU   237      47.556  19.983  49.466  1.00  0.00           C  
ATOM   3642 HD11 LEU   237      48.458  19.534  49.395  1.00  0.00           H  
ATOM   3643 HD12 LEU   237      47.478  20.674  48.627  1.00  0.00           H  
ATOM   3644 HD13 LEU   237      47.482  20.601  50.361  1.00  0.00           H  
ATOM   3645  CD2 LEU   237      46.591  18.110  50.613  1.00  0.00           C  
ATOM   3646 HD21 LEU   237      46.076  17.165  50.438  1.00  0.00           H  
ATOM   3647 HD22 LEU   237      47.652  18.013  50.839  1.00  0.00           H  
ATOM   3648 HD23 LEU   237      46.092  18.638  51.426  1.00  0.00           H  
ATOM   3649  C   LEU   237      42.543  19.076  49.008  1.00  0.00           C  
ATOM   3650  O   LEU   237      42.045  19.300  50.118  1.00  0.00           O  
ATOM   3651  N   ALA   238      41.949  19.311  47.845  1.00  0.00           N  
ATOM   3652  H   ALA   238      42.359  18.941  46.905  1.00  0.00           H  
ATOM   3653  CA  ALA   238      40.616  19.917  47.810  1.00  0.00           C  
ATOM   3654  HA  ALA   238      40.652  20.761  48.498  1.00  0.00           H  
ATOM   3655  CB  ALA   238      40.245  20.591  46.435  1.00  0.00           C  
ATOM   3656  HB1 ALA   238      39.439  21.193  46.524  1.00  0.00           H  
ATOM   3657  HB2 ALA   238      41.005  21.082  45.987  1.00  0.00           H  
ATOM   3658  HB3 ALA   238      40.061  19.825  45.803  1.00  0.00           H  
ATOM   3659  C   ALA   238      39.532  19.017  48.311  1.00  0.00           C  
ATOM   3660  O   ALA   238      39.597  17.875  47.992  1.00  0.00           O  
ATOM   3661  N   LYS   239      38.651  19.628  49.127  1.00  0.00           N  
ATOM   3662  H   LYS   239      38.700  20.600  49.397  1.00  0.00           H  
ATOM   3663  CA  LYS   239      37.539  18.916  49.840  1.00  0.00           C  
ATOM   3664  HA  LYS   239      37.898  18.027  50.359  1.00  0.00           H  
ATOM   3665  CB  LYS   239      37.103  19.814  50.997  1.00  0.00           C  
ATOM   3666  HB2 LYS   239      37.971  19.951  51.642  1.00  0.00           H  
ATOM   3667  HB3 LYS   239      36.766  20.793  50.657  1.00  0.00           H  
ATOM   3668  CG  LYS   239      35.858  19.338  51.751  1.00  0.00           C  
ATOM   3669  HG2 LYS   239      35.547  20.041  52.325  1.00  0.00           H  
ATOM   3670  HG3 LYS   239      35.092  19.234  51.101  1.00  0.00           H  
ATOM   3671  CD  LYS   239      36.074  18.075  52.615  1.00  0.00           C  
ATOM   3672  HD2 LYS   239      37.098  17.709  52.538  1.00  0.00           H  
ATOM   3673  HD3 LYS   239      36.079  18.420  53.649  1.00  0.00           H  
ATOM   3674  CE  LYS   239      34.995  16.988  52.626  1.00  0.00           C  
ATOM   3675  HE2 LYS   239      34.897  16.521  53.606  1.00  0.00           H  
ATOM   3676  HE3 LYS   239      34.033  17.466  52.438  1.00  0.00           H  
ATOM   3677  NZ  LYS   239      35.191  15.985  51.569  1.00  0.00           N  
ATOM   3678  HZ1 LYS   239      34.341  15.336  51.360  1.00  0.00           H  
ATOM   3679  HZ2 LYS   239      35.401  16.487  50.625  1.00  0.00           H  
ATOM   3680  HZ3 LYS   239      36.019  15.290  51.712  1.00  0.00           H  
ATOM   3681  C   LYS   239      36.352  18.484  48.844  1.00  0.00           C  
ATOM   3682  O   LYS   239      35.684  17.473  49.094  1.00  0.00           O  
ATOM   3683  N   SER   240      36.153  19.258  47.783  1.00  0.00           N  
ATOM   3684  H   SER   240      36.669  20.217  47.738  1.00  0.00           H  
ATOM   3685  CA  SER   240      35.339  18.984  46.587  1.00  0.00           C  
ATOM   3686  HA  SER   240      34.313  19.317  46.748  1.00  0.00           H  
ATOM   3687  CB  SER   240      35.878  19.849  45.405  1.00  0.00           C  
ATOM   3688  HB2 SER   240      36.889  19.514  45.174  1.00  0.00           H  
ATOM   3689  HB3 SER   240      35.281  19.741  44.597  1.00  0.00           H  
ATOM   3690  OG  SER   240      36.048  21.220  45.827  1.00  0.00           O  
ATOM   3691  HG  SER   240      35.404  21.591  45.143  1.00  0.00           H  
ATOM   3692  C   SER   240      35.260  17.564  46.129  1.00  0.00           C  
ATOM   3693  O   SER   240      36.241  16.943  45.684  1.00  0.00           O  
ATOM   3694  N   GLN   241      34.070  16.974  46.268  1.00  0.00           N  
ATOM   3695  H   GLN   241      33.362  17.478  46.782  1.00  0.00           H  
ATOM   3696  CA  GLN   241      33.828  15.649  45.813  1.00  0.00           C  
ATOM   3697  HA  GLN   241      34.572  15.043  46.128  1.00  0.00           H  
ATOM   3698  CB  GLN   241      32.533  15.096  46.444  1.00  0.00           C  
ATOM   3699  HB2 GLN   241      31.755  15.760  46.066  1.00  0.00           H  
ATOM   3700  HB3 GLN   241      32.394  14.063  46.125  1.00  0.00           H  
ATOM   3701  CG  GLN   241      32.442  15.011  48.016  1.00  0.00           C  
ATOM   3702  HG2 GLN   241      32.626  16.023  48.376  1.00  0.00           H  
ATOM   3703  HG3 GLN   241      31.516  14.653  48.203  1.00  0.00           H  
ATOM   3704  CD  GLN   241      33.558  14.123  48.611  1.00  0.00           C  
ATOM   3705  OE1 GLN   241      33.447  12.917  48.779  1.00  0.00           O  
ATOM   3706  NE2 GLN   241      34.662  14.699  48.850  1.00  0.00           N  
ATOM   3707 HE21 GLN   241      35.412  14.082  49.343  1.00  0.00           H  
ATOM   3708 HE22 GLN   241      35.002  15.699  48.580  1.00  0.00           H  
ATOM   3709  C   GLN   241      33.719  15.635  44.333  1.00  0.00           C  
ATOM   3710  O   GLN   241      34.274  14.761  43.695  1.00  0.00           O  
ATOM   3711  N   ASP   242      32.931  16.550  43.787  1.00  0.00           N  
ATOM   3712  H   ASP   242      32.339  17.273  44.348  1.00  0.00           H  
ATOM   3713  CA  ASP   242      32.687  16.567  42.358  1.00  0.00           C  
ATOM   3714  HA  ASP   242      32.731  15.563  41.936  1.00  0.00           H  
ATOM   3715  CB  ASP   242      31.294  17.073  42.058  1.00  0.00           C  
ATOM   3716  HB2 ASP   242      30.681  16.491  42.611  1.00  0.00           H  
ATOM   3717  HB3 ASP   242      31.289  18.031  42.380  1.00  0.00           H  
ATOM   3718  CG  ASP   242      30.743  16.889  40.645  1.00  0.00           C  
ATOM   3719  OD1 ASP   242      31.598  16.560  39.822  1.00  0.00           O  
ATOM   3720  OD2 ASP   242      29.517  17.082  40.434  1.00  0.00           O  
ATOM   3721  C   ASP   242      33.825  17.322  41.676  1.00  0.00           C  
ATOM   3722  O   ASP   242      33.572  18.307  40.953  1.00  0.00           O  
ATOM   3723  N   LYS   243      35.047  16.777  41.698  1.00  0.00           N  
ATOM   3724  H   LYS   243      35.339  16.016  42.422  1.00  0.00           H  
ATOM   3725  CA  LYS   243      36.208  17.368  40.968  1.00  0.00           C  
ATOM   3726  HA  LYS   243      35.900  18.332  40.561  1.00  0.00           H  
ATOM   3727  CB  LYS   243      37.261  17.832  41.994  1.00  0.00           C  
ATOM   3728  HB2 LYS   243      38.100  18.195  41.400  1.00  0.00           H  
ATOM   3729  HB3 LYS   243      36.901  18.725  42.504  1.00  0.00           H  
ATOM   3730  CG  LYS   243      37.836  16.702  42.874  1.00  0.00           C  
ATOM   3731  HG2 LYS   243      37.107  16.359  43.397  1.00  0.00           H  
ATOM   3732  HG3 LYS   243      38.086  15.885  42.335  1.00  0.00           H  
ATOM   3733  CD  LYS   243      39.006  17.104  43.737  1.00  0.00           C  
ATOM   3734  HD2 LYS   243      39.853  17.528  43.196  1.00  0.00           H  
ATOM   3735  HD3 LYS   243      38.603  17.901  44.362  1.00  0.00           H  
ATOM   3736  CE  LYS   243      39.483  15.964  44.589  1.00  0.00           C  
ATOM   3737  HE2 LYS   243      40.211  15.326  44.088  1.00  0.00           H  
ATOM   3738  HE3 LYS   243      40.039  16.404  45.416  1.00  0.00           H  
ATOM   3739  NZ  LYS   243      38.469  15.152  45.328  1.00  0.00           N  
ATOM   3740  HZ1 LYS   243      37.722  14.828  44.604  1.00  0.00           H  
ATOM   3741  HZ2 LYS   243      38.993  14.297  45.757  1.00  0.00           H  
ATOM   3742  HZ3 LYS   243      38.064  15.865  46.047  1.00  0.00           H  
ATOM   3743  C   LYS   243      36.841  16.404  39.902  1.00  0.00           C  
ATOM   3744  O   LYS   243      36.783  15.194  40.184  1.00  0.00           O  
ATOM   3745  N   THR   244      37.244  17.007  38.769  1.00  0.00           N  
ATOM   3746  H   THR   244      36.968  18.052  38.627  1.00  0.00           H  
ATOM   3747  CA  THR   244      37.578  16.225  37.553  1.00  0.00           C  
ATOM   3748  HA  THR   244      37.960  15.254  37.868  1.00  0.00           H  
ATOM   3749  CB  THR   244      36.307  16.156  36.571  1.00  0.00           C  
ATOM   3750  HB  THR   244      35.900  17.117  36.257  1.00  0.00           H  
ATOM   3751  CG2 THR   244      36.700  15.460  35.297  1.00  0.00           C  
ATOM   3752 HG21 THR   244      37.133  14.519  35.635  1.00  0.00           H  
ATOM   3753 HG22 THR   244      35.799  15.280  34.710  1.00  0.00           H  
ATOM   3754 HG23 THR   244      37.307  16.054  34.749  1.00  0.00           H  
ATOM   3755  OG1 THR   244      35.172  15.467  37.126  1.00  0.00           O  
ATOM   3756  HG1 THR   244      34.567  16.163  37.707  1.00  0.00           H  
ATOM   3757  C   THR   244      38.712  16.979  36.826  1.00  0.00           C  
ATOM   3758  O   THR   244      38.390  18.070  36.376  1.00  0.00           O  
ATOM   3759  N   LEU   245      39.909  16.434  36.666  1.00  0.00           N  
ATOM   3760  H   LEU   245      39.936  15.398  37.002  1.00  0.00           H  
ATOM   3761  CA  LEU   245      41.088  16.963  35.951  1.00  0.00           C  
ATOM   3762  HA  LEU   245      41.014  18.046  35.851  1.00  0.00           H  
ATOM   3763  CB  LEU   245      42.339  16.551  36.718  1.00  0.00           C  
ATOM   3764  HB2 LEU   245      42.355  16.979  37.633  1.00  0.00           H  
ATOM   3765  HB3 LEU   245      42.339  15.553  36.872  1.00  0.00           H  
ATOM   3766  CG  LEU   245      43.688  16.865  36.056  1.00  0.00           C  
ATOM   3767  HG  LEU   245      43.672  16.546  35.098  1.00  0.00           H  
ATOM   3768  CD1 LEU   245      43.921  18.348  35.993  1.00  0.00           C  
ATOM   3769 HD11 LEU   245      43.205  18.894  35.536  1.00  0.00           H  
ATOM   3770 HD12 LEU   245      43.996  18.663  37.034  1.00  0.00           H  
ATOM   3771 HD13 LEU   245      44.876  18.592  35.528  1.00  0.00           H  
ATOM   3772  CD2 LEU   245      44.841  16.361  36.891  1.00  0.00           C  
ATOM   3773 HD21 LEU   245      44.844  16.727  37.917  1.00  0.00           H  
ATOM   3774 HD22 LEU   245      44.831  15.273  36.838  1.00  0.00           H  
ATOM   3775 HD23 LEU   245      45.802  16.604  36.435  1.00  0.00           H  
ATOM   3776  C   LEU   245      41.105  16.414  34.528  1.00  0.00           C  
ATOM   3777  O   LEU   245      40.736  15.244  34.293  1.00  0.00           O  
ATOM   3778  N   LYS   246      41.587  17.200  33.536  1.00  0.00           N  
ATOM   3779  H   LYS   246      41.482  18.277  33.670  1.00  0.00           H  
ATOM   3780  CA  LYS   246      42.001  16.687  32.242  1.00  0.00           C  
ATOM   3781  HA  LYS   246      41.980  15.601  32.146  1.00  0.00           H  
ATOM   3782  CB  LYS   246      40.832  17.046  31.195  1.00  0.00           C  
ATOM   3783  HB2 LYS   246      40.024  16.331  31.346  1.00  0.00           H  
ATOM   3784  HB3 LYS   246      40.426  18.028  31.441  1.00  0.00           H  
ATOM   3785  CG  LYS   246      41.212  17.159  29.687  1.00  0.00           C  
ATOM   3786  HG2 LYS   246      40.424  17.588  29.068  1.00  0.00           H  
ATOM   3787  HG3 LYS   246      42.003  17.785  29.640  1.00  0.00           H  
ATOM   3788  CD  LYS   246      41.603  15.808  29.119  1.00  0.00           C  
ATOM   3789  HD2 LYS   246      42.609  15.780  28.701  1.00  0.00           H  
ATOM   3790  HD3 LYS   246      41.618  15.025  29.878  1.00  0.00           H  
ATOM   3791  CE  LYS   246      40.650  15.564  27.960  1.00  0.00           C  
ATOM   3792  HE2 LYS   246      39.647  15.679  28.369  1.00  0.00           H  
ATOM   3793  HE3 LYS   246      40.754  16.300  27.163  1.00  0.00           H  
ATOM   3794  NZ  LYS   246      40.761  14.152  27.550  1.00  0.00           N  
ATOM   3795  HZ1 LYS   246      41.670  13.762  28.007  1.00  0.00           H  
ATOM   3796  HZ2 LYS   246      39.973  13.578  28.038  1.00  0.00           H  
ATOM   3797  HZ3 LYS   246      40.764  14.038  26.466  1.00  0.00           H  
ATOM   3798  C   LYS   246      43.378  17.340  31.846  1.00  0.00           C  
ATOM   3799  O   LYS   246      43.602  18.560  32.091  1.00  0.00           O  
ATOM   3800  N   ILE   247      44.289  16.544  31.267  1.00  0.00           N  
ATOM   3801  H   ILE   247      44.054  15.538  30.952  1.00  0.00           H  
ATOM   3802  CA  ILE   247      45.642  16.934  30.654  1.00  0.00           C  
ATOM   3803  HA  ILE   247      45.614  18.011  30.590  1.00  0.00           H  
ATOM   3804  CB  ILE   247      46.889  16.401  31.578  1.00  0.00           C  
ATOM   3805  HB  ILE   247      46.735  15.457  31.652  1.00  0.00           H  
ATOM   3806  CG2 ILE   247      48.328  16.672  31.063  1.00  0.00           C  
ATOM   3807 HG21 ILE   247      49.037  16.265  31.769  1.00  0.00           H  
ATOM   3808 HG22 ILE   247      48.444  16.207  30.095  1.00  0.00           H  
ATOM   3809 HG23 ILE   247      48.487  17.666  30.986  1.00  0.00           H  
ATOM   3810  CG1 ILE   247      46.778  16.939  32.995  1.00  0.00           C  
ATOM   3811 HG12 ILE   247      47.075  17.988  32.974  1.00  0.00           H  
ATOM   3812 HG13 ILE   247      45.817  16.843  33.499  1.00  0.00           H  
ATOM   3813  CD1 ILE   247      47.793  16.241  33.977  1.00  0.00           C  
ATOM   3814 HD11 ILE   247      48.746  16.742  33.802  1.00  0.00           H  
ATOM   3815 HD12 ILE   247      47.468  16.524  34.978  1.00  0.00           H  
ATOM   3816 HD13 ILE   247      47.777  15.163  33.820  1.00  0.00           H  
ATOM   3817  C   ILE   247      45.689  16.251  29.179  1.00  0.00           C  
ATOM   3818  O   ILE   247      45.062  15.158  28.996  1.00  0.00           O  
ATOM   3819  N   TYR   248      46.448  16.749  28.165  1.00  0.00           N  
ATOM   3820  H   TYR   248      46.317  16.366  27.153  1.00  0.00           H  
ATOM   3821  CA  TYR   248      47.171  18.011  28.179  1.00  0.00           C  
ATOM   3822  HA  TYR   248      46.889  18.560  29.077  1.00  0.00           H  
ATOM   3823  CB  TYR   248      46.619  18.852  27.095  1.00  0.00           C  
ATOM   3824  HB2 TYR   248      47.081  19.832  27.214  1.00  0.00           H  
ATOM   3825  HB3 TYR   248      46.808  18.355  26.143  1.00  0.00           H  
ATOM   3826  CG  TYR   248      45.103  19.063  27.266  1.00  0.00           C  
ATOM   3827  CD1 TYR   248      44.186  18.396  26.430  1.00  0.00           C  
ATOM   3828  HD1 TYR   248      44.508  17.806  25.572  1.00  0.00           H  
ATOM   3829  CE1 TYR   248      42.795  18.658  26.488  1.00  0.00           C  
ATOM   3830  HE1 TYR   248      42.089  18.283  25.870  1.00  0.00           H  
ATOM   3831  CZ  TYR   248      42.286  19.486  27.466  1.00  0.00           C  
ATOM   3832  OH  TYR   248      40.931  19.725  27.404  1.00  0.00           O  
ATOM   3833  HH  TYR   248      40.395  18.984  26.810  1.00  0.00           H  
ATOM   3834  CE2 TYR   248      43.204  20.156  28.381  1.00  0.00           C  
ATOM   3835  HE2 TYR   248      42.797  20.961  28.993  1.00  0.00           H  
ATOM   3836  CD2 TYR   248      44.623  19.924  28.261  1.00  0.00           C  
ATOM   3837  HD2 TYR   248      45.324  20.576  28.782  1.00  0.00           H  
ATOM   3838  C   TYR   248      48.657  17.767  27.938  1.00  0.00           C  
ATOM   3839  O   TYR   248      49.518  18.547  28.307  1.00  0.00           O  
ATOM   3840  N   GLU   249      48.981  16.616  27.340  1.00  0.00           N  
ATOM   3841  H   GLU   249      48.164  16.033  26.916  1.00  0.00           H  
ATOM   3842  CA  GLU   249      50.239  16.062  26.941  1.00  0.00           C  
ATOM   3843  HA  GLU   249      50.918  15.860  27.769  1.00  0.00           H  
ATOM   3844  CB  GLU   249      50.092  14.670  26.290  1.00  0.00           C  
ATOM   3845  HB2 GLU   249      51.027  14.468  25.965  1.00  0.00           H  
ATOM   3846  HB3 GLU   249      49.822  13.928  27.041  1.00  0.00           H  
ATOM   3847  CG  GLU   249      49.129  14.382  25.095  1.00  0.00           C  
ATOM   3848  HG2 GLU   249      49.361  15.065  24.278  1.00  0.00           H  
ATOM   3849  HG3 GLU   249      49.345  13.449  24.774  1.00  0.00           H  
ATOM   3850  CD  GLU   249      47.641  14.342  25.436  1.00  0.00           C  
ATOM   3851  OE1 GLU   249      47.108  13.225  25.707  1.00  0.00           O  
ATOM   3852  OE2 GLU   249      47.010  15.406  25.754  1.00  0.00           O  
ATOM   3853  C   GLU   249      50.914  17.022  26.010  1.00  0.00           C  
ATOM   3854  O   GLU   249      50.629  17.057  24.813  1.00  0.00           O  
ATOM   3855  N   GLY   250      51.897  17.710  26.551  1.00  0.00           N  
ATOM   3856  H   GLY   250      52.019  17.667  27.553  1.00  0.00           H  
ATOM   3857  CA  GLY   250      52.765  18.584  25.705  1.00  0.00           C  
ATOM   3858  HA2 GLY   250      53.794  18.658  26.056  1.00  0.00           H  
ATOM   3859  HA3 GLY   250      52.856  18.215  24.683  1.00  0.00           H  
ATOM   3860  C   GLY   250      52.298  20.018  25.567  1.00  0.00           C  
ATOM   3861  O   GLY   250      53.019  20.787  24.890  1.00  0.00           O  
ATOM   3862  N   ALA   251      51.092  20.357  26.123  1.00  0.00           N  
ATOM   3863  H   ALA   251      50.659  19.613  26.775  1.00  0.00           H  
ATOM   3864  CA  ALA   251      50.656  21.794  26.030  1.00  0.00           C  
ATOM   3865  HA  ALA   251      50.760  22.145  25.014  1.00  0.00           H  
ATOM   3866  CB  ALA   251      49.174  21.822  26.383  1.00  0.00           C  
ATOM   3867  HB1 ALA   251      48.906  22.744  26.355  1.00  0.00           H  
ATOM   3868  HB2 ALA   251      48.510  21.268  25.736  1.00  0.00           H  
ATOM   3869  HB3 ALA   251      49.045  21.408  27.372  1.00  0.00           H  
ATOM   3870  C   ALA   251      51.429  22.732  26.998  1.00  0.00           C  
ATOM   3871  O   ALA   251      51.851  22.337  28.103  1.00  0.00           O  
ATOM   3872  N   TYR   252      51.601  24.020  26.519  1.00  0.00           N  
ATOM   3873  H   TYR   252      51.118  24.331  25.593  1.00  0.00           H  
ATOM   3874  CA  TYR   252      52.046  25.198  27.390  1.00  0.00           C  
ATOM   3875  HA  TYR   252      52.755  24.850  28.142  1.00  0.00           H  
ATOM   3876  CB  TYR   252      52.743  26.188  26.459  1.00  0.00           C  
ATOM   3877  HB2 TYR   252      52.017  26.473  25.817  1.00  0.00           H  
ATOM   3878  HB3 TYR   252      53.098  27.016  27.056  1.00  0.00           H  
ATOM   3879  CG  TYR   252      54.043  25.696  25.810  1.00  0.00           C  
ATOM   3880  CD1 TYR   252      54.599  24.397  25.857  1.00  0.00           C  
ATOM   3881  HD1 TYR   252      54.169  23.744  26.602  1.00  0.00           H  
ATOM   3882  CE1 TYR   252      55.747  24.058  25.220  1.00  0.00           C  
ATOM   3883  HE1 TYR   252      56.103  23.124  25.363  1.00  0.00           H  
ATOM   3884  CZ  TYR   252      56.351  24.965  24.306  1.00  0.00           C  
ATOM   3885  OH  TYR   252      57.485  24.679  23.647  1.00  0.00           O  
ATOM   3886  HH  TYR   252      57.388  23.677  23.231  1.00  0.00           H  
ATOM   3887  CE2 TYR   252      55.868  26.306  24.209  1.00  0.00           C  
ATOM   3888  HE2 TYR   252      56.436  27.014  23.606  1.00  0.00           H  
ATOM   3889  CD2 TYR   252      54.747  26.639  25.000  1.00  0.00           C  
ATOM   3890  HD2 TYR   252      54.395  27.670  24.962  1.00  0.00           H  
ATOM   3891  C   TYR   252      50.902  25.736  28.275  1.00  0.00           C  
ATOM   3892  O   TYR   252      50.019  24.971  28.702  1.00  0.00           O  
ATOM   3893  N   HID   253      50.935  27.061  28.537  1.00  0.00           N  
ATOM   3894  H   HID   253      51.699  27.584  28.134  1.00  0.00           H  
ATOM   3895  CA  HID   253      50.108  27.697  29.614  1.00  0.00           C  
ATOM   3896  HA  HID   253      49.928  27.015  30.445  1.00  0.00           H  
ATOM   3897  CB  HID   253      50.898  28.871  30.276  1.00  0.00           C  
ATOM   3898  HB2 HID   253      51.776  28.409  30.716  1.00  0.00           H  
ATOM   3899  HB3 HID   253      51.251  29.623  29.588  1.00  0.00           H  
ATOM   3900  CG  HID   253      50.135  29.597  31.279  1.00  0.00           C  
ATOM   3901  ND1 HID   253      49.762  28.890  32.402  1.00  0.00           N  
ATOM   3902  HD1 HID   253      49.999  27.941  32.674  1.00  0.00           H  
ATOM   3903  CE1 HID   253      49.097  29.701  33.247  1.00  0.00           C  
ATOM   3904  HE1 HID   253      48.608  29.470  34.157  1.00  0.00           H  
ATOM   3905  NE2 HID   253      49.175  30.961  32.777  1.00  0.00           N  
ATOM   3906  CD2 HID   253      49.682  30.877  31.531  1.00  0.00           C  
ATOM   3907  HD2 HID   253      49.999  31.761  30.876  1.00  0.00           H  
ATOM   3908  C   HID   253      48.724  28.059  29.125  1.00  0.00           C  
ATOM   3909  O   HID   253      47.773  27.964  29.876  1.00  0.00           O  
ATOM   3910  N   VAL   254      48.656  28.620  27.949  1.00  0.00           N  
ATOM   3911  H   VAL   254      49.444  28.627  27.316  1.00  0.00           H  
ATOM   3912  CA  VAL   254      47.447  29.381  27.529  1.00  0.00           C  
ATOM   3913  HA  VAL   254      46.727  29.516  28.336  1.00  0.00           H  
ATOM   3914  CB  VAL   254      47.747  30.793  26.881  1.00  0.00           C  
ATOM   3915  HB  VAL   254      48.319  30.627  25.968  1.00  0.00           H  
ATOM   3916  CG1 VAL   254      46.510  31.647  26.756  1.00  0.00           C  
ATOM   3917 HG11 VAL   254      46.142  31.938  27.739  1.00  0.00           H  
ATOM   3918 HG12 VAL   254      46.895  32.489  26.180  1.00  0.00           H  
ATOM   3919 HG13 VAL   254      45.810  31.003  26.224  1.00  0.00           H  
ATOM   3920  CG2 VAL   254      48.702  31.621  27.760  1.00  0.00           C  
ATOM   3921 HG21 VAL   254      48.299  31.715  28.768  1.00  0.00           H  
ATOM   3922 HG22 VAL   254      49.594  31.020  27.939  1.00  0.00           H  
ATOM   3923 HG23 VAL   254      48.986  32.549  27.264  1.00  0.00           H  
ATOM   3924  C   VAL   254      46.707  28.391  26.606  1.00  0.00           C  
ATOM   3925  O   VAL   254      46.597  28.577  25.391  1.00  0.00           O  
ATOM   3926  N   LEU   255      46.144  27.393  27.288  1.00  0.00           N  
ATOM   3927  H   LEU   255      46.437  27.270  28.247  1.00  0.00           H  
ATOM   3928  CA  LEU   255      45.484  26.174  26.649  1.00  0.00           C  
ATOM   3929  HA  LEU   255      46.268  25.670  26.085  1.00  0.00           H  
ATOM   3930  CB  LEU   255      44.961  25.238  27.757  1.00  0.00           C  
ATOM   3931  HB2 LEU   255      44.438  25.936  28.410  1.00  0.00           H  
ATOM   3932  HB3 LEU   255      44.363  24.454  27.293  1.00  0.00           H  
ATOM   3933  CG  LEU   255      45.988  24.604  28.667  1.00  0.00           C  
ATOM   3934  HG  LEU   255      46.689  25.280  29.157  1.00  0.00           H  
ATOM   3935  CD1 LEU   255      45.086  23.819  29.659  1.00  0.00           C  
ATOM   3936 HD11 LEU   255      44.393  24.545  30.084  1.00  0.00           H  
ATOM   3937 HD12 LEU   255      44.614  23.040  29.060  1.00  0.00           H  
ATOM   3938 HD13 LEU   255      45.746  23.293  30.350  1.00  0.00           H  
ATOM   3939  CD2 LEU   255      46.807  23.500  27.881  1.00  0.00           C  
ATOM   3940 HD21 LEU   255      46.156  22.912  27.234  1.00  0.00           H  
ATOM   3941 HD22 LEU   255      47.562  24.056  27.326  1.00  0.00           H  
ATOM   3942 HD23 LEU   255      47.365  23.014  28.681  1.00  0.00           H  
ATOM   3943  C   LEU   255      44.330  26.571  25.752  1.00  0.00           C  
ATOM   3944  O   LEU   255      43.940  25.872  24.815  1.00  0.00           O  
ATOM   3945  N   HIE   256      43.810  27.766  26.028  1.00  0.00           N  
ATOM   3946  H   HIE   256      44.259  28.222  26.809  1.00  0.00           H  
ATOM   3947  CA  HIE   256      42.679  28.368  25.308  1.00  0.00           C  
ATOM   3948  HA  HIE   256      42.099  27.564  24.854  1.00  0.00           H  
ATOM   3949  CB  HIE   256      41.576  29.048  26.267  1.00  0.00           C  
ATOM   3950  HB2 HIE   256      40.882  29.635  25.666  1.00  0.00           H  
ATOM   3951  HB3 HIE   256      41.076  28.308  26.892  1.00  0.00           H  
ATOM   3952  CG  HIE   256      42.269  29.999  27.172  1.00  0.00           C  
ATOM   3953  ND1 HIE   256      43.345  29.721  27.968  1.00  0.00           N  
ATOM   3954  CE1 HIE   256      43.632  30.818  28.691  1.00  0.00           C  
ATOM   3955  HE1 HIE   256      44.606  30.887  29.152  1.00  0.00           H  
ATOM   3956  NE2 HIE   256      42.770  31.787  28.313  1.00  0.00           N  
ATOM   3957  HE2 HIE   256      42.953  32.771  28.449  1.00  0.00           H  
ATOM   3958  CD2 HIE   256      41.901  31.261  27.370  1.00  0.00           C  
ATOM   3959  HD2 HIE   256      41.001  31.641  26.910  1.00  0.00           H  
ATOM   3960  C   HIE   256      43.125  29.235  24.134  1.00  0.00           C  
ATOM   3961  O   HIE   256      42.317  29.545  23.237  1.00  0.00           O  
ATOM   3962  N   LYS   257      44.478  29.451  24.027  1.00  0.00           N  
ATOM   3963  H   LYS   257      45.201  29.153  24.666  1.00  0.00           H  
ATOM   3964  CA  LYS   257      45.081  29.946  22.753  1.00  0.00           C  
ATOM   3965  HA  LYS   257      44.308  30.055  21.992  1.00  0.00           H  
ATOM   3966  CB  LYS   257      45.441  31.415  23.063  1.00  0.00           C  
ATOM   3967  HB2 LYS   257      46.190  31.254  23.839  1.00  0.00           H  
ATOM   3968  HB3 LYS   257      45.947  31.780  22.169  1.00  0.00           H  
ATOM   3969  CG  LYS   257      44.565  32.453  23.639  1.00  0.00           C  
ATOM   3970  HG2 LYS   257      44.019  31.951  24.438  1.00  0.00           H  
ATOM   3971  HG3 LYS   257      45.015  33.424  23.846  1.00  0.00           H  
ATOM   3972  CD  LYS   257      43.342  32.820  22.799  1.00  0.00           C  
ATOM   3973  HD2 LYS   257      43.567  32.992  21.747  1.00  0.00           H  
ATOM   3974  HD3 LYS   257      42.592  32.032  22.859  1.00  0.00           H  
ATOM   3975  CE  LYS   257      42.718  34.101  23.268  1.00  0.00           C  
ATOM   3976  HE2 LYS   257      42.311  33.943  24.267  1.00  0.00           H  
ATOM   3977  HE3 LYS   257      43.573  34.777  23.277  1.00  0.00           H  
ATOM   3978  NZ  LYS   257      41.685  34.582  22.398  1.00  0.00           N  
ATOM   3979  HZ1 LYS   257      42.072  34.909  21.524  1.00  0.00           H  
ATOM   3980  HZ2 LYS   257      41.045  33.808  22.294  1.00  0.00           H  
ATOM   3981  HZ3 LYS   257      41.154  35.338  22.807  1.00  0.00           H  
ATOM   3982  C   LYS   257      46.277  29.019  22.261  1.00  0.00           C  
ATOM   3983  O   LYS   257      47.264  29.562  21.793  1.00  0.00           O  
ATOM   3984  N   GLU   258      46.140  27.754  22.448  1.00  0.00           N  
ATOM   3985  H   GLU   258      45.241  27.399  22.741  1.00  0.00           H  
ATOM   3986  CA  GLU   258      47.098  26.765  22.154  1.00  0.00           C  
ATOM   3987  HA  GLU   258      48.088  27.221  22.139  1.00  0.00           H  
ATOM   3988  CB  GLU   258      47.140  25.696  23.266  1.00  0.00           C  
ATOM   3989  HB2 GLU   258      46.287  25.857  23.926  1.00  0.00           H  
ATOM   3990  HB3 GLU   258      47.052  24.668  22.915  1.00  0.00           H  
ATOM   3991  CG  GLU   258      48.468  25.738  24.060  1.00  0.00           C  
ATOM   3992  HG2 GLU   258      48.592  26.745  24.458  1.00  0.00           H  
ATOM   3993  HG3 GLU   258      48.395  25.191  24.999  1.00  0.00           H  
ATOM   3994  CD  GLU   258      49.735  25.235  23.284  1.00  0.00           C  
ATOM   3995  OE1 GLU   258      49.605  24.556  22.268  1.00  0.00           O  
ATOM   3996  OE2 GLU   258      50.874  25.304  23.773  1.00  0.00           O  
ATOM   3997  C   GLU   258      46.956  26.171  20.687  1.00  0.00           C  
ATOM   3998  O   GLU   258      46.200  26.770  19.875  1.00  0.00           O  
ATOM   3999  N   LEU   259      47.670  25.057  20.305  1.00  0.00           N  
ATOM   4000  H   LEU   259      48.378  24.698  20.929  1.00  0.00           H  
ATOM   4001  CA  LEU   259      47.449  24.370  19.002  1.00  0.00           C  
ATOM   4002  HA  LEU   259      47.785  25.119  18.284  1.00  0.00           H  
ATOM   4003  CB  LEU   259      48.296  23.127  18.892  1.00  0.00           C  
ATOM   4004  HB2 LEU   259      48.330  22.672  19.882  1.00  0.00           H  
ATOM   4005  HB3 LEU   259      47.885  22.571  18.050  1.00  0.00           H  
ATOM   4006  CG  LEU   259      49.870  23.433  18.704  1.00  0.00           C  
ATOM   4007  HG  LEU   259      50.260  24.081  19.488  1.00  0.00           H  
ATOM   4008  CD1 LEU   259      50.648  22.117  18.558  1.00  0.00           C  
ATOM   4009 HD11 LEU   259      51.684  22.271  18.859  1.00  0.00           H  
ATOM   4010 HD12 LEU   259      50.254  21.312  19.178  1.00  0.00           H  
ATOM   4011 HD13 LEU   259      50.500  21.738  17.546  1.00  0.00           H  
ATOM   4012  CD2 LEU   259      50.138  24.168  17.429  1.00  0.00           C  
ATOM   4013 HD21 LEU   259      49.689  25.162  17.441  1.00  0.00           H  
ATOM   4014 HD22 LEU   259      51.207  24.297  17.261  1.00  0.00           H  
ATOM   4015 HD23 LEU   259      49.625  23.639  16.626  1.00  0.00           H  
ATOM   4016  C   LEU   259      45.941  24.015  18.872  1.00  0.00           C  
ATOM   4017  O   LEU   259      45.325  23.693  19.916  1.00  0.00           O  
ATOM   4018  N   PRO   260      45.383  24.024  17.671  1.00  0.00           N  
ATOM   4019  CD  PRO   260      45.963  24.486  16.431  1.00  0.00           C  
ATOM   4020  HD2 PRO   260      46.572  23.665  16.053  1.00  0.00           H  
ATOM   4021  HD3 PRO   260      46.685  25.288  16.584  1.00  0.00           H  
ATOM   4022  CG  PRO   260      44.770  24.913  15.589  1.00  0.00           C  
ATOM   4023  HG2 PRO   260      44.904  24.811  14.512  1.00  0.00           H  
ATOM   4024  HG3 PRO   260      44.623  25.939  15.926  1.00  0.00           H  
ATOM   4025  CB  PRO   260      43.683  23.975  16.050  1.00  0.00           C  
ATOM   4026  HB2 PRO   260      43.944  23.146  15.392  1.00  0.00           H  
ATOM   4027  HB3 PRO   260      42.678  24.345  15.849  1.00  0.00           H  
ATOM   4028  CA  PRO   260      43.911  23.858  17.542  1.00  0.00           C  
ATOM   4029  HA  PRO   260      43.342  24.615  18.083  1.00  0.00           H  
ATOM   4030  C   PRO   260      43.360  22.546  18.061  1.00  0.00           C  
ATOM   4031  O   PRO   260      42.172  22.571  18.495  1.00  0.00           O  
ATOM   4032  N   GLU   261      44.162  21.507  18.027  1.00  0.00           N  
ATOM   4033  H   GLU   261      45.112  21.565  17.686  1.00  0.00           H  
ATOM   4034  CA  GLU   261      43.606  20.186  18.461  1.00  0.00           C  
ATOM   4035  HA  GLU   261      42.617  19.984  18.050  1.00  0.00           H  
ATOM   4036  CB  GLU   261      44.527  18.976  18.113  1.00  0.00           C  
ATOM   4037  HB2 GLU   261      44.254  18.047  18.614  1.00  0.00           H  
ATOM   4038  HB3 GLU   261      44.420  18.884  17.032  1.00  0.00           H  
ATOM   4039  CG  GLU   261      46.062  19.144  18.399  1.00  0.00           C  
ATOM   4040  HG2 GLU   261      46.257  19.704  19.314  1.00  0.00           H  
ATOM   4041  HG3 GLU   261      46.451  18.131  18.507  1.00  0.00           H  
ATOM   4042  CD  GLU   261      46.892  19.659  17.279  1.00  0.00           C  
ATOM   4043  OE1 GLU   261      48.043  19.220  17.263  1.00  0.00           O  
ATOM   4044  OE2 GLU   261      46.378  20.363  16.321  1.00  0.00           O  
ATOM   4045  C   GLU   261      43.407  20.229  19.998  1.00  0.00           C  
ATOM   4046  O   GLU   261      42.383  19.713  20.413  1.00  0.00           O  
ATOM   4047  N   VAL   262      44.289  20.873  20.782  1.00  0.00           N  
ATOM   4048  H   VAL   262      45.079  21.310  20.328  1.00  0.00           H  
ATOM   4049  CA  VAL   262      44.211  20.974  22.219  1.00  0.00           C  
ATOM   4050  HA  VAL   262      44.109  19.985  22.667  1.00  0.00           H  
ATOM   4051  CB  VAL   262      45.510  21.686  22.833  1.00  0.00           C  
ATOM   4052  HB  VAL   262      45.708  22.658  22.382  1.00  0.00           H  
ATOM   4053  CG1 VAL   262      45.514  21.762  24.355  1.00  0.00           C  
ATOM   4054 HG11 VAL   262      44.810  22.522  24.696  1.00  0.00           H  
ATOM   4055 HG12 VAL   262      45.143  20.803  24.716  1.00  0.00           H  
ATOM   4056 HG13 VAL   262      46.515  21.991  24.721  1.00  0.00           H  
ATOM   4057  CG2 VAL   262      46.604  20.707  22.444  1.00  0.00           C  
ATOM   4058 HG21 VAL   262      47.484  20.986  23.023  1.00  0.00           H  
ATOM   4059 HG22 VAL   262      46.338  19.690  22.733  1.00  0.00           H  
ATOM   4060 HG23 VAL   262      46.817  20.785  21.378  1.00  0.00           H  
ATOM   4061  C   VAL   262      43.015  21.888  22.565  1.00  0.00           C  
ATOM   4062  O   VAL   262      42.095  21.520  23.291  1.00  0.00           O  
ATOM   4063  N   THR   263      42.966  23.038  21.903  1.00  0.00           N  
ATOM   4064  H   THR   263      43.673  23.318  21.239  1.00  0.00           H  
ATOM   4065  CA  THR   263      41.970  24.084  22.139  1.00  0.00           C  
ATOM   4066  HA  THR   263      42.001  24.284  23.210  1.00  0.00           H  
ATOM   4067  CB  THR   263      42.400  25.422  21.410  1.00  0.00           C  
ATOM   4068  HB  THR   263      42.407  25.180  20.347  1.00  0.00           H  
ATOM   4069  CG2 THR   263      41.378  26.576  21.604  1.00  0.00           C  
ATOM   4070 HG21 THR   263      40.421  26.269  21.182  1.00  0.00           H  
ATOM   4071 HG22 THR   263      41.301  26.920  22.636  1.00  0.00           H  
ATOM   4072 HG23 THR   263      41.641  27.331  20.864  1.00  0.00           H  
ATOM   4073  OG1 THR   263      43.701  25.856  21.947  1.00  0.00           O  
ATOM   4074  HG1 THR   263      43.734  25.751  22.901  1.00  0.00           H  
ATOM   4075  C   THR   263      40.578  23.682  21.842  1.00  0.00           C  
ATOM   4076  O   THR   263      39.673  23.858  22.686  1.00  0.00           O  
ATOM   4077  N   ASN   264      40.369  23.001  20.720  1.00  0.00           N  
ATOM   4078  H   ASN   264      41.006  22.976  19.936  1.00  0.00           H  
ATOM   4079  CA  ASN   264      39.001  22.656  20.389  1.00  0.00           C  
ATOM   4080  HA  ASN   264      38.452  23.558  20.661  1.00  0.00           H  
ATOM   4081  CB  ASN   264      38.826  22.533  18.876  1.00  0.00           C  
ATOM   4082  HB2 ASN   264      37.824  22.906  18.662  1.00  0.00           H  
ATOM   4083  HB3 ASN   264      39.548  23.194  18.397  1.00  0.00           H  
ATOM   4084  CG  ASN   264      39.114  21.160  18.263  1.00  0.00           C  
ATOM   4085  OD1 ASN   264      38.487  20.785  17.230  1.00  0.00           O  
ATOM   4086  ND2 ASN   264      40.076  20.351  18.710  1.00  0.00           N  
ATOM   4087 HD21 ASN   264      40.195  19.448  18.273  1.00  0.00           H  
ATOM   4088 HD22 ASN   264      40.753  20.695  19.376  1.00  0.00           H  
ATOM   4089  C   ASN   264      38.504  21.495  21.335  1.00  0.00           C  
ATOM   4090  O   ASN   264      37.296  21.357  21.582  1.00  0.00           O  
ATOM   4091  N   SER   265      39.453  20.727  21.822  1.00  0.00           N  
ATOM   4092  H   SER   265      40.405  21.064  21.838  1.00  0.00           H  
ATOM   4093  CA  SER   265      39.104  19.665  22.744  1.00  0.00           C  
ATOM   4094  HA  SER   265      38.296  19.093  22.288  1.00  0.00           H  
ATOM   4095  CB  SER   265      40.255  18.673  22.908  1.00  0.00           C  
ATOM   4096  HB2 SER   265      41.111  19.117  23.416  1.00  0.00           H  
ATOM   4097  HB3 SER   265      39.961  17.814  23.512  1.00  0.00           H  
ATOM   4098  OG  SER   265      40.786  18.101  21.695  1.00  0.00           O  
ATOM   4099  HG  SER   265      41.381  18.701  21.239  1.00  0.00           H  
ATOM   4100  C   SER   265      38.647  20.341  24.085  1.00  0.00           C  
ATOM   4101  O   SER   265      37.610  20.030  24.580  1.00  0.00           O  
ATOM   4102  N   VAL   266      39.441  21.322  24.568  1.00  0.00           N  
ATOM   4103  H   VAL   266      40.394  21.441  24.255  1.00  0.00           H  
ATOM   4104  CA  VAL   266      39.083  22.148  25.816  1.00  0.00           C  
ATOM   4105  HA  VAL   266      39.138  21.550  26.726  1.00  0.00           H  
ATOM   4106  CB  VAL   266      40.173  23.306  25.949  1.00  0.00           C  
ATOM   4107  HB  VAL   266      40.289  23.757  24.964  1.00  0.00           H  
ATOM   4108  CG1 VAL   266      39.686  24.345  26.976  1.00  0.00           C  
ATOM   4109 HG11 VAL   266      39.460  23.898  27.944  1.00  0.00           H  
ATOM   4110 HG12 VAL   266      40.481  25.082  27.096  1.00  0.00           H  
ATOM   4111 HG13 VAL   266      38.852  24.915  26.567  1.00  0.00           H  
ATOM   4112  CG2 VAL   266      41.528  22.795  26.366  1.00  0.00           C  
ATOM   4113 HG21 VAL   266      41.689  21.952  25.693  1.00  0.00           H  
ATOM   4114 HG22 VAL   266      42.307  23.529  26.157  1.00  0.00           H  
ATOM   4115 HG23 VAL   266      41.610  22.549  27.424  1.00  0.00           H  
ATOM   4116  C   VAL   266      37.681  22.801  25.703  1.00  0.00           C  
ATOM   4117  O   VAL   266      36.838  22.683  26.580  1.00  0.00           O  
ATOM   4118  N   PHE   267      37.407  23.364  24.561  1.00  0.00           N  
ATOM   4119  H   PHE   267      38.141  23.457  23.873  1.00  0.00           H  
ATOM   4120  CA  PHE   267      36.095  23.932  24.228  1.00  0.00           C  
ATOM   4121  HA  PHE   267      35.822  24.652  24.999  1.00  0.00           H  
ATOM   4122  CB  PHE   267      36.069  24.722  22.904  1.00  0.00           C  
ATOM   4123  HB2 PHE   267      36.647  24.187  22.151  1.00  0.00           H  
ATOM   4124  HB3 PHE   267      35.084  24.813  22.445  1.00  0.00           H  
ATOM   4125  CG  PHE   267      36.627  26.126  22.980  1.00  0.00           C  
ATOM   4126  CD1 PHE   267      37.870  26.375  23.555  1.00  0.00           C  
ATOM   4127  HD1 PHE   267      38.396  25.612  24.110  1.00  0.00           H  
ATOM   4128  CE1 PHE   267      38.375  27.678  23.691  1.00  0.00           C  
ATOM   4129  HE1 PHE   267      39.317  27.911  24.164  1.00  0.00           H  
ATOM   4130  CZ  PHE   267      37.517  28.759  23.342  1.00  0.00           C  
ATOM   4131  HZ  PHE   267      37.923  29.759  23.382  1.00  0.00           H  
ATOM   4132  CE2 PHE   267      36.328  28.518  22.670  1.00  0.00           C  
ATOM   4133  HE2 PHE   267      35.836  29.390  22.263  1.00  0.00           H  
ATOM   4134  CD2 PHE   267      35.870  27.200  22.398  1.00  0.00           C  
ATOM   4135  HD2 PHE   267      34.970  27.141  21.805  1.00  0.00           H  
ATOM   4136  C   PHE   267      34.961  22.899  24.355  1.00  0.00           C  
ATOM   4137  O   PHE   267      33.884  23.076  24.971  1.00  0.00           O  
ATOM   4138  N   HID   268      35.278  21.723  23.800  1.00  0.00           N  
ATOM   4139  H   HID   268      36.142  21.619  23.288  1.00  0.00           H  
ATOM   4140  CA  HID   268      34.257  20.703  23.747  1.00  0.00           C  
ATOM   4141  HA  HID   268      33.309  21.142  23.436  1.00  0.00           H  
ATOM   4142  CB  HID   268      34.775  19.635  22.744  1.00  0.00           C  
ATOM   4143  HB2 HID   268      35.020  20.063  21.773  1.00  0.00           H  
ATOM   4144  HB3 HID   268      35.682  19.207  23.171  1.00  0.00           H  
ATOM   4145  CG  HID   268      33.802  18.624  22.512  1.00  0.00           C  
ATOM   4146  ND1 HID   268      34.119  17.265  22.534  1.00  0.00           N  
ATOM   4147  HD1 HID   268      34.953  16.852  22.926  1.00  0.00           H  
ATOM   4148  CE1 HID   268      33.092  16.570  22.040  1.00  0.00           C  
ATOM   4149  HE1 HID   268      33.162  15.513  21.832  1.00  0.00           H  
ATOM   4150  NE2 HID   268      32.118  17.454  21.690  1.00  0.00           N  
ATOM   4151  CD2 HID   268      32.560  18.721  21.965  1.00  0.00           C  
ATOM   4152  HD2 HID   268      32.166  19.629  21.533  1.00  0.00           H  
ATOM   4153  C   HID   268      34.050  20.085  25.143  1.00  0.00           C  
ATOM   4154  O   HID   268      32.951  19.517  25.443  1.00  0.00           O  
ATOM   4155  N   GLU   269      35.067  20.135  25.984  1.00  0.00           N  
ATOM   4156  H   GLU   269      35.952  20.375  25.560  1.00  0.00           H  
ATOM   4157  CA  GLU   269      35.211  19.534  27.312  1.00  0.00           C  
ATOM   4158  HA  GLU   269      34.899  18.489  27.308  1.00  0.00           H  
ATOM   4159  CB  GLU   269      36.610  19.814  27.921  1.00  0.00           C  
ATOM   4160  HB2 GLU   269      37.463  19.709  27.251  1.00  0.00           H  
ATOM   4161  HB3 GLU   269      36.722  20.868  28.175  1.00  0.00           H  
ATOM   4162  CG  GLU   269      36.992  18.972  29.110  1.00  0.00           C  
ATOM   4163  HG2 GLU   269      38.007  19.175  29.451  1.00  0.00           H  
ATOM   4164  HG3 GLU   269      36.292  19.155  29.925  1.00  0.00           H  
ATOM   4165  CD  GLU   269      37.038  17.479  28.692  1.00  0.00           C  
ATOM   4166  OE1 GLU   269      36.646  16.706  29.532  1.00  0.00           O  
ATOM   4167  OE2 GLU   269      37.338  17.036  27.530  1.00  0.00           O  
ATOM   4168  C   GLU   269      34.318  20.425  28.205  1.00  0.00           C  
ATOM   4169  O   GLU   269      33.516  19.946  28.976  1.00  0.00           O  
ATOM   4170  N   ILE   270      34.512  21.788  28.102  1.00  0.00           N  
ATOM   4171  H   ILE   270      35.257  22.078  27.484  1.00  0.00           H  
ATOM   4172  CA  ILE   270      33.824  22.783  29.088  1.00  0.00           C  
ATOM   4173  HA  ILE   270      33.994  22.468  30.117  1.00  0.00           H  
ATOM   4174  CB  ILE   270      34.478  24.226  28.813  1.00  0.00           C  
ATOM   4175  HB  ILE   270      34.634  24.372  27.744  1.00  0.00           H  
ATOM   4176  CG2 ILE   270      33.571  25.343  29.305  1.00  0.00           C  
ATOM   4177 HG21 ILE   270      32.563  25.241  28.904  1.00  0.00           H  
ATOM   4178 HG22 ILE   270      33.537  25.292  30.394  1.00  0.00           H  
ATOM   4179 HG23 ILE   270      33.923  26.326  28.993  1.00  0.00           H  
ATOM   4180  CG1 ILE   270      35.803  24.195  29.575  1.00  0.00           C  
ATOM   4181 HG12 ILE   270      35.481  24.200  30.616  1.00  0.00           H  
ATOM   4182 HG13 ILE   270      36.360  23.326  29.226  1.00  0.00           H  
ATOM   4183  CD1 ILE   270      36.696  25.388  29.204  1.00  0.00           C  
ATOM   4184 HD11 ILE   270      36.387  26.382  29.527  1.00  0.00           H  
ATOM   4185 HD12 ILE   270      37.689  25.230  29.625  1.00  0.00           H  
ATOM   4186 HD13 ILE   270      36.848  25.523  28.133  1.00  0.00           H  
ATOM   4187  C   ILE   270      32.314  22.702  28.776  1.00  0.00           C  
ATOM   4188  O   ILE   270      31.482  22.675  29.664  1.00  0.00           O  
ATOM   4189  N   ASN   271      31.965  22.655  27.476  1.00  0.00           N  
ATOM   4190  H   ASN   271      32.697  22.800  26.795  1.00  0.00           H  
ATOM   4191  CA  ASN   271      30.570  22.583  26.884  1.00  0.00           C  
ATOM   4192  HA  ASN   271      30.036  23.524  27.010  1.00  0.00           H  
ATOM   4193  CB  ASN   271      30.674  22.471  25.330  1.00  0.00           C  
ATOM   4194  HB2 ASN   271      30.503  23.433  24.847  1.00  0.00           H  
ATOM   4195  HB3 ASN   271      31.725  22.211  25.198  1.00  0.00           H  
ATOM   4196  CG  ASN   271      29.861  21.385  24.605  1.00  0.00           C  
ATOM   4197  OD1 ASN   271      28.694  21.732  24.380  1.00  0.00           O  
ATOM   4198  ND2 ASN   271      30.458  20.289  24.289  1.00  0.00           N  
ATOM   4199 HD21 ASN   271      29.953  19.615  23.731  1.00  0.00           H  
ATOM   4200 HD22 ASN   271      31.457  20.313  24.434  1.00  0.00           H  
ATOM   4201  C   ASN   271      29.673  21.496  27.467  1.00  0.00           C  
ATOM   4202  O   ASN   271      28.553  21.765  27.833  1.00  0.00           O  
ATOM   4203  N   MET   272      30.305  20.384  27.611  1.00  0.00           N  
ATOM   4204  H   MET   272      31.202  20.322  27.150  1.00  0.00           H  
ATOM   4205  CA  MET   272      29.790  19.176  28.276  1.00  0.00           C  
ATOM   4206  HA  MET   272      28.761  18.984  27.972  1.00  0.00           H  
ATOM   4207  CB  MET   272      30.708  18.008  27.841  1.00  0.00           C  
ATOM   4208  HB2 MET   272      30.495  17.818  26.789  1.00  0.00           H  
ATOM   4209  HB3 MET   272      31.724  18.390  27.949  1.00  0.00           H  
ATOM   4210  CG  MET   272      30.524  16.757  28.688  1.00  0.00           C  
ATOM   4211  HG2 MET   272      30.903  15.966  28.041  1.00  0.00           H  
ATOM   4212  HG3 MET   272      31.091  16.712  29.618  1.00  0.00           H  
ATOM   4213  SD  MET   272      28.811  16.384  29.129  1.00  0.00           S  
ATOM   4214  CE  MET   272      29.087  14.670  29.685  1.00  0.00           C  
ATOM   4215  HE1 MET   272      29.047  13.947  28.870  1.00  0.00           H  
ATOM   4216  HE2 MET   272      30.117  14.585  30.033  1.00  0.00           H  
ATOM   4217  HE3 MET   272      28.475  14.488  30.568  1.00  0.00           H  
ATOM   4218  C   MET   272      29.687  19.354  29.790  1.00  0.00           C  
ATOM   4219  O   MET   272      28.603  19.369  30.313  1.00  0.00           O  
ATOM   4220  N   TRP   273      30.866  19.500  30.404  1.00  0.00           N  
ATOM   4221  H   TRP   273      31.721  19.541  29.867  1.00  0.00           H  
ATOM   4222  CA  TRP   273      30.850  19.563  31.870  1.00  0.00           C  
ATOM   4223  HA  TRP   273      30.467  18.588  32.171  1.00  0.00           H  
ATOM   4224  CB  TRP   273      32.284  19.535  32.424  1.00  0.00           C  
ATOM   4225  HB2 TRP   273      32.947  20.317  32.054  1.00  0.00           H  
ATOM   4226  HB3 TRP   273      32.306  19.668  33.506  1.00  0.00           H  
ATOM   4227  CG  TRP   273      33.014  18.244  32.191  1.00  0.00           C  
ATOM   4228  CD1 TRP   273      34.164  18.159  31.481  1.00  0.00           C  
ATOM   4229  HD1 TRP   273      34.615  19.016  31.001  1.00  0.00           H  
ATOM   4230  NE1 TRP   273      34.660  16.848  31.474  1.00  0.00           N  
ATOM   4231  HE1 TRP   273      35.481  16.613  30.933  1.00  0.00           H  
ATOM   4232  CE2 TRP   273      33.716  16.001  32.122  1.00  0.00           C  
ATOM   4233  CZ2 TRP   273      33.719  14.592  32.301  1.00  0.00           C  
ATOM   4234  HZ2 TRP   273      34.495  13.979  31.868  1.00  0.00           H  
ATOM   4235  CH2 TRP   273      32.624  14.119  32.991  1.00  0.00           C  
ATOM   4236  HH2 TRP   273      32.541  13.047  33.101  1.00  0.00           H  
ATOM   4237  CZ3 TRP   273      31.651  14.925  33.532  1.00  0.00           C  
ATOM   4238  HZ3 TRP   273      30.836  14.410  34.020  1.00  0.00           H  
ATOM   4239  CE3 TRP   273      31.651  16.342  33.385  1.00  0.00           C  
ATOM   4240  HE3 TRP   273      30.889  17.029  33.723  1.00  0.00           H  
ATOM   4241  CD2 TRP   273      32.721  16.870  32.628  1.00  0.00           C  
ATOM   4242  C   TRP   273      30.085  20.684  32.513  1.00  0.00           C  
ATOM   4243  O   TRP   273      29.545  20.434  33.610  1.00  0.00           O  
ATOM   4244  N   VAL   274      29.896  21.724  31.784  1.00  0.00           N  
ATOM   4245  H   VAL   274      30.284  21.889  30.866  1.00  0.00           H  
ATOM   4246  CA  VAL   274      28.938  22.799  32.236  1.00  0.00           C  
ATOM   4247  HA  VAL   274      28.953  23.000  33.307  1.00  0.00           H  
ATOM   4248  CB  VAL   274      29.162  24.133  31.500  1.00  0.00           C  
ATOM   4249  HB  VAL   274      29.207  23.941  30.428  1.00  0.00           H  
ATOM   4250  CG1 VAL   274      27.940  25.122  31.797  1.00  0.00           C  
ATOM   4251 HG11 VAL   274      28.209  26.140  31.512  1.00  0.00           H  
ATOM   4252 HG12 VAL   274      27.046  24.841  31.240  1.00  0.00           H  
ATOM   4253 HG13 VAL   274      27.785  25.086  32.875  1.00  0.00           H  
ATOM   4254  CG2 VAL   274      30.425  24.787  32.072  1.00  0.00           C  
ATOM   4255 HG21 VAL   274      31.235  24.057  32.071  1.00  0.00           H  
ATOM   4256 HG22 VAL   274      30.818  25.579  31.435  1.00  0.00           H  
ATOM   4257 HG23 VAL   274      30.214  25.139  33.082  1.00  0.00           H  
ATOM   4258  C   VAL   274      27.514  22.337  32.082  1.00  0.00           C  
ATOM   4259  O   VAL   274      26.669  22.450  32.967  1.00  0.00           O  
ATOM   4260  N   SER   275      27.247  21.755  30.910  1.00  0.00           N  
ATOM   4261  H   SER   275      27.948  21.665  30.189  1.00  0.00           H  
ATOM   4262  CA  SER   275      25.813  21.664  30.421  1.00  0.00           C  
ATOM   4263  HA  SER   275      25.256  22.530  30.780  1.00  0.00           H  
ATOM   4264  CB  SER   275      25.661  21.724  28.958  1.00  0.00           C  
ATOM   4265  HB2 SER   275      24.610  21.831  28.690  1.00  0.00           H  
ATOM   4266  HB3 SER   275      26.221  22.623  28.701  1.00  0.00           H  
ATOM   4267  OG  SER   275      26.173  20.606  28.337  1.00  0.00           O  
ATOM   4268  HG  SER   275      27.128  20.675  28.407  1.00  0.00           H  
ATOM   4269  C   SER   275      25.156  20.408  30.976  1.00  0.00           C  
ATOM   4270  O   SER   275      23.928  20.470  31.178  1.00  0.00           O  
ATOM   4271  N   GLN   276      25.955  19.350  31.317  1.00  0.00           N  
ATOM   4272  H   GLN   276      26.881  19.277  30.921  1.00  0.00           H  
ATOM   4273  CA  GLN   276      25.534  18.197  32.104  1.00  0.00           C  
ATOM   4274  HA  GLN   276      24.594  17.900  31.640  1.00  0.00           H  
ATOM   4275  CB  GLN   276      26.520  17.027  32.043  1.00  0.00           C  
ATOM   4276  HB2 GLN   276      26.120  16.183  32.605  1.00  0.00           H  
ATOM   4277  HB3 GLN   276      26.666  16.567  31.065  1.00  0.00           H  
ATOM   4278  CG  GLN   276      27.942  17.316  32.726  1.00  0.00           C  
ATOM   4279  HG2 GLN   276      28.701  16.744  32.192  1.00  0.00           H  
ATOM   4280  HG3 GLN   276      28.108  18.383  32.575  1.00  0.00           H  
ATOM   4281  CD  GLN   276      28.083  16.926  34.175  1.00  0.00           C  
ATOM   4282  OE1 GLN   276      27.962  15.731  34.528  1.00  0.00           O  
ATOM   4283  NE2 GLN   276      28.609  17.822  34.985  1.00  0.00           N  
ATOM   4284 HE21 GLN   276      28.786  17.707  35.973  1.00  0.00           H  
ATOM   4285 HE22 GLN   276      28.722  18.774  34.670  1.00  0.00           H  
ATOM   4286  C   GLN   276      25.235  18.507  33.612  1.00  0.00           C  
ATOM   4287  O   GLN   276      24.729  17.640  34.260  1.00  0.00           O  
ATOM   4288  N   ARG   277      25.451  19.713  34.130  1.00  0.00           N  
ATOM   4289  H   ARG   277      25.901  20.369  33.508  1.00  0.00           H  
ATOM   4290  CA  ARG   277      24.975  20.269  35.390  1.00  0.00           C  
ATOM   4291  HA  ARG   277      24.331  19.531  35.867  1.00  0.00           H  
ATOM   4292  CB  ARG   277      26.255  20.559  36.311  1.00  0.00           C  
ATOM   4293  HB2 ARG   277      26.991  19.765  36.185  1.00  0.00           H  
ATOM   4294  HB3 ARG   277      26.682  21.521  36.028  1.00  0.00           H  
ATOM   4295  CG  ARG   277      25.803  20.482  37.808  1.00  0.00           C  
ATOM   4296  HG2 ARG   277      26.750  20.500  38.347  1.00  0.00           H  
ATOM   4297  HG3 ARG   277      25.192  21.339  38.091  1.00  0.00           H  
ATOM   4298  CD  ARG   277      25.081  19.205  38.242  1.00  0.00           C  
ATOM   4299  HD2 ARG   277      24.813  19.225  39.299  1.00  0.00           H  
ATOM   4300  HD3 ARG   277      24.117  19.175  37.735  1.00  0.00           H  
ATOM   4301  NE  ARG   277      25.859  18.005  37.949  1.00  0.00           N  
ATOM   4302  HE  ARG   277      26.841  18.089  38.167  1.00  0.00           H  
ATOM   4303  CZ  ARG   277      25.513  16.782  37.646  1.00  0.00           C  
ATOM   4304  NH1 ARG   277      24.275  16.412  37.257  1.00  0.00           N  
ATOM   4305 HH11 ARG   277      23.653  17.202  37.357  1.00  0.00           H  
ATOM   4306 HH12 ARG   277      23.953  15.454  37.233  1.00  0.00           H  
ATOM   4307  NH2 ARG   277      26.402  15.879  37.625  1.00  0.00           N  
ATOM   4308 HH21 ARG   277      27.291  16.196  37.984  1.00  0.00           H  
ATOM   4309 HH22 ARG   277      26.230  14.894  37.488  1.00  0.00           H  
ATOM   4310  C   ARG   277      24.211  21.612  35.161  1.00  0.00           C  
ATOM   4311  O   ARG   277      24.115  22.514  36.006  1.00  0.00           O  
ATOM   4312  N   THR   278      23.498  21.593  34.035  1.00  0.00           N  
ATOM   4313  H   THR   278      23.650  20.769  33.470  1.00  0.00           H  
ATOM   4314  CA  THR   278      22.549  22.585  33.581  1.00  0.00           C  
ATOM   4315  HA  THR   278      22.262  23.183  34.446  1.00  0.00           H  
ATOM   4316  CB  THR   278      23.214  23.416  32.442  1.00  0.00           C  
ATOM   4317  HB  THR   278      23.309  22.700  31.626  1.00  0.00           H  
ATOM   4318  CG2 THR   278      22.291  24.538  32.032  1.00  0.00           C  
ATOM   4319 HG21 THR   278      22.842  25.161  31.328  1.00  0.00           H  
ATOM   4320 HG22 THR   278      21.339  24.270  31.573  1.00  0.00           H  
ATOM   4321 HG23 THR   278      22.150  25.185  32.899  1.00  0.00           H  
ATOM   4322  OG1 THR   278      24.450  23.926  32.879  1.00  0.00           O  
ATOM   4323  HG1 THR   278      25.084  23.216  33.004  1.00  0.00           H  
ATOM   4324  C   THR   278      21.276  21.966  32.990  1.00  0.00           C  
ATOM   4325  O   THR   278      21.243  21.392  31.879  1.00  0.00           O  
ATOM   4326  N   ALA   279      20.254  22.011  33.857  1.00  0.00           N  
ATOM   4327  H   ALA   279      20.408  22.389  34.781  1.00  0.00           H  
ATOM   4328  CA  ALA   279      18.883  21.685  33.389  1.00  0.00           C  
ATOM   4329  HA  ALA   279      18.982  20.752  32.834  1.00  0.00           H  
ATOM   4330  CB  ALA   279      17.961  21.427  34.604  1.00  0.00           C  
ATOM   4331  HB1 ALA   279      17.967  22.238  35.332  1.00  0.00           H  
ATOM   4332  HB2 ALA   279      17.000  21.146  34.173  1.00  0.00           H  
ATOM   4333  HB3 ALA   279      18.226  20.518  35.143  1.00  0.00           H  
ATOM   4334  C   ALA   279      18.454  22.818  32.424  1.00  0.00           C  
ATOM   4335  O   ALA   279      18.928  23.982  32.521  1.00  0.00           O  
ATOM   4336  N   NME   280      17.492  22.483  31.559  1.00  0.00           N  
ATOM   4337  H   NME   280      17.203  21.516  31.583  1.00  0.00           H  
ATOM   4338  CH3 NME   280      16.920  23.318  30.542  1.00  0.00           C  
ATOM   4339 HH31 NME   280      15.992  23.741  30.926  1.00  0.00           H  
ATOM   4340 HH32 NME   280      17.566  24.164  30.306  1.00  0.00           H  
ATOM   4341 HH33 NME   280      16.708  22.743  29.641  1.00  0.00           H  
TER    4342      NME   280 
ATOM   4342  O2  4CO   281      47.747  35.767  28.538  1.00  0.00           O  
ATOM   4343  C16 4CO   281      47.399  35.147  29.592  1.00  0.00           C  
ATOM   4344  N5  4CO   281      46.211  34.408  29.476  1.00  0.00           N  
ATOM   4345  H17 4CO   281      45.766  34.392  28.614  1.00  0.00           H  
ATOM   4346  H18 4CO   281      45.946  33.745  30.207  1.00  0.00           H  
ATOM   4347  C14 4CO   281      48.055  35.150  30.883  1.00  0.00           C  
ATOM   4348  C15 4CO   281      49.263  35.863  31.125  1.00  0.00           C  
ATOM   4349  N4  4CO   281      49.663  35.697  32.392  1.00  0.00           N  
ATOM   4350  H15 4CO   281      49.812  36.477  30.413  1.00  0.00           H  
ATOM   4351  C13 4CO   281      47.722  34.626  32.153  1.00  0.00           C  
ATOM   4352  H13 4CO   281      46.842  34.083  32.469  1.00  0.00           H  
ATOM   4353  N3  4CO   281      48.720  34.952  33.013  1.00  0.00           N  
ATOM   4354  C1  4CO   281      48.691  34.671  34.394  1.00  0.00           C  
ATOM   4355  O1  4CO   281      47.588  34.788  35.043  1.00  0.00           O  
ATOM   4356  N1  4CO   281      49.850  34.388  35.017  1.00  0.00           N  
ATOM   4357  C5  4CO   281      51.235  34.177  34.411  1.00  0.00           C  
ATOM   4358  C4  4CO   281      51.876  32.932  34.934  1.00  0.00           C  
ATOM   4359  H5  4CO   281      51.211  32.108  34.540  1.00  0.00           H  
ATOM   4360  H6  4CO   281      52.854  32.860  34.506  1.00  0.00           H  
ATOM   4361  H7  4CO   281      51.791  35.091  34.596  1.00  0.00           H  
ATOM   4362  H8  4CO   281      51.079  34.135  33.337  1.00  0.00           H  
ATOM   4363  C2  4CO   281      49.871  34.209  36.492  1.00  0.00           C  
ATOM   4364  H1  4CO   281      48.852  34.219  36.841  1.00  0.00           H  
ATOM   4365  H2  4CO   281      50.300  35.068  37.082  1.00  0.00           H  
ATOM   4366  C3  4CO   281      50.656  32.917  36.899  1.00  0.00           C  
ATOM   4367  H3  4CO   281      49.991  32.074  36.737  1.00  0.00           H  
ATOM   4368  H4  4CO   281      50.742  33.023  38.019  1.00  0.00           H  
ATOM   4369  N2  4CO   281      52.004  32.892  36.343  1.00  0.00           N  
ATOM   4370  C6  4CO   281      53.022  32.063  36.918  1.00  0.00           C  
ATOM   4371  H9  4CO   281      53.890  32.377  36.400  1.00  0.00           H  
ATOM   4372  H14 4CO   281      52.854  30.968  36.715  1.00  0.00           H  
ATOM   4373  C7  4CO   281      53.355  32.289  38.421  1.00  0.00           C  
ATOM   4374  C8  4CO   281      53.343  33.593  38.929  1.00  0.00           C  
ATOM   4375  H16 4CO   281      53.073  34.446  38.305  1.00  0.00           H  
ATOM   4376  C9  4CO   281      53.510  33.799  40.311  1.00  0.00           C  
ATOM   4377  H10 4CO   281      53.445  34.782  40.777  1.00  0.00           H  
ATOM   4378  C10 4CO   281      53.720  32.618  41.114  1.00  0.00           C  
ATOM   4379 Cl1  4CO   281      53.936  32.730  42.843  1.00  0.00          CL  
ATOM   4380  C11 4CO   281      53.753  31.363  40.591  1.00  0.00           C  
ATOM   4381  H11 4CO   281      53.762  30.472  41.218  1.00  0.00           H  
ATOM   4382  C12 4CO   281      53.600  31.186  39.220  1.00  0.00           C  
ATOM   4383  H12 4CO   281      53.530  30.237  38.880  1.00  0.00           H  
TER    4384      4CO   281 
ATOM   4384 Na+  Na+   282      57.817  31.252  12.152  1.00  0.00          NA  
TER    4385      Na+   282 
ATOM   4385 Na+  Na+   283       0.260  43.079  24.074  1.00  0.00          NA  
TER    4386      Na+   283 
ATOM   4386 Na+  Na+   284      30.273  60.293  34.316  1.00  0.00          NA  
TER    4387      Na+   284 
ATOM   4387  O   WAT   285      71.830  24.971  38.730  1.00  0.00           O  
ATOM   4388  H1  WAT   285      71.100  25.086  39.338  1.00  0.00           H  
ATOM   4389  H2  WAT   285      72.603  24.917  39.292  1.00  0.00           H  
TER    4390      WAT   285 
ATOM   4390  O   WAT   286      45.789  14.210  42.241  1.00  0.00           O  
ATOM   4391  H1  WAT   286      46.010  14.933  42.828  1.00  0.00           H  
ATOM   4392  H2  WAT   286      45.747  13.442  42.811  1.00  0.00           H  
TER    4393      WAT   286 
ATOM   4393  O   WAT   287      37.269  10.910  24.683  1.00  0.00           O  
ATOM   4394  H1  WAT   287      36.434  10.648  25.068  1.00  0.00           H  
ATOM   4395  H2  WAT   287      37.030  11.525  23.989  1.00  0.00           H  
TER    4396      WAT   287 
ATOM   4396  O   WAT   288      55.038  22.345   7.667  1.00  0.00           O  
ATOM   4397  H1  WAT   288      55.022  23.264   7.400  1.00  0.00           H  
ATOM   4398  H2  WAT   288      54.153  22.174   7.990  1.00  0.00           H  
TER    4399      WAT   288 
ATOM   4399  O   WAT   289       9.846  13.778  44.817  1.00  0.00           O  
ATOM   4400  H1  WAT   289      10.666  14.174  45.111  1.00  0.00           H  
ATOM   4401  H2  WAT   289       9.733  14.099  43.922  1.00  0.00           H  
TER    4402      WAT   289 
ATOM   4402  O   WAT   290      29.349  40.683  57.522  1.00  0.00           O  
ATOM   4403  H1  WAT   290      29.708  40.442  58.376  1.00  0.00           H  
ATOM   4404  H2  WAT   290      29.232  41.632  57.570  1.00  0.00           H  
TER    4405      WAT   290 
ATOM   4405  O   WAT   291       4.911  43.894  49.274  1.00  0.00           O  
ATOM   4406  H1  WAT   291       4.623  43.278  49.948  1.00  0.00           H  
ATOM   4407  H2  WAT   291       5.837  44.043  49.466  1.00  0.00           H  
TER    4408      WAT   291 
ATOM   4408  O   WAT   292      68.700  18.031  51.422  1.00  0.00           O  
ATOM   4409  H1  WAT   292      68.437  17.163  51.117  1.00  0.00           H  
ATOM   4410  H2  WAT   292      68.172  18.179  52.207  1.00  0.00           H  
TER    4411      WAT   292 
ATOM   4411  O   WAT   293      21.901  62.989  30.801  1.00  0.00           O  
ATOM   4412  H1  WAT   293      21.930  62.205  30.253  1.00  0.00           H  
ATOM   4413  H2  WAT   293      22.316  63.669  30.270  1.00  0.00           H  
TER    4414      WAT   293 
ATOM   4414  O   WAT   294      29.539  57.966  59.404  1.00  0.00           O  
ATOM   4415  H1  WAT   294      30.458  57.942  59.137  1.00  0.00           H  
ATOM   4416  H2  WAT   294      29.050  57.803  58.597  1.00  0.00           H  
TER    4417      WAT   294 
ATOM   4417  O   WAT   295      41.573  31.614  14.046  1.00  0.00           O  
ATOM   4418  H1  WAT   295      41.068  31.108  14.683  1.00  0.00           H  
ATOM   4419  H2  WAT   295      40.917  32.133  13.579  1.00  0.00           H  
TER    4420      WAT   295 
ATOM   4420  O   WAT   296      66.317  56.916  22.643  1.00  0.00           O  
ATOM   4421  H1  WAT   296      67.250  57.121  22.706  1.00  0.00           H  
ATOM   4422  H2  WAT   296      66.231  56.058  23.059  1.00  0.00           H  
TER    4423      WAT   296 
ATOM   4423  O   WAT   297      72.845   6.422  53.425  1.00  0.00           O  
ATOM   4424  H1  WAT   297      72.654   7.257  53.850  1.00  0.00           H  
ATOM   4425  H2  WAT   297      73.318   6.661  52.628  1.00  0.00           H  
TER    4426      WAT   297 
ATOM   4426  O   WAT   298      21.239  64.647  60.313  1.00  0.00           O  
ATOM   4427  H1  WAT   298      21.189  65.196  61.095  1.00  0.00           H  
ATOM   4428  H2  WAT   298      21.990  64.074  60.471  1.00  0.00           H  
TER    4429      WAT   298 
ATOM   4429  O   WAT   299      14.129   9.019  47.229  1.00  0.00           O  
ATOM   4430  H1  WAT   299      13.946   9.649  46.532  1.00  0.00           H  
ATOM   4431  H2  WAT   299      15.044   8.772  47.094  1.00  0.00           H  
TER    4432      WAT   299 
ATOM   4432  O   WAT   300      71.826  23.243  55.912  1.00  0.00           O  
ATOM   4433  H1  WAT   300      72.583  23.257  56.497  1.00  0.00           H  
ATOM   4434  H2  WAT   300      72.156  22.853  55.103  1.00  0.00           H  
TER    4435      WAT   300 
ATOM   4435  O   WAT   301      76.182  26.662  60.144  1.00  0.00           O  
ATOM   4436  H1  WAT   301      76.732  26.029  60.605  1.00  0.00           H  
ATOM   4437  H2  WAT   301      76.597  26.760  59.287  1.00  0.00           H  
TER    4438      WAT   301 
ATOM   4438  O   WAT   302      45.208  60.219  10.947  1.00  0.00           O  
ATOM   4439  H1  WAT   302      45.293  60.555  10.055  1.00  0.00           H  
ATOM   4440  H2  WAT   302      45.073  60.999  11.485  1.00  0.00           H  
TER    4441      WAT   302 
ATOM   4441  O   WAT   303      74.678  25.971   8.891  1.00  0.00           O  
ATOM   4442  H1  WAT   303      74.973  25.081   8.699  1.00  0.00           H  
ATOM   4443  H2  WAT   303      74.261  25.905   9.750  1.00  0.00           H  
TER    4444      WAT   303 
ATOM   4444  O   WAT   304      27.538  15.237  46.513  1.00  0.00           O  
ATOM   4445  H1  WAT   304      28.045  14.434  46.629  1.00  0.00           H  
ATOM   4446  H2  WAT   304      27.468  15.605  47.393  1.00  0.00           H  
TER    4447      WAT   304 
ATOM   4447  O   WAT   305      37.063  62.525  24.030  1.00  0.00           O  
ATOM   4448  H1  WAT   305      37.260  63.221  23.402  1.00  0.00           H  
ATOM   4449  H2  WAT   305      37.265  61.715  23.561  1.00  0.00           H  
TER    4450      WAT   305 
ATOM   4450  O   WAT   306      13.034  41.931  59.091  1.00  0.00           O  
ATOM   4451  H1  WAT   306      12.518  41.527  59.789  1.00  0.00           H  
ATOM   4452  H2  WAT   306      13.227  42.811  59.414  1.00  0.00           H  
TER    4453      WAT   306 
ATOM   4453  O   WAT   307      53.444  60.888  22.080  1.00  0.00           O  
ATOM   4454  H1  WAT   307      54.238  61.405  21.946  1.00  0.00           H  
ATOM   4455  H2  WAT   307      52.930  61.399  22.707  1.00  0.00           H  
TER    4456      WAT   307 
ATOM   4456  O   WAT   308      45.500  36.797  27.219  1.00  0.00           O  
ATOM   4457  H1  WAT   308      44.818  36.677  27.880  1.00  0.00           H  
ATOM   4458  H2  WAT   308      46.312  36.557  27.665  1.00  0.00           H  
TER    4459      WAT   308 
ATOM   4459  O   WAT   309      55.647  53.746  61.120  1.00  0.00           O  
ATOM   4460  H1  WAT   309      55.310  53.736  60.224  1.00  0.00           H  
ATOM   4461  H2  WAT   309      55.472  54.634  61.432  1.00  0.00           H  
TER    4462      WAT   309 
ATOM   4462  O   WAT   310       2.609  34.924  15.022  1.00  0.00           O  
ATOM   4463  H1  WAT   310       2.671  35.398  15.851  1.00  0.00           H  
ATOM   4464  H2  WAT   310       3.201  35.393  14.433  1.00  0.00           H  
TER    4465      WAT   310 
ATOM   4465  O   WAT   311      18.031  19.793  57.159  1.00  0.00           O  
ATOM   4466  H1  WAT   311      17.643  19.313  56.427  1.00  0.00           H  
ATOM   4467  H2  WAT   311      18.971  19.788  56.977  1.00  0.00           H  
TER    4468      WAT   311 
ATOM   4468  O   WAT   312      46.192  48.932  60.434  1.00  0.00           O  
ATOM   4469  H1  WAT   312      45.852  48.038  60.449  1.00  0.00           H  
ATOM   4470  H2  WAT   312      45.738  49.348  59.701  1.00  0.00           H  
TER    4471      WAT   312 
ATOM   4471  O   WAT   313      35.495  45.201   6.330  1.00  0.00           O  
ATOM   4472  H1  WAT   313      35.320  44.773   7.168  1.00  0.00           H  
ATOM   4473  H2  WAT   313      35.642  44.479   5.719  1.00  0.00           H  
TER    4474      WAT   313 
ATOM   4474  O   WAT   314       6.548  29.498  57.651  1.00  0.00           O  
ATOM   4475  H1  WAT   314       6.945  28.689  57.972  1.00  0.00           H  
ATOM   4476  H2  WAT   314       6.021  29.814  58.385  1.00  0.00           H  
TER    4477      WAT   314 
ATOM   4477  O   WAT   315      35.442  11.271  52.468  1.00  0.00           O  
ATOM   4478  H1  WAT   315      34.856  10.529  52.319  1.00  0.00           H  
ATOM   4479  H2  WAT   315      36.226  10.884  52.857  1.00  0.00           H  
TER    4480      WAT   315 
ATOM   4480  O   WAT   316       7.618  49.904  21.160  1.00  0.00           O  
ATOM   4481  H1  WAT   316       6.924  50.269  21.710  1.00  0.00           H  
ATOM   4482  H2  WAT   316       8.414  50.003  21.682  1.00  0.00           H  
TER    4483      WAT   316 
ATOM   4483  O   WAT   317      25.564  16.738  22.906  1.00  0.00           O  
ATOM   4484  H1  WAT   317      26.064  15.970  23.186  1.00  0.00           H  
ATOM   4485  H2  WAT   317      26.134  17.177  22.274  1.00  0.00           H  
TER    4486      WAT   317 
ATOM   4486  O   WAT   318      39.948   5.445  56.006  1.00  0.00           O  
ATOM   4487  H1  WAT   318      40.254   6.349  55.937  1.00  0.00           H  
ATOM   4488  H2  WAT   318      39.084   5.515  56.411  1.00  0.00           H  
TER    4489      WAT   318 
ATOM   4489  O   WAT   319      67.303   8.576  58.727  1.00  0.00           O  
ATOM   4490  H1  WAT   319      68.112   8.101  58.917  1.00  0.00           H  
ATOM   4491  H2  WAT   319      67.591   9.362  58.263  1.00  0.00           H  
TER    4492      WAT   319 
ATOM   4492  O   WAT   320      62.063   4.291  31.259  1.00  0.00           O  
ATOM   4493  H1  WAT   320      61.265   3.772  31.157  1.00  0.00           H  
ATOM   4494  H2  WAT   320      62.771   3.692  31.020  1.00  0.00           H  
TER    4495      WAT   320 
ATOM   4495  O   WAT   321      41.992  49.023   7.250  1.00  0.00           O  
ATOM   4496  H1  WAT   321      41.841  48.114   6.991  1.00  0.00           H  
ATOM   4497  H2  WAT   321      41.537  49.540   6.585  1.00  0.00           H  
TER    4498      WAT   321 
ATOM   4498  O   WAT   322      53.410   9.659  42.049  1.00  0.00           O  
ATOM   4499  H1  WAT   322      54.193  10.060  41.671  1.00  0.00           H  
ATOM   4500  H2  WAT   322      53.739   8.906  42.539  1.00  0.00           H  
TER    4501      WAT   322 
ATOM   4501  O   WAT   323      30.128  10.607  31.718  1.00  0.00           O  
ATOM   4502  H1  WAT   323      29.825  10.891  32.580  1.00  0.00           H  
ATOM   4503  H2  WAT   323      30.922  10.104  31.897  1.00  0.00           H  
TER    4504      WAT   323 
ATOM   4504  O   WAT   324      67.709  56.970  17.200  1.00  0.00           O  
ATOM   4505  H1  WAT   324      68.254  57.128  16.430  1.00  0.00           H  
ATOM   4506  H2  WAT   324      67.302  57.816  17.384  1.00  0.00           H  
TER    4507      WAT   324 
ATOM   4507  O   WAT   325      13.240  63.957   3.155  1.00  0.00           O  
ATOM   4508  H1  WAT   325      13.378  64.660   3.789  1.00  0.00           H  
ATOM   4509  H2  WAT   325      13.838  64.162   2.436  1.00  0.00           H  
TER    4510      WAT   325 
ATOM   4510  O   WAT   326      10.127   6.487  16.808  1.00  0.00           O  
ATOM   4511  H1  WAT   326      10.949   6.415  17.292  1.00  0.00           H  
ATOM   4512  H2  WAT   326      10.285   6.008  15.995  1.00  0.00           H  
TER    4513      WAT   326 
ATOM   4513  O   WAT   327      14.768  23.878  53.192  1.00  0.00           O  
ATOM   4514  H1  WAT   327      14.815  22.998  52.817  1.00  0.00           H  
ATOM   4515  H2  WAT   327      15.475  24.360  52.762  1.00  0.00           H  
TER    4516      WAT   327 
ATOM   4516  O   WAT   328      13.571  57.906  24.293  1.00  0.00           O  
ATOM   4517  H1  WAT   328      13.301  57.958  25.210  1.00  0.00           H  
ATOM   4518  H2  WAT   328      14.323  58.495  24.231  1.00  0.00           H  
TER    4519      WAT   328 
ATOM   4519  O   WAT   329      37.223  20.342  59.683  1.00  0.00           O  
ATOM   4520  H1  WAT   329      37.659  20.918  59.055  1.00  0.00           H  
ATOM   4521  H2  WAT   329      36.518  20.877  60.049  1.00  0.00           H  
TER    4522      WAT   329 
ATOM   4522  O   WAT   330      11.677  60.719  41.053  1.00  0.00           O  
ATOM   4523  H1  WAT   330      11.763  60.955  40.129  1.00  0.00           H  
ATOM   4524  H2  WAT   330      12.139  59.884  41.132  1.00  0.00           H  
TER    4525      WAT   330 
ATOM   4525  O   WAT   331      35.667  14.066  11.781  1.00  0.00           O  
ATOM   4526  H1  WAT   331      35.623  15.012  11.644  1.00  0.00           H  
ATOM   4527  H2  WAT   331      35.934  13.713  10.932  1.00  0.00           H  
TER    4528      WAT   331 
ATOM   4528  O   WAT   332      65.078  55.679  32.919  1.00  0.00           O  
ATOM   4529  H1  WAT   332      64.942  56.307  32.209  1.00  0.00           H  
ATOM   4530  H2  WAT   332      64.626  56.063  33.669  1.00  0.00           H  
TER    4531      WAT   332 
ATOM   4531  O   WAT   333      33.688   1.295  39.001  1.00  0.00           O  
ATOM   4532  H1  WAT   333      33.531   0.663  38.300  1.00  0.00           H  
ATOM   4533  H2  WAT   333      34.602   1.558  38.886  1.00  0.00           H  
TER    4534      WAT   333 
ATOM   4534  O   WAT   334      59.843  26.950  52.246  1.00  0.00           O  
ATOM   4535  H1  WAT   334      58.967  26.584  52.125  1.00  0.00           H  
ATOM   4536  H2  WAT   334      60.416  26.186  52.301  1.00  0.00           H  
TER    4537      WAT   334 
ATOM   4537  O   WAT   335      32.149  38.121  58.799  1.00  0.00           O  
ATOM   4538  H1  WAT   335      32.848  38.219  59.447  1.00  0.00           H  
ATOM   4539  H2  WAT   335      32.608  38.025  57.965  1.00  0.00           H  
TER    4540      WAT   335 
ATOM   4540  O   WAT   336      49.990   1.539  20.543  1.00  0.00           O  
ATOM   4541  H1  WAT   336      50.260   2.363  20.949  1.00  0.00           H  
ATOM   4542  H2  WAT   336      49.477   1.096  21.218  1.00  0.00           H  
TER    4543      WAT   336 
ATOM   4543  O   WAT   337      75.061  49.214  10.854  1.00  0.00           O  
ATOM   4544  H1  WAT   337      74.215  49.642  10.984  1.00  0.00           H  
ATOM   4545  H2  WAT   337      74.949  48.342  11.233  1.00  0.00           H  
TER    4546      WAT   337 
ATOM   4546  O   WAT   338      55.581  37.829   1.366  1.00  0.00           O  
ATOM   4547  H1  WAT   338      56.191  38.523   1.115  1.00  0.00           H  
ATOM   4548  H2  WAT   338      55.855  37.576   2.248  1.00  0.00           H  
TER    4549      WAT   338 
ATOM   4549  O   WAT   339      50.345  28.689  11.794  1.00  0.00           O  
ATOM   4550  H1  WAT   339      50.388  28.741  12.749  1.00  0.00           H  
ATOM   4551  H2  WAT   339      50.672  29.536  11.492  1.00  0.00           H  
TER    4552      WAT   339 
ATOM   4552  O   WAT   340      59.969  54.023   1.461  1.00  0.00           O  
ATOM   4553  H1  WAT   340      59.182  53.911   1.994  1.00  0.00           H  
ATOM   4554  H2  WAT   340      59.644  54.326   0.613  1.00  0.00           H  
TER    4555      WAT   340 
ATOM   4555  O   WAT   341      65.012  42.795  63.913  1.00  0.00           O  
ATOM   4556  H1  WAT   341      65.591  42.883  63.156  1.00  0.00           H  
ATOM   4557  H2  WAT   341      64.717  43.687  64.094  1.00  0.00           H  
TER    4558      WAT   341 
ATOM   4558  O   WAT   342      35.793  60.084  42.694  1.00  0.00           O  
ATOM   4559  H1  WAT   342      36.628  59.871  43.110  1.00  0.00           H  
ATOM   4560  H2  WAT   342      35.658  59.383  42.056  1.00  0.00           H  
TER    4561      WAT   342 
ATOM   4561  O   WAT   343      47.980  16.784  63.722  1.00  0.00           O  
ATOM   4562  H1  WAT   343      47.302  17.457  63.777  1.00  0.00           H  
ATOM   4563  H2  WAT   343      47.864  16.262  64.516  1.00  0.00           H  
TER    4564      WAT   343 
ATOM   4564  O   WAT   344       0.239  35.058  13.817  1.00  0.00           O  
ATOM   4565  H1  WAT   344      -0.245  35.720  14.311  1.00  0.00           H  
ATOM   4566  H2  WAT   344       1.054  34.943  14.305  1.00  0.00           H  
TER    4567      WAT   344 
ATOM   4567  O   WAT   345      66.197  61.941   6.475  1.00  0.00           O  
ATOM   4568  H1  WAT   345      67.066  61.615   6.242  1.00  0.00           H  
ATOM   4569  H2  WAT   345      66.185  62.843   6.154  1.00  0.00           H  
TER    4570      WAT   345 
ATOM   4570  O   WAT   346      47.987  55.080  56.102  1.00  0.00           O  
ATOM   4571  H1  WAT   346      47.875  54.140  55.959  1.00  0.00           H  
ATOM   4572  H2  WAT   346      47.505  55.490  55.384  1.00  0.00           H  
TER    4573      WAT   346 
ATOM   4573  O   WAT   347      13.184  62.127  24.924  1.00  0.00           O  
ATOM   4574  H1  WAT   347      12.387  61.621  24.762  1.00  0.00           H  
ATOM   4575  H2  WAT   347      12.984  62.644  25.704  1.00  0.00           H  
TER    4576      WAT   347 
ATOM   4576  O   WAT   348      59.773   5.990  30.219  1.00  0.00           O  
ATOM   4577  H1  WAT   348      60.536   5.663  30.696  1.00  0.00           H  
ATOM   4578  H2  WAT   348      59.052   5.433  30.512  1.00  0.00           H  
TER    4579      WAT   348 
ATOM   4579  O   WAT   349      40.319  42.924   3.020  1.00  0.00           O  
ATOM   4580  H1  WAT   349      39.851  42.092   2.951  1.00  0.00           H  
ATOM   4581  H2  WAT   349      40.581  43.127   2.122  1.00  0.00           H  
TER    4582      WAT   349 
ATOM   4582  O   WAT   350      35.411  30.875  14.347  1.00  0.00           O  
ATOM   4583  H1  WAT   350      35.142  30.024  14.001  1.00  0.00           H  
ATOM   4584  H2  WAT   350      36.322  30.970  14.069  1.00  0.00           H  
TER    4585      WAT   350 
ATOM   4585  O   WAT   351      11.331   1.813   5.649  1.00  0.00           O  
ATOM   4586  H1  WAT   351      11.929   2.042   6.360  1.00  0.00           H  
ATOM   4587  H2  WAT   351      11.125   0.890   5.796  1.00  0.00           H  
TER    4588      WAT   351 
ATOM   4588  O   WAT   352      23.185  23.364  17.078  1.00  0.00           O  
ATOM   4589  H1  WAT   352      23.369  23.372  16.139  1.00  0.00           H  
ATOM   4590  H2  WAT   352      22.835  24.235  17.261  1.00  0.00           H  
TER    4591      WAT   352 
ATOM   4591  O   WAT   353      18.114  45.153   6.135  1.00  0.00           O  
ATOM   4592  H1  WAT   353      18.837  45.526   5.630  1.00  0.00           H  
ATOM   4593  H2  WAT   353      17.362  45.703   5.917  1.00  0.00           H  
TER    4594      WAT   353 
ATOM   4594  O   WAT   354      19.361  19.959   3.087  1.00  0.00           O  
ATOM   4595  H1  WAT   354      19.565  20.274   2.206  1.00  0.00           H  
ATOM   4596  H2  WAT   354      19.924  20.477   3.662  1.00  0.00           H  
TER    4597      WAT   354 
ATOM   4597  O   WAT   355      60.445  10.459  47.985  1.00  0.00           O  
ATOM   4598  H1  WAT   355      60.979  10.662  47.218  1.00  0.00           H  
ATOM   4599  H2  WAT   355      59.852  11.205  48.068  1.00  0.00           H  
TER    4600      WAT   355 
ATOM   4600  O   WAT   356      45.796  10.439  16.680  1.00  0.00           O  
ATOM   4601  H1  WAT   356      45.782  11.318  17.059  1.00  0.00           H  
ATOM   4602  H2  WAT   356      45.868   9.854  17.433  1.00  0.00           H  
TER    4603      WAT   356 
ATOM   4603  O   WAT   357      38.404  52.644   4.247  1.00  0.00           O  
ATOM   4604  H1  WAT   357      39.359  52.575   4.262  1.00  0.00           H  
ATOM   4605  H2  WAT   357      38.099  51.737   4.203  1.00  0.00           H  
TER    4606      WAT   357 
ATOM   4606  O   WAT   358      13.013  20.247  44.234  1.00  0.00           O  
ATOM   4607  H1  WAT   358      13.711  20.885  44.090  1.00  0.00           H  
ATOM   4608  H2  WAT   358      13.463  19.403  44.267  1.00  0.00           H  
TER    4609      WAT   358 
ATOM   4609  O   WAT   359      72.157  53.834   2.584  1.00  0.00           O  
ATOM   4610  H1  WAT   359      72.225  54.667   3.050  1.00  0.00           H  
ATOM   4611  H2  WAT   359      72.691  53.228   3.097  1.00  0.00           H  
TER    4612      WAT   359 
ATOM   4612  O   WAT   360      53.579  24.534  63.472  1.00  0.00           O  
ATOM   4613  H1  WAT   360      53.125  25.159  64.038  1.00  0.00           H  
ATOM   4614  H2  WAT   360      53.224  23.682  63.723  1.00  0.00           H  
TER    4615      WAT   360 
ATOM   4615  O   WAT   361      62.864  63.701  11.081  1.00  0.00           O  
ATOM   4616  H1  WAT   361      62.114  63.734  11.675  1.00  0.00           H  
ATOM   4617  H2  WAT   361      63.494  64.316  11.456  1.00  0.00           H  
TER    4618      WAT   361 
ATOM   4618  O   WAT   362      49.491  59.665  55.451  1.00  0.00           O  
ATOM   4619  H1  WAT   362      49.575  58.807  55.034  1.00  0.00           H  
ATOM   4620  H2  WAT   362      49.557  59.483  56.388  1.00  0.00           H  
TER    4621      WAT   362 
ATOM   4621  O   WAT   363      68.806  16.812  42.391  1.00  0.00           O  
ATOM   4622  H1  WAT   363      68.017  17.354  42.401  1.00  0.00           H  
ATOM   4623  H2  WAT   363      68.518  15.963  42.727  1.00  0.00           H  
TER    4624      WAT   363 
ATOM   4624  O   WAT   364      14.167  12.300  42.285  1.00  0.00           O  
ATOM   4625  H1  WAT   364      14.331  12.414  43.221  1.00  0.00           H  
ATOM   4626  H2  WAT   364      13.218  12.191  42.220  1.00  0.00           H  
TER    4627      WAT   364 
ATOM   4627  O   WAT   365       2.395  10.027  53.277  1.00  0.00           O  
ATOM   4628  H1  WAT   365       2.122  10.412  54.110  1.00  0.00           H  
ATOM   4629  H2  WAT   365       3.139   9.469  53.504  1.00  0.00           H  
TER    4630      WAT   365 
ATOM   4630  O   WAT   366      22.101  52.021   9.277  1.00  0.00           O  
ATOM   4631  H1  WAT   366      22.679  52.746   9.042  1.00  0.00           H  
ATOM   4632  H2  WAT   366      22.693  51.288   9.447  1.00  0.00           H  
TER    4633      WAT   366 
ATOM   4633  O   WAT   367      72.053   3.481  42.293  1.00  0.00           O  
ATOM   4634  H1  WAT   367      72.279   4.410  42.336  1.00  0.00           H  
ATOM   4635  H2  WAT   367      71.383   3.367  42.967  1.00  0.00           H  
TER    4636      WAT   367 
ATOM   4636  O   WAT   368       5.139  38.816  26.375  1.00  0.00           O  
ATOM   4637  H1  WAT   368       5.945  39.128  25.966  1.00  0.00           H  
ATOM   4638  H2  WAT   368       5.306  37.891  26.560  1.00  0.00           H  
TER    4639      WAT   368 
ATOM   4639  O   WAT   369      18.052  14.099  22.618  1.00  0.00           O  
ATOM   4640  H1  WAT   369      18.123  13.257  22.169  1.00  0.00           H  
ATOM   4641  H2  WAT   369      17.489  13.923  23.372  1.00  0.00           H  
TER    4642      WAT   369 
ATOM   4642  O   WAT   370      32.626  37.682   6.161  1.00  0.00           O  
ATOM   4643  H1  WAT   370      32.478  37.186   6.966  1.00  0.00           H  
ATOM   4644  H2  WAT   370      32.846  38.564   6.461  1.00  0.00           H  
TER    4645      WAT   370 
ATOM   4645  O   WAT   371      35.533  31.855   0.624  1.00  0.00           O  
ATOM   4646  H1  WAT   371      35.386  31.678   1.553  1.00  0.00           H  
ATOM   4647  H2  WAT   371      36.121  31.156   0.337  1.00  0.00           H  
TER    4648      WAT   371 
ATOM   4648  O   WAT   372      26.792  -0.081  33.969  1.00  0.00           O  
ATOM   4649  H1  WAT   372      26.049  -0.294  33.404  1.00  0.00           H  
ATOM   4650  H2  WAT   372      26.524   0.715  34.427  1.00  0.00           H  
TER    4651      WAT   372 
ATOM   4651  O   WAT   373      33.968   3.023  22.137  1.00  0.00           O  
ATOM   4652  H1  WAT   373      34.772   3.419  21.800  1.00  0.00           H  
ATOM   4653  H2  WAT   373      33.785   2.302  21.534  1.00  0.00           H  
TER    4654      WAT   373 
ATOM   4654  O   WAT   374      17.464  23.424  37.471  1.00  0.00           O  
ATOM   4655  H1  WAT   374      17.380  24.332  37.762  1.00  0.00           H  
ATOM   4656  H2  WAT   374      16.794  23.326  36.795  1.00  0.00           H  
TER    4657      WAT   374 
ATOM   4657  O   WAT   375      61.931  24.943  12.266  1.00  0.00           O  
ATOM   4658  H1  WAT   375      61.983  24.621  13.166  1.00  0.00           H  
ATOM   4659  H2  WAT   375      62.717  25.478  12.157  1.00  0.00           H  
TER    4660      WAT   375 
ATOM   4660  O   WAT   376      51.949  64.555  43.469  1.00  0.00           O  
ATOM   4661  H1  WAT   376      52.518  65.038  42.869  1.00  0.00           H  
ATOM   4662  H2  WAT   376      52.413  64.574  44.306  1.00  0.00           H  
TER    4663      WAT   376 
ATOM   4663  O   WAT   377      19.044  49.474  11.702  1.00  0.00           O  
ATOM   4664  H1  WAT   377      18.898  48.557  11.470  1.00  0.00           H  
ATOM   4665  H2  WAT   377      19.182  49.914  10.863  1.00  0.00           H  
TER    4666      WAT   377 
ATOM   4666  O   WAT   378      21.150  58.942  27.490  1.00  0.00           O  
ATOM   4667  H1  WAT   378      20.995  58.045  27.193  1.00  0.00           H  
ATOM   4668  H2  WAT   378      20.281  59.273  27.716  1.00  0.00           H  
TER    4669      WAT   378 
ATOM   4669  O   WAT   379      65.807  34.640  15.008  1.00  0.00           O  
ATOM   4670  H1  WAT   379      65.387  34.749  15.861  1.00  0.00           H  
ATOM   4671  H2  WAT   379      65.207  34.080  14.515  1.00  0.00           H  
TER    4672      WAT   379 
ATOM   4672  O   WAT   380      29.212   7.457  59.584  1.00  0.00           O  
ATOM   4673  H1  WAT   380      28.573   7.972  60.076  1.00  0.00           H  
ATOM   4674  H2  WAT   380      29.366   6.684  60.127  1.00  0.00           H  
TER    4675      WAT   380 
ATOM   4675  O   WAT   381      41.097  55.434  53.266  1.00  0.00           O  
ATOM   4676  H1  WAT   381      41.221  54.486  53.313  1.00  0.00           H  
ATOM   4677  H2  WAT   381      41.252  55.740  54.160  1.00  0.00           H  
TER    4678      WAT   381 
ATOM   4678  O   WAT   382      40.714  59.445  20.016  1.00  0.00           O  
ATOM   4679  H1  WAT   382      41.396  59.025  19.492  1.00  0.00           H  
ATOM   4680  H2  WAT   382      40.195  58.718  20.361  1.00  0.00           H  
TER    4681      WAT   382 
ATOM   4681  O   WAT   383      50.037  33.340   4.863  1.00  0.00           O  
ATOM   4682  H1  WAT   383      50.454  34.135   5.195  1.00  0.00           H  
ATOM   4683  H2  WAT   383      50.278  33.311   3.938  1.00  0.00           H  
TER    4684      WAT   383 
ATOM   4684  O   WAT   384      70.025  27.758  20.420  1.00  0.00           O  
ATOM   4685  H1  WAT   384      70.731  27.872  19.783  1.00  0.00           H  
ATOM   4686  H2  WAT   384      69.996  28.587  20.897  1.00  0.00           H  
TER    4687      WAT   384 
ATOM   4687  O   WAT   385       0.462  48.986  54.790  1.00  0.00           O  
ATOM   4688  H1  WAT   385       1.253  48.583  54.431  1.00  0.00           H  
ATOM   4689  H2  WAT   385      -0.204  48.301  54.731  1.00  0.00           H  
TER    4690      WAT   385 
ATOM   4690  O   WAT   386      44.616   6.660   5.989  1.00  0.00           O  
ATOM   4691  H1  WAT   386      45.055   6.489   5.156  1.00  0.00           H  
ATOM   4692  H2  WAT   386      44.286   7.555   5.906  1.00  0.00           H  
TER    4693      WAT   386 
ATOM   4693  O   WAT   387      29.257  16.257  50.645  1.00  0.00           O  
ATOM   4694  H1  WAT   387      28.461  16.658  50.994  1.00  0.00           H  
ATOM   4695  H2  WAT   387      29.232  15.356  50.966  1.00  0.00           H  
TER    4696      WAT   387 
ATOM   4696  O   WAT   388      31.495   8.190  39.622  1.00  0.00           O  
ATOM   4697  H1  WAT   388      31.218   8.878  39.017  1.00  0.00           H  
ATOM   4698  H2  WAT   388      31.909   8.659  40.346  1.00  0.00           H  
TER    4699      WAT   388 
ATOM   4699  O   WAT   389      69.388  42.495  11.343  1.00  0.00           O  
ATOM   4700  H1  WAT   389      70.171  42.257  11.840  1.00  0.00           H  
ATOM   4701  H2  WAT   389      69.526  42.108  10.479  1.00  0.00           H  
TER    4702      WAT   389 
ATOM   4702  O   WAT   390       0.905  24.478  14.517  1.00  0.00           O  
ATOM   4703  H1  WAT   390       1.531  24.644  13.813  1.00  0.00           H  
ATOM   4704  H2  WAT   390       0.411  23.712  14.223  1.00  0.00           H  
TER    4705      WAT   390 
ATOM   4705  O   WAT   391      21.175   5.916  52.896  1.00  0.00           O  
ATOM   4706  H1  WAT   391      20.690   6.533  53.444  1.00  0.00           H  
ATOM   4707  H2  WAT   391      20.644   5.831  52.103  1.00  0.00           H  
TER    4708      WAT   391 
ATOM   4708  O   WAT   392       0.956  59.193  46.527  1.00  0.00           O  
ATOM   4709  H1  WAT   392       0.711  58.394  46.061  1.00  0.00           H  
ATOM   4710  H2  WAT   392       1.344  59.753  45.854  1.00  0.00           H  
TER    4711      WAT   392 
ATOM   4711  O   WAT   393      58.261  58.894  23.669  1.00  0.00           O  
ATOM   4712  H1  WAT   393      57.946  59.011  22.773  1.00  0.00           H  
ATOM   4713  H2  WAT   393      59.077  59.394  23.703  1.00  0.00           H  
TER    4714      WAT   393 
ATOM   4714  O   WAT   394      27.046   1.402  10.766  1.00  0.00           O  
ATOM   4715  H1  WAT   394      26.159   1.375  10.408  1.00  0.00           H  
ATOM   4716  H2  WAT   394      27.616   1.353   9.999  1.00  0.00           H  
TER    4717      WAT   394 
ATOM   4717  O   WAT   395      71.586  61.914  19.043  1.00  0.00           O  
ATOM   4718  H1  WAT   395      71.747  61.650  19.949  1.00  0.00           H  
ATOM   4719  H2  WAT   395      71.448  61.091  18.574  1.00  0.00           H  
TER    4720      WAT   395 
ATOM   4720  O   WAT   396      12.428   3.332  31.865  1.00  0.00           O  
ATOM   4721  H1  WAT   396      12.626   3.438  30.935  1.00  0.00           H  
ATOM   4722  H2  WAT   396      12.649   4.177  32.256  1.00  0.00           H  
TER    4723      WAT   396 
ATOM   4723  O   WAT   397      55.654   7.954  10.924  1.00  0.00           O  
ATOM   4724  H1  WAT   397      55.956   8.662  10.355  1.00  0.00           H  
ATOM   4725  H2  WAT   397      55.994   7.158  10.515  1.00  0.00           H  
TER    4726      WAT   397 
ATOM   4726  O   WAT   398      27.624  45.739   2.801  1.00  0.00           O  
ATOM   4727  H1  WAT   398      26.860  46.175   2.425  1.00  0.00           H  
ATOM   4728  H2  WAT   398      27.995  46.385   3.404  1.00  0.00           H  
TER    4729      WAT   398 
ATOM   4729  O   WAT   399      25.577  55.398  29.980  1.00  0.00           O  
ATOM   4730  H1  WAT   399      24.755  55.212  29.526  1.00  0.00           H  
ATOM   4731  H2  WAT   399      26.132  54.641  29.789  1.00  0.00           H  
TER    4732      WAT   399 
ATOM   4732  O   WAT   400      40.697  27.705  15.082  1.00  0.00           O  
ATOM   4733  H1  WAT   400      40.484  28.536  14.657  1.00  0.00           H  
ATOM   4734  H2  WAT   400      40.817  27.932  16.004  1.00  0.00           H  
TER    4735      WAT   400 
ATOM   4735  O   WAT   401      10.246  27.438  57.742  1.00  0.00           O  
ATOM   4736  H1  WAT   401      10.656  27.502  56.880  1.00  0.00           H  
ATOM   4737  H2  WAT   401      10.741  28.048  58.289  1.00  0.00           H  
TER    4738      WAT   401 
ATOM   4738  O   WAT   402      16.895  35.018  14.474  1.00  0.00           O  
ATOM   4739  H1  WAT   402      16.923  34.383  13.758  1.00  0.00           H  
ATOM   4740  H2  WAT   402      16.316  34.620  15.124  1.00  0.00           H  
TER    4741      WAT   402 
ATOM   4741  O   WAT   403      71.948   9.547  18.864  1.00  0.00           O  
ATOM   4742  H1  WAT   403      71.985   8.591  18.856  1.00  0.00           H  
ATOM   4743  H2  WAT   403      72.598   9.818  18.216  1.00  0.00           H  
TER    4744      WAT   403 
ATOM   4744  O   WAT   404      28.883   9.456   4.265  1.00  0.00           O  
ATOM   4745  H1  WAT   404      29.288  10.302   4.074  1.00  0.00           H  
ATOM   4746  H2  WAT   404      28.252   9.644   4.961  1.00  0.00           H  
TER    4747      WAT   404 
ATOM   4747  O   WAT   405      69.487  34.993  62.973  1.00  0.00           O  
ATOM   4748  H1  WAT   405      68.946  35.162  62.202  1.00  0.00           H  
ATOM   4749  H2  WAT   405      69.651  34.050  62.947  1.00  0.00           H  
TER    4750      WAT   405 
ATOM   4750  O   WAT   406       5.260  52.531  26.453  1.00  0.00           O  
ATOM   4751  H1  WAT   406       6.136  52.917  26.462  1.00  0.00           H  
ATOM   4752  H2  WAT   406       5.412  51.595  26.321  1.00  0.00           H  
TER    4753      WAT   406 
ATOM   4753  O   WAT   407      25.311  58.456  56.871  1.00  0.00           O  
ATOM   4754  H1  WAT   407      26.230  58.248  57.038  1.00  0.00           H  
ATOM   4755  H2  WAT   407      24.955  57.664  56.470  1.00  0.00           H  
TER    4756      WAT   407 
ATOM   4756  O   WAT   408      29.512  36.282   8.602  1.00  0.00           O  
ATOM   4757  H1  WAT   408      28.944  35.748   8.047  1.00  0.00           H  
ATOM   4758  H2  WAT   408      29.504  35.839   9.450  1.00  0.00           H  
TER    4759      WAT   408 
ATOM   4759  O   WAT   409       5.658   7.390  38.219  1.00  0.00           O  
ATOM   4760  H1  WAT   409       6.441   6.972  38.577  1.00  0.00           H  
ATOM   4761  H2  WAT   409       5.992   8.122  37.701  1.00  0.00           H  
TER    4762      WAT   409 
ATOM   4762  O   WAT   410       2.457  14.825  39.988  1.00  0.00           O  
ATOM   4763  H1  WAT   410       2.241  15.144  40.864  1.00  0.00           H  
ATOM   4764  H2  WAT   410       1.622  14.824  39.521  1.00  0.00           H  
TER    4765      WAT   410 
ATOM   4765  O   WAT   411      70.865   2.025  21.993  1.00  0.00           O  
ATOM   4766  H1  WAT   411      71.717   1.592  21.939  1.00  0.00           H  
ATOM   4767  H2  WAT   411      71.037   2.831  22.480  1.00  0.00           H  
TER    4768      WAT   411 
ATOM   4768  O   WAT   412      68.113  56.135  47.043  1.00  0.00           O  
ATOM   4769  H1  WAT   412      68.969  56.349  46.671  1.00  0.00           H  
ATOM   4770  H2  WAT   412      67.515  56.767  46.644  1.00  0.00           H  
TER    4771      WAT   412 
ATOM   4771  O   WAT   413      58.157   4.195  35.236  1.00  0.00           O  
ATOM   4772  H1  WAT   413      57.853   3.448  35.753  1.00  0.00           H  
ATOM   4773  H2  WAT   413      57.405   4.432  34.693  1.00  0.00           H  
TER    4774      WAT   413 
ATOM   4774  O   WAT   414      52.618  30.174   6.658  1.00  0.00           O  
ATOM   4775  H1  WAT   414      52.828  29.799   5.803  1.00  0.00           H  
ATOM   4776  H2  WAT   414      51.716  30.482   6.570  1.00  0.00           H  
TER    4777      WAT   414 
ATOM   4777  O   WAT   415      37.177  36.614  59.144  1.00  0.00           O  
ATOM   4778  H1  WAT   415      38.038  36.739  59.543  1.00  0.00           H  
ATOM   4779  H2  WAT   415      37.112  35.669  59.006  1.00  0.00           H  
TER    4780      WAT   415 
ATOM   4780  O   WAT   416      53.293  21.965  47.966  1.00  0.00           O  
ATOM   4781  H1  WAT   416      52.375  22.236  47.991  1.00  0.00           H  
ATOM   4782  H2  WAT   416      53.268  21.064  47.645  1.00  0.00           H  
TER    4783      WAT   416 
ATOM   4783  O   WAT   417      23.192  15.598  31.758  1.00  0.00           O  
ATOM   4784  H1  WAT   417      22.509  16.268  31.773  1.00  0.00           H  
ATOM   4785  H2  WAT   417      23.253  15.298  32.664  1.00  0.00           H  
TER    4786      WAT   417 
ATOM   4786  O   WAT   418      71.038  42.439  37.793  1.00  0.00           O  
ATOM   4787  H1  WAT   418      71.185  42.352  36.851  1.00  0.00           H  
ATOM   4788  H2  WAT   418      70.513  41.673  38.025  1.00  0.00           H  
TER    4789      WAT   418 
ATOM   4789  O   WAT   419       9.815  50.980  58.443  1.00  0.00           O  
ATOM   4790  H1  WAT   419       8.858  50.991  58.437  1.00  0.00           H  
ATOM   4791  H2  WAT   419      10.053  50.415  57.707  1.00  0.00           H  
TER    4792      WAT   419 
ATOM   4792  O   WAT   420      65.511   5.894  38.248  1.00  0.00           O  
ATOM   4793  H1  WAT   420      66.451   5.783  38.393  1.00  0.00           H  
ATOM   4794  H2  WAT   420      65.448   6.305  37.386  1.00  0.00           H  
TER    4795      WAT   420 
ATOM   4795  O   WAT   421      74.890  45.239   1.487  1.00  0.00           O  
ATOM   4796  H1  WAT   421      75.075  45.178   0.550  1.00  0.00           H  
ATOM   4797  H2  WAT   421      73.934  45.239   1.543  1.00  0.00           H  
TER    4798      WAT   421 
ATOM   4798  O   WAT   422      66.112  26.748  38.257  1.00  0.00           O  
ATOM   4799  H1  WAT   422      66.140  27.120  37.376  1.00  0.00           H  
ATOM   4800  H2  WAT   422      66.813  26.097  38.265  1.00  0.00           H  
TER    4801      WAT   422 
ATOM   4801  O   WAT   423      54.680  39.148  29.453  1.00  0.00           O  
ATOM   4802  H1  WAT   423      53.991  38.488  29.535  1.00  0.00           H  
ATOM   4803  H2  WAT   423      55.016  39.035  28.564  1.00  0.00           H  
TER    4804      WAT   423 
ATOM   4804  O   WAT   424       8.563  54.414  19.350  1.00  0.00           O  
ATOM   4805  H1  WAT   424       8.173  53.607  19.013  1.00  0.00           H  
ATOM   4806  H2  WAT   424       9.496  54.331  19.152  1.00  0.00           H  
TER    4807      WAT   424 
ATOM   4807  O   WAT   425      23.758  36.025  12.671  1.00  0.00           O  
ATOM   4808  H1  WAT   425      23.169  35.367  12.302  1.00  0.00           H  
ATOM   4809  H2  WAT   425      24.163  36.438  11.908  1.00  0.00           H  
TER    4810      WAT   425 
ATOM   4810  O   WAT   426      67.513  29.113  44.769  1.00  0.00           O  
ATOM   4811  H1  WAT   426      68.114  29.038  44.027  1.00  0.00           H  
ATOM   4812  H2  WAT   426      67.340  28.208  45.028  1.00  0.00           H  
TER    4813      WAT   426 
ATOM   4813  O   WAT   427      55.875  51.739  13.310  1.00  0.00           O  
ATOM   4814  H1  WAT   427      55.180  52.182  12.823  1.00  0.00           H  
ATOM   4815  H2  WAT   427      55.734  52.000  14.220  1.00  0.00           H  
TER    4816      WAT   427 
ATOM   4816  O   WAT   428       0.404  62.240  25.620  1.00  0.00           O  
ATOM   4817  H1  WAT   428       0.983  62.318  24.861  1.00  0.00           H  
ATOM   4818  H2  WAT   428       0.620  62.998  26.163  1.00  0.00           H  
TER    4819      WAT   428 
ATOM   4819  O   WAT   429      68.505  42.146  50.185  1.00  0.00           O  
ATOM   4820  H1  WAT   429      67.842  42.599  49.663  1.00  0.00           H  
ATOM   4821  H2  WAT   429      69.091  42.842  50.484  1.00  0.00           H  
TER    4822      WAT   429 
ATOM   4822  O   WAT   430      45.802   5.481  55.656  1.00  0.00           O  
ATOM   4823  H1  WAT   430      44.847   5.541  55.638  1.00  0.00           H  
ATOM   4824  H2  WAT   430      46.096   6.378  55.810  1.00  0.00           H  
TER    4825      WAT   430 
ATOM   4825  O   WAT   431      38.453  55.103  61.730  1.00  0.00           O  
ATOM   4826  H1  WAT   431      38.355  55.295  62.663  1.00  0.00           H  
ATOM   4827  H2  WAT   431      39.284  54.632  61.669  1.00  0.00           H  
TER    4828      WAT   431 
ATOM   4828  O   WAT   432      28.982   7.135  22.599  1.00  0.00           O  
ATOM   4829  H1  WAT   432      29.383   7.566  21.844  1.00  0.00           H  
ATOM   4830  H2  WAT   432      29.653   6.530  22.914  1.00  0.00           H  
TER    4831      WAT   432 
ATOM   4831  O   WAT   433       9.963  17.964   2.246  1.00  0.00           O  
ATOM   4832  H1  WAT   433      10.609  18.567   1.878  1.00  0.00           H  
ATOM   4833  H2  WAT   433      10.453  17.159   2.412  1.00  0.00           H  
TER    4834      WAT   433 
ATOM   4834  O   WAT   434      33.016  57.789  23.767  1.00  0.00           O  
ATOM   4835  H1  WAT   434      33.955  57.903  23.916  1.00  0.00           H  
ATOM   4836  H2  WAT   434      32.726  57.228  24.486  1.00  0.00           H  
TER    4837      WAT   434 
ATOM   4837  O   WAT   435      64.278  24.442  31.687  1.00  0.00           O  
ATOM   4838  H1  WAT   435      63.520  24.855  32.101  1.00  0.00           H  
ATOM   4839  H2  WAT   435      64.350  24.871  30.835  1.00  0.00           H  
TER    4840      WAT   435 
ATOM   4840  O   WAT   436      17.843   3.755  56.779  1.00  0.00           O  
ATOM   4841  H1  WAT   436      17.932   3.364  57.648  1.00  0.00           H  
ATOM   4842  H2  WAT   436      16.949   4.095  56.761  1.00  0.00           H  
TER    4843      WAT   436 
ATOM   4843  O   WAT   437      18.038  -0.253  25.389  1.00  0.00           O  
ATOM   4844  H1  WAT   437      18.225   0.356  26.104  1.00  0.00           H  
ATOM   4845  H2  WAT   437      17.864   0.311  24.635  1.00  0.00           H  
TER    4846      WAT   437 
ATOM   4846  O   WAT   438      20.231  46.235  61.777  1.00  0.00           O  
ATOM   4847  H1  WAT   438      20.423  46.321  62.711  1.00  0.00           H  
ATOM   4848  H2  WAT   438      20.848  46.830  61.350  1.00  0.00           H  
TER    4849      WAT   438 
ATOM   4849  O   WAT   439       3.116  59.118   5.231  1.00  0.00           O  
ATOM   4850  H1  WAT   439       2.252  59.437   5.491  1.00  0.00           H  
ATOM   4851  H2  WAT   439       3.470  58.713   6.022  1.00  0.00           H  
TER    4852      WAT   439 
ATOM   4852  O   WAT   440      60.047  42.641  13.196  1.00  0.00           O  
ATOM   4853  H1  WAT   440      60.759  42.753  12.566  1.00  0.00           H  
ATOM   4854  H2  WAT   440      60.450  42.812  14.047  1.00  0.00           H  
TER    4855      WAT   440 
ATOM   4855  O   WAT   441      36.953  33.090  53.032  1.00  0.00           O  
ATOM   4856  H1  WAT   441      37.804  32.753  52.755  1.00  0.00           H  
ATOM   4857  H2  WAT   441      36.895  33.957  52.629  1.00  0.00           H  
TER    4858      WAT   441 
ATOM   4858  O   WAT   442       7.718  45.092  58.613  1.00  0.00           O  
ATOM   4859  H1  WAT   442       8.358  44.601  59.130  1.00  0.00           H  
ATOM   4860  H2  WAT   442       7.207  44.419  58.164  1.00  0.00           H  
TER    4861      WAT   442 
ATOM   4861  O   WAT   443      70.742  36.991  13.998  1.00  0.00           O  
ATOM   4862  H1  WAT   443      70.901  36.701  14.896  1.00  0.00           H  
ATOM   4863  H2  WAT   443      69.823  36.779  13.837  1.00  0.00           H  
TER    4864      WAT   443 
ATOM   4864  O   WAT   444      48.317  26.300  13.833  1.00  0.00           O  
ATOM   4865  H1  WAT   444      47.650  25.616  13.770  1.00  0.00           H  
ATOM   4866  H2  WAT   444      47.819  27.117  13.873  1.00  0.00           H  
TER    4867      WAT   444 
ATOM   4867  O   WAT   445      62.877  54.100  50.759  1.00  0.00           O  
ATOM   4868  H1  WAT   445      62.464  53.237  50.797  1.00  0.00           H  
ATOM   4869  H2  WAT   445      62.684  54.420  49.878  1.00  0.00           H  
TER    4870      WAT   445 
ATOM   4870  O   WAT   446      71.504  17.114  13.605  1.00  0.00           O  
ATOM   4871  H1  WAT   446      70.998  16.764  12.871  1.00  0.00           H  
ATOM   4872  H2  WAT   446      70.918  17.744  14.022  1.00  0.00           H  
TER    4873      WAT   446 
ATOM   4873  O   WAT   447      29.941  63.671   3.490  1.00  0.00           O  
ATOM   4874  H1  WAT   447      29.681  63.660   4.411  1.00  0.00           H  
ATOM   4875  H2  WAT   447      29.775  62.780   3.183  1.00  0.00           H  
TER    4876      WAT   447 
ATOM   4876  O   WAT   448      61.204  44.479  16.865  1.00  0.00           O  
ATOM   4877  H1  WAT   448      60.316  44.396  17.214  1.00  0.00           H  
ATOM   4878  H2  WAT   448      61.231  43.865  16.131  1.00  0.00           H  
TER    4879      WAT   448
[truncated: 2,482,368 more chars]
