# Supplementary material for: Mechanistic Modeling of Monoglyceride Lipase Covalent Modification Elucidates the Role of Leaving Group Expulsion and Discriminates Inhibitors with High and Low Potency
Source: J Chem Inf Model. 2022 May 17;62(11):2771–87. doi: 10.1021/acs.jcim.2c00140 (PMC9198976; doi:10.1021/acs.jcim.2c00140)
Supplement: Supplementary file 4 — ci2c00140_si_004.zip [file ci2c00140_si_004.zip › geometries/cpd6_confI.pdb]

CRYST1   77.145   65.043   64.113  90.00  90.00  90.00 P 1           1
ATOM      1 HH31 ACE X   1      32.624  56.467  30.586  0.00  0.00            
ATOM      2  CH3 ACE X   1      31.863  55.819  31.022  0.00  0.00            
ATOM      3 HH32 ACE X   1      31.497  56.327  31.914  0.00  0.00            
ATOM      4 HH33 ACE X   1      32.370  54.900  31.316  0.00  0.00            
ATOM      5  C   ACE X   1      30.688  55.591  30.100  0.00  0.00            
ATOM      6  O   ACE X   1      29.632  55.297  30.577  0.00  0.00            
ATOM      7  N   ASP X   2      30.806  55.818  28.841  0.00  0.00            
ATOM      8  H   ASP X   2      31.795  56.167  28.544  0.00  0.00            
ATOM      9  CA  ASP X   2      29.781  55.539  27.795  0.00  0.00            
ATOM     10  HA  ASP X   2      28.838  56.009  28.075  0.00  0.00            
ATOM     11  CB  ASP X   2      30.190  56.274  26.539  0.00  0.00            
ATOM     12  HB2 ASP X   2      30.452  57.292  26.830  0.00  0.00            
ATOM     13  HB3 ASP X   2      31.057  55.691  26.229  0.00  0.00            
ATOM     14  CG  ASP X   2      29.158  56.274  25.442  0.00  0.00            
ATOM     15  OD1 ASP X   2      27.922  56.190  25.695  0.00  0.00            
ATOM     16  OD2 ASP X   2      29.593  56.392  24.247  0.00  0.00            
ATOM     17  C   ASP X   2      29.682  54.036  27.515  0.00  0.00            
ATOM     18  O   ASP X   2      28.766  53.455  26.921  0.00  0.00            
ATOM     19  N   LEU X   3      30.721  53.304  27.906  0.00  0.00            
ATOM     20  H   LEU X   3      31.226  53.713  28.679  0.00  0.00            
ATOM     21  CA  LEU X   3      30.836  51.857  27.739  0.00  0.00            
ATOM     22  HA  LEU X   3      30.261  51.548  26.879  0.00  0.00            
ATOM     23  CB  LEU X   3      32.330  51.453  27.600  0.00  0.00            
ATOM     24  HB2 LEU X   3      32.930  51.567  28.490  0.00  0.00            
ATOM     25  HB3 LEU X   3      32.363  50.380  27.413  0.00  0.00            
ATOM     26  CG  LEU X   3      33.182  52.123  26.567  0.00  0.00            
ATOM     27  HG  LEU X   3      33.192  53.209  26.651  0.00  0.00            
ATOM     28  CD1 LEU X   3      34.631  51.565  26.597  0.00  0.00            
ATOM     29 HD11 LEU X   3      35.129  51.760  27.546  0.00  0.00            
ATOM     30 HD12 LEU X   3      34.587  50.476  26.574  0.00  0.00            
ATOM     31 HD13 LEU X   3      35.252  51.860  25.751  0.00  0.00            
ATOM     32  CD2 LEU X   3      32.594  51.868  25.199  0.00  0.00            
ATOM     33 HD21 LEU X   3      31.662  52.424  25.097  0.00  0.00            
ATOM     34 HD22 LEU X   3      33.317  52.220  24.463  0.00  0.00            
ATOM     35 HD23 LEU X   3      32.483  50.867  25.118  0.00  0.00            
ATOM     36  C   LEU X   3      30.253  51.138  29.013  0.00  0.00            
ATOM     37  O   LEU X   3      30.124  51.789  30.092  0.00  0.00            
ATOM     38  N   PRO X   4      29.953  49.818  28.980  0.00  0.00            
ATOM     39  CD  PRO X   4      29.942  48.960  27.763  0.00  0.00            
ATOM     40  HD2 PRO X   4      30.965  48.585  27.739  0.00  0.00            
ATOM     41  HD3 PRO X   4      29.663  49.477  26.845  0.00  0.00            
ATOM     42  CG  PRO X   4      28.944  47.836  27.985  0.00  0.00            
ATOM     43  HG2 PRO X   4      29.069  47.009  27.286  0.00  0.00            
ATOM     44  HG3 PRO X   4      28.016  48.205  27.834  0.00  0.00            
ATOM     45  CB  PRO X   4      29.237  47.570  29.429  0.00  0.00            
ATOM     46  HB2 PRO X   4      30.214  47.112  29.581  0.00  0.00            
ATOM     47  HB3 PRO X   4      28.448  47.052  29.974  0.00  0.00            
ATOM     48  CA  PRO X   4      29.424  48.973  30.060  0.00  0.00            
ATOM     49  HA  PRO X   4      28.426  49.351  30.284  0.00  0.00            
ATOM     50  C   PRO X   4      30.439  48.959  31.233  0.00  0.00            
ATOM     51  O   PRO X   4      31.653  48.718  31.041  0.00  0.00            
ATOM     52  N   HID X   5      29.884  49.261  32.421  0.00  0.00            
ATOM     53  H   HID X   5      28.875  49.664  32.510  0.00  0.00            
ATOM     54  CA  HID X   5      30.756  49.396  33.558  0.00  0.00            
ATOM     55  HA  HID X   5      31.611  48.726  33.462  0.00  0.00            
ATOM     56  CB  HID X   5      31.411  50.846  33.665  0.00  0.00            
ATOM     57  HB2 HID X   5      32.311  50.835  34.278  0.00  0.00            
ATOM     58  HB3 HID X   5      31.701  51.165  32.664  0.00  0.00            
ATOM     59  CG  HID X   5      30.492  51.960  34.107  0.00  0.00            
ATOM     60  ND1 HID X   5      29.175  52.191  33.592  0.00  0.00            
ATOM     61  HD1 HID X   5      28.714  51.524  32.864  0.00  0.00            
ATOM     62  CE1 HID X   5      28.608  53.123  34.398  0.00  0.00            
ATOM     63  HE1 HID X   5      27.602  53.440  34.122  0.00  0.00            
ATOM     64  NE2 HID X   5      29.470  53.635  35.249  0.00  0.00            
ATOM     65  CD2 HID X   5      30.667  52.846  35.164  0.00  0.00            
ATOM     66  HD2 HID X   5      31.564  53.027  35.756  0.00  0.00            
ATOM     67  C   HID X   5      30.092  49.072  34.892  0.00  0.00            
ATOM     68  O   HID X   5      28.877  48.922  34.999  0.00  0.00            
ATOM     69  N   LEU X   6      30.952  49.064  35.891  0.00  0.00            
ATOM     70  H   LEU X   6      31.927  49.262  35.719  0.00  0.00            
ATOM     71  CA  LEU X   6      30.546  49.192  37.324  0.00  0.00            
ATOM     72  HA  LEU X   6      29.693  49.732  37.356  0.00  0.00            
ATOM     73  CB  LEU X   6      30.337  47.843  37.937  0.00  0.00            
ATOM     74  HB2 LEU X   6      29.902  48.088  38.905  0.00  0.00            
ATOM     75  HB3 LEU X   6      29.648  47.331  37.265  0.00  0.00            
ATOM     76  CG  LEU X   6      31.677  47.028  38.180  0.00  0.00            
ATOM     77  HG  LEU X   6      32.380  47.418  37.443  0.00  0.00            
ATOM     78  CD1 LEU X   6      32.348  47.073  39.531  0.00  0.00            
ATOM     79 HD11 LEU X   6      31.583  47.212  40.295  0.00  0.00            
ATOM     80 HD12 LEU X   6      32.741  46.107  39.847  0.00  0.00            
ATOM     81 HD13 LEU X   6      33.099  47.855  39.646  0.00  0.00            
ATOM     82  CD2 LEU X   6      31.398  45.512  37.892  0.00  0.00            
ATOM     83 HD21 LEU X   6      30.752  45.418  37.020  0.00  0.00            
ATOM     84 HD22 LEU X   6      32.328  44.945  37.855  0.00  0.00            
ATOM     85 HD23 LEU X   6      30.828  45.223  38.673  0.00  0.00            
ATOM     86  C   LEU X   6      31.571  49.975  38.161  0.00  0.00            
ATOM     87  O   LEU X   6      32.672  50.280  37.712  0.00  0.00            
ATOM     88  N   VAL X   7      31.251  50.224  39.449  0.00  0.00            
ATOM     89  H   VAL X   7      30.276  49.941  39.844  0.00  0.00            
ATOM     90  CA  VAL X   7      32.111  50.978  40.389  0.00  0.00            
ATOM     91  HA  VAL X   7      33.031  51.291  39.895  0.00  0.00            
ATOM     92  CB  VAL X   7      31.363  52.252  40.877  0.00  0.00            
ATOM     93  HB  VAL X   7      31.178  52.735  39.918  0.00  0.00            
ATOM     94  CG1 VAL X   7      29.958  52.052  41.518  0.00  0.00            
ATOM     95 HG11 VAL X   7      29.286  51.755  40.713  0.00  0.00            
ATOM     96 HG12 VAL X   7      29.945  51.411  42.299  0.00  0.00            
ATOM     97 HG13 VAL X   7      29.624  52.964  42.012  0.00  0.00            
ATOM     98  CG2 VAL X   7      32.254  53.282  41.610  0.00  0.00            
ATOM     99 HG21 VAL X   7      33.069  53.664  40.995  0.00  0.00            
ATOM    100 HG22 VAL X   7      31.629  54.118  41.924  0.00  0.00            
ATOM    101 HG23 VAL X   7      32.781  52.908  42.386  0.00  0.00            
ATOM    102  C   VAL X   7      32.364  49.995  41.591  0.00  0.00            
ATOM    103  O   VAL X   7      31.459  49.328  42.050  0.00  0.00            
ATOM    104  N   ASN X   8      33.622  49.849  41.948  0.00  0.00            
ATOM    105  H   ASN X   8      34.404  50.296  41.334  0.00  0.00            
ATOM    106  CA  ASN X   8      34.184  48.950  42.961  0.00  0.00            
ATOM    107  HA  ASN X   8      33.489  48.226  43.072  0.00  0.00            
ATOM    108  CB  ASN X   8      35.574  48.311  42.548  0.00  0.00            
ATOM    109  HB2 ASN X   8      35.772  47.480  43.225  0.00  0.00            
ATOM    110  HB3 ASN X   8      35.617  47.880  41.547  0.00  0.00            
ATOM    111  CG  ASN X   8      36.767  49.236  42.720  0.00  0.00            
ATOM    112  OD1 ASN X   8      36.667  50.342  43.175  0.00  0.00            
ATOM    113  ND2 ASN X   8      37.887  48.705  42.317  0.00  0.00            
ATOM    114 HD21 ASN X   8      38.820  49.265  42.373  0.00  0.00            
ATOM    115 HD22 ASN X   8      37.961  47.707  42.182  0.00  0.00            
ATOM    116  C   ASN X   8      34.255  49.665  44.380  0.00  0.00            
ATOM    117  O   ASN X   8      33.823  50.832  44.513  0.00  0.00            
ATOM    118  N   ALA X   9      34.610  48.903  45.454  0.00  0.00            
ATOM    119  H   ALA X   9      34.936  47.865  45.397  0.00  0.00            
ATOM    120  CA  ALA X   9      34.641  49.439  46.768  0.00  0.00            
ATOM    121  HA  ALA X   9      33.751  49.875  46.962  0.00  0.00            
ATOM    122  CB  ALA X   9      34.883  48.307  47.720  0.00  0.00            
ATOM    123  HB1 ALA X   9      34.814  48.644  48.670  0.00  0.00            
ATOM    124  HB2 ALA X   9      34.352  47.494  47.443  0.00  0.00            
ATOM    125  HB3 ALA X   9      35.953  48.143  47.590  0.00  0.00            
ATOM    126  C   ALA X   9      35.561  50.626  47.006  0.00  0.00            
ATOM    127  O   ALA X   9      35.559  51.180  48.064  0.00  0.00            
ATOM    128  N   ASP X  10      36.439  50.945  46.064  0.00  0.00            
ATOM    129  H   ASP X  10      36.331  50.529  45.062  0.00  0.00            
ATOM    130  CA  ASP X  10      37.366  52.083  46.167  0.00  0.00            
ATOM    131  HA  ASP X  10      37.384  52.531  47.160  0.00  0.00            
ATOM    132  CB  ASP X  10      38.777  51.577  45.847  0.00  0.00            
ATOM    133  HB2 ASP X  10      38.746  51.127  44.854  0.00  0.00            
ATOM    134  HB3 ASP X  10      39.431  52.446  45.772  0.00  0.00            
ATOM    135  CG  ASP X  10      39.348  50.582  46.751  0.00  0.00            
ATOM    136  OD1 ASP X  10      39.627  49.450  46.336  0.00  0.00            
ATOM    137  OD2 ASP X  10      39.531  50.874  47.933  0.00  0.00            
ATOM    138  C   ASP X  10      36.877  53.289  45.381  0.00  0.00            
ATOM    139  O   ASP X  10      37.300  54.415  45.564  0.00  0.00            
ATOM    140  N   GLY X  11      35.851  53.108  44.562  0.00  0.00            
ATOM    141  H   GLY X  11      35.315  52.175  44.475  0.00  0.00            
ATOM    142  CA  GLY X  11      35.358  54.253  43.720  0.00  0.00            
ATOM    143  HA2 GLY X  11      34.287  54.128  43.645  0.00  0.00            
ATOM    144  HA3 GLY X  11      35.447  55.156  44.164  0.00  0.00            
ATOM    145  C   GLY X  11      36.021  54.216  42.313  0.00  0.00            
ATOM    146  O   GLY X  11      35.828  55.128  41.492  0.00  0.00            
ATOM    147  N   GLN X  12      36.825  53.138  42.021  0.00  0.00            
ATOM    148  H   GLN X  12      36.606  52.226  42.575  0.00  0.00            
ATOM    149  CA  GLN X  12      37.403  52.959  40.713  0.00  0.00            
ATOM    150  HA  GLN X  12      37.746  53.837  40.352  0.00  0.00            
ATOM    151  CB  GLN X  12      38.557  51.948  40.727  0.00  0.00            
ATOM    152  HB2 GLN X  12      38.183  50.973  41.038  0.00  0.00            
ATOM    153  HB3 GLN X  12      38.959  51.958  39.714  0.00  0.00            
ATOM    154  CG  GLN X  12      39.709  52.370  41.684  0.00  0.00            
ATOM    155  HG2 GLN X  12      40.245  53.274  41.395  0.00  0.00            
ATOM    156  HG3 GLN X  12      39.221  52.496  42.639  0.00  0.00            
ATOM    157  CD  GLN X  12      40.742  51.335  41.955  0.00  0.00            
ATOM    158  OE1 GLN X  12      40.381  50.265  42.481  0.00  0.00            
ATOM    159  NE2 GLN X  12      41.985  51.557  41.812  0.00  0.00            
ATOM    160 HE21 GLN X  12      42.718  50.812  42.086  0.00  0.00            
ATOM    161 HE22 GLN X  12      42.275  52.443  41.581  0.00  0.00            
ATOM    162  C   GLN X  12      36.261  52.452  39.721  0.00  0.00            
ATOM    163  O   GLN X  12      35.429  51.662  40.156  0.00  0.00            
ATOM    164  N   TYR X  13      36.455  52.661  38.455  0.00  0.00            
ATOM    165  H   TYR X  13      37.286  53.287  38.129  0.00  0.00            
ATOM    166  CA  TYR X  13      35.540  52.106  37.495  0.00  0.00            
ATOM    167  HA  TYR X  13      34.586  51.867  37.965  0.00  0.00            
ATOM    168  CB  TYR X  13      35.345  53.187  36.336  0.00  0.00            
ATOM    169  HB2 TYR X  13      36.297  53.661  36.099  0.00  0.00            
ATOM    170  HB3 TYR X  13      35.003  52.655  35.448  0.00  0.00            
ATOM    171  CG  TYR X  13      34.303  54.311  36.637  0.00  0.00            
ATOM    172  CD1 TYR X  13      33.586  54.497  37.842  0.00  0.00            
ATOM    173  HD1 TYR X  13      33.896  53.854  38.665  0.00  0.00            
ATOM    174  CE1 TYR X  13      32.497  55.379  37.945  0.00  0.00            
ATOM    175  HE1 TYR X  13      31.867  55.504  38.826  0.00  0.00            
ATOM    176  CZ  TYR X  13      32.310  56.273  36.886  0.00  0.00            
ATOM    177  OH  TYR X  13      31.346  57.226  37.150  0.00  0.00            
ATOM    178  HH  TYR X  13      31.258  57.903  36.300  0.00  0.00            
ATOM    179  CE2 TYR X  13      33.062  56.221  35.681  0.00  0.00            
ATOM    180  HE2 TYR X  13      32.851  57.020  34.971  0.00  0.00            
ATOM    181  CD2 TYR X  13      34.034  55.174  35.558  0.00  0.00            
ATOM    182  HD2 TYR X  13      34.599  55.001  34.642  0.00  0.00            
ATOM    183  C   TYR X  13      36.234  50.824  36.791  0.00  0.00            
ATOM    184  O   TYR X  13      37.327  50.941  36.224  0.00  0.00            
ATOM    185  N   LEU X  14      35.475  49.760  36.877  0.00  0.00            
ATOM    186  H   LEU X  14      34.289  49.828  37.489  0.00  0.00            
ATOM    187  CA  LEU X  14      35.771  48.508  36.135  0.00  0.00            
ATOM    188  HA  LEU X  14      36.714  48.610  35.787  0.00  0.00            
ATOM    189  CB  LEU X  14      35.636  47.260  36.991  0.00  0.00            
ATOM    190  HB2 LEU X  14      34.626  47.313  37.397  0.00  0.00            
ATOM    191  HB3 LEU X  14      35.757  46.342  36.416  0.00  0.00            
ATOM    192  CG  LEU X  14      36.448  47.200  38.338  0.00  0.00            
ATOM    193  HG  LEU X  14      36.042  47.883  39.084  0.00  0.00            
ATOM    194  CD1 LEU X  14      36.338  45.762  38.827  0.00  0.00            
ATOM    195 HD11 LEU X  14      36.849  45.773  39.778  0.00  0.00            
ATOM    196 HD12 LEU X  14      35.315  45.415  38.807  0.00  0.00            
ATOM    197 HD13 LEU X  14      36.837  45.158  38.084  0.00  0.00            
ATOM    198  CD2 LEU X  14      37.918  47.642  38.265  0.00  0.00            
ATOM    199 HD21 LEU X  14      38.254  47.250  37.316  0.00  0.00            
ATOM    200 HD22 LEU X  14      37.976  48.720  38.220  0.00  0.00            
ATOM    201 HD23 LEU X  14      38.486  47.346  39.046  0.00  0.00            
ATOM    202  C   LEU X  14      34.856  48.517  34.942  0.00  0.00            
ATOM    203  O   LEU X  14      33.633  48.877  35.045  0.00  0.00            
ATOM    204  N   PHE X  15      35.473  48.156  33.796  0.00  0.00            
ATOM    205  H   PHE X  15      36.284  47.557  33.847  0.00  0.00            
ATOM    206  CA  PHE X  15      34.668  48.108  32.566  0.00  0.00            
ATOM    207  HA  PHE X  15      33.798  48.583  32.762  0.00  0.00            
ATOM    208  CB  PHE X  15      35.529  48.785  31.445  0.00  0.00            
ATOM    209  HB2 PHE X  15      36.511  48.550  31.405  0.00  0.00            
ATOM    210  HB3 PHE X  15      35.172  48.425  30.571  0.00  0.00            
ATOM    211  CG  PHE X  15      35.361  50.340  31.503  0.00  0.00            
ATOM    212  CD1 PHE X  15      36.072  51.116  32.394  0.00  0.00            
ATOM    213  HD1 PHE X  15      36.804  50.648  32.909  0.00  0.00            
ATOM    214  CE1 PHE X  15      35.688  52.442  32.700  0.00  0.00            
ATOM    215  HE1 PHE X  15      36.185  53.024  33.359  0.00  0.00            
ATOM    216  CZ  PHE X  15      34.626  53.064  31.973  0.00  0.00            
ATOM    217  HZ  PHE X  15      34.368  54.111  32.137  0.00  0.00            
ATOM    218  CE2 PHE X  15      33.824  52.249  31.108  0.00  0.00            
ATOM    219  HE2 PHE X  15      32.939  52.720  30.679  0.00  0.00            
ATOM    220  CD2 PHE X  15      34.191  50.896  30.921  0.00  0.00            
ATOM    221  HD2 PHE X  15      33.468  50.360  30.307  0.00  0.00            
ATOM    222  C   PHE X  15      34.463  46.679  32.278  0.00  0.00            
ATOM    223  O   PHE X  15      35.392  45.869  32.543  0.00  0.00            
ATOM    224  N   CYS X  16      33.212  46.421  31.870  0.00  0.00            
ATOM    225  H   CYS X  16      32.722  47.245  31.352  0.00  0.00            
ATOM    226  CA  CYS X  16      32.537  45.115  31.878  0.00  0.00            
ATOM    227  HA  CYS X  16      33.352  44.456  32.177  0.00  0.00            
ATOM    228  CB  CYS X  16      31.325  45.100  32.824  0.00  0.00            
ATOM    229  HB2 CYS X  16      30.526  45.605  32.281  0.00  0.00            
ATOM    230  HB3 CYS X  16      31.050  44.068  33.040  0.00  0.00            
ATOM    231  SG  CYS X  16      31.831  45.827  34.403  0.00  0.00            
ATOM    232  HG  CYS X  16      32.657  45.149  34.617  0.00  0.00            
ATOM    233  C   CYS X  16      32.228  44.614  30.465  0.00  0.00            
ATOM    234  O   CYS X  16      32.333  45.385  29.484  0.00  0.00            
ATOM    235  N   ARG X  17      31.889  43.286  30.365  0.00  0.00            
ATOM    236  H   ARG X  17      31.619  42.736  31.254  0.00  0.00            
ATOM    237  CA  ARG X  17      31.551  42.597  29.110  0.00  0.00            
ATOM    238  HA  ARG X  17      31.137  43.270  28.480  0.00  0.00            
ATOM    239  CB  ARG X  17      32.842  41.977  28.462  0.00  0.00            
ATOM    240  HB2 ARG X  17      33.321  41.321  29.189  0.00  0.00            
ATOM    241  HB3 ARG X  17      32.481  41.378  27.626  0.00  0.00            
ATOM    242  CG  ARG X  17      33.861  42.966  27.940  0.00  0.00            
ATOM    243  HG2 ARG X  17      33.443  43.632  27.185  0.00  0.00            
ATOM    244  HG3 ARG X  17      34.265  43.541  28.759  0.00  0.00            
ATOM    245  CD  ARG X  17      34.962  42.177  27.281  0.00  0.00            
ATOM    246  HD2 ARG X  17      35.294  41.318  27.847  0.00  0.00            
ATOM    247  HD3 ARG X  17      34.520  41.823  26.506  0.00  0.00            
ATOM    248  NE  ARG X  17      36.106  43.118  26.910  0.00  0.00            
ATOM    249  HE  ARG X  17      36.738  43.403  27.738  0.00  0.00            
ATOM    250  CZ  ARG X  17      36.115  43.950  25.894  0.00  0.00            
ATOM    251  NH1 ARG X  17      35.183  43.890  24.983  0.00  0.00            
ATOM    252 HH11 ARG X  17      34.449  43.099  24.931  0.00  0.00            
ATOM    253 HH12 ARG X  17      35.226  44.605  24.271  0.00  0.00            
ATOM    254  NH2 ARG X  17      36.974  44.925  25.795  0.00  0.00            
ATOM    255 HH21 ARG X  17      37.732  44.903  26.579  0.00  0.00            
ATOM    256 HH22 ARG X  17      36.730  45.794  25.184  0.00  0.00            
ATOM    257  C   ARG X  17      30.495  41.584  29.478  0.00  0.00            
ATOM    258  O   ARG X  17      30.577  41.064  30.585  0.00  0.00            
ATOM    259  N   TYR X  18      29.559  41.461  28.500  0.00  0.00            
ATOM    260  H   TYR X  18      29.645  42.015  27.660  0.00  0.00            
ATOM    261  CA  TYR X  18      28.301  40.648  28.715  0.00  0.00            
ATOM    262  HA  TYR X  18      28.613  39.941  29.483  0.00  0.00            
ATOM    263  CB  TYR X  18      27.124  41.474  29.150  0.00  0.00            
ATOM    264  HB2 TYR X  18      26.945  42.229  28.385  0.00  0.00            
ATOM    265  HB3 TYR X  18      26.203  40.897  29.229  0.00  0.00            
ATOM    266  CG  TYR X  18      27.370  42.246  30.377  0.00  0.00            
ATOM    267  CD1 TYR X  18      27.019  41.679  31.588  0.00  0.00            
ATOM    268  HD1 TYR X  18      26.506  40.728  31.593  0.00  0.00            
ATOM    269  CE1 TYR X  18      27.539  42.331  32.733  0.00  0.00            
ATOM    270  HE1 TYR X  18      27.501  41.954  33.669  0.00  0.00            
ATOM    271  CZ  TYR X  18      28.117  43.554  32.673  0.00  0.00            
ATOM    272  OH  TYR X  18      28.574  44.208  33.807  0.00  0.00            
ATOM    273  HH  TYR X  18      28.618  43.587  34.689  0.00  0.00            
ATOM    274  CE2 TYR X  18      28.144  44.259  31.492  0.00  0.00            
ATOM    275  HE2 TYR X  18      28.506  45.276  31.472  0.00  0.00            
ATOM    276  CD2 TYR X  18      27.912  43.581  30.272  0.00  0.00            
ATOM    277  HD2 TYR X  18      28.025  44.156  29.364  0.00  0.00            
ATOM    278  C   TYR X  18      28.111  39.886  27.332  0.00  0.00            
ATOM    279  O   TYR X  18      28.124  40.482  26.195  0.00  0.00            
ATOM    280  N   TRP X  19      27.658  38.666  27.482  0.00  0.00            
ATOM    281  H   TRP X  19      27.566  38.168  28.447  0.00  0.00            
ATOM    282  CA  TRP X  19      27.217  37.902  26.315  0.00  0.00            
ATOM    283  HA  TRP X  19      26.912  38.552  25.495  0.00  0.00            
ATOM    284  CB  TRP X  19      28.225  36.833  25.819  0.00  0.00            
ATOM    285  HB2 TRP X  19      28.342  36.104  26.620  0.00  0.00            
ATOM    286  HB3 TRP X  19      27.704  36.329  25.004  0.00  0.00            
ATOM    287  CG  TRP X  19      29.606  37.271  25.530  0.00  0.00            
ATOM    288  CD1 TRP X  19      30.050  37.412  24.257  0.00  0.00            
ATOM    289  HD1 TRP X  19      29.392  37.322  23.393  0.00  0.00            
ATOM    290  NE1 TRP X  19      31.351  37.896  24.308  0.00  0.00            
ATOM    291  HE1 TRP X  19      31.902  38.231  23.428  0.00  0.00            
ATOM    292  CE2 TRP X  19      31.836  37.961  25.569  0.00  0.00            
ATOM    293  CZ2 TRP X  19      33.116  38.228  26.085  0.00  0.00            
ATOM    294  HZ2 TRP X  19      33.964  38.366  25.414  0.00  0.00            
ATOM    295  CH2 TRP X  19      33.330  38.238  27.412  0.00  0.00            
ATOM    296  HH2 TRP X  19      34.248  38.399  27.803  0.00  0.00            
ATOM    297  CZ3 TRP X  19      32.197  37.921  28.240  0.00  0.00            
ATOM    298  HZ3 TRP X  19      32.360  37.977  29.236  0.00  0.00            
ATOM    299  CE3 TRP X  19      30.904  37.682  27.779  0.00  0.00            
ATOM    300  HE3 TRP X  19      30.175  37.521  28.459  0.00  0.00            
ATOM    301  CD2 TRP X  19      30.716  37.652  26.363  0.00  0.00            
ATOM    302  C   TRP X  19      25.860  37.173  26.742  0.00  0.00            
ATOM    303  O   TRP X  19      25.878  36.217  27.555  0.00  0.00            
ATOM    304  N   LYS X  20      24.823  37.868  26.340  0.00  0.00            
ATOM    305  H   LYS X  20      24.830  38.693  25.627  0.00  0.00            
ATOM    306  CA  LYS X  20      23.464  37.568  26.882  0.00  0.00            
ATOM    307  HA  LYS X  20      23.630  36.964  27.775  0.00  0.00            
ATOM    308  CB  LYS X  20      22.777  38.922  27.281  0.00  0.00            
ATOM    309  HB2 LYS X  20      23.181  39.236  28.093  0.00  0.00            
ATOM    310  HB3 LYS X  20      22.949  39.678  26.515  0.00  0.00            
ATOM    311  CG  LYS X  20      21.290  38.954  27.563  0.00  0.00            
ATOM    312  HG2 LYS X  20      20.895  39.960  27.416  0.00  0.00            
ATOM    313  HG3 LYS X  20      20.717  38.388  26.829  0.00  0.00            
ATOM    314  CD  LYS X  20      20.939  38.519  29.004  0.00  0.00            
ATOM    315  HD2 LYS X  20      19.859  38.396  28.925  0.00  0.00            
ATOM    316  HD3 LYS X  20      21.412  37.559  29.210  0.00  0.00            
ATOM    317  CE  LYS X  20      21.268  39.616  30.079  0.00  0.00            
ATOM    318  HE2 LYS X  20      20.958  39.255  31.060  0.00  0.00            
ATOM    319  HE3 LYS X  20      22.333  39.846  30.067  0.00  0.00            
ATOM    320  NZ  LYS X  20      20.588  40.888  29.790  0.00  0.00            
ATOM    321  HZ1 LYS X  20      20.478  41.365  30.674  0.00  0.00            
ATOM    322  HZ2 LYS X  20      21.075  41.478  29.013  0.00  0.00            
ATOM    323  HZ3 LYS X  20      19.585  40.728  29.395  0.00  0.00            
ATOM    324  C   LYS X  20      22.713  36.884  25.732  0.00  0.00            
ATOM    325  O   LYS X  20      22.727  37.445  24.626  0.00  0.00            
ATOM    326  N   PRO X  21      22.010  35.770  25.943  0.00  0.00            
ATOM    327  CD  PRO X  21      21.925  35.087  27.193  0.00  0.00            
ATOM    328  HD2 PRO X  21      21.510  35.707  27.874  0.00  0.00            
ATOM    329  HD3 PRO X  21      22.896  34.720  27.527  0.00  0.00            
ATOM    330  CG  PRO X  21      21.065  33.850  26.985  0.00  0.00            
ATOM    331  HG2 PRO X  21      20.020  34.081  27.191  0.00  0.00            
ATOM    332  HG3 PRO X  21      21.321  32.995  27.458  0.00  0.00            
ATOM    333  CB  PRO X  21      21.239  33.567  25.464  0.00  0.00            
ATOM    334  HB2 PRO X  21      20.431  32.995  25.009  0.00  0.00            
ATOM    335  HB3 PRO X  21      22.174  33.017  25.357  0.00  0.00            
ATOM    336  CA  PRO X  21      21.319  35.020  24.909  0.00  0.00            
ATOM    337  HA  PRO X  21      21.900  35.036  23.986  0.00  0.00            
ATOM    338  C   PRO X  21      19.953  35.605  24.489  0.00  0.00            
ATOM    339  O   PRO X  21      19.470  36.621  25.081  0.00  0.00            
ATOM    340  N   THR X  22      19.472  35.167  23.329  0.00  0.00            
ATOM    341  H   THR X  22      19.936  34.431  22.816  0.00  0.00            
ATOM    342  CA  THR X  22      18.136  35.624  22.885  0.00  0.00            
ATOM    343  HA  THR X  22      17.931  36.676  23.082  0.00  0.00            
ATOM    344  CB  THR X  22      17.897  35.442  21.395  0.00  0.00            
ATOM    345  HB  THR X  22      17.747  34.383  21.185  0.00  0.00            
ATOM    346  CG2 THR X  22      16.687  36.301  20.879  0.00  0.00            
ATOM    347 HG21 THR X  22      15.737  36.048  21.350  0.00  0.00            
ATOM    348 HG22 THR X  22      16.847  37.313  21.250  0.00  0.00            
ATOM    349 HG23 THR X  22      16.531  36.221  19.804  0.00  0.00            
ATOM    350  OG1 THR X  22      18.995  35.868  20.623  0.00  0.00            
ATOM    351  HG1 THR X  22      19.716  35.324  20.948  0.00  0.00            
ATOM    352  C   THR X  22      16.930  34.913  23.558  0.00  0.00            
ATOM    353  O   THR X  22      15.934  35.611  23.877  0.00  0.00            
ATOM    354  N   GLY X  23      17.138  33.631  23.983  0.00  0.00            
ATOM    355  H   GLY X  23      17.935  33.065  23.501  0.00  0.00            
ATOM    356  CA  GLY X  23      16.320  32.975  25.007  0.00  0.00            
ATOM    357  HA2 GLY X  23      15.328  33.280  24.674  0.00  0.00            
ATOM    358  HA3 GLY X  23      16.384  31.888  24.966  0.00  0.00            
ATOM    359  C   GLY X  23      16.593  33.468  26.467  0.00  0.00            
ATOM    360  O   GLY X  23      17.452  34.268  26.725  0.00  0.00            
ATOM    361  N   THR X  24      15.733  32.964  27.316  0.00  0.00            
ATOM    362  H   THR X  24      14.969  32.402  26.969  0.00  0.00            
ATOM    363  CA  THR X  24      15.857  32.996  28.777  0.00  0.00            
ATOM    364  HA  THR X  24      15.846  33.975  29.026  0.00  0.00            
ATOM    365  CB  THR X  24      14.639  32.268  29.470  0.00  0.00            
ATOM    366  HB  THR X  24      14.889  32.184  30.445  0.00  0.00            
ATOM    367  CG2 THR X  24      13.286  32.952  29.237  0.00  0.00            
ATOM    368 HG21 THR X  24      12.493  32.407  29.749  0.00  0.00            
ATOM    369 HG22 THR X  24      13.274  34.016  29.476  0.00  0.00            
ATOM    370 HG23 THR X  24      13.043  32.917  28.175  0.00  0.00            
ATOM    371  OG1 THR X  24      14.436  30.960  28.926  0.00  0.00            
ATOM    372  HG1 THR X  24      15.301  30.345  29.174  0.00  0.00            
ATOM    373  C   THR X  24      17.138  32.210  29.151  0.00  0.00            
ATOM    374  O   THR X  24      17.338  31.048  28.672  0.00  0.00            
ATOM    375  N   PRO X  25      18.022  32.745  29.979  0.00  0.00            
ATOM    376  CD  PRO X  25      17.904  34.174  30.390  0.00  0.00            
ATOM    377  HD2 PRO X  25      16.903  34.388  30.763  0.00  0.00            
ATOM    378  HD3 PRO X  25      18.182  34.839  29.573  0.00  0.00            
ATOM    379  CG  PRO X  25      19.034  34.384  31.433  0.00  0.00            
ATOM    380  HG2 PRO X  25      18.696  34.005  32.398  0.00  0.00            
ATOM    381  HG3 PRO X  25      19.472  35.375  31.552  0.00  0.00            
ATOM    382  CB  PRO X  25      20.054  33.387  30.915  0.00  0.00            
ATOM    383  HB2 PRO X  25      20.741  33.088  31.706  0.00  0.00            
ATOM    384  HB3 PRO X  25      20.629  33.817  30.095  0.00  0.00            
ATOM    385  CA  PRO X  25      19.331  32.151  30.348  0.00  0.00            
ATOM    386  HA  PRO X  25      19.818  31.652  29.510  0.00  0.00            
ATOM    387  C   PRO X  25      19.090  31.024  31.335  0.00  0.00            
ATOM    388  O   PRO X  25      18.289  31.082  32.325  0.00  0.00            
ATOM    389  N   LYS X  26      19.764  29.932  31.035  0.00  0.00            
ATOM    390  H   LYS X  26      20.130  29.875  30.010  0.00  0.00            
ATOM    391  CA  LYS X  26      19.549  28.700  31.762  0.00  0.00            
ATOM    392  HA  LYS X  26      18.518  28.572  32.089  0.00  0.00            
ATOM    393  CB  LYS X  26      19.665  27.540  30.754  0.00  0.00            
ATOM    394  HB2 LYS X  26      19.483  26.574  31.224  0.00  0.00            
ATOM    395  HB3 LYS X  26      18.835  27.672  30.060  0.00  0.00            
ATOM    396  CG  LYS X  26      21.074  27.510  30.035  0.00  0.00            
ATOM    397  HG2 LYS X  26      20.746  27.577  28.997  0.00  0.00            
ATOM    398  HG3 LYS X  26      21.736  28.233  30.275  0.00  0.00            
ATOM    399  CD  LYS X  26      21.735  26.162  30.250  0.00  0.00            
ATOM    400  HD2 LYS X  26      22.686  26.124  29.720  0.00  0.00            
ATOM    401  HD3 LYS X  26      21.873  26.053  31.326  0.00  0.00            
ATOM    402  CE  LYS X  26      20.960  24.927  29.798  0.00  0.00            
ATOM    403  HE2 LYS X  26      21.338  24.016  30.260  0.00  0.00            
ATOM    404  HE3 LYS X  26      19.907  24.969  30.078  0.00  0.00            
ATOM    405  NZ  LYS X  26      20.950  24.825  28.310  0.00  0.00            
ATOM    406  HZ1 LYS X  26      20.794  25.730  27.891  0.00  0.00            
ATOM    407  HZ2 LYS X  26      21.973  24.704  27.954  0.00  0.00            
ATOM    408  HZ3 LYS X  26      20.166  24.146  27.973  0.00  0.00            
ATOM    409  C   LYS X  26      20.457  28.576  33.006  0.00  0.00            
ATOM    410  O   LYS X  26      20.047  27.997  34.016  0.00  0.00            
ATOM    411  N   ALA X  27      21.493  29.370  33.007  0.00  0.00            
ATOM    412  H   ALA X  27      21.618  30.045  32.160  0.00  0.00            
ATOM    413  CA  ALA X  27      22.462  29.500  34.084  0.00  0.00            
ATOM    414  HA  ALA X  27      21.865  29.493  34.996  0.00  0.00            
ATOM    415  CB  ALA X  27      23.349  28.270  34.047  0.00  0.00            
ATOM    416  HB1 ALA X  27      23.773  28.137  33.052  0.00  0.00            
ATOM    417  HB2 ALA X  27      24.175  28.447  34.737  0.00  0.00            
ATOM    418  HB3 ALA X  27      22.836  27.349  34.324  0.00  0.00            
ATOM    419  C   ALA X  27      23.252  30.780  33.866  0.00  0.00            
ATOM    420  O   ALA X  27      23.272  31.293  32.773  0.00  0.00            
ATOM    421  N   LEU X  28      24.011  31.175  34.875  0.00  0.00            
ATOM    422  H   LEU X  28      24.141  30.535  35.747  0.00  0.00            
ATOM    423  CA  LEU X  28      25.003  32.304  34.719  0.00  0.00            
ATOM    424  HA  LEU X  28      24.942  32.696  33.704  0.00  0.00            
ATOM    425  CB  LEU X  28      24.714  33.482  35.725  0.00  0.00            
ATOM    426  HB2 LEU X  28      24.679  33.005  36.705  0.00  0.00            
ATOM    427  HB3 LEU X  28      25.571  34.139  35.578  0.00  0.00            
ATOM    428  CG  LEU X  28      23.501  34.367  35.580  0.00  0.00            
ATOM    429  HG  LEU X  28      23.706  35.089  34.790  0.00  0.00            
ATOM    430  CD1 LEU X  28      22.142  33.697  35.336  0.00  0.00            
ATOM    431 HD11 LEU X  28      22.124  33.056  34.454  0.00  0.00            
ATOM    432 HD12 LEU X  28      21.854  33.048  36.163  0.00  0.00            
ATOM    433 HD13 LEU X  28      21.391  34.477  35.216  0.00  0.00            
ATOM    434  CD2 LEU X  28      23.409  35.258  36.840  0.00  0.00            
ATOM    435 HD21 LEU X  28      22.647  36.016  36.658  0.00  0.00            
ATOM    436 HD22 LEU X  28      23.361  34.682  37.764  0.00  0.00            
ATOM    437 HD23 LEU X  28      24.364  35.558  36.970  0.00  0.00            
ATOM    438  C   LEU X  28      26.423  31.749  34.916  0.00  0.00            
ATOM    439  O   LEU X  28      26.625  30.871  35.691  0.00  0.00            
ATOM    440  N   ILE X  29      27.358  32.478  34.299  0.00  0.00            
ATOM    441  H   ILE X  29      27.051  33.180  33.524  0.00  0.00            
ATOM    442  CA  ILE X  29      28.738  32.326  34.571  0.00  0.00            
ATOM    443  HA  ILE X  29      28.832  32.107  35.552  0.00  0.00            
ATOM    444  CB  ILE X  29      29.343  31.272  33.646  0.00  0.00            
ATOM    445  HB  ILE X  29      28.702  30.399  33.764  0.00  0.00            
ATOM    446  CG2 ILE X  29      29.226  31.659  32.129  0.00  0.00            
ATOM    447 HG21 ILE X  29      29.441  30.783  31.517  0.00  0.00            
ATOM    448 HG22 ILE X  29      28.189  31.905  31.904  0.00  0.00            
ATOM    449 HG23 ILE X  29      29.937  32.440  31.902  0.00  0.00            
ATOM    450  CG1 ILE X  29      30.804  30.968  34.031  0.00  0.00            
ATOM    451 HG12 ILE X  29      31.481  31.737  33.691  0.00  0.00            
ATOM    452 HG13 ILE X  29      30.865  31.026  35.108  0.00  0.00            
ATOM    453  CD1 ILE X  29      31.264  29.680  33.404  0.00  0.00            
ATOM    454 HD11 ILE X  29      31.535  29.886  32.379  0.00  0.00            
ATOM    455 HD12 ILE X  29      32.133  29.384  33.973  0.00  0.00            
ATOM    456 HD13 ILE X  29      30.572  28.960  33.551  0.00  0.00            
ATOM    457  C   ILE X  29      29.519  33.682  34.449  0.00  0.00            
ATOM    458  O   ILE X  29      29.395  34.405  33.482  0.00  0.00            
ATOM    459  N   PHE X  30      30.391  33.919  35.493  0.00  0.00            
ATOM    460  H   PHE X  30      30.645  33.249  36.132  0.00  0.00            
ATOM    461  CA  PHE X  30      31.332  35.030  35.402  0.00  0.00            
ATOM    462  HA  PHE X  30      30.987  35.638  34.673  0.00  0.00            
ATOM    463  CB  PHE X  30      31.408  35.690  36.803  0.00  0.00            
ATOM    464  HB2 PHE X  30      30.442  36.097  37.101  0.00  0.00            
ATOM    465  HB3 PHE X  30      31.782  34.911  37.467  0.00  0.00            
ATOM    466  CG  PHE X  30      32.461  36.731  36.905  0.00  0.00            
ATOM    467  CD1 PHE X  30      32.200  38.013  36.477  0.00  0.00            
ATOM    468  HD1 PHE X  30      31.247  38.131  35.962  0.00  0.00            
ATOM    469  CE1 PHE X  30      33.163  39.014  36.366  0.00  0.00            
ATOM    470  HE1 PHE X  30      32.988  40.005  35.946  0.00  0.00            
ATOM    471  CZ  PHE X  30      34.511  38.710  36.781  0.00  0.00            
ATOM    472  HZ  PHE X  30      35.335  39.422  36.756  0.00  0.00            
ATOM    473  CE2 PHE X  30      34.804  37.377  37.199  0.00  0.00            
ATOM    474  HE2 PHE X  30      35.823  37.134  37.501  0.00  0.00            
ATOM    475  CD2 PHE X  30      33.755  36.381  37.187  0.00  0.00            
ATOM    476  HD2 PHE X  30      34.036  35.354  37.418  0.00  0.00            
ATOM    477  C   PHE X  30      32.683  34.513  34.967  0.00  0.00            
ATOM    478  O   PHE X  30      33.040  33.440  35.413  0.00  0.00            
ATOM    479  N   VAL X  31      33.391  35.193  34.080  0.00  0.00            
ATOM    480  H   VAL X  31      32.819  36.091  33.846  0.00  0.00            
ATOM    481  CA  VAL X  31      34.727  34.853  33.598  0.00  0.00            
ATOM    482  HA  VAL X  31      35.020  33.868  33.962  0.00  0.00            
ATOM    483  CB  VAL X  31      34.916  35.022  32.049  0.00  0.00            
ATOM    484  HB  VAL X  31      34.610  35.945  31.777  0.00  0.00            
ATOM    485  CG1 VAL X  31      36.383  34.952  31.517  0.00  0.00            
ATOM    486 HG11 VAL X  31      37.068  35.596  32.048  0.00  0.00            
ATOM    487 HG12 VAL X  31      36.835  33.972  31.558  0.00  0.00            
ATOM    488 HG13 VAL X  31      36.359  35.335  30.583  0.00  0.00            
ATOM    489  CG2 VAL X  31      33.990  34.077  31.368  0.00  0.00            
ATOM    490 HG21 VAL X  31      34.282  33.911  30.331  0.00  0.00            
ATOM    491 HG22 VAL X  31      33.943  33.166  31.964  0.00  0.00            
ATOM    492 HG23 VAL X  31      33.000  34.531  31.327  0.00  0.00            
ATOM    493  C   VAL X  31      35.719  35.805  34.282  0.00  0.00            
ATOM    494  O   VAL X  31      35.699  37.028  34.153  0.00  0.00            
ATOM    495  N   SER X  32      36.698  35.212  34.968  0.00  0.00            
ATOM    496  H   SER X  32      36.766  34.214  35.108  0.00  0.00            
ATOM    497  CA  SER X  32      37.850  35.943  35.514  0.00  0.00            
ATOM    498  HA  SER X  32      37.725  37.026  35.553  0.00  0.00            
ATOM    499  CB  SER X  32      38.264  35.528  36.927  0.00  0.00            
ATOM    500  HB2 SER X  32      37.347  35.555  37.515  0.00  0.00            
ATOM    501  HB3 SER X  32      38.631  34.588  36.877  0.00  0.00            
ATOM    502  OG  SER X  32      39.284  36.429  37.350  0.00  0.00            
ATOM    503  HG  SER X  32      40.214  36.188  36.834  0.00  0.00            
ATOM    504  C   SER X  32      39.039  35.611  34.508  0.00  0.00            
ATOM    505  O   SER X  32      39.535  34.511  34.508  0.00  0.00            
ATOM    506  N   HID X  33      39.640  36.676  34.052  0.00  0.00            
ATOM    507  H   HID X  33      39.076  37.601  33.930  0.00  0.00            
ATOM    508  CA  HID X  33      40.899  36.514  33.260  0.00  0.00            
ATOM    509  HA  HID X  33      40.780  35.640  32.620  0.00  0.00            
ATOM    510  CB  HID X  33      40.978  37.821  32.376  0.00  0.00            
ATOM    511  HB2 HID X  33      41.752  37.717  31.736  0.00  0.00            
ATOM    512  HB3 HID X  33      40.035  37.904  31.835  0.00  0.00            
ATOM    513  CG  HID X  33      41.177  39.104  33.170  0.00  0.00            
ATOM    514  ND1 HID X  33      42.401  39.626  33.654  0.00  0.00            
ATOM    515  HD1 HID X  33      43.414  39.239  33.543  0.00  0.00            
ATOM    516  CE1 HID X  33      42.091  40.818  34.191  0.00  0.00            
ATOM    517  HE1 HID X  33      42.906  41.541  34.151  0.00  0.00            
ATOM    518  NE2 HID X  33      40.802  41.084  34.085  0.00  0.00            
ATOM    519  CD2 HID X  33      40.231  40.009  33.451  0.00  0.00            
ATOM    520  HD2 HID X  33      39.223  39.982  33.037  0.00  0.00            
ATOM    521  C   HID X  33      42.085  36.340  34.278  0.00  0.00            
ATOM    522  O   HID X  33      41.839  36.552  35.464  0.00  0.00            
ATOM    523  N   GLY X  34      43.351  36.275  33.784  0.00  0.00            
ATOM    524  H   GLY X  34      43.584  36.166  32.725  0.00  0.00            
ATOM    525  CA  GLY X  34      44.505  36.304  34.731  0.00  0.00            
ATOM    526  HA2 GLY X  34      44.201  36.018  35.738  0.00  0.00            
ATOM    527  HA3 GLY X  34      45.153  35.606  34.396  0.00  0.00            
ATOM    528  C   GLY X  34      45.315  37.621  34.578  0.00  0.00            
ATOM    529  O   GLY X  34      44.994  38.555  33.815  0.00  0.00            
ATOM    530  N   ALA X  35      46.470  37.517  35.210  0.00  0.00            
ATOM    531  H   ALA X  35      46.799  36.542  35.540  0.00  0.00            
ATOM    532  CA  ALA X  35      47.397  38.683  35.385  0.00  0.00            
ATOM    533  HA  ALA X  35      47.001  39.470  35.879  0.00  0.00            
ATOM    534  CB  ALA X  35      48.677  38.203  36.126  0.00  0.00            
ATOM    535  HB1 ALA X  35      48.341  37.621  36.984  0.00  0.00            
ATOM    536  HB2 ALA X  35      49.191  37.472  35.503  0.00  0.00            
ATOM    537  HB3 ALA X  35      49.340  39.042  36.339  0.00  0.00            
ATOM    538  C   ALA X  35      47.893  39.249  33.972  0.00  0.00            
ATOM    539  O   ALA X  35      48.265  38.533  33.038  0.00  0.00            
ATOM    540  N   GLY X  36      47.777  40.548  33.859  0.00  0.00            
ATOM    541  H   GLY X  36      47.317  41.216  34.587  0.00  0.00            
ATOM    542  CA  GLY X  36      48.317  41.169  32.615  0.00  0.00            
ATOM    543  HA2 GLY X  36      48.541  42.200  32.846  0.00  0.00            
ATOM    544  HA3 GLY X  36      49.238  40.776  32.479  0.00  0.00            
ATOM    545  C   GLY X  36      47.502  41.091  31.291  0.00  0.00            
ATOM    546  O   GLY X  36      47.837  41.716  30.304  0.00  0.00            
ATOM    547  N   GLU X  37      46.448  40.323  31.332  0.00  0.00            
ATOM    548  H   GLU X  37      46.300  39.629  32.159  0.00  0.00            
ATOM    549  CA  GLU X  37      45.549  40.201  30.218  0.00  0.00            
ATOM    550  HA  GLU X  37      45.780  40.780  29.324  0.00  0.00            
ATOM    551  CB  GLU X  37      45.647  38.714  29.782  0.00  0.00            
ATOM    552  HB2 GLU X  37      45.249  38.735  28.908  0.00  0.00            
ATOM    553  HB3 GLU X  37      46.585  38.346  29.701  0.00  0.00            
ATOM    554  CG  GLU X  37      44.994  37.822  30.779  0.00  0.00            
ATOM    555  HG2 GLU X  37      45.786  37.412  31.406  0.00  0.00            
ATOM    556  HG3 GLU X  37      44.289  38.333  31.434  0.00  0.00            
ATOM    557  CD  GLU X  37      44.143  36.634  30.169  0.00  0.00            
ATOM    558  OE1 GLU X  37      44.141  36.467  28.938  0.00  0.00            
ATOM    559  OE2 GLU X  37      43.622  35.929  30.989  0.00  0.00            
ATOM    560  C   GLU X  37      44.102  40.750  30.606  0.00  0.00            
ATOM    561  O   GLU X  37      44.071  41.625  31.528  0.00  0.00            
ATOM    562  N   HIE X  38      43.016  40.269  30.001  0.00  0.00            
ATOM    563  H   HIE X  38      42.974  39.617  29.231  0.00  0.00            
ATOM    564  CA  HIE X  38      41.756  41.018  30.016  0.00  0.00            
ATOM    565  HA  HIE X  38      41.518  41.219  30.977  0.00  0.00            
ATOM    566  CB  HIE X  38      41.923  42.377  29.230  0.00  0.00            
ATOM    567  HB2 HIE X  38      41.140  42.994  29.390  0.00  0.00            
ATOM    568  HB3 HIE X  38      42.778  42.918  29.635  0.00  0.00            
ATOM    569  CG  HIE X  38      42.093  42.280  27.722  0.00  0.00            
ATOM    570  ND1 HIE X  38      41.110  42.046  26.766  0.00  0.00            
ATOM    571  CE1 HIE X  38      41.753  42.059  25.598  0.00  0.00            
ATOM    572  HE1 HIE X  38      41.252  42.111  24.632  0.00  0.00            
ATOM    573  NE2 HIE X  38      43.084  42.254  25.781  0.00  0.00            
ATOM    574  HE2 HIE X  38      43.803  42.261  25.072  0.00  0.00            
ATOM    575  CD2 HIE X  38      43.282  42.482  27.068  0.00  0.00            
ATOM    576  HD2 HIE X  38      44.217  42.688  27.590  0.00  0.00            
ATOM    577  C   HIE X  38      40.590  40.183  29.494  0.00  0.00            
ATOM    578  O   HIE X  38      40.849  39.136  28.848  0.00  0.00            
ATOM    579  N   SER X  39      39.370  40.662  29.790  0.00  0.00            
ATOM    580  H   SER X  39      39.308  41.508  30.475  0.00  0.00            
ATOM    581  CA  SER X  39      38.123  39.917  29.567  0.00  0.00            
ATOM    582  HA  SER X  39      38.224  38.903  29.954  0.00  0.00            
ATOM    583  CB  SER X  39      36.946  40.640  30.217  0.00  0.00            
ATOM    584  HB2 SER X  39      36.151  40.027  30.108  0.00  0.00            
ATOM    585  HB3 SER X  39      37.233  40.572  31.183  0.00  0.00            
ATOM    586  OG  SER X  39      36.760  41.964  29.771  0.00  0.00            
ATOM    587  HG  SER X  39      37.386  42.610  30.230  0.00  0.00            
ATOM    588  C   SER X  39      37.735  39.791  28.109  0.00  0.00            
ATOM    589  O   SER X  39      37.105  38.798  27.739  0.00  0.00            
ATOM    590  N   GLY X  40      38.099  40.774  27.239  0.00  0.00            
ATOM    591  H   GLY X  40      38.545  41.669  27.673  0.00  0.00            
ATOM    592  CA  GLY X  40      37.898  40.681  25.751  0.00  0.00            
ATOM    593  HA2 GLY X  40      36.838  40.767  25.509  0.00  0.00            
ATOM    594  HA3 GLY X  40      38.328  41.558  25.267  0.00  0.00            
ATOM    595  C   GLY X  40      38.523  39.422  25.121  0.00  0.00            
ATOM    596  O   GLY X  40      38.145  38.956  24.039  0.00  0.00            
ATOM    597  N   ARG X  41      39.493  38.890  25.884  0.00  0.00            
ATOM    598  H   ARG X  41      39.750  39.393  26.816  0.00  0.00            
ATOM    599  CA  ARG X  41      40.308  37.742  25.295  0.00  0.00            
ATOM    600  HA  ARG X  41      40.748  38.125  24.470  0.00  0.00            
ATOM    601  CB  ARG X  41      41.553  37.491  26.177  0.00  0.00            
ATOM    602  HB2 ARG X  41      41.247  37.235  27.191  0.00  0.00            
ATOM    603  HB3 ARG X  41      42.007  36.626  25.694  0.00  0.00            
ATOM    604  CG  ARG X  41      42.520  38.659  26.127  0.00  0.00            
ATOM    605  HG2 ARG X  41      42.084  39.451  25.518  0.00  0.00            
ATOM    606  HG3 ARG X  41      42.639  39.116  27.098  0.00  0.00            
ATOM    607  CD  ARG X  41      43.820  38.400  25.504  0.00  0.00            
ATOM    608  HD2 ARG X  41      43.557  38.336  24.459  0.00  0.00            
ATOM    609  HD3 ARG X  41      44.295  39.235  25.491  0.00  0.00            
ATOM    610  NE  ARG X  41      44.629  37.363  26.111  0.00  0.00            
ATOM    611  HE  ARG X  41      44.293  37.005  27.073  0.00  0.00            
ATOM    612  CZ  ARG X  41      45.610  36.684  25.594  0.00  0.00            
ATOM    613  NH1 ARG X  41      45.757  36.628  24.273  0.00  0.00            
ATOM    614 HH11 ARG X  41      45.343  37.433  23.683  0.00  0.00            
ATOM    615 HH12 ARG X  41      46.604  36.157  23.987  0.00  0.00            
ATOM    616  NH2 ARG X  41      46.220  35.878  26.450  0.00  0.00            
ATOM    617 HH21 ARG X  41      46.009  35.873  27.520  0.00  0.00            
ATOM    618 HH22 ARG X  41      47.099  35.368  26.056  0.00  0.00            
ATOM    619  C   ARG X  41      39.354  36.529  25.193  0.00  0.00            
ATOM    620  O   ARG X  41      39.589  35.688  24.372  0.00  0.00            
ATOM    621  N   TYR X  42      38.298  36.415  26.010  0.00  0.00            
ATOM    622  H   TYR X  42      38.033  37.328  26.545  0.00  0.00            
ATOM    623  CA  TYR X  42      37.532  35.170  26.213  0.00  0.00            
ATOM    624  HA  TYR X  42      38.157  34.322  25.933  0.00  0.00            
ATOM    625  CB  TYR X  42      37.158  34.896  27.711  0.00  0.00            
ATOM    626  HB2 TYR X  42      36.600  35.728  28.138  0.00  0.00            
ATOM    627  HB3 TYR X  42      36.591  33.977  27.856  0.00  0.00            
ATOM    628  CG  TYR X  42      38.449  34.737  28.536  0.00  0.00            
ATOM    629  CD1 TYR X  42      38.729  33.521  29.133  0.00  0.00            
ATOM    630  HD1 TYR X  42      38.133  32.718  28.995  0.00  0.00            
ATOM    631  CE1 TYR X  42      39.916  33.305  29.905  0.00  0.00            
ATOM    632  HE1 TYR X  42      40.185  32.358  30.373  0.00  0.00            
ATOM    633  CZ  TYR X  42      40.742  34.414  30.159  0.00  0.00            
ATOM    634  OH  TYR X  42      41.832  34.271  31.003  0.00  0.00            
ATOM    635  HH  TYR X  42      42.534  35.105  31.016  0.00  0.00            
ATOM    636  CE2 TYR X  42      40.502  35.654  29.608  0.00  0.00            
ATOM    637  HE2 TYR X  42      41.232  36.451  29.751  0.00  0.00            
ATOM    638  CD2 TYR X  42      39.306  35.800  28.758  0.00  0.00            
ATOM    639  HD2 TYR X  42      38.891  36.748  28.415  0.00  0.00            
ATOM    640  C   TYR X  42      36.294  35.114  25.312  0.00  0.00            
ATOM    641  O   TYR X  42      35.265  34.476  25.504  0.00  0.00            
ATOM    642  N   GLU X  43      36.331  35.862  24.246  0.00  0.00            
ATOM    643  H   GLU X  43      37.146  36.581  24.166  0.00  0.00            
ATOM    644  CA  GLU X  43      35.224  36.198  23.293  0.00  0.00            
ATOM    645  HA  GLU X  43      34.437  36.797  23.751  0.00  0.00            
ATOM    646  CB  GLU X  43      35.754  37.130  22.109  0.00  0.00            
ATOM    647  HB2 GLU X  43      35.848  38.104  22.589  0.00  0.00            
ATOM    648  HB3 GLU X  43      36.756  36.838  21.794  0.00  0.00            
ATOM    649  CG  GLU X  43      34.749  37.284  20.904  0.00  0.00            
ATOM    650  HG2 GLU X  43      35.108  38.015  20.306  0.00  0.00            
ATOM    651  HG3 GLU X  43      34.750  36.357  20.331  0.00  0.00            
ATOM    652  CD  GLU X  43      33.352  37.722  21.205  0.00  0.00            
ATOM    653  OE1 GLU X  43      33.232  38.487  22.177  0.00  0.00            
ATOM    654  OE2 GLU X  43      32.460  37.462  20.438  0.00  0.00            
ATOM    655  C   GLU X  43      34.733  34.840  22.688  0.00  0.00            
ATOM    656  O   GLU X  43      33.516  34.582  22.739  0.00  0.00            
ATOM    657  N   GLU X  44      35.621  33.962  22.206  0.00  0.00            
ATOM    658  H   GLU X  44      36.593  34.274  21.825  0.00  0.00            
ATOM    659  CA  GLU X  44      35.235  32.720  21.481  0.00  0.00            
ATOM    660  HA  GLU X  44      34.643  32.924  20.589  0.00  0.00            
ATOM    661  CB  GLU X  44      36.502  31.970  21.037  0.00  0.00            
ATOM    662  HB2 GLU X  44      37.217  31.742  21.828  0.00  0.00            
ATOM    663  HB3 GLU X  44      36.241  30.991  20.637  0.00  0.00            
ATOM    664  CG  GLU X  44      37.200  32.699  19.920  0.00  0.00            
ATOM    665  HG2 GLU X  44      37.877  33.417  20.383  0.00  0.00            
ATOM    666  HG3 GLU X  44      37.915  32.051  19.414  0.00  0.00            
ATOM    667  CD  GLU X  44      36.268  33.426  18.963  0.00  0.00            
ATOM    668  OE1 GLU X  44      35.746  32.746  18.010  0.00  0.00            
ATOM    669  OE2 GLU X  44      36.146  34.672  19.077  0.00  0.00            
ATOM    670  C   GLU X  44      34.481  31.762  22.481  0.00  0.00            
ATOM    671  O   GLU X  44      33.456  31.184  22.170  0.00  0.00            
ATOM    672  N   LEU X  45      35.005  31.541  23.725  0.00  0.00            
ATOM    673  H   LEU X  45      35.699  32.167  24.106  0.00  0.00            
ATOM    674  CA  LEU X  45      34.378  30.611  24.655  0.00  0.00            
ATOM    675  HA  LEU X  45      34.169  29.764  24.145  0.00  0.00            
ATOM    676  CB  LEU X  45      35.434  30.364  25.771  0.00  0.00            
ATOM    677  HB2 LEU X  45      36.316  30.134  25.337  0.00  0.00            
ATOM    678  HB3 LEU X  45      35.663  31.240  26.217  0.00  0.00            
ATOM    679  CG  LEU X  45      35.058  29.291  26.813  0.00  0.00            
ATOM    680  HG  LEU X  45      34.162  29.467  27.243  0.00  0.00            
ATOM    681  CD1 LEU X  45      35.210  27.862  26.186  0.00  0.00            
ATOM    682 HD11 LEU X  45      34.595  27.749  25.393  0.00  0.00            
ATOM    683 HD12 LEU X  45      36.269  27.789  25.937  0.00  0.00            
ATOM    684 HD13 LEU X  45      34.989  27.079  26.912  0.00  0.00            
ATOM    685  CD2 LEU X  45      36.071  29.286  27.947  0.00  0.00            
ATOM    686 HD21 LEU X  45      35.712  28.533  28.649  0.00  0.00            
ATOM    687 HD22 LEU X  45      37.050  28.943  27.612  0.00  0.00            
ATOM    688 HD23 LEU X  45      36.034  30.230  28.304  0.00  0.00            
ATOM    689  C   LEU X  45      33.114  31.211  25.330  0.00  0.00            
ATOM    690  O   LEU X  45      32.123  30.507  25.554  0.00  0.00            
ATOM    691  N   ALA X  46      33.097  32.538  25.545  0.00  0.00            
ATOM    692  H   ALA X  46      33.798  33.208  25.047  0.00  0.00            
ATOM    693  CA  ALA X  46      31.884  33.208  26.053  0.00  0.00            
ATOM    694  HA  ALA X  46      31.588  32.660  26.948  0.00  0.00            
ATOM    695  CB  ALA X  46      32.283  34.663  26.465  0.00  0.00            
ATOM    696  HB1 ALA X  46      31.339  35.051  26.846  0.00  0.00            
ATOM    697  HB2 ALA X  46      33.045  34.651  27.244  0.00  0.00            
ATOM    698  HB3 ALA X  46      32.676  35.239  25.627  0.00  0.00            
ATOM    699  C   ALA X  46      30.769  33.204  24.985  0.00  0.00            
ATOM    700  O   ALA X  46      29.714  32.819  25.396  0.00  0.00            
ATOM    701  N   ARG X  47      31.083  33.351  23.693  0.00  0.00            
ATOM    702  H   ARG X  47      32.083  33.672  23.400  0.00  0.00            
ATOM    703  CA  ARG X  47      30.076  33.228  22.572  0.00  0.00            
ATOM    704  HA  ARG X  47      29.289  33.756  22.920  0.00  0.00            
ATOM    705  CB  ARG X  47      30.729  33.977  21.431  0.00  0.00            
ATOM    706  HB2 ARG X  47      31.360  34.816  21.724  0.00  0.00            
ATOM    707  HB3 ARG X  47      31.448  33.334  20.924  0.00  0.00            
ATOM    708  CG  ARG X  47      29.640  34.482  20.502  0.00  0.00            
ATOM    709  HG2 ARG X  47      28.858  33.796  20.177  0.00  0.00            
ATOM    710  HG3 ARG X  47      29.196  35.270  21.110  0.00  0.00            
ATOM    711  CD  ARG X  47      30.328  35.103  19.267  0.00  0.00            
ATOM    712  HD2 ARG X  47      29.505  35.425  18.629  0.00  0.00            
ATOM    713  HD3 ARG X  47      30.949  35.986  19.418  0.00  0.00            
ATOM    714  NE  ARG X  47      31.049  34.146  18.460  0.00  0.00            
ATOM    715  HE  ARG X  47      30.410  33.344  18.091  0.00  0.00            
ATOM    716  CZ  ARG X  47      32.369  34.026  18.423  0.00  0.00            
ATOM    717  NH1 ARG X  47      33.177  34.952  18.917  0.00  0.00            
ATOM    718 HH11 ARG X  47      32.869  35.740  19.604  0.00  0.00            
ATOM    719 HH12 ARG X  47      34.169  34.864  18.747  0.00  0.00            
ATOM    720  NH2 ARG X  47      32.937  33.033  17.824  0.00  0.00            
ATOM    721 HH21 ARG X  47      32.337  32.134  17.677  0.00  0.00            
ATOM    722 HH22 ARG X  47      33.984  32.988  17.526  0.00  0.00            
ATOM    723  C   ARG X  47      29.706  31.734  22.268  0.00  0.00            
ATOM    724  O   ARG X  47      28.725  31.525  21.552  0.00  0.00            
ATOM    725  N   MET X  48      30.474  30.827  22.835  0.00  0.00            
ATOM    726  H   MET X  48      31.104  31.169  23.656  0.00  0.00            
ATOM    727  CA  MET X  48      30.180  29.384  22.759  0.00  0.00            
ATOM    728  HA  MET X  48      29.832  29.213  21.741  0.00  0.00            
ATOM    729  CB  MET X  48      31.418  28.475  22.788  0.00  0.00            
ATOM    730  HB2 MET X  48      31.975  28.832  21.922  0.00  0.00            
ATOM    731  HB3 MET X  48      31.981  28.646  23.705  0.00  0.00            
ATOM    732  CG  MET X  48      31.030  26.985  22.629  0.00  0.00            
ATOM    733  HG2 MET X  48      30.216  26.911  21.908  0.00  0.00            
ATOM    734  HG3 MET X  48      31.858  26.448  22.166  0.00  0.00            
ATOM    735  SD  MET X  48      30.729  26.093  24.174  0.00  0.00            
ATOM    736  CE  MET X  48      32.352  25.760  24.886  0.00  0.00            
ATOM    737  HE1 MET X  48      32.177  24.935  25.577  0.00  0.00            
ATOM    738  HE2 MET X  48      32.981  25.423  24.062  0.00  0.00            
ATOM    739  HE3 MET X  48      32.676  26.751  25.204  0.00  0.00            
ATOM    740  C   MET X  48      29.176  29.040  23.898  0.00  0.00            
ATOM    741  O   MET X  48      28.166  28.404  23.643  0.00  0.00            
ATOM    742  N   LEU X  49      29.487  29.420  25.145  0.00  0.00            
ATOM    743  H   LEU X  49      30.438  29.897  25.381  0.00  0.00            
ATOM    744  CA  LEU X  49      28.690  29.163  26.375  0.00  0.00            
ATOM    745  HA  LEU X  49      28.590  28.161  26.456  0.00  0.00            
ATOM    746  CB  LEU X  49      29.409  29.769  27.603  0.00  0.00            
ATOM    747  HB2 LEU X  49      29.674  30.823  27.525  0.00  0.00            
ATOM    748  HB3 LEU X  49      28.636  29.850  28.367  0.00  0.00            
ATOM    749  CG  LEU X  49      30.618  28.950  28.141  0.00  0.00            
ATOM    750  HG  LEU X  49      31.262  28.691  27.300  0.00  0.00            
ATOM    751  CD1 LEU X  49      31.490  29.605  29.228  0.00  0.00            
ATOM    752 HD11 LEU X  49      31.856  30.589  28.933  0.00  0.00            
ATOM    753 HD12 LEU X  49      30.826  29.734  30.082  0.00  0.00            
ATOM    754 HD13 LEU X  49      32.400  29.021  29.366  0.00  0.00            
ATOM    755  CD2 LEU X  49      30.074  27.578  28.748  0.00  0.00            
ATOM    756 HD21 LEU X  49      30.786  27.052  29.383  0.00  0.00            
ATOM    757 HD22 LEU X  49      29.251  27.791  29.430  0.00  0.00            
ATOM    758 HD23 LEU X  49      29.715  26.982  28.016  0.00  0.00            
ATOM    759  C   LEU X  49      27.326  29.841  26.162  0.00  0.00            
ATOM    760  O   LEU X  49      26.302  29.309  26.605  0.00  0.00            
ATOM    761  N   MET X  50      27.351  30.999  25.480  0.00  0.00            
ATOM    762  H   MET X  50      28.307  31.488  25.294  0.00  0.00            
ATOM    763  CA  MET X  50      26.173  31.774  25.021  0.00  0.00            
ATOM    764  HA  MET X  50      25.617  32.160  25.875  0.00  0.00            
ATOM    765  CB  MET X  50      26.573  33.043  24.235  0.00  0.00            
ATOM    766  HB2 MET X  50      27.233  33.570  24.924  0.00  0.00            
ATOM    767  HB3 MET X  50      27.180  32.736  23.383  0.00  0.00            
ATOM    768  CG  MET X  50      25.382  33.958  23.984  0.00  0.00            
ATOM    769  HG2 MET X  50      24.717  33.409  23.318  0.00  0.00            
ATOM    770  HG3 MET X  50      24.736  34.145  24.843  0.00  0.00            
ATOM    771  SD  MET X  50      25.794  35.570  23.218  0.00  0.00            
ATOM    772  CE  MET X  50      26.344  35.138  21.571  0.00  0.00            
ATOM    773  HE1 MET X  50      27.205  34.471  21.612  0.00  0.00            
ATOM    774  HE2 MET X  50      25.639  34.652  21.035  0.00  0.00            
ATOM    775  HE3 MET X  50      26.608  36.028  20.998  0.00  0.00            
ATOM    776  C   MET X  50      25.214  30.901  24.140  0.00  0.00            
ATOM    777  O   MET X  50      24.038  31.031  24.237  0.00  0.00            
ATOM    778  N   GLY X  51      25.877  30.099  23.330  0.00  0.00            
ATOM    779  H   GLY X  51      26.954  29.975  23.441  0.00  0.00            
ATOM    780  CA  GLY X  51      25.207  29.080  22.458  0.00  0.00            
ATOM    781  HA2 GLY X  51      24.397  29.529  21.884  0.00  0.00            
ATOM    782  HA3 GLY X  51      25.894  28.661  21.722  0.00  0.00            
ATOM    783  C   GLY X  51      24.517  27.932  23.193  0.00  0.00            
ATOM    784  O   GLY X  51      23.870  27.126  22.606  0.00  0.00            
ATOM    785  N   LEU X  52      24.823  27.809  24.521  0.00  0.00            
ATOM    786  H   LEU X  52      25.492  28.551  24.955  0.00  0.00            
ATOM    787  CA  LEU X  52      24.148  26.902  25.439  0.00  0.00            
ATOM    788  HA  LEU X  52      23.612  26.235  24.764  0.00  0.00            
ATOM    789  CB  LEU X  52      25.170  26.163  26.299  0.00  0.00            
ATOM    790  HB2 LEU X  52      25.599  26.793  27.078  0.00  0.00            
ATOM    791  HB3 LEU X  52      24.573  25.445  26.861  0.00  0.00            
ATOM    792  CG  LEU X  52      26.196  25.350  25.552  0.00  0.00            
ATOM    793  HG  LEU X  52      26.689  26.067  24.896  0.00  0.00            
ATOM    794  CD1 LEU X  52      27.253  24.928  26.551  0.00  0.00            
ATOM    795 HD11 LEU X  52      28.034  24.316  26.100  0.00  0.00            
ATOM    796 HD12 LEU X  52      27.678  25.695  27.052  0.00  0.00            
ATOM    797 HD13 LEU X  52      26.867  24.226  27.290  0.00  0.00            
ATOM    798  CD2 LEU X  52      25.610  24.175  24.735  0.00  0.00            
ATOM    799 HD21 LEU X  52      24.730  24.540  24.205  0.00  0.00            
ATOM    800 HD22 LEU X  52      26.360  23.841  24.017  0.00  0.00            
ATOM    801 HD23 LEU X  52      25.290  23.449  25.359  0.00  0.00            
ATOM    802  C   LEU X  52      23.074  27.591  26.299  0.00  0.00            
ATOM    803  O   LEU X  52      22.571  26.991  27.281  0.00  0.00            
ATOM    804  N   ASP X  53      22.847  28.822  25.965  0.00  0.00            
ATOM    805  H   ASP X  53      23.211  29.195  25.008  0.00  0.00            
ATOM    806  CA  ASP X  53      21.895  29.802  26.512  0.00  0.00            
ATOM    807  HA  ASP X  53      22.146  30.692  25.935  0.00  0.00            
ATOM    808  CB  ASP X  53      20.406  29.485  26.265  0.00  0.00            
ATOM    809  HB2 ASP X  53      20.279  28.582  26.862  0.00  0.00            
ATOM    810  HB3 ASP X  53      19.795  30.224  26.782  0.00  0.00            
ATOM    811  CG  ASP X  53      19.912  29.347  24.822  0.00  0.00            
ATOM    812  OD1 ASP X  53      18.809  28.753  24.685  0.00  0.00            
ATOM    813  OD2 ASP X  53      20.511  29.856  23.875  0.00  0.00            
ATOM    814  C   ASP X  53      22.398  30.154  27.979  0.00  0.00            
ATOM    815  O   ASP X  53      21.483  30.422  28.791  0.00  0.00            
ATOM    816  N   LEU X  54      23.653  30.093  28.323  0.00  0.00            
ATOM    817  H   LEU X  54      24.461  29.804  27.651  0.00  0.00            
ATOM    818  CA  LEU X  54      24.128  30.763  29.484  0.00  0.00            
ATOM    819  HA  LEU X  54      23.517  30.564  30.364  0.00  0.00            
ATOM    820  CB  LEU X  54      25.636  30.391  29.778  0.00  0.00            
ATOM    821  HB2 LEU X  54      26.139  30.237  28.824  0.00  0.00            
ATOM    822  HB3 LEU X  54      26.183  31.136  30.356  0.00  0.00            
ATOM    823  CG  LEU X  54      25.752  29.065  30.493  0.00  0.00            
ATOM    824  HG  LEU X  54      24.782  28.918  30.969  0.00  0.00            
ATOM    825  CD1 LEU X  54      25.861  27.827  29.714  0.00  0.00            
ATOM    826 HD11 LEU X  54      24.926  27.788  29.155  0.00  0.00            
ATOM    827 HD12 LEU X  54      26.647  27.886  28.960  0.00  0.00            
ATOM    828 HD13 LEU X  54      25.953  26.956  30.363  0.00  0.00            
ATOM    829  CD2 LEU X  54      26.918  29.127  31.501  0.00  0.00            
ATOM    830 HD21 LEU X  54      26.924  30.028  32.114  0.00  0.00            
ATOM    831 HD22 LEU X  54      26.842  28.241  32.132  0.00  0.00            
ATOM    832 HD23 LEU X  54      27.802  29.059  31.017  0.00  0.00            
ATOM    833  C   LEU X  54      24.237  32.275  29.254  0.00  0.00            
ATOM    834  O   LEU X  54      24.442  32.706  28.151  0.00  0.00            
ATOM    835  N   LEU X  55      24.058  33.000  30.355  0.00  0.00            
ATOM    836  H   LEU X  55      24.133  32.445  31.279  0.00  0.00            
ATOM    837  CA  LEU X  55      24.483  34.432  30.486  0.00  0.00            
ATOM    838  HA  LEU X  55      24.465  34.866  29.574  0.00  0.00            
ATOM    839  CB  LEU X  55      23.473  35.253  31.439  0.00  0.00            
ATOM    840  HB2 LEU X  55      22.509  35.235  30.931  0.00  0.00            
ATOM    841  HB3 LEU X  55      23.284  34.749  32.387  0.00  0.00            
ATOM    842  CG  LEU X  55      23.966  36.718  31.740  0.00  0.00            
ATOM    843  HG  LEU X  55      24.847  36.705  32.381  0.00  0.00            
ATOM    844  CD1 LEU X  55      24.423  37.507  30.522  0.00  0.00            
ATOM    845 HD11 LEU X  55      23.548  37.816  29.951  0.00  0.00            
ATOM    846 HD12 LEU X  55      24.838  38.434  30.919  0.00  0.00            
ATOM    847 HD13 LEU X  55      25.275  37.105  29.973  0.00  0.00            
ATOM    848  CD2 LEU X  55      22.905  37.525  32.512  0.00  0.00            
ATOM    849 HD21 LEU X  55      22.551  36.925  33.350  0.00  0.00            
ATOM    850 HD22 LEU X  55      23.262  38.511  32.808  0.00  0.00            
ATOM    851 HD23 LEU X  55      22.091  37.679  31.934  0.00  0.00            
ATOM    852  C   LEU X  55      25.935  34.454  31.051  0.00  0.00            
ATOM    853  O   LEU X  55      26.117  34.034  32.184  0.00  0.00            
ATOM    854  N   VAL X  56      26.848  34.972  30.214  0.00  0.00            
ATOM    855  H   VAL X  56      26.492  35.261  29.225  0.00  0.00            
ATOM    856  CA  VAL X  56      28.245  35.191  30.575  0.00  0.00            
ATOM    857  HA  VAL X  56      28.536  34.639  31.370  0.00  0.00            
ATOM    858  CB  VAL X  56      29.102  34.735  29.409  0.00  0.00            
ATOM    859  HB  VAL X  56      29.046  35.445  28.584  0.00  0.00            
ATOM    860  CG1 VAL X  56      30.602  34.805  29.772  0.00  0.00            
ATOM    861 HG11 VAL X  56      31.128  33.941  29.366  0.00  0.00            
ATOM    862 HG12 VAL X  56      31.069  35.712  29.390  0.00  0.00            
ATOM    863 HG13 VAL X  56      30.712  34.753  30.845  0.00  0.00            
ATOM    864  CG2 VAL X  56      28.768  33.337  28.875  0.00  0.00            
ATOM    865 HG21 VAL X  56      27.705  33.215  28.728  0.00  0.00            
ATOM    866 HG22 VAL X  56      29.284  33.252  27.930  0.00  0.00            
ATOM    867 HG23 VAL X  56      29.031  32.529  29.541  0.00  0.00            
ATOM    868  C   VAL X  56      28.580  36.645  30.780  0.00  0.00            
ATOM    869  O   VAL X  56      28.244  37.483  29.978  0.00  0.00            
ATOM    870  N   PHE X  57      29.319  36.913  31.853  0.00  0.00            
ATOM    871  H   PHE X  57      29.438  36.082  32.548  0.00  0.00            
ATOM    872  CA  PHE X  57      29.649  38.292  32.275  0.00  0.00            
ATOM    873  HA  PHE X  57      29.725  38.959  31.417  0.00  0.00            
ATOM    874  CB  PHE X  57      28.511  38.850  33.150  0.00  0.00            
ATOM    875  HB2 PHE X  57      28.781  39.881  33.324  0.00  0.00            
ATOM    876  HB3 PHE X  57      27.656  38.904  32.614  0.00  0.00            
ATOM    877  CG  PHE X  57      28.206  38.187  34.496  0.00  0.00            
ATOM    878  CD1 PHE X  57      28.594  38.907  35.641  0.00  0.00            
ATOM    879  HD1 PHE X  57      29.071  39.875  35.614  0.00  0.00            
ATOM    880  CE1 PHE X  57      28.401  38.309  36.907  0.00  0.00            
ATOM    881  HE1 PHE X  57      28.602  38.756  37.790  0.00  0.00            
ATOM    882  CZ  PHE X  57      27.941  37.021  37.036  0.00  0.00            
ATOM    883  HZ  PHE X  57      27.866  36.570  38.025  0.00  0.00            
ATOM    884  CE2 PHE X  57      27.585  36.369  35.878  0.00  0.00            
ATOM    885  HE2 PHE X  57      27.336  35.310  35.943  0.00  0.00            
ATOM    886  CD2 PHE X  57      27.786  36.931  34.631  0.00  0.00            
ATOM    887  HD2 PHE X  57      27.449  36.342  33.777  0.00  0.00            
ATOM    888  C   PHE X  57      31.044  38.360  32.974  0.00  0.00            
ATOM    889  O   PHE X  57      31.504  37.325  33.444  0.00  0.00            
ATOM    890  N   ALA X  58      31.661  39.488  32.858  0.00  0.00            
ATOM    891  H   ALA X  58      31.195  40.271  32.259  0.00  0.00            
ATOM    892  CA  ALA X  58      33.104  39.623  33.074  0.00  0.00            
ATOM    893  HA  ALA X  58      33.361  38.981  33.916  0.00  0.00            
ATOM    894  CB  ALA X  58      33.834  39.107  31.829  0.00  0.00            
ATOM    895  HB1 ALA X  58      34.863  38.908  32.128  0.00  0.00            
ATOM    896  HB2 ALA X  58      33.420  38.235  31.532  0.00  0.00            
ATOM    897  HB3 ALA X  58      33.878  39.715  30.926  0.00  0.00            
ATOM    898  C   ALA X  58      33.334  41.111  33.412  0.00  0.00            
ATOM    899  O   ALA X  58      32.503  41.971  33.193  0.00  0.00            
ATOM    900  N   HIE X  59      34.474  41.363  34.010  0.00  0.00            
ATOM    901  H   HIE X  59      35.185  40.592  34.309  0.00  0.00            
ATOM    902  CA  HIE X  59      35.011  42.730  33.988  0.00  0.00            
ATOM    903  HA  HIE X  59      34.531  43.245  33.156  0.00  0.00            
ATOM    904  CB  HIE X  59      34.654  43.458  35.235  0.00  0.00            
ATOM    905  HB2 HIE X  59      34.918  44.515  35.195  0.00  0.00            
ATOM    906  HB3 HIE X  59      33.580  43.368  35.178  0.00  0.00            
ATOM    907  CG  HIE X  59      34.997  42.708  36.540  0.00  0.00            
ATOM    908  ND1 HIE X  59      34.133  42.231  37.483  0.00  0.00            
ATOM    909  CE1 HIE X  59      34.870  41.861  38.559  0.00  0.00            
ATOM    910  HE1 HIE X  59      34.483  41.653  39.468  0.00  0.00            
ATOM    911  NE2 HIE X  59      36.137  42.007  38.242  0.00  0.00            
ATOM    912  HE2 HIE X  59      36.959  41.861  38.928  0.00  0.00            
ATOM    913  CD2 HIE X  59      36.317  42.455  36.972  0.00  0.00            
ATOM    914  HD2 HIE X  59      37.152  42.691  36.455  0.00  0.00            
ATOM    915  C   HIE X  59      36.521  42.484  33.722  0.00  0.00            
ATOM    916  O   HIE X  59      37.047  41.367  33.728  0.00  0.00            
ATOM    917  N   ASP X  60      37.161  43.575  33.299  0.00  0.00            
ATOM    918  H   ASP X  60      36.621  44.510  33.147  0.00  0.00            
ATOM    919  CA  ASP X  60      38.599  43.760  33.417  0.00  0.00            
ATOM    920  HA  ASP X  60      39.211  42.869  33.279  0.00  0.00            
ATOM    921  CB  ASP X  60      39.213  44.818  32.480  0.00  0.00            
ATOM    922  HB2 ASP X  60      38.835  45.816  32.702  0.00  0.00            
ATOM    923  HB3 ASP X  60      40.213  44.892  32.603  0.00  0.00            
ATOM    924  CG  ASP X  60      38.970  44.527  31.008  0.00  0.00            
ATOM    925  OD1 ASP X  60      38.775  43.355  30.656  0.00  0.00            
ATOM    926  OD2 ASP X  60      38.978  45.412  30.131  0.00  0.00            
ATOM    927  C   ASP X  60      38.899  44.149  34.962  0.00  0.00            
ATOM    928  O   ASP X  60      38.313  45.044  35.523  0.00  0.00            
ATOM    929  N   HIE X  61      39.880  43.497  35.555  0.00  0.00            
ATOM    930  H   HIE X  61      40.366  42.646  35.077  0.00  0.00            
ATOM    931  CA  HIE X  61      40.280  43.753  36.912  0.00  0.00            
ATOM    932  HA  HIE X  61      39.463  43.637  37.495  0.00  0.00            
ATOM    933  CB  HIE X  61      41.224  42.575  37.316  0.00  0.00            
ATOM    934  HB2 HIE X  61      42.023  42.322  36.618  0.00  0.00            
ATOM    935  HB3 HIE X  61      41.694  42.893  38.247  0.00  0.00            
ATOM    936  CG  HIE X  61      40.492  41.311  37.769  0.00  0.00            
ATOM    937  ND1 HIE X  61      39.687  41.290  38.983  0.00  0.00            
ATOM    938  CE1 HIE X  61      39.245  40.049  39.124  0.00  0.00            
ATOM    939  HE1 HIE X  61      38.837  39.581  40.020  0.00  0.00            
ATOM    940  NE2 HIE X  61      39.622  39.312  38.082  0.00  0.00            
ATOM    941  HE2 HIE X  61      39.359  38.257  38.006  0.00  0.00            
ATOM    942  CD2 HIE X  61      40.398  40.023  37.251  0.00  0.00            
ATOM    943  HD2 HIE X  61      40.774  39.704  36.279  0.00  0.00            
ATOM    944  C   HIE X  61      40.948  45.104  37.205  0.00  0.00            
ATOM    945  O   HIE X  61      41.449  45.724  36.286  0.00  0.00            
ATOM    946  N   VAL X  62      41.018  45.492  38.451  0.00  0.00            
ATOM    947  H   VAL X  62      40.369  45.116  39.127  0.00  0.00            
ATOM    948  CA  VAL X  62      41.757  46.642  38.846  0.00  0.00            
ATOM    949  HA  VAL X  62      41.287  47.478  38.329  0.00  0.00            
ATOM    950  CB  VAL X  62      41.808  46.947  40.375  0.00  0.00            
ATOM    951  HB  VAL X  62      42.419  46.144  40.787  0.00  0.00            
ATOM    952  CG1 VAL X  62      42.639  48.206  40.692  0.00  0.00            
ATOM    953 HG11 VAL X  62      42.246  49.123  40.253  0.00  0.00            
ATOM    954 HG12 VAL X  62      42.668  48.416  41.680  0.00  0.00            
ATOM    955 HG13 VAL X  62      43.664  48.006  40.416  0.00  0.00            
ATOM    956  CG2 VAL X  62      40.407  47.092  40.993  0.00  0.00            
ATOM    957 HG21 VAL X  62      39.939  46.221  40.558  0.00  0.00            
ATOM    958 HG22 VAL X  62      40.331  47.134  41.999  0.00  0.00            
ATOM    959 HG23 VAL X  62      39.937  47.989  40.590  0.00  0.00            
ATOM    960  C   VAL X  62      43.223  46.640  38.289  0.00  0.00            
ATOM    961  O   VAL X  62      43.874  45.599  38.432  0.00  0.00            
ATOM    962  N   GLY X  63      43.655  47.689  37.534  0.00  0.00            
ATOM    963  H   GLY X  63      43.159  48.568  37.497  0.00  0.00            
ATOM    964  CA  GLY X  63      45.006  47.632  36.882  0.00  0.00            
ATOM    965  HA2 GLY X  63      45.231  48.681  36.689  0.00  0.00            
ATOM    966  HA3 GLY X  63      45.699  47.172  37.586  0.00  0.00            
ATOM    967  C   GLY X  63      45.190  46.860  35.560  0.00  0.00            
ATOM    968  O   GLY X  63      46.286  46.710  35.025  0.00  0.00            
ATOM    969  N   HID X  64      44.071  46.335  35.061  0.00  0.00            
ATOM    970  H   HID X  64      43.151  46.497  35.622  0.00  0.00            
ATOM    971  CA  HID X  64      44.008  45.460  33.880  0.00  0.00            
ATOM    972  HA  HID X  64      45.018  45.455  33.471  0.00  0.00            
ATOM    973  CB  HID X  64      43.647  43.981  34.160  0.00  0.00            
ATOM    974  HB2 HID X  64      42.615  43.988  34.512  0.00  0.00            
ATOM    975  HB3 HID X  64      43.746  43.399  33.244  0.00  0.00            
ATOM    976  CG  HID X  64      44.543  43.241  35.187  0.00  0.00            
ATOM    977  ND1 HID X  64      44.636  43.506  36.521  0.00  0.00            
ATOM    978  HD1 HID X  64      43.927  44.143  37.049  0.00  0.00            
ATOM    979  CE1 HID X  64      45.593  42.719  37.017  0.00  0.00            
ATOM    980  HE1 HID X  64      45.755  42.608  38.007  0.00  0.00            
ATOM    981  NE2 HID X  64      46.094  41.921  36.035  0.00  0.00            
ATOM    982  CD2 HID X  64      45.412  42.257  34.912  0.00  0.00            
ATOM    983  HD2 HID X  64      45.477  41.709  34.066  0.00  0.00            
ATOM    984  C   HID X  64      43.029  46.021  32.821  0.00  0.00            
ATOM    985  O   HID X  64      42.051  46.655  33.181  0.00  0.00            
ATOM    986  N   GLY X  65      43.357  45.798  31.596  0.00  0.00            
ATOM    987  H   GLY X  65      44.304  45.334  31.319  0.00  0.00            
ATOM    988  CA  GLY X  65      42.413  46.092  30.521  0.00  0.00            
ATOM    989  HA2 GLY X  65      42.831  45.822  29.700  0.00  0.00            
ATOM    990  HA3 GLY X  65      41.582  45.523  30.589  0.00  0.00            
ATOM    991  C   GLY X  65      42.060  47.557  30.361  0.00  0.00            
ATOM    992  O   GLY X  65      42.872  48.496  30.299  0.00  0.00            
ATOM    993  N   GLN X  66      40.740  47.702  30.175  0.00  0.00            
ATOM    994  H   GLN X  66      40.120  46.819  30.026  0.00  0.00            
ATOM    995  CA  GLN X  66      40.173  49.104  30.066  0.00  0.00            
ATOM    996  HA  GLN X  66      40.780  49.849  29.551  0.00  0.00            
ATOM    997  CB  GLN X  66      38.876  48.974  29.193  0.00  0.00            
ATOM    998  HB2 GLN X  66      39.072  48.286  28.371  0.00  0.00            
ATOM    999  HB3 GLN X  66      38.150  48.490  29.846  0.00  0.00            
ATOM   1000  CG  GLN X  66      38.220  50.281  28.639  0.00  0.00            
ATOM   1001  HG2 GLN X  66      37.260  50.049  28.177  0.00  0.00            
ATOM   1002  HG3 GLN X  66      38.140  50.949  29.392  0.00  0.00            
ATOM   1003  CD  GLN X  66      39.118  50.886  27.558  0.00  0.00            
ATOM   1004  OE1 GLN X  66      39.363  50.362  26.455  0.00  0.00            
ATOM   1005  NE2 GLN X  66      39.855  51.905  27.842  0.00  0.00            
ATOM   1006 HE21 GLN X  66      40.333  52.286  26.940  0.00  0.00            
ATOM   1007 HE22 GLN X  66      39.763  52.369  28.824  0.00  0.00            
ATOM   1008  C   GLN X  66      39.954  49.751  31.412  0.00  0.00            
ATOM   1009  O   GLN X  66      39.739  50.971  31.448  0.00  0.00            
ATOM   1010  N   SER X  67      39.832  48.911  32.456  0.00  0.00            
ATOM   1011  H   SER X  67      39.964  47.831  32.408  0.00  0.00            
ATOM   1012  CA  SER X  67      39.420  49.398  33.812  0.00  0.00            
ATOM   1013  HA  SER X  67      38.543  49.893  33.742  0.00  0.00            
ATOM   1014  CB  SER X  67      39.388  48.242  34.832  0.00  0.00            
ATOM   1015  HB2 SER X  67      40.338  47.738  35.008  0.00  0.00            
ATOM   1016  HB3 SER X  67      39.039  48.641  35.785  0.00  0.00            
ATOM   1017  OG  SER X  67      38.419  47.329  34.441  0.00  0.00            
ATOM   1018  HG  SER X  67      38.519  46.487  34.990  0.00  0.00            
ATOM   1019  C   SER X  67      40.475  50.377  34.339  0.00  0.00            
ATOM   1020  O   SER X  67      41.638  50.297  33.953  0.00  0.00            
ATOM   1021  N   GLU X  68      40.119  51.136  35.382  0.00  0.00            
ATOM   1022  H   GLU X  68      39.142  51.124  35.638  0.00  0.00            
ATOM   1023  CA  GLU X  68      41.014  51.962  36.224  0.00  0.00            
ATOM   1024  HA  GLU X  68      41.561  52.489  35.558  0.00  0.00            
ATOM   1025  CB  GLU X  68      40.070  52.890  37.086  0.00  0.00            
ATOM   1026  HB2 GLU X  68      39.572  53.528  36.356  0.00  0.00            
ATOM   1027  HB3 GLU X  68      39.411  52.230  37.651  0.00  0.00            
ATOM   1028  CG  GLU X  68      40.791  53.819  38.158  0.00  0.00            
ATOM   1029  HG2 GLU X  68      40.076  54.311  38.817  0.00  0.00            
ATOM   1030  HG3 GLU X  68      41.417  53.160  38.759  0.00  0.00            
ATOM   1031  CD  GLU X  68      41.663  54.869  37.385  0.00  0.00            
ATOM   1032  OE1 GLU X  68      41.547  56.036  37.747  0.00  0.00            
ATOM   1033  OE2 GLU X  68      42.546  54.484  36.550  0.00  0.00            
ATOM   1034  C   GLU X  68      42.085  51.153  37.044  0.00  0.00            
ATOM   1035  O   GLU X  68      41.907  49.925  37.320  0.00  0.00            
ATOM   1036  N   GLY X  69      43.195  51.861  37.359  0.00  0.00            
ATOM   1037  H   GLY X  69      43.313  52.817  37.055  0.00  0.00            
ATOM   1038  CA  GLY X  69      44.292  51.505  38.373  0.00  0.00            
ATOM   1039  HA2 GLY X  69      44.396  52.117  39.170  0.00  0.00            
ATOM   1040  HA3 GLY X  69      44.107  50.605  38.792  0.00  0.00            
ATOM   1041  C   GLY X  69      45.625  51.535  37.631  0.00  0.00            
ATOM   1042  O   GLY X  69      45.690  51.432  36.438  0.00  0.00            
ATOM   1043  N   GLU X  70      46.711  51.691  38.431  0.00  0.00            
ATOM   1044  H   GLU X  70      46.794  51.593  39.513  0.00  0.00            
ATOM   1045  CA  GLU X  70      48.054  51.572  37.763  0.00  0.00            
ATOM   1046  HA  GLU X  70      48.125  52.271  36.929  0.00  0.00            
ATOM   1047  CB  GLU X  70      49.238  51.929  38.713  0.00  0.00            
ATOM   1048  HB2 GLU X  70      49.073  52.997  38.859  0.00  0.00            
ATOM   1049  HB3 GLU X  70      49.061  51.391  39.644  0.00  0.00            
ATOM   1050  CG  GLU X  70      50.610  51.547  38.290  0.00  0.00            
ATOM   1051  HG2 GLU X  70      51.232  51.759  39.160  0.00  0.00            
ATOM   1052  HG3 GLU X  70      50.671  50.552  38.122  0.00  0.00            
ATOM   1053  CD  GLU X  70      51.171  52.282  37.047  0.00  0.00            
ATOM   1054  OE1 GLU X  70      52.403  52.545  36.940  0.00  0.00            
ATOM   1055  OE2 GLU X  70      50.366  52.562  36.103  0.00  0.00            
ATOM   1056  C   GLU X  70      48.255  50.130  37.263  0.00  0.00            
ATOM   1057  O   GLU X  70      47.854  49.196  37.911  0.00  0.00            
ATOM   1058  N   ARG X  71      48.829  49.969  36.038  0.00  0.00            
ATOM   1059  H   ARG X  71      49.457  50.772  35.653  0.00  0.00            
ATOM   1060  CA  ARG X  71      49.036  48.720  35.359  0.00  0.00            
ATOM   1061  HA  ARG X  71      48.182  48.289  35.037  0.00  0.00            
ATOM   1062  CB  ARG X  71      49.690  49.071  33.989  0.00  0.00            
ATOM   1063  HB2 ARG X  71      50.722  49.313  34.241  0.00  0.00            
ATOM   1064  HB3 ARG X  71      49.799  48.222  33.314  0.00  0.00            
ATOM   1065  CG  ARG X  71      48.902  50.151  33.305  0.00  0.00            
ATOM   1066  HG2 ARG X  71      48.926  51.122  33.800  0.00  0.00            
ATOM   1067  HG3 ARG X  71      49.357  50.415  32.351  0.00  0.00            
ATOM   1068  CD  ARG X  71      47.524  49.696  32.924  0.00  0.00            
ATOM   1069  HD2 ARG X  71      47.179  50.319  32.098  0.00  0.00            
ATOM   1070  HD3 ARG X  71      47.545  48.665  32.571  0.00  0.00            
ATOM   1071  NE  ARG X  71      46.509  49.819  33.977  0.00  0.00            
ATOM   1072  HE  ARG X  71      46.804  50.218  34.947  0.00  0.00            
ATOM   1073  CZ  ARG X  71      45.240  49.433  33.715  0.00  0.00            
ATOM   1074  NH1 ARG X  71      44.812  48.751  32.751  0.00  0.00            
ATOM   1075 HH11 ARG X  71      45.382  48.611  31.833  0.00  0.00            
ATOM   1076 HH12 ARG X  71      43.820  48.571  32.688  0.00  0.00            
ATOM   1077  NH2 ARG X  71      44.306  49.852  34.445  0.00  0.00            
ATOM   1078 HH21 ARG X  71      44.600  50.667  35.106  0.00  0.00            
ATOM   1079 HH22 ARG X  71      43.274  49.548  34.273  0.00  0.00            
ATOM   1080  C   ARG X  71      49.804  47.793  36.270  0.00  0.00            
ATOM   1081  O   ARG X  71      50.980  48.015  36.590  0.00  0.00            
ATOM   1082  N   MET X  72      49.158  46.736  36.672  0.00  0.00            
ATOM   1083  H   MET X  72      48.187  46.610  36.191  0.00  0.00            
ATOM   1084  CA  MET X  72      49.683  45.599  37.401  0.00  0.00            
ATOM   1085  HA  MET X  72      48.868  45.039  37.606  0.00  0.00            
ATOM   1086  CB  MET X  72      50.620  44.779  36.464  0.00  0.00            
ATOM   1087  HB2 MET X  72      50.154  44.759  35.479  0.00  0.00            
ATOM   1088  HB3 MET X  72      51.613  45.216  36.566  0.00  0.00            
ATOM   1089  CG  MET X  72      50.703  43.344  36.997  0.00  0.00            
ATOM   1090  HG2 MET X  72      50.927  43.404  38.062  0.00  0.00            
ATOM   1091  HG3 MET X  72      49.718  42.880  37.065  0.00  0.00            
ATOM   1092  SD  MET X  72      51.846  42.226  36.166  0.00  0.00            
ATOM   1093  CE  MET X  72      50.973  42.025  34.617  0.00  0.00            
ATOM   1094  HE1 MET X  72      50.843  42.914  33.999  0.00  0.00            
ATOM   1095  HE2 MET X  72      51.397  41.283  33.940  0.00  0.00            
ATOM   1096  HE3 MET X  72      49.987  41.648  34.888  0.00  0.00            
ATOM   1097  C   MET X  72      50.270  46.137  38.680  0.00  0.00            
ATOM   1098  O   MET X  72      51.451  45.831  39.016  0.00  0.00            
ATOM   1099  N   VAL X  73      49.419  46.806  39.469  0.00  0.00            
ATOM   1100  H   VAL X  73      48.577  46.869  39.014  0.00  0.00            
ATOM   1101  CA  VAL X  73      49.594  47.061  40.864  0.00  0.00            
ATOM   1102  HA  VAL X  73      50.255  46.339  41.113  0.00  0.00            
ATOM   1103  CB  VAL X  73      50.212  48.442  41.032  0.00  0.00            
ATOM   1104  HB  VAL X  73      49.491  49.129  40.590  0.00  0.00            
ATOM   1105  CG1 VAL X  73      50.428  48.850  42.530  0.00  0.00            
ATOM   1106 HG11 VAL X  73      49.498  48.797  43.097  0.00  0.00            
ATOM   1107 HG12 VAL X  73      51.112  48.124  42.969  0.00  0.00            
ATOM   1108 HG13 VAL X  73      51.000  49.777  42.539  0.00  0.00            
ATOM   1109  CG2 VAL X  73      51.529  48.702  40.253  0.00  0.00            
ATOM   1110 HG21 VAL X  73      52.354  48.083  40.605  0.00  0.00            
ATOM   1111 HG22 VAL X  73      51.370  48.392  39.220  0.00  0.00            
ATOM   1112 HG23 VAL X  73      51.752  49.766  40.330  0.00  0.00            
ATOM   1113  C   VAL X  73      48.218  46.762  41.520  0.00  0.00            
ATOM   1114  O   VAL X  73      47.126  46.984  41.003  0.00  0.00            
ATOM   1115  N   VAL X  74      48.257  46.154  42.756  0.00  0.00            
ATOM   1116  H   VAL X  74      49.178  45.670  43.048  0.00  0.00            
ATOM   1117  CA  VAL X  74      47.023  46.021  43.530  0.00  0.00            
ATOM   1118  HA  VAL X  74      46.358  46.736  43.272  0.00  0.00            
ATOM   1119  CB  VAL X  74      46.404  44.657  43.195  0.00  0.00            
ATOM   1120  HB  VAL X  74      46.227  44.710  42.121  0.00  0.00            
ATOM   1121  CG1 VAL X  74      47.248  43.423  43.597  0.00  0.00            
ATOM   1122 HG11 VAL X  74      48.240  43.450  43.146  0.00  0.00            
ATOM   1123 HG12 VAL X  74      47.387  43.275  44.668  0.00  0.00            
ATOM   1124 HG13 VAL X  74      46.846  42.628  43.120  0.00  0.00            
ATOM   1125  CG2 VAL X  74      44.992  44.464  43.822  0.00  0.00            
ATOM   1126 HG21 VAL X  74      45.106  44.733  44.872  0.00  0.00            
ATOM   1127 HG22 VAL X  74      44.334  45.168  43.313  0.00  0.00            
ATOM   1128 HG23 VAL X  74      44.647  43.442  43.665  0.00  0.00            
ATOM   1129  C   VAL X  74      47.342  46.196  45.004  0.00  0.00            
ATOM   1130  O   VAL X  74      48.305  45.675  45.469  0.00  0.00            
ATOM   1131  N   SER X  75      46.500  46.955  45.789  0.00  0.00            
ATOM   1132  H   SER X  75      45.778  47.570  45.250  0.00  0.00            
ATOM   1133  CA  SER X  75      46.871  47.278  47.221  0.00  0.00            
ATOM   1134  HA  SER X  75      47.866  47.694  47.166  0.00  0.00            
ATOM   1135  CB  SER X  75      46.026  48.330  47.786  0.00  0.00            
ATOM   1136  HB2 SER X  75      45.085  47.857  48.026  0.00  0.00            
ATOM   1137  HB3 SER X  75      46.442  48.736  48.696  0.00  0.00            
ATOM   1138  OG  SER X  75      45.710  49.368  46.906  0.00  0.00            
ATOM   1139  HG  SER X  75      46.566  49.960  46.619  0.00  0.00            
ATOM   1140  C   SER X  75      46.869  45.995  48.068  0.00  0.00            
ATOM   1141  O   SER X  75      47.578  45.936  49.090  0.00  0.00            
ATOM   1142  N   ASP X  76      46.034  45.003  47.871  0.00  0.00            
ATOM   1143  H   ASP X  76      45.325  45.023  47.057  0.00  0.00            
ATOM   1144  CA  ASP X  76      45.939  43.646  48.552  0.00  0.00            
ATOM   1145  HA  ASP X  76      46.849  43.208  48.591  0.00  0.00            
ATOM   1146  CB  ASP X  76      45.284  43.839  49.917  0.00  0.00            
ATOM   1147  HB2 ASP X  76      45.849  44.454  50.617  0.00  0.00            
ATOM   1148  HB3 ASP X  76      44.281  44.238  49.766  0.00  0.00            
ATOM   1149  CG  ASP X  76      45.178  42.546  50.676  0.00  0.00            
ATOM   1150  OD1 ASP X  76      44.789  41.495  50.164  0.00  0.00            
ATOM   1151  OD2 ASP X  76      45.681  42.385  51.792  0.00  0.00            
ATOM   1152  C   ASP X  76      45.222  42.825  47.505  0.00  0.00            
ATOM   1153  O   ASP X  76      44.386  43.296  46.739  0.00  0.00            
ATOM   1154  N   PHE X  77      45.559  41.519  47.551  0.00  0.00            
ATOM   1155  H   PHE X  77      46.201  41.125  48.338  0.00  0.00            
ATOM   1156  CA  PHE X  77      45.078  40.620  46.513  0.00  0.00            
ATOM   1157  HA  PHE X  77      45.192  41.123  45.553  0.00  0.00            
ATOM   1158  CB  PHE X  77      45.893  39.317  46.420  0.00  0.00            
ATOM   1159  HB2 PHE X  77      46.934  39.636  46.370  0.00  0.00            
ATOM   1160  HB3 PHE X  77      45.766  38.748  47.245  0.00  0.00            
ATOM   1161  CG  PHE X  77      45.593  38.501  45.122  0.00  0.00            
ATOM   1162  CD1 PHE X  77      46.467  38.704  44.027  0.00  0.00            
ATOM   1163  HD1 PHE X  77      47.246  39.462  44.115  0.00  0.00            
ATOM   1164  CE1 PHE X  77      46.167  38.030  42.853  0.00  0.00            
ATOM   1165  HE1 PHE X  77      46.731  38.379  41.988  0.00  0.00            
ATOM   1166  CZ  PHE X  77      45.286  36.943  42.899  0.00  0.00            
ATOM   1167  HZ  PHE X  77      45.150  36.353  41.993  0.00  0.00            
ATOM   1168  CE2 PHE X  77      44.505  36.653  43.986  0.00  0.00            
ATOM   1169  HE2 PHE X  77      43.840  35.804  44.038  0.00  0.00            
ATOM   1170  CD2 PHE X  77      44.644  37.468  45.128  0.00  0.00            
ATOM   1171  HD2 PHE X  77      44.091  37.275  45.951  0.00  0.00            
ATOM   1172  C   PHE X  77      43.529  40.422  46.715  0.00  0.00            
ATOM   1173  O   PHE X  77      42.735  40.161  45.758  0.00  0.00            
ATOM   1174  N   HIE X  78      42.991  40.706  47.922  0.00  0.00            
ATOM   1175  H   HIE X  78      43.635  40.991  48.741  0.00  0.00            
ATOM   1176  CA  HIE X  78      41.549  40.556  48.221  0.00  0.00            
ATOM   1177  HA  HIE X  78      41.322  39.608  47.958  0.00  0.00            
ATOM   1178  CB  HIE X  78      41.188  40.790  49.767  0.00  0.00            
ATOM   1179  HB2 HIE X  78      40.400  40.135  50.139  0.00  0.00            
ATOM   1180  HB3 HIE X  78      42.044  40.463  50.358  0.00  0.00            
ATOM   1181  CG  HIE X  78      40.902  42.210  50.230  0.00  0.00            
ATOM   1182  ND1 HIE X  78      39.867  42.547  51.122  0.00  0.00            
ATOM   1183  CE1 HIE X  78      39.876  43.861  51.284  0.00  0.00            
ATOM   1184  HE1 HIE X  78      39.231  44.527  51.857  0.00  0.00            
ATOM   1185  NE2 HIE X  78      40.891  44.365  50.541  0.00  0.00            
ATOM   1186  HE2 HIE X  78      41.138  45.419  50.414  0.00  0.00            
ATOM   1187  CD2 HIE X  78      41.546  43.339  49.877  0.00  0.00            
ATOM   1188  HD2 HIE X  78      42.343  43.562  49.167  0.00  0.00            
ATOM   1189  C   HIE X  78      40.766  41.534  47.321  0.00  0.00            
ATOM   1190  O   HIE X  78      39.573  41.294  47.177  0.00  0.00            
ATOM   1191  N   VAL X  79      41.377  42.527  46.741  0.00  0.00            
ATOM   1192  H   VAL X  79      42.458  42.649  46.809  0.00  0.00            
ATOM   1193  CA  VAL X  79      40.739  43.551  45.922  0.00  0.00            
ATOM   1194  HA  VAL X  79      40.055  44.083  46.441  0.00  0.00            
ATOM   1195  CB  VAL X  79      41.818  44.515  45.382  0.00  0.00            
ATOM   1196  HB  VAL X  79      42.660  43.873  45.122  0.00  0.00            
ATOM   1197  CG1 VAL X  79      41.445  45.351  44.126  0.00  0.00            
ATOM   1198 HG11 VAL X  79      42.323  45.920  43.823  0.00  0.00            
ATOM   1199 HG12 VAL X  79      41.212  44.628  43.344  0.00  0.00            
ATOM   1200 HG13 VAL X  79      40.692  46.007  44.538  0.00  0.00            
ATOM   1201  CG2 VAL X  79      42.338  45.468  46.498  0.00  0.00            
ATOM   1202 HG21 VAL X  79      42.536  44.901  47.396  0.00  0.00            
ATOM   1203 HG22 VAL X  79      43.270  45.915  46.186  0.00  0.00            
ATOM   1204 HG23 VAL X  79      41.575  46.220  46.636  0.00  0.00            
ATOM   1205  C   VAL X  79      40.021  42.893  44.729  0.00  0.00            
ATOM   1206  O   VAL X  79      38.876  43.235  44.535  0.00  0.00            
ATOM   1207  N   PHE X  80      40.707  41.899  44.075  0.00  0.00            
ATOM   1208  H   PHE X  80      41.642  41.709  44.406  0.00  0.00            
ATOM   1209  CA  PHE X  80      40.097  41.193  42.955  0.00  0.00            
ATOM   1210  HA  PHE X  80      39.846  41.915  42.295  0.00  0.00            
ATOM   1211  CB  PHE X  80      41.239  40.300  42.394  0.00  0.00            
ATOM   1212  HB2 PHE X  80      41.542  39.536  43.111  0.00  0.00            
ATOM   1213  HB3 PHE X  80      40.760  39.764  41.575  0.00  0.00            
ATOM   1214  CG  PHE X  80      42.527  41.003  41.769  0.00  0.00            
ATOM   1215  CD1 PHE X  80      42.472  42.304  41.262  0.00  0.00            
ATOM   1216  HD1 PHE X  80      41.513  42.821  41.271  0.00  0.00            
ATOM   1217  CE1 PHE X  80      43.664  42.956  40.876  0.00  0.00            
ATOM   1218  HE1 PHE X  80      43.627  43.919  40.367  0.00  0.00            
ATOM   1219  CZ  PHE X  80      44.888  42.295  40.908  0.00  0.00            
ATOM   1220  HZ  PHE X  80      45.766  42.706  40.410  0.00  0.00            
ATOM   1221  CE2 PHE X  80      44.936  41.045  41.401  0.00  0.00            
ATOM   1222  HE2 PHE X  80      45.876  40.494  41.386  0.00  0.00            
ATOM   1223  CD2 PHE X  80      43.809  40.385  41.896  0.00  0.00            
ATOM   1224  HD2 PHE X  80      43.872  39.367  42.280  0.00  0.00            
ATOM   1225  C   PHE X  80      38.874  40.401  43.449  0.00  0.00            
ATOM   1226  O   PHE X  80      37.772  40.525  42.914  0.00  0.00            
ATOM   1227  N   VAL X  81      39.088  39.646  44.509  0.00  0.00            
ATOM   1228  H   VAL X  81      40.041  39.670  45.037  0.00  0.00            
ATOM   1229  CA  VAL X  81      38.083  38.708  44.975  0.00  0.00            
ATOM   1230  HA  VAL X  81      37.795  38.118  44.105  0.00  0.00            
ATOM   1231  CB  VAL X  81      38.622  37.746  46.125  0.00  0.00            
ATOM   1232  HB  VAL X  81      38.761  38.286  47.062  0.00  0.00            
ATOM   1233  CG1 VAL X  81      37.541  36.670  46.339  0.00  0.00            
ATOM   1234 HG11 VAL X  81      37.513  35.958  45.515  0.00  0.00            
ATOM   1235 HG12 VAL X  81      37.763  36.025  47.189  0.00  0.00            
ATOM   1236 HG13 VAL X  81      36.647  37.058  46.604  0.00  0.00            
ATOM   1237  CG2 VAL X  81      40.049  37.139  45.776  0.00  0.00            
ATOM   1238 HG21 VAL X  81      40.802  37.777  45.992  0.00  0.00            
ATOM   1239 HG22 VAL X  81      40.218  36.247  46.218  0.00  0.00            
ATOM   1240 HG23 VAL X  81      40.125  37.002  44.778  0.00  0.00            
ATOM   1241  C   VAL X  81      36.727  39.486  45.392  0.00  0.00            
ATOM   1242  O   VAL X  81      35.617  39.076  45.075  0.00  0.00            
ATOM   1243  N   ARG X  82      36.898  40.592  46.157  0.00  0.00            
ATOM   1244  H   ARG X  82      37.928  40.827  46.426  0.00  0.00            
ATOM   1245  CA  ARG X  82      35.944  41.652  46.638  0.00  0.00            
ATOM   1246  HA  ARG X  82      35.333  41.193  47.415  0.00  0.00            
ATOM   1247  CB  ARG X  82      36.887  42.644  47.355  0.00  0.00            
ATOM   1248  HB2 ARG X  82      37.517  42.123  48.075  0.00  0.00            
ATOM   1249  HB3 ARG X  82      37.549  43.123  46.634  0.00  0.00            
ATOM   1250  CG  ARG X  82      36.168  43.699  48.119  0.00  0.00            
ATOM   1251  HG2 ARG X  82      35.284  43.995  47.554  0.00  0.00            
ATOM   1252  HG3 ARG X  82      35.712  43.237  48.995  0.00  0.00            
ATOM   1253  CD  ARG X  82      37.088  44.907  48.393  0.00  0.00            
ATOM   1254  HD2 ARG X  82      36.601  45.459  49.085  0.00  0.00            
ATOM   1255  HD3 ARG X  82      38.029  44.656  48.883  0.00  0.00            
ATOM   1256  NE  ARG X  82      37.262  45.744  47.163  0.00  0.00            
ATOM   1257  HE  ARG X  82      36.798  45.413  46.234  0.00  0.00            
ATOM   1258  CZ  ARG X  82      38.079  46.751  46.979  0.00  0.00            
ATOM   1259  NH1 ARG X  82      38.909  47.193  47.928  0.00  0.00            
ATOM   1260 HH11 ARG X  82      38.850  46.819  48.950  0.00  0.00            
ATOM   1261 HH12 ARG X  82      39.339  48.043  47.592  0.00  0.00            
ATOM   1262  NH2 ARG X  82      38.078  47.236  45.749  0.00  0.00            
ATOM   1263 HH21 ARG X  82      37.699  46.622  44.933  0.00  0.00            
ATOM   1264 HH22 ARG X  82      38.642  48.118  45.446  0.00  0.00            
ATOM   1265  C   ARG X  82      35.172  42.207  45.476  0.00  0.00            
ATOM   1266  O   ARG X  82      33.944  42.073  45.439  0.00  0.00            
ATOM   1267  N   ASP X  83      35.863  42.567  44.436  0.00  0.00            
ATOM   1268  H   ASP X  83      36.950  42.487  44.459  0.00  0.00            
ATOM   1269  CA  ASP X  83      35.256  43.085  43.272  0.00  0.00            
ATOM   1270  HA  ASP X  83      34.518  43.666  43.644  0.00  0.00            
ATOM   1271  CB  ASP X  83      36.226  44.038  42.547  0.00  0.00            
ATOM   1272  HB2 ASP X  83      37.023  43.510  42.024  0.00  0.00            
ATOM   1273  HB3 ASP X  83      35.572  44.479  41.795  0.00  0.00            
ATOM   1274  CG  ASP X  83      36.838  45.099  43.447  0.00  0.00            
ATOM   1275  OD1 ASP X  83      36.194  45.434  44.478  0.00  0.00            
ATOM   1276  OD2 ASP X  83      37.724  45.869  43.015  0.00  0.00            
ATOM   1277  C   ASP X  83      34.533  42.067  42.410  0.00  0.00            
ATOM   1278  O   ASP X  83      33.603  42.529  41.777  0.00  0.00            
ATOM   1279  N   VAL X  84      34.956  40.801  42.316  0.00  0.00            
ATOM   1280  H   VAL X  84      35.855  40.580  42.891  0.00  0.00            
ATOM   1281  CA  VAL X  84      34.153  39.708  41.774  0.00  0.00            
ATOM   1282  HA  VAL X  84      33.821  40.149  40.834  0.00  0.00            
ATOM   1283  CB  VAL X  84      35.031  38.397  41.612  0.00  0.00            
ATOM   1284  HB  VAL X  84      35.353  38.119  42.616  0.00  0.00            
ATOM   1285  CG1 VAL X  84      34.153  37.197  41.125  0.00  0.00            
ATOM   1286 HG11 VAL X  84      33.394  36.926  41.859  0.00  0.00            
ATOM   1287 HG12 VAL X  84      33.609  37.428  40.209  0.00  0.00            
ATOM   1288 HG13 VAL X  84      34.866  36.376  41.042  0.00  0.00            
ATOM   1289  CG2 VAL X  84      36.199  38.669  40.638  0.00  0.00            
ATOM   1290 HG21 VAL X  84      36.766  37.741  40.562  0.00  0.00            
ATOM   1291 HG22 VAL X  84      35.735  38.934  39.688  0.00  0.00            
ATOM   1292 HG23 VAL X  84      36.786  39.529  40.961  0.00  0.00            
ATOM   1293  C   VAL X  84      32.847  39.383  42.567  0.00  0.00            
ATOM   1294  O   VAL X  84      31.753  39.331  42.008  0.00  0.00            
ATOM   1295  N   LEU X  85      33.066  39.171  43.874  0.00  0.00            
ATOM   1296  H   LEU X  85      34.069  39.089  44.267  0.00  0.00            
ATOM   1297  CA  LEU X  85      31.960  38.961  44.810  0.00  0.00            
ATOM   1298  HA  LEU X  85      31.594  37.976  44.562  0.00  0.00            
ATOM   1299  CB  LEU X  85      32.431  38.905  46.279  0.00  0.00            
ATOM   1300  HB2 LEU X  85      32.954  39.761  46.397  0.00  0.00            
ATOM   1301  HB3 LEU X  85      31.599  39.079  46.961  0.00  0.00            
ATOM   1302  CG  LEU X  85      33.261  37.671  46.824  0.00  0.00            
ATOM   1303  HG  LEU X  85      33.816  37.239  45.991  0.00  0.00            
ATOM   1304  CD1 LEU X  85      34.210  38.163  47.957  0.00  0.00            
ATOM   1305 HD11 LEU X  85      35.051  37.477  48.057  0.00  0.00            
ATOM   1306 HD12 LEU X  85      34.648  39.091  47.590  0.00  0.00            
ATOM   1307 HD13 LEU X  85      33.699  38.362  48.899  0.00  0.00            
ATOM   1308  CD2 LEU X  85      32.355  36.609  47.449  0.00  0.00            
ATOM   1309 HD21 LEU X  85      31.640  36.564  46.736  0.00  0.00            
ATOM   1310 HD22 LEU X  85      32.852  35.730  47.474  0.00  0.00            
ATOM   1311 HD23 LEU X  85      31.980  36.979  48.310  0.00  0.00            
ATOM   1312  C   LEU X  85      30.906  40.103  44.626  0.00  0.00            
ATOM   1313  O   LEU X  85      29.766  39.683  44.681  0.00  0.00            
ATOM   1314  N   GLN X  86      31.256  41.381  44.372  0.00  0.00            
ATOM   1315  H   GLN X  86      32.279  41.670  44.612  0.00  0.00            
ATOM   1316  CA  GLN X  86      30.311  42.479  44.127  0.00  0.00            
ATOM   1317  HA  GLN X  86      29.567  42.512  44.922  0.00  0.00            
ATOM   1318  CB  GLN X  86      31.129  43.793  44.220  0.00  0.00            
ATOM   1319  HB2 GLN X  86      31.477  43.928  45.244  0.00  0.00            
ATOM   1320  HB3 GLN X  86      31.972  43.676  43.676  0.00  0.00            
ATOM   1321  CG  GLN X  86      30.262  44.983  43.852  0.00  0.00            
ATOM   1322  HG2 GLN X  86      29.978  44.882  42.804  0.00  0.00            
ATOM   1323  HG3 GLN X  86      29.321  45.005  44.402  0.00  0.00            
ATOM   1324  CD  GLN X  86      30.839  46.339  43.833  0.00  0.00            
ATOM   1325  OE1 GLN X  86      32.021  46.486  44.097  0.00  0.00            
ATOM   1326  NE2 GLN X  86      30.098  47.415  43.623  0.00  0.00            
ATOM   1327 HE21 GLN X  86      30.631  48.280  43.229  0.00  0.00            
ATOM   1328 HE22 GLN X  86      29.114  47.374  43.400  0.00  0.00            
ATOM   1329  C   GLN X  86      29.541  42.250  42.784  0.00  0.00            
ATOM   1330  O   GLN X  86      28.327  42.415  42.734  0.00  0.00            
ATOM   1331  N   HID X  87      30.237  41.855  41.694  0.00  0.00            
ATOM   1332  H   HID X  87      31.276  41.523  41.714  0.00  0.00            
ATOM   1333  CA  HID X  87      29.715  41.759  40.344  0.00  0.00            
ATOM   1334  HA  HID X  87      29.189  42.597  40.137  0.00  0.00            
ATOM   1335  CB  HID X  87      30.820  41.558  39.363  0.00  0.00            
ATOM   1336  HB2 HID X  87      31.446  42.394  39.675  0.00  0.00            
ATOM   1337  HB3 HID X  87      31.348  40.607  39.442  0.00  0.00            
ATOM   1338  CG  HID X  87      30.394  41.898  37.938  0.00  0.00            
ATOM   1339  ND1 HID X  87      31.233  42.170  36.955  0.00  0.00            
ATOM   1340  HD1 HID X  87      32.320  42.253  36.973  0.00  0.00            
ATOM   1341  CE1 HID X  87      30.513  42.502  35.961  0.00  0.00            
ATOM   1342  HE1 HID X  87      30.928  42.827  35.007  0.00  0.00            
ATOM   1343  NE2 HID X  87      29.160  42.442  36.181  0.00  0.00            
ATOM   1344  CD2 HID X  87      29.097  42.057  37.476  0.00  0.00            
ATOM   1345  HD2 HID X  87      28.199  41.924  38.079  0.00  0.00            
ATOM   1346  C   HID X  87      28.642  40.590  40.333  0.00  0.00            
ATOM   1347  O   HID X  87      27.550  40.838  39.835  0.00  0.00            
ATOM   1348  N   VAL X  88      28.964  39.461  40.942  0.00  0.00            
ATOM   1349  H   VAL X  88      29.818  39.421  41.618  0.00  0.00            
ATOM   1350  CA  VAL X  88      28.088  38.289  40.951  0.00  0.00            
ATOM   1351  HA  VAL X  88      27.826  38.084  39.998  0.00  0.00            
ATOM   1352  CB  VAL X  88      28.888  37.038  41.453  0.00  0.00            
ATOM   1353  HB  VAL X  88      29.365  37.291  42.400  0.00  0.00            
ATOM   1354  CG1 VAL X  88      27.968  35.800  41.669  0.00  0.00            
ATOM   1355 HG11 VAL X  88      27.015  36.090  42.111  0.00  0.00            
ATOM   1356 HG12 VAL X  88      27.782  35.381  40.680  0.00  0.00            
ATOM   1357 HG13 VAL X  88      28.456  35.275  42.307  0.00  0.00            
ATOM   1358  CG2 VAL X  88      30.011  36.642  40.502  0.00  0.00            
ATOM   1359 HG21 VAL X  88      29.668  36.272  39.627  0.00  0.00            
ATOM   1360 HG22 VAL X  88      30.812  37.346  40.277  0.00  0.00            
ATOM   1361 HG23 VAL X  88      30.525  35.793  40.953  0.00  0.00            
ATOM   1362  C   VAL X  88      26.834  38.585  41.747  0.00  0.00            
ATOM   1363  O   VAL X  88      25.729  38.371  41.293  0.00  0.00            
ATOM   1364  N   ASP X  89      26.946  39.153  42.929  0.00  0.00            
ATOM   1365  H   ASP X  89      27.962  39.432  43.208  0.00  0.00            
ATOM   1366  CA  ASP X  89      25.862  39.569  43.797  0.00  0.00            
ATOM   1367  HA  ASP X  89      25.266  38.726  44.148  0.00  0.00            
ATOM   1368  CB  ASP X  89      26.462  40.165  45.067  0.00  0.00            
ATOM   1369  HB2 ASP X  89      27.095  39.463  45.609  0.00  0.00            
ATOM   1370  HB3 ASP X  89      27.132  41.000  44.862  0.00  0.00            
ATOM   1371  CG  ASP X  89      25.417  40.743  45.989  0.00  0.00            
ATOM   1372  OD1 ASP X  89      24.759  39.914  46.562  0.00  0.00            
ATOM   1373  OD2 ASP X  89      25.105  41.976  45.783  0.00  0.00            
ATOM   1374  C   ASP X  89      24.895  40.579  43.068  0.00  0.00            
ATOM   1375  O   ASP X  89      23.627  40.361  43.224  0.00  0.00            
ATOM   1376  N   SER X  90      25.357  41.526  42.174  0.00  0.00            
ATOM   1377  H   SER X  90      26.354  41.650  42.072  0.00  0.00            
ATOM   1378  CA  SER X  90      24.453  42.411  41.401  0.00  0.00            
ATOM   1379  HA  SER X  90      23.823  42.920  42.005  0.00  0.00            
ATOM   1380  CB  SER X  90      25.261  43.481  40.672  0.00  0.00            
ATOM   1381  HB2 SER X  90      25.848  44.052  41.392  0.00  0.00            
ATOM   1382  HB3 SER X  90      26.011  43.024  40.026  0.00  0.00            
ATOM   1383  OG  SER X  90      24.428  44.394  40.048  0.00  0.00            
ATOM   1384  HG  SER X  90      24.188  43.933  39.090  0.00  0.00            
ATOM   1385  C   SER X  90      23.632  41.620  40.342  0.00  0.00            
ATOM   1386  O   SER X  90      22.412  41.745  40.275  0.00  0.00            
ATOM   1387  N   MET X  91      24.351  40.725  39.643  0.00  0.00            
ATOM   1388  H   MET X  91      25.352  40.701  39.774  0.00  0.00            
ATOM   1389  CA  MET X  91      23.680  39.922  38.576  0.00  0.00            
ATOM   1390  HA  MET X  91      23.217  40.544  37.930  0.00  0.00            
ATOM   1391  CB  MET X  91      24.747  38.991  37.831  0.00  0.00            
ATOM   1392  HB2 MET X  91      25.682  39.371  37.784  0.00  0.00            
ATOM   1393  HB3 MET X  91      24.890  38.037  38.337  0.00  0.00            
ATOM   1394  CG  MET X  91      24.300  38.677  36.372  0.00  0.00            
ATOM   1395  HG2 MET X  91      25.218  38.374  35.867  0.00  0.00            
ATOM   1396  HG3 MET X  91      23.587  37.856  36.302  0.00  0.00            
ATOM   1397  SD  MET X  91      23.737  40.130  35.438  0.00  0.00            
ATOM   1398  CE  MET X  91      25.370  40.863  35.200  0.00  0.00            
ATOM   1399  HE1 MET X  91      25.277  41.736  34.553  0.00  0.00            
ATOM   1400  HE2 MET X  91      25.807  41.156  36.155  0.00  0.00            
ATOM   1401  HE3 MET X  91      25.997  40.274  34.671  0.00  0.00            
ATOM   1402  C   MET X  91      22.539  38.973  39.178  0.00  0.00            
ATOM   1403  O   MET X  91      21.581  38.670  38.538  0.00  0.00            
ATOM   1404  N   GLN X  92      22.829  38.455  40.340  0.00  0.00            
ATOM   1405  H   GLN X  92      23.740  38.764  40.852  0.00  0.00            
ATOM   1406  CA  GLN X  92      21.994  37.577  41.030  0.00  0.00            
ATOM   1407  HA  GLN X  92      21.812  36.716  40.386  0.00  0.00            
ATOM   1408  CB  GLN X  92      22.680  37.115  42.273  0.00  0.00            
ATOM   1409  HB2 GLN X  92      23.213  38.002  42.615  0.00  0.00            
ATOM   1410  HB3 GLN X  92      21.941  36.883  43.040  0.00  0.00            
ATOM   1411  CG  GLN X  92      23.738  35.967  42.018  0.00  0.00            
ATOM   1412  HG2 GLN X  92      23.193  35.119  41.602  0.00  0.00            
ATOM   1413  HG3 GLN X  92      24.469  36.278  41.271  0.00  0.00            
ATOM   1414  CD  GLN X  92      24.477  35.524  43.252  0.00  0.00            
ATOM   1415  OE1 GLN X  92      25.014  36.301  44.004  0.00  0.00            
ATOM   1416  NE2 GLN X  92      24.678  34.235  43.490  0.00  0.00            
ATOM   1417 HE21 GLN X  92      25.173  33.995  44.431  0.00  0.00            
ATOM   1418 HE22 GLN X  92      24.117  33.501  43.081  0.00  0.00            
ATOM   1419  C   GLN X  92      20.635  38.139  41.427  0.00  0.00            
ATOM   1420  O   GLN X  92      19.649  37.399  41.610  0.00  0.00            
ATOM   1421  N   LYS X  93      20.612  39.524  41.539  0.00  0.00            
ATOM   1422  H   LYS X  93      21.553  40.072  41.491  0.00  0.00            
ATOM   1423  CA  LYS X  93      19.395  40.246  41.777  0.00  0.00            
ATOM   1424  HA  LYS X  93      18.745  39.671  42.420  0.00  0.00            
ATOM   1425  CB  LYS X  93      19.660  41.360  42.786  0.00  0.00            
ATOM   1426  HB2 LYS X  93      20.408  42.012  42.361  0.00  0.00            
ATOM   1427  HB3 LYS X  93      18.814  41.805  42.877  0.00  0.00            
ATOM   1428  CG  LYS X  93      20.083  40.799  44.141  0.00  0.00            
ATOM   1429  HG2 LYS X  93      19.348  40.088  44.486  0.00  0.00            
ATOM   1430  HG3 LYS X  93      20.974  40.208  43.992  0.00  0.00            
ATOM   1431  CD  LYS X  93      20.394  41.837  45.213  0.00  0.00            
ATOM   1432  HD2 LYS X  93      19.543  42.198  45.619  0.00  0.00            
ATOM   1433  HD3 LYS X  93      20.763  41.443  46.160  0.00  0.00            
ATOM   1434  CE  LYS X  93      21.350  42.965  44.808  0.00  0.00            
ATOM   1435  HE2 LYS X  93      20.946  43.608  44.026  0.00  0.00            
ATOM   1436  HE3 LYS X  93      21.443  43.592  45.695  0.00  0.00            
ATOM   1437  NZ  LYS X  93      22.728  42.659  44.336  0.00  0.00            
ATOM   1438  HZ1 LYS X  93      22.868  41.903  43.681  0.00  0.00            
ATOM   1439  HZ2 LYS X  93      23.258  43.564  44.039  0.00  0.00            
ATOM   1440  HZ3 LYS X  93      23.233  42.348  45.250  0.00  0.00            
ATOM   1441  C   LYS X  93      18.643  40.678  40.495  0.00  0.00            
ATOM   1442  O   LYS X  93      17.485  41.023  40.570  0.00  0.00            
ATOM   1443  N   ASP X  94      19.365  40.634  39.346  0.00  0.00            
ATOM   1444  H   ASP X  94      20.410  40.321  39.330  0.00  0.00            
ATOM   1445  CA  ASP X  94      18.672  40.730  38.068  0.00  0.00            
ATOM   1446  HA  ASP X  94      17.863  41.326  38.161  0.00  0.00            
ATOM   1447  CB  ASP X  94      19.683  41.238  37.062  0.00  0.00            
ATOM   1448  HB2 ASP X  94      20.621  40.683  37.086  0.00  0.00            
ATOM   1449  HB3 ASP X  94      19.287  41.211  36.047  0.00  0.00            
ATOM   1450  CG  ASP X  94      20.059  42.737  37.304  0.00  0.00            
ATOM   1451  OD1 ASP X  94      21.162  43.168  36.892  0.00  0.00            
ATOM   1452  OD2 ASP X  94      19.315  43.369  38.018  0.00  0.00            
ATOM   1453  C   ASP X  94      18.111  39.367  37.636  0.00  0.00            
ATOM   1454  O   ASP X  94      17.092  39.406  36.903  0.00  0.00            
ATOM   1455  N   TYR X  95      18.691  38.241  37.908  0.00  0.00            
ATOM   1456  H   TYR X  95      19.570  38.253  38.406  0.00  0.00            
ATOM   1457  CA  TYR X  95      18.379  36.915  37.350  0.00  0.00            
ATOM   1458  HA  TYR X  95      17.381  36.935  36.912  0.00  0.00            
ATOM   1459  CB  TYR X  95      19.351  36.628  36.164  0.00  0.00            
ATOM   1460  HB2 TYR X  95      20.411  36.776  36.371  0.00  0.00            
ATOM   1461  HB3 TYR X  95      19.197  35.572  35.942  0.00  0.00            
ATOM   1462  CG  TYR X  95      19.065  37.263  34.826  0.00  0.00            
ATOM   1463  CD1 TYR X  95      18.117  36.671  34.042  0.00  0.00            
ATOM   1464  HD1 TYR X  95      17.481  35.924  34.517  0.00  0.00            
ATOM   1465  CE1 TYR X  95      17.776  37.214  32.771  0.00  0.00            
ATOM   1466  HE1 TYR X  95      16.907  36.876  32.207  0.00  0.00            
ATOM   1467  CZ  TYR X  95      18.578  38.220  32.188  0.00  0.00            
ATOM   1468  OH  TYR X  95      18.335  38.649  30.893  0.00  0.00            
ATOM   1469  HH  TYR X  95      17.586  37.966  30.493  0.00  0.00            
ATOM   1470  CE2 TYR X  95      19.562  38.757  33.017  0.00  0.00            
ATOM   1471  HE2 TYR X  95      20.168  39.598  32.678  0.00  0.00            
ATOM   1472  CD2 TYR X  95      19.787  38.385  34.386  0.00  0.00            
ATOM   1473  HD2 TYR X  95      20.611  38.823  34.949  0.00  0.00            
ATOM   1474  C   TYR X  95      18.401  35.902  38.504  0.00  0.00            
ATOM   1475  O   TYR X  95      19.396  35.206  38.614  0.00  0.00            
ATOM   1476  N   PRO X  96      17.378  35.872  39.427  0.00  0.00            
ATOM   1477  CD  PRO X  96      16.240  36.785  39.491  0.00  0.00            
ATOM   1478  HD2 PRO X  96      15.309  36.316  39.175  0.00  0.00            
ATOM   1479  HD3 PRO X  96      16.290  37.617  38.789  0.00  0.00            
ATOM   1480  CG  PRO X  96      16.336  37.299  40.950  0.00  0.00            
ATOM   1481  HG2 PRO X  96      15.454  37.798  41.354  0.00  0.00            
ATOM   1482  HG3 PRO X  96      17.154  38.018  40.986  0.00  0.00            
ATOM   1483  CB  PRO X  96      16.560  35.983  41.658  0.00  0.00            
ATOM   1484  HB2 PRO X  96      15.671  35.369  41.804  0.00  0.00            
ATOM   1485  HB3 PRO X  96      17.056  36.026  42.628  0.00  0.00            
ATOM   1486  CA  PRO X  96      17.532  35.183  40.755  0.00  0.00            
ATOM   1487  HA  PRO X  96      18.584  35.212  41.040  0.00  0.00            
ATOM   1488  C   PRO X  96      17.168  33.707  40.687  0.00  0.00            
ATOM   1489  O   PRO X  96      16.344  33.257  39.819  0.00  0.00            
ATOM   1490  N   GLY X  97      17.624  32.924  41.654  0.00  0.00            
ATOM   1491  H   GLY X  97      18.258  33.366  42.422  0.00  0.00            
ATOM   1492  CA  GLY X  97      17.342  31.452  41.808  0.00  0.00            
ATOM   1493  HA2 GLY X  97      17.840  31.119  42.718  0.00  0.00            
ATOM   1494  HA3 GLY X  97      16.303  31.273  42.085  0.00  0.00            
ATOM   1495  C   GLY X  97      17.935  30.496  40.756  0.00  0.00            
ATOM   1496  O   GLY X  97      17.702  29.306  40.593  0.00  0.00            
ATOM   1497  N   LEU X  98      18.870  31.093  39.987  0.00  0.00            
ATOM   1498  H   LEU X  98      18.976  32.172  40.099  0.00  0.00            
ATOM   1499  CA  LEU X  98      19.542  30.506  38.894  0.00  0.00            
ATOM   1500  HA  LEU X  98      18.957  29.668  38.515  0.00  0.00            
ATOM   1501  CB  LEU X  98      19.571  31.546  37.788  0.00  0.00            
ATOM   1502  HB2 LEU X  98      19.897  32.502  38.198  0.00  0.00            
ATOM   1503  HB3 LEU X  98      20.223  31.071  37.054  0.00  0.00            
ATOM   1504  CG  LEU X  98      18.166  31.721  37.129  0.00  0.00            
ATOM   1505  HG  LEU X  98      17.500  32.205  37.843  0.00  0.00            
ATOM   1506  CD1 LEU X  98      18.287  32.696  35.883  0.00  0.00            
ATOM   1507 HD11 LEU X  98      18.552  33.720  36.149  0.00  0.00            
ATOM   1508 HD12 LEU X  98      18.994  32.306  35.150  0.00  0.00            
ATOM   1509 HD13 LEU X  98      17.326  32.804  35.381  0.00  0.00            
ATOM   1510  CD2 LEU X  98      17.415  30.489  36.714  0.00  0.00            
ATOM   1511 HD21 LEU X  98      16.437  30.715  36.289  0.00  0.00            
ATOM   1512 HD22 LEU X  98      17.922  29.925  35.931  0.00  0.00            
ATOM   1513 HD23 LEU X  98      17.202  29.829  37.449  0.00  0.00            
ATOM   1514  C   LEU X  98      20.969  30.181  39.377  0.00  0.00            
ATOM   1515  O   LEU X  98      21.436  30.921  40.258  0.00  0.00            
ATOM   1516  N   PRO X  99      21.593  29.098  38.912  0.00  0.00            
ATOM   1517  CD  PRO X  99      20.930  28.278  37.912  0.00  0.00            
ATOM   1518  HD2 PRO X  99      20.703  28.746  36.965  0.00  0.00            
ATOM   1519  HD3 PRO X  99      20.175  27.791  38.373  0.00  0.00            
ATOM   1520  CG  PRO X  99      21.874  27.271  37.544  0.00  0.00            
ATOM   1521  HG2 PRO X  99      22.433  27.448  36.625  0.00  0.00            
ATOM   1522  HG3 PRO X  99      21.412  26.295  37.392  0.00  0.00            
ATOM   1523  CB  PRO X  99      22.767  27.160  38.802  0.00  0.00            
ATOM   1524  HB2 PRO X  99      23.739  26.809  38.456  0.00  0.00            
ATOM   1525  HB3 PRO X  99      22.164  26.493  39.419  0.00  0.00            
ATOM   1526  CA  PRO X  99      22.898  28.617  39.370  0.00  0.00            
ATOM   1527  HA  PRO X  99      22.978  28.679  40.455  0.00  0.00            
ATOM   1528  C   PRO X  99      24.023  29.412  38.721  0.00  0.00            
ATOM   1529  O   PRO X  99      23.943  29.686  37.523  0.00  0.00            
ATOM   1530  N   VAL X 100      25.045  29.836  39.455  0.00  0.00            
ATOM   1531  H   VAL X 100      24.889  29.606  40.509  0.00  0.00            
ATOM   1532  CA  VAL X 100      26.170  30.657  39.014  0.00  0.00            
ATOM   1533  HA  VAL X 100      26.079  31.075  38.098  0.00  0.00            
ATOM   1534  CB  VAL X 100      26.414  31.842  39.962  0.00  0.00            
ATOM   1535  HB  VAL X 100      26.620  31.392  40.933  0.00  0.00            
ATOM   1536  CG1 VAL X 100      27.557  32.713  39.496  0.00  0.00            
ATOM   1537 HG11 VAL X 100      27.826  33.519  40.179  0.00  0.00            
ATOM   1538 HG12 VAL X 100      28.467  32.116  39.424  0.00  0.00            
ATOM   1539 HG13 VAL X 100      27.380  32.980  38.465  0.00  0.00            
ATOM   1540  CG2 VAL X 100      25.142  32.690  40.105  0.00  0.00            
ATOM   1541 HG21 VAL X 100      24.220  32.150  40.259  0.00  0.00            
ATOM   1542 HG22 VAL X 100      25.419  33.469  40.800  0.00  0.00            
ATOM   1543 HG23 VAL X 100      24.953  33.162  39.152  0.00  0.00            
ATOM   1544  C   VAL X 100      27.367  29.712  39.005  0.00  0.00            
ATOM   1545  O   VAL X 100      27.824  29.175  40.048  0.00  0.00            
ATOM   1546  N   PHE X 101      27.977  29.554  37.817  0.00  0.00            
ATOM   1547  H   PHE X 101      27.555  30.079  36.961  0.00  0.00            
ATOM   1548  CA  PHE X 101      29.278  28.905  37.587  0.00  0.00            
ATOM   1549  HA  PHE X 101      29.414  28.204  38.410  0.00  0.00            
ATOM   1550  CB  PHE X 101      29.273  28.295  36.189  0.00  0.00            
ATOM   1551  HB2 PHE X 101      28.945  29.056  35.481  0.00  0.00            
ATOM   1552  HB3 PHE X 101      30.265  27.954  35.895  0.00  0.00            
ATOM   1553  CG  PHE X 101      28.483  27.059  36.219  0.00  0.00            
ATOM   1554  CD1 PHE X 101      29.202  25.828  36.057  0.00  0.00            
ATOM   1555  HD1 PHE X 101      30.285  25.813  35.942  0.00  0.00            
ATOM   1556  CE1 PHE X 101      28.483  24.637  35.871  0.00  0.00            
ATOM   1557  HE1 PHE X 101      29.039  23.701  35.818  0.00  0.00            
ATOM   1558  CZ  PHE X 101      27.102  24.672  35.852  0.00  0.00            
ATOM   1559  HZ  PHE X 101      26.528  23.753  35.730  0.00  0.00            
ATOM   1560  CE2 PHE X 101      26.395  25.844  36.066  0.00  0.00            
ATOM   1561  HE2 PHE X 101      25.311  25.795  36.168  0.00  0.00            
ATOM   1562  CD2 PHE X 101      27.077  27.080  36.212  0.00  0.00            
ATOM   1563  HD2 PHE X 101      26.644  28.080  36.229  0.00  0.00            
ATOM   1564  C   PHE X 101      30.337  30.025  37.730  0.00  0.00            
ATOM   1565  O   PHE X 101      30.000  31.241  37.730  0.00  0.00            
ATOM   1566  N   LEU X 102      31.557  29.581  37.789  0.00  0.00            
ATOM   1567  H   LEU X 102      31.845  28.530  37.821  0.00  0.00            
ATOM   1568  CA  LEU X 102      32.750  30.432  37.579  0.00  0.00            
ATOM   1569  HA  LEU X 102      32.444  31.384  37.144  0.00  0.00            
ATOM   1570  CB  LEU X 102      33.611  30.586  38.897  0.00  0.00            
ATOM   1571  HB2 LEU X 102      33.846  29.643  39.391  0.00  0.00            
ATOM   1572  HB3 LEU X 102      34.599  31.018  38.734  0.00  0.00            
ATOM   1573  CG  LEU X 102      33.002  31.645  39.953  0.00  0.00            
ATOM   1574  HG  LEU X 102      31.927  31.508  39.843  0.00  0.00            
ATOM   1575  CD1 LEU X 102      33.407  31.326  41.360  0.00  0.00            
ATOM   1576 HD11 LEU X 102      34.469  31.567  41.400  0.00  0.00            
ATOM   1577 HD12 LEU X 102      32.874  31.965  42.065  0.00  0.00            
ATOM   1578 HD13 LEU X 102      33.190  30.289  41.616  0.00  0.00            
ATOM   1579  CD2 LEU X 102      33.411  33.066  39.645  0.00  0.00            
ATOM   1580 HD21 LEU X 102      33.098  33.643  40.515  0.00  0.00            
ATOM   1581 HD22 LEU X 102      34.494  33.085  39.527  0.00  0.00            
ATOM   1582 HD23 LEU X 102      32.856  33.420  38.878  0.00  0.00            
ATOM   1583  C   LEU X 102      33.658  29.709  36.442  0.00  0.00            
ATOM   1584  O   LEU X 102      33.662  28.508  36.279  0.00  0.00            
ATOM   1585  N   LEU X 103      34.564  30.523  35.903  0.00  0.00            
ATOM   1586  H   LEU X 103      34.400  31.511  36.035  0.00  0.00            
ATOM   1587  CA  LEU X 103      35.600  30.143  34.981  0.00  0.00            
ATOM   1588  HA  LEU X 103      35.867  29.091  35.078  0.00  0.00            
ATOM   1589  CB  LEU X 103      35.089  30.251  33.489  0.00  0.00            
ATOM   1590  HB2 LEU X 103      34.283  29.532  33.341  0.00  0.00            
ATOM   1591  HB3 LEU X 103      34.646  31.247  33.501  0.00  0.00            
ATOM   1592  CG  LEU X 103      36.169  30.022  32.438  0.00  0.00            
ATOM   1593  HG  LEU X 103      36.965  29.627  32.918  0.00  0.00            
ATOM   1594  CD1 LEU X 103      35.577  29.016  31.482  0.00  0.00            
ATOM   1595 HD11 LEU X 103      35.269  28.084  31.934  0.00  0.00            
ATOM   1596 HD12 LEU X 103      34.763  29.423  30.901  0.00  0.00            
ATOM   1597 HD13 LEU X 103      36.191  28.788  30.712  0.00  0.00            
ATOM   1598  CD2 LEU X 103      36.530  31.259  31.672  0.00  0.00            
ATOM   1599 HD21 LEU X 103      37.211  31.824  32.308  0.00  0.00            
ATOM   1600 HD22 LEU X 103      37.016  30.937  30.751  0.00  0.00            
ATOM   1601 HD23 LEU X 103      35.681  31.751  31.431  0.00  0.00            
ATOM   1602  C   LEU X 103      36.774  31.100  35.262  0.00  0.00            
ATOM   1603  O   LEU X 103      36.593  32.320  35.292  0.00  0.00            
ATOM   1604  N   GLY X 104      37.967  30.584  35.414  0.00  0.00            
ATOM   1605  H   GLY X 104      38.004  29.507  35.577  0.00  0.00            
ATOM   1606  CA  GLY X 104      39.182  31.411  35.660  0.00  0.00            
ATOM   1607  HA2 GLY X 104      39.159  32.335  35.082  0.00  0.00            
ATOM   1608  HA3 GLY X 104      39.249  31.696  36.574  0.00  0.00            
ATOM   1609  C   GLY X 104      40.437  30.713  35.235  0.00  0.00            
ATOM   1610  O   GLY X 104      40.671  29.535  35.377  0.00  0.00            
ATOM   1611  N   HID X 105      41.317  31.600  34.766  0.00  0.00            
ATOM   1612  H   HID X 105      41.174  32.667  34.936  0.00  0.00            
ATOM   1613  CA  HID X 105      42.617  31.168  34.151  0.00  0.00            
ATOM   1614  HA  HID X 105      42.775  30.103  34.319  0.00  0.00            
ATOM   1615  CB  HID X 105      42.762  31.485  32.648  0.00  0.00            
ATOM   1616  HB2 HID X 105      42.168  30.806  32.037  0.00  0.00            
ATOM   1617  HB3 HID X 105      42.429  32.519  32.556  0.00  0.00            
ATOM   1618  CG  HID X 105      44.174  31.492  32.037  0.00  0.00            
ATOM   1619  ND1 HID X 105      45.058  30.497  31.990  0.00  0.00            
ATOM   1620  HD1 HID X 105      45.057  29.492  32.410  0.00  0.00            
ATOM   1621  CE1 HID X 105      46.188  30.941  31.376  0.00  0.00            
ATOM   1622  HE1 HID X 105      47.056  30.435  31.274  0.00  0.00            
ATOM   1623  NE2 HID X 105      46.036  32.211  30.984  0.00  0.00            
ATOM   1624  CD2 HID X 105      44.761  32.599  31.441  0.00  0.00            
ATOM   1625  HD2 HID X 105      44.404  33.627  31.369  0.00  0.00            
ATOM   1626  C   HID X 105      43.798  31.801  34.906  0.00  0.00            
ATOM   1627  O   HID X 105      43.756  33.022  35.220  0.00  0.00            
ATOM   1628  N   SER X 106      44.861  31.008  35.241  0.00  0.00            
ATOM   1629  H   SER X 106      44.906  29.978  34.888  0.00  0.00            
ATOM   1630  CA  SER X 106      46.060  31.505  35.942  0.00  0.00            
ATOM   1631  HA  SER X 106      46.558  30.652  36.402  0.00  0.00            
ATOM   1632  CB  SER X 106      46.963  32.128  34.885  0.00  0.00            
ATOM   1633  HB2 SER X 106      46.817  31.594  33.991  0.00  0.00            
ATOM   1634  HB3 SER X 106      46.543  33.121  34.570  0.00  0.00            
ATOM   1635  OG  SER X 106      48.322  32.216  35.202  0.00  0.00            
ATOM   1636  HG  SER X 106      48.785  31.731  34.517  0.00  0.00            
ATOM   1637  C   SER X 106      45.625  32.269  37.221  0.00  0.00            
ATOM   1638  O   SER X 106      44.889  31.714  38.032  0.00  0.00            
ATOM   1639  N   MET X 107      46.056  33.527  37.325  0.00  0.00            
ATOM   1640  H   MET X 107      46.679  34.013  36.575  0.00  0.00            
ATOM   1641  CA  MET X 107      45.735  34.330  38.532  0.00  0.00            
ATOM   1642  HA  MET X 107      46.131  33.822  39.309  0.00  0.00            
ATOM   1643  CB  MET X 107      46.373  35.739  38.473  0.00  0.00            
ATOM   1644  HB2 MET X 107      47.427  35.678  38.202  0.00  0.00            
ATOM   1645  HB3 MET X 107      45.923  36.157  37.573  0.00  0.00            
ATOM   1646  CG  MET X 107      46.237  36.723  39.584  0.00  0.00            
ATOM   1647  HG2 MET X 107      45.300  36.625  39.948  0.00  0.00            
ATOM   1648  HG3 MET X 107      46.988  36.549  40.354  0.00  0.00            
ATOM   1649  SD  MET X 107      46.431  38.390  39.054  0.00  0.00            
ATOM   1650  CE  MET X 107      44.890  38.779  38.153  0.00  0.00            
ATOM   1651  HE1 MET X 107      44.535  37.933  37.565  0.00  0.00            
ATOM   1652  HE2 MET X 107      44.120  38.913  38.793  0.00  0.00            
ATOM   1653  HE3 MET X 107      45.034  39.616  37.470  0.00  0.00            
ATOM   1654  C   MET X 107      44.201  34.423  38.765  0.00  0.00            
ATOM   1655  O   MET X 107      43.676  34.254  39.846  0.00  0.00            
ATOM   1656  N   GLY X 108      43.419  34.207  37.718  0.00  0.00            
ATOM   1657  H   GLY X 108      43.842  33.987  36.738  0.00  0.00            
ATOM   1658  CA  GLY X 108      41.990  34.345  37.738  0.00  0.00            
ATOM   1659  HA2 GLY X 108      41.658  35.147  38.397  0.00  0.00            
ATOM   1660  HA3 GLY X 108      41.640  34.648  36.751  0.00  0.00            
ATOM   1661  C   GLY X 108      41.299  33.009  38.218  0.00  0.00            
ATOM   1662  O   GLY X 108      40.213  33.061  38.772  0.00  0.00            
ATOM   1663  N   GLY X 109      41.986  31.906  38.118  0.00  0.00            
ATOM   1664  H   GLY X 109      42.990  32.064  37.725  0.00  0.00            
ATOM   1665  CA  GLY X 109      41.680  30.661  38.884  0.00  0.00            
ATOM   1666  HA2 GLY X 109      40.617  30.425  38.834  0.00  0.00            
ATOM   1667  HA3 GLY X 109      42.272  29.927  38.523  0.00  0.00            
ATOM   1668  C   GLY X 109      42.008  30.709  40.344  0.00  0.00            
ATOM   1669  O   GLY X 109      41.288  30.019  41.100  0.00  0.00            
ATOM   1670  N   ALA X 110      43.028  31.461  40.838  0.00  0.00            
ATOM   1671  H   ALA X 110      43.699  32.003  40.171  0.00  0.00            
ATOM   1672  CA  ALA X 110      43.165  31.737  42.350  0.00  0.00            
ATOM   1673  HA  ALA X 110      43.124  30.781  42.871  0.00  0.00            
ATOM   1674  CB  ALA X 110      44.505  32.469  42.586  0.00  0.00            
ATOM   1675  HB1 ALA X 110      44.685  32.507  43.660  0.00  0.00            
ATOM   1676  HB2 ALA X 110      45.301  31.928  42.075  0.00  0.00            
ATOM   1677  HB3 ALA X 110      44.483  33.482  42.184  0.00  0.00            
ATOM   1678  C   ALA X 110      41.935  32.576  42.727  0.00  0.00            
ATOM   1679  O   ALA X 110      41.290  32.317  43.766  0.00  0.00            
ATOM   1680  N   ILE X 111      41.724  33.693  42.043  0.00  0.00            
ATOM   1681  H   ILE X 111      42.352  33.897  41.176  0.00  0.00            
ATOM   1682  CA  ILE X 111      40.556  34.575  42.189  0.00  0.00            
ATOM   1683  HA  ILE X 111      40.733  34.983  43.184  0.00  0.00            
ATOM   1684  CB  ILE X 111      40.608  35.725  41.143  0.00  0.00            
ATOM   1685  HB  ILE X 111      40.611  35.314  40.221  0.00  0.00            
ATOM   1686  CG2 ILE X 111      39.325  36.553  41.310  0.00  0.00            
ATOM   1687 HG21 ILE X 111      39.373  36.928  42.333  0.00  0.00            
ATOM   1688 HG22 ILE X 111      39.250  37.328  40.547  0.00  0.00            
ATOM   1689 HG23 ILE X 111      38.437  35.946  41.136  0.00  0.00            
ATOM   1690  CG1 ILE X 111      41.912  36.601  41.434  0.00  0.00            
ATOM   1691 HG12 ILE X 111      41.754  37.175  42.347  0.00  0.00            
ATOM   1692 HG13 ILE X 111      42.714  36.013  41.613  0.00  0.00            
ATOM   1693  CD1 ILE X 111      42.471  37.543  40.377  0.00  0.00            
ATOM   1694 HD11 ILE X 111      41.696  38.270  40.133  0.00  0.00            
ATOM   1695 HD12 ILE X 111      43.388  38.040  40.693  0.00  0.00            
ATOM   1696 HD13 ILE X 111      42.643  37.005  39.445  0.00  0.00            
ATOM   1697  C   ILE X 111      39.264  33.782  42.317  0.00  0.00            
ATOM   1698  O   ILE X 111      38.452  34.122  43.181  0.00  0.00            
ATOM   1699  N   ALA X 112      39.094  32.764  41.537  0.00  0.00            
ATOM   1700  H   ALA X 112      39.977  32.339  41.061  0.00  0.00            
ATOM   1701  CA  ALA X 112      37.947  31.884  41.594  0.00  0.00            
ATOM   1702  HA  ALA X 112      37.099  32.535  41.806  0.00  0.00            
ATOM   1703  CB  ALA X 112      37.714  31.109  40.277  0.00  0.00            
ATOM   1704  HB1 ALA X 112      38.576  30.456  40.145  0.00  0.00            
ATOM   1705  HB2 ALA X 112      36.784  30.540  40.271  0.00  0.00            
ATOM   1706  HB3 ALA X 112      37.716  31.819  39.450  0.00  0.00            
ATOM   1707  C   ALA X 112      37.862  30.842  42.734  0.00  0.00            
ATOM   1708  O   ALA X 112      36.766  30.639  43.344  0.00  0.00            
ATOM   1709  N   ILE X 113      38.996  30.193  43.011  0.00  0.00            
ATOM   1710  H   ILE X 113      39.917  30.444  42.486  0.00  0.00            
ATOM   1711  CA  ILE X 113      39.045  29.286  44.187  0.00  0.00            
ATOM   1712  HA  ILE X 113      38.345  28.465  44.029  0.00  0.00            
ATOM   1713  CB  ILE X 113      40.437  28.529  44.384  0.00  0.00            
ATOM   1714  HB  ILE X 113      41.272  29.208  44.212  0.00  0.00            
ATOM   1715  CG2 ILE X 113      40.697  27.983  45.820  0.00  0.00            
ATOM   1716 HG21 ILE X 113      39.766  27.808  46.361  0.00  0.00            
ATOM   1717 HG22 ILE X 113      41.298  27.074  45.773  0.00  0.00            
ATOM   1718 HG23 ILE X 113      41.299  28.631  46.458  0.00  0.00            
ATOM   1719  CG1 ILE X 113      40.545  27.347  43.419  0.00  0.00            
ATOM   1720 HG12 ILE X 113      40.206  26.437  43.913  0.00  0.00            
ATOM   1721 HG13 ILE X 113      40.060  27.396  42.534  0.00  0.00            
ATOM   1722  CD1 ILE X 113      42.051  27.274  43.030  0.00  0.00            
ATOM   1723 HD11 ILE X 113      42.766  27.217  43.850  0.00  0.00            
ATOM   1724 HD12 ILE X 113      42.285  26.442  42.366  0.00  0.00            
ATOM   1725 HD13 ILE X 113      42.271  28.214  42.524  0.00  0.00            
ATOM   1726  C   ILE X 113      38.587  30.113  45.435  0.00  0.00            
ATOM   1727  O   ILE X 113      37.688  29.713  46.119  0.00  0.00            
ATOM   1728  N   LEU X 114      39.208  31.360  45.571  0.00  0.00            
ATOM   1729  H   LEU X 114      39.982  31.613  44.974  0.00  0.00            
ATOM   1730  CA  LEU X 114      38.986  32.161  46.703  0.00  0.00            
ATOM   1731  HA  LEU X 114      39.048  31.510  47.575  0.00  0.00            
ATOM   1732  CB  LEU X 114      40.193  33.152  46.853  0.00  0.00            
ATOM   1733  HB2 LEU X 114      40.206  33.616  45.867  0.00  0.00            
ATOM   1734  HB3 LEU X 114      39.996  33.842  47.674  0.00  0.00            
ATOM   1735  CG  LEU X 114      41.585  32.595  47.129  0.00  0.00            
ATOM   1736  HG  LEU X 114      41.949  31.763  46.528  0.00  0.00            
ATOM   1737  CD1 LEU X 114      42.641  33.740  47.091  0.00  0.00            
ATOM   1738 HD11 LEU X 114      43.618  33.339  47.360  0.00  0.00            
ATOM   1739 HD12 LEU X 114      42.689  34.257  46.283  0.00  0.00            
ATOM   1740 HD13 LEU X 114      42.512  34.370  47.870  0.00  0.00            
ATOM   1741  CD2 LEU X 114      41.658  32.054  48.566  0.00  0.00            
ATOM   1742 HD21 LEU X 114      42.688  31.722  48.698  0.00  0.00            
ATOM   1743 HD22 LEU X 114      41.306  32.888  49.172  0.00  0.00            
ATOM   1744 HD23 LEU X 114      41.035  31.166  48.683  0.00  0.00            
ATOM   1745  C   LEU X 114      37.525  32.672  46.748  0.00  0.00            
ATOM   1746  O   LEU X 114      36.823  32.586  47.757  0.00  0.00            
ATOM   1747  N   THR X 115      37.065  33.169  45.608  0.00  0.00            
ATOM   1748  H   THR X 115      37.658  33.094  44.697  0.00  0.00            
ATOM   1749  CA  THR X 115      35.626  33.669  45.407  0.00  0.00            
ATOM   1750  HA  THR X 115      35.531  34.597  45.970  0.00  0.00            
ATOM   1751  CB  THR X 115      35.308  33.801  43.940  0.00  0.00            
ATOM   1752  HB  THR X 115      35.607  33.041  43.347  0.00  0.00            
ATOM   1753  CG2 THR X 115      33.892  34.184  43.722  0.00  0.00            
ATOM   1754 HG21 THR X 115      33.196  33.374  43.935  0.00  0.00            
ATOM   1755 HG22 THR X 115      33.593  35.076  44.272  0.00  0.00            
ATOM   1756 HG23 THR X 115      33.686  34.410  42.675  0.00  0.00            
ATOM   1757  OG1 THR X 115      35.986  34.875  43.427  0.00  0.00            
ATOM   1758  HG1 THR X 115      37.050  34.649  43.345  0.00  0.00            
ATOM   1759  C   THR X 115      34.720  32.594  46.028  0.00  0.00            
ATOM   1760  O   THR X 115      33.875  32.918  46.899  0.00  0.00            
ATOM   1761  N   ALA X 116      34.978  31.329  45.622  0.00  0.00            
ATOM   1762  H   ALA X 116      35.879  31.031  45.086  0.00  0.00            
ATOM   1763  CA  ALA X 116      34.040  30.217  45.793  0.00  0.00            
ATOM   1764  HA  ALA X 116      32.994  30.523  45.772  0.00  0.00            
ATOM   1765  CB  ALA X 116      34.277  29.269  44.622  0.00  0.00            
ATOM   1766  HB1 ALA X 116      33.529  28.591  44.597  0.00  0.00            
ATOM   1767  HB2 ALA X 116      34.288  29.824  43.684  0.00  0.00            
ATOM   1768  HB3 ALA X 116      35.264  28.823  44.739  0.00  0.00            
ATOM   1769  C   ALA X 116      34.303  29.487  47.197  0.00  0.00            
ATOM   1770  O   ALA X 116      33.646  28.484  47.553  0.00  0.00            
ATOM   1771  N   ALA X 117      35.318  30.038  47.914  0.00  0.00            
ATOM   1772  H   ALA X 117      36.125  30.329  47.380  0.00  0.00            
ATOM   1773  CA  ALA X 117      35.640  29.547  49.253  0.00  0.00            
ATOM   1774  HA  ALA X 117      35.204  28.644  49.375  0.00  0.00            
ATOM   1775  CB  ALA X 117      37.183  29.417  49.385  0.00  0.00            
ATOM   1776  HB1 ALA X 117      37.349  28.930  50.346  0.00  0.00            
ATOM   1777  HB2 ALA X 117      37.467  28.593  48.731  0.00  0.00            
ATOM   1778  HB3 ALA X 117      37.756  30.332  49.233  0.00  0.00            
ATOM   1779  C   ALA X 117      35.096  30.576  50.258  0.00  0.00            
ATOM   1780  O   ALA X 117      34.891  30.264  51.420  0.00  0.00            
ATOM   1781  N   GLU X 118      35.020  31.822  49.810  0.00  0.00            
ATOM   1782  H   GLU X 118      35.467  32.102  48.856  0.00  0.00            
ATOM   1783  CA  GLU X 118      34.366  32.896  50.620  0.00  0.00            
ATOM   1784  HA  GLU X 118      34.866  32.957  51.586  0.00  0.00            
ATOM   1785  CB  GLU X 118      34.523  34.329  49.898  0.00  0.00            
ATOM   1786  HB2 GLU X 118      35.518  34.470  49.804  0.00  0.00            
ATOM   1787  HB3 GLU X 118      34.071  34.314  48.995  0.00  0.00            
ATOM   1788  CG  GLU X 118      34.021  35.587  50.622  0.00  0.00            
ATOM   1789  HG2 GLU X 118      34.447  36.316  50.066  0.00  0.00            
ATOM   1790  HG3 GLU X 118      33.045  35.693  50.384  0.00  0.00            
ATOM   1791  CD  GLU X 118      34.323  35.817  52.054  0.00  0.00            
ATOM   1792  OE1 GLU X 118      33.384  36.062  52.858  0.00  0.00            
ATOM   1793  OE2 GLU X 118      35.471  35.687  52.468  0.00  0.00            
ATOM   1794  C   GLU X 118      32.808  32.628  50.774  0.00  0.00            
ATOM   1795  O   GLU X 118      32.260  32.860  51.870  0.00  0.00            
ATOM   1796  N   ARG X 119      32.213  32.115  49.679  0.00  0.00            
ATOM   1797  H   ARG X 119      32.855  31.891  48.827  0.00  0.00            
ATOM   1798  CA  ARG X 119      30.820  31.800  49.673  0.00  0.00            
ATOM   1799  HA  ARG X 119      30.363  32.109  50.613  0.00  0.00            
ATOM   1800  CB  ARG X 119      30.057  32.482  48.553  0.00  0.00            
ATOM   1801  HB2 ARG X 119      30.428  32.027  47.635  0.00  0.00            
ATOM   1802  HB3 ARG X 119      29.000  32.246  48.673  0.00  0.00            
ATOM   1803  CG  ARG X 119      30.212  33.996  48.402  0.00  0.00            
ATOM   1804  HG2 ARG X 119      31.269  34.226  48.264  0.00  0.00            
ATOM   1805  HG3 ARG X 119      29.629  34.390  47.570  0.00  0.00            
ATOM   1806  CD  ARG X 119      29.869  34.876  49.638  0.00  0.00            
ATOM   1807  HD2 ARG X 119      30.496  34.516  50.454  0.00  0.00            
ATOM   1808  HD3 ARG X 119      30.148  35.831  49.465  0.00  0.00            
ATOM   1809  NE  ARG X 119      28.461  34.741  50.003  0.00  0.00            
ATOM   1810  HE  ARG X 119      28.160  33.871  50.586  0.00  0.00            
ATOM   1811  CZ  ARG X 119      27.435  35.373  49.456  0.00  0.00            
ATOM   1812  NH1 ARG X 119      27.554  36.203  48.468  0.00  0.00            
ATOM   1813 HH11 ARG X 119      28.526  36.444  48.037  0.00  0.00            
ATOM   1814 HH12 ARG X 119      26.687  36.504  47.881  0.00  0.00            
ATOM   1815  NH2 ARG X 119      26.220  35.162  49.913  0.00  0.00            
ATOM   1816 HH21 ARG X 119      26.107  34.634  50.860  0.00  0.00            
ATOM   1817 HH22 ARG X 119      25.459  35.887  49.622  0.00  0.00            
ATOM   1818  C   ARG X 119      30.826  30.327  49.488  0.00  0.00            
ATOM   1819  O   ARG X 119      30.986  29.839  48.363  0.00  0.00            
ATOM   1820  N   PRO X 120      30.652  29.614  50.608  0.00  0.00            
ATOM   1821  CD  PRO X 120      30.738  30.165  51.974  0.00  0.00            
ATOM   1822  HD2 PRO X 120      30.064  31.008  52.126  0.00  0.00            
ATOM   1823  HD3 PRO X 120      31.698  30.354  52.223  0.00  0.00            
ATOM   1824  CG  PRO X 120      30.321  29.076  52.922  0.00  0.00            
ATOM   1825  HG2 PRO X 120      29.253  29.088  53.076  0.00  0.00            
ATOM   1826  HG3 PRO X 120      30.796  29.213  53.882  0.00  0.00            
ATOM   1827  CB  PRO X 120      30.775  27.834  52.214  0.00  0.00            
ATOM   1828  HB2 PRO X 120      30.313  26.989  52.517  0.00  0.00            
ATOM   1829  HB3 PRO X 120      31.826  27.657  52.443  0.00  0.00            
ATOM   1830  CA  PRO X 120      30.601  28.145  50.738  0.00  0.00            
ATOM   1831  HA  PRO X 120      31.298  27.595  50.105  0.00  0.00            
ATOM   1832  C   PRO X 120      29.214  27.601  50.360  0.00  0.00            
ATOM   1833  O   PRO X 120      28.192  28.076  50.841  0.00  0.00            
ATOM   1834  N   GLY X 121      29.163  26.679  49.418  0.00  0.00            
ATOM   1835  H   GLY X 121      30.053  26.499  48.976  0.00  0.00            
ATOM   1836  CA  GLY X 121      27.981  25.901  48.982  0.00  0.00            
ATOM   1837  HA2 GLY X 121      28.322  25.004  48.465  0.00  0.00            
ATOM   1838  HA3 GLY X 121      27.362  25.566  49.815  0.00  0.00            
ATOM   1839  C   GLY X 121      27.066  26.837  48.092  0.00  0.00            
ATOM   1840  O   GLY X 121      25.882  26.581  47.969  0.00  0.00            
ATOM   1841  N   HID X 122      27.668  27.758  47.368  0.00  0.00            
ATOM   1842  H   HID X 122      28.752  27.799  47.468  0.00  0.00            
ATOM   1843  CA  HID X 122      27.032  28.972  46.730  0.00  0.00            
ATOM   1844  HA  HID X 122      25.964  28.945  46.946  0.00  0.00            
ATOM   1845  CB  HID X 122      27.642  30.245  47.391  0.00  0.00            
ATOM   1846  HB2 HID X 122      27.621  30.108  48.462  0.00  0.00            
ATOM   1847  HB3 HID X 122      28.694  30.271  47.151  0.00  0.00            
ATOM   1848  CG  HID X 122      27.129  31.562  47.024  0.00  0.00            
ATOM   1849  ND1 HID X 122      26.147  32.267  47.737  0.00  0.00            
ATOM   1850  HD1 HID X 122      25.546  31.938  48.571  0.00  0.00            
ATOM   1851  CE1 HID X 122      26.104  33.489  47.142  0.00  0.00            
ATOM   1852  HE1 HID X 122      25.475  34.314  47.444  0.00  0.00            
ATOM   1853  NE2 HID X 122      27.045  33.622  46.168  0.00  0.00            
ATOM   1854  CD2 HID X 122      27.685  32.421  46.070  0.00  0.00            
ATOM   1855  HD2 HID X 122      28.335  32.071  45.282  0.00  0.00            
ATOM   1856  C   HID X 122      27.182  29.039  45.237  0.00  0.00            
ATOM   1857  O   HID X 122      26.366  29.642  44.532  0.00  0.00            
ATOM   1858  N   PHE X 123      28.235  28.428  44.690  0.00  0.00            
ATOM   1859  H   PHE X 123      29.009  28.023  45.342  0.00  0.00            
ATOM   1860  CA  PHE X 123      28.470  28.358  43.317  0.00  0.00            
ATOM   1861  HA  PHE X 123      27.841  29.023  42.725  0.00  0.00            
ATOM   1862  CB  PHE X 123      29.965  28.765  43.102  0.00  0.00            
ATOM   1863  HB2 PHE X 123      30.507  28.263  43.790  0.00  0.00            
ATOM   1864  HB3 PHE X 123      30.138  28.415  42.084  0.00  0.00            
ATOM   1865  CG  PHE X 123      30.221  30.295  43.228  0.00  0.00            
ATOM   1866  CD1 PHE X 123      29.988  31.102  42.065  0.00  0.00            
ATOM   1867  HD1 PHE X 123      29.638  30.584  41.172  0.00  0.00            
ATOM   1868  CE1 PHE X 123      29.982  32.512  42.175  0.00  0.00            
ATOM   1869  HE1 PHE X 123      29.731  33.061  41.267  0.00  0.00            
ATOM   1870  CZ  PHE X 123      30.351  33.090  43.391  0.00  0.00            
ATOM   1871  HZ  PHE X 123      30.394  34.175  43.488  0.00  0.00            
ATOM   1872  CE2 PHE X 123      30.803  32.297  44.461  0.00  0.00            
ATOM   1873  HE2 PHE X 123      31.062  32.702  45.349  0.00  0.00            
ATOM   1874  CD2 PHE X 123      30.700  30.885  44.377  0.00  0.00            
ATOM   1875  HD2 PHE X 123      31.076  30.288  45.208  0.00  0.00            
ATOM   1876  C   PHE X 123      28.140  26.946  42.790  0.00  0.00            
ATOM   1877  O   PHE X 123      28.638  25.973  43.383  0.00  0.00            
ATOM   1878  N   ALA X 124      27.582  26.916  41.625  0.00  0.00            
ATOM   1879  H   ALA X 124      27.280  27.828  41.110  0.00  0.00            
ATOM   1880  CA  ALA X 124      27.150  25.698  40.978  0.00  0.00            
ATOM   1881  HA  ALA X 124      26.576  25.149  41.724  0.00  0.00            
ATOM   1882  CB  ALA X 124      25.989  26.026  39.985  0.00  0.00            
ATOM   1883  HB1 ALA X 124      25.151  26.557  40.439  0.00  0.00            
ATOM   1884  HB2 ALA X 124      26.436  26.561  39.147  0.00  0.00            
ATOM   1885  HB3 ALA X 124      25.660  25.129  39.659  0.00  0.00            
ATOM   1886  C   ALA X 124      28.363  24.827  40.511  0.00  0.00            
ATOM   1887  O   ALA X 124      28.323  23.580  40.739  0.00  0.00            
ATOM   1888  N   GLY X 125      29.345  25.364  39.812  0.00  0.00            
ATOM   1889  H   GLY X 125      29.323  26.447  39.691  0.00  0.00            
ATOM   1890  CA  GLY X 125      30.515  24.651  39.521  0.00  0.00            
ATOM   1891  HA2 GLY X 125      30.976  24.331  40.456  0.00  0.00            
ATOM   1892  HA3 GLY X 125      30.274  23.813  38.868  0.00  0.00            
ATOM   1893  C   GLY X 125      31.547  25.571  38.832  0.00  0.00            
ATOM   1894  O   GLY X 125      31.272  26.698  38.554  0.00  0.00            
ATOM   1895  N   MET X 126      32.817  25.181  38.886  0.00  0.00            
ATOM   1896  H   MET X 126      33.060  24.291  39.466  0.00  0.00            
ATOM   1897  CA  MET X 126      33.885  26.107  38.550  0.00  0.00            
ATOM   1898  HA  MET X 126      33.516  26.970  37.995  0.00  0.00            
ATOM   1899  CB  MET X 126      34.545  26.582  39.851  0.00  0.00            
ATOM   1900  HB2 MET X 126      33.910  27.302  40.366  0.00  0.00            
ATOM   1901  HB3 MET X 126      34.685  25.647  40.394  0.00  0.00            
ATOM   1902  CG  MET X 126      35.982  27.126  39.670  0.00  0.00            
ATOM   1903  HG2 MET X 126      36.636  26.310  39.361  0.00  0.00            
ATOM   1904  HG3 MET X 126      35.946  27.837  38.845  0.00  0.00            
ATOM   1905  SD  MET X 126      36.667  27.777  41.166  0.00  0.00            
ATOM   1906  CE  MET X 126      36.828  26.282  42.092  0.00  0.00            
ATOM   1907  HE1 MET X 126      36.979  26.516  43.146  0.00  0.00            
ATOM   1908  HE2 MET X 126      35.926  25.829  42.140  0.00  0.00            
ATOM   1909  HE3 MET X 126      37.594  25.616  41.697  0.00  0.00            
ATOM   1910  C   MET X 126      34.894  25.463  37.582  0.00  0.00            
ATOM   1911  O   MET X 126      35.331  24.352  37.710  0.00  0.00            
ATOM   1912  N   VAL X 127      35.318  26.074  36.521  0.00  0.00            
ATOM   1913  H   VAL X 127      34.958  27.086  36.339  0.00  0.00            
ATOM   1914  CA  VAL X 127      36.162  25.622  35.423  0.00  0.00            
ATOM   1915  HA  VAL X 127      36.345  24.557  35.571  0.00  0.00            
ATOM   1916  CB  VAL X 127      35.611  25.995  34.018  0.00  0.00            
ATOM   1917  HB  VAL X 127      35.260  27.028  34.020  0.00  0.00            
ATOM   1918  CG1 VAL X 127      36.636  25.678  32.896  0.00  0.00            
ATOM   1919 HG11 VAL X 127      36.939  24.631  32.884  0.00  0.00            
ATOM   1920 HG12 VAL X 127      36.129  25.805  31.939  0.00  0.00            
ATOM   1921 HG13 VAL X 127      37.582  26.211  32.986  0.00  0.00            
ATOM   1922  CG2 VAL X 127      34.366  25.212  33.746  0.00  0.00            
ATOM   1923 HG21 VAL X 127      34.065  25.487  32.736  0.00  0.00            
ATOM   1924 HG22 VAL X 127      34.653  24.248  33.833  0.00  0.00            
ATOM   1925 HG23 VAL X 127      33.562  25.528  34.411  0.00  0.00            
ATOM   1926  C   VAL X 127      37.519  26.359  35.665  0.00  0.00            
ATOM   1927  O   VAL X 127      37.510  27.568  35.746  0.00  0.00            
ATOM   1928  N   LEU X 128      38.574  25.605  35.921  0.00  0.00            
ATOM   1929  H   LEU X 128      38.476  24.521  35.879  0.00  0.00            
ATOM   1930  CA  LEU X 128      39.977  26.078  36.154  0.00  0.00            
ATOM   1931  HA  LEU X 128      39.985  27.145  36.373  0.00  0.00            
ATOM   1932  CB  LEU X 128      40.497  25.378  37.492  0.00  0.00            
ATOM   1933  HB2 LEU X 128      40.305  24.310  37.385  0.00  0.00            
ATOM   1934  HB3 LEU X 128      41.586  25.406  37.509  0.00  0.00            
ATOM   1935  CG  LEU X 128      39.918  25.854  38.802  0.00  0.00            
ATOM   1936  HG  LEU X 128      38.844  25.702  38.908  0.00  0.00            
ATOM   1937  CD1 LEU X 128      40.525  24.991  39.976  0.00  0.00            
ATOM   1938 HD11 LEU X 128      40.219  23.945  39.978  0.00  0.00            
ATOM   1939 HD12 LEU X 128      41.604  25.105  40.086  0.00  0.00            
ATOM   1940 HD13 LEU X 128      40.185  25.365  40.850  0.00  0.00            
ATOM   1941  CD2 LEU X 128      40.157  27.336  39.134  0.00  0.00            
ATOM   1942 HD21 LEU X 128      39.520  27.962  38.509  0.00  0.00            
ATOM   1943 HD22 LEU X 128      39.799  27.480  40.153  0.00  0.00            
ATOM   1944 HD23 LEU X 128      41.181  27.675  38.980  0.00  0.00            
ATOM   1945  C   LEU X 128      40.880  25.771  34.967  0.00  0.00            
ATOM   1946  O   LEU X 128      41.021  24.636  34.628  0.00  0.00            
ATOM   1947  N   ILE X 129      41.507  26.772  34.369  0.00  0.00            
ATOM   1948  H   ILE X 129      41.307  27.781  34.729  0.00  0.00            
ATOM   1949  CA  ILE X 129      42.249  26.651  33.168  0.00  0.00            
ATOM   1950  HA  ILE X 129      42.460  25.597  32.990  0.00  0.00            
ATOM   1951  CB  ILE X 129      41.746  27.409  31.941  0.00  0.00            
ATOM   1952  HB  ILE X 129      42.096  28.343  32.103  0.00  0.00            
ATOM   1953  CG2 ILE X 129      42.394  27.011  30.702  0.00  0.00            
ATOM   1954 HG21 ILE X 129      42.286  25.932  30.591  0.00  0.00            
ATOM   1955 HG22 ILE X 129      41.872  27.555  29.915  0.00  0.00            
ATOM   1956 HG23 ILE X 129      43.466  27.184  30.807  0.00  0.00            
ATOM   1957  CG1 ILE X 129      40.203  27.635  32.001  0.00  0.00            
ATOM   1958 HG12 ILE X 129      39.712  26.811  31.957  0.00  0.00            
ATOM   1959 HG13 ILE X 129      39.926  28.075  32.867  0.00  0.00            
ATOM   1960  CD1 ILE X 129      39.664  28.560  30.925  0.00  0.00            
ATOM   1961 HD11 ILE X 129      38.601  28.684  31.128  0.00  0.00            
ATOM   1962 HD12 ILE X 129      40.072  29.563  31.057  0.00  0.00            
ATOM   1963 HD13 ILE X 129      40.013  28.188  29.961  0.00  0.00            
ATOM   1964  C   ILE X 129      43.688  27.181  33.492  0.00  0.00            
ATOM   1965  O   ILE X 129      43.932  28.387  33.470  0.00  0.00            
ATOM   1966  N   SER X 130      44.630  26.243  33.667  0.00  0.00            
ATOM   1967  H   SER X 130      44.270  25.214  33.656  0.00  0.00            
ATOM   1968  CA  SER X 130      46.065  26.457  34.037  0.00  0.00            
ATOM   1969  HA  SER X 130      46.418  25.486  34.386  0.00  0.00            
ATOM   1970  CB  SER X 130      47.001  26.862  32.885  0.00  0.00            
ATOM   1971  HB2 SER X 130      48.009  27.071  33.241  0.00  0.00            
ATOM   1972  HB3 SER X 130      47.026  25.998  32.221  0.00  0.00            
ATOM   1973  OG  SER X 130      46.594  28.017  32.069  0.00  0.00            
ATOM   1974  HG  SER X 130      47.049  27.920  31.083  0.00  0.00            
ATOM   1975  C   SER X 130      46.224  27.449  35.216  0.00  0.00            
ATOM   1976  O   SER X 130      46.546  28.601  35.107  0.00  0.00            
ATOM   1977  N   PRO X 131      45.886  26.984  36.445  0.00  0.00            
ATOM   1978  CD  PRO X 131      45.516  25.658  36.878  0.00  0.00            
ATOM   1979  HD2 PRO X 131      46.376  24.989  36.828  0.00  0.00            
ATOM   1980  HD3 PRO X 131      44.692  25.337  36.242  0.00  0.00            
ATOM   1981  CG  PRO X 131      45.010  25.717  38.258  0.00  0.00            
ATOM   1982  HG2 PRO X 131      45.816  25.645  38.987  0.00  0.00            
ATOM   1983  HG3 PRO X 131      44.171  25.070  38.515  0.00  0.00            
ATOM   1984  CB  PRO X 131      44.452  27.188  38.291  0.00  0.00            
ATOM   1985  HB2 PRO X 131      44.508  27.593  39.302  0.00  0.00            
ATOM   1986  HB3 PRO X 131      43.552  27.396  37.712  0.00  0.00            
ATOM   1987  CA  PRO X 131      45.601  27.946  37.559  0.00  0.00            
ATOM   1988  HA  PRO X 131      45.159  28.846  37.131  0.00  0.00            
ATOM   1989  C   PRO X 131      46.748  28.289  38.515  0.00  0.00            
ATOM   1990  O   PRO X 131      47.714  27.470  38.728  0.00  0.00            
ATOM   1991  N   LEU X 132      46.700  29.462  39.154  0.00  0.00            
ATOM   1992  H   LEU X 132      45.919  30.172  38.884  0.00  0.00            
ATOM   1993  CA  LEU X 132      47.788  29.888  40.093  0.00  0.00            
ATOM   1994  HA  LEU X 132      48.754  29.535  39.730  0.00  0.00            
ATOM   1995  CB  LEU X 132      47.808  31.403  40.111  0.00  0.00            
ATOM   1996  HB2 LEU X 132      47.872  31.770  39.087  0.00  0.00            
ATOM   1997  HB3 LEU X 132      46.852  31.832  40.410  0.00  0.00            
ATOM   1998  CG  LEU X 132      48.938  31.797  41.069  0.00  0.00            
ATOM   1999  HG  LEU X 132      48.832  31.348  42.057  0.00  0.00            
ATOM   2000  CD1 LEU X 132      50.302  31.395  40.449  0.00  0.00            
ATOM   2001 HD11 LEU X 132      50.384  30.381  40.057  0.00  0.00            
ATOM   2002 HD12 LEU X 132      50.540  31.869  39.496  0.00  0.00            
ATOM   2003 HD13 LEU X 132      51.074  31.554  41.079  0.00  0.00            
ATOM   2004  CD2 LEU X 132      48.823  33.284  41.320  0.00  0.00            
ATOM   2005 HD21 LEU X 132      48.128  33.521  42.126  0.00  0.00            
ATOM   2006 HD22 LEU X 132      49.795  33.598  41.699  0.00  0.00            
ATOM   2007 HD23 LEU X 132      48.609  33.956  40.488  0.00  0.00            
ATOM   2008  C   LEU X 132      47.577  29.217  41.445  0.00  0.00            
ATOM   2009  O   LEU X 132      46.793  29.732  42.250  0.00  0.00            
ATOM   2010  N   VAL X 133      48.156  28.081  41.664  0.00  0.00            
ATOM   2011  H   VAL X 133      48.380  27.484  40.780  0.00  0.00            
ATOM   2012  CA  VAL X 133      48.014  27.246  42.883  0.00  0.00            
ATOM   2013  HA  VAL X 133      47.543  27.949  43.570  0.00  0.00            
ATOM   2014  CB  VAL X 133      46.960  26.069  42.781  0.00  0.00            
ATOM   2015  HB  VAL X 133      46.914  25.652  43.787  0.00  0.00            
ATOM   2016  CG1 VAL X 133      45.594  26.423  42.352  0.00  0.00            
ATOM   2017 HG11 VAL X 133      45.271  27.300  42.914  0.00  0.00            
ATOM   2018 HG12 VAL X 133      45.412  26.546  41.284  0.00  0.00            
ATOM   2019 HG13 VAL X 133      45.010  25.567  42.689  0.00  0.00            
ATOM   2020  CG2 VAL X 133      47.464  24.898  41.882  0.00  0.00            
ATOM   2021 HG21 VAL X 133      46.650  24.179  41.789  0.00  0.00            
ATOM   2022 HG22 VAL X 133      47.781  25.308  41.015  0.00  0.00            
ATOM   2023 HG23 VAL X 133      48.384  24.537  42.342  0.00  0.00            
ATOM   2024  C   VAL X 133      49.302  26.789  43.521  0.00  0.00            
ATOM   2025  O   VAL X 133      49.247  26.022  44.467  0.00  0.00            
ATOM   2026  N   LEU X 134      50.507  27.110  42.934  0.00  0.00            
ATOM   2027  H   LEU X 134      50.533  27.655  42.084  0.00  0.00            
ATOM   2028  CA  LEU X 134      51.805  26.678  43.512  0.00  0.00            
ATOM   2029  HA  LEU X 134      51.718  26.696  44.518  0.00  0.00            
ATOM   2030  CB  LEU X 134      52.054  25.272  42.973  0.00  0.00            
ATOM   2031  HB2 LEU X 134      51.392  24.590  43.313  0.00  0.00            
ATOM   2032  HB3 LEU X 134      51.944  25.327  41.890  0.00  0.00            
ATOM   2033  CG  LEU X 134      53.453  24.722  43.173  0.00  0.00            
ATOM   2034  HG  LEU X 134      54.013  25.554  42.747  0.00  0.00            
ATOM   2035  CD1 LEU X 134      53.694  24.543  44.651  0.00  0.00            
ATOM   2036 HD11 LEU X 134      53.530  25.441  45.248  0.00  0.00            
ATOM   2037 HD12 LEU X 134      53.025  23.794  45.074  0.00  0.00            
ATOM   2038 HD13 LEU X 134      54.631  24.205  44.814  0.00  0.00            
ATOM   2039  CD2 LEU X 134      53.803  23.441  42.408  0.00  0.00            
ATOM   2040 HD21 LEU X 134      54.837  23.185  42.640  0.00  0.00            
ATOM   2041 HD22 LEU X 134      53.140  22.603  42.622  0.00  0.00            
ATOM   2042 HD23 LEU X 134      53.699  23.770  41.374  0.00  0.00            
ATOM   2043  C   LEU X 134      52.890  27.702  43.124  0.00  0.00            
ATOM   2044  O   LEU X 134      52.809  28.234  42.036  0.00  0.00            
ATOM   2045  N   ALA X 135      53.856  27.946  43.924  0.00  0.00            
ATOM   2046  H   ALA X 135      53.797  27.568  44.945  0.00  0.00            
ATOM   2047  CA  ALA X 135      55.091  28.654  43.586  0.00  0.00            
ATOM   2048  HA  ALA X 135      54.961  29.208  42.751  0.00  0.00            
ATOM   2049  CB  ALA X 135      55.557  29.509  44.865  0.00  0.00            
ATOM   2050  HB1 ALA X 135      54.782  30.190  45.217  0.00  0.00            
ATOM   2051  HB2 ALA X 135      55.880  28.928  45.729  0.00  0.00            
ATOM   2052  HB3 ALA X 135      56.448  30.003  44.479  0.00  0.00            
ATOM   2053  C   ALA X 135      56.285  27.652  43.131  0.00  0.00            
ATOM   2054  O   ALA X 135      56.481  26.574  43.645  0.00  0.00            
ATOM   2055  N   ASN X 136      57.290  28.217  42.524  0.00  0.00            
ATOM   2056  H   ASN X 136      57.156  29.266  42.257  0.00  0.00            
ATOM   2057  CA  ASN X 136      58.588  27.548  42.323  0.00  0.00            
ATOM   2058  HA  ASN X 136      58.394  26.598  41.826  0.00  0.00            
ATOM   2059  CB  ASN X 136      59.424  28.367  41.323  0.00  0.00            
ATOM   2060  HB2 ASN X 136      59.072  28.184  40.307  0.00  0.00            
ATOM   2061  HB3 ASN X 136      59.438  29.437  41.527  0.00  0.00            
ATOM   2062  CG  ASN X 136      60.881  28.003  41.401  0.00  0.00            
ATOM   2063  OD1 ASN X 136      61.643  28.552  42.202  0.00  0.00            
ATOM   2064  ND2 ASN X 136      61.369  27.074  40.556  0.00  0.00            
ATOM   2065 HD21 ASN X 136      62.292  26.730  41.022  0.00  0.00            
ATOM   2066 HD22 ASN X 136      60.913  26.713  39.634  0.00  0.00            
ATOM   2067  C   ASN X 136      59.251  27.393  43.686  0.00  0.00            
ATOM   2068  O   ASN X 136      59.468  28.392  44.382  0.00  0.00            
ATOM   2069  N   PRO X 137      59.677  26.184  44.020  0.00  0.00            
ATOM   2070  CD  PRO X 137      59.555  24.984  43.196  0.00  0.00            
ATOM   2071  HD2 PRO X 137      60.267  24.880  42.559  0.00  0.00            
ATOM   2072  HD3 PRO X 137      58.694  24.863  42.683  0.00  0.00            
ATOM   2073  CG  PRO X 137      59.673  23.824  44.199  0.00  0.00            
ATOM   2074  HG2 PRO X 137      59.950  22.905  43.683  0.00  0.00            
ATOM   2075  HG3 PRO X 137      58.729  23.544  44.667  0.00  0.00            
ATOM   2076  CB  PRO X 137      60.706  24.424  45.074  0.00  0.00            
ATOM   2077  HB2 PRO X 137      61.551  24.437  44.385  0.00  0.00            
ATOM   2078  HB3 PRO X 137      60.851  23.877  46.005  0.00  0.00            
ATOM   2079  CA  PRO X 137      60.251  25.815  45.326  0.00  0.00            
ATOM   2080  HA  PRO X 137      59.551  25.956  46.150  0.00  0.00            
ATOM   2081  C   PRO X 137      61.535  26.665  45.659  0.00  0.00            
ATOM   2082  O   PRO X 137      61.711  26.892  46.855  0.00  0.00            
ATOM   2083  N   GLU X 138      62.385  27.007  44.708  0.00  0.00            
ATOM   2084  H   GLU X 138      62.271  26.832  43.639  0.00  0.00            
ATOM   2085  CA  GLU X 138      63.656  27.687  45.083  0.00  0.00            
ATOM   2086  HA  GLU X 138      64.128  27.100  45.871  0.00  0.00            
ATOM   2087  CB  GLU X 138      64.669  27.747  43.942  0.00  0.00            
ATOM   2088  HB2 GLU X 138      64.286  28.166  43.106  0.00  0.00            
ATOM   2089  HB3 GLU X 138      65.500  28.374  44.264  0.00  0.00            
ATOM   2090  CG  GLU X 138      65.248  26.400  43.622  0.00  0.00            
ATOM   2091  HG2 GLU X 138      66.024  26.545  42.870  0.00  0.00            
ATOM   2092  HG3 GLU X 138      65.710  25.916  44.483  0.00  0.00            
ATOM   2093  CD  GLU X 138      64.302  25.427  42.963  0.00  0.00            
ATOM   2094  OE1 GLU X 138      63.426  25.852  42.169  0.00  0.00            
ATOM   2095  OE2 GLU X 138      64.561  24.193  43.175  0.00  0.00            
ATOM   2096  C   GLU X 138      63.291  29.208  45.380  0.00  0.00            
ATOM   2097  O   GLU X 138      63.828  29.709  46.397  0.00  0.00            
ATOM   2098  N   SER X 139      62.399  29.828  44.555  0.00  0.00            
ATOM   2099  H   SER X 139      61.776  29.311  43.826  0.00  0.00            
ATOM   2100  CA  SER X 139      62.194  31.246  44.658  0.00  0.00            
ATOM   2101  HA  SER X 139      63.002  31.731  44.473  0.00  0.00            
ATOM   2102  CB  SER X 139      61.313  31.651  43.494  0.00  0.00            
ATOM   2103  HB2 SER X 139      60.572  31.012  43.243  0.00  0.00            
ATOM   2104  HB3 SER X 139      60.817  32.601  43.693  0.00  0.00            
ATOM   2105  OG  SER X 139      62.166  31.746  42.349  0.00  0.00            
ATOM   2106  HG  SER X 139      61.554  32.235  41.592  0.00  0.00            
ATOM   2107  C   SER X 139      61.584  31.587  46.034  0.00  0.00            
ATOM   2108  O   SER X 139      62.111  32.447  46.745  0.00  0.00            
ATOM   2109  N   ALA X 140      60.543  30.765  46.346  0.00  0.00            
ATOM   2110  H   ALA X 140      60.196  30.179  45.600  0.00  0.00            
ATOM   2111  CA  ALA X 140      59.565  31.070  47.402  0.00  0.00            
ATOM   2112  HA  ALA X 140      59.533  32.157  47.471  0.00  0.00            
ATOM   2113  CB  ALA X 140      58.235  30.449  47.034  0.00  0.00            
ATOM   2114  HB1 ALA X 140      57.502  30.792  47.765  0.00  0.00            
ATOM   2115  HB2 ALA X 140      58.026  30.749  46.007  0.00  0.00            
ATOM   2116  HB3 ALA X 140      58.291  29.361  47.011  0.00  0.00            
ATOM   2117  C   ALA X 140      60.069  30.508  48.789  0.00  0.00            
ATOM   2118  O   ALA X 140      59.509  29.562  49.373  0.00  0.00            
ATOM   2119  N   THR X 141      61.264  31.028  49.164  0.00  0.00            
ATOM   2120  H   THR X 141      61.744  31.625  48.505  0.00  0.00            
ATOM   2121  CA  THR X 141      62.169  30.674  50.327  0.00  0.00            
ATOM   2122  HA  THR X 141      61.564  29.892  50.786  0.00  0.00            
ATOM   2123  CB  THR X 141      63.530  30.074  49.887  0.00  0.00            
ATOM   2124  HB  THR X 141      64.237  30.135  50.714  0.00  0.00            
ATOM   2125  CG2 THR X 141      63.278  28.702  49.222  0.00  0.00            
ATOM   2126 HG21 THR X 141      64.137  28.276  48.703  0.00  0.00            
ATOM   2127 HG22 THR X 141      62.981  27.913  49.912  0.00  0.00            
ATOM   2128 HG23 THR X 141      62.440  28.706  48.525  0.00  0.00            
ATOM   2129  OG1 THR X 141      64.019  30.831  48.777  0.00  0.00            
ATOM   2130  HG1 THR X 141      63.910  30.308  47.979  0.00  0.00            
ATOM   2131  C   THR X 141      62.404  31.891  51.205  0.00  0.00            
ATOM   2132  O   THR X 141      62.472  32.999  50.702  0.00  0.00            
ATOM   2133  N   THR X 142      62.450  31.665  52.490  0.00  0.00            
ATOM   2134  H   THR X 142      62.213  30.651  52.812  0.00  0.00            
ATOM   2135  CA  THR X 142      62.305  32.850  53.441  0.00  0.00            
ATOM   2136  HA  THR X 142      61.414  33.429  53.200  0.00  0.00            
ATOM   2137  CB  THR X 142      62.254  32.518  54.927  0.00  0.00            
ATOM   2138  HB  THR X 142      62.395  33.383  55.558  0.00  0.00            
ATOM   2139  CG2 THR X 142      60.958  31.726  55.268  0.00  0.00            
ATOM   2140 HG21 THR X 142      60.122  32.408  55.311  0.00  0.00            
ATOM   2141 HG22 THR X 142      60.762  30.976  54.516  0.00  0.00            
ATOM   2142 HG23 THR X 142      61.153  31.300  56.241  0.00  0.00            
ATOM   2143  OG1 THR X 142      63.294  31.597  55.187  0.00  0.00            
ATOM   2144  HG1 THR X 142      64.102  32.182  55.599  0.00  0.00            
ATOM   2145  C   THR X 142      63.392  33.846  53.251  0.00  0.00            
ATOM   2146  O   THR X 142      63.072  35.013  53.480  0.00  0.00            
ATOM   2147  N   PHE X 143      64.603  33.428  52.928  0.00  0.00            
ATOM   2148  H   PHE X 143      64.908  32.390  52.800  0.00  0.00            
ATOM   2149  CA  PHE X 143      65.641  34.436  52.642  0.00  0.00            
ATOM   2150  HA  PHE X 143      65.597  35.081  53.519  0.00  0.00            
ATOM   2151  CB  PHE X 143      67.052  33.764  52.506  0.00  0.00            
ATOM   2152  HB2 PHE X 143      67.081  32.980  53.262  0.00  0.00            
ATOM   2153  HB3 PHE X 143      67.062  33.140  51.612  0.00  0.00            
ATOM   2154  CG  PHE X 143      68.274  34.610  52.504  0.00  0.00            
ATOM   2155  CD1 PHE X 143      68.590  35.572  51.492  0.00  0.00            
ATOM   2156  HD1 PHE X 143      68.023  35.632  50.657  0.00  0.00            
ATOM   2157  CE1 PHE X 143      69.563  36.548  51.685  0.00  0.00            
ATOM   2158  HE1 PHE X 143      69.714  37.198  50.927  0.00  0.00            
ATOM   2159  CZ  PHE X 143      70.411  36.464  52.831  0.00  0.00            
ATOM   2160  HZ  PHE X 143      71.096  37.203  52.897  0.00  0.00            
ATOM   2161  CE2 PHE X 143      70.142  35.535  53.795  0.00  0.00            
ATOM   2162  HE2 PHE X 143      70.775  35.410  54.573  0.00  0.00            
ATOM   2163  CD2 PHE X 143      69.055  34.656  53.656  0.00  0.00            
ATOM   2164  HD2 PHE X 143      69.013  33.886  54.426  0.00  0.00            
ATOM   2165  C   PHE X 143      65.298  35.266  51.414  0.00  0.00            
ATOM   2166  O   PHE X 143      65.306  36.508  51.623  0.00  0.00            
ATOM   2167  N   LYS X 144      64.865  34.703  50.252  0.00  0.00            
ATOM   2168  H   LYS X 144      64.518  33.670  50.229  0.00  0.00            
ATOM   2169  CA  LYS X 144      64.681  35.555  49.034  0.00  0.00            
ATOM   2170  HA  LYS X 144      65.558  36.203  49.057  0.00  0.00            
ATOM   2171  CB  LYS X 144      64.763  34.688  47.704  0.00  0.00            
ATOM   2172  HB2 LYS X 144      64.104  33.823  47.772  0.00  0.00            
ATOM   2173  HB3 LYS X 144      64.491  35.327  46.864  0.00  0.00            
ATOM   2174  CG  LYS X 144      66.249  34.142  47.529  0.00  0.00            
ATOM   2175  HG2 LYS X 144      66.947  34.978  47.494  0.00  0.00            
ATOM   2176  HG3 LYS X 144      66.558  33.470  48.330  0.00  0.00            
ATOM   2177  CD  LYS X 144      66.538  33.265  46.283  0.00  0.00            
ATOM   2178  HD2 LYS X 144      66.283  33.841  45.393  0.00  0.00            
ATOM   2179  HD3 LYS X 144      67.530  33.123  46.156  0.00  0.00            
ATOM   2180  CE  LYS X 144      65.829  31.874  46.224  0.00  0.00            
ATOM   2181  HE2 LYS X 144      64.748  31.935  46.349  0.00  0.00            
ATOM   2182  HE3 LYS X 144      66.022  31.625  45.180  0.00  0.00            
ATOM   2183  NZ  LYS X 144      66.415  30.910  47.237  0.00  0.00            
ATOM   2184  HZ1 LYS X 144      67.493  30.805  47.353  0.00  0.00            
ATOM   2185  HZ2 LYS X 144      66.094  31.211  48.234  0.00  0.00            
ATOM   2186  HZ3 LYS X 144      66.088  29.874  47.147  0.00  0.00            
ATOM   2187  C   LYS X 144      63.406  36.424  49.125  0.00  0.00            
ATOM   2188  O   LYS X 144      63.271  37.380  48.393  0.00  0.00            
ATOM   2189  N   VAL X 145      62.503  36.020  50.022  0.00  0.00            
ATOM   2190  H   VAL X 145      62.669  34.987  50.328  0.00  0.00            
ATOM   2191  CA  VAL X 145      61.212  36.725  50.430  0.00  0.00            
ATOM   2192  HA  VAL X 145      60.649  36.986  49.533  0.00  0.00            
ATOM   2193  CB  VAL X 145      60.271  35.913  51.361  0.00  0.00            
ATOM   2194  HB  VAL X 145      60.862  35.453  52.153  0.00  0.00            
ATOM   2195  CG1 VAL X 145      59.116  36.733  51.934  0.00  0.00            
ATOM   2196 HG11 VAL X 145      58.490  36.018  52.468  0.00  0.00            
ATOM   2197 HG12 VAL X 145      59.482  37.537  52.573  0.00  0.00            
ATOM   2198 HG13 VAL X 145      58.591  37.256  51.135  0.00  0.00            
ATOM   2199  CG2 VAL X 145      59.593  34.750  50.588  0.00  0.00            
ATOM   2200 HG21 VAL X 145      58.980  35.187  49.800  0.00  0.00            
ATOM   2201 HG22 VAL X 145      60.280  34.290  50.008  0.00  0.00            
ATOM   2202 HG23 VAL X 145      59.147  33.921  51.138  0.00  0.00            
ATOM   2203  C   VAL X 145      61.668  38.013  51.151  0.00  0.00            
ATOM   2204  O   VAL X 145      61.069  39.021  50.957  0.00  0.00            
ATOM   2205  N   LEU X 146      62.536  37.845  52.222  0.00  0.00            
ATOM   2206  H   LEU X 146      63.182  36.975  52.344  0.00  0.00            
ATOM   2207  CA  LEU X 146      62.879  38.990  53.024  0.00  0.00            
ATOM   2208  HA  LEU X 146      62.000  39.494  53.425  0.00  0.00            
ATOM   2209  CB  LEU X 146      63.694  38.476  54.300  0.00  0.00            
ATOM   2210  HB2 LEU X 146      63.061  37.815  54.727  0.00  0.00            
ATOM   2211  HB3 LEU X 146      64.553  37.900  53.956  0.00  0.00            
ATOM   2212  CG  LEU X 146      64.211  39.452  55.388  0.00  0.00            
ATOM   2213  HG  LEU X 146      65.108  39.978  55.059  0.00  0.00            
ATOM   2214  CD1 LEU X 146      63.151  40.466  55.739  0.00  0.00            
ATOM   2215 HD11 LEU X 146      62.223  39.894  55.768  0.00  0.00            
ATOM   2216 HD12 LEU X 146      63.473  41.034  56.611  0.00  0.00            
ATOM   2217 HD13 LEU X 146      62.942  41.110  54.989  0.00  0.00            
ATOM   2218  CD2 LEU X 146      64.613  38.600  56.565  0.00  0.00            
ATOM   2219 HD21 LEU X 146      64.850  39.218  57.430  0.00  0.00            
ATOM   2220 HD22 LEU X 146      63.750  38.008  56.870  0.00  0.00            
ATOM   2221 HD23 LEU X 146      65.414  37.882  56.392  0.00  0.00            
ATOM   2222  C   LEU X 146      63.730  40.007  52.210  0.00  0.00            
ATOM   2223  O   LEU X 146      63.657  41.198  52.401  0.00  0.00            
ATOM   2224  N   ALA X 147      64.596  39.513  51.335  0.00  0.00            
ATOM   2225  H   ALA X 147      64.735  38.513  51.375  0.00  0.00            
ATOM   2226  CA  ALA X 147      65.238  40.305  50.303  0.00  0.00            
ATOM   2227  HA  ALA X 147      65.723  41.049  50.784  0.00  0.00            
ATOM   2228  CB  ALA X 147      66.268  39.431  49.503  0.00  0.00            
ATOM   2229  HB1 ALA X 147      66.799  38.982  50.235  0.00  0.00            
ATOM   2230  HB2 ALA X 147      65.787  38.735  48.816  0.00  0.00            
ATOM   2231  HB3 ALA X 147      66.899  40.171  49.012  0.00  0.00            
ATOM   2232  C   ALA X 147      64.231  41.011  49.339  0.00  0.00            
ATOM   2233  O   ALA X 147      64.335  42.161  48.929  0.00  0.00            
ATOM   2234  N   ALA X 148      63.199  40.274  48.912  0.00  0.00            
ATOM   2235  H   ALA X 148      63.430  39.211  48.847  0.00  0.00            
ATOM   2236  CA  ALA X 148      62.152  40.794  48.058  0.00  0.00            
ATOM   2237  HA  ALA X 148      62.620  41.348  47.245  0.00  0.00            
ATOM   2238  CB  ALA X 148      61.194  39.720  47.528  0.00  0.00            
ATOM   2239  HB1 ALA X 148      61.665  38.918  46.959  0.00  0.00            
ATOM   2240  HB2 ALA X 148      60.892  39.007  48.295  0.00  0.00            
ATOM   2241  HB3 ALA X 148      60.420  40.125  47.021  0.00  0.00            
ATOM   2242  C   ALA X 148      61.390  41.931  48.935  0.00  0.00            
ATOM   2243  O   ALA X 148      61.000  42.916  48.261  0.00  0.00            
ATOM   2244  N   LYS X 149      61.319  41.920  50.351  0.00  0.00            
ATOM   2245  H   LYS X 149      61.526  40.985  50.872  0.00  0.00            
ATOM   2246  CA  LYS X 149      60.452  42.859  51.064  0.00  0.00            
ATOM   2247  HA  LYS X 149      59.639  43.093  50.377  0.00  0.00            
ATOM   2248  CB  LYS X 149      59.905  42.261  52.334  0.00  0.00            
ATOM   2249  HB2 LYS X 149      59.595  41.239  52.115  0.00  0.00            
ATOM   2250  HB3 LYS X 149      60.610  42.173  53.161  0.00  0.00            
ATOM   2251  CG  LYS X 149      58.757  43.072  52.887  0.00  0.00            
ATOM   2252  HG2 LYS X 149      58.510  42.712  53.886  0.00  0.00            
ATOM   2253  HG3 LYS X 149      59.126  44.080  53.075  0.00  0.00            
ATOM   2254  CD  LYS X 149      57.498  43.190  52.042  0.00  0.00            
ATOM   2255  HD2 LYS X 149      57.073  44.181  52.201  0.00  0.00            
ATOM   2256  HD3 LYS X 149      57.605  43.023  51.051  0.00  0.00            
ATOM   2257  CE  LYS X 149      56.496  42.134  52.594  0.00  0.00            
ATOM   2258  HE2 LYS X 149      56.257  42.354  53.634  0.00  0.00            
ATOM   2259  HE3 LYS X 149      55.563  42.135  52.030  0.00  0.00            
ATOM   2260  NZ  LYS X 149      56.897  40.718  52.676  0.00  0.00            
ATOM   2261  HZ1 LYS X 149      57.571  40.384  51.887  0.00  0.00            
ATOM   2262  HZ2 LYS X 149      57.484  40.476  53.562  0.00  0.00            
ATOM   2263  HZ3 LYS X 149      56.025  40.069  52.760  0.00  0.00            
ATOM   2264  C   LYS X 149      61.273  44.174  51.325  0.00  0.00            
ATOM   2265  O   LYS X 149      60.715  45.240  51.115  0.00  0.00            
ATOM   2266  N   VAL X 150      62.560  44.066  51.579  0.00  0.00            
ATOM   2267  H   VAL X 150      62.949  43.048  51.609  0.00  0.00            
ATOM   2268  CA  VAL X 150      63.427  45.227  51.718  0.00  0.00            
ATOM   2269  HA  VAL X 150      62.978  45.954  52.395  0.00  0.00            
ATOM   2270  CB  VAL X 150      64.770  44.911  52.417  0.00  0.00            
ATOM   2271  HB  VAL X 150      65.325  45.835  52.582  0.00  0.00            
ATOM   2272  CG1 VAL X 150      64.433  44.215  53.777  0.00  0.00            
ATOM   2273 HG11 VAL X 150      65.367  44.066  54.318  0.00  0.00            
ATOM   2274 HG12 VAL X 150      63.711  44.918  54.194  0.00  0.00            
ATOM   2275 HG13 VAL X 150      63.973  43.228  53.730  0.00  0.00            
ATOM   2276  CG2 VAL X 150      65.675  44.016  51.635  0.00  0.00            
ATOM   2277 HG21 VAL X 150      66.563  43.881  52.252  0.00  0.00            
ATOM   2278 HG22 VAL X 150      65.280  43.090  51.552  0.00  0.00            
ATOM   2279 HG23 VAL X 150      66.013  44.514  50.726  0.00  0.00            
ATOM   2280  C   VAL X 150      63.696  45.921  50.344  0.00  0.00            
ATOM   2281  O   VAL X 150      63.725  47.138  50.250  0.00  0.00            
ATOM   2282  N   LEU X 151      63.856  45.074  49.250  0.00  0.00            
ATOM   2283  H   LEU X 151      63.858  43.992  49.382  0.00  0.00            
ATOM   2284  CA  LEU X 151      63.779  45.625  47.883  0.00  0.00            
ATOM   2285  HA  LEU X 151      64.487  46.336  47.765  0.00  0.00            
ATOM   2286  CB  LEU X 151      63.948  44.512  46.849  0.00  0.00            
ATOM   2287  HB2 LEU X 151      64.926  44.053  46.997  0.00  0.00            
ATOM   2288  HB3 LEU X 151      63.202  43.721  46.919  0.00  0.00            
ATOM   2289  CG  LEU X 151      64.012  44.941  45.426  0.00  0.00            
ATOM   2290  HG  LEU X 151      63.143  45.563  45.210  0.00  0.00            
ATOM   2291  CD1 LEU X 151      65.314  45.713  45.179  0.00  0.00            
ATOM   2292 HD11 LEU X 151      65.385  46.570  45.707  0.00  0.00            
ATOM   2293 HD12 LEU X 151      66.106  45.144  45.441  0.00  0.00            
ATOM   2294 HD13 LEU X 151      65.397  45.988  44.210  0.00  0.00            
ATOM   2295  CD2 LEU X 151      64.048  43.712  44.464  0.00  0.00            
ATOM   2296 HD21 LEU X 151      64.870  43.009  44.600  0.00  0.00            
ATOM   2297 HD22 LEU X 151      63.101  43.209  44.656  0.00  0.00            
ATOM   2298 HD23 LEU X 151      64.109  43.999  43.414  0.00  0.00            
ATOM   2299  C   LEU X 151      62.422  46.358  47.612  0.00  0.00            
ATOM   2300  O   LEU X 151      62.439  47.517  47.272  0.00  0.00            
ATOM   2301  N   ASN X 152      61.292  45.853  48.116  0.00  0.00            
ATOM   2302  H   ASN X 152      61.335  44.928  48.692  0.00  0.00            
ATOM   2303  CA  ASN X 152      60.047  46.568  47.825  0.00  0.00            
ATOM   2304  HA  ASN X 152      59.926  46.897  46.794  0.00  0.00            
ATOM   2305  CB  ASN X 152      58.898  45.596  48.177  0.00  0.00            
ATOM   2306  HB2 ASN X 152      59.083  44.634  47.699  0.00  0.00            
ATOM   2307  HB3 ASN X 152      58.942  45.422  49.252  0.00  0.00            
ATOM   2308  CG  ASN X 152      57.486  45.953  47.815  0.00  0.00            
ATOM   2309  OD1 ASN X 152      57.038  45.801  46.707  0.00  0.00            
ATOM   2310  ND2 ASN X 152      56.742  46.493  48.752  0.00  0.00            
ATOM   2311 HD21 ASN X 152      55.714  46.731  48.479  0.00  0.00            
ATOM   2312 HD22 ASN X 152      57.174  46.772  49.713  0.00  0.00            
ATOM   2313  C   ASN X 152      59.890  47.844  48.626  0.00  0.00            
ATOM   2314  O   ASN X 152      58.927  48.648  48.430  0.00  0.00            
ATOM   2315  N   LEU X 153      60.836  48.097  49.578  0.00  0.00            
ATOM   2316  H   LEU X 153      61.631  47.367  49.728  0.00  0.00            
ATOM   2317  CA  LEU X 153      60.754  49.308  50.452  0.00  0.00            
ATOM   2318  HA  LEU X 153      59.691  49.403  50.671  0.00  0.00            
ATOM   2319  CB  LEU X 153      61.551  49.123  51.685  0.00  0.00            
ATOM   2320  HB2 LEU X 153      61.211  48.166  52.081  0.00  0.00            
ATOM   2321  HB3 LEU X 153      62.613  49.037  51.458  0.00  0.00            
ATOM   2322  CG  LEU X 153      61.296  50.087  52.861  0.00  0.00            
ATOM   2323  HG  LEU X 153      61.574  51.107  52.596  0.00  0.00            
ATOM   2324  CD1 LEU X 153      59.780  50.116  53.170  0.00  0.00            
ATOM   2325 HD11 LEU X 153      59.191  50.473  52.325  0.00  0.00            
ATOM   2326 HD12 LEU X 153      59.433  49.086  53.253  0.00  0.00            
ATOM   2327 HD13 LEU X 153      59.525  50.603  54.017  0.00  0.00            
ATOM   2328  CD2 LEU X 153      62.067  49.741  54.050  0.00  0.00            
ATOM   2329 HD21 LEU X 153      61.739  50.419  54.838  0.00  0.00            
ATOM   2330 HD22 LEU X 153      61.992  48.686  54.316  0.00  0.00            
ATOM   2331 HD23 LEU X 153      63.147  49.848  53.954  0.00  0.00            
ATOM   2332  C   LEU X 153      61.270  50.554  49.703  0.00  0.00            
ATOM   2333  O   LEU X 153      60.751  51.666  49.725  0.00  0.00            
ATOM   2334  N   VAL X 154      62.320  50.317  48.836  0.00  0.00            
ATOM   2335  H   VAL X 154      62.865  49.379  48.941  0.00  0.00            
ATOM   2336  CA  VAL X 154      62.932  51.462  48.116  0.00  0.00            
ATOM   2337  HA  VAL X 154      62.666  52.401  48.601  0.00  0.00            
ATOM   2338  CB  VAL X 154      64.506  51.364  48.117  0.00  0.00            
ATOM   2339  HB  VAL X 154      64.822  52.138  47.418  0.00  0.00            
ATOM   2340  CG1 VAL X 154      65.011  51.683  49.516  0.00  0.00            
ATOM   2341 HG11 VAL X 154      64.680  52.656  49.880  0.00  0.00            
ATOM   2342 HG12 VAL X 154      64.703  50.938  50.251  0.00  0.00            
ATOM   2343 HG13 VAL X 154      66.101  51.665  49.527  0.00  0.00            
ATOM   2344  CG2 VAL X 154      65.070  50.008  47.591  0.00  0.00            
ATOM   2345 HG21 VAL X 154      64.751  49.372  48.416  0.00  0.00            
ATOM   2346 HG22 VAL X 154      64.759  49.709  46.678  0.00  0.00            
ATOM   2347 HG23 VAL X 154      66.157  50.062  47.638  0.00  0.00            
ATOM   2348  C   VAL X 154      62.374  51.447  46.592  0.00  0.00            
ATOM   2349  O   VAL X 154      62.456  52.523  45.984  0.00  0.00            
ATOM   2350  N   LEU X 155      62.101  50.267  46.044  0.00  0.00            
ATOM   2351  H   LEU X 155      62.068  49.383  46.681  0.00  0.00            
ATOM   2352  CA  LEU X 155      61.831  50.041  44.594  0.00  0.00            
ATOM   2353  HA  LEU X 155      61.439  50.976  44.194  0.00  0.00            
ATOM   2354  CB  LEU X 155      63.187  49.613  43.991  0.00  0.00            
ATOM   2355  HB2 LEU X 155      63.580  48.894  44.709  0.00  0.00            
ATOM   2356  HB3 LEU X 155      63.082  49.085  43.043  0.00  0.00            
ATOM   2357  CG  LEU X 155      64.288  50.710  43.708  0.00  0.00            
ATOM   2358  HG  LEU X 155      64.485  51.409  44.520  0.00  0.00            
ATOM   2359  CD1 LEU X 155      65.538  49.977  43.408  0.00  0.00            
ATOM   2360 HD11 LEU X 155      65.827  49.478  44.334  0.00  0.00            
ATOM   2361 HD12 LEU X 155      65.360  49.216  42.649  0.00  0.00            
ATOM   2362 HD13 LEU X 155      66.263  50.635  43.160  0.00  0.00            
ATOM   2363  CD2 LEU X 155      63.879  51.503  42.471  0.00  0.00            
ATOM   2364 HD21 LEU X 155      62.860  51.866  42.598  0.00  0.00            
ATOM   2365 HD22 LEU X 155      64.622  52.293  42.356  0.00  0.00            
ATOM   2366 HD23 LEU X 155      63.936  50.968  41.523  0.00  0.00            
ATOM   2367  C   LEU X 155      60.663  48.991  44.387  0.00  0.00            
ATOM   2368  O   LEU X 155      60.800  47.976  43.708  0.00  0.00            
ATOM   2369  N   PRO X 156      59.437  49.288  44.903  0.00  0.00            
ATOM   2370  CD  PRO X 156      59.017  50.578  45.489  0.00  0.00            
ATOM   2371  HD2 PRO X 156      59.420  51.507  45.086  0.00  0.00            
ATOM   2372  HD3 PRO X 156      59.285  50.527  46.461  0.00  0.00            
ATOM   2373  CG  PRO X 156      57.477  50.585  45.457  0.00  0.00            
ATOM   2374  HG2 PRO X 156      57.153  50.983  44.496  0.00  0.00            
ATOM   2375  HG3 PRO X 156      57.023  51.116  46.293  0.00  0.00            
ATOM   2376  CB  PRO X 156      57.156  49.045  45.585  0.00  0.00            
ATOM   2377  HB2 PRO X 156      56.146  48.797  45.260  0.00  0.00            
ATOM   2378  HB3 PRO X 156      57.311  48.825  46.559  0.00  0.00            
ATOM   2379  CA  PRO X 156      58.282  48.451  44.740  0.00  0.00            
ATOM   2380  HA  PRO X 156      58.487  47.491  44.976  0.00  0.00            
ATOM   2381  C   PRO X 156      57.877  48.260  43.249  0.00  0.00            
ATOM   2382  O   PRO X 156      57.175  47.375  42.911  0.00  0.00            
ATOM   2383  N   ASN X 157      58.414  49.089  42.361  0.00  0.00            
ATOM   2384  H   ASN X 157      59.132  49.801  42.769  0.00  0.00            
ATOM   2385  CA  ASN X 157      58.126  49.189  40.908  0.00  0.00            
ATOM   2386  HA  ASN X 157      57.214  48.626  40.712  0.00  0.00            
ATOM   2387  CB  ASN X 157      57.978  50.669  40.553  0.00  0.00            
ATOM   2388  HB2 ASN X 157      57.763  50.620  39.486  0.00  0.00            
ATOM   2389  HB3 ASN X 157      57.163  51.060  41.163  0.00  0.00            
ATOM   2390  CG  ASN X 157      59.235  51.540  40.936  0.00  0.00            
ATOM   2391  OD1 ASN X 157      60.194  51.024  41.548  0.00  0.00            
ATOM   2392  ND2 ASN X 157      59.250  52.793  40.699  0.00  0.00            
ATOM   2393 HD21 ASN X 157      60.145  53.321  41.026  0.00  0.00            
ATOM   2394 HD22 ASN X 157      58.390  53.243  40.203  0.00  0.00            
ATOM   2395  C   ASN X 157      59.147  48.588  39.995  0.00  0.00            
ATOM   2396  O   ASN X 157      58.963  48.601  38.758  0.00  0.00            
ATOM   2397  N   LEU X 158      60.227  47.993  40.563  0.00  0.00            
ATOM   2398  H   LEU X 158      60.172  47.858  41.643  0.00  0.00            
ATOM   2399  CA  LEU X 158      61.259  47.389  39.707  0.00  0.00            
ATOM   2400  HA  LEU X 158      61.518  48.083  38.908  0.00  0.00            
ATOM   2401  CB  LEU X 158      62.523  47.058  40.574  0.00  0.00            
ATOM   2402  HB2 LEU X 158      62.627  47.831  41.215  0.00  0.00            
ATOM   2403  HB3 LEU X 158      62.274  46.274  41.290  0.00  0.00            
ATOM   2404  CG  LEU X 158      63.756  46.828  39.776  0.00  0.00            
ATOM   2405  HG  LEU X 158      63.416  46.223  38.936  0.00  0.00            
ATOM   2406  CD1 LEU X 158      64.376  48.164  39.338  0.00  0.00            
ATOM   2407 HD11 LEU X 158      63.660  48.697  38.713  0.00  0.00            
ATOM   2408 HD12 LEU X 158      64.469  48.697  40.131  0.00  0.00            
ATOM   2409 HD13 LEU X 158      65.233  48.010  38.826  0.00  0.00            
ATOM   2410  CD2 LEU X 158      64.790  45.963  40.598  0.00  0.00            
ATOM   2411 HD21 LEU X 158      65.067  46.599  41.439  0.00  0.00            
ATOM   2412 HD22 LEU X 158      64.253  45.075  40.933  0.00  0.00            
ATOM   2413 HD23 LEU X 158      65.682  45.701  40.030  0.00  0.00            
ATOM   2414  C   LEU X 158      60.676  46.105  39.074  0.00  0.00            
ATOM   2415  O   LEU X 158      60.114  45.287  39.781  0.00  0.00            
ATOM   2416  N   SER X 159      60.990  45.966  37.815  0.00  0.00            
ATOM   2417  H   SER X 159      61.660  46.684  37.343  0.00  0.00            
ATOM   2418  CA  SER X 159      60.566  44.809  37.005  0.00  0.00            
ATOM   2419  HA  SER X 159      59.597  44.451  37.355  0.00  0.00            
ATOM   2420  CB  SER X 159      60.331  45.290  35.605  0.00  0.00            
ATOM   2421  HB2 SER X 159      59.445  45.925  35.608  0.00  0.00            
ATOM   2422  HB3 SER X 159      61.196  45.850  35.248  0.00  0.00            
ATOM   2423  OG  SER X 159      60.118  44.241  34.719  0.00  0.00            
ATOM   2424  HG  SER X 159      59.960  44.710  33.747  0.00  0.00            
ATOM   2425  C   SER X 159      61.637  43.679  37.051  0.00  0.00            
ATOM   2426  O   SER X 159      62.829  43.938  36.997  0.00  0.00            
ATOM   2427  N   LEU X 160      61.174  42.406  37.130  0.00  0.00            
ATOM   2428  H   LEU X 160      60.092  42.277  37.178  0.00  0.00            
ATOM   2429  CA  LEU X 160      61.938  41.149  37.072  0.00  0.00            
ATOM   2430  HA  LEU X 160      62.776  41.219  37.765  0.00  0.00            
ATOM   2431  CB  LEU X 160      60.994  40.020  37.592  0.00  0.00            
ATOM   2432  HB2 LEU X 160      60.726  40.324  38.604  0.00  0.00            
ATOM   2433  HB3 LEU X 160      60.099  39.797  37.012  0.00  0.00            
ATOM   2434  CG  LEU X 160      61.747  38.646  37.783  0.00  0.00            
ATOM   2435  HG  LEU X 160      62.237  38.420  36.930  0.00  0.00            
ATOM   2436  CD1 LEU X 160      62.674  38.690  38.973  0.00  0.00            
ATOM   2437 HD11 LEU X 160      63.390  39.490  38.787  0.00  0.00            
ATOM   2438 HD12 LEU X 160      62.171  38.979  39.896  0.00  0.00            
ATOM   2439 HD13 LEU X 160      63.186  37.823  39.045  0.00  0.00            
ATOM   2440  CD2 LEU X 160      60.781  37.452  37.932  0.00  0.00            
ATOM   2441 HD21 LEU X 160      60.013  37.441  37.158  0.00  0.00            
ATOM   2442 HD22 LEU X 160      61.288  36.487  37.954  0.00  0.00            
ATOM   2443 HD23 LEU X 160      60.278  37.605  38.886  0.00  0.00            
ATOM   2444  C   LEU X 160      62.452  40.831  35.686  0.00  0.00            
ATOM   2445  O   LEU X 160      63.418  40.130  35.435  0.00  0.00            
ATOM   2446  N   GLY X 161      61.805  41.501  34.727  0.00  0.00            
ATOM   2447  H   GLY X 161      60.891  42.009  35.037  0.00  0.00            
ATOM   2448  CA  GLY X 161      62.077  41.320  33.259  0.00  0.00            
ATOM   2449  HA2 GLY X 161      62.168  42.284  32.760  0.00  0.00            
ATOM   2450  HA3 GLY X 161      63.026  40.786  33.227  0.00  0.00            
ATOM   2451  C   GLY X 161      60.999  40.453  32.612  0.00  0.00            
ATOM   2452  O   GLY X 161      60.452  39.508  33.214  0.00  0.00            
ATOM   2453  N   PRO X 162      60.525  40.807  31.362  0.00  0.00            
ATOM   2454  CD  PRO X 162      60.992  42.052  30.593  0.00  0.00            
ATOM   2455  HD2 PRO X 162      62.081  42.101  30.615  0.00  0.00            
ATOM   2456  HD3 PRO X 162      60.587  42.979  31.000  0.00  0.00            
ATOM   2457  CG  PRO X 162      60.516  41.788  29.165  0.00  0.00            
ATOM   2458  HG2 PRO X 162      61.181  41.090  28.656  0.00  0.00            
ATOM   2459  HG3 PRO X 162      60.477  42.706  28.578  0.00  0.00            
ATOM   2460  CB  PRO X 162      59.134  41.195  29.462  0.00  0.00            
ATOM   2461  HB2 PRO X 162      58.732  40.709  28.574  0.00  0.00            
ATOM   2462  HB3 PRO X 162      58.511  42.008  29.834  0.00  0.00            
ATOM   2463  CA  PRO X 162      59.387  40.189  30.602  0.00  0.00            
ATOM   2464  HA  PRO X 162      58.504  40.118  31.237  0.00  0.00            
ATOM   2465  C   PRO X 162      59.680  38.769  30.145  0.00  0.00            
ATOM   2466  O   PRO X 162      60.852  38.474  29.822  0.00  0.00            
ATOM   2467  N   ILE X 163      58.694  37.915  30.225  0.00  0.00            
ATOM   2468  H   ILE X 163      57.727  38.329  30.508  0.00  0.00            
ATOM   2469  CA  ILE X 163      58.859  36.469  29.864  0.00  0.00            
ATOM   2470  HA  ILE X 163      59.668  36.061  30.470  0.00  0.00            
ATOM   2471  CB  ILE X 163      57.562  35.657  30.278  0.00  0.00            
ATOM   2472  HB  ILE X 163      57.751  34.745  30.048  0.00  0.00            
ATOM   2473  CG2 ILE X 163      57.315  35.621  31.756  0.00  0.00            
ATOM   2474 HG21 ILE X 163      56.563  35.011  32.044  0.00  0.00            
ATOM   2475 HG22 ILE X 163      58.247  35.435  32.290  0.00  0.00            
ATOM   2476 HG23 ILE X 163      57.059  36.603  32.154  0.00  0.00            
ATOM   2477  CG1 ILE X 163      56.277  35.966  29.459  0.00  0.00            
ATOM   2478 HG12 ILE X 163      55.781  36.849  29.861  0.00  0.00            
ATOM   2479 HG13 ILE X 163      56.500  36.113  28.485  0.00  0.00            
ATOM   2480  CD1 ILE X 163      55.355  34.791  29.463  0.00  0.00            
ATOM   2481 HD11 ILE X 163      55.891  33.846  29.379  0.00  0.00            
ATOM   2482 HD12 ILE X 163      54.662  34.673  30.296  0.00  0.00            
ATOM   2483 HD13 ILE X 163      54.781  34.827  28.537  0.00  0.00            
ATOM   2484  C   ILE X 163      59.122  36.386  28.326  0.00  0.00            
ATOM   2485  O   ILE X 163      58.848  37.346  27.564  0.00  0.00            
ATOM   2486  N   ASP X 164      59.495  35.184  27.864  0.00  0.00            
ATOM   2487  H   ASP X 164      59.745  34.392  28.569  0.00  0.00            
ATOM   2488  CA  ASP X 164      59.496  34.932  26.440  0.00  0.00            
ATOM   2489  HA  ASP X 164      59.791  35.656  25.881  0.00  0.00            
ATOM   2490  CB  ASP X 164      60.422  33.743  26.237  0.00  0.00            
ATOM   2491  HB2 ASP X 164      61.302  33.964  26.680  0.00  0.00            
ATOM   2492  HB3 ASP X 164      60.006  32.840  26.684  0.00  0.00            
ATOM   2493  CG  ASP X 164      60.685  33.269  24.906  0.00  0.00            
ATOM   2494  OD1 ASP X 164      61.779  32.636  24.665  0.00  0.00            
ATOM   2495  OD2 ASP X 164      59.861  33.548  24.051  0.00  0.00            
ATOM   2496  C   ASP X 164      58.048  34.627  26.024  0.00  0.00            
ATOM   2497  O   ASP X 164      57.439  33.913  26.833  0.00  0.00            
ATOM   2498  N   SER X 165      57.517  35.181  24.979  0.00  0.00            
ATOM   2499  H   SER X 165      58.200  35.618  24.250  0.00  0.00            
ATOM   2500  CA  SER X 165      56.098  35.027  24.638  0.00  0.00            
ATOM   2501  HA  SER X 165      55.511  35.274  25.523  0.00  0.00            
ATOM   2502  CB  SER X 165      55.664  35.997  23.606  0.00  0.00            
ATOM   2503  HB2 SER X 165      54.717  35.790  23.322  0.00  0.00            
ATOM   2504  HB3 SER X 165      55.762  37.034  23.925  0.00  0.00            
ATOM   2505  OG  SER X 165      56.410  35.810  22.395  0.00  0.00            
ATOM   2506  HG  SER X 165      57.399  36.261  22.478  0.00  0.00            
ATOM   2507  C   SER X 165      55.790  33.566  24.188  0.00  0.00            
ATOM   2508  O   SER X 165      54.669  33.105  24.428  0.00  0.00            
ATOM   2509  N   SER X 166      56.781  32.847  23.627  0.00  0.00            
ATOM   2510  H   SER X 166      57.782  33.276  23.594  0.00  0.00            
ATOM   2511  CA  SER X 166      56.690  31.434  23.105  0.00  0.00            
ATOM   2512  HA  SER X 166      55.963  31.426  22.293  0.00  0.00            
ATOM   2513  CB  SER X 166      58.030  30.804  22.615  0.00  0.00            
ATOM   2514  HB2 SER X 166      57.893  29.733  22.469  0.00  0.00            
ATOM   2515  HB3 SER X 166      58.297  31.104  21.602  0.00  0.00            
ATOM   2516  OG  SER X 166      59.153  31.073  23.513  0.00  0.00            
ATOM   2517  HG  SER X 166      59.274  32.141  23.695  0.00  0.00            
ATOM   2518  C   SER X 166      56.289  30.462  24.245  0.00  0.00            
ATOM   2519  O   SER X 166      55.870  29.343  23.935  0.00  0.00            
ATOM   2520  N   VAL X 167      56.471  30.840  25.524  0.00  0.00            
ATOM   2521  H   VAL X 167      56.916  31.812  25.734  0.00  0.00            
ATOM   2522  CA  VAL X 167      56.122  30.036  26.735  0.00  0.00            
ATOM   2523  HA  VAL X 167      56.409  28.985  26.702  0.00  0.00            
ATOM   2524  CB  VAL X 167      56.743  30.675  28.054  0.00  0.00            
ATOM   2525  HB  VAL X 167      56.383  31.696  28.181  0.00  0.00            
ATOM   2526  CG1 VAL X 167      56.396  29.927  29.362  0.00  0.00            
ATOM   2527 HG11 VAL X 167      56.987  30.361  30.169  0.00  0.00            
ATOM   2528 HG12 VAL X 167      55.370  30.178  29.633  0.00  0.00            
ATOM   2529 HG13 VAL X 167      56.620  28.863  29.284  0.00  0.00            
ATOM   2530  CG2 VAL X 167      58.304  30.732  27.881  0.00  0.00            
ATOM   2531 HG21 VAL X 167      58.696  30.725  28.898  0.00  0.00            
ATOM   2532 HG22 VAL X 167      58.636  29.896  27.421  0.00  0.00            
ATOM   2533 HG23 VAL X 167      58.580  31.700  27.464  0.00  0.00            
ATOM   2534  C   VAL X 167      54.646  29.906  26.971  0.00  0.00            
ATOM   2535  O   VAL X 167      54.256  29.037  27.726  0.00  0.00            
ATOM   2536  N   LEU X 168      53.782  30.726  26.351  0.00  0.00            
ATOM   2537  H   LEU X 168      54.141  31.281  25.586  0.00  0.00            
ATOM   2538  CA  LEU X 168      52.337  30.804  26.555  0.00  0.00            
ATOM   2539  HA  LEU X 168      52.141  30.635  27.532  0.00  0.00            
ATOM   2540  CB  LEU X 168      51.708  32.110  26.089  0.00  0.00            
ATOM   2541  HB2 LEU X 168      51.911  32.169  25.101  0.00  0.00            
ATOM   2542  HB3 LEU X 168      50.625  32.046  26.195  0.00  0.00            
ATOM   2543  CG  LEU X 168      52.215  33.359  26.811  0.00  0.00            
ATOM   2544  HG  LEU X 168      53.278  33.463  26.593  0.00  0.00            
ATOM   2545  CD1 LEU X 168      51.484  34.521  26.111  0.00  0.00            
ATOM   2546 HD11 LEU X 168      51.850  34.595  25.086  0.00  0.00            
ATOM   2547 HD12 LEU X 168      50.526  34.484  26.167  0.00  0.00            
ATOM   2548 HD13 LEU X 168      51.784  35.331  26.633  0.00  0.00            
ATOM   2549  CD2 LEU X 168      51.826  33.235  28.305  0.00  0.00            
ATOM   2550 HD21 LEU X 168      52.315  32.483  28.924  0.00  0.00            
ATOM   2551 HD22 LEU X 168      51.935  34.191  28.816  0.00  0.00            
ATOM   2552 HD23 LEU X 168      50.807  32.851  28.352  0.00  0.00            
ATOM   2553  C   LEU X 168      51.644  29.641  25.816  0.00  0.00            
ATOM   2554  O   LEU X 168      50.665  29.104  26.362  0.00  0.00            
ATOM   2555  N   SER X 169      52.123  29.250  24.617  0.00  0.00            
ATOM   2556  H   SER X 169      53.092  29.619  24.282  0.00  0.00            
ATOM   2557  CA  SER X 169      51.392  28.355  23.695  0.00  0.00            
ATOM   2558  HA  SER X 169      51.092  27.399  24.125  0.00  0.00            
ATOM   2559  CB  SER X 169      50.141  29.059  23.248  0.00  0.00            
ATOM   2560  HB2 SER X 169      49.593  28.996  24.094  0.00  0.00            
ATOM   2561  HB3 SER X 169      50.290  30.037  23.048  0.00  0.00            
ATOM   2562  OG  SER X 169      49.521  28.429  22.165  0.00  0.00            
ATOM   2563  HG  SER X 169      48.626  28.857  21.975  0.00  0.00            
ATOM   2564  C   SER X 169      52.242  28.166  22.474  0.00  0.00            
ATOM   2565  O   SER X 169      52.939  29.023  21.898  0.00  0.00            
ATOM   2566  N   ARG X 170      52.090  26.932  21.975  0.00  0.00            
ATOM   2567  H   ARG X 170      51.537  26.255  22.481  0.00  0.00            
ATOM   2568  CA  ARG X 170      52.832  26.532  20.817  0.00  0.00            
ATOM   2569  HA  ARG X 170      53.810  26.762  20.917  0.00  0.00            
ATOM   2570  CB  ARG X 170      53.061  24.974  20.855  0.00  0.00            
ATOM   2571  HB2 ARG X 170      52.117  24.496  20.596  0.00  0.00            
ATOM   2572  HB3 ARG X 170      53.760  24.745  20.050  0.00  0.00            
ATOM   2573  CG  ARG X 170      53.732  24.403  22.099  0.00  0.00            
ATOM   2574  HG2 ARG X 170      54.792  24.559  21.900  0.00  0.00            
ATOM   2575  HG3 ARG X 170      53.618  24.969  22.928  0.00  0.00            
ATOM   2576  CD  ARG X 170      53.375  22.992  22.403  0.00  0.00            
ATOM   2577  HD2 ARG X 170      53.810  22.357  21.750  0.00  0.00            
ATOM   2578  HD3 ARG X 170      53.790  22.783  23.300  0.00  0.00            
ATOM   2579  NE  ARG X 170      51.925  22.779  22.397  0.00  0.00            
ATOM   2580  HE  ARG X 170      51.303  23.643  22.632  0.00  0.00            
ATOM   2581  CZ  ARG X 170      51.299  21.624  22.163  0.00  0.00            
ATOM   2582  NH1 ARG X 170      51.876  20.434  22.121  0.00  0.00            
ATOM   2583 HH11 ARG X 170      52.956  20.468  21.978  0.00  0.00            
ATOM   2584 HH12 ARG X 170      51.243  19.565  21.944  0.00  0.00            
ATOM   2585  NH2 ARG X 170      50.024  21.551  21.903  0.00  0.00            
ATOM   2586 HH21 ARG X 170      49.509  22.511  21.893  0.00  0.00            
ATOM   2587 HH22 ARG X 170      49.372  20.698  22.088  0.00  0.00            
ATOM   2588  C   ARG X 170      52.312  26.984  19.494  0.00  0.00            
ATOM   2589  O   ARG X 170      52.997  26.810  18.521  0.00  0.00            
ATOM   2590  N   ASN X 171      51.051  27.531  19.526  0.00  0.00            
ATOM   2591  H   ASN X 171      50.538  27.613  20.484  0.00  0.00            
ATOM   2592  CA  ASN X 171      50.354  28.301  18.509  0.00  0.00            
ATOM   2593  HA  ASN X 171      50.464  27.769  17.563  0.00  0.00            
ATOM   2594  CB  ASN X 171      48.873  28.387  18.909  0.00  0.00            
ATOM   2595  HB2 ASN X 171      48.495  27.396  19.161  0.00  0.00            
ATOM   2596  HB3 ASN X 171      48.854  28.926  19.856  0.00  0.00            
ATOM   2597  CG  ASN X 171      48.021  29.055  17.870  0.00  0.00            
ATOM   2598  OD1 ASN X 171      48.567  29.739  17.058  0.00  0.00            
ATOM   2599  ND2 ASN X 171      46.731  28.830  17.789  0.00  0.00            
ATOM   2600 HD21 ASN X 171      46.346  29.025  16.876  0.00  0.00            
ATOM   2601 HD22 ASN X 171      46.252  28.172  18.386  0.00  0.00            
ATOM   2602  C   ASN X 171      50.985  29.689  18.401  0.00  0.00            
ATOM   2603  O   ASN X 171      50.687  30.671  19.149  0.00  0.00            
ATOM   2604  N   LYS X 172      51.799  29.857  17.314  0.00  0.00            
ATOM   2605  H   LYS X 172      51.957  29.013  16.781  0.00  0.00            
ATOM   2606  CA  LYS X 172      52.518  31.106  16.897  0.00  0.00            
ATOM   2607  HA  LYS X 172      52.882  31.432  17.871  0.00  0.00            
ATOM   2608  CB  LYS X 172      53.689  30.653  15.999  0.00  0.00            
ATOM   2609  HB2 LYS X 172      53.267  30.115  15.150  0.00  0.00            
ATOM   2610  HB3 LYS X 172      54.180  31.565  15.659  0.00  0.00            
ATOM   2611  CG  LYS X 172      54.909  29.967  16.624  0.00  0.00            
ATOM   2612  HG2 LYS X 172      55.053  30.373  17.625  0.00  0.00            
ATOM   2613  HG3 LYS X 172      54.570  28.937  16.513  0.00  0.00            
ATOM   2614  CD  LYS X 172      56.229  30.180  15.842  0.00  0.00            
ATOM   2615  HD2 LYS X 172      55.899  30.080  14.946  0.00  0.00            
ATOM   2616  HD3 LYS X 172      56.511  31.150  15.873  0.00  0.00            
ATOM   2617  CE  LYS X 172      57.564  29.480  16.148  0.00  0.00            
ATOM   2618  HE2 LYS X 172      58.138  29.585  15.228  0.00  0.00            
ATOM   2619  HE3 LYS X 172      58.027  29.860  17.058  0.00  0.00            
ATOM   2620  NZ  LYS X 172      57.407  28.035  16.360  0.00  0.00            
ATOM   2621  HZ1 LYS X 172      56.914  27.963  17.329  0.00  0.00            
ATOM   2622  HZ2 LYS X 172      56.786  27.557  15.603  0.00  0.00            
ATOM   2623  HZ3 LYS X 172      58.328  27.458  16.448  0.00  0.00            
ATOM   2624  C   LYS X 172      51.661  32.267  16.337  0.00  0.00            
ATOM   2625  O   LYS X 172      52.111  33.399  16.329  0.00  0.00            
ATOM   2626  N   THR X 173      50.410  31.848  16.024  0.00  0.00            
ATOM   2627  H   THR X 173      50.233  30.773  16.061  0.00  0.00            
ATOM   2628  CA  THR X 173      49.416  32.764  15.543  0.00  0.00            
ATOM   2629  HA  THR X 173      49.853  33.441  14.933  0.00  0.00            
ATOM   2630  CB  THR X 173      48.309  32.050  14.768  0.00  0.00            
ATOM   2631  HB  THR X 173      47.845  31.256  15.353  0.00  0.00            
ATOM   2632  CG2 THR X 173      47.171  32.922  14.107  0.00  0.00            
ATOM   2633 HG21 THR X 173      47.711  33.653  13.506  0.00  0.00            
ATOM   2634 HG22 THR X 173      46.512  32.332  13.470  0.00  0.00            
ATOM   2635 HG23 THR X 173      46.630  33.539  14.824  0.00  0.00            
ATOM   2636  OG1 THR X 173      48.796  31.427  13.528  0.00  0.00            
ATOM   2637  HG1 THR X 173      49.707  31.972  13.280  0.00  0.00            
ATOM   2638  C   THR X 173      48.900  33.583  16.648  0.00  0.00            
ATOM   2639  O   THR X 173      48.736  34.772  16.522  0.00  0.00            
ATOM   2640  N   GLU X 174      48.699  32.895  17.753  0.00  0.00            
ATOM   2641  H   GLU X 174      48.774  31.809  17.705  0.00  0.00            
ATOM   2642  CA  GLU X 174      48.235  33.423  19.051  0.00  0.00            
ATOM   2643  HA  GLU X 174      47.391  34.060  18.785  0.00  0.00            
ATOM   2644  CB  GLU X 174      47.776  32.221  19.828  0.00  0.00            
ATOM   2645  HB2 GLU X 174      48.385  31.335  19.653  0.00  0.00            
ATOM   2646  HB3 GLU X 174      47.835  32.573  20.858  0.00  0.00            
ATOM   2647  CG  GLU X 174      46.301  31.831  19.542  0.00  0.00            
ATOM   2648  HG2 GLU X 174      46.182  31.768  18.461  0.00  0.00            
ATOM   2649  HG3 GLU X 174      46.028  30.872  19.982  0.00  0.00            
ATOM   2650  CD  GLU X 174      45.236  32.822  19.894  0.00  0.00            
ATOM   2651  OE1 GLU X 174      44.147  32.824  19.312  0.00  0.00            
ATOM   2652  OE2 GLU X 174      45.498  33.597  20.826  0.00  0.00            
ATOM   2653  C   GLU X 174      49.418  34.105  19.794  0.00  0.00            
ATOM   2654  O   GLU X 174      49.113  35.063  20.530  0.00  0.00            
ATOM   2655  N   VAL X 175      50.659  33.781  19.531  0.00  0.00            
ATOM   2656  H   VAL X 175      50.774  32.723  19.295  0.00  0.00            
ATOM   2657  CA  VAL X 175      51.856  34.496  20.056  0.00  0.00            
ATOM   2658  HA  VAL X 175      51.618  34.828  21.067  0.00  0.00            
ATOM   2659  CB  VAL X 175      53.150  33.659  19.867  0.00  0.00            
ATOM   2660  HB  VAL X 175      53.270  33.461  18.802  0.00  0.00            
ATOM   2661  CG1 VAL X 175      54.386  34.323  20.432  0.00  0.00            
ATOM   2662 HG11 VAL X 175      54.342  34.310  21.441  0.00  0.00            
ATOM   2663 HG12 VAL X 175      55.345  33.892  20.144  0.00  0.00            
ATOM   2664 HG13 VAL X 175      54.464  35.377  20.163  0.00  0.00            
ATOM   2665  CG2 VAL X 175      53.105  32.302  20.619  0.00  0.00            
ATOM   2666 HG21 VAL X 175      53.192  32.407  21.701  0.00  0.00            
ATOM   2667 HG22 VAL X 175      52.305  31.759  20.327  0.00  0.00            
ATOM   2668 HG23 VAL X 175      53.923  31.696  20.230  0.00  0.00            
ATOM   2669  C   VAL X 175      51.849  35.813  19.292  0.00  0.00            
ATOM   2670  O   VAL X 175      52.040  36.805  19.928  0.00  0.00            
ATOM   2671  N   ASP X 176      51.587  35.821  17.998  0.00  0.00            
ATOM   2672  H   ASP X 176      51.175  34.934  17.516  0.00  0.00            
ATOM   2673  CA  ASP X 176      51.641  37.035  17.167  0.00  0.00            
ATOM   2674  HA  ASP X 176      52.629  37.487  17.253  0.00  0.00            
ATOM   2675  CB  ASP X 176      51.441  36.647  15.709  0.00  0.00            
ATOM   2676  HB2 ASP X 176      52.161  35.888  15.403  0.00  0.00            
ATOM   2677  HB3 ASP X 176      50.401  36.334  15.607  0.00  0.00            
ATOM   2678  CG  ASP X 176      51.521  37.886  14.852  0.00  0.00            
ATOM   2679  OD1 ASP X 176      50.484  38.538  14.695  0.00  0.00            
ATOM   2680  OD2 ASP X 176      52.622  38.289  14.444  0.00  0.00            
ATOM   2681  C   ASP X 176      50.489  37.985  17.710  0.00  0.00            
ATOM   2682  O   ASP X 176      50.725  39.151  17.948  0.00  0.00            
ATOM   2683  N   ILE X 177      49.315  37.433  18.016  0.00  0.00            
ATOM   2684  H   ILE X 177      49.147  36.367  17.864  0.00  0.00            
ATOM   2685  CA  ILE X 177      48.198  38.149  18.621  0.00  0.00            
ATOM   2686  HA  ILE X 177      47.846  38.987  18.019  0.00  0.00            
ATOM   2687  CB  ILE X 177      46.987  37.187  18.781  0.00  0.00            
ATOM   2688  HB  ILE X 177      47.251  36.196  19.118  0.00  0.00            
ATOM   2689  CG2 ILE X 177      46.018  37.575  19.873  0.00  0.00            
ATOM   2690 HG21 ILE X 177      46.362  37.370  20.876  0.00  0.00            
ATOM   2691 HG22 ILE X 177      45.890  38.521  19.765  0.00  0.00            
ATOM   2692 HG23 ILE X 177      45.044  37.148  19.686  0.00  0.00            
ATOM   2693  CG1 ILE X 177      46.256  36.994  17.399  0.00  0.00            
ATOM   2694 HG12 ILE X 177      45.588  37.787  17.098  0.00  0.00            
ATOM   2695 HG13 ILE X 177      46.947  36.864  16.674  0.00  0.00            
ATOM   2696  CD1 ILE X 177      45.352  35.739  17.354  0.00  0.00            
ATOM   2697 HD11 ILE X 177      44.723  35.826  16.468  0.00  0.00            
ATOM   2698 HD12 ILE X 177      46.027  34.893  17.231  0.00  0.00            
ATOM   2699 HD13 ILE X 177      44.726  35.583  18.233  0.00  0.00            
ATOM   2700  C   ILE X 177      48.598  38.746  19.988  0.00  0.00            
ATOM   2701  O   ILE X 177      48.511  39.942  20.178  0.00  0.00            
ATOM   2702  N   TYR X 178      49.199  37.898  20.808  0.00  0.00            
ATOM   2703  H   TYR X 178      49.372  37.000  20.518  0.00  0.00            
ATOM   2704  CA  TYR X 178      49.562  38.215  22.154  0.00  0.00            
ATOM   2705  HA  TYR X 178      48.753  38.462  22.707  0.00  0.00            
ATOM   2706  CB  TYR X 178      50.129  37.018  22.892  0.00  0.00            
ATOM   2707  HB2 TYR X 178      49.339  36.271  22.962  0.00  0.00            
ATOM   2708  HB3 TYR X 178      50.967  36.616  22.322  0.00  0.00            
ATOM   2709  CG  TYR X 178      50.591  37.347  24.328  0.00  0.00            
ATOM   2710  CD1 TYR X 178      49.596  37.542  25.306  0.00  0.00            
ATOM   2711  HD1 TYR X 178      48.563  37.315  25.040  0.00  0.00            
ATOM   2712  CE1 TYR X 178      49.997  37.888  26.637  0.00  0.00            
ATOM   2713  HE1 TYR X 178      49.251  37.926  27.316  0.00  0.00            
ATOM   2714  CZ  TYR X 178      51.398  38.182  26.878  0.00  0.00            
ATOM   2715  OH  TYR X 178      51.766  38.675  28.076  0.00  0.00            
ATOM   2716  HH  TYR X 178      52.775  38.634  28.100  0.00  0.00            
ATOM   2717  CE2 TYR X 178      52.309  38.237  25.797  0.00  0.00            
ATOM   2718  HE2 TYR X 178      53.288  38.454  25.921  0.00  0.00            
ATOM   2719  CD2 TYR X 178      51.908  37.681  24.531  0.00  0.00            
ATOM   2720  HD2 TYR X 178      52.610  37.708  23.697  0.00  0.00            
ATOM   2721  C   TYR X 178      50.504  39.422  22.188  0.00  0.00            
ATOM   2722  O   TYR X 178      50.373  40.367  22.931  0.00  0.00            
ATOM   2723  N   ASN X 179      51.568  39.319  21.385  0.00  0.00            
ATOM   2724  H   ASN X 179      51.445  38.547  20.626  0.00  0.00            
ATOM   2725  CA  ASN X 179      52.593  40.381  21.053  0.00  0.00            
ATOM   2726  HA  ASN X 179      53.093  40.678  21.975  0.00  0.00            
ATOM   2727  CB  ASN X 179      53.768  39.760  20.257  0.00  0.00            
ATOM   2728  HB2 ASN X 179      53.403  39.098  19.588  0.00  0.00            
ATOM   2729  HB3 ASN X 179      54.269  40.593  19.765  0.00  0.00            
ATOM   2730  CG  ASN X 179      54.770  39.013  21.112  0.00  0.00            
ATOM   2731  OD1 ASN X 179      55.250  39.507  22.107  0.00  0.00            
ATOM   2732  ND2 ASN X 179      55.100  37.847  20.710  0.00  0.00            
ATOM   2733 HD21 ASN X 179      55.629  37.197  21.406  0.00  0.00            
ATOM   2734 HD22 ASN X 179      54.622  37.503  19.792  0.00  0.00            
ATOM   2735  C   ASN X 179      52.088  41.657  20.393  0.00  0.00            
ATOM   2736  O   ASN X 179      52.820  42.652  20.369  0.00  0.00            
ATOM   2737  N   SER X 180      50.810  41.641  19.848  0.00  0.00            
ATOM   2738  H   SER X 180      50.143  40.814  20.093  0.00  0.00            
ATOM   2739  CA  SER X 180      50.242  42.740  19.123  0.00  0.00            
ATOM   2740  HA  SER X 180      50.989  43.492  18.868  0.00  0.00            
ATOM   2741  CB  SER X 180      49.552  42.272  17.854  0.00  0.00            
ATOM   2742  HB2 SER X 180      48.814  41.531  18.163  0.00  0.00            
ATOM   2743  HB3 SER X 180      49.159  42.998  17.272  0.00  0.00            
ATOM   2744  OG  SER X 180      50.453  41.465  17.048  0.00  0.00            
ATOM   2745  HG  SER X 180      50.607  40.502  17.536  0.00  0.00            
ATOM   2746  C   SER X 180      49.212  43.380  20.044  0.00  0.00            
ATOM   2747  O   SER X 180      49.107  44.619  19.910  0.00  0.00            
ATOM   2748  N   ASP X 181      48.473  42.665  20.861  0.00  0.00            
ATOM   2749  H   ASP X 181      48.685  41.615  21.062  0.00  0.00            
ATOM   2750  CA  ASP X 181      47.311  43.253  21.592  0.00  0.00            
ATOM   2751  HA  ASP X 181      46.476  43.536  20.952  0.00  0.00            
ATOM   2752  CB  ASP X 181      46.682  42.071  22.319  0.00  0.00            
ATOM   2753  HB2 ASP X 181      46.448  41.226  21.671  0.00  0.00            
ATOM   2754  HB3 ASP X 181      47.420  41.769  23.061  0.00  0.00            
ATOM   2755  CG  ASP X 181      45.439  42.443  23.105  0.00  0.00            
ATOM   2756  OD1 ASP X 181      44.719  41.482  23.444  0.00  0.00            
ATOM   2757  OD2 ASP X 181      45.141  43.644  23.305  0.00  0.00            
ATOM   2758  C   ASP X 181      47.627  44.474  22.473  0.00  0.00            
ATOM   2759  O   ASP X 181      48.535  44.469  23.272  0.00  0.00            
ATOM   2760  N   PRO X 182      46.948  45.635  22.305  0.00  0.00            
ATOM   2761  CD  PRO X 182      45.795  45.743  21.373  0.00  0.00            
ATOM   2762  HD2 PRO X 182      44.950  45.123  21.673  0.00  0.00            
ATOM   2763  HD3 PRO X 182      46.165  45.455  20.390  0.00  0.00            
ATOM   2764  CG  PRO X 182      45.524  47.282  21.447  0.00  0.00            
ATOM   2765  HG2 PRO X 182      44.680  47.359  22.132  0.00  0.00            
ATOM   2766  HG3 PRO X 182      45.340  47.751  20.481  0.00  0.00            
ATOM   2767  CB  PRO X 182      46.655  47.959  22.130  0.00  0.00            
ATOM   2768  HB2 PRO X 182      46.185  48.766  22.694  0.00  0.00            
ATOM   2769  HB3 PRO X 182      47.323  48.355  21.365  0.00  0.00            
ATOM   2770  CA  PRO X 182      47.288  46.872  23.042  0.00  0.00            
ATOM   2771  HA  PRO X 182      48.359  47.070  23.074  0.00  0.00            
ATOM   2772  C   PRO X 182      46.914  46.996  24.541  0.00  0.00            
ATOM   2773  O   PRO X 182      47.470  47.760  25.312  0.00  0.00            
ATOM   2774  N   LEU X 183      45.948  46.113  24.858  0.00  0.00            
ATOM   2775  H   LEU X 183      45.653  45.275  24.227  0.00  0.00            
ATOM   2776  CA  LEU X 183      45.303  45.992  26.242  0.00  0.00            
ATOM   2777  HA  LEU X 183      45.563  46.878  26.821  0.00  0.00            
ATOM   2778  CB  LEU X 183      43.755  45.865  26.081  0.00  0.00            
ATOM   2779  HB2 LEU X 183      43.467  45.298  25.196  0.00  0.00            
ATOM   2780  HB3 LEU X 183      43.426  45.319  26.965  0.00  0.00            
ATOM   2781  CG  LEU X 183      42.955  47.221  26.060  0.00  0.00            
ATOM   2782  HG  LEU X 183      43.384  47.799  26.878  0.00  0.00            
ATOM   2783  CD1 LEU X 183      43.028  47.989  24.750  0.00  0.00            
ATOM   2784 HD11 LEU X 183      44.105  48.102  24.625  0.00  0.00            
ATOM   2785 HD12 LEU X 183      42.518  47.535  23.900  0.00  0.00            
ATOM   2786 HD13 LEU X 183      42.567  48.871  24.925  0.00  0.00            
ATOM   2787  CD2 LEU X 183      41.492  47.014  26.479  0.00  0.00            
ATOM   2788 HD21 LEU X 183      41.061  46.422  25.672  0.00  0.00            
ATOM   2789 HD22 LEU X 183      41.385  46.379  27.359  0.00  0.00            
ATOM   2790 HD23 LEU X 183      40.963  47.964  26.551  0.00  0.00            
ATOM   2791  C   LEU X 183      45.918  44.845  27.067  0.00  0.00            
ATOM   2792  O   LEU X 183      45.556  44.714  28.251  0.00  0.00            
ATOM   2793  N   ILE X 184      47.036  44.285  26.540  0.00  0.00            
ATOM   2794  H   ILE X 184      47.522  44.774  25.803  0.00  0.00            
ATOM   2795  CA  ILE X 184      47.884  43.353  27.335  0.00  0.00            
ATOM   2796  HA  ILE X 184      47.415  42.999  28.157  0.00  0.00            
ATOM   2797  CB  ILE X 184      48.342  42.134  26.433  0.00  0.00            
ATOM   2798  HB  ILE X 184      48.678  42.519  25.561  0.00  0.00            
ATOM   2799  CG2 ILE X 184      49.369  41.321  27.163  0.00  0.00            
ATOM   2800 HG21 ILE X 184      50.285  41.893  27.308  0.00  0.00            
ATOM   2801 HG22 ILE X 184      48.960  40.913  28.087  0.00  0.00            
ATOM   2802 HG23 ILE X 184      49.641  40.478  26.528  0.00  0.00            
ATOM   2803  CG1 ILE X 184      47.065  41.359  26.114  0.00  0.00            
ATOM   2804 HG12 ILE X 184      46.505  41.116  27.302  0.00  0.00            
ATOM   2805 HG13 ILE X 184      46.370  41.959  25.691  0.00  0.00            
ATOM   2806  CD1 ILE X 184      47.204  40.103  25.283  0.00  0.00            
ATOM   2807 HD11 ILE X 184      47.407  39.270  25.957  0.00  0.00            
ATOM   2808 HD12 ILE X 184      46.265  39.925  24.759  0.00  0.00            
ATOM   2809 HD13 ILE X 184      48.056  40.238  24.617  0.00  0.00            
ATOM   2810  C   ILE X 184      49.033  44.159  27.801  0.00  0.00            
ATOM   2811  O   ILE X 184      49.541  45.024  27.045  0.00  0.00            
ATOM   2812  N   CYS X 185      49.371  43.940  29.100  0.00  0.00            
ATOM   2813  H   CYS X 185      48.960  43.069  29.610  0.00  0.00            
ATOM   2814  CA  CYS X 185      50.518  44.577  29.754  0.00  0.00            
ATOM   2815  HA  CYS X 185      50.796  45.457  29.174  0.00  0.00            
ATOM   2816  CB  CYS X 185      50.344  44.895  31.256  0.00  0.00            
ATOM   2817  HB2 CYS X 185      50.147  44.010  31.702  0.00  0.00            
ATOM   2818  HB3 CYS X 185      51.201  45.281  31.625  0.00  0.00            
ATOM   2819  SG  CYS X 185      48.938  46.091  31.536  0.00  0.00            
ATOM   2820  HG  CYS X 185      48.337  45.554  30.928  0.00  0.00            
ATOM   2821  C   CYS X 185      51.681  43.503  29.625  0.00  0.00            
ATOM   2822  O   CYS X 185      51.573  42.486  30.313  0.00  0.00            
ATOM   2823  N   ARG X 186      52.793  43.805  28.876  0.00  0.00            
ATOM   2824  H   ARG X 186      52.793  44.684  28.231  0.00  0.00            
ATOM   2825  CA  ARG X 186      53.860  42.814  28.593  0.00  0.00            
ATOM   2826  HA  ARG X 186      53.512  41.840  28.936  0.00  0.00            
ATOM   2827  CB  ARG X 186      53.988  42.658  27.073  0.00  0.00            
ATOM   2828  HB2 ARG X 186      54.302  43.517  26.644  0.00  0.00            
ATOM   2829  HB3 ARG X 186      54.788  41.937  26.902  0.00  0.00            
ATOM   2830  CG  ARG X 186      52.777  42.005  26.396  0.00  0.00            
ATOM   2831  HG2 ARG X 186      52.369  41.143  26.922  0.00  0.00            
ATOM   2832  HG3 ARG X 186      51.976  42.744  26.359  0.00  0.00            
ATOM   2833  CD  ARG X 186      53.210  41.519  24.975  0.00  0.00            
ATOM   2834  HD2 ARG X 186      54.049  40.827  25.046  0.00  0.00            
ATOM   2835  HD3 ARG X 186      52.439  41.055  24.515  0.00  0.00            
ATOM   2836  NE  ARG X 186      53.494  42.637  24.156  0.00  0.00            
ATOM   2837  HE  ARG X 186      54.504  43.043  24.210  0.00  0.00            
ATOM   2838  CZ  ARG X 186      52.620  43.479  23.548  0.00  0.00            
ATOM   2839  NH1 ARG X 186      51.352  43.101  23.431  0.00  0.00            
ATOM   2840 HH11 ARG X 186      51.060  42.060  23.568  0.00  0.00            
ATOM   2841 HH12 ARG X 186      50.516  43.774  23.237  0.00  0.00            
ATOM   2842  NH2 ARG X 186      52.926  44.690  23.085  0.00  0.00            
ATOM   2843 HH21 ARG X 186      53.934  45.105  23.112  0.00  0.00            
ATOM   2844 HH22 ARG X 186      52.129  45.176  22.522  0.00  0.00            
ATOM   2845  C   ARG X 186      55.205  43.133  29.202  0.00  0.00            
ATOM   2846  O   ARG X 186      56.170  42.372  29.114  0.00  0.00            
ATOM   2847  N   ALA X 187      55.208  44.214  29.975  0.00  0.00            
ATOM   2848  H   ALA X 187      54.349  44.884  30.009  0.00  0.00            
ATOM   2849  CA  ALA X 187      56.294  44.670  30.782  0.00  0.00            
ATOM   2850  HA  ALA X 187      57.266  44.598  30.294  0.00  0.00            
ATOM   2851  CB  ALA X 187      56.014  46.089  31.209  0.00  0.00            
ATOM   2852  HB1 ALA X 187      55.800  46.671  30.312  0.00  0.00            
ATOM   2853  HB2 ALA X 187      55.196  46.152  31.927  0.00  0.00            
ATOM   2854  HB3 ALA X 187      56.820  46.437  31.707  0.00  0.00            
ATOM   2855  C   ALA X 187      56.274  43.770  31.960  0.00  0.00            
ATOM   2856  O   ALA X 187      55.239  43.406  32.483  0.00  0.00            
ATOM   2857  N   GLY X 188      57.412  43.450  32.511  0.00  0.00            
ATOM   2858  H   GLY X 188      58.237  44.145  32.352  0.00  0.00            
ATOM   2859  CA  GLY X 188      57.577  42.530  33.663  0.00  0.00            
ATOM   2860  HA2 GLY X 188      57.258  41.502  33.488  0.00  0.00            
ATOM   2861  HA3 GLY X 188      58.650  42.362  33.766  0.00  0.00            
ATOM   2862  C   GLY X 188      56.914  42.929  34.990  0.00  0.00            
ATOM   2863  O   GLY X 188      56.442  44.052  35.283  0.00  0.00            
ATOM   2864  N   LEU X 189      56.762  41.835  35.760  0.00  0.00            
ATOM   2865  H   LEU X 189      57.278  40.953  35.380  0.00  0.00            
ATOM   2866  CA  LEU X 189      56.211  41.749  37.069  0.00  0.00            
ATOM   2867  HA  LEU X 189      55.150  41.999  37.104  0.00  0.00            
ATOM   2868  CB  LEU X 189      56.455  40.307  37.636  0.00  0.00            
ATOM   2869  HB2 LEU X 189      55.869  39.683  36.961  0.00  0.00            
ATOM   2870  HB3 LEU X 189      57.508  40.067  37.488  0.00  0.00            
ATOM   2871  CG  LEU X 189      55.966  39.957  39.091  0.00  0.00            
ATOM   2872  HG  LEU X 189      56.521  40.597  39.641  0.00  0.00            
ATOM   2873  CD1 LEU X 189      54.500  40.305  39.342  0.00  0.00            
ATOM   2874 HD11 LEU X 189      54.310  40.120  40.317  0.00  0.00            
ATOM   2875 HD12 LEU X 189      54.240  41.228  39.025  0.00  0.00            
ATOM   2876 HD13 LEU X 189      53.917  39.669  38.816  0.00  0.00            
ATOM   2877  CD2 LEU X 189      56.425  38.556  39.458  0.00  0.00            
ATOM   2878 HD21 LEU X 189      55.904  38.285  40.376  0.00  0.00            
ATOM   2879 HD22 LEU X 189      56.211  37.865  38.643  0.00  0.00            
ATOM   2880 HD23 LEU X 189      57.513  38.537  39.527  0.00  0.00            
ATOM   2881  C   LEU X 189      56.953  42.716  38.084  0.00  0.00            
ATOM   2882  O   LEU X 189      58.180  42.616  38.160  0.00  0.00            
ATOM   2883  N   LYS X 190      56.265  43.697  38.593  0.00  0.00            
ATOM   2884  H   LYS X 190      55.275  43.984  38.240  0.00  0.00            
ATOM   2885  CA  LYS X 190      56.730  44.570  39.655  0.00  0.00            
ATOM   2886  HA  LYS X 190      57.727  44.932  39.405  0.00  0.00            
ATOM   2887  CB  LYS X 190      55.957  45.938  39.469  0.00  0.00            
ATOM   2888  HB2 LYS X 190      54.892  45.803  39.656  0.00  0.00            
ATOM   2889  HB3 LYS X 190      56.216  46.662  40.241  0.00  0.00            
ATOM   2890  CG  LYS X 190      56.405  46.724  38.223  0.00  0.00            
ATOM   2891  HG2 LYS X 190      57.479  46.869  38.110  0.00  0.00            
ATOM   2892  HG3 LYS X 190      56.069  46.064  37.423  0.00  0.00            
ATOM   2893  CD  LYS X 190      55.710  48.054  38.019  0.00  0.00            
ATOM   2894  HD2 LYS X 190      55.866  48.643  38.923  0.00  0.00            
ATOM   2895  HD3 LYS X 190      56.169  48.513  37.245  0.00  0.00            
ATOM   2896  CE  LYS X 190      54.201  47.877  37.990  0.00  0.00            
ATOM   2897  HE2 LYS X 190      53.837  47.123  38.688  0.00  0.00            
ATOM   2898  HE3 LYS X 190      53.745  48.806  38.332  0.00  0.00            
ATOM   2899  NZ  LYS X 190      53.835  47.719  36.580  0.00  0.00            
ATOM   2900  HZ1 LYS X 190      52.746  47.775  36.564  0.00  0.00            
ATOM   2901  HZ2 LYS X 190      54.250  48.520  35.968  0.00  0.00            
ATOM   2902  HZ3 LYS X 190      54.126  46.747  36.183  0.00  0.00            
ATOM   2903  C   LYS X 190      56.787  43.996  41.097  0.00  0.00            
ATOM   2904  O   LYS X 190      55.961  43.225  41.498  0.00  0.00            
ATOM   2905  N   VAL X 191      57.899  44.374  41.789  0.00  0.00            
ATOM   2906  H   VAL X 191      58.641  45.022  41.348  0.00  0.00            
ATOM   2907  CA  VAL X 191      58.213  43.735  43.146  0.00  0.00            
ATOM   2908  HA  VAL X 191      58.645  42.765  42.948  0.00  0.00            
ATOM   2909  CB  VAL X 191      59.290  44.535  43.905  0.00  0.00            
ATOM   2910  HB  VAL X 191      58.864  45.384  44.249  0.00  0.00            
ATOM   2911  CG1 VAL X 191      59.796  43.725  45.089  0.00  0.00            
ATOM   2912 HG11 VAL X 191      60.272  42.768  44.875  0.00  0.00            
ATOM   2913 HG12 VAL X 191      60.505  44.341  45.642  0.00  0.00            
ATOM   2914 HG13 VAL X 191      58.937  43.569  45.742  0.00  0.00            
ATOM   2915  CG2 VAL X 191      60.521  45.004  43.175  0.00  0.00            
ATOM   2916 HG21 VAL X 191      61.093  43.932  42.618  0.00  0.00            
ATOM   2917 HG22 VAL X 191      60.338  45.634  42.407  0.00  0.00            
ATOM   2918 HG23 VAL X 191      61.274  45.455  43.820  0.00  0.00            
ATOM   2919  C   VAL X 191      56.917  43.645  44.062  0.00  0.00            
ATOM   2920  O   VAL X 191      56.470  42.595  44.483  0.00  0.00            
ATOM   2921  N   CYS X 192      56.201  44.757  44.167  0.00  0.00            
ATOM   2922  H   CYS X 192      56.734  45.678  43.932  0.00  0.00            
ATOM   2923  CA  CYS X 192      54.951  44.958  44.848  0.00  0.00            
ATOM   2924  HA  CYS X 192      55.042  44.803  45.923  0.00  0.00            
ATOM   2925  CB  CYS X 192      54.439  46.372  44.483  0.00  0.00            
ATOM   2926  HB2 CYS X 192      53.564  46.576  45.082  0.00  0.00            
ATOM   2927  HB3 CYS X 192      55.241  47.013  44.820  0.00  0.00            
ATOM   2928  SG  CYS X 192      54.107  46.747  42.726  0.00  0.00            
ATOM   2929  HG  CYS X 192      55.138  47.035  42.583  0.00  0.00            
ATOM   2930  C   CYS X 192      53.914  43.984  44.375  0.00  0.00            
ATOM   2931  O   CYS X 192      53.191  43.492  45.283  0.00  0.00            
ATOM   2932  N   PHE X 193      53.806  43.677  43.102  0.00  0.00            
ATOM   2933  H   PHE X 193      54.520  44.094  42.391  0.00  0.00            
ATOM   2934  CA  PHE X 193      52.841  42.742  42.574  0.00  0.00            
ATOM   2935  HA  PHE X 193      51.905  42.827  43.125  0.00  0.00            
ATOM   2936  CB  PHE X 193      52.496  42.964  41.064  0.00  0.00            
ATOM   2937  HB2 PHE X 193      52.481  44.041  40.897  0.00  0.00            
ATOM   2938  HB3 PHE X 193      53.273  42.641  40.371  0.00  0.00            
ATOM   2939  CG  PHE X 193      51.242  42.425  40.520  0.00  0.00            
ATOM   2940  CD1 PHE X 193      50.115  43.153  40.908  0.00  0.00            
ATOM   2941  HD1 PHE X 193      50.324  43.979  41.452  0.00  0.00            
ATOM   2942  CE1 PHE X 193      48.812  42.721  40.589  0.00  0.00            
ATOM   2943  HE1 PHE X 193      47.962  43.370  40.803  0.00  0.00            
ATOM   2944  CZ  PHE X 193      48.670  41.523  39.912  0.00  0.00            
ATOM   2945  HZ  PHE X 193      47.677  41.290  39.528  0.00  0.00            
ATOM   2946  CE2 PHE X 193      49.740  40.748  39.574  0.00  0.00            
ATOM   2947  HE2 PHE X 193      49.649  39.891  39.046  0.00  0.00            
ATOM   2948  CD2 PHE X 193      51.035  41.181  39.872  0.00  0.00            
ATOM   2949  HD2 PHE X 193      51.845  40.456  39.788  0.00  0.00            
ATOM   2950  C   PHE X 193      53.345  41.304  42.844  0.00  0.00            
ATOM   2951  O   PHE X 193      52.569  40.372  43.024  0.00  0.00            
ATOM   2952  N   GLY X 194      54.648  41.081  42.980  0.00  0.00            
ATOM   2953  H   GLY X 194      55.323  41.925  42.838  0.00  0.00            
ATOM   2954  CA  GLY X 194      55.140  39.734  43.158  0.00  0.00            
ATOM   2955  HA2 GLY X 194      54.725  39.045  42.422  0.00  0.00            
ATOM   2956  HA3 GLY X 194      56.221  39.649  43.049  0.00  0.00            
ATOM   2957  C   GLY X 194      54.822  39.264  44.562  0.00  0.00            
ATOM   2958  O   GLY X 194      54.674  38.032  44.780  0.00  0.00            
ATOM   2959  N   ILE X 195      54.804  40.176  45.536  0.00  0.00            
ATOM   2960  H   ILE X 195      55.126  41.175  45.241  0.00  0.00            
ATOM   2961  CA  ILE X 195      54.271  39.941  46.892  0.00  0.00            
ATOM   2962  HA  ILE X 195      54.781  39.078  47.321  0.00  0.00            
ATOM   2963  CB  ILE X 195      54.428  41.189  47.905  0.00  0.00            
ATOM   2964  HB  ILE X 195      53.749  42.032  47.780  0.00  0.00            
ATOM   2965  CG2 ILE X 195      53.887  40.820  49.295  0.00  0.00            
ATOM   2966 HG21 ILE X 195      52.808  40.673  49.257  0.00  0.00            
ATOM   2967 HG22 ILE X 195      54.412  39.966  49.725  0.00  0.00            
ATOM   2968 HG23 ILE X 195      54.063  41.571  49.947  0.00  0.00            
ATOM   2969  CG1 ILE X 195      55.897  41.677  47.899  0.00  0.00            
ATOM   2970 HG12 ILE X 195      56.547  41.126  48.441  0.00  0.00            
ATOM   2971 HG13 ILE X 195      56.291  41.703  46.969  0.00  0.00            
ATOM   2972  CD1 ILE X 195      55.945  43.109  48.369  0.00  0.00            
ATOM   2973 HD11 ILE X 195      55.347  43.819  47.797  0.00  0.00            
ATOM   2974 HD12 ILE X 195      55.644  43.184  49.414  0.00  0.00            
ATOM   2975 HD13 ILE X 195      57.013  43.309  48.275  0.00  0.00            
ATOM   2976  C   ILE X 195      52.731  39.590  46.864  0.00  0.00            
ATOM   2977  O   ILE X 195      52.324  38.708  47.629  0.00  0.00            
ATOM   2978  N   GLN X 196      51.947  40.105  45.886  0.00  0.00            
ATOM   2979  H   GLN X 196      52.485  40.699  45.147  0.00  0.00            
ATOM   2980  CA  GLN X 196      50.549  39.911  45.840  0.00  0.00            
ATOM   2981  HA  GLN X 196      50.230  39.839  46.880  0.00  0.00            
ATOM   2982  CB  GLN X 196      49.805  41.152  45.358  0.00  0.00            
ATOM   2983  HB2 GLN X 196      50.100  41.431  44.347  0.00  0.00            
ATOM   2984  HB3 GLN X 196      48.765  40.839  45.450  0.00  0.00            
ATOM   2985  CG  GLN X 196      49.937  42.389  46.308  0.00  0.00            
ATOM   2986  HG2 GLN X 196      50.954  42.780  46.355  0.00  0.00            
ATOM   2987  HG3 GLN X 196      49.326  43.180  45.875  0.00  0.00            
ATOM   2988  CD  GLN X 196      49.452  42.126  47.723  0.00  0.00            
ATOM   2989  OE1 GLN X 196      48.602  41.283  47.948  0.00  0.00            
ATOM   2990  NE2 GLN X 196      49.821  42.899  48.717  0.00  0.00            
ATOM   2991 HE21 GLN X 196      49.349  42.770  49.691  0.00  0.00            
ATOM   2992 HE22 GLN X 196      50.483  43.633  48.511  0.00  0.00            
ATOM   2993  C   GLN X 196      50.149  38.571  45.165  0.00  0.00            
ATOM   2994  O   GLN X 196      49.082  38.069  45.457  0.00  0.00            
ATOM   2995  N   LEU X 197      50.992  38.168  44.166  0.00  0.00            
ATOM   2996  H   LEU X 197      51.728  38.823  43.700  0.00  0.00            
ATOM   2997  CA  LEU X 197      50.929  36.807  43.634  0.00  0.00            
ATOM   2998  HA  LEU X 197      49.890  36.629  43.356  0.00  0.00            
ATOM   2999  CB  LEU X 197      51.816  36.566  42.489  0.00  0.00            
ATOM   3000  HB2 LEU X 197      52.848  36.557  42.837  0.00  0.00            
ATOM   3001  HB3 LEU X 197      51.658  35.557  42.108  0.00  0.00            
ATOM   3002  CG  LEU X 197      51.582  37.502  41.264  0.00  0.00            
ATOM   3003  HG  LEU X 197      51.845  38.523  41.538  0.00  0.00            
ATOM   3004  CD1 LEU X 197      52.588  37.019  40.162  0.00  0.00            
ATOM   3005 HD11 LEU X 197      52.427  37.600  39.254  0.00  0.00            
ATOM   3006 HD12 LEU X 197      53.554  37.342  40.551  0.00  0.00            
ATOM   3007 HD13 LEU X 197      52.404  36.045  39.965  0.00  0.00            
ATOM   3008  CD2 LEU X 197      50.170  37.557  40.760  0.00  0.00            
ATOM   3009 HD21 LEU X 197      50.099  37.934  39.739  0.00  0.00            
ATOM   3010 HD22 LEU X 197      49.729  36.570  40.616  0.00  0.00            
ATOM   3011 HD23 LEU X 197      49.458  37.967  41.476  0.00  0.00            
ATOM   3012  C   LEU X 197      51.322  35.865  44.736  0.00  0.00            
ATOM   3013  O   LEU X 197      50.704  34.840  44.886  0.00  0.00            
ATOM   3014  N   LEU X 198      52.315  36.224  45.545  0.00  0.00            
ATOM   3015  H   LEU X 198      52.837  37.167  45.386  0.00  0.00            
ATOM   3016  CA  LEU X 198      52.712  35.344  46.618  0.00  0.00            
ATOM   3017  HA  LEU X 198      52.750  34.418  46.216  0.00  0.00            
ATOM   3018  CB  LEU X 198      54.104  35.742  47.216  0.00  0.00            
ATOM   3019  HB2 LEU X 198      54.709  35.675  46.311  0.00  0.00            
ATOM   3020  HB3 LEU X 198      54.024  36.752  47.617  0.00  0.00            
ATOM   3021  CG  LEU X 198      54.709  34.805  48.267  0.00  0.00            
ATOM   3022  HG  LEU X 198      53.974  34.623  49.051  0.00  0.00            
ATOM   3023  CD1 LEU X 198      55.089  33.465  47.739  0.00  0.00            
ATOM   3024 HD11 LEU X 198      54.322  33.155  47.161  0.00  0.00            
ATOM   3025 HD12 LEU X 198      55.852  33.540  47.081  0.00  0.00            
ATOM   3026 HD13 LEU X 198      55.314  32.847  48.506  0.00  0.00            
ATOM   3027  CD2 LEU X 198      55.938  35.537  48.916  0.00  0.00            
ATOM   3028 HD21 LEU X 198      56.683  35.515  48.120  0.00  0.00            
ATOM   3029 HD22 LEU X 198      55.743  36.567  49.215  0.00  0.00            
ATOM   3030 HD23 LEU X 198      56.273  34.863  49.704  0.00  0.00            
ATOM   3031  C   LEU X 198      51.614  35.275  47.704  0.00  0.00            
ATOM   3032  O   LEU X 198      51.252  34.240  48.250  0.00  0.00            
ATOM   3033  N   ASN X 199      50.866  36.365  47.795  0.00  0.00            
ATOM   3034  H   ASN X 199      51.189  37.267  47.274  0.00  0.00            
ATOM   3035  CA  ASN X 199      49.704  36.426  48.664  0.00  0.00            
ATOM   3036  HA  ASN X 199      49.940  35.885  49.580  0.00  0.00            
ATOM   3037  CB  ASN X 199      49.170  37.888  48.890  0.00  0.00            
ATOM   3038  HB2 ASN X 199      49.310  38.498  48.097  0.00  0.00            
ATOM   3039  HB3 ASN X 199      48.088  37.829  49.005  0.00  0.00            
ATOM   3040  CG  ASN X 199      49.527  38.507  50.232  0.00  0.00            
ATOM   3041  OD1 ASN X 199      50.103  37.823  51.115  0.00  0.00            
ATOM   3042  ND2 ASN X 199      49.289  39.810  50.370  0.00  0.00            
ATOM   3043 HD21 ASN X 199      48.805  40.357  49.561  0.00  0.00            
ATOM   3044 HD22 ASN X 199      49.491  40.197  51.369  0.00  0.00            
ATOM   3045  C   ASN X 199      48.613  35.442  48.137  0.00  0.00            
ATOM   3046  O   ASN X 199      47.876  34.761  48.867  0.00  0.00            
ATOM   3047  N   ALA X 200      48.525  35.372  46.819  0.00  0.00            
ATOM   3048  H   ALA X 200      49.172  35.955  46.163  0.00  0.00            
ATOM   3049  CA  ALA X 200      47.468  34.568  46.188  0.00  0.00            
ATOM   3050  HA  ALA X 200      46.536  34.973  46.585  0.00  0.00            
ATOM   3051  CB  ALA X 200      47.342  34.948  44.709  0.00  0.00            
ATOM   3052  HB1 ALA X 200      46.496  34.457  44.228  0.00  0.00            
ATOM   3053  HB2 ALA X 200      47.182  36.025  44.656  0.00  0.00            
ATOM   3054  HB3 ALA X 200      48.259  34.719  44.166  0.00  0.00            
ATOM   3055  C   ALA X 200      47.651  33.015  46.420  0.00  0.00            
ATOM   3056  O   ALA X 200      46.725  32.451  46.972  0.00  0.00            
ATOM   3057  N   VAL X 201      48.880  32.546  46.167  0.00  0.00            
ATOM   3058  H   VAL X 201      49.598  33.248  46.061  0.00  0.00            
ATOM   3059  CA  VAL X 201      49.320  31.174  46.427  0.00  0.00            
ATOM   3060  HA  VAL X 201      48.690  30.489  46.034  0.00  0.00            
ATOM   3061  CB  VAL X 201      50.750  30.805  45.908  0.00  0.00            
ATOM   3062  HB  VAL X 201      50.822  29.873  46.290  0.00  0.00            
ATOM   3063  CG1 VAL X 201      51.004  30.855  44.354  0.00  0.00            
ATOM   3064 HG11 VAL X 201      51.951  30.364  44.129  0.00  0.00            
ATOM   3065 HG12 VAL X 201      50.212  30.243  43.923  0.00  0.00            
ATOM   3066 HG13 VAL X 201      50.924  31.821  43.855  0.00  0.00            
ATOM   3067  CG2 VAL X 201      51.819  31.713  46.527  0.00  0.00            
ATOM   3068 HG21 VAL X 201      52.659  31.293  46.328  0.00  0.00            
ATOM   3069 HG22 VAL X 201      51.695  32.624  46.109  0.00  0.00            
ATOM   3070 HG23 VAL X 201      51.813  31.867  47.606  0.00  0.00            
ATOM   3071  C   VAL X 201      49.178  30.891  47.991  0.00  0.00            
ATOM   3072  O   VAL X 201      48.803  29.752  48.343  0.00  0.00            
ATOM   3073  N   SER X 202      49.487  31.912  48.803  0.00  0.00            
ATOM   3074  H   SER X 202      50.036  32.749  48.372  0.00  0.00            
ATOM   3075  CA  SER X 202      49.466  31.750  50.282  0.00  0.00            
ATOM   3076  HA  SER X 202      49.967  30.810  50.513  0.00  0.00            
ATOM   3077  CB  SER X 202      50.170  32.909  50.953  0.00  0.00            
ATOM   3078  HB2 SER X 202      49.765  33.744  50.553  0.00  0.00            
ATOM   3079  HB3 SER X 202      50.039  32.938  51.954  0.00  0.00            
ATOM   3080  OG  SER X 202      51.497  32.813  50.623  0.00  0.00            
ATOM   3081  HG  SER X 202      51.615  33.226  49.709  0.00  0.00            
ATOM   3082  C   SER X 202      48.090  31.700  50.956  0.00  0.00            
ATOM   3083  O   SER X 202      48.028  31.288  52.117  0.00  0.00            
ATOM   3084  N   ARG X 203      47.109  32.095  50.123  0.00  0.00            
ATOM   3085  H   ARG X 203      47.368  32.892  49.425  0.00  0.00            
ATOM   3086  CA  ARG X 203      45.700  31.975  50.552  0.00  0.00            
ATOM   3087  HA  ARG X 203      45.681  31.920  51.640  0.00  0.00            
ATOM   3088  CB  ARG X 203      44.923  33.235  50.171  0.00  0.00            
ATOM   3089  HB2 ARG X 203      45.041  33.399  49.100  0.00  0.00            
ATOM   3090  HB3 ARG X 203      43.863  33.120  50.401  0.00  0.00            
ATOM   3091  CG  ARG X 203      45.431  34.477  50.885  0.00  0.00            
ATOM   3092  HG2 ARG X 203      45.088  34.332  51.909  0.00  0.00            
ATOM   3093  HG3 ARG X 203      46.515  34.588  50.868  0.00  0.00            
ATOM   3094  CD  ARG X 203      44.683  35.790  50.426  0.00  0.00            
ATOM   3095  HD2 ARG X 203      44.812  35.873  49.346  0.00  0.00            
ATOM   3096  HD3 ARG X 203      43.702  35.690  50.646  0.00  0.00            
ATOM   3097  NE  ARG X 203      45.352  36.938  51.050  0.00  0.00            
ATOM   3098  HE  ARG X 203      45.996  36.717  51.901  0.00  0.00            
ATOM   3099  CZ  ARG X 203      45.345  38.182  50.702  0.00  0.00            
ATOM   3100  NH1 ARG X 203      44.729  38.606  49.655  0.00  0.00            
ATOM   3101 HH11 ARG X 203      43.945  37.941  49.296  0.00  0.00            
ATOM   3102 HH12 ARG X 203      44.494  39.670  49.605  0.00  0.00            
ATOM   3103  NH2 ARG X 203      45.978  39.089  51.344  0.00  0.00            
ATOM   3104 HH21 ARG X 203      46.670  38.904  52.165  0.00  0.00            
ATOM   3105 HH22 ARG X 203      45.802  40.137  51.103  0.00  0.00            
ATOM   3106  C   ARG X 203      45.067  30.730  50.002  0.00  0.00            
ATOM   3107  O   ARG X 203      44.425  30.002  50.775  0.00  0.00            
ATOM   3108  N   VAL X 204      45.195  30.547  48.705  0.00  0.00            
ATOM   3109  H   VAL X 204      45.838  31.199  48.277  0.00  0.00            
ATOM   3110  CA  VAL X 204      44.776  29.393  47.937  0.00  0.00            
ATOM   3111  HA  VAL X 204      43.773  29.469  47.850  0.00  0.00            
ATOM   3112  CB  VAL X 204      45.359  29.306  46.483  0.00  0.00            
ATOM   3113  HB  VAL X 204      46.427  29.520  46.456  0.00  0.00            
ATOM   3114  CG1 VAL X 204      45.147  27.929  45.792  0.00  0.00            
ATOM   3115 HG11 VAL X 204      45.623  27.158  46.398  0.00  0.00            
ATOM   3116 HG12 VAL X 204      44.099  27.750  45.552  0.00  0.00            
ATOM   3117 HG13 VAL X 204      45.726  28.043  44.876  0.00  0.00            
ATOM   3118  CG2 VAL X 204      44.663  30.372  45.611  0.00  0.00            
ATOM   3119 HG21 VAL X 204      45.338  30.588  44.783  0.00  0.00            
ATOM   3120 HG22 VAL X 204      43.800  30.009  45.231  0.00  0.00            
ATOM   3121 HG23 VAL X 204      44.494  31.313  46.135  0.00  0.00            
ATOM   3122  C   VAL X 204      45.112  28.108  48.669  0.00  0.00            
ATOM   3123  O   VAL X 204      44.201  27.294  48.950  0.00  0.00            
ATOM   3124  N   GLU X 205      46.373  27.925  49.161  0.00  0.00            
ATOM   3125  H   GLU X 205      47.131  28.623  48.806  0.00  0.00            
ATOM   3126  CA  GLU X 205      46.930  26.702  49.856  0.00  0.00            
ATOM   3127  HA  GLU X 205      46.969  25.894  49.125  0.00  0.00            
ATOM   3128  CB  GLU X 205      48.435  26.947  50.224  0.00  0.00            
ATOM   3129  HB2 GLU X 205      48.882  26.051  50.354  0.00  0.00            
ATOM   3130  HB3 GLU X 205      48.765  27.371  49.369  0.00  0.00            
ATOM   3131  CG  GLU X 205      48.890  27.931  51.376  0.00  0.00            
ATOM   3132  HG2 GLU X 205      49.802  28.302  51.149  0.00  0.00            
ATOM   3133  HG3 GLU X 205      48.182  28.648  51.314  0.00  0.00            
ATOM   3134  CD  GLU X 205      49.024  27.326  52.722  0.00  0.00            
ATOM   3135  OE1 GLU X 205      48.835  28.032  53.723  0.00  0.00            
ATOM   3136  OE2 GLU X 205      49.218  26.078  52.833  0.00  0.00            
ATOM   3137  C   GLU X 205      46.127  26.261  51.179  0.00  0.00            
ATOM   3138  O   GLU X 205      46.015  25.062  51.485  0.00  0.00            
ATOM   3139  N   ARG X 206      45.595  27.310  51.811  0.00  0.00            
ATOM   3140  H   ARG X 206      45.778  28.264  51.316  0.00  0.00            
ATOM   3141  CA  ARG X 206      44.759  27.317  52.991  0.00  0.00            
ATOM   3142  HA  ARG X 206      45.069  26.540  53.690  0.00  0.00            
ATOM   3143  CB  ARG X 206      45.211  28.618  53.731  0.00  0.00            
ATOM   3144  HB2 ARG X 206      46.188  28.776  53.527  0.00  0.00            
ATOM   3145  HB3 ARG X 206      44.801  29.498  53.235  0.00  0.00            
ATOM   3146  CG  ARG X 206      44.976  28.707  55.236  0.00  0.00            
ATOM   3147  HG2 ARG X 206      45.469  29.646  55.486  0.00  0.00            
ATOM   3148  HG3 ARG X 206      43.936  28.794  55.550  0.00  0.00            
ATOM   3149  CD  ARG X 206      45.362  27.503  56.095  0.00  0.00            
ATOM   3150  HD2 ARG X 206      45.318  27.864  57.123  0.00  0.00            
ATOM   3151  HD3 ARG X 206      44.742  26.726  55.918  0.00  0.00            
ATOM   3152  NE  ARG X 206      46.798  27.225  55.739  0.00  0.00            
ATOM   3153  HE  ARG X 206      47.241  27.632  54.830  0.00  0.00            
ATOM   3154  CZ  ARG X 206      47.605  26.471  56.376  0.00  0.00            
ATOM   3155  NH1 ARG X 206      47.321  26.238  57.594  0.00  0.00            
ATOM   3156 HH11 ARG X 206      46.507  26.757  58.100  0.00  0.00            
ATOM   3157 HH12 ARG X 206      48.059  25.609  58.090  0.00  0.00            
ATOM   3158  NH2 ARG X 206      48.658  25.983  55.829  0.00  0.00            
ATOM   3159 HH21 ARG X 206      49.122  26.425  54.948  0.00  0.00            
ATOM   3160 HH22 ARG X 206      49.115  25.071  56.213  0.00  0.00            
ATOM   3161  C   ARG X 206      43.236  27.305  52.727  0.00  0.00            
ATOM   3162  O   ARG X 206      42.485  27.063  53.627  0.00  0.00            
ATOM   3163  N   ALA X 207      42.746  27.636  51.566  0.00  0.00            
ATOM   3164  H   ALA X 207      43.462  28.070  50.868  0.00  0.00            
ATOM   3165  CA  ALA X 207      41.295  27.513  51.213  0.00  0.00            
ATOM   3166  HA  ALA X 207      40.662  27.653  52.089  0.00  0.00            
ATOM   3167  CB  ALA X 207      40.987  28.598  50.126  0.00  0.00            
ATOM   3168  HB1 ALA X 207      41.677  28.521  49.286  0.00  0.00            
ATOM   3169  HB2 ALA X 207      39.971  28.623  49.734  0.00  0.00            
ATOM   3170  HB3 ALA X 207      41.053  29.617  50.509  0.00  0.00            
ATOM   3171  C   ALA X 207      40.955  26.112  50.749  0.00  0.00            
ATOM   3172  O   ALA X 207      39.810  25.611  50.916  0.00  0.00            
ATOM   3173  N   LEU X 208      41.911  25.386  50.235  0.00  0.00            
ATOM   3174  H   LEU X 208      42.794  25.886  49.838  0.00  0.00            
ATOM   3175  CA  LEU X 208      41.599  24.042  49.667  0.00  0.00            
ATOM   3176  HA  LEU X 208      40.804  24.133  48.928  0.00  0.00            
ATOM   3177  CB  LEU X 208      42.783  23.407  48.875  0.00  0.00            
ATOM   3178  HB2 LEU X 208      43.482  23.114  49.657  0.00  0.00            
ATOM   3179  HB3 LEU X 208      42.468  22.438  48.487  0.00  0.00            
ATOM   3180  CG  LEU X 208      43.408  24.274  47.750  0.00  0.00            
ATOM   3181  HG  LEU X 208      43.920  25.141  48.168  0.00  0.00            
ATOM   3182  CD1 LEU X 208      44.602  23.474  47.008  0.00  0.00            
ATOM   3183 HD11 LEU X 208      45.345  23.099  47.713  0.00  0.00            
ATOM   3184 HD12 LEU X 208      44.201  22.627  46.451  0.00  0.00            
ATOM   3185 HD13 LEU X 208      45.035  24.113  46.356  0.00  0.00            
ATOM   3186  CD2 LEU X 208      42.398  24.821  46.708  0.00  0.00            
ATOM   3187 HD21 LEU X 208      41.935  24.027  46.122  0.00  0.00            
ATOM   3188 HD22 LEU X 208      41.770  25.552  47.218  0.00  0.00            
ATOM   3189 HD23 LEU X 208      43.005  25.292  45.934  0.00  0.00            
ATOM   3190  C   LEU X 208      40.992  23.023  50.673  0.00  0.00            
ATOM   3191  O   LEU X 208      40.047  22.364  50.325  0.00  0.00            
ATOM   3192  N   PRO X 209      41.319  23.018  51.992  0.00  0.00            
ATOM   3193  CD  PRO X 209      42.485  23.700  52.575  0.00  0.00            
ATOM   3194  HD2 PRO X 209      42.127  24.525  53.192  0.00  0.00            
ATOM   3195  HD3 PRO X 209      43.279  23.876  51.849  0.00  0.00            
ATOM   3196  CG  PRO X 209      43.063  22.624  53.441  0.00  0.00            
ATOM   3197  HG2 PRO X 209      43.721  23.074  54.184  0.00  0.00            
ATOM   3198  HG3 PRO X 209      43.532  21.852  52.832  0.00  0.00            
ATOM   3199  CB  PRO X 209      41.693  22.228  54.173  0.00  0.00            
ATOM   3200  HB2 PRO X 209      41.389  23.003  54.744  0.00  0.00            
ATOM   3201  HB3 PRO X 209      41.660  21.297  54.564  0.00  0.00            
ATOM   3202  CA  PRO X 209      40.805  22.043  52.919  0.00  0.00            
ATOM   3203  HA  PRO X 209      41.006  21.126  52.547  0.00  0.00            
ATOM   3204  C   PRO X 209      39.316  22.155  53.260  0.00  0.00            
ATOM   3205  O   PRO X 209      38.828  21.325  53.997  0.00  0.00            
ATOM   3206  N   LYS X 210      38.660  23.167  52.715  0.00  0.00            
ATOM   3207  H   LYS X 210      39.307  24.032  52.573  0.00  0.00            
ATOM   3208  CA  LYS X 210      37.250  23.367  52.915  0.00  0.00            
ATOM   3209  HA  LYS X 210      36.806  22.439  53.276  0.00  0.00            
ATOM   3210  CB  LYS X 210      36.885  24.448  53.979  0.00  0.00            
ATOM   3211  HB2 LYS X 210      35.832  24.727  53.960  0.00  0.00            
ATOM   3212  HB3 LYS X 210      37.137  24.049  54.962  0.00  0.00            
ATOM   3213  CG  LYS X 210      37.676  25.794  53.776  0.00  0.00            
ATOM   3214  HG2 LYS X 210      37.622  26.278  54.752  0.00  0.00            
ATOM   3215  HG3 LYS X 210      38.726  25.534  53.646  0.00  0.00            
ATOM   3216  CD  LYS X 210      37.244  26.738  52.719  0.00  0.00            
ATOM   3217  HD2 LYS X 210      38.049  27.451  52.546  0.00  0.00            
ATOM   3218  HD3 LYS X 210      37.126  26.220  51.861  0.00  0.00            
ATOM   3219  CE  LYS X 210      36.007  27.585  52.992  0.00  0.00            
ATOM   3220  HE2 LYS X 210      35.740  27.915  51.988  0.00  0.00            
ATOM   3221  HE3 LYS X 210      35.231  26.923  53.377  0.00  0.00            
ATOM   3222  NZ  LYS X 210      36.086  28.781  53.782  0.00  0.00            
ATOM   3223  HZ1 LYS X 210      36.465  29.619  53.198  0.00  0.00            
ATOM   3224  HZ2 LYS X 210      35.080  28.974  54.155  0.00  0.00            
ATOM   3225  HZ3 LYS X 210      36.684  28.642  54.683  0.00  0.00            
ATOM   3226  C   LYS X 210      36.615  23.782  51.615  0.00  0.00            
ATOM   3227  O   LYS X 210      35.511  24.330  51.531  0.00  0.00            
ATOM   3228  N   LEU X 211      37.343  23.780  50.519  0.00  0.00            
ATOM   3229  H   LEU X 211      38.328  23.568  50.588  0.00  0.00            
ATOM   3230  CA  LEU X 211      36.842  24.135  49.167  0.00  0.00            
ATOM   3231  HA  LEU X 211      36.086  24.917  49.242  0.00  0.00            
ATOM   3232  CB  LEU X 211      38.025  24.558  48.242  0.00  0.00            
ATOM   3233  HB2 LEU X 211      38.522  25.412  48.700  0.00  0.00            
ATOM   3234  HB3 LEU X 211      38.685  23.702  48.381  0.00  0.00            
ATOM   3235  CG  LEU X 211      37.634  24.797  46.766  0.00  0.00            
ATOM   3236  HG  LEU X 211      36.967  23.970  46.521  0.00  0.00            
ATOM   3237  CD1 LEU X 211      36.908  26.145  46.598  0.00  0.00            
ATOM   3238 HD11 LEU X 211      36.903  26.487  45.562  0.00  0.00            
ATOM   3239 HD12 LEU X 211      36.004  26.089  46.916  0.00  0.00            
ATOM   3240 HD13 LEU X 211      37.390  26.880  47.095  0.00  0.00            
ATOM   3241  CD2 LEU X 211      38.779  24.599  45.742  0.00  0.00            
ATOM   3242 HD21 LEU X 211      38.369  24.890  44.775  0.00  0.00            
ATOM   3243 HD22 LEU X 211      39.587  25.316  45.887  0.00  0.00            
ATOM   3244 HD23 LEU X 211      39.026  23.540  45.663  0.00  0.00            
ATOM   3245  C   LEU X 211      36.103  22.884  48.654  0.00  0.00            
ATOM   3246  O   LEU X 211      36.708  21.851  48.361  0.00  0.00            
ATOM   3247  N   THR X 212      34.788  22.980  48.694  0.00  0.00            
ATOM   3248  H   THR X 212      34.280  23.818  49.172  0.00  0.00            
ATOM   3249  CA  THR X 212      33.893  21.776  48.430  0.00  0.00            
ATOM   3250  HA  THR X 212      34.525  20.908  48.241  0.00  0.00            
ATOM   3251  CB  THR X 212      33.076  21.402  49.634  0.00  0.00            
ATOM   3252  HB  THR X 212      32.375  20.630  49.318  0.00  0.00            
ATOM   3253  CG2 THR X 212      33.985  20.957  50.807  0.00  0.00            
ATOM   3254 HG21 THR X 212      34.788  21.642  51.080  0.00  0.00            
ATOM   3255 HG22 THR X 212      33.406  20.741  51.704  0.00  0.00            
ATOM   3256 HG23 THR X 212      34.449  20.030  50.471  0.00  0.00            
ATOM   3257  OG1 THR X 212      32.299  22.502  50.125  0.00  0.00            
ATOM   3258  HG1 THR X 212      31.333  22.582  49.625  0.00  0.00            
ATOM   3259  C   THR X 212      32.984  22.038  47.174  0.00  0.00            
ATOM   3260  O   THR X 212      32.098  21.206  46.929  0.00  0.00            
ATOM   3261  N   VAL X 213      33.244  23.162  46.464  0.00  0.00            
ATOM   3262  H   VAL X 213      33.895  23.956  46.830  0.00  0.00            
ATOM   3263  CA  VAL X 213      32.532  23.470  45.184  0.00  0.00            
ATOM   3264  HA  VAL X 213      31.459  23.462  45.374  0.00  0.00            
ATOM   3265  CB  VAL X 213      32.836  24.907  44.757  0.00  0.00            
ATOM   3266  HB  VAL X 213      33.025  25.504  45.649  0.00  0.00            
ATOM   3267  CG1 VAL X 213      33.966  25.199  43.768  0.00  0.00            
ATOM   3268 HG11 VAL X 213      34.835  24.771  44.269  0.00  0.00            
ATOM   3269 HG12 VAL X 213      33.822  24.779  42.773  0.00  0.00            
ATOM   3270 HG13 VAL X 213      34.090  26.279  43.689  0.00  0.00            
ATOM   3271  CG2 VAL X 213      31.665  25.463  44.062  0.00  0.00            
ATOM   3272 HG21 VAL X 213      31.788  26.545  44.082  0.00  0.00            
ATOM   3273 HG22 VAL X 213      31.576  25.286  43.072  0.00  0.00            
ATOM   3274 HG23 VAL X 213      30.709  25.178  44.502  0.00  0.00            
ATOM   3275  C   VAL X 213      33.015  22.496  44.082  0.00  0.00            
ATOM   3276  O   VAL X 213      34.195  22.140  44.141  0.00  0.00            
ATOM   3277  N   PRO X 214      32.195  21.996  43.135  0.00  0.00            
ATOM   3278  CD  PRO X 214      30.716  22.012  43.012  0.00  0.00            
ATOM   3279  HD2 PRO X 214      30.224  22.980  43.098  0.00  0.00            
ATOM   3280  HD3 PRO X 214      30.280  21.419  43.816  0.00  0.00            
ATOM   3281  CG  PRO X 214      30.454  21.538  41.589  0.00  0.00            
ATOM   3282  HG2 PRO X 214      30.787  22.321  40.924  0.00  0.00            
ATOM   3283  HG3 PRO X 214      29.447  21.259  41.319  0.00  0.00            
ATOM   3284  CB  PRO X 214      31.462  20.416  41.389  0.00  0.00            
ATOM   3285  HB2 PRO X 214      31.686  20.144  40.368  0.00  0.00            
ATOM   3286  HB3 PRO X 214      31.115  19.559  41.947  0.00  0.00            
ATOM   3287  CA  PRO X 214      32.690  20.996  42.116  0.00  0.00            
ATOM   3288  HA  PRO X 214      33.302  20.213  42.538  0.00  0.00            
ATOM   3289  C   PRO X 214      33.548  21.764  41.080  0.00  0.00            
ATOM   3290  O   PRO X 214      33.258  22.905  40.737  0.00  0.00            
ATOM   3291  N   PHE X 215      34.513  21.197  40.419  0.00  0.00            
ATOM   3292  H   PHE X 215      34.589  20.110  40.386  0.00  0.00            
ATOM   3293  CA  PHE X 215      35.338  21.894  39.344  0.00  0.00            
ATOM   3294  HA  PHE X 215      34.621  22.562  38.866  0.00  0.00            
ATOM   3295  CB  PHE X 215      36.512  22.617  39.999  0.00  0.00            
ATOM   3296  HB2 PHE X 215      36.959  23.296  39.273  0.00  0.00            
ATOM   3297  HB3 PHE X 215      36.087  23.337  40.698  0.00  0.00            
ATOM   3298  CG  PHE X 215      37.580  21.728  40.674  0.00  0.00            
ATOM   3299  CD1 PHE X 215      37.373  21.429  42.046  0.00  0.00            
ATOM   3300  HD1 PHE X 215      36.436  21.674  42.546  0.00  0.00            
ATOM   3301  CE1 PHE X 215      38.420  20.862  42.731  0.00  0.00            
ATOM   3302  HE1 PHE X 215      38.339  20.573  43.779  0.00  0.00            
ATOM   3303  CZ  PHE X 215      39.618  20.481  42.079  0.00  0.00            
ATOM   3304  HZ  PHE X 215      40.388  19.831  42.496  0.00  0.00            
ATOM   3305  CE2 PHE X 215      39.771  20.784  40.726  0.00  0.00            
ATOM   3306  HE2 PHE X 215      40.554  20.369  40.242  0.00  0.00            
ATOM   3307  CD2 PHE X 215      38.805  21.490  40.052  0.00  0.00            
ATOM   3308  HD2 PHE X 215      38.847  21.687  38.981  0.00  0.00            
ATOM   3309  C   PHE X 215      35.800  20.916  38.227  0.00  0.00            
ATOM   3310  O   PHE X 215      35.718  19.701  38.506  0.00  0.00            
ATOM   3311  N   LEU X 216      36.220  21.422  37.109  0.00  0.00            
ATOM   3312  H   LEU X 216      36.273  22.510  37.110  0.00  0.00            
ATOM   3313  CA  LEU X 216      36.939  20.721  36.005  0.00  0.00            
ATOM   3314  HA  LEU X 216      37.106  19.676  36.264  0.00  0.00            
ATOM   3315  CB  LEU X 216      36.109  20.722  34.728  0.00  0.00            
ATOM   3316  HB2 LEU X 216      35.241  20.079  34.868  0.00  0.00            
ATOM   3317  HB3 LEU X 216      35.656  21.702  34.575  0.00  0.00            
ATOM   3318  CG  LEU X 216      36.769  20.364  33.400  0.00  0.00            
ATOM   3319  HG  LEU X 216      37.832  20.568  33.526  0.00  0.00            
ATOM   3320  CD1 LEU X 216      36.727  18.865  33.154  0.00  0.00            
ATOM   3321 HD11 LEU X 216      35.702  18.503  33.085  0.00  0.00            
ATOM   3322 HD12 LEU X 216      37.382  18.547  32.342  0.00  0.00            
ATOM   3323 HD13 LEU X 216      37.137  18.381  33.940  0.00  0.00            
ATOM   3324  CD2 LEU X 216      36.075  21.060  32.204  0.00  0.00            
ATOM   3325 HD21 LEU X 216      36.279  22.130  32.236  0.00  0.00            
ATOM   3326 HD22 LEU X 216      36.409  20.603  31.272  0.00  0.00            
ATOM   3327 HD23 LEU X 216      35.020  20.843  32.370  0.00  0.00            
ATOM   3328  C   LEU X 216      38.246  21.463  35.897  0.00  0.00            
ATOM   3329  O   LEU X 216      38.276  22.632  36.012  0.00  0.00            
ATOM   3330  N   LEU X 217      39.368  20.742  35.664  0.00  0.00            
ATOM   3331  H   LEU X 217      39.250  19.659  35.625  0.00  0.00            
ATOM   3332  CA  LEU X 217      40.705  21.268  35.783  0.00  0.00            
ATOM   3333  HA  LEU X 217      40.658  22.356  35.734  0.00  0.00            
ATOM   3334  CB  LEU X 217      41.452  20.803  37.037  0.00  0.00            
ATOM   3335  HB2 LEU X 217      40.838  21.210  37.841  0.00  0.00            
ATOM   3336  HB3 LEU X 217      41.376  19.718  36.977  0.00  0.00            
ATOM   3337  CG  LEU X 217      42.907  21.221  37.137  0.00  0.00            
ATOM   3338  HG  LEU X 217      43.478  20.660  36.397  0.00  0.00            
ATOM   3339  CD1 LEU X 217      43.167  22.682  36.954  0.00  0.00            
ATOM   3340 HD11 LEU X 217      42.916  23.137  35.996  0.00  0.00            
ATOM   3341 HD12 LEU X 217      42.578  23.388  37.539  0.00  0.00            
ATOM   3342 HD13 LEU X 217      44.148  22.915  37.010  0.00  0.00            
ATOM   3343  CD2 LEU X 217      43.428  20.868  38.529  0.00  0.00            
ATOM   3344 HD21 LEU X 217      44.405  21.272  38.793  0.00  0.00            
ATOM   3345 HD22 LEU X 217      42.766  21.243  39.310  0.00  0.00            
ATOM   3346 HD23 LEU X 217      43.568  19.793  38.643  0.00  0.00            
ATOM   3347  C   LEU X 217      41.467  20.883  34.543  0.00  0.00            
ATOM   3348  O   LEU X 217      41.790  19.745  34.363  0.00  0.00            
ATOM   3349  N   LEU X 218      41.673  21.876  33.696  0.00  0.00            
ATOM   3350  H   LEU X 218      41.279  22.870  33.908  0.00  0.00            
ATOM   3351  CA  LEU X 218      42.501  21.699  32.552  0.00  0.00            
ATOM   3352  HA  LEU X 218      42.575  20.647  32.277  0.00  0.00            
ATOM   3353  CB  LEU X 218      41.844  22.474  31.386  0.00  0.00            
ATOM   3354  HB2 LEU X 218      41.651  23.521  31.617  0.00  0.00            
ATOM   3355  HB3 LEU X 218      42.620  22.456  30.620  0.00  0.00            
ATOM   3356  CG  LEU X 218      40.501  21.891  30.807  0.00  0.00            
ATOM   3357  HG  LEU X 218      40.486  22.201  29.762  0.00  0.00            
ATOM   3358  CD1 LEU X 218      40.299  20.403  30.920  0.00  0.00            
ATOM   3359 HD11 LEU X 218      40.219  20.029  31.855  0.00  0.00            
ATOM   3360 HD12 LEU X 218      39.511  20.056  30.392  0.00  0.00            
ATOM   3361 HD13 LEU X 218      41.107  19.953  30.516  0.00  0.00            
ATOM   3362  CD2 LEU X 218      39.319  22.652  31.490  0.00  0.00            
ATOM   3363 HD21 LEU X 218      38.340  22.498  31.037  0.00  0.00            
ATOM   3364 HD22 LEU X 218      39.320  22.376  32.545  0.00  0.00            
ATOM   3365 HD23 LEU X 218      39.503  23.720  31.377  0.00  0.00            
ATOM   3366  C   LEU X 218      43.929  22.301  32.886  0.00  0.00            
ATOM   3367  O   LEU X 218      44.000  23.452  33.245  0.00  0.00            
ATOM   3368  N   GLN X 219      44.942  21.510  32.712  0.00  0.00            
ATOM   3369  H   GLN X 219      44.727  20.501  32.359  0.00  0.00            
ATOM   3370  CA  GLN X 219      46.351  21.781  32.932  0.00  0.00            
ATOM   3371  HA  GLN X 219      46.477  22.863  32.960  0.00  0.00            
ATOM   3372  CB  GLN X 219      46.748  21.044  34.232  0.00  0.00            
ATOM   3373  HB2 GLN X 219      46.204  21.447  35.087  0.00  0.00            
ATOM   3374  HB3 GLN X 219      46.498  20.129  34.379  0.00  0.00            
ATOM   3375  CG  GLN X 219      48.255  21.116  34.461  0.00  0.00            
ATOM   3376  HG2 GLN X 219      48.657  20.602  35.232  0.00  0.00            
ATOM   3377  HG3 GLN X 219      48.786  20.644  33.634  0.00  0.00            
ATOM   3378  CD  GLN X 219      48.786  22.533  34.715  0.00  0.00            
ATOM   3379  OE1 GLN X 219      48.273  23.224  35.575  0.00  0.00            
ATOM   3380  NE2 GLN X 219      49.848  22.915  34.077  0.00  0.00            
ATOM   3381 HE21 GLN X 219      50.445  23.754  34.432  0.00  0.00            
ATOM   3382 HE22 GLN X 219      50.230  22.345  33.335  0.00  0.00            
ATOM   3383  C   GLN X 219      47.221  21.165  31.717  0.00  0.00            
ATOM   3384  O   GLN X 219      47.064  20.002  31.454  0.00  0.00            
ATOM   3385  N   GLY X 220      48.165  21.963  31.107  0.00  0.00            
ATOM   3386  H   GLY X 220      48.282  23.012  31.379  0.00  0.00            
ATOM   3387  CA  GLY X 220      49.069  21.452  30.091  0.00  0.00            
ATOM   3388  HA2 GLY X 220      48.513  20.735  29.487  0.00  0.00            
ATOM   3389  HA3 GLY X 220      49.352  22.221  29.500  0.00  0.00            
ATOM   3390  C   GLY X 220      50.356  20.901  30.709  0.00  0.00            
ATOM   3391  O   GLY X 220      50.835  21.518  31.661  0.00  0.00            
ATOM   3392  N   SER X 221      50.837  19.746  30.229  0.00  0.00            
ATOM   3393  H   SER X 221      50.548  19.567  29.193  0.00  0.00            
ATOM   3394  CA  SER X 221      51.967  19.012  30.919  0.00  0.00            
ATOM   3395  HA  SER X 221      51.582  18.952  31.937  0.00  0.00            
ATOM   3396  CB  SER X 221      52.173  17.615  30.284  0.00  0.00            
ATOM   3397  HB2 SER X 221      53.041  17.284  30.680  0.00  0.00            
ATOM   3398  HB3 SER X 221      51.307  16.981  30.475  0.00  0.00            
ATOM   3399  OG  SER X 221      52.359  17.603  28.896  0.00  0.00            
ATOM   3400  HG  SER X 221      52.963  16.723  28.676  0.00  0.00            
ATOM   3401  C   SER X 221      53.333  19.697  30.823  0.00  0.00            
ATOM   3402  O   SER X 221      54.259  19.410  31.603  0.00  0.00            
ATOM   3403  N   ALA X 222      53.547  20.600  29.807  0.00  0.00            
ATOM   3404  H   ALA X 222      52.773  21.107  29.402  0.00  0.00            
ATOM   3405  CA  ALA X 222      54.847  21.285  29.574  0.00  0.00            
ATOM   3406  HA  ALA X 222      55.495  20.769  30.151  0.00  0.00            
ATOM   3407  CB  ALA X 222      55.190  21.014  28.091  0.00  0.00            
ATOM   3408  HB1 ALA X 222      54.494  21.372  27.452  0.00  0.00            
ATOM   3409  HB2 ALA X 222      56.136  21.296  27.877  0.00  0.00            
ATOM   3410  HB3 ALA X 222      55.248  19.925  28.083  0.00  0.00            
ATOM   3411  C   ALA X 222      54.771  22.816  29.944  0.00  0.00            
ATOM   3412  O   ALA X 222      55.736  23.506  29.601  0.00  0.00            
ATOM   3413  N   ASP X 223      53.783  23.290  30.668  0.00  0.00            
ATOM   3414  H   ASP X 223      53.015  22.651  30.818  0.00  0.00            
ATOM   3415  CA  ASP X 223      53.699  24.662  31.257  0.00  0.00            
ATOM   3416  HA  ASP X 223      53.673  25.339  30.509  0.00  0.00            
ATOM   3417  CB  ASP X 223      52.340  24.727  32.005  0.00  0.00            
ATOM   3418  HB2 ASP X 223      51.535  24.250  31.349  0.00  0.00            
ATOM   3419  HB3 ASP X 223      52.437  24.203  32.899  0.00  0.00            
ATOM   3420  CG  ASP X 223      51.935  26.149  32.389  0.00  0.00            
ATOM   3421  OD1 ASP X 223      52.788  27.166  32.423  0.00  0.00            
ATOM   3422  OD2 ASP X 223      50.706  26.375  32.491  0.00  0.00            
ATOM   3423  C   ASP X 223      54.885  24.923  32.188  0.00  0.00            
ATOM   3424  O   ASP X 223      55.012  24.226  33.196  0.00  0.00            
ATOM   3425  N   ARG X 224      55.606  26.011  31.851  0.00  0.00            
ATOM   3426  H   ARG X 224      55.167  26.718  31.147  0.00  0.00            
ATOM   3427  CA  ARG X 224      56.716  26.615  32.682  0.00  0.00            
ATOM   3428  HA  ARG X 224      57.291  25.870  33.232  0.00  0.00            
ATOM   3429  CB  ARG X 224      57.826  27.138  31.719  0.00  0.00            
ATOM   3430  HB2 ARG X 224      57.310  27.474  30.819  0.00  0.00            
ATOM   3431  HB3 ARG X 224      58.392  27.952  32.171  0.00  0.00            
ATOM   3432  CG  ARG X 224      58.829  26.024  31.326  0.00  0.00            
ATOM   3433  HG2 ARG X 224      59.523  25.864  32.151  0.00  0.00            
ATOM   3434  HG3 ARG X 224      58.255  25.210  31.161  0.00  0.00            
ATOM   3435  CD  ARG X 224      59.651  26.306  30.072  0.00  0.00            
ATOM   3436  HD2 ARG X 224      60.041  27.302  30.285  0.00  0.00            
ATOM   3437  HD3 ARG X 224      60.548  25.709  29.910  0.00  0.00            
ATOM   3438  NE  ARG X 224      58.762  26.359  28.879  0.00  0.00            
ATOM   3439  HE  ARG X 224      57.683  26.317  29.025  0.00  0.00            
ATOM   3440  CZ  ARG X 224      59.023  26.982  27.742  0.00  0.00            
ATOM   3441  NH1 ARG X 224      60.138  27.541  27.339  0.00  0.00            
ATOM   3442 HH11 ARG X 224      61.070  27.407  27.888  0.00  0.00            
ATOM   3443 HH12 ARG X 224      60.154  28.161  26.443  0.00  0.00            
ATOM   3444  NH2 ARG X 224      57.969  27.044  26.933  0.00  0.00            
ATOM   3445 HH21 ARG X 224      58.031  27.523  25.956  0.00  0.00            
ATOM   3446 HH22 ARG X 224      57.050  26.592  27.307  0.00  0.00            
ATOM   3447  C   ARG X 224      56.261  27.669  33.682  0.00  0.00            
ATOM   3448  O   ARG X 224      57.089  28.146  34.502  0.00  0.00            
ATOM   3449  N   LEU X 225      55.019  28.136  33.566  0.00  0.00            
ATOM   3450  H   LEU X 225      54.434  27.602  32.938  0.00  0.00            
ATOM   3451  CA  LEU X 225      54.503  29.303  34.403  0.00  0.00            
ATOM   3452  HA  LEU X 225      55.309  29.867  34.872  0.00  0.00            
ATOM   3453  CB  LEU X 225      53.661  30.227  33.517  0.00  0.00            
ATOM   3454  HB2 LEU X 225      52.812  29.631  33.181  0.00  0.00            
ATOM   3455  HB3 LEU X 225      53.195  30.988  34.143  0.00  0.00            
ATOM   3456  CG  LEU X 225      54.440  30.769  32.293  0.00  0.00            
ATOM   3457  HG  LEU X 225      54.719  29.655  31.609  0.00  0.00            
ATOM   3458  CD1 LEU X 225      53.567  31.675  31.442  0.00  0.00            
ATOM   3459 HD11 LEU X 225      52.735  31.161  31.193  0.00  0.00            
ATOM   3460 HD12 LEU X 225      53.128  32.466  32.051  0.00  0.00            
ATOM   3461 HD13 LEU X 225      54.078  32.005  30.538  0.00  0.00            
ATOM   3462  CD2 LEU X 225      55.759  31.539  32.575  0.00  0.00            
ATOM   3463 HD21 LEU X 225      55.532  32.405  33.197  0.00  0.00            
ATOM   3464 HD22 LEU X 225      56.531  30.972  33.097  0.00  0.00            
ATOM   3465 HD23 LEU X 225      56.167  31.967  31.659  0.00  0.00            
ATOM   3466  C   LEU X 225      53.635  28.800  35.635  0.00  0.00            
ATOM   3467  O   LEU X 225      53.925  29.171  36.761  0.00  0.00            
ATOM   3468  N   CYS X 226      52.569  28.035  35.455  0.00  0.00            
ATOM   3469  H   CYS X 226      52.325  27.871  34.541  0.00  0.00            
ATOM   3470  CA  CYS X 226      51.753  27.263  36.473  0.00  0.00            
ATOM   3471  HA  CYS X 226      52.025  27.620  37.378  0.00  0.00            
ATOM   3472  CB  CYS X 226      50.280  27.611  36.307  0.00  0.00            
ATOM   3473  HB2 CYS X 226      50.088  27.440  35.248  0.00  0.00            
ATOM   3474  HB3 CYS X 226      49.703  26.939  36.943  0.00  0.00            
ATOM   3475  SG  CYS X 226      50.069  29.406  36.729  0.00  0.00            
ATOM   3476  HG  CYS X 226      50.802  29.715  35.984  0.00  0.00            
ATOM   3477  C   CYS X 226      52.018  25.745  36.390  0.00  0.00            
ATOM   3478  O   CYS X 226      51.525  25.027  35.507  0.00  0.00            
ATOM   3479  N   ASP X 227      52.833  25.327  37.372  0.00  0.00            
ATOM   3480  H   ASP X 227      53.081  25.954  38.124  0.00  0.00            
ATOM   3481  CA  ASP X 227      53.551  24.044  37.208  0.00  0.00            
ATOM   3482  HA  ASP X 227      53.947  23.909  36.201  0.00  0.00            
ATOM   3483  CB  ASP X 227      54.702  24.039  38.113  0.00  0.00            
ATOM   3484  HB2 ASP X 227      55.275  24.939  37.885  0.00  0.00            
ATOM   3485  HB3 ASP X 227      54.350  24.058  39.144  0.00  0.00            
ATOM   3486  CG  ASP X 227      55.595  22.890  37.757  0.00  0.00            
ATOM   3487  OD1 ASP X 227      55.916  22.175  38.734  0.00  0.00            
ATOM   3488  OD2 ASP X 227      55.862  22.539  36.588  0.00  0.00            
ATOM   3489  C   ASP X 227      52.577  22.870  37.414  0.00  0.00            
ATOM   3490  O   ASP X 227      51.766  22.930  38.336  0.00  0.00            
ATOM   3491  N   SER X 228      52.685  21.757  36.625  0.00  0.00            
ATOM   3492  H   SER X 228      53.461  21.800  35.861  0.00  0.00            
ATOM   3493  CA  SER X 228      51.740  20.605  36.727  0.00  0.00            
ATOM   3494  HA  SER X 228      50.738  21.015  36.596  0.00  0.00            
ATOM   3495  CB  SER X 228      51.952  19.529  35.624  0.00  0.00            
ATOM   3496  HB2 SER X 228      52.824  19.052  35.801  0.00  0.00            
ATOM   3497  HB3 SER X 228      51.228  18.825  35.671  0.00  0.00            
ATOM   3498  OG  SER X 228      52.025  20.166  34.480  0.00  0.00            
ATOM   3499  HG  SER X 228      52.971  20.491  34.337  0.00  0.00            
ATOM   3500  C   SER X 228      51.775  19.952  38.073  0.00  0.00            
ATOM   3501  O   SER X 228      50.747  19.374  38.524  0.00  0.00            
ATOM   3502  N   LYS X 229      52.860  20.108  38.894  0.00  0.00            
ATOM   3503  H   LYS X 229      53.689  20.744  38.583  0.00  0.00            
ATOM   3504  CA  LYS X 229      52.937  19.659  40.322  0.00  0.00            
ATOM   3505  HA  LYS X 229      52.813  18.577  40.269  0.00  0.00            
ATOM   3506  CB  LYS X 229      54.363  19.975  40.838  0.00  0.00            
ATOM   3507  HB2 LYS X 229      55.000  19.556  40.175  0.00  0.00            
ATOM   3508  HB3 LYS X 229      54.555  21.039  40.982  0.00  0.00            
ATOM   3509  CG  LYS X 229      54.640  19.230  42.145  0.00  0.00            
ATOM   3510  HG2 LYS X 229      55.625  19.513  42.517  0.00  0.00            
ATOM   3511  HG3 LYS X 229      53.949  19.520  42.822  0.00  0.00            
ATOM   3512  CD  LYS X 229      54.650  17.687  42.118  0.00  0.00            
ATOM   3513  HD2 LYS X 229      54.791  17.436  43.169  0.00  0.00            
ATOM   3514  HD3 LYS X 229      53.667  17.281  41.883  0.00  0.00            
ATOM   3515  CE  LYS X 229      55.731  17.070  41.263  0.00  0.00            
ATOM   3516  HE2 LYS X 229      55.941  16.056  41.600  0.00  0.00            
ATOM   3517  HE3 LYS X 229      55.222  16.907  40.312  0.00  0.00            
ATOM   3518  NZ  LYS X 229      56.953  17.825  41.164  0.00  0.00            
ATOM   3519  HZ1 LYS X 229      57.738  17.167  40.792  0.00  0.00            
ATOM   3520  HZ2 LYS X 229      56.868  18.643  40.449  0.00  0.00            
ATOM   3521  HZ3 LYS X 229      57.320  18.309  42.069  0.00  0.00            
ATOM   3522  C   LYS X 229      51.824  20.290  41.198  0.00  0.00            
ATOM   3523  O   LYS X 229      50.975  19.577  41.762  0.00  0.00            
ATOM   3524  N   GLY X 230      51.496  21.519  40.809  0.00  0.00            
ATOM   3525  H   GLY X 230      51.862  21.744  39.895  0.00  0.00            
ATOM   3526  CA  GLY X 230      50.387  22.237  41.444  0.00  0.00            
ATOM   3527  HA2 GLY X 230      50.532  22.221  42.524  0.00  0.00            
ATOM   3528  HA3 GLY X 230      50.355  23.275  41.115  0.00  0.00            
ATOM   3529  C   GLY X 230      48.975  21.725  41.251  0.00  0.00            
ATOM   3530  O   GLY X 230      48.043  21.991  42.032  0.00  0.00            
ATOM   3531  N   ALA X 231      48.762  21.178  40.013  0.00  0.00            
ATOM   3532  H   ALA X 231      49.638  21.057  39.393  0.00  0.00            
ATOM   3533  CA  ALA X 231      47.514  20.609  39.595  0.00  0.00            
ATOM   3534  HA  ALA X 231      46.714  21.301  39.810  0.00  0.00            
ATOM   3535  CB  ALA X 231      47.544  20.345  38.067  0.00  0.00            
ATOM   3536  HB1 ALA X 231      47.797  21.149  37.608  0.00  0.00            
ATOM   3537  HB2 ALA X 231      48.298  19.586  37.919  0.00  0.00            
ATOM   3538  HB3 ALA X 231      46.570  20.073  37.688  0.00  0.00            
ATOM   3539  C   ALA X 231      47.118  19.332  40.310  0.00  0.00            
ATOM   3540  O   ALA X 231      46.051  19.227  40.835  0.00  0.00            
ATOM   3541  N   TYR X 232      48.103  18.396  40.372  0.00  0.00            
ATOM   3542  H   TYR X 232      49.056  18.534  39.862  0.00  0.00            
ATOM   3543  CA  TYR X 232      47.922  17.141  41.173  0.00  0.00            
ATOM   3544  HA  TYR X 232      47.118  16.558  40.723  0.00  0.00            
ATOM   3545  CB  TYR X 232      49.168  16.160  40.958  0.00  0.00            
ATOM   3546  HB2 TYR X 232      49.833  16.253  41.816  0.00  0.00            
ATOM   3547  HB3 TYR X 232      48.835  15.127  40.862  0.00  0.00            
ATOM   3548  CG  TYR X 232      50.013  16.308  39.718  0.00  0.00            
ATOM   3549  CD1 TYR X 232      51.398  16.375  39.812  0.00  0.00            
ATOM   3550  HD1 TYR X 232      51.861  16.431  40.797  0.00  0.00            
ATOM   3551  CE1 TYR X 232      52.222  16.571  38.635  0.00  0.00            
ATOM   3552  HE1 TYR X 232      53.219  16.675  38.765  0.00  0.00            
ATOM   3553  CZ  TYR X 232      51.699  16.523  37.314  0.00  0.00            
ATOM   3554  OH  TYR X 232      52.486  16.545  36.210  0.00  0.00            
ATOM   3555  HH  TYR X 232      53.519  16.807  36.438  0.00  0.00            
ATOM   3556  CE2 TYR X 232      50.286  16.473  37.193  0.00  0.00            
ATOM   3557  HE2 TYR X 232      49.815  16.486  36.210  0.00  0.00            
ATOM   3558  CD2 TYR X 232      49.495  16.416  38.402  0.00  0.00            
ATOM   3559  HD2 TYR X 232      48.411  16.381  38.291  0.00  0.00            
ATOM   3560  C   TYR X 232      47.667  17.458  42.621  0.00  0.00            
ATOM   3561  O   TYR X 232      46.805  16.841  43.216  0.00  0.00            
ATOM   3562  N   LEU X 233      48.516  18.404  43.147  0.00  0.00            
ATOM   3563  H   LEU X 233      49.297  18.915  42.584  0.00  0.00            
ATOM   3564  CA  LEU X 233      48.373  18.881  44.573  0.00  0.00            
ATOM   3565  HA  LEU X 233      48.272  17.970  45.163  0.00  0.00            
ATOM   3566  CB  LEU X 233      49.556  19.764  44.944  0.00  0.00            
ATOM   3567  HB2 LEU X 233      49.591  20.676  44.348  0.00  0.00            
ATOM   3568  HB3 LEU X 233      49.309  20.262  45.882  0.00  0.00            
ATOM   3569  CG  LEU X 233      50.879  19.060  45.037  0.00  0.00            
ATOM   3570  HG  LEU X 233      50.962  18.356  44.209  0.00  0.00            
ATOM   3571  CD1 LEU X 233      52.041  20.019  45.122  0.00  0.00            
ATOM   3572 HD11 LEU X 233      52.041  20.658  44.340  0.00  0.00            
ATOM   3573 HD12 LEU X 233      52.250  20.582  46.032  0.00  0.00            
ATOM   3574 HD13 LEU X 233      52.961  19.438  45.058  0.00  0.00            
ATOM   3575  CD2 LEU X 233      50.839  18.232  46.299  0.00  0.00            
ATOM   3576 HD21 LEU X 233      50.116  17.427  46.428  0.00  0.00            
ATOM   3577 HD22 LEU X 233      51.824  17.843  46.558  0.00  0.00            
ATOM   3578 HD23 LEU X 233      50.548  18.905  47.105  0.00  0.00            
ATOM   3579  C   LEU X 233      46.989  19.503  44.750  0.00  0.00            
ATOM   3580  O   LEU X 233      46.396  19.084  45.740  0.00  0.00            
ATOM   3581  N   LEU X 234      46.403  20.202  43.811  0.00  0.00            
ATOM   3582  H   LEU X 234      46.952  20.615  42.965  0.00  0.00            
ATOM   3583  CA  LEU X 234      45.001  20.818  44.036  0.00  0.00            
ATOM   3584  HA  LEU X 234      44.935  21.163  45.068  0.00  0.00            
ATOM   3585  CB  LEU X 234      44.732  21.945  42.900  0.00  0.00            
ATOM   3586  HB2 LEU X 234      45.135  22.901  43.237  0.00  0.00            
ATOM   3587  HB3 LEU X 234      45.264  21.573  42.025  0.00  0.00            
ATOM   3588  CG  LEU X 234      43.349  22.333  42.428  0.00  0.00            
ATOM   3589  HG  LEU X 234      42.914  21.374  42.146  0.00  0.00            
ATOM   3590  CD1 LEU X 234      42.484  22.849  43.580  0.00  0.00            
ATOM   3591 HD11 LEU X 234      41.524  22.805  43.268  0.00  0.00            
ATOM   3592 HD12 LEU X 234      42.611  22.281  44.502  0.00  0.00            
ATOM   3593 HD13 LEU X 234      42.739  23.904  43.674  0.00  0.00            
ATOM   3594  CD2 LEU X 234      43.230  23.222  41.165  0.00  0.00            
ATOM   3595 HD21 LEU X 234      43.423  24.248  41.476  0.00  0.00            
ATOM   3596 HD22 LEU X 234      44.053  22.973  40.496  0.00  0.00            
ATOM   3597 HD23 LEU X 234      42.215  23.184  40.768  0.00  0.00            
ATOM   3598  C   LEU X 234      43.922  19.670  43.994  0.00  0.00            
ATOM   3599  O   LEU X 234      42.977  19.641  44.862  0.00  0.00            
ATOM   3600  N   MET X 235      44.044  18.749  43.007  0.00  0.00            
ATOM   3601  H   MET X 235      44.644  19.020  42.138  0.00  0.00            
ATOM   3602  CA  MET X 235      43.179  17.633  42.849  0.00  0.00            
ATOM   3603  HA  MET X 235      42.157  18.011  42.806  0.00  0.00            
ATOM   3604  CB  MET X 235      43.566  16.878  41.555  0.00  0.00            
ATOM   3605  HB2 MET X 235      44.632  16.675  41.455  0.00  0.00            
ATOM   3606  HB3 MET X 235      43.227  15.859  41.740  0.00  0.00            
ATOM   3607  CG  MET X 235      42.976  17.475  40.276  0.00  0.00            
ATOM   3608  HG2 MET X 235      43.424  18.444  40.056  0.00  0.00            
ATOM   3609  HG3 MET X 235      43.277  16.851  39.541  0.00  0.00            
ATOM   3610  SD  MET X 235      41.175  17.672  40.301  0.00  0.00            
ATOM   3611  CE  MET X 235      40.695  15.887  40.047  0.00  0.00            
ATOM   3612  HE1 MET X 235      39.608  15.805  40.048  0.00  0.00            
ATOM   3613  HE2 MET X 235      41.069  15.550  39.080  0.00  0.00            
ATOM   3614  HE3 MET X 235      41.017  15.239  40.862  0.00  0.00            
ATOM   3615  C   MET X 235      43.203  16.658  44.051  0.00  0.00            
ATOM   3616  O   MET X 235      42.084  16.178  44.357  0.00  0.00            
ATOM   3617  N   GLU X 236      44.305  16.473  44.734  0.00  0.00            
ATOM   3618  H   GLU X 236      45.184  16.970  44.323  0.00  0.00            
ATOM   3619  CA  GLU X 236      44.409  15.825  46.069  0.00  0.00            
ATOM   3620  HA  GLU X 236      43.796  14.925  46.009  0.00  0.00            
ATOM   3621  CB  GLU X 236      45.879  15.397  46.403  0.00  0.00            
ATOM   3622  HB2 GLU X 236      46.150  14.489  45.863  0.00  0.00            
ATOM   3623  HB3 GLU X 236      46.557  16.104  45.927  0.00  0.00            
ATOM   3624  CG  GLU X 236      46.269  15.216  47.893  0.00  0.00            
ATOM   3625  HG2 GLU X 236      47.346  15.082  48.002  0.00  0.00            
ATOM   3626  HG3 GLU X 236      46.094  16.011  48.491  0.00  0.00            
ATOM   3627  CD  GLU X 236      45.574  14.040  48.627  0.00  0.00            
ATOM   3628  OE1 GLU X 236      45.166  13.041  48.003  0.00  0.00            
ATOM   3629  OE2 GLU X 236      45.402  14.134  49.896  0.00  0.00            
ATOM   3630  C   GLU X 236      43.817  16.734  47.184  0.00  0.00            
ATOM   3631  O   GLU X 236      43.109  16.140  48.011  0.00  0.00            
ATOM   3632  N   LEU X 237      44.033  18.052  47.227  0.00  0.00            
ATOM   3633  H   LEU X 237      44.635  18.444  46.518  0.00  0.00            
ATOM   3634  CA  LEU X 237      43.859  18.800  48.486  0.00  0.00            
ATOM   3635  HA  LEU X 237      43.926  18.089  49.310  0.00  0.00            
ATOM   3636  CB  LEU X 237      44.801  19.995  48.574  0.00  0.00            
ATOM   3637  HB2 LEU X 237      44.715  20.616  47.683  0.00  0.00            
ATOM   3638  HB3 LEU X 237      44.532  20.730  49.333  0.00  0.00            
ATOM   3639  CG  LEU X 237      46.197  19.630  48.936  0.00  0.00            
ATOM   3640  HG  LEU X 237      46.595  18.919  48.213  0.00  0.00            
ATOM   3641  CD1 LEU X 237      47.002  20.907  49.010  0.00  0.00            
ATOM   3642 HD11 LEU X 237      46.783  21.449  48.186  0.00  0.00            
ATOM   3643 HD12 LEU X 237      46.718  21.495  49.883  0.00  0.00            
ATOM   3644 HD13 LEU X 237      48.075  20.716  49.010  0.00  0.00            
ATOM   3645  CD2 LEU X 237      46.393  19.065  50.357  0.00  0.00            
ATOM   3646 HD21 LEU X 237      47.447  18.866  50.553  0.00  0.00            
ATOM   3647 HD22 LEU X 237      46.112  19.826  51.085  0.00  0.00            
ATOM   3648 HD23 LEU X 237      45.815  18.147  50.465  0.00  0.00            
ATOM   3649  C   LEU X 237      42.402  19.314  48.691  0.00  0.00            
ATOM   3650  O   LEU X 237      41.878  19.305  49.792  0.00  0.00            
ATOM   3651  N   ALA X 238      41.731  19.654  47.606  0.00  0.00            
ATOM   3652  H   ALA X 238      42.183  19.415  46.643  0.00  0.00            
ATOM   3653  CA  ALA X 238      40.373  20.191  47.617  0.00  0.00            
ATOM   3654  HA  ALA X 238      40.402  21.002  48.345  0.00  0.00            
ATOM   3655  CB  ALA X 238      39.951  20.600  46.235  0.00  0.00            
ATOM   3656  HB1 ALA X 238      40.103  19.750  45.711  0.00  0.00            
ATOM   3657  HB2 ALA X 238      39.029  21.008  46.186  0.00  0.00            
ATOM   3658  HB3 ALA X 238      40.619  21.256  45.856  0.00  0.00            
ATOM   3659  C   ALA X 238      39.337  19.068  48.216  0.00  0.00            
ATOM   3660  O   ALA X 238      39.450  17.888  48.111  0.00  0.00            
ATOM   3661  N   LYS X 239      38.337  19.622  48.912  0.00  0.00            
ATOM   3662  H   LYS X 239      38.147  20.611  48.984  0.00  0.00            
ATOM   3663  CA  LYS X 239      37.301  18.698  49.456  0.00  0.00            
ATOM   3664  HA  LYS X 239      37.636  17.683  49.669  0.00  0.00            
ATOM   3665  CB  LYS X 239      36.951  19.074  50.893  0.00  0.00            
ATOM   3666  HB2 LYS X 239      36.642  20.118  50.948  0.00  0.00            
ATOM   3667  HB3 LYS X 239      36.110  18.490  51.269  0.00  0.00            
ATOM   3668  CG  LYS X 239      38.191  18.858  51.812  0.00  0.00            
ATOM   3669  HG2 LYS X 239      38.987  19.358  51.621  0.00  0.00            
ATOM   3670  HG3 LYS X 239      37.790  19.159  52.689  0.00  0.00            
ATOM   3671  CD  LYS X 239      38.461  17.342  52.119  0.00  0.00            
ATOM   3672  HD2 LYS X 239      38.910  17.207  53.103  0.00  0.00            
ATOM   3673  HD3 LYS X 239      37.516  16.803  52.192  0.00  0.00            
ATOM   3674  CE  LYS X 239      39.419  16.547  51.237  0.00  0.00            
ATOM   3675  HE2 LYS X 239      39.430  15.525  51.616  0.00  0.00            
ATOM   3676  HE3 LYS X 239      39.070  16.513  50.204  0.00  0.00            
ATOM   3677  NZ  LYS X 239      40.833  17.122  51.222  0.00  0.00            
ATOM   3678  HZ1 LYS X 239      40.962  18.105  50.770  0.00  0.00            
ATOM   3679  HZ2 LYS X 239      41.226  17.172  52.238  0.00  0.00            
ATOM   3680  HZ3 LYS X 239      41.539  16.425  50.770  0.00  0.00            
ATOM   3681  C   LYS X 239      36.135  18.523  48.525  0.00  0.00            
ATOM   3682  O   LYS X 239      35.108  18.157  49.009  0.00  0.00            
ATOM   3683  N   SER X 240      36.295  18.738  47.225  0.00  0.00            
ATOM   3684  H   SER X 240      37.257  19.088  46.850  0.00  0.00            
ATOM   3685  CA  SER X 240      35.185  18.577  46.267  0.00  0.00            
ATOM   3686  HA  SER X 240      34.253  19.017  46.623  0.00  0.00            
ATOM   3687  CB  SER X 240      35.504  19.237  44.929  0.00  0.00            
ATOM   3688  HB2 SER X 240      36.280  18.680  44.404  0.00  0.00            
ATOM   3689  HB3 SER X 240      34.708  19.322  44.313  0.00  0.00            
ATOM   3690  OG  SER X 240      36.060  20.557  45.199  0.00  0.00            
ATOM   3691  HG  SER X 240      35.338  21.250  45.061  0.00  0.00            
ATOM   3692  C   SER X 240      34.949  17.090  46.022  0.00  0.00            
ATOM   3693  O   SER X 240      35.884  16.331  45.817  0.00  0.00            
ATOM   3694  N   GLN X 241      33.692  16.690  45.963  0.00  0.00            
ATOM   3695  H   GLN X 241      32.987  17.410  45.893  0.00  0.00            
ATOM   3696  CA  GLN X 241      33.387  15.332  45.618  0.00  0.00            
ATOM   3697  HA  GLN X 241      34.173  14.738  45.839  0.00  0.00            
ATOM   3698  CB  GLN X 241      32.152  14.869  46.422  0.00  0.00            
ATOM   3699  HB2 GLN X 241      31.354  15.556  46.143  0.00  0.00            
ATOM   3700  HB3 GLN X 241      31.931  13.827  46.189  0.00  0.00            
ATOM   3701  CG  GLN X 241      32.411  14.922  47.913  0.00  0.00            
ATOM   3702  HG2 GLN X 241      32.765  15.922  48.166  0.00  0.00            
ATOM   3703  HG3 GLN X 241      31.553  14.637  48.364  0.00  0.00            
ATOM   3704  CD  GLN X 241      33.470  13.973  48.432  0.00  0.00            
ATOM   3705  OE1 GLN X 241      34.651  14.223  48.168  0.00  0.00            
ATOM   3706  NE2 GLN X 241      33.134  12.932  49.184  0.00  0.00            
ATOM   3707 HE21 GLN X 241      33.944  12.233  49.394  0.00  0.00            
ATOM   3708 HE22 GLN X 241      32.101  12.585  49.164  0.00  0.00            
ATOM   3709  C   GLN X 241      33.274  15.271  44.029  0.00  0.00            
ATOM   3710  O   GLN X 241      33.939  14.401  43.457  0.00  0.00            
ATOM   3711  N   ASP X 242      32.798  16.285  43.311  0.00  0.00            
ATOM   3712  H   ASP X 242      32.272  17.065  43.861  0.00  0.00            
ATOM   3713  CA  ASP X 242      32.777  16.374  41.847  0.00  0.00            
ATOM   3714  HA  ASP X 242      32.947  15.384  41.425  0.00  0.00            
ATOM   3715  CB  ASP X 242      31.349  16.682  41.402  0.00  0.00            
ATOM   3716  HB2 ASP X 242      30.736  16.102  41.955  0.00  0.00            
ATOM   3717  HB3 ASP X 242      31.047  17.589  41.730  0.00  0.00            
ATOM   3718  CG  ASP X 242      31.097  16.672  39.934  0.00  0.00            
ATOM   3719  OD1 ASP X 242      31.903  16.196  39.104  0.00  0.00            
ATOM   3720  OD2 ASP X 242      30.048  17.281  39.523  0.00  0.00            
ATOM   3721  C   ASP X 242      33.937  17.271  41.218  0.00  0.00            
ATOM   3722  O   ASP X 242      33.716  18.388  40.687  0.00  0.00            
ATOM   3723  N   LYS X 243      35.157  16.779  41.425  0.00  0.00            
ATOM   3724  H   LYS X 243      35.257  15.846  41.981  0.00  0.00            
ATOM   3725  CA  LYS X 243      36.361  17.283  40.709  0.00  0.00            
ATOM   3726  HA  LYS X 243      36.261  18.276  40.273  0.00  0.00            
ATOM   3727  CB  LYS X 243      37.467  17.660  41.699  0.00  0.00            
ATOM   3728  HB2 LYS X 243      38.410  17.893  41.204  0.00  0.00            
ATOM   3729  HB3 LYS X 243      37.154  18.556  42.234  0.00  0.00            
ATOM   3730  CG  LYS X 243      37.761  16.581  42.750  0.00  0.00            
ATOM   3731  HG2 LYS X 243      36.947  16.352  43.204  0.00  0.00            
ATOM   3732  HG3 LYS X 243      38.122  15.771  42.267  0.00  0.00            
ATOM   3733  CD  LYS X 243      38.811  16.962  43.791  0.00  0.00            
ATOM   3734  HD2 LYS X 243      39.775  16.789  43.313  0.00  0.00            
ATOM   3735  HD3 LYS X 243      38.697  18.016  44.046  0.00  0.00            
ATOM   3736  CE  LYS X 243      38.741  16.108  45.060  0.00  0.00            
ATOM   3737  HE2 LYS X 243      39.756  16.037  45.451  0.00  0.00            
ATOM   3738  HE3 LYS X 243      38.157  16.646  45.807  0.00  0.00            
ATOM   3739  NZ  LYS X 243      38.265  14.718  44.899  0.00  0.00            
ATOM   3740  HZ1 LYS X 243      37.194  14.697  45.101  0.00  0.00            
ATOM   3741  HZ2 LYS X 243      38.514  14.228  43.958  0.00  0.00            
ATOM   3742  HZ3 LYS X 243      38.684  14.223  45.774  0.00  0.00            
ATOM   3743  C   LYS X 243      36.813  16.353  39.585  0.00  0.00            
ATOM   3744  O   LYS X 243      36.568  15.107  39.619  0.00  0.00            
ATOM   3745  N   THR X 244      37.349  16.929  38.517  0.00  0.00            
ATOM   3746  H   THR X 244      37.142  17.973  38.279  0.00  0.00            
ATOM   3747  CA  THR X 244      37.969  16.177  37.364  0.00  0.00            
ATOM   3748  HA  THR X 244      38.481  15.343  37.845  0.00  0.00            
ATOM   3749  CB  THR X 244      37.050  15.761  36.274  0.00  0.00            
ATOM   3750  HB  THR X 244      37.670  15.454  35.431  0.00  0.00            
ATOM   3751  CG2 THR X 244      36.222  14.591  36.609  0.00  0.00            
ATOM   3752 HG21 THR X 244      36.906  13.789  36.883  0.00  0.00            
ATOM   3753 HG22 THR X 244      35.551  14.890  37.415  0.00  0.00            
ATOM   3754 HG23 THR X 244      35.755  14.329  35.753  0.00  0.00            
ATOM   3755  OG1 THR X 244      36.128  16.662  35.893  0.00  0.00            
ATOM   3756  HG1 THR X 244      35.443  16.773  36.734  0.00  0.00            
ATOM   3757  C   THR X 244      39.059  17.007  36.711  0.00  0.00            
ATOM   3758  O   THR X 244      39.036  18.219  36.559  0.00  0.00            
ATOM   3759  N   LEU X 245      40.023  16.220  36.300  0.00  0.00            
ATOM   3760  H   LEU X 245      40.026  15.130  36.270  0.00  0.00            
ATOM   3761  CA  LEU X 245      41.318  16.661  35.816  0.00  0.00            
ATOM   3762  HA  LEU X 245      41.412  17.746  35.874  0.00  0.00            
ATOM   3763  CB  LEU X 245      42.430  16.077  36.707  0.00  0.00            
ATOM   3764  HB2 LEU X 245      42.327  16.579  37.577  0.00  0.00            
ATOM   3765  HB3 LEU X 245      42.194  15.134  36.983  0.00  0.00            
ATOM   3766  CG  LEU X 245      43.838  16.183  36.132  0.00  0.00            
ATOM   3767  HG  LEU X 245      43.861  15.784  35.205  0.00  0.00            
ATOM   3768  CD1 LEU X 245      44.299  17.590  35.942  0.00  0.00            
ATOM   3769 HD11 LEU X 245      44.115  18.076  36.808  0.00  0.00            
ATOM   3770 HD12 LEU X 245      45.315  17.795  35.603  0.00  0.00            
ATOM   3771 HD13 LEU X 245      43.642  18.100  35.238  0.00  0.00            
ATOM   3772  CD2 LEU X 245      44.810  15.476  36.978  0.00  0.00            
ATOM   3773 HD21 LEU X 245      44.858  15.881  37.989  0.00  0.00            
ATOM   3774 HD22 LEU X 245      44.470  14.462  37.190  0.00  0.00            
ATOM   3775 HD23 LEU X 245      45.822  15.447  36.576  0.00  0.00            
ATOM   3776  C   LEU X 245      41.400  16.122  34.349  0.00  0.00            
ATOM   3777  O   LEU X 245      41.181  14.904  34.163  0.00  0.00            
ATOM   3778  N   LYS X 246      41.790  16.919  33.400  0.00  0.00            
ATOM   3779  H   LYS X 246      41.866  17.965  33.694  0.00  0.00            
ATOM   3780  CA  LYS X 246      42.500  16.535  32.157  0.00  0.00            
ATOM   3781  HA  LYS X 246      42.650  15.460  32.061  0.00  0.00            
ATOM   3782  CB  LYS X 246      41.479  16.910  31.041  0.00  0.00            
ATOM   3783  HB2 LYS X 246      40.545  16.352  31.107  0.00  0.00            
ATOM   3784  HB3 LYS X 246      41.100  17.884  31.351  0.00  0.00            
ATOM   3785  CG  LYS X 246      42.026  17.077  29.643  0.00  0.00            
ATOM   3786  HG2 LYS X 246      41.480  17.888  29.163  0.00  0.00            
ATOM   3787  HG3 LYS X 246      42.990  17.371  29.714  0.00  0.00            
ATOM   3788  CD  LYS X 246      42.016  15.813  28.740  0.00  0.00            
ATOM   3789  HD2 LYS X 246      40.989  15.484  28.581  0.00  0.00            
ATOM   3790  HD3 LYS X 246      42.295  16.178  27.752  0.00  0.00            
ATOM   3791  CE  LYS X 246      42.883  14.647  29.177  0.00  0.00            
ATOM   3792  HE2 LYS X 246      43.901  14.899  29.476  0.00  0.00            
ATOM   3793  HE3 LYS X 246      42.598  14.157  30.108  0.00  0.00            
ATOM   3794  NZ  LYS X 246      43.112  13.775  28.044  0.00  0.00            
ATOM   3795  HZ1 LYS X 246      43.562  12.867  28.446  0.00  0.00            
ATOM   3796  HZ2 LYS X 246      42.159  13.420  27.654  0.00  0.00            
ATOM   3797  HZ3 LYS X 246      43.735  14.270  27.299  0.00  0.00            
ATOM   3798  C   LYS X 246      43.845  17.292  32.173  0.00  0.00            
ATOM   3799  O   LYS X 246      43.869  18.496  32.194  0.00  0.00            
ATOM   3800  N   ILE X 247      44.912  16.505  31.984  0.00  0.00            
ATOM   3801  H   ILE X 247      44.677  15.471  31.780  0.00  0.00            
ATOM   3802  CA  ILE X 247      46.209  16.992  31.478  0.00  0.00            
ATOM   3803  HA  ILE X 247      46.286  17.940  31.989  0.00  0.00            
ATOM   3804  CB  ILE X 247      47.404  16.040  31.965  0.00  0.00            
ATOM   3805  HB  ILE X 247      47.329  15.197  31.513  0.00  0.00            
ATOM   3806  CG2 ILE X 247      48.790  16.613  31.469  0.00  0.00            
ATOM   3807 HG21 ILE X 247      48.845  17.649  31.770  0.00  0.00            
ATOM   3808 HG22 ILE X 247      49.552  16.000  31.927  0.00  0.00            
ATOM   3809 HG23 ILE X 247      48.922  16.575  30.468  0.00  0.00            
ATOM   3810  CG1 ILE X 247      47.450  15.905  33.514  0.00  0.00            
ATOM   3811 HG12 ILE X 247      46.619  15.370  33.973  0.00  0.00            
ATOM   3812 HG13 ILE X 247      48.249  15.167  33.591  0.00  0.00            
ATOM   3813  CD1 ILE X 247      47.810  17.243  34.287  0.00  0.00            
ATOM   3814 HD11 ILE X 247      47.006  17.936  34.039  0.00  0.00            
ATOM   3815 HD12 ILE X 247      47.731  17.001  35.346  0.00  0.00            
ATOM   3816 HD13 ILE X 247      48.795  17.645  34.049  0.00  0.00            
ATOM   3817  C   ILE X 247      46.213  17.055  29.905  0.00  0.00            
ATOM   3818  O   ILE X 247      45.970  16.006  29.328  0.00  0.00            
ATOM   3819  N   TYR X 248      46.738  18.071  29.215  0.00  0.00            
ATOM   3820  H   TYR X 248      46.844  19.059  29.663  0.00  0.00            
ATOM   3821  CA  TYR X 248      47.055  18.079  27.747  0.00  0.00            
ATOM   3822  HA  TYR X 248      46.505  17.291  27.232  0.00  0.00            
ATOM   3823  CB  TYR X 248      46.627  19.371  27.137  0.00  0.00            
ATOM   3824  HB2 TYR X 248      47.041  20.254  27.624  0.00  0.00            
ATOM   3825  HB3 TYR X 248      47.003  19.316  26.115  0.00  0.00            
ATOM   3826  CG  TYR X 248      45.089  19.623  26.963  0.00  0.00            
ATOM   3827  CD1 TYR X 248      44.350  18.898  25.977  0.00  0.00            
ATOM   3828  HD1 TYR X 248      44.894  18.257  25.283  0.00  0.00            
ATOM   3829  CE1 TYR X 248      42.919  19.053  25.921  0.00  0.00            
ATOM   3830  HE1 TYR X 248      42.377  18.590  25.205  0.00  0.00            
ATOM   3831  CZ  TYR X 248      42.275  19.829  26.905  0.00  0.00            
ATOM   3832  OH  TYR X 248      40.932  19.983  27.076  0.00  0.00            
ATOM   3833  HH  TYR X 248      40.352  19.063  27.143  0.00  0.00            
ATOM   3834  CE2 TYR X 248      43.043  20.520  27.845  0.00  0.00            
ATOM   3835  HE2 TYR X 248      42.537  20.943  28.712  0.00  0.00            
ATOM   3836  CD2 TYR X 248      44.402  20.359  27.939  0.00  0.00            
ATOM   3837  HD2 TYR X 248      44.955  20.632  28.837  0.00  0.00            
ATOM   3838  C   TYR X 248      48.581  17.928  27.457  0.00  0.00            
ATOM   3839  O   TYR X 248      49.404  18.833  27.699  0.00  0.00            
ATOM   3840  N   GLU X 249      48.957  16.741  26.950  0.00  0.00            
ATOM   3841  H   GLU X 249      48.198  16.024  26.636  0.00  0.00            
ATOM   3842  CA  GLU X 249      50.285  16.393  26.489  0.00  0.00            
ATOM   3843  HA  GLU X 249      50.882  16.347  27.399  0.00  0.00            
ATOM   3844  CB  GLU X 249      50.379  15.069  25.748  0.00  0.00            
ATOM   3845  HB2 GLU X 249      51.319  15.081  25.380  0.00  0.00            
ATOM   3846  HB3 GLU X 249      50.252  14.256  26.463  0.00  0.00            
ATOM   3847  CG  GLU X 249      49.377  14.962  24.572  0.00  0.00            
ATOM   3848  HG2 GLU X 249      49.048  15.923  24.178  0.00  0.00            
ATOM   3849  HG3 GLU X 249      49.870  14.413  23.882  0.00  0.00            
ATOM   3850  CD  GLU X 249      48.069  14.316  24.988  0.00  0.00            
ATOM   3851  OE1 GLU X 249      47.627  13.400  24.354  0.00  0.00            
ATOM   3852  OE2 GLU X 249      47.498  14.606  26.063  0.00  0.00            
ATOM   3853  C   GLU X 249      51.070  17.516  25.684  0.00  0.00            
ATOM   3854  O   GLU X 249      50.586  17.922  24.632  0.00  0.00            
ATOM   3855  N   GLY X 250      52.178  17.982  26.175  0.00  0.00            
ATOM   3856  H   GLY X 250      52.496  17.671  27.081  0.00  0.00            
ATOM   3857  CA  GLY X 250      53.045  18.941  25.527  0.00  0.00            
ATOM   3858  HA2 GLY X 250      54.051  18.963  25.944  0.00  0.00            
ATOM   3859  HA3 GLY X 250      53.320  18.660  24.510  0.00  0.00            
ATOM   3860  C   GLY X 250      52.489  20.388  25.435  0.00  0.00            
ATOM   3861  O   GLY X 250      53.291  21.247  25.111  0.00  0.00            
ATOM   3862  N   ALA X 251      51.236  20.599  25.808  0.00  0.00            
ATOM   3863  H   ALA X 251      50.695  19.841  26.354  0.00  0.00            
ATOM   3864  CA  ALA X 251      50.661  21.918  25.775  0.00  0.00            
ATOM   3865  HA  ALA X 251      50.802  22.368  24.804  0.00  0.00            
ATOM   3866  CB  ALA X 251      49.159  21.791  25.948  0.00  0.00            
ATOM   3867  HB1 ALA X 251      48.677  21.234  25.332  0.00  0.00            
ATOM   3868  HB2 ALA X 251      48.949  21.347  26.911  0.00  0.00            
ATOM   3869  HB3 ALA X 251      48.659  22.742  25.840  0.00  0.00            
ATOM   3870  C   ALA X 251      51.319  22.755  26.913  0.00  0.00            
ATOM   3871  O   ALA X 251      51.603  22.257  28.016  0.00  0.00            
ATOM   3872  N   TYR X 252      51.450  24.042  26.563  0.00  0.00            
ATOM   3873  H   TYR X 252      51.231  24.286  25.523  0.00  0.00            
ATOM   3874  CA  TYR X 252      51.903  25.144  27.420  0.00  0.00            
ATOM   3875  HA  TYR X 252      52.525  24.750  28.225  0.00  0.00            
ATOM   3876  CB  TYR X 252      52.700  26.117  26.530  0.00  0.00            
ATOM   3877  HB2 TYR X 252      52.069  26.373  25.785  0.00  0.00            
ATOM   3878  HB3 TYR X 252      52.908  27.053  27.026  0.00  0.00            
ATOM   3879  CG  TYR X 252      54.054  25.666  26.027  0.00  0.00            
ATOM   3880  CD1 TYR X 252      54.814  26.513  25.123  0.00  0.00            
ATOM   3881  HD1 TYR X 252      54.442  27.472  24.796  0.00  0.00            
ATOM   3882  CE1 TYR X 252      55.932  25.995  24.547  0.00  0.00            
ATOM   3883  HE1 TYR X 252      56.416  26.467  23.797  0.00  0.00            
ATOM   3884  CZ  TYR X 252      56.409  24.709  24.809  0.00  0.00            
ATOM   3885  OH  TYR X 252      57.580  24.405  24.241  0.00  0.00            
ATOM   3886  HH  TYR X 252      57.959  25.219  23.624  0.00  0.00            
ATOM   3887  CE2 TYR X 252      55.732  23.873  25.721  0.00  0.00            
ATOM   3888  HE2 TYR X 252      56.028  22.843  25.921  0.00  0.00            
ATOM   3889  CD2 TYR X 252      54.519  24.352  26.351  0.00  0.00            
ATOM   3890  HD2 TYR X 252      53.987  23.688  27.031  0.00  0.00            
ATOM   3891  C   TYR X 252      50.725  25.774  28.181  0.00  0.00            
ATOM   3892  O   TYR X 252      49.816  25.089  28.621  0.00  0.00            
ATOM   3893  N   HID X 253      50.844  27.042  28.606  0.00  0.00            
ATOM   3894  H   HID X 253      51.569  27.618  28.202  0.00  0.00            
ATOM   3895  CA  HID X 253      49.950  27.742  29.521  0.00  0.00            
ATOM   3896  HA  HID X 253      49.800  27.075  30.370  0.00  0.00            
ATOM   3897  CB  HID X 253      50.572  29.096  29.993  0.00  0.00            
ATOM   3898  HB2 HID X 253      51.625  28.902  30.282  0.00  0.00            
ATOM   3899  HB3 HID X 253      50.605  29.868  29.211  0.00  0.00            
ATOM   3900  CG  HID X 253      49.967  29.670  31.255  0.00  0.00            
ATOM   3901  ND1 HID X 253      49.758  28.951  32.341  0.00  0.00            
ATOM   3902  HD1 HID X 253      49.837  27.989  32.505  0.00  0.00            
ATOM   3903  CE1 HID X 253      49.353  29.778  33.336  0.00  0.00            
ATOM   3904  HE1 HID X 253      49.151  29.475  34.335  0.00  0.00            
ATOM   3905  NE2 HID X 253      49.277  31.043  32.911  0.00  0.00            
ATOM   3906  CD2 HID X 253      49.684  30.989  31.594  0.00  0.00            
ATOM   3907  HD2 HID X 253      49.594  31.885  30.930  0.00  0.00            
ATOM   3908  C   HID X 253      48.549  27.947  28.956  0.00  0.00            
ATOM   3909  O   HID X 253      47.602  27.726  29.701  0.00  0.00            
ATOM   3910  N   VAL X 254      48.373  28.442  27.744  0.00  0.00            
ATOM   3911  H   VAL X 254      49.180  28.604  27.158  0.00  0.00            
ATOM   3912  CA  VAL X 254      47.090  29.119  27.445  0.00  0.00            
ATOM   3913  HA  VAL X 254      46.519  29.357  28.343  0.00  0.00            
ATOM   3914  CB  VAL X 254      47.377  30.505  26.782  0.00  0.00            
ATOM   3915  HB  VAL X 254      47.992  30.334  25.899  0.00  0.00            
ATOM   3916  CG1 VAL X 254      46.105  31.267  26.403  0.00  0.00            
ATOM   3917 HG11 VAL X 254      46.420  32.172  25.885  0.00  0.00            
ATOM   3918 HG12 VAL X 254      45.442  30.658  25.789  0.00  0.00            
ATOM   3919 HG13 VAL X 254      45.437  31.491  27.235  0.00  0.00            
ATOM   3920  CG2 VAL X 254      48.164  31.382  27.834  0.00  0.00            
ATOM   3921 HG21 VAL X 254      47.658  31.230  28.788  0.00  0.00            
ATOM   3922 HG22 VAL X 254      49.177  30.983  27.793  0.00  0.00            
ATOM   3923 HG23 VAL X 254      48.363  32.397  27.489  0.00  0.00            
ATOM   3924  C   VAL X 254      46.361  28.076  26.588  0.00  0.00            
ATOM   3925  O   VAL X 254      46.177  28.221  25.373  0.00  0.00            
ATOM   3926  N   LEU X 255      45.970  27.019  27.378  0.00  0.00            
ATOM   3927  H   LEU X 255      46.268  26.982  28.342  0.00  0.00            
ATOM   3928  CA  LEU X 255      45.234  25.904  26.757  0.00  0.00            
ATOM   3929  HA  LEU X 255      45.958  25.417  26.104  0.00  0.00            
ATOM   3930  CB  LEU X 255      44.776  25.047  27.951  0.00  0.00            
ATOM   3931  HB2 LEU X 255      43.960  25.538  28.480  0.00  0.00            
ATOM   3932  HB3 LEU X 255      44.362  24.188  27.423  0.00  0.00            
ATOM   3933  CG  LEU X 255      45.876  24.517  28.870  0.00  0.00            
ATOM   3934  HG  LEU X 255      46.411  25.261  29.460  0.00  0.00            
ATOM   3935  CD1 LEU X 255      45.120  23.673  29.874  0.00  0.00            
ATOM   3936 HD11 LEU X 255      44.575  22.852  29.409  0.00  0.00            
ATOM   3937 HD12 LEU X 255      45.764  23.453  30.726  0.00  0.00            
ATOM   3938 HD13 LEU X 255      44.299  24.167  30.393  0.00  0.00            
ATOM   3939  CD2 LEU X 255      46.771  23.674  27.995  0.00  0.00            
ATOM   3940 HD21 LEU X 255      47.584  23.172  28.520  0.00  0.00            
ATOM   3941 HD22 LEU X 255      46.199  22.870  27.532  0.00  0.00            
ATOM   3942 HD23 LEU X 255      47.304  24.243  27.233  0.00  0.00            
ATOM   3943  C   LEU X 255      44.039  26.301  25.859  0.00  0.00            
ATOM   3944  O   LEU X 255      43.705  25.565  24.946  0.00  0.00            
ATOM   3945  N   HIE X 256      43.319  27.396  26.178  0.00  0.00            
ATOM   3946  H   HIE X 256      43.595  27.941  26.982  0.00  0.00            
ATOM   3947  CA  HIE X 256      42.106  27.947  25.453  0.00  0.00            
ATOM   3948  HA  HIE X 256      41.497  27.105  25.125  0.00  0.00            
ATOM   3949  CB  HIE X 256      41.206  28.740  26.455  0.00  0.00            
ATOM   3950  HB2 HIE X 256      40.395  29.310  26.002  0.00  0.00            
ATOM   3951  HB3 HIE X 256      40.660  28.048  27.096  0.00  0.00            
ATOM   3952  CG  HIE X 256      42.032  29.671  27.414  0.00  0.00            
ATOM   3953  ND1 HIE X 256      43.060  29.366  28.219  0.00  0.00            
ATOM   3954  CE1 HIE X 256      43.379  30.493  28.881  0.00  0.00            
ATOM   3955  HE1 HIE X 256      44.235  30.637  29.523  0.00  0.00            
ATOM   3956  NE2 HIE X 256      42.547  31.499  28.486  0.00  0.00            
ATOM   3957  HE2 HIE X 256      42.628  32.486  28.688  0.00  0.00            
ATOM   3958  CD2 HIE X 256      41.742  30.992  27.513  0.00  0.00            
ATOM   3959  HD2 HIE X 256      40.938  31.525  27.027  0.00  0.00            
ATOM   3960  C   HIE X 256      42.598  28.684  24.160  0.00  0.00            
ATOM   3961  O   HIE X 256      41.706  29.112  23.461  0.00  0.00            
ATOM   3962  N   LYS X 257      43.898  28.911  24.007  0.00  0.00            
ATOM   3963  H   LYS X 257      44.526  28.510  24.689  0.00  0.00            
ATOM   3964  CA  LYS X 257      44.552  29.562  22.873  0.00  0.00            
ATOM   3965  HA  LYS X 257      43.861  29.395  22.047  0.00  0.00            
ATOM   3966  CB  LYS X 257      44.791  31.023  23.100  0.00  0.00            
ATOM   3967  HB2 LYS X 257      45.789  31.145  23.521  0.00  0.00            
ATOM   3968  HB3 LYS X 257      44.950  31.467  22.118  0.00  0.00            
ATOM   3969  CG  LYS X 257      43.657  31.862  23.773  0.00  0.00            
ATOM   3970  HG2 LYS X 257      42.744  31.824  23.179  0.00  0.00            
ATOM   3971  HG3 LYS X 257      43.351  31.369  24.696  0.00  0.00            
ATOM   3972  CD  LYS X 257      44.005  33.352  23.996  0.00  0.00            
ATOM   3973  HD2 LYS X 257      44.116  33.636  25.043  0.00  0.00            
ATOM   3974  HD3 LYS X 257      45.037  33.576  23.726  0.00  0.00            
ATOM   3975  CE  LYS X 257      43.136  34.385  23.342  0.00  0.00            
ATOM   3976  HE2 LYS X 257      42.108  34.191  23.648  0.00  0.00            
ATOM   3977  HE3 LYS X 257      43.390  35.402  23.642  0.00  0.00            
ATOM   3978  NZ  LYS X 257      43.069  34.387  21.850  0.00  0.00            
ATOM   3979  HZ1 LYS X 257      42.800  35.335  21.630  0.00  0.00            
ATOM   3980  HZ2 LYS X 257      43.945  34.073  21.456  0.00  0.00            
ATOM   3981  HZ3 LYS X 257      42.288  33.834  21.529  0.00  0.00            
ATOM   3982  C   LYS X 257      45.906  28.786  22.490  0.00  0.00            
ATOM   3983  O   LYS X 257      46.953  29.335  22.119  0.00  0.00            
ATOM   3984  N   GLU X 258      45.847  27.485  22.608  0.00  0.00            
ATOM   3985  H   GLU X 258      45.083  27.037  23.092  0.00  0.00            
ATOM   3986  CA  GLU X 258      46.861  26.535  22.226  0.00  0.00            
ATOM   3987  HA  GLU X 258      47.877  26.924  22.159  0.00  0.00            
ATOM   3988  CB  GLU X 258      46.828  25.387  23.228  0.00  0.00            
ATOM   3989  HB2 GLU X 258      45.989  25.472  23.918  0.00  0.00            
ATOM   3990  HB3 GLU X 258      46.673  24.425  22.740  0.00  0.00            
ATOM   3991  CG  GLU X 258      48.141  25.312  24.072  0.00  0.00            
ATOM   3992  HG2 GLU X 258      48.334  26.288  24.516  0.00  0.00            
ATOM   3993  HG3 GLU X 258      47.842  24.748  24.956  0.00  0.00            
ATOM   3994  CD  GLU X 258      49.367  24.783  23.331  0.00  0.00            
ATOM   3995  OE1 GLU X 258      49.102  24.171  22.283  0.00  0.00            
ATOM   3996  OE2 GLU X 258      50.562  25.014  23.648  0.00  0.00            
ATOM   3997  C   GLU X 258      46.649  26.077  20.720  0.00  0.00            
ATOM   3998  O   GLU X 258      45.956  26.741  19.927  0.00  0.00            
ATOM   3999  N   LEU X 259      47.398  25.066  20.298  0.00  0.00            
ATOM   4000  H   LEU X 259      48.054  24.596  20.906  0.00  0.00            
ATOM   4001  CA  LEU X 259      47.192  24.403  19.015  0.00  0.00            
ATOM   4002  HA  LEU X 259      47.290  25.169  18.246  0.00  0.00            
ATOM   4003  CB  LEU X 259      48.152  23.289  18.898  0.00  0.00            
ATOM   4004  HB2 LEU X 259      48.045  22.529  19.671  0.00  0.00            
ATOM   4005  HB3 LEU X 259      47.922  22.832  17.935  0.00  0.00            
ATOM   4006  CG  LEU X 259      49.601  23.764  18.791  0.00  0.00            
ATOM   4007  HG  LEU X 259      49.874  24.342  19.674  0.00  0.00            
ATOM   4008  CD1 LEU X 259      50.466  22.558  18.651  0.00  0.00            
ATOM   4009 HD11 LEU X 259      50.161  21.775  19.344  0.00  0.00            
ATOM   4010 HD12 LEU X 259      50.420  22.169  17.634  0.00  0.00            
ATOM   4011 HD13 LEU X 259      51.533  22.689  18.834  0.00  0.00            
ATOM   4012  CD2 LEU X 259      49.830  24.605  17.469  0.00  0.00            
ATOM   4013 HD21 LEU X 259      50.875  24.914  17.501  0.00  0.00            
ATOM   4014 HD22 LEU X 259      49.539  24.109  16.543  0.00  0.00            
ATOM   4015 HD23 LEU X 259      49.315  25.564  17.515  0.00  0.00            
ATOM   4016  C   LEU X 259      45.667  23.892  18.899  0.00  0.00            
ATOM   4017  O   LEU X 259      45.122  23.504  19.997  0.00  0.00            
ATOM   4018  N   PRO X 260      45.056  23.860  17.695  0.00  0.00            
ATOM   4019  CD  PRO X 260      45.530  24.519  16.471  0.00  0.00            
ATOM   4020  HD2 PRO X 260      46.001  23.719  15.901  0.00  0.00            
ATOM   4021  HD3 PRO X 260      46.239  25.344  16.538  0.00  0.00            
ATOM   4022  CG  PRO X 260      44.303  24.857  15.720  0.00  0.00            
ATOM   4023  HG2 PRO X 260      44.443  24.964  14.644  0.00  0.00            
ATOM   4024  HG3 PRO X 260      43.883  25.790  16.096  0.00  0.00            
ATOM   4025  CB  PRO X 260      43.365  23.654  15.989  0.00  0.00            
ATOM   4026  HB2 PRO X 260      43.664  22.782  15.407  0.00  0.00            
ATOM   4027  HB3 PRO X 260      42.335  23.931  15.762  0.00  0.00            
ATOM   4028  CA  PRO X 260      43.689  23.402  17.459  0.00  0.00            
ATOM   4029  HA  PRO X 260      43.102  24.131  18.019  0.00  0.00            
ATOM   4030  C   PRO X 260      43.344  21.994  18.112  0.00  0.00            
ATOM   4031  O   PRO X 260      42.273  21.879  18.752  0.00  0.00            
ATOM   4032  N   GLU X 261      44.253  21.000  17.988  0.00  0.00            
ATOM   4033  H   GLU X 261      45.155  21.163  17.564  0.00  0.00            
ATOM   4034  CA  GLU X 261      44.149  19.637  18.573  0.00  0.00            
ATOM   4035  HA  GLU X 261      43.257  19.147  18.184  0.00  0.00            
ATOM   4036  CB  GLU X 261      45.450  18.819  18.414  0.00  0.00            
ATOM   4037  HB2 GLU X 261      45.199  18.065  19.160  0.00  0.00            
ATOM   4038  HB3 GLU X 261      45.515  18.362  17.426  0.00  0.00            
ATOM   4039  CG  GLU X 261      46.824  19.442  18.910  0.00  0.00            
ATOM   4040  HG2 GLU X 261      46.646  20.146  19.722  0.00  0.00            
ATOM   4041  HG3 GLU X 261      47.491  18.633  19.208  0.00  0.00            
ATOM   4042  CD  GLU X 261      47.529  20.160  17.795  0.00  0.00            
ATOM   4043  OE1 GLU X 261      46.894  20.830  16.975  0.00  0.00            
ATOM   4044  OE2 GLU X 261      48.688  19.800  17.568  0.00  0.00            
ATOM   4045  C   GLU X 261      43.688  19.737  20.034  0.00  0.00            
ATOM   4046  O   GLU X 261      42.914  18.866  20.482  0.00  0.00            
ATOM   4047  N   VAL X 262      44.287  20.686  20.790  0.00  0.00            
ATOM   4048  H   VAL X 262      44.881  21.227  20.178  0.00  0.00            
ATOM   4049  CA  VAL X 262      44.066  21.001  22.216  0.00  0.00            
ATOM   4050  HA  VAL X 262      43.966  20.057  22.753  0.00  0.00            
ATOM   4051  CB  VAL X 262      45.301  21.726  22.814  0.00  0.00            
ATOM   4052  HB  VAL X 262      45.735  22.533  22.223  0.00  0.00            
ATOM   4053  CG1 VAL X 262      45.048  22.309  24.138  0.00  0.00            
ATOM   4054 HG11 VAL X 262      45.901  22.852  24.545  0.00  0.00            
ATOM   4055 HG12 VAL X 262      44.315  23.098  23.970  0.00  0.00            
ATOM   4056 HG13 VAL X 262      44.671  21.633  24.906  0.00  0.00            
ATOM   4057  CG2 VAL X 262      46.485  20.713  22.941  0.00  0.00            
ATOM   4058 HG21 VAL X 262      46.245  19.742  23.375  0.00  0.00            
ATOM   4059 HG22 VAL X 262      46.872  20.578  21.932  0.00  0.00            
ATOM   4060 HG23 VAL X 262      47.319  21.152  23.488  0.00  0.00            
ATOM   4061  C   VAL X 262      42.897  21.910  22.412  0.00  0.00            
ATOM   4062  O   VAL X 262      41.972  21.539  23.171  0.00  0.00            
ATOM   4063  N   THR X 263      42.803  22.977  21.649  0.00  0.00            
ATOM   4064  H   THR X 263      43.548  23.176  20.996  0.00  0.00            
ATOM   4065  CA  THR X 263      41.790  23.995  21.921  0.00  0.00            
ATOM   4066  HA  THR X 263      41.974  24.199  22.976  0.00  0.00            
ATOM   4067  CB  THR X 263      42.015  25.278  21.084  0.00  0.00            
ATOM   4068  HB  THR X 263      41.766  25.108  20.036  0.00  0.00            
ATOM   4069  CG2 THR X 263      41.216  26.439  21.791  0.00  0.00            
ATOM   4070 HG21 THR X 263      41.549  27.401  21.403  0.00  0.00            
ATOM   4071 HG22 THR X 263      40.147  26.254  21.688  0.00  0.00            
ATOM   4072 HG23 THR X 263      41.444  26.331  22.851  0.00  0.00            
ATOM   4073  OG1 THR X 263      43.374  25.645  21.201  0.00  0.00            
ATOM   4074  HG1 THR X 263      43.985  25.256  20.572  0.00  0.00            
ATOM   4075  C   THR X 263      40.375  23.437  21.696  0.00  0.00            
ATOM   4076  O   THR X 263      39.440  23.769  22.436  0.00  0.00            
ATOM   4077  N   ASN X 264      40.231  22.677  20.602  0.00  0.00            
ATOM   4078  H   ASN X 264      41.016  22.571  19.976  0.00  0.00            
ATOM   4079  CA  ASN X 264      38.846  22.291  20.246  0.00  0.00            
ATOM   4080  HA  ASN X 264      38.147  23.127  20.215  0.00  0.00            
ATOM   4081  CB  ASN X 264      38.970  21.558  18.931  0.00  0.00            
ATOM   4082  HB2 ASN X 264      39.337  22.285  18.206  0.00  0.00            
ATOM   4083  HB3 ASN X 264      39.602  20.677  19.042  0.00  0.00            
ATOM   4084  CG  ASN X 264      37.608  21.135  18.536  0.00  0.00            
ATOM   4085  OD1 ASN X 264      37.256  19.948  18.577  0.00  0.00            
ATOM   4086  ND2 ASN X 264      36.705  22.092  18.369  0.00  0.00            
ATOM   4087 HD21 ASN X 264      35.768  21.831  18.099  0.00  0.00            
ATOM   4088 HD22 ASN X 264      37.082  23.029  18.390  0.00  0.00            
ATOM   4089  C   ASN X 264      38.327  21.330  21.377  0.00  0.00            
ATOM   4090  O   ASN X 264      37.178  21.324  21.717  0.00  0.00            
ATOM   4091  N   SER X 265      39.264  20.559  21.999  0.00  0.00            
ATOM   4092  H   SER X 265      40.197  20.661  21.625  0.00  0.00            
ATOM   4093  CA  SER X 265      39.110  19.676  23.136  0.00  0.00            
ATOM   4094  HA  SER X 265      38.281  19.022  22.866  0.00  0.00            
ATOM   4095  CB  SER X 265      40.282  18.784  23.446  0.00  0.00            
ATOM   4096  HB2 SER X 265      41.120  19.364  23.833  0.00  0.00            
ATOM   4097  HB3 SER X 265      40.152  18.124  24.304  0.00  0.00            
ATOM   4098  OG  SER X 265      40.511  17.894  22.346  0.00  0.00            
ATOM   4099  HG  SER X 265      40.759  18.347  21.537  0.00  0.00            
ATOM   4100  C   SER X 265      38.790  20.472  24.450  0.00  0.00            
ATOM   4101  O   SER X 265      37.787  20.121  25.071  0.00  0.00            
ATOM   4102  N   VAL X 266      39.484  21.581  24.733  0.00  0.00            
ATOM   4103  H   VAL X 266      40.355  21.824  24.283  0.00  0.00            
ATOM   4104  CA  VAL X 266      39.073  22.423  25.880  0.00  0.00            
ATOM   4105  HA  VAL X 266      39.170  21.836  26.793  0.00  0.00            
ATOM   4106  CB  VAL X 266      40.008  23.649  26.049  0.00  0.00            
ATOM   4107  HB  VAL X 266      40.125  24.076  25.053  0.00  0.00            
ATOM   4108  CG1 VAL X 266      39.537  24.718  27.080  0.00  0.00            
ATOM   4109 HG11 VAL X 266      40.032  25.685  26.993  0.00  0.00            
ATOM   4110 HG12 VAL X 266      38.535  25.045  26.799  0.00  0.00            
ATOM   4111 HG13 VAL X 266      39.538  24.298  28.086  0.00  0.00            
ATOM   4112  CG2 VAL X 266      41.349  23.152  26.537  0.00  0.00            
ATOM   4113 HG21 VAL X 266      42.056  23.982  26.533  0.00  0.00            
ATOM   4114 HG22 VAL X 266      41.269  22.803  27.567  0.00  0.00            
ATOM   4115 HG23 VAL X 266      41.760  22.397  25.867  0.00  0.00            
ATOM   4116  C   VAL X 266      37.627  22.809  25.821  0.00  0.00            
ATOM   4117  O   VAL X 266      36.925  22.604  26.755  0.00  0.00            
ATOM   4118  N   PHE X 267      37.253  23.316  24.639  0.00  0.00            
ATOM   4119  H   PHE X 267      37.999  23.423  23.966  0.00  0.00            
ATOM   4120  CA  PHE X 267      35.914  23.763  24.314  0.00  0.00            
ATOM   4121  HA  PHE X 267      35.644  24.568  24.997  0.00  0.00            
ATOM   4122  CB  PHE X 267      35.900  24.410  22.865  0.00  0.00            
ATOM   4123  HB2 PHE X 267      36.498  23.770  22.216  0.00  0.00            
ATOM   4124  HB3 PHE X 267      34.905  24.366  22.423  0.00  0.00            
ATOM   4125  CG  PHE X 267      36.214  25.933  22.808  0.00  0.00            
ATOM   4126  CD1 PHE X 267      35.274  26.797  22.211  0.00  0.00            
ATOM   4127  HD1 PHE X 267      34.387  26.303  21.840  0.00  0.00            
ATOM   4128  CE1 PHE X 267      35.510  28.141  22.172  0.00  0.00            
ATOM   4129  HE1 PHE X 267      34.770  28.829  21.790  0.00  0.00            
ATOM   4130  CZ  PHE X 267      36.698  28.665  22.790  0.00  0.00            
ATOM   4131  HZ  PHE X 267      36.875  29.730  22.817  0.00  0.00            
ATOM   4132  CE2 PHE X 267      37.590  27.769  23.526  0.00  0.00            
ATOM   4133  HE2 PHE X 267      38.418  28.222  24.051  0.00  0.00            
ATOM   4134  CD2 PHE X 267      37.335  26.439  23.566  0.00  0.00            
ATOM   4135  HD2 PHE X 267      38.091  25.795  23.990  0.00  0.00            
ATOM   4136  C   PHE X 267      34.843  22.640  24.465  0.00  0.00            
ATOM   4137  O   PHE X 267      33.793  22.866  25.049  0.00  0.00            
ATOM   4138  N   HID X 268      35.168  21.421  24.046  0.00  0.00            
ATOM   4139  H   HID X 268      36.118  21.319  23.718  0.00  0.00            
ATOM   4140  CA  HID X 268      34.250  20.226  24.145  0.00  0.00            
ATOM   4141  HA  HID X 268      33.218  20.508  23.936  0.00  0.00            
ATOM   4142  CB  HID X 268      34.670  19.138  23.196  0.00  0.00            
ATOM   4143  HB2 HID X 268      35.757  19.147  23.127  0.00  0.00            
ATOM   4144  HB3 HID X 268      34.373  18.156  23.564  0.00  0.00            
ATOM   4145  CG  HID X 268      34.201  19.389  21.838  0.00  0.00            
ATOM   4146  ND1 HID X 268      34.579  20.297  20.933  0.00  0.00            
ATOM   4147  HD1 HID X 268      35.243  21.001  21.222  0.00  0.00            
ATOM   4148  CE1 HID X 268      33.786  20.109  19.786  0.00  0.00            
ATOM   4149  HE1 HID X 268      33.664  20.772  18.943  0.00  0.00            
ATOM   4150  NE2 HID X 268      33.010  19.020  19.869  0.00  0.00            
ATOM   4151  CD2 HID X 268      33.277  18.547  21.194  0.00  0.00            
ATOM   4152  HD2 HID X 268      32.822  17.704  21.694  0.00  0.00            
ATOM   4153  C   HID X 268      34.076  19.657  25.580  0.00  0.00            
ATOM   4154  O   HID X 268      33.057  19.045  25.937  0.00  0.00            
ATOM   4155  N   GLU X 269      35.106  19.878  26.339  0.00  0.00            
ATOM   4156  H   GLU X 269      35.975  20.120  25.884  0.00  0.00            
ATOM   4157  CA  GLU X 269      35.249  19.489  27.726  0.00  0.00            
ATOM   4158  HA  GLU X 269      35.008  18.444  27.923  0.00  0.00            
ATOM   4159  CB  GLU X 269      36.637  19.546  28.260  0.00  0.00            
ATOM   4160  HB2 GLU X 269      37.296  19.454  27.397  0.00  0.00            
ATOM   4161  HB3 GLU X 269      36.879  20.443  28.830  0.00  0.00            
ATOM   4162  CG  GLU X 269      37.039  18.419  29.249  0.00  0.00            
ATOM   4163  HG2 GLU X 269      38.065  18.661  29.527  0.00  0.00            
ATOM   4164  HG3 GLU X 269      36.436  18.703  30.111  0.00  0.00            
ATOM   4165  CD  GLU X 269      36.729  17.013  28.729  0.00  0.00            
ATOM   4166  OE1 GLU X 269      37.317  16.724  27.647  0.00  0.00            
ATOM   4167  OE2 GLU X 269      35.858  16.312  29.224  0.00  0.00            
ATOM   4168  C   GLU X 269      34.400  20.415  28.606  0.00  0.00            
ATOM   4169  O   GLU X 269      33.699  19.894  29.505  0.00  0.00            
ATOM   4170  N   ILE X 270      34.494  21.726  28.296  0.00  0.00            
ATOM   4171  H   ILE X 270      35.074  21.993  27.514  0.00  0.00            
ATOM   4172  CA  ILE X 270      33.700  22.753  29.011  0.00  0.00            
ATOM   4173  HA  ILE X 270      33.648  22.541  30.079  0.00  0.00            
ATOM   4174  CB  ILE X 270      34.340  24.155  28.714  0.00  0.00            
ATOM   4175  HB  ILE X 270      34.588  24.358  27.673  0.00  0.00            
ATOM   4176  CG2 ILE X 270      33.458  25.307  29.269  0.00  0.00            
ATOM   4177 HG21 ILE X 270      33.331  25.251  30.350  0.00  0.00            
ATOM   4178 HG22 ILE X 270      33.919  26.204  28.856  0.00  0.00            
ATOM   4179 HG23 ILE X 270      32.494  25.196  28.773  0.00  0.00            
ATOM   4180  CG1 ILE X 270      35.678  24.085  29.535  0.00  0.00            
ATOM   4181 HG12 ILE X 270      35.423  23.779  30.550  0.00  0.00            
ATOM   4182 HG13 ILE X 270      36.205  23.226  29.122  0.00  0.00            
ATOM   4183  CD1 ILE X 270      36.621  25.318  29.397  0.00  0.00            
ATOM   4184 HD11 ILE X 270      37.524  25.310  30.007  0.00  0.00            
ATOM   4185 HD12 ILE X 270      37.068  25.443  28.410  0.00  0.00            
ATOM   4186 HD13 ILE X 270      36.133  26.251  29.675  0.00  0.00            
ATOM   4187  C   ILE X 270      32.208  22.657  28.585  0.00  0.00            
ATOM   4188  O   ILE X 270      31.390  22.595  29.472  0.00  0.00            
ATOM   4189  N   ASN X 271      31.909  22.557  27.325  0.00  0.00            
ATOM   4190  H   ASN X 271      32.646  22.562  26.634  0.00  0.00            
ATOM   4191  CA  ASN X 271      30.587  22.389  26.820  0.00  0.00            
ATOM   4192  HA  ASN X 271      30.040  23.318  26.979  0.00  0.00            
ATOM   4193  CB  ASN X 271      30.686  22.044  25.321  0.00  0.00            
ATOM   4194  HB2 ASN X 271      31.343  22.772  24.844  0.00  0.00            
ATOM   4195  HB3 ASN X 271      31.068  21.035  25.165  0.00  0.00            
ATOM   4196  CG  ASN X 271      29.353  22.229  24.606  0.00  0.00            
ATOM   4197  OD1 ASN X 271      28.325  21.806  25.152  0.00  0.00            
ATOM   4198  ND2 ASN X 271      29.272  22.827  23.454  0.00  0.00            
ATOM   4199 HD21 ASN X 271      28.399  23.023  22.985  0.00  0.00            
ATOM   4200 HD22 ASN X 271      30.092  23.328  23.144  0.00  0.00            
ATOM   4201  C   ASN X 271      29.891  21.185  27.571  0.00  0.00            
ATOM   4202  O   ASN X 271      28.821  21.417  28.161  0.00  0.00            
ATOM   4203  N   MET X 272      30.482  19.971  27.606  0.00  0.00            
ATOM   4204  H   MET X 272      31.336  19.733  27.121  0.00  0.00            
ATOM   4205  CA  MET X 272      29.822  18.831  28.255  0.00  0.00            
ATOM   4206  HA  MET X 272      28.833  18.628  27.846  0.00  0.00            
ATOM   4207  CB  MET X 272      30.699  17.616  27.890  0.00  0.00            
ATOM   4208  HB2 MET X 272      30.461  17.513  26.832  0.00  0.00            
ATOM   4209  HB3 MET X 272      31.765  17.743  28.079  0.00  0.00            
ATOM   4210  CG  MET X 272      30.072  16.457  28.705  0.00  0.00            
ATOM   4211  HG2 MET X 272      30.623  15.539  28.498  0.00  0.00            
ATOM   4212  HG3 MET X 272      30.293  16.634  29.757  0.00  0.00            
ATOM   4213  SD  MET X 272      28.337  16.062  28.300  0.00  0.00            
ATOM   4214  CE  MET X 272      28.471  15.546  26.550  0.00  0.00            
ATOM   4215  HE1 MET X 272      28.838  16.376  25.947  0.00  0.00            
ATOM   4216  HE2 MET X 272      29.282  14.825  26.451  0.00  0.00            
ATOM   4217  HE3 MET X 272      27.496  15.250  26.161  0.00  0.00            
ATOM   4218  C   MET X 272      29.770  19.061  29.842  0.00  0.00            
ATOM   4219  O   MET X 272      28.693  18.672  30.346  0.00  0.00            
ATOM   4220  N   TRP X 273      30.863  19.571  30.448  0.00  0.00            
ATOM   4221  H   TRP X 273      31.727  19.604  29.926  0.00  0.00            
ATOM   4222  CA  TRP X 273      30.893  19.584  31.929  0.00  0.00            
ATOM   4223  HA  TRP X 273      30.493  18.606  32.193  0.00  0.00            
ATOM   4224  CB  TRP X 273      32.262  19.894  32.334  0.00  0.00            
ATOM   4225  HB2 TRP X 273      32.871  19.144  31.829  0.00  0.00            
ATOM   4226  HB3 TRP X 273      32.576  20.863  31.946  0.00  0.00            
ATOM   4227  CG  TRP X 273      32.474  19.779  33.804  0.00  0.00            
ATOM   4228  CD1 TRP X 273      33.026  18.699  34.390  0.00  0.00            
ATOM   4229  HD1 TRP X 273      33.442  17.817  33.926  0.00  0.00            
ATOM   4230  NE1 TRP X 273      33.146  18.811  35.769  0.00  0.00            
ATOM   4231  HE1 TRP X 273      33.660  18.190  36.377  0.00  0.00            
ATOM   4232  CE2 TRP X 273      32.637  20.062  36.109  0.00  0.00            
ATOM   4233  CZ2 TRP X 273      32.469  20.655  37.362  0.00  0.00            
ATOM   4234  HZ2 TRP X 273      32.695  20.074  38.244  0.00  0.00            
ATOM   4235  CH2 TRP X 273      31.922  21.940  37.481  0.00  0.00            
ATOM   4236  HH2 TRP X 273      31.888  22.354  38.478  0.00  0.00            
ATOM   4237  CZ3 TRP X 273      31.460  22.589  36.312  0.00  0.00            
ATOM   4238  HZ3 TRP X 273      31.111  23.610  36.366  0.00  0.00            
ATOM   4239  CE3 TRP X 273      31.738  22.037  35.048  0.00  0.00            
ATOM   4240  HE3 TRP X 273      31.643  22.643  34.159  0.00  0.00            
ATOM   4241  CD2 TRP X 273      32.280  20.726  34.916  0.00  0.00            
ATOM   4242  C   TRP X 273      29.883  20.566  32.518  0.00  0.00            
ATOM   4243  O   TRP X 273      29.286  20.276  33.553  0.00  0.00            
ATOM   4244  N   VAL X 274      29.709  21.706  31.842  0.00  0.00            
ATOM   4245  H   VAL X 274      30.165  21.749  30.941  0.00  0.00            
ATOM   4246  CA  VAL X 274      28.711  22.740  32.134  0.00  0.00            
ATOM   4247  HA  VAL X 274      28.666  22.865  33.216  0.00  0.00            
ATOM   4248  CB  VAL X 274      29.143  24.102  31.645  0.00  0.00            
ATOM   4249  HB  VAL X 274      29.484  24.011  30.614  0.00  0.00            
ATOM   4250  CG1 VAL X 274      28.108  25.221  31.701  0.00  0.00            
ATOM   4251 HG11 VAL X 274      28.611  26.097  31.291  0.00  0.00            
ATOM   4252 HG12 VAL X 274      27.255  25.003  31.059  0.00  0.00            
ATOM   4253 HG13 VAL X 274      27.861  25.448  32.739  0.00  0.00            
ATOM   4254  CG2 VAL X 274      30.362  24.649  32.390  0.00  0.00            
ATOM   4255 HG21 VAL X 274      30.121  24.628  33.453  0.00  0.00            
ATOM   4256 HG22 VAL X 274      31.173  23.930  32.273  0.00  0.00            
ATOM   4257 HG23 VAL X 274      30.573  25.705  32.221  0.00  0.00            
ATOM   4258  C   VAL X 274      27.326  22.366  31.678  0.00  0.00            
ATOM   4259  O   VAL X 274      26.368  22.569  32.454  0.00  0.00            
ATOM   4260  N   SER X 275      27.253  21.788  30.509  0.00  0.00            
ATOM   4261  H   SER X 275      27.980  21.802  29.808  0.00  0.00            
ATOM   4262  CA  SER X 275      25.956  21.294  30.047  0.00  0.00            
ATOM   4263  HA  SER X 275      25.338  22.187  29.960  0.00  0.00            
ATOM   4264  CB  SER X 275      25.903  20.725  28.642  0.00  0.00            
ATOM   4265  HB2 SER X 275      26.566  19.868  28.523  0.00  0.00            
ATOM   4266  HB3 SER X 275      24.898  20.354  28.441  0.00  0.00            
ATOM   4267  OG  SER X 275      26.159  21.719  27.685  0.00  0.00            
ATOM   4268  HG  SER X 275      27.094  21.932  27.740  0.00  0.00            
ATOM   4269  C   SER X 275      25.340  20.205  30.968  0.00  0.00            
ATOM   4270  O   SER X 275      24.168  20.326  31.284  0.00  0.00            
ATOM   4271  N   GLN X 276      26.141  19.240  31.363  0.00  0.00            
ATOM   4272  H   GLN X 276      27.098  19.203  31.041  0.00  0.00            
ATOM   4273  CA  GLN X 276      25.654  18.167  32.282  0.00  0.00            
ATOM   4274  HA  GLN X 276      24.845  17.634  31.781  0.00  0.00            
ATOM   4275  CB  GLN X 276      26.842  17.234  32.615  0.00  0.00            
ATOM   4276  HB2 GLN X 276      27.167  16.702  31.721  0.00  0.00            
ATOM   4277  HB3 GLN X 276      27.683  17.850  32.933  0.00  0.00            
ATOM   4278  CG  GLN X 276      26.608  16.113  33.620  0.00  0.00            
ATOM   4279  HG2 GLN X 276      27.548  15.705  33.990  0.00  0.00            
ATOM   4280  HG3 GLN X 276      26.106  16.407  34.542  0.00  0.00            
ATOM   4281  CD  GLN X 276      25.881  14.998  32.927  0.00  0.00            
ATOM   4282  OE1 GLN X 276      24.686  15.000  32.918  0.00  0.00            
ATOM   4283  NE2 GLN X 276      26.590  14.149  32.301  0.00  0.00            
ATOM   4284 HE21 GLN X 276      26.037  13.820  31.522  0.00  0.00            
ATOM   4285 HE22 GLN X 276      27.595  14.246  32.293  0.00  0.00            
ATOM   4286  C   GLN X 276      25.025  18.803  33.521  0.00  0.00            
ATOM   4287  O   GLN X 276      24.146  18.165  34.195  0.00  0.00            
ATOM   4288  N   ARG X 277      25.544  19.980  33.970  0.00  0.00            
ATOM   4289  H   ARG X 277      26.234  20.488  33.434  0.00  0.00            
ATOM   4290  CA  ARG X 277      25.278  20.570  35.334  0.00  0.00            
ATOM   4291  HA  ARG X 277      24.789  19.850  35.990  0.00  0.00            
ATOM   4292  CB  ARG X 277      26.605  20.862  35.942  0.00  0.00            
ATOM   4293  HB2 ARG X 277      27.190  21.548  35.330  0.00  0.00            
ATOM   4294  HB3 ARG X 277      26.553  21.417  36.879  0.00  0.00            
ATOM   4295  CG  ARG X 277      27.377  19.594  36.293  0.00  0.00            
ATOM   4296  HG2 ARG X 277      26.840  19.028  37.053  0.00  0.00            
ATOM   4297  HG3 ARG X 277      27.441  18.981  35.394  0.00  0.00            
ATOM   4298  CD  ARG X 277      28.856  19.854  36.734  0.00  0.00            
ATOM   4299  HD2 ARG X 277      29.291  20.434  35.919  0.00  0.00            
ATOM   4300  HD3 ARG X 277      28.778  20.397  37.676  0.00  0.00            
ATOM   4301  NE  ARG X 277      29.562  18.581  37.027  0.00  0.00            
ATOM   4302  HE  ARG X 277      29.397  18.304  37.985  0.00  0.00            
ATOM   4303  CZ  ARG X 277      29.973  17.654  36.113  0.00  0.00            
ATOM   4304  NH1 ARG X 277      29.881  17.840  34.822  0.00  0.00            
ATOM   4305 HH11 ARG X 277      29.478  18.677  34.426  0.00  0.00            
ATOM   4306 HH12 ARG X 277      30.223  17.051  34.292  0.00  0.00            
ATOM   4307  NH2 ARG X 277      30.452  16.541  36.570  0.00  0.00            
ATOM   4308 HH21 ARG X 277      30.656  16.470  37.556  0.00  0.00            
ATOM   4309 HH22 ARG X 277      30.748  15.753  36.010  0.00  0.00            
ATOM   4310  C   ARG X 277      24.262  21.666  35.258  0.00  0.00            
ATOM   4311  O   ARG X 277      24.025  22.418  36.247  0.00  0.00            
ATOM   4312  N   THR X 278      23.604  21.757  34.087  0.00  0.00            
ATOM   4313  H   THR X 278      23.735  21.063  33.364  0.00  0.00            
ATOM   4314  CA  THR X 278      22.526  22.768  33.812  0.00  0.00            
ATOM   4315  HA  THR X 278      22.369  23.388  34.695  0.00  0.00            
ATOM   4316  CB  THR X 278      22.894  23.742  32.718  0.00  0.00            
ATOM   4317  HB  THR X 278      21.954  24.227  32.457  0.00  0.00            
ATOM   4318  CG2 THR X 278      23.900  24.843  33.171  0.00  0.00            
ATOM   4319 HG21 THR X 278      23.908  25.539  32.333  0.00  0.00            
ATOM   4320 HG22 THR X 278      23.539  25.333  34.075  0.00  0.00            
ATOM   4321 HG23 THR X 278      24.916  24.481  33.329  0.00  0.00            
ATOM   4322  OG1 THR X 278      23.507  23.140  31.641  0.00  0.00            
ATOM   4323  HG1 THR X 278      24.247  22.680  32.044  0.00  0.00            
ATOM   4324  C   THR X 278      21.267  22.001  33.333  0.00  0.00            
ATOM   4325  O   THR X 278      21.352  21.153  32.472  0.00  0.00            
ATOM   4326  N   ALA X 279      20.083  22.454  33.822  0.00  0.00            
ATOM   4327  H   ALA X 279      20.103  23.211  34.491  0.00  0.00            
ATOM   4328  CA  ALA X 279      18.715  22.182  33.363  0.00  0.00            
ATOM   4329  HA  ALA X 279      18.712  21.159  32.987  0.00  0.00            
ATOM   4330  CB  ALA X 279      17.725  22.368  34.464  0.00  0.00            
ATOM   4331  HB1 ALA X 279      16.708  22.098  34.177  0.00  0.00            
ATOM   4332  HB2 ALA X 279      17.976  21.710  35.297  0.00  0.00            
ATOM   4333  HB3 ALA X 279      17.839  23.408  34.767  0.00  0.00            
ATOM   4334  C   ALA X 279      18.508  23.229  32.242  0.00  0.00            
ATOM   4335  O   ALA X 279      19.047  24.336  32.120  0.00  0.00            
ATOM   4336  N   NME X 280      17.557  22.846  31.370  0.00  0.00            
ATOM   4337  H   NME X 280      17.064  21.966  31.419  0.00  0.00            
ATOM   4338  CH3 NME X 280      17.196  23.595  30.172  0.00  0.00            
ATOM   4339 HH31 NME X 280      17.928  24.401  30.118  0.00  0.00            
ATOM   4340 HH32 NME X 280      17.234  22.976  29.276  0.00  0.00            
ATOM   4341 HH33 NME X 280      16.193  24.019  30.213  0.00  0.00            
ATOM   4342  N5  PYR X 281      47.465  36.079  29.079  0.00  0.00            
ATOM   4343  C30 PYR X 281      48.004  35.734  30.049  0.00  0.00            
ATOM   4344  C16 PYR X 281      48.571  35.370  31.264  0.00  0.00            
ATOM   4345  C17 PYR X 281      49.637  34.439  31.444  0.00  0.00            
ATOM   4346  N4  PYR X 281      49.839  34.232  32.745  0.00  0.00            
ATOM   4347  H17 PYR X 281      50.150  33.877  30.738  0.00  0.00            
ATOM   4348  C15 PYR X 281      48.024  35.599  32.586  0.00  0.00            
ATOM   4349  H16 PYR X 281      47.202  36.158  32.985  0.00  0.00            
ATOM   4350  N3  PYR X 281      48.862  34.859  33.375  0.00  0.00            
ATOM   4351  C1  PYR X 281      48.851  34.783  34.801  0.00  0.00            
ATOM   4352  O1  PYR X 281      47.649  34.969  35.334  0.00  0.00            
ATOM   4353  N1  PYR X 281      49.972  34.597  35.473  0.00  0.00            
ATOM   4354  C5  PYR X 281      49.990  34.324  36.926  0.00  0.00            
ATOM   4355  C4  PYR X 281      51.156  33.442  37.273  0.00  0.00            
ATOM   4356  H5  PYR X 281      51.232  33.368  38.361  0.00  0.00            
ATOM   4357  H6  PYR X 281      51.029  32.417  36.854  0.00  0.00            
ATOM   4358  H7  PYR X 281      49.032  33.758  37.116  0.00  0.00            
ATOM   4359  H8  PYR X 281      50.051  35.290  37.486  0.00  0.00            
ATOM   4360  C2  PYR X 281      51.266  35.154  34.997  0.00  0.00            
ATOM   4361  H1  PYR X 281      51.471  36.157  35.463  0.00  0.00            
ATOM   4362  H2  PYR X 281      51.071  35.384  33.947  0.00  0.00            
ATOM   4363  C3  PYR X 281      52.374  34.145  35.248  0.00  0.00            
ATOM   4364  H3  PYR X 281      53.285  34.564  34.823  0.00  0.00            
ATOM   4365  H4  PYR X 281      52.157  33.223  34.808  0.00  0.00            
ATOM   4366  N2  PYR X 281      52.455  34.075  36.737  0.00  0.00            
ATOM   4367  C6  PYR X 281      53.645  33.205  37.126  0.00  0.00            
ATOM   4368  C11 PYR X 281      54.970  33.717  36.557  0.00  0.00            
ATOM   4369  C12 PYR X 281      55.909  32.768  36.166  0.00  0.00            
ATOM   4370  H13 PYR X 281      55.795  31.702  36.364  0.00  0.00            
ATOM   4371  C24 PYR X 281      57.118  33.223  35.528  0.00  0.00            
ATOM   4372  C25 PYR X 281      57.346  34.577  35.320  0.00  0.00            
ATOM   4373  C13 PYR X 281      56.382  35.518  35.727  0.00  0.00            
ATOM   4374  C14 PYR X 281      55.221  35.082  36.366  0.00  0.00            
ATOM   4375  H15 PYR X 281      54.491  35.821  36.695  0.00  0.00            
ATOM   4376  H14 PYR X 281      56.527  36.577  35.513  0.00  0.00            
ATOM   4377  C26 PYR X 281      58.536  35.069  34.807  0.00  0.00            
ATOM   4378  C27 PYR X 281      59.559  34.162  34.488  0.00  0.00            
ATOM   4379  C28 PYR X 281      59.330  32.773  34.668  0.00  0.00            
ATOM   4380  C29 PYR X 281      58.146  32.319  35.218  0.00  0.00            
ATOM   4381  H25 PYR X 281      58.193  31.333  35.433  0.00  0.00            
ATOM   4382  H24 PYR X 281      60.106  32.051  34.413  0.00  0.00            
ATOM   4383  H23 PYR X 281      60.414  34.526  33.918  0.00  0.00            
ATOM   4384  H22 PYR X 281      58.733  36.124  34.615  0.00  0.00            
ATOM   4385  H9  PYR X 281      53.391  32.206  36.641  0.00  0.00            
ATOM   4386  C7  PYR X 281      53.744  32.954  38.643  0.00  0.00            
ATOM   4387  C10 PYR X 281      54.183  33.974  39.529  0.00  0.00            
ATOM   4388  H12 PYR X 281      54.374  34.972  39.135  0.00  0.00            
ATOM   4389  C8  PYR X 281      53.485  31.739  39.243  0.00  0.00            
ATOM   4390  H10 PYR X 281      53.070  30.907  38.674  0.00  0.00            
ATOM   4391  C9  PYR X 281      53.692  31.546  40.566  0.00  0.00            
ATOM   4392  H11 PYR X 281      53.513  30.578  41.033  0.00  0.00            
ATOM   4393  C18 PYR X 281      54.255  32.534  41.391  0.00  0.00            
ATOM   4394  C19 PYR X 281      54.547  33.782  40.849  0.00  0.00            
ATOM   4395  C20 PYR X 281      55.089  34.808  41.616  0.00  0.00            
ATOM   4396  H18 PYR X 281      55.309  35.732  41.097  0.00  0.00            
ATOM   4397  C21 PYR X 281      55.167  34.666  43.024  0.00  0.00            
ATOM   4398  H19 PYR X 281      55.395  35.495  43.680  0.00  0.00            
ATOM   4399  C22 PYR X 281      54.772  33.387  43.595  0.00  0.00            
ATOM   4400  H20 PYR X 281      54.778  33.187  44.673  0.00  0.00            
ATOM   4401  C23 PYR X 281      54.325  32.325  42.767  0.00  0.00            
ATOM   4402  H21 PYR X 281      53.952  31.417  43.257  0.00  0.00            
ATOM   4403  Na+ Na+ X 282      16.288  41.248  30.486  0.00  0.00            
ATOM   4404  Na+ Na+ X 283      74.878  12.123  19.485  0.00  0.00            
ATOM   4405  Na+ Na+ X 284      74.116  37.591   2.004  0.00  0.00            
ATOM   4406  O   WAT X 285      31.386   3.368  57.905  0.00  0.00            
ATOM   4407  H1  WAT X 285      32.210   3.688  57.538  0.00  0.00            
ATOM   4408  H2  WAT X 285      31.634   2.970  58.740  0.00  0.00            
ATOM   4409  O   WAT X 286      71.298  26.251  13.571  0.00  0.00            
ATOM   4410  H1  WAT X 286      70.604  26.543  12.981  0.00  0.00            
ATOM   4411  H2  WAT X 286      70.842  25.760  14.254  0.00  0.00            
ATOM   4412  O   WAT X 287      26.820   9.312  15.777  0.00  0.00            
ATOM   4413  H1  WAT X 287      26.069   9.864  15.994  0.00  0.00            
ATOM   4414  H2  WAT X 287      27.137   8.995  16.622  0.00  0.00            
ATOM   4415  O   WAT X 288       4.916  62.336   7.535  0.00  0.00            
ATOM   4416  H1  WAT X 288       4.631  63.233   7.708  0.00  0.00            
ATOM   4417  H2  WAT X 288       5.436  62.400   6.734  0.00  0.00            
ATOM   4418  O   WAT X 289      75.946  50.393  22.195  0.00  0.00            
ATOM   4419  H1  WAT X 289      76.397  50.651  21.391  0.00  0.00            
ATOM   4420  H2  WAT X 289      76.600  50.511  22.884  0.00  0.00            
ATOM   4421  O   WAT X 290       7.963  43.288  29.163  0.00  0.00            
ATOM   4422  H1  WAT X 290       8.389  43.032  28.345  0.00  0.00            
ATOM   4423  H2  WAT X 290       7.409  44.031  28.922  0.00  0.00            
ATOM   4424  O   WAT X 291      12.567  54.090  61.716  0.00  0.00            
ATOM   4425  H1  WAT X 291      11.974  54.194  60.971  0.00  0.00            
ATOM   4426  H2  WAT X 291      11.990  54.060  62.479  0.00  0.00            
ATOM   4427  O   WAT X 292       7.212  37.192  43.255  0.00  0.00            
ATOM   4428  H1  WAT X 292       7.736  37.991  43.199  0.00  0.00            
ATOM   4429  H2  WAT X 292       6.914  37.163  44.164  0.00  0.00            
ATOM   4430  O   WAT X 293      64.088  58.807  52.231  0.00  0.00            
ATOM   4431  H1  WAT X 293      64.751  59.492  52.317  0.00  0.00            
ATOM   4432  H2  WAT X 293      64.135  58.542  51.312  0.00  0.00            
ATOM   4433  O   WAT X 294      13.912  38.976  43.063  0.00  0.00            
ATOM   4434  H1  WAT X 294      13.554  38.412  42.377  0.00  0.00            
ATOM   4435  H2  WAT X 294      14.303  38.370  43.692  0.00  0.00            
ATOM   4436  O   WAT X 295      72.377  34.375  40.271  0.00  0.00            
ATOM   4437  H1  WAT X 295      71.580  34.847  40.032  0.00  0.00            
ATOM   4438  H2  WAT X 295      72.380  33.607  39.699  0.00  0.00            
ATOM   4439  O   WAT X 296      20.807  38.909  59.367  0.00  0.00            
ATOM   4440  H1  WAT X 296      20.731  39.820  59.082  0.00  0.00            
ATOM   4441  H2  WAT X 296      21.739  38.709  59.284  0.00  0.00            
ATOM   4442  O   WAT X 297      20.248  35.134  61.977  0.00  0.00            
ATOM   4443  H1  WAT X 297      21.007  35.681  62.180  0.00  0.00            
ATOM   4444  H2  WAT X 297      19.507  35.741  61.982  0.00  0.00            
ATOM   4445  O   WAT X 298      48.956  28.564  60.317  0.00  0.00            
ATOM   4446  H1  WAT X 298      48.173  28.710  60.847  0.00  0.00            
ATOM   4447  H2  WAT X 298      49.127  27.626  60.396  0.00  0.00            
ATOM   4448  O   WAT X 299      62.224  46.145  15.705  0.00  0.00            
ATOM   4449  H1  WAT X 299      62.347  47.054  15.431  0.00  0.00            
ATOM   4450  H2  WAT X 299      62.723  45.633  15.068  0.00  0.00            
ATOM   4451  O   WAT X 300      18.213  15.164   8.868  0.00  0.00            
ATOM   4452  H1  WAT X 300      18.820  15.751   8.416  0.00  0.00            
ATOM   4453  H2  WAT X 300      18.497  15.184   9.782  0.00  0.00            
ATOM   4454  O   WAT X 301      42.833  54.520   6.841  0.00  0.00            
ATOM   4455  H1  WAT X 301      43.561  55.121   7.000  0.00  0.00            
ATOM   4456  H2  WAT X 301      42.742  54.033   7.660  0.00  0.00            
ATOM   4457  O   WAT X 302      20.721   4.896  62.292  0.00  0.00            
ATOM   4458  H1  WAT X 302      21.455   5.046  61.696  0.00  0.00            
ATOM   4459  H2  WAT X 302      20.012   4.592  61.726  0.00  0.00            
ATOM   4460  O   WAT X 303      67.334  63.069   3.942  0.00  0.00            
ATOM   4461  H1  WAT X 303      66.559  63.565   3.681  0.00  0.00            
ATOM   4462  H2  WAT X 303      68.070  63.574   3.597  0.00  0.00            
ATOM   4463  O   WAT X 304      52.734  34.557  10.429  0.00  0.00            
ATOM   4464  H1  WAT X 304      52.448  33.846   9.855  0.00  0.00            
ATOM   4465  H2  WAT X 304      51.995  35.166  10.442  0.00  0.00            
ATOM   4466  O   WAT X 305      21.277   9.868  10.843  0.00  0.00            
ATOM   4467  H1  WAT X 305      20.464   9.939  11.343  0.00  0.00            
ATOM   4468  H2  WAT X 305      21.736   9.127  11.237  0.00  0.00            
ATOM   4469  O   WAT X 306       3.236   7.371  24.303  0.00  0.00            
ATOM   4470  H1  WAT X 306       2.793   7.296  23.457  0.00  0.00            
ATOM   4471  H2  WAT X 306       3.582   6.494  24.471  0.00  0.00            
ATOM   4472  O   WAT X 307      28.266  48.037  58.077  0.00  0.00            
ATOM   4473  H1  WAT X 307      27.468  47.596  57.787  0.00  0.00            
ATOM   4474  H2  WAT X 307      28.849  48.001  57.319  0.00  0.00            
ATOM   4475  O   WAT X 308      73.047  15.068  39.416  0.00  0.00            
ATOM   4476  H1  WAT X 308      72.212  15.537  39.430  0.00  0.00            
ATOM   4477  H2  WAT X 308      73.474  15.363  38.611  0.00  0.00            
ATOM   4478  O   WAT X 309      73.795   7.760  19.318  0.00  0.00            
ATOM   4479  H1  WAT X 309      74.422   7.060  19.133  0.00  0.00            
ATOM   4480  H2  WAT X 309      73.059   7.581  18.733  0.00  0.00            
ATOM   4481  O   WAT X 310       5.966   8.742  21.522  0.00  0.00            
ATOM   4482  H1  WAT X 310       5.634   7.847  21.593  0.00  0.00            
ATOM   4483  H2  WAT X 310       5.647   9.179  22.312  0.00  0.00            
ATOM   4484  O   WAT X 311      32.314  23.720   9.028  0.00  0.00            
ATOM   4485  H1  WAT X 311      31.637  24.175   9.529  0.00  0.00            
ATOM   4486  H2  WAT X 311      32.347  24.187   8.193  0.00  0.00            
ATOM   4487  O   WAT X 312      42.485  60.809  25.825  0.00  0.00            
ATOM   4488  H1  WAT X 312      41.844  61.211  26.411  0.00  0.00            
ATOM   4489  H2  WAT X 312      42.290  59.873  25.862  0.00  0.00            
ATOM   4490  O   WAT X 313      19.879  61.723  30.645  0.00  0.00            
ATOM   4491  H1  WAT X 313      19.241  61.612  31.350  0.00  0.00            
ATOM   4492  H2  WAT X 313      20.497  62.372  30.982  0.00  0.00            
ATOM   4493  O   WAT X 314      48.396   6.457  57.673  0.00  0.00            
ATOM   4494  H1  WAT X 314      47.835   6.319  56.910  0.00  0.00            
ATOM   4495  H2  WAT X 314      49.235   6.735  57.308  0.00  0.00            
ATOM   4496  O   WAT X 315      62.769  32.629  35.448  0.00  0.00            
ATOM   4497  H1  WAT X 315      63.003  33.031  36.285  0.00  0.00            
ATOM   4498  H2  WAT X 315      62.425  31.767  35.685  0.00  0.00            
ATOM   4499  O   WAT X 316       8.171  17.561  29.988  0.00  0.00            
ATOM   4500  H1  WAT X 316       8.548  16.788  30.408  0.00  0.00            
ATOM   4501  H2  WAT X 316       7.855  17.243  29.142  0.00  0.00            
ATOM   4502  O   WAT X 317      24.311   3.487  45.577  0.00  0.00            
ATOM   4503  H1  WAT X 317      23.593   3.842  46.100  0.00  0.00            
ATOM   4504  H2  WAT X 317      25.004   3.307  46.213  0.00  0.00            
ATOM   4505  O   WAT X 318      25.666  44.090  19.506  0.00  0.00            
ATOM   4506  H1  WAT X 318      26.314  44.676  19.896  0.00  0.00            
ATOM   4507  H2  WAT X 318      25.210  43.704  20.254  0.00  0.00            
ATOM   4508  O   WAT X 319      40.106  59.430  20.752  0.00  0.00            
ATOM   4509  H1  WAT X 319      40.847  59.800  21.231  0.00  0.00            
ATOM   4510  H2  WAT X 319      39.367  59.508  21.356  0.00  0.00            
ATOM   4511  O   WAT X 320      70.095  43.467   0.194  0.00  0.00            
ATOM   4512  H1  WAT X 320      70.719  43.427   0.919  0.00  0.00            
ATOM   4513  H2  WAT X 320      69.490  44.168   0.438  0.00  0.00            
ATOM   4514  O   WAT X 321      11.500  23.321  30.622  0.00  0.00            
ATOM   4515  H1  WAT X 321      12.394  23.213  30.945  0.00  0.00            
ATOM   4516  H2  WAT X 321      10.990  23.550  31.399  0.00  0.00            
ATOM   4517  O   WAT X 322      54.256   5.523  28.023  0.00  0.00            
ATOM   4518  H1  WAT X 322      53.841   5.747  28.856  0.00  0.00            
ATOM   4519  H2  WAT X 322      55.159   5.307  28.255  0.00  0.00            
ATOM   4520  O   WAT X 323      27.717  40.346  23.499  0.00  0.00            
ATOM   4521  H1  WAT X 323      28.275  40.896  22.949  0.00  0.00            
ATOM   4522  H2  WAT X 323      28.031  40.503  24.390  0.00  0.00            
ATOM   4523  O   WAT X 324      31.062   7.047  23.660  0.00  0.00            
ATOM   4524  H1  WAT X 324      31.598   7.812  23.448  0.00  0.00            
ATOM   4525  H2  WAT X 324      30.179   7.290  23.384  0.00  0.00            
ATOM   4526  O   WAT X 325      13.206   0.661  11.327  0.00  0.00            
ATOM   4527  H1  WAT X 325      13.933   1.017  11.838  0.00  0.00            
ATOM   4528  H2  WAT X 325      13.505  -0.210  11.061  0.00  0.00            
ATOM   4529  O   WAT X 326      49.729  58.794  19.507  0.00  0.00            
ATOM   4530  H1  WAT X 326      49.660  59.392  20.251  0.00  0.00            
ATOM   4531  H2  WAT X 326      48.941  58.254  19.560  0.00  0.00            
ATOM   4532  O   WAT X 327      56.239  18.640  35.090  0.00  0.00            
ATOM   4533  H1  WAT X 327      56.770  19.314  35.515  0.00  0.00            
ATOM   4534  H2  WAT X 327      56.483  18.692  34.165  0.00  0.00            
ATOM   4535  O   WAT X 328      39.535  52.900  20.207  0.00  0.00            
ATOM   4536  H1  WAT X 328      39.105  52.485  19.459  0.00  0.00            
ATOM   4537  H2  WAT X 328      40.298  53.339  19.832  0.00  0.00            
ATOM   4538  O   WAT X 329      10.716  64.784  30.797  0.00  0.00            
ATOM   4539  H1  WAT X 329      10.242  63.955  30.859  0.00  0.00            
ATOM   4540  H2  WAT X 329      10.126  65.361  30.314  0.00  0.00            
ATOM   4541  O   WAT X 330       6.351  42.399  45.375  0.00  0.00            
ATOM   4542  H1  WAT X 330       6.160  42.947  46.136  0.00  0.00            
ATOM   4543  H2  WAT X 330       7.018  42.886  44.890  0.00  0.00            
ATOM   4544  O   WAT X 331      47.591   6.445  52.874  0.00  0.00            
ATOM   4545  H1  WAT X 331      47.173   5.631  52.594  0.00  0.00            
ATOM   4546  H2  WAT X 331      47.671   6.961  52.071  0.00  0.00            
ATOM   4547  O   WAT X 332      43.416  55.447  25.757  0.00  0.00            
ATOM   4548  H1  WAT X 332      44.329  55.705  25.630  0.00  0.00            
ATOM   4549  H2  WAT X 332      43.370  55.171  26.672  0.00  0.00            
ATOM   4550  O   WAT X 333      33.607  63.982  48.129  0.00  0.00            
ATOM   4551  H1  WAT X 333      32.912  64.471  48.570  0.00  0.00            
ATOM   4552  H2  WAT X 333      33.448  64.127  47.197  0.00  0.00            
ATOM   4553  O   WAT X 334      54.529  50.717   3.486  0.00  0.00            
ATOM   4554  H1  WAT X 334      54.021  50.412   4.238  0.00  0.00            
ATOM   4555  H2  WAT X 334      55.434  50.492   3.701  0.00  0.00            
ATOM   4556  O   WAT X 335      66.601  28.956  18.828  0.00  0.00            
ATOM   4557  H1  WAT X 335      67.019  28.138  18.558  0.00  0.00            
ATOM   4558  H2  WAT X 335      67.205  29.334  19.468  0.00  0.00            
ATOM   4559  O   WAT X 336      66.158  21.454  30.799  0.00  0.00            
ATOM   4560  H1  WAT X 336      65.277  21.081  30.807  0.00  0.00            
ATOM   4561  H2  WAT X 336      66.418  21.437  29.878  0.00  0.00            
ATOM   4562  O   WAT X 337      74.620   6.947  35.407  0.00  0.00            
ATOM   4563  H1  WAT X 337      74.934   7.850  35.360  0.00  0.00            
ATOM   4564  H2  WAT X 337      73.668   7.028  35.463  0.00  0.00            
ATOM   4565  O   WAT X 338      13.931  10.984   0.965  0.00  0.00            
ATOM   4566  H1  WAT X 338      14.421  11.172   1.766  0.00  0.00            
ATOM   4567  H2  WAT X 338      14.560  10.534   0.400  0.00  0.00            
ATOM   4568  O   WAT X 339      75.908  25.177   9.316  0.00  0.00            
ATOM   4569  H1  WAT X 339      75.443  25.966   9.037  0.00  0.00            
ATOM   4570  H2  WAT X 339      76.709  25.174   8.793  0.00  0.00            
ATOM   4571  O   WAT X 340      61.310  25.833  58.721  0.00  0.00            
ATOM   4572  H1  WAT X 340      60.381  25.628  58.829  0.00  0.00            
ATOM   4573  H2  WAT X 340      61.491  26.486  59.397  0.00  0.00            
ATOM   4574  O   WAT X 341      38.283   2.276  49.657  0.00  0.00            
ATOM   4575  H1  WAT X 341      38.453   2.131  48.727  0.00  0.00            
ATOM   4576  H2  WAT X 341      37.480   1.785  49.834  0.00  0.00            
ATOM   4577  O   WAT X 342      18.937   4.046  22.906  0.00  0.00            
ATOM   4578  H1  WAT X 342      18.305   4.106  23.622  0.00  0.00            
ATOM   4579  H2  WAT X 342      19.753   4.380  23.278  0.00  0.00            
ATOM   4580  O   WAT X 343      18.925  58.813  43.761  0.00  0.00            
ATOM   4581  H1  WAT X 343      18.736  58.046  44.301  0.00  0.00            
ATOM   4582  H2  WAT X 343      19.517  58.488  43.082  0.00  0.00            
ATOM   4583  O   WAT X 344       9.678  54.989  45.684  0.00  0.00            
ATOM   4584  H1  WAT X 344      10.202  54.329  45.229  0.00  0.00            
ATOM   4585  H2  WAT X 344      10.293  55.411  46.283  0.00  0.00            
ATOM   4586  O   WAT X 345      35.371   6.527  45.859  0.00  0.00            
ATOM   4587  H1  WAT X 345      34.807   7.297  45.783  0.00  0.00            
ATOM   4588  H2  WAT X 345      35.479   6.219  44.959  0.00  0.00            
ATOM   4589  O   WAT X 346      61.784  20.849  46.528  0.00  0.00            
ATOM   4590  H1  WAT X 346      61.693  21.022  47.465  0.00  0.00            
ATOM   4591  H2  WAT X 346      62.265  21.605  46.191  0.00  0.00            
ATOM   4592  O   WAT X 347      67.040  61.519  19.665  0.00  0.00            
ATOM   4593  H1  WAT X 347      67.834  62.016  19.858  0.00  0.00            
ATOM   4594  H2  WAT X 347      66.411  61.803  20.328  0.00  0.00            
ATOM   4595  O   WAT X 348      65.443  15.119  59.250  0.00  0.00            
ATOM   4596  H1  WAT X 348      66.370  14.892  59.314  0.00  0.00            
ATOM   4597  H2  WAT X 348      65.376  15.628  58.442  0.00  0.00            
ATOM   4598  O   WAT X 349      66.990   5.587  30.826  0.00  0.00            
ATOM   4599  H1  WAT X 349      66.645   4.706  30.971  0.00  0.00            
ATOM   4600  H2  WAT X 349      67.922   5.455  30.657  0.00  0.00            
ATOM   4601  O   WAT X 350      76.258  46.479  62.176  0.00  0.00            
ATOM   4602  H1  WAT X 350      76.309  46.806  61.278  0.00  0.00            
ATOM   4603  H2  WAT X 350      76.466  47.239  62.720  0.00  0.00            
ATOM   4604  O   WAT X 351      28.937  64.192  49.157  0.00  0.00            
ATOM   4605  H1  WAT X 351      28.214  64.140  49.781  0.00  0.00            
ATOM   4606  H2  WAT X 351      29.007  63.308  48.797  0.00  0.00            
ATOM   4607  O   WAT X 352      16.151  48.548  28.431  0.00  0.00            
ATOM   4608  H1  WAT X 352      16.969  48.950  28.138  0.00  0.00            
ATOM   4609  H2  WAT X 352      16.322  48.288  29.336  0.00  0.00            
ATOM   4610  O   WAT X 353      24.606  10.806  39.361  0.00  0.00            
ATOM   4611  H1  WAT X 353      24.255  10.974  38.486  0.00  0.00            
ATOM   4612  H2  WAT X 353      23.843  10.851  39.938  0.00  0.00            
ATOM   4613  O   WAT X 354      75.758  44.652  49.554  0.00  0.00            
ATOM   4614  H1  WAT X 354      76.642  45.016  49.598  0.00  0.00            
ATOM   4615  H2  WAT X 354      75.444  44.888  48.681  0.00  0.00            
ATOM   4616  O   WAT X 355      48.810  59.317  52.181  0.00  0.00            
ATOM   4617  H1  WAT X 355      49.548  59.925  52.130  0.00  0.00            
ATOM   4618  H2  WAT X 355      48.494  59.400  53.081  0.00  0.00            
ATOM   4619  O   WAT X 356       5.462  10.441  55.367  0.00  0.00            
ATOM   4620  H1  WAT X 356       4.629  10.891  55.227  0.00  0.00            
ATOM   4621  H2  WAT X 356       5.735  10.164  54.492  0.00  0.00            
ATOM   4622  O   WAT X 357      56.542  40.470   8.262  0.00  0.00            
ATOM   4623  H1  WAT X 357      55.829  40.251   8.862  0.00  0.00            
ATOM   4624  H2  WAT X 357      56.740  39.647   7.816  0.00  0.00            
ATOM   4625  O   WAT X 358      11.114  42.685  59.585  0.00  0.00            
ATOM   4626  H1  WAT X 358      10.824  42.717  60.496  0.00  0.00            
ATOM   4627  H2  WAT X 358      10.717  41.887  59.235  0.00  0.00            
ATOM   4628  O   WAT X 359      35.839  62.620  48.155  0.00  0.00            
ATOM   4629  H1  WAT X 359      35.017  63.052  48.390  0.00  0.00            
ATOM   4630  H2  WAT X 359      36.356  62.635  48.961  0.00  0.00            
ATOM   4631  O   WAT X 360      38.461  21.950   6.351  0.00  0.00            
ATOM   4632  H1  WAT X 360      37.977  21.136   6.489  0.00  0.00            
ATOM   4633  H2  WAT X 360      38.956  22.074   7.161  0.00  0.00            
ATOM   4634  O   WAT X 361      61.874  38.585  12.317  0.00  0.00            
ATOM   4635  H1  WAT X 361      61.995  38.970  11.449  0.00  0.00            
ATOM   4636  H2  WAT X 361      61.792  39.337  12.904  0.00  0.00            
ATOM   4637  O   WAT X 362       3.780  60.368  45.411  0.00  0.00            
ATOM   4638  H1  WAT X 362       4.361  60.343  44.650  0.00  0.00            
ATOM   4639  H2  WAT X 362       2.930  60.625  45.055  0.00  0.00            
ATOM   4640  O   WAT X 363      39.661  -0.168  54.840  0.00  0.00            
ATOM   4641  H1  WAT X 363      39.725   0.645  55.341  0.00  0.00            
ATOM   4642  H2  WAT X 363      39.498   0.117  53.941  0.00  0.00            
ATOM   4643  O   WAT X 364      17.546  28.595  22.336  0.00  0.00            
ATOM   4644  H1  WAT X 364      17.876  27.712  22.171  0.00  0.00            
ATOM   4645  H2  WAT X 364      18.058  28.908  23.081  0.00  0.00            
ATOM   4646  O   WAT X 365      25.918  61.977  30.883  0.00  0.00            
ATOM   4647  H1  WAT X 365      26.506  62.714  30.717  0.00  0.00            
ATOM   4648  H2  WAT X 365      26.034  61.403  30.126  0.00  0.00            
ATOM   4649  O   WAT X 366      16.420  54.788  11.051  0.00  0.00            
ATOM   4650  H1  WAT X 366      16.220  54.344  11.876  0.00  0.00            
ATOM   4651  H2  WAT X 366      17.146  54.288  10.680  0.00  0.00            
ATOM   4652  O   WAT X 367      24.285  32.131  59.990  0.00  0.00            
ATOM   4653  H1  WAT X 367      23.850  31.362  59.623  0.00  0.00            
ATOM   4654  H2  WAT X 367      24.748  32.522  59.249  0.00  0.00            
ATOM   4655  O   WAT X 368      56.197  38.783   3.722  0.00  0.00            
ATOM   4656  H1  WAT X 368      55.662  37.989   3.715  0.00  0.00            
ATOM   4657  H2  WAT X 368      55.878  39.279   4.476  0.00  0.00            
ATOM   4658  O   WAT X 369      71.757  41.057  39.344  0.00  0.00            
ATOM   4659  H1  WAT X 369      71.940  40.118  39.317  0.00  0.00            
ATOM   4660  H2  WAT X 369      71.725  41.321  38.424  0.00  0.00            
ATOM   4661  O   WAT X 370      75.875   7.860  60.689  0.00  0.00            
ATOM   4662  H1  WAT X 370      76.764   7.640  60.966  0.00  0.00            
ATOM   4663  H2  WAT X 370      75.482   7.019  60.457  0.00  0.00            
ATOM   4664  O   WAT X 371      33.314  53.817  18.560  0.00  0.00            
ATOM   4665  H1  WAT X 371      33.102  53.796  17.627  0.00  0.00            
ATOM   4666  H2  WAT X 371      32.552  54.226  18.971  0.00  0.00            
ATOM   4667  O   WAT X 372      66.351  64.667  36.027  0.00  0.00            
ATOM   4668  H1  WAT X 372      65.988  65.468  36.404  0.00  0.00            
ATOM   4669  H2  WAT X 372      65.734  63.981  36.282  0.00  0.00            
ATOM   4670  O   WAT X 373      47.315   8.717  33.864  0.00  0.00            
ATOM   4671  H1  WAT X 373      46.568   8.367  33.378  0.00  0.00            
ATOM   4672  H2  WAT X 373      48.029   8.733  33.226  0.00  0.00            
ATOM   4673  O   WAT X 374      53.203   6.941  30.281  0.00  0.00            
ATOM   4674  H1  WAT X 374      53.570   7.268  31.102  0.00  0.00            
ATOM   4675  H2  WAT X 374      53.085   7.723  29.742  0.00  0.00            
ATOM   4676  O   WAT X 375       7.058  15.639  61.638  0.00  0.00            
ATOM   4677  H1  WAT X 375       6.940  14.823  61.150  0.00  0.00            
ATOM   4678  H2  WAT X 375       7.523  16.215  61.031  0.00  0.00            
ATOM   4679  O   WAT X 376      56.363   6.379  22.259  0.00  0.00            
ATOM   4680  H1  WAT X 376      56.766   5.764  22.872  0.00  0.00            
ATOM   4681  H2  WAT X 376      55.819   5.831  21.694  0.00  0.00            
ATOM   4682  O   WAT X 377      23.802  41.436  62.816  0.00  0.00            
ATOM   4683  H1  WAT X 377      24.399  42.143  63.059  0.00  0.00            
ATOM   4684  H2  WAT X 377      24.248  40.980  62.102  0.00  0.00            
ATOM   4685  O   WAT X 378      17.555  45.371  20.895  0.00  0.00            
ATOM   4686  H1  WAT X 378      18.272  44.875  20.500  0.00  0.00            
ATOM   4687  H2  WAT X 378      17.782  45.421  21.824  0.00  0.00            
ATOM   4688  O   WAT X 379      36.022  47.809  60.238  0.00  0.00            
ATOM   4689  H1  WAT X 379      36.136  47.274  59.453  0.00  0.00            
ATOM   4690  H2  WAT X 379      35.865  47.175  60.939  0.00  0.00            
ATOM   4691  O   WAT X 380      72.537   8.703  42.562  0.00  0.00            
ATOM   4692  H1  WAT X 380      72.760   7.837  42.222  0.00  0.00            
ATOM   4693  H2  WAT X 380      72.401   9.240  41.782  0.00  0.00            
ATOM   4694  O   WAT X 381       2.232  40.126   2.136  0.00  0.00            
ATOM   4695  H1  WAT X 381       1.312  40.377   2.215  0.00  0.00            
ATOM   4696  H2  WAT X 381       2.483  40.412   1.258  0.00  0.00            
ATOM   4697  O   WAT X 382       4.250  42.032  17.554  0.00  0.00            
ATOM   4698  H1  WAT X 382       4.259  42.645  18.289  0.00  0.00            
ATOM   4699  H2  WAT X 382       3.880  41.228  17.917  0.00  0.00            
ATOM   4700  O   WAT X 383      67.056  32.544  58.114  0.00  0.00            
ATOM   4701  H1  WAT X 383      67.100  31.786  58.698  0.00  0.00            
ATOM   4702  H2  WAT X 383      67.231  33.294  58.682  0.00  0.00            
ATOM   4703  O   WAT X 384      30.881  58.873  32.284  0.00  0.00            
ATOM   4704  H1  WAT X 384      29.999  58.529  32.425  0.00  0.00            
ATOM   4705  H2  WAT X 384      31.134  59.237  33.133  0.00  0.00            
ATOM   4706  O   WAT X 385       5.877  42.802  38.294  0.00  0.00            
ATOM   4707  H1  WAT X 385       5.945  42.180  37.570  0.00  0.00            
ATOM   4708  H2  WAT X 385       6.397  42.411  38.996  0.00  0.00            
ATOM   4709  O   WAT X 386       7.485  58.979  36.052  0.00  0.00            
ATOM   4710  H1  WAT X 386       6.731  58.825  36.620  0.00  0.00            
ATOM   4711  H2  WAT X 386       7.369  58.365  35.327  0.00  0.00            
ATOM   4712  O   WAT X 387      57.734  49.334  61.775  0.00  0.00            
ATOM   4713  H1  WAT X 387      57.421  50.009  62.378  0.00  0.00            
ATOM   4714  H2  WAT X 387      58.186  48.703  62.336  0.00  0.00            
ATOM   4715  O   WAT X 388      34.454  22.363  10.655  0.00  0.00            
ATOM   4716  H1  WAT X 388      34.366  21.421  10.805  0.00  0.00            
ATOM   4717  H2  WAT X 388      33.653  22.607  10.191  0.00  0.00            
ATOM   4718  O   WAT X 389      19.979  12.968   1.755  0.00  0.00            
ATOM   4719  H1  WAT X 389      19.038  13.101   1.641  0.00  0.00            
ATOM   4720  H2  WAT X 389      20.303  12.775   0.876  0.00  0.00            
ATOM   4721  O   WAT X 390      56.938  63.565  25.266  0.00  0.00            
ATOM   4722  H1  WAT X 390      55.981  63.573  25.297  0.00  0.00            
ATOM   4723  H2  WAT X 390      57.199  64.364  25.726  0.00  0.00            
ATOM   4724  O   WAT X 391      16.378  23.636   0.604  0.00  0.00            
ATOM   4725  H1  WAT X 391      16.010  23.533  -0.273  0.00  0.00            
ATOM   4726  H2  WAT X 391      16.208  22.798   1.036  0.00  0.00            
ATOM   4727  O   WAT X 392       9.907  42.348  41.288  0.00  0.00            
ATOM   4728  H1  WAT X 392       8.986  42.493  41.070  0.00  0.00            
ATOM   4729  H2  WAT X 392      10.383  42.976  40.744  0.00  0.00            
ATOM   4730  O   WAT X 393      31.238  45.528  52.313  0.00  0.00            
ATOM   4731  H1  WAT X 393      31.504  44.714  51.885  0.00  0.00            
ATOM   4732  H2  WAT X 393      32.060  45.933  52.590  0.00  0.00            
ATOM   4733  O   WAT X 394      18.865  42.781  25.770  0.00  0.00            
ATOM   4734  H1  WAT X 394      18.610  43.668  25.517  0.00  0.00            
ATOM   4735  H2  WAT X 394      18.178  42.222  25.407  0.00  0.00            
ATOM   4736  O   WAT X 395      45.048  43.146   9.074  0.00  0.00            
ATOM   4737  H1  WAT X 395      45.628  42.441   8.786  0.00  0.00            
ATOM   4738  H2  WAT X 395      44.194  42.726   9.175  0.00  0.00            
ATOM   4739  O   WAT X 396      36.642  11.185  58.825  0.00  0.00            
ATOM   4740  H1  WAT X 396      36.087  11.839  58.400  0.00  0.00            
ATOM   4741  H2  WAT X 396      37.280  11.697  59.322  0.00  0.00            
ATOM   4742  O   WAT X 397      74.541  19.964  19.488  0.00  0.00            
ATOM   4743  H1  WAT X 397      74.924  20.032  20.362  0.00  0.00            
ATOM   4744  H2  WAT X 397      74.308  20.864  19.258  0.00  0.00            
ATOM   4745  O   WAT X 398      27.415  38.026  19.696  0.00  0.00            
ATOM   4746  H1  WAT X 398      28.306  38.370  19.756  0.00  0.00            
ATOM   4747  H2  WAT X 398      27.468  37.341  19.029  0.00  0.00            
ATOM   4748  O   WAT X 399      56.754  64.923  61.964  0.00  0.00            
ATOM   4749  H1  WAT X 399      56.388  64.515  61.179  0.00  0.00            
ATOM   4750  H2  WAT X 399      56.202  64.606  62.678  0.00  0.00            
ATOM   4751  O   WAT X 400       1.271  10.221  62.703  0.00  0.00            
ATOM   4752  H1  WAT X 400       0.995  10.967  62.170  0.00  0.00            
ATOM   4753  H2  WAT X 400       1.857  10.599  63.358  0.00  0.00            
ATOM   4754  O   WAT X 401      12.946  43.350  45.066  0.00  0.00            
ATOM   4755  H1  WAT X 401      12.412  43.942  44.535  0.00  0.00            
ATOM   4756  H2  WAT X 401      12.807  42.487  44.675  0.00  0.00            
ATOM   4757  O   WAT X 402      70.836  57.938  17.326  0.00  0.00            
ATOM   4758  H1  WAT X 402      71.755  57.977  17.592  0.00  0.00            
ATOM   4759  H2  WAT X 402      70.621  58.836  17.074  0.00  0.00            
ATOM   4760  O   WAT X 403      66.552  42.864   3.567  0.00  0.00            
ATOM   4761  H1  WAT X 403      66.146  43.153   2.750  0.00  0.00            
ATOM   4762  H2  WAT X 403      66.855  43.671   3.983  0.00  0.00            
ATOM   4763  O   WAT X 404      46.253  44.400  62.924  0.00  0.00            
ATOM   4764  H1  WAT X 404      46.252  45.148  63.522  0.00  0.00            
ATOM   4765  H2  WAT X 404      46.393  44.785  62.059  0.00  0.00            
ATOM   4766  O   WAT X 405      66.701  22.671  61.765  0.00  0.00            
ATOM   4767  H1  WAT X 405      66.217  22.112  62.372  0.00  0.00            
ATOM   4768  H2  WAT X 405      66.042  22.973  61.140  0.00  0.00            
ATOM   4769  O   WAT X 406       5.497  28.833  19.368  0.00  0.00            
ATOM   4770  H1  WAT X 406       5.308  28.898  18.432  0.00  0.00            
ATOM   4771  H2  WAT X 406       5.936  29.656  19.582  0.00  0.00            
ATOM   4772  O   WAT X 407      45.995  52.328  17.493  0.00  0.00            
ATOM   4773  H1  WAT X 407      45.315  52.475  16.836  0.00  0.00            
ATOM   4774  H2  WAT X 407      45.673  51.588  18.009  0.00  0.00            
ATOM   4775  O   WAT X 408       8.301  32.732  49.272  0.00  0.00            
ATOM   4776  H1  WAT X 408       7.412  33.076  49.186  0.00  0.00            
ATOM   4777  H2  WAT X 408       8.378  32.492  50.195  0.00  0.00            
ATOM   4778  O   WAT X 409      54.377  10.681  53.403  0.00  0.00            
ATOM   4779  H1  WAT X 409      54.874  10.314  52.671  0.00  0.00            
ATOM   4780  H2  WAT X 409      53.644  11.137  52.990  0.00  0.00            
ATOM   4781  O   WAT X 410      72.889   6.292   7.338  0.00  0.00            
ATOM   4782  H1  WAT X 410      73.136   5.567   6.763  0.00  0.00            
ATOM   4783  H2  WAT X 410      71.984   6.490   7.098  0.00  0.00            
ATOM   4784  O   WAT X 411       3.567  23.256  35.716  0.00  0.00            
ATOM   4785  H1  WAT X 411       3.488  24.001  36.311  0.00  0.00            
ATOM   4786  H2  WAT X 411       3.759  22.512  36.287  0.00  0.00            
ATOM   4787  O   WAT X 412      13.638  21.279  33.892  0.00  0.00            
ATOM   4788  H1  WAT X 412      14.298  20.863  33.338  0.00  0.00            
ATOM   4789  H2  WAT X 412      12.810  20.891  33.610  0.00  0.00            
ATOM   4790  O   WAT X 413       1.838  45.648  20.776  0.00  0.00            
ATOM   4791  H1  WAT X 413       1.971  45.817  19.843  0.00  0.00            
ATOM   4792  H2  WAT X 413       1.019  45.154  20.815  0.00  0.00            
ATOM   4793  O   WAT X 414      31.225  45.789  57.112  0.00  0.00            
ATOM   4794  H1  WAT X 414      31.245  45.506  58.027  0.00  0.00            
ATOM   4795  H2  WAT X 414      32.078  45.529  56.763  0.00  0.00            
ATOM   4796  O   WAT X 415       6.391  19.759  30.244  0.00  0.00            
ATOM   4797  H1  WAT X 415       7.057  19.073  30.195  0.00  0.00            
ATOM   4798  H2  WAT X 415       6.015  19.666  31.119  0.00  0.00            
ATOM   4799  O   WAT X 416      39.447   5.986  59.037  0.00  0.00            
ATOM   4800  H1  WAT X 416      40.127   5.818  58.385  0.00  0.00            
ATOM   4801  H2  WAT X 416      39.920   6.342  59.790  0.00  0.00            
ATOM   4802  O   WAT X 417      38.025  64.616  35.579  0.00  0.00            
ATOM   4803  H1  WAT X 417      37.723  64.642  34.671  0.00  0.00            
ATOM   4804  H2  WAT X 417      37.700  63.781  35.916  0.00  0.00            
ATOM   4805  O   WAT X 418      32.802   7.756  55.026  0.00  0.00            
ATOM   4806  H1  WAT X 418      32.088   8.385  55.132  0.00  0.00            
ATOM   4807  H2  WAT X 418      33.527   8.132  55.524  0.00  0.00            
ATOM   4808  O   WAT X 419      71.422  14.150  20.269  0.00  0.00            
ATOM   4809  H1  WAT X 419      70.901  14.930  20.461  0.00  0.00            
ATOM   4810  H2  WAT X 419      71.446  13.670  21.096  0.00  0.00            
ATOM   4811  O   WAT X 420      29.006  44.026  55.420  0.00  0.00            
ATOM   4812  H1  WAT X 420      28.210  43.993  55.951  0.00  0.00            
ATOM   4813  H2  WAT X 420      29.624  44.534  55.946  0.00  0.00            
ATOM   4814  O   WAT X 421      59.748  45.372  13.533  0.00  0.00            
ATOM   4815  H1  WAT X 421      59.772  45.920  14.317  0.00  0.00            
ATOM   4816  H2  WAT X 421      58.952  45.645  13.075  0.00  0.00            
ATOM   4817  O   WAT X 422      29.573  47.603  51.370  0.00  0.00            
ATOM   4818  H1  WAT X 422      29.399  47.192  50.524  0.00  0.00            
ATOM   4819  H2  WAT X 422      29.921  46.896  51.913  0.00  0.00            
ATOM   4820  O   WAT X 423      64.524  22.116  41.363  0.00  0.00            
ATOM   4821  H1  WAT X 423      64.918  22.581  40.625  0.00  0.00            
ATOM   4822  H2  WAT X 423      64.384  22.793  42.025  0.00  0.00            
ATOM   4823  O   WAT X 424       0.474  64.853  31.557  0.00  0.00            
ATOM   4824  H1  WAT X 424      -0.480  64.778  31.543  0.00  0.00            
ATOM   4825  H2  WAT X 424       0.786  63.948  31.575  0.00  0.00            
ATOM   4826  O   WAT X 425      12.689  20.621  48.208  0.00  0.00            
ATOM   4827  H1  WAT X 425      12.205  21.292  47.725  0.00  0.00            
ATOM   4828  H2  WAT X 425      12.282  20.609  49.074  0.00  0.00            
ATOM   4829  O   WAT X 426       3.794   1.388  23.856  0.00  0.00            
ATOM   4830  H1  WAT X 426       3.261   0.621  24.066  0.00  0.00            
ATOM   4831  H2  WAT X 426       3.515   2.053  24.485  0.00  0.00            
ATOM   4832  O   WAT X 427      33.552  58.527  53.057  0.00  0.00            
ATOM   4833  H1  WAT X 427      32.796  59.067  53.288  0.00  0.00            
ATOM   4834  H2  WAT X 427      34.277  58.904  53.555  0.00  0.00            
ATOM   4835  O   WAT X 428       9.924  34.895  21.784  0.00  0.00            
ATOM   4836  H1  WAT X 428       9.147  34.579  21.322  0.00  0.00            
ATOM   4837  H2  WAT X 428       9.768  34.663  22.700  0.00  0.00            
ATOM   4838  O   WAT X 429      32.754   0.667  10.093  0.00  0.00            
ATOM   4839  H1  WAT X 429      32.085   0.053  10.397  0.00  0.00            
ATOM   4840  H2  WAT X 429      32.788   0.535   9.146  0.00  0.00            
ATOM   4841  O   WAT X 430      21.639  39.520   8.670  0.00  0.00            
ATOM   4842  H1  WAT X 430      21.267  39.159   7.865  0.00  0.00            
ATOM   4843  H2  WAT X 430      21.182  39.060   9.373  0.00  0.00            
ATOM   4844  O   WAT X 431       6.594  34.104  30.123  0.00  0.00            
ATOM   4845  H1  WAT X 431       5.779  33.603  30.154  0.00  0.00            
ATOM   4846  H2  WAT X 431       6.442  34.768  29.451  0.00  0.00            
ATOM   4847  O   WAT X 432      69.201  61.419  30.934  0.00  0.00            
ATOM   4848  H1  WAT X 432      69.801  61.365  30.189  0.00  0.00            
ATOM   4849  H2  WAT X 432      69.764  61.623  31.680  0.00  0.00            
ATOM   4850  O   WAT X 433      58.102  16.449  12.833  0.00  0.00            
ATOM   4851  H1  WAT X 433      58.870  16.613  12.287  0.00  0.00            
ATOM   4852  H2  WAT X 433      58.454  16.048  13.628  0.00  0.00            
ATOM   4853  O   WAT X 434      16.639  35.086  14.587  0.00  0.00            
ATOM   4854  H1  WAT X 434      17.033  35.539  15.332  0.00  0.00            
ATOM   4855  H2  WAT X 434      16.606  35.747  13.895  0.00  0.00            
ATOM   4856  O   WAT X 435      23.336  64.317  49.960  0.00  0.00            
ATOM   4857  H1  WAT X 435      22.476  64.507  49.586  0.00  0.00            
ATOM   4858  H2  WAT X 435      23.180  64.254  50.902  0.00  0.00            
ATOM   4859  O   WAT X 436      10.318  34.833   0.174  0.00  0.00            
ATOM   4860  H1  WAT X 436      10.059  35.127   1.047  0.00  0.00            
ATOM   4861  H2  WAT X 436      10.999  35.449  -0.094  0.00  0.00            
ATOM   4862  O   WAT X 437       6.153  16.490  64.157  0.00  0.00            
ATOM   4863  H1  WAT X 437       6.871  16.634  64.773  0.00  0.00            
ATOM   4864  H2  WAT X 437       6.583  16.204  63.351  0.00  0.00            
ATOM   4865  O   WAT X 438      24.570  48.725  22.687  0.00  0.00            
ATOM   4866  H1  WAT X 438      24.264  49.233  21.935  0.00  0.00            
ATOM   4867  H2  WAT X 438      25.522  48.705  22.591  0.00  0.00            
ATOM   4868  O   WAT X 439      75.394  50.348   1.492  0.00  0.00            
ATOM   4869  H1  WAT X 439      74.782  50.930   1.943  0.00  0.00            
ATOM   4870  H2  WAT X 439      76.010  50.938   1.059  0.00  0.00            
ATOM   4871  O   WAT X 440      46.777  33.448  56.807  0.00  0.00            
ATOM   4872  H1  WAT X 440      46.414  32.962  57.547  0.00  0.00            
ATOM   4873  H2  WAT X 440      46.324  34.291  56.828  0.00  0.00            
ATOM   4874  O   WAT X 441      14.071  48.493  42.999  0.00  0.00            
ATOM   4875  H1  WAT X 441      14.309  48.273  43.900  0.00  0.00            
ATOM   4876  H2  WAT X 441      14.901  48.715  42.579  0.00  0.00            
ATOM   4877  O   WAT X 442      70.008  50.046  31.604  0.00  0.00            
ATOM   4878  H1  WAT X 442      70.509  50.044  30.789  0.00  0.00            
ATOM   4879  H2  WAT X 442      69.323  49.393  31.466  0.00  0.00            
ATOM   4880  O   WAT X 443      63.263  63.810   0.443  0.00  0.00            
ATOM   4881  H1  WAT X 443      62.515  63.226   0.568  0.00  0.00            
ATOM   4882  H2  WAT X 443      63.637  63.543  -0.397  0.00  0.00            
ATOM   4883  O   WAT X 444       8.039  24.799  15.233  0.00  0.00            
ATOM   4884  H1  WAT X 444       8.795  24.460  14.752  0.00  0.00            
ATOM   4885  H2  WAT X 444       7.296  24.647  14.648  0.00  0.00            
ATOM   4886  O   WAT X 445      76.461  23.762  33.771  0.00  0.00            
ATOM   4887  H1  WAT X 445      76.294  22.820  33.801  0.00  0.00            
ATOM   4888  H2  WAT X 445      76.098  24.043  32.931  0.00  0.00            
ATOM   4889  O   WAT X 446      76.424  15.064  48.088  0.00  0.00            
ATOM   4890  H1  WAT X 446      75.867  15.611  47.535  0.00  0.00            
ATOM   4891  H2  WAT X 446      75.906  14.917  48.879  0.00  0.00            
ATOM   4892  O   WAT X 447      60.206   9.868  59.823  0.00  0.00            
ATOM   4893  H1  WAT X 447      60.302  10.706  60.276  0.00  0.00            
ATOM   4894  H2  WAT X 447      61.100   9.535  59.744  0.00  0.00            
ATOM   4895  O   WAT X 448      50.457  53.144   4.964  0.00  0.00            
ATOM   4896  H1  WAT X 448      50.729  53.110   5.881  0.00  0.00            
ATOM   4897  H2  WAT X 448      49.599  53.568   4.985  0.00  0.00            
ATOM   4898  O   WAT X 449      70.560   5.775  25.105  0.00  0.00            
ATOM   4899  H1  WAT X 449      70.434   4.828  25.171  0.00  0.00            
ATOM   4900  H2  WAT X 449      71.232   5.973  25.757  0.00  0.00            
ATOM   4901  O   WAT X 450      21.842  32.410  55.573  0.00  0.00            
ATOM   4902  H1  WAT X 450      21.600  32.815  54.741  0.00  0.00            
ATOM   4903  H2  WAT X 450      21.010  32.285  56.029  0.00  0.00            
ATOM   4904  O   WAT X 451      54.011  61.933  12.227  0.00  0.00            
ATOM   4905  H1  WAT X 451      54.614  61.222  12.013  0.00  0.00            
ATOM   4906  H2  WAT X 451      53.637  61.684  13.073  0.00  0.00            
ATOM   4907  O   WAT X 452      48.720   4.170   0.439  0.00  0.00            
ATOM   4908  H1  WAT X 452      48.907   4.204   1.377  0.00  0.00            
ATOM   4909  H2  WAT X 452      49.093   4.980   0.091  0.00  0.00            
ATOM   4910  O   WAT X 453      23.577  14.260  64.044  0.00  0.00            
ATOM   4911  H1  WAT X 453      23.569  13.437  64.533  0.00  0.00            
ATOM   4912  H2  WAT X 453      22.799  14.216  63.488  0.00  0.00            
ATOM   4913  O   WAT X 454      41.443   5.741  14.328  0.00  0.00            
ATOM   4914  H1  WAT X 454      41.653   4.833  14.549  0.00  0.00            
ATOM   4915  H2  WAT X 454      40.524   5.716  14.060  0.00  0.00            
ATOM   4916  O   WAT X 455      65.606  19.933  28.292  0.00  0.00            
ATOM   4917  H1  WAT X 455      66.365  19.463  28.638  0.00  0.00            
ATOM   4918  H2  WAT X 455      64.886  19.307  28.360  0.00  0.00            
ATOM   4919  O   WAT X 456      51.282  60.907  62.972  0.00  0.00            
ATOM   4920  H1  WAT X 456      50.846  60.055  62.963  0.00  0.00            
ATOM   4921  H2  WAT X 456      52.062  60.770  63.510  0.00  0.00            
ATOM   4922  O   WAT X 457      63.565  57.620   2.499  0.00  0.00            
ATOM   4923  H1  WAT X 457      64.187  58.290   2.216  0.00  0.00            
ATOM   4924  H2  WAT X 457      64.105  56.963   2.940  0.00  0.00            
ATOM   4925  O   WAT X 458      21.025   2.082  38.762  0.00  0.00            
ATOM   4926  H1  WAT X 458      21.233   2.634  39.516  0.00  0.00            
ATOM   4927  H2  WAT X 458      20.444   2.620  38.224  0.00  0.00            
ATOM   4928  O   WAT X 459      52.174  12.920  58.583  0.00  0.00            
ATOM   4929  H1  WAT X 459      52.796  13.406  58.042  0.00  0.00            
ATOM   4930  H2  WAT X 459      51.343  12.988  58.113  0.00  0.00            
ATOM   4931  O   WAT X 460      53.617  55.540   5.494  0.00  0.00            
ATOM   4932  H1  WAT X 460      53.401  54.614   5.601  0.00  0.00            
ATOM   4933  H2  WAT X 460      53.549  55.905   6.376  0.00  0.00            
ATOM   4934  O   WAT X 461      71.749  22.548  20.740  0.00  0.00            
ATOM   4935  H1  WAT X 461      71.457  23.256  20.166  0.00  0.00            
ATOM   4936  H2  WAT X 461      71.238  22.663  21.541  0.00  0.00            
ATOM   4937  O   WAT X 462       8.892  13.997  27.440  0.00  0.00            
ATOM   4938  H1  WAT X 462       8.891  14.061  26.485  0.00  0.00            
ATOM   4939  H2  WAT X 462       8.115  13.476  27.645  0.00  0.00            
ATOM   4940  O   WAT X 463      38.657   3.090  44.934  0.00  0.00            
ATOM   4941  H1  WAT X 463      37.950   3.451  45.469  0.00  0.00            
ATOM   4942  H2  WAT X 463      38.226   2.449  44.369  0.00  0.00            
ATOM   4943  O   WAT X 464      61.593  15.444  18.681  0.00  0.00            
ATOM   4944  H1  WAT X 464      61.324  15.483  17.763  0.00  0.00            
ATOM   4945  H2  WAT X 464      62.550  15.430  18.650  0.00  0.00            
ATOM   4946  O   WAT X 465      67.476  39.091  46.467  0.00  0.00            
ATOM   4947  H1  WAT X 465      68.216  39.584  46.114  0.00  0.00            
ATOM   4948  H2  WAT X 465      66.772  39.736  46.541  0.00  0.00            
ATOM   4949  O   WAT X 466      12.924  17.037   9.705  0.00  0.00            
ATOM   4950  H1  WAT X 466      13.821  17.303   9.906  0.00  0.00            
ATOM   4951  H2  WAT X 466      13.015  16.172   9.306  0.00  0.00            
ATOM   4952  O   WAT X 467      34.865   2.417  35.778  0.00  0.00            
ATOM   4953  H1  WAT X 467      34.738   1.510  35.499  0.00  0.00            
ATOM   4954  H2  WAT X 467      35.692   2.406  36.260  0.00  0.00            
ATOM   4955  O   WAT X 468      65.117  40.966  14.138  0.00  0.00            
ATOM   4956  H1  WAT X 468      64.579  41.174  13.374  0.00  0.00            
ATOM   4957  H2  WAT X 468      64.599  40.327  14.628  0.00  0.00            
ATOM   4958  O   WAT X 469      66.792  22.756  18.724  0.00  0.00            
ATOM   4959  H1  WAT X 469      66.009  22.314  19.051  0.00  0.00            
ATOM   4960  H2  WAT X 469      67.486  22.102  18.802  0.00  0.00            
ATOM   4961  O   WAT X 470      68.083  35.403   9.162  0.00  0.00            
ATOM   4962  H1  WAT X 470      68.415  36.140   9.673  0.00  0.00            
ATOM   4963  H2  WAT X 470      68.372  35.582   8.267  0.00  0.00            
ATOM   4964  O   WAT X 471      71.503  56.864   5.329  0.00  0.00            
ATOM   4965  H1  WAT X 471      70.851  56.229   5.030  0.00  0.00            
ATOM   4966  H2  WAT X 471      71.052  57.707   5.288  0.00  0.00            
ATOM   4967  O   WAT X 472      27.635  16.024   0.181  0.00  0.00            
ATOM   4968  H1  WAT X 472      27.352  16.689   0.808  0.00  0.00            
ATOM   4969  H2  WAT X 472      28.491  16.328  -0.121  0.00  0.00            
ATOM   4970  O   WAT X 473      35.599   2.788  60.087  0.00  0.00            
ATOM   4971  H1  WAT X 473      36.549   2.852  59.989  0.00  0.00            
ATOM   4972  H2  WAT X 473      35.248   3.339  59.387  0.00  0.00            
ATOM   4973  O   WAT X 474      53.148  50.180  35.336  0.00  0.00            
ATOM   4974  H1  WAT X 474      52.639  50.857  35.781  0.00  0.00            
ATOM   4975  H2  WAT X 474      53.966  50.615  35.093  0.00  0.00            
ATOM   4976  O   WAT X 475      49.332  63.862  33.297  0.00  0.00            
ATOM   4977  H1  WAT X 475      48.697  63.251  32.922  0.00  0.00            
ATOM   4978  H2  WAT X 475      50.095  63.321  33.498  0.00  0.00            
ATOM   4979  O   WAT X 476      59.669  62.662  17.708  0.00  0.00            
ATOM   4980  H1  WAT X 476      58.916  62.759  17.125  0.00  0.00            
ATOM   4981  H2  WAT X 476      60.061  61.826  17.455  0.00  0.00            
ATOM   4982  O   WAT X 477      43.389  48.163  17.961  0.00  0.00            
ATOM   4983  H1  WAT X 477      43.696  48.740  18.659  0.00  0.00            
ATOM   4984  H2  WAT X 477      42.472  48.409  17.833  0.00  0.00            
ATOM   4985  O   WAT X 478      15.153   6.072  16.596  0.00  0.00            
ATOM   4986  H1  WAT X 478      14.750   6.923  16.420  0.00  0.00            
ATOM   4987  H2  WAT X 478      15.506   5.795  15.750  0.00  0.00            
ATOM   4988  O   WAT X 479      55.619  40.839  55.484  0.00  0.00            
ATOM   4989  H1  WAT X 479      56.168  40.528  56.204  0.00  0.00            
ATOM   4990  H2  WAT X 479      54.748  40.495  55.680  0.00  0.00            
ATOM   4991  O   WAT X 480      53.782  27.344  46.882  0.00  0.00            
ATOM   4992  H1  WAT X 480      53.490  26.461  47.108  0.00  0.00            
ATOM   4993  H2  WAT X 480      54.608  27.451  47.353  0.00  0.00            
ATOM   4994  O   WAT X 481      30.646  27.871  46.547  0.00  0.00            
ATOM   4995  H1  WAT X 481      31.312  27.191  46.452  0.00  0.00            
ATOM   4996  H2  WAT X 481      31.071  28.552  47.069  0.00  0.00            
ATOM   4997  O   WAT X 482      42.437  55.186  59.777  0.00  0.00            
ATOM   4998  H1  WAT X 482      42.261  56.092  59.522  0.00  0.00            
ATOM   4999  H2  WAT X 482      41.601  54.736  59.652  0.00  0.00            
ATOM   5000  O   WAT X 483      16.440   5.234  14.363  0.00  0.00            
ATOM   5001  H1  WAT X 483      17.381   5.230  14.186  0.00  0.00            
ATOM   5002  H2  WAT X 483      16.033   5.166  13.499  0.00  0.00            
ATOM   5003  O   WAT X 484      24.510  41.706  21.370  0.00  0.00            
ATOM   5004  H1  WAT X 484      23.582  41.477  21.319  0.00  0.00            
ATOM   5005  H2  WAT X 484      24.914  41.232  20.644  0.00  0.00            
ATOM   5006  O   WAT X 485      43.478  21.602   7.405  0.00  0.00            
ATOM   5007  H1  WAT X 485      43.726  22.099   8.184  0.00  0.00            
ATOM   5008  H2  WAT X 485      43.706  22.175   6.673  0.00  0.00            
ATOM   5009  O   WAT X 486      18.249  19.520   6.062  0.00  0.00            
ATOM   5010  H1  WAT X 486      17.611  20.233   6.085  0.00  0.00            
ATOM   5011  H2  WAT X 486      18.546  19.493   5.153  0.00  0.00            
ATOM   5012  O   WAT X 487      38.174  47.271  20.108  0.00  0.00            
ATOM   5013  H1  WAT X 487      38.309  47.438  21.041  0.00  0.00            
ATOM   5014  H2  WAT X 487      37.460  47.859  19.861  0.00  0.00            
ATOM   5015  O   WAT X 488       9.247  31.449  35.544  0.00  0.00            
ATOM   5016  H1  WAT X 488       9.040  32.303  35.923  0.00  0.00            
ATOM   5017  H2  WAT X 488       9.781  31.015  36.209  0.00  0.00            
ATOM   5018  O   WAT X 489      41.363  54.696  44.777  0.00  0.00            
ATOM   5019  H1  WAT X 489      41.321  53.930  45.349  0.00  0.00            
ATOM   5020  H2  WAT X 489      40.456  54.995  44.709  0.00  0.00            
ATOM   5021  O   WAT X 490      25.895  64.815   6.121  0.00  0.00            
ATOM   5022  H1  WAT X 490      25.363  64.062   6.377  0.00  0.00            
ATOM   5023  H2  WAT X 490      26.622  64.818   6.744  0.00  0.00            
ATOM   5024  O   WAT X 491      24.099  12.818  47.661  0.00  0.00            
ATOM   5025  H1  WAT X 491      24.187  11.871  47.775  0.00  0.00            
ATOM   5026  H2  WAT X 491      24.963  13.104  47.364  0.00  0.00            
ATOM   5027  O   WAT X 492      13.001  28.438  -0.163  0.00  0.00            
ATOM   5028  H1  WAT X 492      12.592  27.712   0.309  0.00  0.00            
ATOM   5029  H2  WAT X 492      13.767  28.665   0.363  0.00  0.00            
ATOM   5030  O   WAT X 493      24.729  15.988  24.955  0.00  0.00            
ATOM   5031  H1  WAT X 493      25.484  16.093  24.376  0.00  0.00            
ATOM   5032  H2  WAT X 493      23.986  15.879  24.361  0.00  0.00            
ATOM   5033  O   WAT X 494      17.488  30.810  13.955  0.00  0.00            
ATOM   5034  H1  WAT X 494      17.179  30.170  14.595  0.00  0.00            
ATOM   5035  H2  WAT X 494      18.354  30.493  13.698  0.00  0.00            
ATOM   5036  O   WAT X 495      23.913  58.989  45.141  0.00  0.00            
ATOM   5037  H1  WAT X 495      24.147  59.799  44.687  0.00  0.00            
ATOM   5038  H2  WAT X 495      24.649  58.822  45.729  0.00  0.00            
ATOM   5039  O   WAT X 496      23.220  45.635  12.219  0.00  0.00            
ATOM   5040  H1  WAT X 496      23.887  45.324  11.607  0.00  0.00            
ATOM   5041  H2  WAT X 496      22.396  45.543  11.743  0.00  0.00            
ATOM   5042  O   WAT X 497       7.240  41.040   7.934  0.00  0.00            
ATOM   5043  H1  WAT X 497       6.595  41.135   8.634  0.00  0.00            
ATOM   5044  H2  WAT X 497       7.505  40.121   7.975  0.00  0.00            
ATOM   5045  O   WAT X 498      46.086  41.248  16.663  0.00  0.00            
ATOM   5046  H1  WAT X 498      46.827  40.991  16.114  0.00  0.00            
ATOM   5047  H2  WAT X 498      45.314  41.018  16.146  0.00  0.00            
ATOM   5048  O   WAT X 499      27.418  48.431  22.339  0.00  0.00            
ATOM   5049  H1  WAT X 499      28.300  48.675  22.619  0.00  0.00            
ATOM   5050  H2  WAT X 499      27.507  48.243  21.404  0.00  0.00            
ATOM   5051  O   WAT X 500      69.312  41.689   6.526  0.00  0.00            
ATOM   5052  H1  WAT X 500      68.747  40.993   6.863  0.00  0.00            
ATOM   5053  H2  WAT X 500      68.893  42.499   6.819  0.00  0.00            
ATOM   5054  O   WAT X 501      26.382  51.281   8.540  0.00  0.00            
ATOM   5055  H1  WAT X 501      26.651  50.491   8.071  0.00  0.00            
ATOM   5056  H2  WAT X 501      26.652  51.126   9.445  0.00  0.00            
ATOM   5057  O   WAT X 502      31.513  55.202  14.209  0.00  0.00            
ATOM   5058  H1  WAT X 502      32.249  54.754  13.793  0.00  0.00            
ATOM   5059  H2  WAT X 502      31.242  54.614  14.915  0.00  0.00            
ATOM   5060  O   WAT X 503      73.031  59.914  44.273  0.00  0.00            
ATOM   5061  H1  WAT X 503      73.225  59.083  44.707  0.00  0.00            
ATOM   5062  H2  WAT X 503      72.116  60.090  44.490  0.00  0.00
[truncated: 2,154,809 more chars]
